# Supplementary material for: Analysis of CDPK1 targets identifies a trafficking adaptor complex that regulates microneme exocytosis in Toxoplasma
Source: eLife. 2023 Nov 7;12:RP85654. doi: 10.7554/eLife.85654 (PMC10629828; doi:10.7554/eLife.85654)
Supplement: Figure 7—figure supplement 1—source data 1. [file elife-85654-fig7-figsupp1-data1.zip]

Archive with 1 entries (1 files):
- Figure 7-figure supplement 1-source data 1.pzfx
