# Supplementary material for: Analysis of CDPK1 targets identifies a trafficking adaptor complex that regulates microneme exocytosis in Toxoplasma
Source: eLife. 2023 Nov 7;12:RP85654. doi: 10.7554/eLife.85654 (PMC10629828; doi:10.7554/eLife.85654)
Supplement: Supplementary file 3. — (A) RAW peptide and abundance assignments. (B) Replicate 1 analysis with AUCdifference values. (C) Replicate 2 analysis with AUCdifference values. (D) Replicate 1 and 2 analysis with AUCvehicle values for CDPK1-independent phosphorylation. [file elife-85654-supp3.xlsx]

## Sheet: 3.1_DMSO_enriched_RAW
Checked	Confidence	Sequence	Annotated Sequence	Modifications	Modifications (all possible sites)	Qvality PEP	Qvality q-value	# Protein Groups	# Proteins	# PSMs	Master Protein Accessions	Positions in Master Proteins	Modifications in Master Proteins (all Sites)	Modifications in Master Proteins	Master Protein Descriptions	Protein Accessions	# Missed Cleavages	Theo. MH+ [Da]	Sequence Length	Abundance Ratio: (IAA, 9) / (IAA, 0)	Abundance Ratio: (IAA, 30) / (IAA, 0)	Abundance Ratio: (IAA, 300) / (IAA, 0)	Abundance Ratio: (IAA, 0) / (PBS, 0)	Abundance Ratio: (IAA, 9) / (PBS, 0)	Abundance Ratio: (IAA, 30) / (PBS, 0)	Abundance Ratio: (IAA, 300) / (PBS, 0)	Abundance Ratio: (PBS, 9) / (PBS, 0)	Abundance Ratio: (PBS, 30) / (PBS, 0)	Abundance Ratio: (PBS, 300) / (PBS, 0)	Abundance Ratio (log2): (IAA, 9) / (IAA, 0)	Abundance Ratio (log2): (IAA, 30) / (IAA, 0)	Abundance Ratio (log2): (IAA, 300) / (IAA, 0)	Abundance Ratio (log2): (IAA, 0) / (PBS, 0)	Abundance Ratio (log2): (IAA, 9) / (PBS, 0)	Abundance Ratio (log2): (IAA, 30) / (PBS, 0)	Abundance Ratio (log2): (IAA, 300) / (PBS, 0)	Abundance Ratio (log2): (PBS, 9) / (PBS, 0)	Abundance Ratio (log2): (PBS, 30) / (PBS, 0)	Abundance Ratio (log2): (PBS, 300) / (PBS, 0)	Abundance Ratio P-Value: (IAA, 9) / (IAA, 0)	Abundance Ratio P-Value: (IAA, 30) / (IAA, 0)	Abundance Ratio P-Value: (IAA, 300) / (IAA, 0)	Abundance Ratio P-Value: (IAA, 0) / (PBS, 0)	Abundance Ratio P-Value: (IAA, 9) / (PBS, 0)	Abundance Ratio P-Value: (IAA, 30) / (PBS, 0)	Abundance Ratio P-Value: (IAA, 300) / (PBS, 0)	Abundance Ratio P-Value: (PBS, 9) / (PBS, 0)	Abundance Ratio P-Value: (PBS, 30) / (PBS, 0)	Abundance Ratio P-Value: (PBS, 300) / (PBS, 0)
FALSE	High	AAAAAAAGVCGEEASETESPR	[R].AAAAAAAGVCGEEASETESPR.[K]	1xMethylthio [C10]; 1xTMTpro [N-Term]; 1xPhospho [S15(100)]	1xMethylthio [C10]; 1xTMTpro [N-Term]; 1xPhospho [S15(100); T17(0); S19(0)]	4.38185e-07	6.11917e-05	1	1	1	TGGT1_228360-t26_1-p1	TGGT1_228360-t26_1-p1 [9-29]	TGGT1_228360-t26_1-p1 1xMethylthio [C18]; 1xPhospho [S23(100); T25(0); S27(0)]	TGGT1_228360-t26_1-p1 1xMethylthio [C18]; 1xPhospho [S23(100)]	transcript=TGGT1_228360-t26_1 | gene=TGGT1_228360 | organism=Toxoplasma_gondii_GT1 | gene_product=Peptidylprolyl isomerase [Source:UniProtKB/TrEMBL;Acc:S7UXV4] | transcript_product=putative peptidyl-prolyl isomerase FKBP12 | location=TGGT1_chrX:286110-288045(+) | protein_length=362 | sequence_SO=chromosome | SO=protein_coding_gene | is_pseudo=false	TGGT1_228360-t26_1-p1	0	2378.03	21
FALSE	High	MGSTLEGEESVLESGVPVPSR	[K].MGSTLEGEESVLESGVPVPSR.[K]	1xOxidation [M1]; 1xTMTpro [N-Term]; 1xPhospho [S10(100)]	1xOxidation [M1]; 1xTMTpro [N-Term]; 1xPhospho [S3(0); T4(0); S10(100); S14(0); S20(0)]	1.90049e-08	6.11917e-05	1	1	1	TGGT1_297730-t26_1-p1	TGGT1_297730-t26_1-p1 [92-112]	TGGT1_297730-t26_1-p1 1xPhospho [S94(0); T95(0); S101(100); S105(0); S111(0)]	TGGT1_297730-t26_1-p1 1xPhospho [S101(100)]	transcript=TGGT1_297730-t26_1 | gene=TGGT1_297730 | organism=Toxoplasma_gondii_GT1 | gene_product=Transcription elongation factor 1 homolog [Source:UniProtKB/TrEMBL;Acc:A0A125YVV4] | transcript_product=putative transcription elongation factor 1 | location=TGGT1_chrII:1935013-1936221(-) | protein_length=226 | sequence_SO=chromosome | SO=protein_coding_gene | is_pseudo=false	TGGT1_297730-t26_1-p1	0	2560.22	21
FALSE	High	MHADEGHSPSR	[K].MHADEGHSPSR.[R]	1xTMTpro [N-Term]; 1xPhospho [S10(100)]	1xTMTpro [N-Term]; 1xPhospho [S8(0); S10(100)]	7.02871e-08	6.11917e-05	1	1	3	TGGT1_236850-t26_1-p1	TGGT1_236850-t26_1-p1 [866-876]	TGGT1_236850-t26_1-p1 1xPhospho [S873(0); S875(100)]	TGGT1_236850-t26_1-p1 1xPhospho [S875(100)]	transcript=TGGT1_236850-t26_1 | gene=TGGT1_236850 | organism=Toxoplasma_gondii_GT1 | gene_product=hypothetical protein | transcript_product=hypothetical protein | location=TGGT1_chrX:5428985-5438773(+) | protein_length=2752 | sequence_SO=chromosome | SO=protein_coding_gene | is_pseudo=false	TGGT1_236850-t26_1-p1	0	1607.7	11	0.659	0.689	1.015	1.133	0.747	0.781	1.15	0.814	1.007	0.914	-0.6	-0.54	0.02	0.18	-0.42	-0.36	0.2	-0.3	0.01	-0.13	0.0978835	0.0585267	0.84108	0.0724731	0.168324	0.0514399	0.303625	0.507343	0.938441	0.590137
FALSE	High	MHAIDAKPQCLLVSPTSR	[R].MHAIDAKPQCLLVSPTSR.[D]	1xMethylthio [C10]; 1xTMTpro [K7]; 1xTMTpro [N-Term]; 1xPhospho [S14(99.6)]	1xMethylthio [C10]; 1xTMTpro [K7]; 1xTMTpro [N-Term]; 1xPhospho [S14(99.6); T16(0.2); S17(0.2)]	9.57162e-13	6.11917e-05	1	1	1	TGGT1_306540-t26_1-p1	TGGT1_306540-t26_1-p1 [277-294]	TGGT1_306540-t26_1-p1 1xMethylthio [C286]; 1xPhospho [S290(99.6); T292(0.2); S293(0.2)]	TGGT1_306540-t26_1-p1 1xMethylthio [C286]; 1xPhospho [S290(99.6)]	transcript=TGGT1_306540-t26_1 | gene=TGGT1_306540 | organism=Toxoplasma_gondii_GT1 | gene_product=Phosphotransferase enzyme family protein [Source:UniProtKB/TrEMBL;Acc:A0A125YUJ4] | transcript_product=phosphotransferase enzyme family protein | location=TGGT1_chrIX:5946997-5952108(+) | protein_length=547 | sequence_SO=chromosome | SO=protein_coding_gene | is_pseudo=false	TGGT1_306540-t26_1-p1	0	2701.39	18	0.907	0.801	0.67	1.241	1.126	0.994	0.831	1.089	1.075	0.944	-0.14	-0.32	-0.58	0.31	0.17	-0.01	-0.27	0.12	0.1	-0.08	0.210723	0.210559	0.100511	0.317204	0.392378	0.905444	0.493269	0.587392	0.195971	0.369142
FALSE	High	MHEGDEGPGHHHKPGLGEGTP	[K].MHEGDEGPGHHHKPGLGEGTP.[-]	1xOxidation [M1]; 1xTMTpro [K13]; 1xTMTpro [N-Term]; 1xPhospho [T20(100)]	1xOxidation [M1]; 1xTMTpro [K13]; 1xTMTpro [N-Term]; 1xPhospho [T20(100)]	0.00026341	6.11917e-05	1	1	3	P06702	P06702 [94-114]	P06702 1xPhospho [T113(100)]	P06702 1xPhospho [T113(100)]	Protein S100-A9 OS=Homo sapiens (Human) OX=9606 GN=S100A9 PE=1 SV=1	P06702	0	2880.34	21	1.803	1.096	0.998	0.574	1.036	0.629	0.573	0.701	0.557	0.567	0.85	0.13	0	-0.8	0.05	-0.67	-0.8	-0.51	-0.84	-0.82	0.580756	0.734735	0.985556	0.579909	0.593798	0.529496	0.61606	0.795145	0.591476	0.578167
FALSE	High	MHEICLTLSPSASPR	[R].MHEICLTLSPSASPR.[L]	1xMethylthio [C5]; 1xTMTpro [N-Term]; 1xPhospho [S/T]	1xMethylthio [C5]; 1xTMTpro [N-Term]; 1xPhospho [T7(0); S9(0); S11(50); S13(50)]	1.62881e-07	6.11917e-05	1	1	1	TGGT1_276890-t26_1-p1	TGGT1_276890-t26_1-p1 [1135-1149]	TGGT1_276890-t26_1-p1 1xMethylthio [C1139]	TGGT1_276890-t26_1-p1 1xMethylthio [C1139]	transcript=TGGT1_276890-t26_1 | gene=TGGT1_276890 | organism=Toxoplasma_gondii_GT1 | gene_product=hypothetical protein | transcript_product=hypothetical protein | location=TGGT1_chrXII:6781886-6789601(-) | protein_length=1174 | sequence_SO=chromosome | SO=protein_coding_gene | is_pseudo=false	TGGT1_276890-t26_1-p1	0	2071.97	15
FALSE	High	MHEICLTLSPSASPR	[R].MHEICLTLSPSASPR.[L]	1xOxidation [M1]; 1xMethylthio [C5]; 1xTMTpro [N-Term]; 1xPhospho [S9(99.2)]	1xOxidation [M1]; 1xMethylthio [C5]; 1xTMTpro [N-Term]; 1xPhospho [T7(0); S9(99.2); S11(0.4); S13(0.4)]	2.03618e-05	6.11917e-05	1	1	2	TGGT1_276890-t26_1-p1	TGGT1_276890-t26_1-p1 [1135-1149]	TGGT1_276890-t26_1-p1 1xMethylthio [C1139]; 1xPhospho [T1141(0); S1143(99.2); S1145(0.4); S1147(0.4)]	TGGT1_276890-t26_1-p1 1xMethylthio [C1139]; 1xPhospho [S1143(99.2)]	transcript=TGGT1_276890-t26_1 | gene=TGGT1_276890 | organism=Toxoplasma_gondii_GT1 | gene_product=hypothetical protein | transcript_product=hypothetical protein | location=TGGT1_chrXII:6781886-6789601(-) | protein_length=1174 | sequence_SO=chromosome | SO=protein_coding_gene | is_pseudo=false	TGGT1_276890-t26_1-p1	0	2087.96	15
FALSE	High	MHGGEQAPSRDETQQGVEQR	[R].MHGGEQAPSRDETQQGVEQR.[L]	1xTMTpro [N-Term]; 1xPhospho [S/T]	1xTMTpro [N-Term]; 1xPhospho [S9(50); T13(50)]	2.69182e-08	6.11917e-05	1	1	1	TGGT1_209000-t26_1-p1	TGGT1_209000-t26_1-p1 [10542-10561]			transcript=TGGT1_209000-t26_1 | gene=TGGT1_209000 | organism=Toxoplasma_gondii_GT1 | gene_product=HECT-domain (Ubiquitin-transferase) domain-containing protein [Source:UniProtKB/TrEMBL;Acc:S7UJI8] | transcript_product=HECT-domain (ubiquitin-transferase) domain-containing protein | location=TGGT1_chrIb:956370-995183(-) | protein_length=12302 | sequence_SO=chromosome | SO=protein_coding_gene | is_p…	TGGT1_209000-t26_1-p1	1	2624.18	20
FALSE	High	MHHAGSGSFGSR	[R].MHHAGSGSFGSR.[A]	1xTMTpro [N-Term]; 1xPhospho [S6(99.4)]	1xTMTpro [N-Term]; 1xPhospho [S6(99.4); S8(0.3); S11(0.3)]	0.00043535	6.11917e-05	1	1	4	TGGT1_265310-t26_1-p1	TGGT1_265310-t26_1-p1 [141-152]	TGGT1_265310-t26_1-p1 1xPhospho [S146(99.4); S148(0.3); S151(0.3)]	TGGT1_265310-t26_1-p1 1xPhospho [S146(99.4)]	transcript=TGGT1_265310-t26_1 | gene=TGGT1_265310 | organism=Toxoplasma_gondii_GT1 | gene_product=J domain-containing protein [Source:UniProtKB/TrEMBL;Acc:A0A125YIC5] | transcript_product=putative heat shock protein 40 | location=TGGT1_chrIX:1440716-1446749(+) | protein_length=336 | sequence_SO=chromosome | SO=protein_coding_gene | is_pseudo=false	TGGT1_265310-t26_1-p1	0	1614.72	12	11.392	11.9	9.01	0.095	1.083	1.165	0.781	1.205	1.411	1.05	3.51	3.57	3.17	-3.4	0.11	0.22	-0.36	0.27	0.5	0.07
FALSE	High	MHHAGSGSFGSR	[R].MHHAGSGSFGSR.[A]	1xTMTpro [N-Term]; 2xPhospho [S6(100); S8(100)]	1xTMTpro [N-Term]; 2xPhospho [S6(100); S8(100); S11(0)]	1.01039e-06	6.11917e-05	1	1	7	TGGT1_265310-t26_1-p1	TGGT1_265310-t26_1-p1 [141-152]	TGGT1_265310-t26_1-p1 2xPhospho [S146(100); S148(100); S151(0)]	TGGT1_265310-t26_1-p1 2xPhospho [S146(100); S148(100)]	transcript=TGGT1_265310-t26_1 | gene=TGGT1_265310 | organism=Toxoplasma_gondii_GT1 | gene_product=J domain-containing protein [Source:UniProtKB/TrEMBL;Acc:A0A125YIC5] | transcript_product=putative heat shock protein 40 | location=TGGT1_chrIX:1440716-1446749(+) | protein_length=336 | sequence_SO=chromosome | SO=protein_coding_gene | is_pseudo=false	TGGT1_265310-t26_1-p1	0	1694.68	12	1.067	0.96	0.744	1.837	1.959	1.763	1.367	1.682	2.296	1.794	0.09	-0.06	-0.43	0.88	0.97	0.82	0.45	0.75	1.2	0.84	0.791615	0.802364	0.457618	0.0134766	0.186698	0.15377	0.455548	0.322593	0.0333233	0.36416
FALSE	High	MHHAGSGSFGSR	[R].MHHAGSGSFGSR.[A]	1xOxidation [M1]; 1xTMTpro [N-Term]; 2xPhospho [S6(100); S8(99.5)]	1xOxidation [M1]; 1xTMTpro [N-Term]; 2xPhospho [S6(100); S8(99.5); S11(0.5)]	0.000126003	6.11917e-05	1	1	5	TGGT1_265310-t26_1-p1	TGGT1_265310-t26_1-p1 [141-152]	TGGT1_265310-t26_1-p1 2xPhospho [S146(100); S148(99.5); S151(0.5)]	TGGT1_265310-t26_1-p1 2xPhospho [S146(100); S148(99.5)]	transcript=TGGT1_265310-t26_1 | gene=TGGT1_265310 | organism=Toxoplasma_gondii_GT1 | gene_product=J domain-containing protein [Source:UniProtKB/TrEMBL;Acc:A0A125YIC5] | transcript_product=putative heat shock protein 40 | location=TGGT1_chrIX:1440716-1446749(+) | protein_length=336 | sequence_SO=chromosome | SO=protein_coding_gene | is_pseudo=false	TGGT1_265310-t26_1-p1	0	1710.68	12
FALSE	High	MGSMGNYVAQPEGGMEIPTQYDYSQLQQQVSR	[R].MGSMGNYVAQPEGGMEIPTQYDYSQLQQQVSR.[E]	2xOxidation [M4; M15]; 1xTMTpro [N-Term]; 1xPhospho [S3(100)]	2xOxidation [M4; M15]; 1xTMTpro [N-Term]; 1xPhospho [S3(100); Y7(0); T19(0); Y21(0); Y23(0); S24(0); S31(0)]	7.24503e-13	6.11917e-05	1	1	1	TGGT1_219270-t26_1-p1	TGGT1_219270-t26_1-p1 [346-377]	TGGT1_219270-t26_1-p1 1xPhospho [S348(100); Y352(0); T364(0); Y366(0); Y368(0); S369(0); S376(0)]	TGGT1_219270-t26_1-p1 1xPhospho [S348(100)]	transcript=TGGT1_219270-t26_1 | gene=TGGT1_219270 | organism=Toxoplasma_gondii_GT1 | gene_product=Multi-pass transmembrane protein [Source:UniProtKB/TrEMBL;Acc:A0A125YRY2] | transcript_product=multi-pass transmembrane protein | location=TGGT1_chrXII:948336-949904(+) | protein_length=389 | sequence_SO=chromosome | SO=protein_coding_gene | is_pseudo=false	TGGT1_219270-t26_1-p1	0	4008.78	32
FALSE	High	MHSSASASFAQDR	[R].MHSSASASFAQDR.[K]	1xTMTpro [N-Term]; 1xPhospho [S6(99.3)]	1xTMTpro [N-Term]; 1xPhospho [S3(0.3); S4(0.3); S6(99.3); S8(0)]	7.49578e-06	6.11917e-05	1	1	2	TGGT1_254420-t26_1-p1	TGGT1_254420-t26_1-p1 [378-390]	TGGT1_254420-t26_1-p1 1xPhospho [S380(0.3); S381(0.3); S383(99.3); S385(0)]	TGGT1_254420-t26_1-p1 1xPhospho [S383(99.3)]	transcript=TGGT1_254420-t26_1 | gene=TGGT1_254420 | organism=Toxoplasma_gondii_GT1 | gene_product=Phospholipase, patatin family protein [Source:UniProtKB/TrEMBL;Acc:S7VVK9] | transcript_product=phospholipase, patatin family protein | location=TGGT1_chrIII:1703961-1713345(+) | protein_length=1173 | sequence_SO=chromosome | SO=protein_coding_gene | is_pseudo=false	TGGT1_254420-t26_1-p1	0	1778.79	13
FALSE	High	MKEDGDDSEEEEEELSINLGSMR	[R].MKEDGDDSEEEEEELSINLGSMR.[L]	1xTMTpro [K2]; 1xTMTpro [N-Term]; 1xPhospho [S8(100)]	1xTMTpro [K2]; 1xTMTpro [N-Term]; 1xPhospho [S8(100); S16(0); S21(0)]	6.30512e-16	6.11917e-05	1	1	15	TGGT1_234310-t26_1-p1	TGGT1_234310-t26_1-p1 [78-100]	TGGT1_234310-t26_1-p1 1xPhospho [S85(100); S93(0); S98(0)]	TGGT1_234310-t26_1-p1 1xPhospho [S85(100)]	transcript=TGGT1_234310-t26_1 | gene=TGGT1_234310 | organism=Toxoplasma_gondii_GT1 | gene_product=PP28 domain-containing protein [Source:UniProtKB/TrEMBL;Acc:S7UVT4] | transcript_product=hypothetical protein | location=TGGT1_chrX:4195728-4198221(+) | protein_length=176 | sequence_SO=chromosome | SO=protein_coding_gene | is_pseudo=false	TGGT1_234310-t26_1-p1	1	3330.49	23	1.035	1	1.039	0.968	1.002	0.968	1.006	0.943	0.948	0.963	0.05	0	0.06	-0.05	0	-0.05	0.01	-0.08	-0.08	-0.05	0.746599	0.999316	0.728713	0.825296	0.969116	0.748595	0.883074	0.202388	0.62697	0.18155
FALSE	High	MKEDGDDSEEEEEELSINLGSMR	[R].MKEDGDDSEEEEEELSINLGSMR.[L]	1xOxidation [M]; 1xTMTpro [K2]; 1xTMTpro [N-Term]; 1xPhospho [S8(100)]	1xOxidation [M1; M22]; 1xTMTpro [K2]; 1xTMTpro [N-Term]; 1xPhospho [S8(100); S16(0); S21(0)]	6.30512e-16	6.11917e-05	1	1	18	TGGT1_234310-t26_1-p1	TGGT1_234310-t26_1-p1 [78-100]	TGGT1_234310-t26_1-p1 1xPhospho [S85(100); S93(0); S98(0)]	TGGT1_234310-t26_1-p1 1xPhospho [S85(100)]	transcript=TGGT1_234310-t26_1 | gene=TGGT1_234310 | organism=Toxoplasma_gondii_GT1 | gene_product=PP28 domain-containing protein [Source:UniProtKB/TrEMBL;Acc:S7UVT4] | transcript_product=hypothetical protein | location=TGGT1_chrX:4195728-4198221(+) | protein_length=176 | sequence_SO=chromosome | SO=protein_coding_gene | is_pseudo=false	TGGT1_234310-t26_1-p1	1	3346.48	23	0.954	0.956	0.993	1.003	0.957	0.959	0.996	0.963	0.91	0.964	-0.07	-0.06	-0.01	0	-0.06	-0.06	-0.01	-0.05	-0.14	-0.05	0.612283	0.548983	0.144423	0.953475	0.391734	0.233994	0.924728	0.407672	0.332717	0.105034
FALSE	High	MKEDGDDSEEEEEELSINLGSMR	[R].MKEDGDDSEEEEEELSINLGSMR.[L]	2xOxidation [M1; M22]; 1xTMTpro [K2]; 1xTMTpro [N-Term]; 1xPhospho [S8(100)]	2xOxidation [M1; M22]; 1xTMTpro [K2]; 1xTMTpro [N-Term]; 1xPhospho [S8(100); S16(0); S21(0)]	2.81476e-07	6.11917e-05	1	1	5	TGGT1_234310-t26_1-p1	TGGT1_234310-t26_1-p1 [78-100]	TGGT1_234310-t26_1-p1 1xPhospho [S85(100); S93(0); S98(0)]	TGGT1_234310-t26_1-p1 1xPhospho [S85(100)]	transcript=TGGT1_234310-t26_1 | gene=TGGT1_234310 | organism=Toxoplasma_gondii_GT1 | gene_product=PP28 domain-containing protein [Source:UniProtKB/TrEMBL;Acc:S7UVT4] | transcript_product=hypothetical protein | location=TGGT1_chrX:4195728-4198221(+) | protein_length=176 | sequence_SO=chromosome | SO=protein_coding_gene | is_pseudo=false	TGGT1_234310-t26_1-p1	1	3362.48	23	1.29	1.148	1.092	0.911	1.175	1.045	0.994	0.907	0.867	0.967	0.37	0.2	0.13	-0.14	0.23	0.06	-0.01	-0.14	-0.21	-0.05	0.260678	0.532871	0.620231	0.406498	0.158996	0.689127	0.937645	0.334992	0.338468	0.859548
FALSE	High	MKPGAGGGPGTPGSPPTFPFTQGLQLFR	[K].MKPGAGGGPGTPGSPPTFPFTQGLQLFR.[R]	1xOxidation [M1]; 1xTMTpro [K2]; 1xTMTpro [N-Term]; 1xPhospho [S14(99.6)]	1xOxidation [M1]; 1xTMTpro [K2]; 1xTMTpro [N-Term]; 1xPhospho [T11(0.4); S14(99.6); T17(0); T21(0)]	5.01393e-12	6.11917e-05	1	1	1	TGGT1_279320-t26_1-p1	TGGT1_279320-t26_1-p1 [2511-2538]	TGGT1_279320-t26_1-p1 1xPhospho [T2521(0.4); S2524(99.6); T2527(0); T2531(0)]	TGGT1_279320-t26_1-p1 1xPhospho [S2524(99.6)]	transcript=TGGT1_279320-t26_1 | gene=TGGT1_279320 | organism=Toxoplasma_gondii_GT1 | gene_product=hypothetical protein | transcript_product=hypothetical protein | location=TGGT1_chrIX:99003-113921(-) | protein_length=4972 | sequence_SO=chromosome | SO=protein_coding_gene | is_pseudo=false	TGGT1_279320-t26_1-p1	0	3504.8	28	2.261	2.49	2.304	0.523	1.183	1.303	1.206	0.98	1.201	0.883	1.18	1.32	1.2	-0.93	0.24	0.38	0.27	-0.03	0.26	-0.18	0.444065	0.309554	0.379268	0.571294	0.415301	0.569707	0.586416	0.890772	0.70549	0.2814
FALSE	High	MLALFDLIDTNQDNTIDTEEAK	[R].MLALFDLIDTNQDNTIDTEEAK.[E]	1xOxidation [M1]; 1xTMTpro [K22]; 1xTMTpro [N-Term]	1xOxidation [M1]; 1xTMTpro [K22]; 1xTMTpro [N-Term]	1.57339e-09	6.11917e-05	1	1	1	TGGT1_229480-t26_1-p1	TGGT1_229480-t26_1-p1 [82-103]			transcript=TGGT1_229480-t26_1 | gene=TGGT1_229480 | organism=Toxoplasma_gondii_GT1 | gene_product=Putative calcium binding protein [Source:UniProtKB/TrEMBL;Acc:S7V2K1] | transcript_product=putative calcium binding protein precursor | location=TGGT1_chrVIII:289042-291582(-) | protein_length=335 | sequence_SO=chromosome | SO=protein_coding_gene | is_pseudo=false	TGGT1_229480-t26_1-p1	0	3134.61	22
FALSE	High	MLDSPLYEEERPEENASEQSPASEK	[R].MLDSPLYEEERPEENASEQSPASEK.[Q]	1xTMTpro [K25]; 1xTMTpro [N-Term]; 2xPhospho [S17(100); S23(100)]	1xTMTpro [K25]; 1xTMTpro [N-Term]; 2xPhospho [S4(0); Y7(0); S17(100); S20(0); S23(100)]	1.79949e-09	6.11917e-05	1	1	2	TGGT1_311920-t26_1-p1	TGGT1_311920-t26_1-p1 [2003-2027]	TGGT1_311920-t26_1-p1 2xPhospho [S2006(0); Y2009(0); S2019(100); S2022(0); S2025(100)]	TGGT1_311920-t26_1-p1 2xPhospho [S2019(100); S2025(100)]	transcript=TGGT1_311920-t26_1 | gene=TGGT1_311920 | organism=Toxoplasma_gondii_GT1 | gene_product=GRAM domain-containing protein [Source:UniProtKB/TrEMBL;Acc:S7UTV3] | transcript_product=GRAM domain-containing protein | location=TGGT1_chrXI:2336545-2355556(+) | protein_length=2528 | sequence_SO=chromosome | SO=protein_coding_gene | is_pseudo=false	TGGT1_311920-t26_1-p1	0	3633.62	25
FALSE	High	MIDTSLHQPLSPR	[-].MIDTSLHQPLSPR.[T]	1xAcetyl [N-Term]; 1xTMTpro [N-Term]; 1xPhospho [S11(100)]	1xAcetyl [N-Term]; 1xTMTpro [N-Term]; 1xPhospho [T4(0); S5(0); S11(100)]	0.000437494	6.11917e-05	1	1	1	TGGT1_313030-t26_1-p1	TGGT1_313030-t26_1-p1 [1-13]	TGGT1_313030-t26_1-p1 1xAcetyl [N-Term]; 1xPhospho [T4(0); S5(0); S11(100)]	TGGT1_313030-t26_1-p1 1xAcetyl [N-Term]; 1xPhospho [S11(100)]	transcript=TGGT1_313030-t26_1 | gene=TGGT1_313030 | organism=Toxoplasma_gondii_GT1 | gene_product=hypothetical protein | transcript_product=hypothetical protein | location=TGGT1_chrXI:3019585-3026086(+) | protein_length=1641 | sequence_SO=chromosome | SO=protein_coding_gene | is_pseudo=false	TGGT1_313030-t26_1-p1	0	1920.96	13
FALSE	High	MLGTIPGSPPLSPRPEGEDALGDR	[R].MLGTIPGSPPLSPRPEGEDALGDR.[N]	1xTMTpro [N-Term]; 1xPhospho [S8(100)]	1xTMTpro [N-Term]; 1xPhospho [T4(0); S8(100); S12(0)]	7.34968e-07	6.11917e-05	1	1	1	TGGT1_233430-t26_1-p1	TGGT1_233430-t26_1-p1 [2429-2452]	TGGT1_233430-t26_1-p1 1xPhospho [T2432(0); S2436(100); S2440(0)]	TGGT1_233430-t26_1-p1 1xPhospho [S2436(100)]	transcript=TGGT1_233430-t26_1 | gene=TGGT1_233430 | organism=Toxoplasma_gondii_GT1 | gene_product=hypothetical protein | transcript_product=hypothetical protein | location=TGGT1_chrVIII:2635508-2654681(+) | protein_length=3809 | sequence_SO=chromosome | SO=protein_coding_gene | is_pseudo=false	TGGT1_233430-t26_1-p1	0	2846.41	24
FALSE	High	MLGTIPGSPPLSPRPEGEDALGDR	[R].MLGTIPGSPPLSPRPEGEDALGDR.[N]	1xOxidation [M1]; 1xTMTpro [N-Term]; 1xPhospho [S8(100)]	1xOxidation [M1]; 1xTMTpro [N-Term]; 1xPhospho [T4(0); S8(100); S12(0)]	7.20493e-07	6.11917e-05	1	1	1	TGGT1_233430-t26_1-p1	TGGT1_233430-t26_1-p1 [2429-2452]	TGGT1_233430-t26_1-p1 1xPhospho [T2432(0); S2436(100); S2440(0)]	TGGT1_233430-t26_1-p1 1xPhospho [S2436(100)]	transcript=TGGT1_233430-t26_1 | gene=TGGT1_233430 | organism=Toxoplasma_gondii_GT1 | gene_product=hypothetical protein | transcript_product=hypothetical protein | location=TGGT1_chrVIII:2635508-2654681(+) | protein_length=3809 | sequence_SO=chromosome | SO=protein_coding_gene | is_pseudo=false	TGGT1_233430-t26_1-p1	0	2862.4	24
FALSE	High	MLGTIPGSPPLSPRPEGEDALGDR	[R].MLGTIPGSPPLSPRPEGEDALGDR.[N]	1xTMTpro [N-Term]; 2xPhospho [S8(100); S12(100)]	1xTMTpro [N-Term]; 2xPhospho [T4(0); S8(100); S12(100)]	5.03046e-05	6.11917e-05	1	1	1	TGGT1_233430-t26_1-p1	TGGT1_233430-t26_1-p1 [2429-2452]	TGGT1_233430-t26_1-p1 2xPhospho [T2432(0); S2436(100); S2440(100)]	TGGT1_233430-t26_1-p1 2xPhospho [S2436(100); S2440(100)]	transcript=TGGT1_233430-t26_1 | gene=TGGT1_233430 | organism=Toxoplasma_gondii_GT1 | gene_product=hypothetical protein | transcript_product=hypothetical protein | location=TGGT1_chrVIII:2635508-2654681(+) | protein_length=3809 | sequence_SO=chromosome | SO=protein_coding_gene | is_pseudo=false	TGGT1_233430-t26_1-p1	0	2926.37	24
FALSE	High	MHVAVVSAK	[K].MHVAVVSAK.[M]	1xOxidation [M1]; 1xTMTpro [K9]; 1xTMTpro [N-Term]; 1xPhospho [S7(100)]	1xOxidation [M1]; 1xTMTpro [K9]; 1xTMTpro [N-Term]; 1xPhospho [S7(100)]	1.38858e-05	6.11917e-05	1	1	2	TGGT1_318150-t26_1-p1	TGGT1_318150-t26_1-p1 [32-40]	TGGT1_318150-t26_1-p1 1xPhospho [S38(100)]	TGGT1_318150-t26_1-p1 1xPhospho [S38(100)]	transcript=TGGT1_318150-t26_1 | gene=TGGT1_318150 | organism=Toxoplasma_gondii_GT1 | gene_product=Transporter, major facilitator family protein [Source:UniProtKB/TrEMBL;Acc:A0A125YLF4] | transcript_product=transporter, major facilitator family protein | location=TGGT1_chrIV:1463434-1465233(+) | protein_length=599 | sequence_SO=chromosome | SO=protein_coding_gene | is_pseudo=false	TGGT1_318150-t26_1-p1	0	1645.9	9	3.337	2.572	1.58	0.577	1.924	1.483	0.911	1.306	1.386	1.603	1.74	1.36	0.66	-0.79	0.94	0.57	-0.13	0.38	0.47	0.68	0.305491	0.424239	0.589417	0.400644	0.211874	0.455056	0.730462	0.252551	0.415574	0.395613
FALSE	High	MGSMGNYVAQPEGGMEIPTQYDYSQLQQQVSR	[R].MGSMGNYVAQPEGGMEIPTQYDYSQLQQQVSR.[E]	1xOxidation [M4]; 1xTMTpro [N-Term]; 1xPhospho [S/Y/T]	1xOxidation [M4]; 1xTMTpro [N-Term]; 1xPhospho [S3(50); Y7(50); T19(0); Y21(0); Y23(0); S24(0); S31(0)]	1.02532e-05	6.11917e-05	1	1	1	TGGT1_219270-t26_1-p1	TGGT1_219270-t26_1-p1 [346-377]			transcript=TGGT1_219270-t26_1 | gene=TGGT1_219270 | organism=Toxoplasma_gondii_GT1 | gene_product=Multi-pass transmembrane protein [Source:UniProtKB/TrEMBL;Acc:A0A125YRY2] | transcript_product=multi-pass transmembrane protein | location=TGGT1_chrXII:948336-949904(+) | protein_length=389 | sequence_SO=chromosome | SO=protein_coding_gene | is_pseudo=false	TGGT1_219270-t26_1-p1	0	3992.78	32
FALSE	High	MGSMGNYVAQPEGGMEIPTQYDYSQLQQQVSR	[R].MGSMGNYVAQPEGGMEIPTQYDYSQLQQQVSR.[E]	1xTMTpro [N-Term]; 1xPhospho [S3(100)]	1xTMTpro [N-Term]; 1xPhospho [S3(100); Y7(0); T19(0); Y21(0); Y23(0); S24(0); S31(0)]	1.3294e-15	6.11917e-05	1	1	2	TGGT1_219270-t26_1-p1	TGGT1_219270-t26_1-p1 [346-377]	TGGT1_219270-t26_1-p1 1xPhospho [S348(100); Y352(0); T364(0); Y366(0); Y368(0); S369(0); S376(0)]	TGGT1_219270-t26_1-p1 1xPhospho [S348(100)]	transcript=TGGT1_219270-t26_1 | gene=TGGT1_219270 | organism=Toxoplasma_gondii_GT1 | gene_product=Multi-pass transmembrane protein [Source:UniProtKB/TrEMBL;Acc:A0A125YRY2] | transcript_product=multi-pass transmembrane protein | location=TGGT1_chrXII:948336-949904(+) | protein_length=389 | sequence_SO=chromosome | SO=protein_coding_gene | is_pseudo=false	TGGT1_219270-t26_1-p1	0	3976.79	32	0.797	0.732	0.809	1.307	1.042	0.956	1.057	1.323	1.167	1.264	-0.33	-0.45	-0.31	0.39	0.06	-0.06	0.08	0.4	0.22	0.34	0.751863	0.702961	0.733588	0.509784	0.906933	0.918043	0.828492	0.14217	0.526951	0.558667
FALSE	High	MGPSDISTHVR	[R].MGPSDISTHVR.[G]	1xTMTpro [N-Term]; 2xPhospho [S4(100); S7(100)]	1xTMTpro [N-Term]; 2xPhospho [S4(100); S7(100); T8(0)]	1.70317e-06	6.11917e-05	1	1	11	TGGT1_254720-t26_1-p1	TGGT1_254720-t26_1-p1 [195-205]	TGGT1_254720-t26_1-p1 2xPhospho [S198(100); S201(100); T202(0)]	TGGT1_254720-t26_1-p1 2xPhospho [S198(100); S201(100)]	transcript=TGGT1_254720-t26_1 | gene=TGGT1_254720 | organism=Toxoplasma_gondii_GT1 | gene_product=Dense granule protein GRA8 [Source:UniProtKB/TrEMBL;Acc:A0A125YYI5] | transcript_product=dense granule protein GRA8 | location=TGGT1_chrIII:1884681-1885484(+) | protein_length=267 | sequence_SO=chromosome | SO=protein_coding_gene | is_pseudo=false	TGGT1_254720-t26_1-p1	0	1663.72	11
FALSE	High	MEFSIANTPAPDEAGESTPR	[R].MEFSIANTPAPDEAGESTPR.[I]	1xTMTpro [N-Term]; 1xPhospho [S/T]	1xTMTpro [N-Term]; 1xPhospho [S4(0); T8(0); S17(50); T18(50)]	8.9707e-11	6.11917e-05	1	1	1	TGGT1_206540-t26_1-p1	TGGT1_206540-t26_1-p1 [1131-1150]			transcript=TGGT1_206540-t26_1 | gene=TGGT1_206540 | organism=Toxoplasma_gondii_GT1 | gene_product=hypothetical protein | transcript_product=hypothetical protein | location=TGGT1_chrVIIa:869335-877145(-) | protein_length=1295 | sequence_SO=chromosome | SO=protein_coding_gene | is_pseudo=false	TGGT1_206540-t26_1-p1	0	2504.13	20	0.434	0.651	0.591	1.615	0.702	1.052	0.954	0.831	0.768	0.936	-1.2	-0.62	-0.76	0.69	-0.51	0.07	-0.07	-0.27	-0.38	-0.1	0.401213	0.449355	0.42148	0.459618	0.30789	0.536436	0.149844	0.148285	0.368967	0.700192
FALSE	High	MEFSIANTPAPDEAGESTPR	[R].MEFSIANTPAPDEAGESTPR.[I]	1xOxidation [M1]; 1xTMTpro [N-Term]; 1xPhospho [S/T]	1xOxidation [M1]; 1xTMTpro [N-Term]; 1xPhospho [S4(0); T8(0); S17(50); T18(50)]	1.68632e-06	6.11917e-05	1	1	1	TGGT1_206540-t26_1-p1	TGGT1_206540-t26_1-p1 [1131-1150]			transcript=TGGT1_206540-t26_1 | gene=TGGT1_206540 | organism=Toxoplasma_gondii_GT1 | gene_product=hypothetical protein | transcript_product=hypothetical protein | location=TGGT1_chrVIIa:869335-877145(-) | protein_length=1295 | sequence_SO=chromosome | SO=protein_coding_gene | is_pseudo=false	TGGT1_206540-t26_1-p1	0	2520.13	20	1.373	1.225	1.45	0.907	1.245	1.111	1.315	1.23	1.189	0.88	0.46	0.29	0.54	-0.14	0.32	0.15	0.4	0.3	0.25	-0.18	0.584594	0.714768	0.360341	0.413307	0.635947	0.813177	0.339938	0.684087	0.0365056	0.73359
FALSE	High	MEHCEDDEGEETDEDEASTEAAAVDFR	[R].MEHCEDDEGEETDEDEASTEAAAVDFR.[V]	1xMethylthio [C4]; 1xTMTpro [N-Term]; 1xPhospho [T12(100)]	1xMethylthio [C4]; 1xTMTpro [N-Term]; 1xPhospho [T12(100); S18(0); T19(0)]	6.30512e-16	6.11917e-05	1	1	3	TGGT1_206380-t26_1-p1	TGGT1_206380-t26_1-p1 [2111-2137]	TGGT1_206380-t26_1-p1 1xMethylthio [C2114]; 1xPhospho [T2122(100); S2128(0); T2129(0)]	TGGT1_206380-t26_1-p1 1xMethylthio [C2114]; 1xPhospho [T2122(100)]	transcript=TGGT1_206380-t26_1 | gene=TGGT1_206380 | organism=Toxoplasma_gondii_GT1 | gene_product=hypothetical protein | transcript_product=hypothetical protein | location=TGGT1_chrVIIa:1008034-1018085(+) | protein_length=2455 | sequence_SO=chromosome | SO=protein_coding_gene | is_pseudo=false	TGGT1_206380-t26_1-p1	0	3460.3	27
FALSE	High	MEHCEDDEGEETDEDEASTEAAAVDFR	[R].MEHCEDDEGEETDEDEASTEAAAVDFR.[V]	1xOxidation [M1]; 1xMethylthio [C4]; 1xTMTpro [N-Term]; 1xPhospho [T12(100)]	1xOxidation [M1]; 1xMethylthio [C4]; 1xTMTpro [N-Term]; 1xPhospho [T12(100); S18(0); T19(0)]	1.05221e-14	6.11917e-05	1	1	2	TGGT1_206380-t26_1-p1	TGGT1_206380-t26_1-p1 [2111-2137]	TGGT1_206380-t26_1-p1 1xMethylthio [C2114]; 1xPhospho [T2122(100); S2128(0); T2129(0)]	TGGT1_206380-t26_1-p1 1xMethylthio [C2114]; 1xPhospho [T2122(100)]	transcript=TGGT1_206380-t26_1 | gene=TGGT1_206380 | organism=Toxoplasma_gondii_GT1 | gene_product=hypothetical protein | transcript_product=hypothetical protein | location=TGGT1_chrVIIa:1008034-1018085(+) | protein_length=2455 | sequence_SO=chromosome | SO=protein_coding_gene | is_pseudo=false	TGGT1_206380-t26_1-p1	0	3476.29	27
FALSE	High	MELNSSPSVPLTR	[R].MELNSSPSVPLTR.[G]	1xTMTpro [N-Term]; 1xPhospho [S8(100)]	1xTMTpro [N-Term]; 1xPhospho [S5(0); S6(0); S8(100); T12(0)]	1.65345e-08	6.11917e-05	1	1	9	TGGT1_214320-t26_1-p1	TGGT1_214320-t26_1-p1 [519-531]	TGGT1_214320-t26_1-p1 1xPhospho [S523(0); S524(0); S526(100); T530(0)]	TGGT1_214320-t26_1-p1 1xPhospho [S526(100)]	transcript=TGGT1_214320-t26_1 | gene=TGGT1_214320 | organism=Toxoplasma_gondii_GT1 | gene_product=MFS domain-containing protein [Source:UniProtKB/TrEMBL;Acc:A0A125YKB0] | transcript_product=facilitative glucose transporter GT1 | location=TGGT1_chrX:6138702-6140408(+) | protein_length=568 | sequence_SO=chromosome | SO=protein_coding_gene | is_pseudo=false	TGGT1_214320-t26_1-p1	0	1814.9	13	1.468	1.461	1.311	0.768	1.128	1.122	1.007	1.035	1.137	0.946	0.55	0.55	0.39	-0.38	0.17	0.17	0.01	0.05	0.18	-0.08	0.364297	0.407437	0.46687	0.463327	0.064547	0.247246	0.577681	0.718838	0.157144	0.708629
FALSE	High	MELNSSPSVPLTR	[R].MELNSSPSVPLTR.[G]	1xOxidation [M1]; 1xTMTpro [N-Term]; 1xPhospho [S8(100)]	1xOxidation [M1]; 1xTMTpro [N-Term]; 1xPhospho [S5(0); S6(0); S8(100); T12(0)]	2.65221e-09	6.11917e-05	1	1	24	TGGT1_214320-t26_1-p1	TGGT1_214320-t26_1-p1 [519-531]	TGGT1_214320-t26_1-p1 1xPhospho [S523(0); S524(0); S526(100); T530(0)]	TGGT1_214320-t26_1-p1 1xPhospho [S526(100)]	transcript=TGGT1_214320-t26_1 | gene=TGGT1_214320 | organism=Toxoplasma_gondii_GT1 | gene_product=MFS domain-containing protein [Source:UniProtKB/TrEMBL;Acc:A0A125YKB0] | transcript_product=facilitative glucose transporter GT1 | location=TGGT1_chrX:6138702-6140408(+) | protein_length=568 | sequence_SO=chromosome | SO=protein_coding_gene | is_pseudo=false	TGGT1_214320-t26_1-p1	0	1830.9	13	0.955	1.133	0.989	1.168	1.116	1.323	1.155	1.199	1.154	1.206	-0.07	0.18	-0.02	0.22	0.16	0.4	0.21	0.26	0.21	0.27	0.473299	0.416429	0.961954	0.254423	0.496524	0.0673365	0.440632	0.0509652	0.649388	0.367492
FALSE	High	MELNSSPSVPLTR	[R].MELNSSPSVPLTR.[G]	1xTMTpro [N-Term]; 2xPhospho [S5(100); S8(100)]	1xTMTpro [N-Term]; 2xPhospho [S5(100); S6(0); S8(100); T12(0)]	1.37485e-05	6.11917e-05	1	1	2	TGGT1_214320-t26_1-p1	TGGT1_214320-t26_1-p1 [519-531]	TGGT1_214320-t26_1-p1 2xPhospho [S523(100); S524(0); S526(100); T530(0)]	TGGT1_214320-t26_1-p1 2xPhospho [S523(100); S526(100)]	transcript=TGGT1_214320-t26_1 | gene=TGGT1_214320 | organism=Toxoplasma_gondii_GT1 | gene_product=MFS domain-containing protein [Source:UniProtKB/TrEMBL;Acc:A0A125YKB0] | transcript_product=facilitative glucose transporter GT1 | location=TGGT1_chrX:6138702-6140408(+) | protein_length=568 | sequence_SO=chromosome | SO=protein_coding_gene | is_pseudo=false	TGGT1_214320-t26_1-p1	0	1894.87	13
FALSE	High	MENLKEEEDDDSSTASDSDVLIR	[R].MENLKEEEDDDSSTASDSDVLIR.[D]	1xTMTpro [K5]; 1xTMTpro [N-Term]; 1xPhospho [S12(99.3)]	1xTMTpro [K5]; 1xTMTpro [N-Term]; 1xPhospho [S12(99.3); S13(0.3); T14(0.3); S16(0); S18(0)]	4.74397e-06	6.11917e-05	1	1	1	Q8NE00	Q8NE00 [79-101]	Q8NE00 1xPhospho [S90(99.3); S91(0.3); T92(0.3); S94(0); S96(0)]	Q8NE00 1xPhospho [S90(99.3)]	Transmembrane protein 104 OS=Homo sapiens (Human) OX=9606 GN=TMEM104 PE=1 SV=2	Q8NE00	1	3286.52	23
FALSE	High	MESEGGADDSAEEGDLLDDDDNEDR	[K].MESEGGADDSAEEGDLLDDDDNEDR.[G]	1xTMTpro [N-Term]; 1xPhospho [S10(100)]	1xTMTpro [N-Term]; 1xPhospho [S3(0); S10(100)]	1.65392e-11	6.11917e-05	1	1	1	P07910	P07910 [251-275]	P07910 1xPhospho [S253(0); S260(100)]	P07910 1xPhospho [S260(100)]	Heterogeneous nuclear ribonucleoproteins C1/C2 OS=Homo sapiens (Human) OX=9606 GN=HNRNPC PE=1 SV=4	P07910	0	3083.18	25
FALSE	High	MESEGGADDSAEEGDLLDDDDNEDR	[K].MESEGGADDSAEEGDLLDDDDNEDR.[G]	1xOxidation [M1]; 1xTMTpro [N-Term]; 1xPhospho [S]	1xOxidation [M1]; 1xTMTpro [N-Term]; 1xPhospho [S3(50); S10(50)]	0.000209848	6.11917e-05	1	1	1	P07910	P07910 [251-275]			Heterogeneous nuclear ribonucleoproteins C1/C2 OS=Homo sapiens (Human) OX=9606 GN=HNRNPC PE=1 SV=4	P07910	0	3099.17	25
FALSE	High	MESSAEVHTR	[R].MESSAEVHTR.[D]	1xTMTpro [N-Term]; 1xPhospho [S/T]	1xTMTpro [N-Term]; 1xPhospho [S3(50); S4(50); T9(0)]	0.000313065	6.11917e-05	1	1	2	TGGT1_299100-t26_1-p1	TGGT1_299100-t26_1-p1 [1642-1651]			transcript=TGGT1_299100-t26_1 | gene=TGGT1_299100 | organism=Toxoplasma_gondii_GT1 | gene_product=hypothetical protein | transcript_product=hypothetical protein | location=TGGT1_chrIII:2162728-2169237(-) | protein_length=2169 | sequence_SO=chromosome | SO=protein_coding_gene | is_pseudo=false	TGGT1_299100-t26_1-p1	0	1530.69	10	0.662	0.772	0.877	1.486	0.984	1.147	1.303	1.067	1.248	0.813	-0.59	-0.37	-0.19	0.57	-0.02	0.2	0.38	0.09	0.32	-0.3	0.361981	0.655164	0.868493	0.191371	0.928017	0.732919	0.692694	0.283755	0.505306	0.589986
FALSE	High	METNHSGPEAAR	[-].METNHSGPEAAR.[S]	1xAcetyl [N-Term]; 1xTMTpro [N-Term]; 1xPhospho [S6(100)]	1xAcetyl [N-Term]; 1xTMTpro [N-Term]; 1xPhospho [T3(0); S6(100)]	3.39739e-05	6.11917e-05	1	1	4	TGGT1_209850-t26_1-p1	TGGT1_209850-t26_1-p1 [1-12]	TGGT1_209850-t26_1-p1 1xAcetyl [N-Term]; 1xPhospho [T3(0); S6(100)]	TGGT1_209850-t26_1-p1 1xAcetyl [N-Term]; 1xPhospho [S6(100)]	transcript=TGGT1_209850-t26_1 | gene=TGGT1_209850 | organism=Toxoplasma_gondii_GT1 | gene_product=RNA recognition motif-containing protein [Source:UniProtKB/TrEMBL;Acc:S7UJA3] | transcript_product=RNA recognition motif-containing protein | location=TGGT1_chrIb:1501964-1507671(-) | protein_length=1412 | sequence_SO=chromosome | SO=protein_coding_gene | is_pseudo=false	TGGT1_209850-t26_1-p1	0	1725.76	12
FALSE	High	MFAFSEPAVIDKEEENLSGK	[R].MFAFSEPAVIDKEEENLSGK.[Q]	2xTMTpro [K12; K20]; 1xTMTpro [N-Term]; 1xPhospho [S18(100)]	2xTMTpro [K12; K20]; 1xTMTpro [N-Term]; 1xPhospho [S5(0); S18(100)]	8.62245e-13	6.11917e-05	1	1	1	TGGT1_284780-t26_1-p1	TGGT1_284780-t26_1-p1 [1341-1360]	TGGT1_284780-t26_1-p1 1xPhospho [S1345(0); S1358(100)]	TGGT1_284780-t26_1-p1 1xPhospho [S1358(100)]	transcript=TGGT1_284780-t26_1 | gene=TGGT1_284780 | organism=Toxoplasma_gondii_GT1 | gene_product=hypothetical protein | transcript_product=hypothetical protein | location=TGGT1_chrV:2466672-2473545(+) | protein_length=1600 | sequence_SO=chromosome | SO=protein_coding_gene | is_pseudo=false	TGGT1_284780-t26_1-p1	1	3233.66	20	1.056	1.073	1.279	0.795	0.84	0.853	1.017	0.763	0.831	0.939	0.08	0.1	0.35	-0.33	-0.25	-0.23	0.02	-0.39	-0.27	-0.09	0.815624	0.762585	0.386279	0.530747	0.240544	0.273525	0.871358	0.0390711	0.212525	0.643526
FALSE	High	MFFGGDDDFGPFGSVGMGSHSNFPFR	[R].MFFGGDDDFGPFGSVGMGSHSNFPFR.[M]	2xOxidation [M1; M17]; 1xTMTpro [N-Term]; 1xPhospho [S19(100)]	2xOxidation [M1; M17]; 1xTMTpro [N-Term]; 1xPhospho [S14(0); S19(100); S21(0)]	9.61569e-09	6.11917e-05	1	1	1	TGGT1_265310-t26_1-p1	TGGT1_265310-t26_1-p1 [115-140]	TGGT1_265310-t26_1-p1 1xPhospho [S128(0); S133(100); S135(0)]	TGGT1_265310-t26_1-p1 1xPhospho [S133(100)]	transcript=TGGT1_265310-t26_1 | gene=TGGT1_265310 | organism=Toxoplasma_gondii_GT1 | gene_product=J domain-containing protein [Source:UniProtKB/TrEMBL;Acc:A0A125YIC5] | transcript_product=putative heat shock protein 40 | location=TGGT1_chrIX:1440716-1446749(+) | protein_length=336 | sequence_SO=chromosome | SO=protein_coding_gene | is_pseudo=false	TGGT1_265310-t26_1-p1	0	3228.36	26
FALSE	High	MFSSPTKPASVR	[R].MFSSPTKPASVR.[T]	1xOxidation [M1]; 1xTMTpro [K7]; 1xTMTpro [N-Term]; 1xPhospho [S10(100)]	1xOxidation [M1]; 1xTMTpro [K7]; 1xTMTpro [N-Term]; 1xPhospho [S3(0); S4(0); T6(0); S10(100)]	1.57235e-05	6.11917e-05	1	1	11	TGGT1_221180-t26_1-p1	TGGT1_221180-t26_1-p1 [752-763]	TGGT1_221180-t26_1-p1 1xPhospho [S754(0); S755(0); T757(0); S761(100)]	TGGT1_221180-t26_1-p1 1xPhospho [S761(100)]	transcript=TGGT1_221180-t26_1 | gene=TGGT1_221180 | organism=Toxoplasma_gondii_GT1 | gene_product=hypothetical protein | transcript_product=hypothetical protein | location=TGGT1_chrII:92416-97666(-) | protein_length=791 | sequence_SO=chromosome | SO=protein_coding_gene | is_pseudo=false	TGGT1_221180-t26_1-p1	0	2012.05	12	0.651	0.696	0.658	1.135	0.739	0.79	0.747	1.126	1.259	1.207	-0.62	-0.52	-0.6	0.18	-0.44	-0.34	-0.42	0.17	0.33	0.27	0.496262	0.507215	0.46969	0.773324	0.172603	0.0821452	0.087261	0.411657	0.0126451	0.0435516
FALSE	High	MFSYIDTHR	[R].MFSYIDTHR.[H]	1xTMTpro [N-Term]; 1xPhospho [T7(100)]	1xTMTpro [N-Term]; 1xPhospho [S3(0); Y4(0); T7(100)]	4.46508e-05	6.11917e-05	1	1	2	TGGT1_232250-t26_1-p1	TGGT1_232250-t26_1-p1 [344-352]	TGGT1_232250-t26_1-p1 1xPhospho [S346(0); Y347(0); T350(100)]	TGGT1_232250-t26_1-p1 1xPhospho [T350(100)]	transcript=TGGT1_232250-t26_1 | gene=TGGT1_232250 | organism=Toxoplasma_gondii_GT1 | gene_product=Catalase [Source:UniProtKB/TrEMBL;Acc:S7V3B9] | transcript_product=catalase | location=TGGT1_chrVIII:1969434-1975537(-) | protein_length=502 | sequence_SO=chromosome | SO=protein_coding_gene | is_pseudo=false	TGGT1_232250-t26_1-p1	0	1553.71	9
FALSE	High	MGEGGGAAPAASGGLASHPLYYYSTHNALR	[K].MGEGGGAAPAASGGLASHPLYYYSTHNALR.[A]	1xTMTpro [N-Term]; 3xPhospho [S24(100); T25(100); S/Y]	1xTMTpro [N-Term]; 3xPhospho [S12(50); S17(50); Y21(0); Y22(0); Y23(0); S24(100); T25(100)]	3.77529e-09	6.11917e-05	1	1	1	TGGT1_276170-t26_1-p1	TGGT1_276170-t26_1-p1 [6-35]	TGGT1_276170-t26_1-p1 3xPhospho [S17(50); S22(50); Y26(0); Y27(0); Y28(0); S29(100); T30(100)]	TGGT1_276170-t26_1-p1 3xPhospho [S29(100); T30(100); S/Y]	transcript=TGGT1_276170-t26_1 | gene=TGGT1_276170 | organism=Toxoplasma_gondii_GT1 | gene_product=PI3K/PI4K domain-containing protein [Source:UniProtKB/TrEMBL;Acc:S7VW73] | transcript_product=phosphatidylinositol 3- and 4-kinase | location=TGGT1_chrIII:84006-93774(+) | protein_length=1228 | sequence_SO=chromosome | SO=protein_coding_gene | is_pseudo=false	TGGT1_276170-t26_1-p1	0	3520.51	30
FALSE	High	MGGASDCQVTNEMQAAEVVQK	[R].MGGASDCQVTNEMQAAEVVQK.[C]	1xOxidation [M13]; 1xMethylthio [C7]; 1xTMTpro [K21]; 1xTMTpro [N-Term]	1xOxidation [M13]; 1xMethylthio [C7]; 1xTMTpro [K21]; 1xTMTpro [N-Term]	5.01203e-08	6.11917e-05	1	1	1	TGGT1_262050-t26_1-p1	TGGT1_262050-t26_1-p1 [286-306]	TGGT1_262050-t26_1-p1 1xMethylthio [C292]	TGGT1_262050-t26_1-p1 1xMethylthio [C292]	transcript=TGGT1_262050-t26_1 | gene=TGGT1_262050 | organism=Toxoplasma_gondii_GT1 | gene_product=Protein kinase domain-containing protein [Source:UniProtKB/TrEMBL;Acc:S7UY96] | transcript_product=rhoptry kinase family protein ROP39 | location=TGGT1_chrVIIb:1382528-1384294(+) | protein_length=588 | sequence_SO=chromosome | SO=protein_coding_gene | is_pseudo=false	TGGT1_262050-t26_1-p1	0	2866.37	21	1.097	1.044	1.102	0.965	1.058	1.008	1.063	0.865	1.059	1.031	0.13	0.06	0.14	-0.05	0.08	0.01	0.09	-0.21	0.08	0.04	0.0398113	0.821862	0.262627	0.0833255	0.115895	0.966068	0.350874	0.691589	0.812011	0.148499
FALSE	High	MGGSDDEEEVLSTEAVR	[R].MGGSDDEEEVLSTEAVR.[E]	1xTMTpro [N-Term]; 1xPhospho [S4(100)]	1xTMTpro [N-Term]; 1xPhospho [S4(100); S12(0); T13(0)]	8.74957e-10	6.11917e-05	1	1	2	TGGT1_223800-t26_1-p1	TGGT1_223800-t26_1-p1 [504-520]	TGGT1_223800-t26_1-p1 1xPhospho [S507(100); S515(0); T516(0)]	TGGT1_223800-t26_1-p1 1xPhospho [S507(100)]	transcript=TGGT1_223800-t26_1 | gene=TGGT1_223800 | organism=Toxoplasma_gondii_GT1 | gene_product=Folate_rec domain-containing protein [Source:UniProtKB/TrEMBL;Acc:S7WBZ3] | transcript_product=hypothetical protein | location=TGGT1_chrX:3470121-3474892(+) | protein_length=526 | sequence_SO=chromosome | SO=protein_coding_gene | is_pseudo=false	TGGT1_223800-t26_1-p1	0	2207.97	17
FALSE	High	MGGSDDEEEVLSTEAVR	[R].MGGSDDEEEVLSTEAVR.[E]	1xOxidation [M1]; 1xTMTpro [N-Term]; 1xPhospho [S4(100)]	1xOxidation [M1]; 1xTMTpro [N-Term]; 1xPhospho [S4(100); S12(0); T13(0)]	6.17915e-13	6.11917e-05	1	1	5	TGGT1_223800-t26_1-p1	TGGT1_223800-t26_1-p1 [504-520]	TGGT1_223800-t26_1-p1 1xPhospho [S507(100); S515(0); T516(0)]	TGGT1_223800-t26_1-p1 1xPhospho [S507(100)]	transcript=TGGT1_223800-t26_1 | gene=TGGT1_223800 | organism=Toxoplasma_gondii_GT1 | gene_product=Folate_rec domain-containing protein [Source:UniProtKB/TrEMBL;Acc:S7WBZ3] | transcript_product=hypothetical protein | location=TGGT1_chrX:3470121-3474892(+) | protein_length=526 | sequence_SO=chromosome | SO=protein_coding_gene | is_pseudo=false	TGGT1_223800-t26_1-p1	0	2223.96	17
FALSE	High	MGHAGAIVSGGK	[R].MGHAGAIVSGGK.[G]	1xTMTpro [K12]; 1xTMTpro [N-Term]; 1xPhospho [S9(100)]	1xTMTpro [K12]; 1xTMTpro [N-Term]; 1xPhospho [S9(100)]	8.15873e-07	6.11917e-05	1	1	1	TGGT1_290600-t26_1-p1	TGGT1_290600-t26_1-p1 [284-295]	TGGT1_290600-t26_1-p1 1xPhospho [S292(100)]	TGGT1_290600-t26_1-p1 1xPhospho [S292(100)]	transcript=TGGT1_290600-t26_1 | gene=TGGT1_290600 | organism=Toxoplasma_gondii_GT1 | gene_product=Succinate--CoA ligase [ADP-forming] subunit alpha, mitochondrial [Source:UniProtKB/TrEMBL;Acc:A0A125YS59] | transcript_product=succinyl-CoA-synthetase alpha SCSA | location=TGGT1_chrIX:3568986-3572521(+) | protein_length=333 | sequence_SO=chromosome | SO=protein_coding_gene | is_pseudo=false	TGGT1_290600-t26_1-p1	0	1772.94	12	0.894	0.868	0.865	1.258	1.125	1.092	1.088	0.981	0.943	0.971	-0.16	-0.2	-0.21	0.33	0.17	0.13	0.12	-0.03	-0.08	-0.04	0.0746161	0.577147	0.712516	0.225272	0.442429	0.525074	0.762172	0.944783	0.783646	0.50004
FALSE	High	MGPSDISTHVR	[R].MGPSDISTHVR.[G]	1xTMTpro [N-Term]; 1xPhospho [S/T]	1xTMTpro [N-Term]; 1xPhospho [S4(0); S7(50); T8(50)]	8.7906e-07	6.11917e-05	1	1	6	TGGT1_254720-t26_1-p1	TGGT1_254720-t26_1-p1 [195-205]			transcript=TGGT1_254720-t26_1 | gene=TGGT1_254720 | organism=Toxoplasma_gondii_GT1 | gene_product=Dense granule protein GRA8 [Source:UniProtKB/TrEMBL;Acc:A0A125YYI5] | transcript_product=dense granule protein GRA8 | location=TGGT1_chrIII:1884681-1885484(+) | protein_length=267 | sequence_SO=chromosome | SO=protein_coding_gene | is_pseudo=false	TGGT1_254720-t26_1-p1	0	1583.76	11	1.052	1.071	1.078	1.187	1.249	1.272	1.28	1.187	1.291	1.285	0.07	0.1	0.11	0.25	0.32	0.35	0.36	0.25	0.37	0.36	0.602022	0.555239	0.220656	0.41263	0.168038	0.459981	0.25071	0.229933	0.386061	0.221475
FALSE	High	MGPSDISTHVR	[R].MGPSDISTHVR.[G]	1xOxidation [M1]; 1xTMTpro [N-Term]; 1xPhospho [S7(99.8)]	1xOxidation [M1]; 1xTMTpro [N-Term]; 1xPhospho [S4(0); S7(99.8); T8(0.2)]	1.62089e-08	6.11917e-05	1	1	14	TGGT1_254720-t26_1-p1	TGGT1_254720-t26_1-p1 [195-205]	TGGT1_254720-t26_1-p1 1xPhospho [S198(0); S201(99.8); T202(0.2)]	TGGT1_254720-t26_1-p1 1xPhospho [S201(99.8)]	transcript=TGGT1_254720-t26_1 | gene=TGGT1_254720 | organism=Toxoplasma_gondii_GT1 | gene_product=Dense granule protein GRA8 [Source:UniProtKB/TrEMBL;Acc:A0A125YYI5] | transcript_product=dense granule protein GRA8 | location=TGGT1_chrIII:1884681-1885484(+) | protein_length=267 | sequence_SO=chromosome | SO=protein_coding_gene | is_pseudo=false	TGGT1_254720-t26_1-p1	0	1599.75	11	0.77	0.734	0.849	1.249	0.962	0.917	1.06	0.99	0.994	0.922	-0.38	-0.45	-0.24	0.32	-0.06	-0.13	0.08	-0.01	-0.01	-0.12	0.359024	0.375999	0.528739	0.46715	0.471696	0.0495344	0.221561	0.793767	0.815362	0.483815
FALSE	High	MLHNAIEEEESGSEK	[R].MLHNAIEEEESGSEK.[R]	1xTMTpro [K15]; 1xTMTpro [N-Term]; 1xPhospho [S13(100)]	1xTMTpro [K15]; 1xTMTpro [N-Term]; 1xPhospho [S11(0); S13(100)]	8.53631e-12	6.11917e-05	1	1	3	TGGT1_226990-t26_1-p1	TGGT1_226990-t26_1-p1 [314-328]	TGGT1_226990-t26_1-p1 1xPhospho [S324(0); S326(100)]	TGGT1_226990-t26_1-p1 1xPhospho [S326(100)]	transcript=TGGT1_226990-t26_1 | gene=TGGT1_226990 | organism=Toxoplasma_gondii_GT1 | gene_product=hypothetical protein | transcript_product=hypothetical protein | location=TGGT1_chrX:1068028-1070058(-) | protein_length=676 | sequence_SO=chromosome | SO=protein_coding_gene | is_pseudo=false	TGGT1_226990-t26_1-p1	0	2391.14	15	1.074	1.196	1.239	0.896	0.963	1.072	1.111	0.958	0.834	1.082	0.1	0.26	0.31	-0.16	-0.06	0.1	0.15	-0.06	-0.26	0.11	0.569256	0.612426	0.435217	0.699987	0.812844	0.344812	0.230018	0.794014	0.284629	0.0286529
FALSE	High	MEELESEVEKENER	[K].MEELESEVEKENER.[R]	1xTMTpro [K10]; 1xTMTpro [N-Term]; 1xPhospho [S6(100)]	1xTMTpro [K10]; 1xTMTpro [N-Term]; 1xPhospho [S6(100)]	6.02454e-08	6.11917e-05	1	1	3	TGGT1_290630-t26_1-p1	TGGT1_290630-t26_1-p1 [1501-1514]	TGGT1_290630-t26_1-p1 1xPhospho [S1506(100)]	TGGT1_290630-t26_1-p1 1xPhospho [S1506(100)]	transcript=TGGT1_290630-t26_1 | gene=TGGT1_290630 | organism=Toxoplasma_gondii_GT1 | gene_product=AP2/ERF domain-containing protein [Source:UniProtKB/TrEMBL;Acc:S7UP83] | transcript_product=AP2 domain transcription factor AP2IX-7 | location=TGGT1_chrIX:3593432-3601897(+) | protein_length=2671 | sequence_SO=chromosome | SO=protein_coding_gene | is_pseudo=false	TGGT1_290630-t26_1-p1	1	2439.16	14	1.203	1.202	1.456	0.712	0.857	0.856	1.037	0.994	1.048	0.742	0.27	0.27	0.54	-0.49	-0.22	-0.22	0.05	-0.01	0.07	-0.43	0.645136	0.526419	0.399476	0.453529	0.0131761	0.344158	0.329074	0.895289	0.794782	0.218977
FALSE	High	MLHNAIEEEESGSEK	[R].MLHNAIEEEESGSEK.[R]	1xOxidation [M1]; 1xTMTpro [K15]; 1xTMTpro [N-Term]; 1xPhospho [S]	1xOxidation [M1]; 1xTMTpro [K15]; 1xTMTpro [N-Term]; 1xPhospho [S11(50); S13(50)]	0.000174739	6.11917e-05	1	1	1	TGGT1_226990-t26_1-p1	TGGT1_226990-t26_1-p1 [314-328]			transcript=TGGT1_226990-t26_1 | gene=TGGT1_226990 | organism=Toxoplasma_gondii_GT1 | gene_product=hypothetical protein | transcript_product=hypothetical protein | location=TGGT1_chrX:1068028-1070058(-) | protein_length=676 | sequence_SO=chromosome | SO=protein_coding_gene | is_pseudo=false	TGGT1_226990-t26_1-p1	0	2407.13	15
FALSE	High	MLPHAPGVQMQAIPEDAIPEESGDEDEDDPDKR	[R].MLPHAPGVQMQAIPEDAIPEESGDEDEDDPDKR.[I]	1xTMTpro [K32]; 1xTMTpro [N-Term]; 1xPhospho [S22(100)]	1xTMTpro [K32]; 1xTMTpro [N-Term]; 1xPhospho [S22(100)]	5.79121e-11	6.11917e-05	1	1	2	Q13547	Q13547 [372-404]	Q13547 1xPhospho [S393(100)]	Q13547 1xPhospho [S393(100)]	Histone deacetylase 1 OS=Homo sapiens (Human) OX=9606 GN=HDAC1 PE=1 SV=1	Q13547	1	4320	33
FALSE	High	MQSLLHLPHR	[R].MQSLLHLPHR.[S]	1xOxidation [M1]; 1xTMTpro [N-Term]; 1xPhospho [S3(100)]	1xOxidation [M1]; 1xTMTpro [N-Term]; 1xPhospho [S3(100)]	6.01536e-05	6.11917e-05	1	1	5	TGGT1_259200B-t26_1-p1	TGGT1_259200B-t26_1-p1 [701-710]	TGGT1_259200B-t26_1-p1 1xPhospho [S703(100)]	TGGT1_259200B-t26_1-p1 1xPhospho [S703(100)]	transcript=TGGT1_259200B-t26_1 | gene=TGGT1_259200B | organism=Toxoplasma_gondii_GT1 | gene_product=Na+/H+ exchanger NHE1 [Source:UniProtKB/TrEMBL;Acc:S7WEL3] | transcript_product=Na+/H+ exchanger NHE1 | location=TGGT1_chrVIIb:2842786-2849857(-) | protein_length=1450 | sequence_SO=chromosome | SO=protein_coding_gene | is_pseudo=false	TGGT1_259200B-t26_1-p1	0	1631.84	10	1.461	1.411	1.194	0.789	1.152	1.112	0.941	1.139	0.967	1.074	0.55	0.5	0.26	-0.34	0.2	0.15	-0.09	0.19	-0.05	0.1	0.188585	0.0246695	0.297865	0.0948429	0.327762	0.274655	0.713593	0.039803	0.719779	0.755585
FALSE	High	MQTDILEEHEQLMR	[R].MQTDILEEHEQLMR.[E]	1xTMTpro [N-Term]; 1xPhospho [T3(100)]	1xTMTpro [N-Term]; 1xPhospho [T3(100)]	2.70716e-15	6.11917e-05	1	1	8	TGGT1_232030-t26_1-p1	TGGT1_232030-t26_1-p1 [112-125]	TGGT1_232030-t26_1-p1 1xPhospho [T114(100)]	TGGT1_232030-t26_1-p1 1xPhospho [T114(100)]	transcript=TGGT1_232030-t26_1 | gene=TGGT1_232030 | organism=Toxoplasma_gondii_GT1 | gene_product=hypothetical protein | transcript_product=hypothetical protein | location=TGGT1_chrVIII:1768528-1771709(+) | protein_length=208 | sequence_SO=chromosome | SO=protein_coding_gene | is_pseudo=false	TGGT1_232030-t26_1-p1	0	2157	14	2.407	1.891	0.949	0.891	2.146	1.685	0.846	1.191	1.6	1.341	1.27	0.92	-0.08	-0.17	1.1	0.75	-0.24	0.25	0.68	0.42	0.171838	0.293921	0.90207	0.693167	0.0192815	0.116995	0.393054	0.503428	0.23389	0.661319
FALSE	High	MQTDILEEHEQLMR	[R].MQTDILEEHEQLMR.[E]	1xOxidation [M]; 1xTMTpro [N-Term]; 1xPhospho [T3(100)]	1xOxidation [M1; M13]; 1xTMTpro [N-Term]; 1xPhospho [T3(100)]	1.05833e-15	6.11917e-05	1	1	36	TGGT1_232030-t26_1-p1	TGGT1_232030-t26_1-p1 [112-125]	TGGT1_232030-t26_1-p1 1xPhospho [T114(100)]	TGGT1_232030-t26_1-p1 1xPhospho [T114(100)]	transcript=TGGT1_232030-t26_1 | gene=TGGT1_232030 | organism=Toxoplasma_gondii_GT1 | gene_product=hypothetical protein | transcript_product=hypothetical protein | location=TGGT1_chrVIII:1768528-1771709(+) | protein_length=208 | sequence_SO=chromosome | SO=protein_coding_gene | is_pseudo=false	TGGT1_232030-t26_1-p1	0	2173	14	2.228	1.904	1.073	0.853	1.901	1.624	0.915	1.205	1.532	1.39	1.16	0.93	0.1	-0.23	0.93	0.7	-0.13	0.27	0.62	0.48	0.258515	0.355162	0.883844	0.778445	0.0922961	0.0479464	0.356453	0.676649	0.095354	0.375114
FALSE	High	MQTDILEEHEQLMR	[R].MQTDILEEHEQLMR.[E]	2xOxidation [M1; M13]; 1xTMTpro [N-Term]; 1xPhospho [T3(100)]	2xOxidation [M1; M13]; 1xTMTpro [N-Term]; 1xPhospho [T3(100)]	3.61748e-15	6.11917e-05	1	1	20	TGGT1_232030-t26_1-p1	TGGT1_232030-t26_1-p1 [112-125]	TGGT1_232030-t26_1-p1 1xPhospho [T114(100)]	TGGT1_232030-t26_1-p1 1xPhospho [T114(100)]	transcript=TGGT1_232030-t26_1 | gene=TGGT1_232030 | organism=Toxoplasma_gondii_GT1 | gene_product=hypothetical protein | transcript_product=hypothetical protein | location=TGGT1_chrVIII:1768528-1771709(+) | protein_length=208 | sequence_SO=chromosome | SO=protein_coding_gene | is_pseudo=false	TGGT1_232030-t26_1-p1	0	2188.99	14	15.24	12.037	7.485	0.114	2.436	1.722	0.783	1.226	1.953	1.134	3.93	3.59	2.9	-3.13	1.28	0.78	-0.35	0.29	0.97	0.18
FALSE	High	MREEDIAEGPAAVSDVSSPSASLSAR	[R].MREEDIAEGPAAVSDVSSPSASLSAR.[A]	1xTMTpro [N-Term]; 1xPhospho [S18(99.1)]	1xTMTpro [N-Term]; 1xPhospho [S14(0); S17(0.4); S18(99.1); S20(0.4); S22(0); S24(0)]	7.42391e-08	6.11917e-05	1	1	1	TGGT1_274130-t26_1-p1	TGGT1_274130-t26_1-p1 [1724-1749]	TGGT1_274130-t26_1-p1 1xPhospho [S1737(0); S1740(0.4); S1741(99.1); S1743(0.4); S1745(0); S1747(0)]	TGGT1_274130-t26_1-p1 1xPhospho [S1741(99.1)]	transcript=TGGT1_274130-t26_1 | gene=TGGT1_274130 | organism=Toxoplasma_gondii_GT1 | gene_product=Rab-GAP TBC domain-containing protein [Source:UniProtKB/TrEMBL;Acc:S7WCL1] | transcript_product=TBC domain-containing protein | location=TGGT1_chrVIII:2992253-3004561(+) | protein_length=2118 | sequence_SO=chromosome | SO=protein_coding_gene | is_pseudo=false	TGGT1_274130-t26_1-p1	1	3016.43	26
FALSE	High	MREEDIAEGPAAVSDVSSPSASLSAR	[R].MREEDIAEGPAAVSDVSSPSASLSAR.[A]	1xTMTpro [N-Term]; 2xPhospho [S14(100); S]	1xTMTpro [N-Term]; 2xPhospho [S14(100); S17(50); S18(50); S20(0); S22(0); S24(0)]	9.05779e-08	6.11917e-05	1	1	1	TGGT1_274130-t26_1-p1	TGGT1_274130-t26_1-p1 [1724-1749]	TGGT1_274130-t26_1-p1 2xPhospho [S1737(100); S1740(50); S1741(50); S1743(0); S1745(0); S1747(0)]	TGGT1_274130-t26_1-p1 2xPhospho [S1737(100); S]	transcript=TGGT1_274130-t26_1 | gene=TGGT1_274130 | organism=Toxoplasma_gondii_GT1 | gene_product=Rab-GAP TBC domain-containing protein [Source:UniProtKB/TrEMBL;Acc:S7WCL1] | transcript_product=TBC domain-containing protein | location=TGGT1_chrVIII:2992253-3004561(+) | protein_length=2118 | sequence_SO=chromosome | SO=protein_coding_gene | is_pseudo=false	TGGT1_274130-t26_1-p1	1	3096.39	26
FALSE	High	MREEDSEREEHEER	[R].MREEDSEREEHEER.[V]	1xTMTpro [N-Term]; 1xPhospho [S6(100)]	1xTMTpro [N-Term]; 1xPhospho [S6(100)]	8.94837e-05	6.11917e-05	1	1	5	TGGT1_262450-t26_1-p1	TGGT1_262450-t26_1-p1 [844-857]	TGGT1_262450-t26_1-p1 1xPhospho [S849(100)]	TGGT1_262450-t26_1-p1 1xPhospho [S849(100)]	transcript=TGGT1_262450-t26_1 | gene=TGGT1_262450 | organism=Toxoplasma_gondii_GT1 | gene_product=hypothetical protein | transcript_product=hypothetical protein | location=TGGT1_chrVIIb:1207787-1214783(-) | protein_length=1635 | sequence_SO=chromosome | SO=protein_coding_gene | is_pseudo=false	TGGT1_262450-t26_1-p1	2	2244.95	14	0.857	0.833	0.85	1.172	1.004	0.977	0.996	1.009	0.99	0.92	-0.22	-0.26	-0.24	0.23	0.01	-0.03	-0.01	0.01	-0.01	-0.12	0.612628	0.697448	0.636944	0.634473	0.888782	0.865206	0.717146	0.772611	0.869758	0.337687
FALSE	High	MREEDSEREEHEER	[R].MREEDSEREEHEER.[V]	1xOxidation [M1]; 1xTMTpro [N-Term]; 1xPhospho [S6(100)]	1xOxidation [M1]; 1xTMTpro [N-Term]; 1xPhospho [S6(100)]	0.000126629	6.11917e-05	1	1	3	TGGT1_262450-t26_1-p1	TGGT1_262450-t26_1-p1 [844-857]	TGGT1_262450-t26_1-p1 1xPhospho [S849(100)]	TGGT1_262450-t26_1-p1 1xPhospho [S849(100)]	transcript=TGGT1_262450-t26_1 | gene=TGGT1_262450 | organism=Toxoplasma_gondii_GT1 | gene_product=hypothetical protein | transcript_product=hypothetical protein | location=TGGT1_chrVIIb:1207787-1214783(-) | protein_length=1635 | sequence_SO=chromosome | SO=protein_coding_gene | is_pseudo=false	TGGT1_262450-t26_1-p1	2	2260.95	14	0.841	0.811	0.938	1.332	1.12	1.081	1.249	1.106	1.127	0.989	-0.25	-0.3	-0.09	0.41	0.16	0.11	0.32	0.15	0.17	-0.02	0.505909	0.516521	0.849164	0.298179	0.173986	0.488907	0.319019	0.0449093	0.0637152	0.438941
FALSE	High	MRSDSENETTDER	[R].MRSDSENETTDER.[A]	1xTMTpro [N-Term]; 2xPhospho [S3(100); S5(100)]	1xTMTpro [N-Term]; 2xPhospho [S3(100); S5(100); T9(0); T10(0)]	9.56708e-08	6.11917e-05	1	1	3	TGGT1_223640-t26_1-p1	TGGT1_223640-t26_1-p1 [25-37]	TGGT1_223640-t26_1-p1 2xPhospho [S27(100); S29(100); T33(0); T34(0)]	TGGT1_223640-t26_1-p1 2xPhospho [S27(100); S29(100)]	transcript=TGGT1_223640-t26_1 | gene=TGGT1_223640 | organism=Toxoplasma_gondii_GT1 | gene_product=hypothetical protein | transcript_product=hypothetical protein | location=TGGT1_chrX:3587637-3592496(+) | protein_length=1619 | sequence_SO=chromosome | SO=protein_coding_gene | is_pseudo=false	TGGT1_223640-t26_1-p1	1	2033.78	13	0.859	0.853	0.834	1.058	0.908	0.903	0.882	1.09	1.048	0.943	-0.22	-0.23	-0.26	0.08	-0.14	-0.15	-0.18	0.12	0.07	-0.08	0.645633	0.596291	0.460822	0.89524	0.488143	0.556729	0.609209	0.784873	0.212545	0.391103
FALSE	High	MRSDSENETTDER	[R].MRSDSENETTDER.[A]	1xOxidation [M1]; 1xTMTpro [N-Term]; 2xPhospho [S3(100); S5(100)]	1xOxidation [M1]; 1xTMTpro [N-Term]; 2xPhospho [S3(100); S5(100); T9(0); T10(0)]	6.04531e-05	6.11917e-05	1	1	2	TGGT1_223640-t26_1-p1	TGGT1_223640-t26_1-p1 [25-37]	TGGT1_223640-t26_1-p1 2xPhospho [S27(100); S29(100); T33(0); T34(0)]	TGGT1_223640-t26_1-p1 2xPhospho [S27(100); S29(100)]	transcript=TGGT1_223640-t26_1 | gene=TGGT1_223640 | organism=Toxoplasma_gondii_GT1 | gene_product=hypothetical protein | transcript_product=hypothetical protein | location=TGGT1_chrX:3587637-3592496(+) | protein_length=1619 | sequence_SO=chromosome | SO=protein_coding_gene | is_pseudo=false	TGGT1_223640-t26_1-p1	1	2049.78	13
FALSE	High	MQSLLHLPHR	[R].MQSLLHLPHR.[S]	1xTMTpro [N-Term]; 1xPhospho [S3(100)]	1xTMTpro [N-Term]; 1xPhospho [S3(100)]	0.000337087	6.11917e-05	1	1	4	TGGT1_259200B-t26_1-p1	TGGT1_259200B-t26_1-p1 [701-710]	TGGT1_259200B-t26_1-p1 1xPhospho [S703(100)]	TGGT1_259200B-t26_1-p1 1xPhospho [S703(100)]	transcript=TGGT1_259200B-t26_1 | gene=TGGT1_259200B | organism=Toxoplasma_gondii_GT1 | gene_product=Na+/H+ exchanger NHE1 [Source:UniProtKB/TrEMBL;Acc:S7WEL3] | transcript_product=Na+/H+ exchanger NHE1 | location=TGGT1_chrVIIb:2842786-2849857(-) | protein_length=1450 | sequence_SO=chromosome | SO=protein_coding_gene | is_pseudo=false	TGGT1_259200B-t26_1-p1	0	1615.85	10
FALSE	High	MRSFANDIPNK	[R].MRSFANDIPNK.[V]	1xTMTpro [K11]; 1xTMTpro [N-Term]; 1xPhospho [S3(100)]	1xTMTpro [K11]; 1xTMTpro [N-Term]; 1xPhospho [S3(100)]	2.3417e-07	6.11917e-05	1	1	2	TGGT1_310670-t26_1-p1	TGGT1_310670-t26_1-p1 [900-910]	TGGT1_310670-t26_1-p1 1xPhospho [S902(100)]	TGGT1_310670-t26_1-p1 1xPhospho [S902(100)]	transcript=TGGT1_310670-t26_1 | gene=TGGT1_310670 | organism=Toxoplasma_gondii_GT1 | gene_product=Alpha-1,4 glucan phosphorylase [Source:UniProtKB/TrEMBL;Acc:S7UT34] | transcript_product=putative glycogen phosphorylase 1 | location=TGGT1_chrXI:1474522-1478513(+) | protein_length=912 | sequence_SO=chromosome | SO=protein_coding_gene | is_pseudo=false	TGGT1_310670-t26_1-p1	1	1981.02	11	1.299	1.001	1.062	1.115	1.449	1.116	1.185	1.198	1.268	1.617	0.38	0	0.09	0.16	0.53	0.16	0.24	0.26	0.34	0.69	0.386793	0.998345	0.908698	0.784708	0.588854	0.344913	0.362654	0.195815	0.18527	0.117267
FALSE	High	MRTHAAIDSGVGEGTR	[R].MRTHAAIDSGVGEGTR.[S]	1xOxidation [M1]; 1xTMTpro [N-Term]; 1xPhospho [T3(100)]	1xOxidation [M1]; 1xTMTpro [N-Term]; 1xPhospho [T3(100); S9(0); T15(0)]	3.13771e-05	6.11917e-05	1	1	3	TGGT1_259200B-t26_1-p1	TGGT1_259200B-t26_1-p1 [523-538]	TGGT1_259200B-t26_1-p1 1xPhospho [T525(100); S531(0); T537(0)]	TGGT1_259200B-t26_1-p1 1xPhospho [T525(100)]	transcript=TGGT1_259200B-t26_1 | gene=TGGT1_259200B | organism=Toxoplasma_gondii_GT1 | gene_product=Na+/H+ exchanger NHE1 [Source:UniProtKB/TrEMBL;Acc:S7WEL3] | transcript_product=Na+/H+ exchanger NHE1 | location=TGGT1_chrVIIb:2842786-2849857(-) | protein_length=1450 | sequence_SO=chromosome | SO=protein_coding_gene | is_pseudo=false	TGGT1_259200B-t26_1-p1	1	2057.98	16
FALSE	High	MRTLLAPLLPLR	[R].MRTLLAPLLPLR.[M]	1xOxidation [M1]; 1xTMTpro [N-Term]; 1xPhospho [T3(100)]	1xOxidation [M1]; 1xTMTpro [N-Term]; 1xPhospho [T3(100)]	0.000343795	6.11917e-05	1	1	1	TGGT1_312840-t26_1-p1	TGGT1_312840-t26_1-p1 [660-671]	TGGT1_312840-t26_1-p1 1xPhospho [T662(100)]	TGGT1_312840-t26_1-p1 1xPhospho [T662(100)]	transcript=TGGT1_312840-t26_1 | gene=TGGT1_312840 | organism=Toxoplasma_gondii_GT1 | gene_product=WD_REPEATS_REGION domain-containing protein [Source:UniProtKB/TrEMBL;Acc:S7USM1] | transcript_product=hypothetical protein | location=TGGT1_chrXI:2903836-2912150(+) | protein_length=1112 | sequence_SO=chromosome | SO=protein_coding_gene | is_pseudo=false	TGGT1_312840-t26_1-p1	1	1794.04	12
FALSE	High	MSADSVPQIEGEGEEHESEADDK	[R].MSADSVPQIEGEGEEHESEADDK.[E]	1xTMTpro [K23]; 1xTMTpro [N-Term]; 1xPhospho [S18(100)]	1xTMTpro [K23]; 1xTMTpro [N-Term]; 1xPhospho [S2(0); S5(0); S18(100)]	8.07622e-06	6.11917e-05	1	1	2	TGGT1_230690-t26_1-p1	TGGT1_230690-t26_1-p1 [1098-1120]	TGGT1_230690-t26_1-p1 1xPhospho [S1099(0); S1102(0); S1115(100)]	TGGT1_230690-t26_1-p1 1xPhospho [S1115(100)]	transcript=TGGT1_230690-t26_1 | gene=TGGT1_230690 | organism=Toxoplasma_gondii_GT1 | gene_product=LNS2 domain-containing protein [Source:UniProtKB/TrEMBL;Acc:S7V2T5] | transcript_product=LNS2 (Lipin/Ned1/Smp2) protein | location=TGGT1_chrVIII:959180-970351(-) | protein_length=1575 | sequence_SO=chromosome | SO=protein_coding_gene | is_pseudo=false	TGGT1_230690-t26_1-p1	0	3177.41	23
FALSE	High	MSADSVPQIEGEGEEHESEADDKESK	[R].MSADSVPQIEGEGEEHESEADDKESK.[V]	2xTMTpro [K23; K26]; 1xTMTpro [N-Term]; 1xPhospho [S]	2xTMTpro [K23; K26]; 1xTMTpro [N-Term]; 1xPhospho [S2(0); S5(50); S18(50); S25(0)]	3.92775e-07	6.11917e-05	1	1	2	TGGT1_230690-t26_1-p1	TGGT1_230690-t26_1-p1 [1098-1123]			transcript=TGGT1_230690-t26_1 | gene=TGGT1_230690 | organism=Toxoplasma_gondii_GT1 | gene_product=LNS2 domain-containing protein [Source:UniProtKB/TrEMBL;Acc:S7V2T5] | transcript_product=LNS2 (Lipin/Ned1/Smp2) protein | location=TGGT1_chrVIII:959180-970351(-) | protein_length=1575 | sequence_SO=chromosome | SO=protein_coding_gene | is_pseudo=false	TGGT1_230690-t26_1-p1	1	3825.78	26
FALSE	High	MSADSVPQIEGEGEEHESEADDKESK	[R].MSADSVPQIEGEGEEHESEADDKESK.[V]	1xOxidation [M1]; 2xTMTpro [K23; K26]; 1xTMTpro [N-Term]; 1xPhospho [S18(100)]	1xOxidation [M1]; 2xTMTpro [K23; K26]; 1xTMTpro [N-Term]; 1xPhospho [S2(0); S5(0); S18(100); S25(0)]	2.12021e-08	6.11917e-05	1	1	1	TGGT1_230690-t26_1-p1	TGGT1_230690-t26_1-p1 [1098-1123]	TGGT1_230690-t26_1-p1 1xPhospho [S1099(0); S1102(0); S1115(100); S1122(0)]	TGGT1_230690-t26_1-p1 1xPhospho [S1115(100)]	transcript=TGGT1_230690-t26_1 | gene=TGGT1_230690 | organism=Toxoplasma_gondii_GT1 | gene_product=LNS2 domain-containing protein [Source:UniProtKB/TrEMBL;Acc:S7V2T5] | transcript_product=LNS2 (Lipin/Ned1/Smp2) protein | location=TGGT1_chrVIII:959180-970351(-) | protein_length=1575 | sequence_SO=chromosome | SO=protein_coding_gene | is_pseudo=false	TGGT1_230690-t26_1-p1	1	3841.78	26	0.828	0.978	0.911	0.879	0.727	0.86	0.801	0.872	0.889	0.644	-0.27	-0.03	-0.13	-0.19	-0.46	-0.22	-0.32	-0.2	-0.17	-0.63	0.669296	0.967884	0.871695	0.751495	0.0327284	0.428192	0.361519	0.222497	0.0549806	0.227107
FALSE	High	MSFPSSNLAGVPFPEATGCR	[R].MSFPSSNLAGVPFPEATGCR.[H]	1xMethylthio [C19]; 1xTMTpro [N-Term]; 1xPhospho [S2(100)]	1xMethylthio [C19]; 1xTMTpro [N-Term]; 1xPhospho [S2(100); S5(0); S6(0); T17(0)]	1.18526e-11	6.11917e-05	1	1	2	TGGT1_255980-t26_1-p1	TGGT1_255980-t26_1-p1 [123-142]	TGGT1_255980-t26_1-p1 1xMethylthio [C141]; 1xPhospho [S124(100); S127(0); S128(0); T139(0)]	TGGT1_255980-t26_1-p1 1xMethylthio [C141]; 1xPhospho [S124(100)]	transcript=TGGT1_255980-t26_1 | gene=TGGT1_255980 | organism=Toxoplasma_gondii_GT1 | gene_product=DUF1298 domain-containing protein [Source:UniProtKB/TrEMBL;Acc:S7UZN5] | transcript_product=hypothetical protein | location=TGGT1_chrVIIb:4490347-4497834(+) | protein_length=670 | sequence_SO=chromosome | SO=protein_coding_gene | is_pseudo=false	TGGT1_255980-t26_1-p1	0	2498.12	20	0.954	0.97	0.787	0.947	0.904	0.919	0.746	1.309	1.445	1.228	-0.07	-0.04	-0.35	-0.08	-0.15	-0.12	-0.42	0.39	0.53	0.3	0.865561	0.948103	0.686276	0.826645	0.156064	0.715615	0.452064	0.584102	0.215244	0.148159
FALSE	High	MSFPSSNLAGVPFPEATGCR	[R].MSFPSSNLAGVPFPEATGCR.[H]	1xOxidation [M1]; 1xMethylthio [C19]; 1xTMTpro [N-Term]; 1xPhospho [S2(100)]	1xOxidation [M1]; 1xMethylthio [C19]; 1xTMTpro [N-Term]; 1xPhospho [S2(100); S5(0); S6(0); T17(0)]	4.79492e-13	6.11917e-05	1	1	1	TGGT1_255980-t26_1-p1	TGGT1_255980-t26_1-p1 [123-142]	TGGT1_255980-t26_1-p1 1xMethylthio [C141]; 1xPhospho [S124(100); S127(0); S128(0); T139(0)]	TGGT1_255980-t26_1-p1 1xMethylthio [C141]; 1xPhospho [S124(100)]	transcript=TGGT1_255980-t26_1 | gene=TGGT1_255980 | organism=Toxoplasma_gondii_GT1 | gene_product=DUF1298 domain-containing protein [Source:UniProtKB/TrEMBL;Acc:S7UZN5] | transcript_product=hypothetical protein | location=TGGT1_chrVIIb:4490347-4497834(+) | protein_length=670 | sequence_SO=chromosome | SO=protein_coding_gene | is_pseudo=false	TGGT1_255980-t26_1-p1	0	2514.12	20
FALSE	High	MSHEALTETAR	[K].MSHEALTETAR.[K]	1xTMTpro [N-Term]; 1xPhospho [S2(100)]	1xTMTpro [N-Term]; 1xPhospho [S2(100); T7(0); T9(0)]	7.30067e-05	6.11917e-05	1	1	7	TGGT1_236570-t26_1-p1	TGGT1_236570-t26_1-p1 [5-15]	TGGT1_236570-t26_1-p1 1xPhospho [S6(100); T11(0); T13(0)]	TGGT1_236570-t26_1-p1 1xPhospho [S6(100)]	transcript=TGGT1_236570-t26_1 | gene=TGGT1_236570 | organism=Toxoplasma_gondii_GT1 | gene_product=Lysine decarboxylase family protein [Source:UniProtKB/TrEMBL;Acc:S7W5X6] | transcript_product=lysine decarboxylase family protein | location=TGGT1_chrX:5322842-5325476(+) | protein_length=397 | sequence_SO=chromosome | SO=protein_coding_gene | is_pseudo=false	TGGT1_236570-t26_1-p1	0	1629.76	11
FALSE	High	MSPAEDSDKAPTEGNDSEK	[K].MSPAEDSDKAPTEGNDSEK.[R]	2xTMTpro [K9; K19]; 1xTMTpro [N-Term]; 1xPhospho [S2(100)]	2xTMTpro [K9; K19]; 1xTMTpro [N-Term]; 1xPhospho [S2(100); S7(0); T12(0); S17(0)]	5.64681e-07	6.11917e-05	1	1	3	TGGT1_224890-t26_1-p1	TGGT1_224890-t26_1-p1 [328-346]	TGGT1_224890-t26_1-p1 1xPhospho [S329(100); S334(0); T339(0); S344(0)]	TGGT1_224890-t26_1-p1 1xPhospho [S329(100)]	transcript=TGGT1_224890-t26_1 | gene=TGGT1_224890 | organism=Toxoplasma_gondii_GT1 | gene_product=hypothetical protein | transcript_product=hypothetical protein | location=TGGT1_chrX:2618782-2623220(-) | protein_length=1075 | sequence_SO=chromosome | SO=protein_coding_gene | is_pseudo=false	TGGT1_224890-t26_1-p1	1	3000.43	19	1.354	0.846	1.136	0.823	1.115	0.696	0.935	1.072	0.938	1.002	0.44	-0.24	0.18	-0.28	0.16	-0.52	-0.1	0.1	-0.09	0	0.326612	0.710383	0.39272	0.259122	0.429595	0.394851	0.765399	0.620672	0.192722	0.989788
FALSE	High	MSPAEDSDKAPTEGNDSEK	[K].MSPAEDSDKAPTEGNDSEK.[R]	1xOxidation [M1]; 2xTMTpro [K9; K19]; 1xTMTpro [N-Term]; 1xPhospho [S/T]	1xOxidation [M1]; 2xTMTpro [K9; K19]; 1xTMTpro [N-Term]; 1xPhospho [S2(50); S7(50); T12(0); S17(0)]	1.71101e-05	6.11917e-05	1	1	2	TGGT1_224890-t26_1-p1	TGGT1_224890-t26_1-p1 [328-346]			transcript=TGGT1_224890-t26_1 | gene=TGGT1_224890 | organism=Toxoplasma_gondii_GT1 | gene_product=hypothetical protein | transcript_product=hypothetical protein | location=TGGT1_chrX:2618782-2623220(-) | protein_length=1075 | sequence_SO=chromosome | SO=protein_coding_gene | is_pseudo=false	TGGT1_224890-t26_1-p1	1	3016.43	19	1.043	1.05	0.827	0.935	0.975	0.981	0.773	0.815	0.965	0.903	0.06	0.07	-0.27	-0.1	-0.04	-0.03	-0.37	-0.3	-0.05	-0.15	0.851081	0.331423	0.153383	0.23465	0.892161	0.053757	0.0508272	0.216239	0.886499	0.788205
FALSE	High	MRTHAAIDSGVGEGTR	[R].MRTHAAIDSGVGEGTR.[S]	1xTMTpro [N-Term]; 1xPhospho [T3(100)]	1xTMTpro [N-Term]; 1xPhospho [T3(100); S9(0); T15(0)]	6.89094e-09	6.11917e-05	1	1	4	TGGT1_259200B-t26_1-p1	TGGT1_259200B-t26_1-p1 [523-538]	TGGT1_259200B-t26_1-p1 1xPhospho [T525(100); S531(0); T537(0)]	TGGT1_259200B-t26_1-p1 1xPhospho [T525(100)]	transcript=TGGT1_259200B-t26_1 | gene=TGGT1_259200B | organism=Toxoplasma_gondii_GT1 | gene_product=Na+/H+ exchanger NHE1 [Source:UniProtKB/TrEMBL;Acc:S7WEL3] | transcript_product=Na+/H+ exchanger NHE1 | location=TGGT1_chrVIIb:2842786-2849857(-) | protein_length=1450 | sequence_SO=chromosome | SO=protein_coding_gene | is_pseudo=false	TGGT1_259200B-t26_1-p1	1	2041.98	16
FALSE	High	MQSLASVHGLR	[R].MQSLASVHGLR.[T]	1xTMTpro [N-Term]; 2xPhospho [S3(100); S6(100)]	1xTMTpro [N-Term]; 2xPhospho [S3(100); S6(100)]	0.000209848	6.11917e-05	1	1	4	TGGT1_254480-t26_1-p1	TGGT1_254480-t26_1-p1 [275-285]	TGGT1_254480-t26_1-p1 2xPhospho [S277(100); S280(100)]	TGGT1_254480-t26_1-p1 2xPhospho [S277(100); S280(100)]	transcript=TGGT1_254480-t26_1 | gene=TGGT1_254480 | organism=Toxoplasma_gondii_GT1 | gene_product=WD domain, G-beta repeat-containing protein [Source:UniProtKB/TrEMBL;Acc:S7UMW1] | transcript_product=WD domain, G-beta repeat-containing protein | location=TGGT1_chrIII:1745233-1748585(-) | protein_length=816 | sequence_SO=chromosome | SO=protein_coding_gene | is_pseudo=false	TGGT1_254480-t26_1-p1	0	1662.78	11
FALSE	High	MQSLASVHGLR	[R].MQSLASVHGLR.[T]	1xTMTpro [N-Term]; 1xPhospho [S3(100)]	1xTMTpro [N-Term]; 1xPhospho [S3(100); S6(0)]	9.8069e-07	6.11917e-05	1	1	2	TGGT1_254480-t26_1-p1	TGGT1_254480-t26_1-p1 [275-285]	TGGT1_254480-t26_1-p1 1xPhospho [S277(100); S280(0)]	TGGT1_254480-t26_1-p1 1xPhospho [S277(100)]	transcript=TGGT1_254480-t26_1 | gene=TGGT1_254480 | organism=Toxoplasma_gondii_GT1 | gene_product=WD domain, G-beta repeat-containing protein [Source:UniProtKB/TrEMBL;Acc:S7UMW1] | transcript_product=WD domain, G-beta repeat-containing protein | location=TGGT1_chrIII:1745233-1748585(-) | protein_length=816 | sequence_SO=chromosome | SO=protein_coding_gene | is_pseudo=false	TGGT1_254480-t26_1-p1	0	1582.81	11
FALSE	High	MQSAHMR	[R].MQSAHMR.[L]	1xTMTpro [N-Term]; 1xPhospho [S3(100)]	1xTMTpro [N-Term]; 1xPhospho [S3(100)]	0.000299474	6.11917e-05	1	1	3	TGGT1_243200-t26_1-p1	TGGT1_243200-t26_1-p1 [738-744]	TGGT1_243200-t26_1-p1 1xPhospho [S740(100)]	TGGT1_243200-t26_1-p1 1xPhospho [S740(100)]	transcript=TGGT1_243200-t26_1 | gene=TGGT1_243200 | organism=Toxoplasma_gondii_GT1 | gene_product=hypothetical protein | transcript_product=hypothetical protein | location=TGGT1_chrVI:2355009-2359636(-) | protein_length=1258 | sequence_SO=chromosome | SO=protein_coding_gene | is_pseudo=false	TGGT1_243200-t26_1-p1	0	1244.56	7
FALSE	High	MLPHAPGVQMQAIPEDAIPEESGDEDEDDPDKR	[R].MLPHAPGVQMQAIPEDAIPEESGDEDEDDPDKR.[I]	1xOxidation [M1]; 1xTMTpro [K32]; 1xTMTpro [N-Term]; 1xPhospho [S22(100)]	1xOxidation [M1]; 1xTMTpro [K32]; 1xTMTpro [N-Term]; 1xPhospho [S22(100)]	5.42866e-11	6.11917e-05	1	1	2	Q13547	Q13547 [372-404]	Q13547 1xPhospho [S393(100)]	Q13547 1xPhospho [S393(100)]	Histone deacetylase 1 OS=Homo sapiens (Human) OX=9606 GN=HDAC1 PE=1 SV=1	Q13547	1	4335.99	33	1.724	1.567	1.975	0.604	1.041	0.946	1.193	1.384	1.11	1.354	0.79	0.65	0.98	-0.73	0.06	-0.08	0.25	0.47	0.15	0.44	0.596229	0.708754	0.528468	0.603099	0.488172	0.835193	0.151938	0.0192815	0.722545	0.0980345
FALSE	High	MLPHAPGVQMQAIPEDAVHEDSGDEDGEDPDKR	[R].MLPHAPGVQMQAIPEDAVHEDSGDEDGEDPDKR.[I]	1xTMTpro [K32]; 1xTMTpro [N-Term]; 1xPhospho [S22(100)]	1xTMTpro [K32]; 1xTMTpro [N-Term]; 1xPhospho [S22(100)]	9.43167e-15	6.11917e-05	1	1	1	Q92769	Q92769 [373-405]	Q92769 1xPhospho [S394(100)]	Q92769 1xPhospho [S394(100)]	Histone deacetylase 2 OS=Homo sapiens (Human) OX=9606 GN=HDAC2 PE=1 SV=2	Q92769	1	4273.97	33	0.771	0.931	1.006	1.153	0.889	1.074	1.16	1.066	0.985	1.128	-0.38	-0.1	0.01	0.21	-0.17	0.1	0.21	0.09	-0.02	0.17	0.00297926	0.614354	0.953357	0.461681	0.525904	0.204468	0.205055	0.586385	0.962543	0.36411
FALSE	High	MLSEAEEDDILLR	[R].MLSEAEEDDILLR.[R]	1xTMTpro [N-Term]; 1xPhospho [S3(100)]	1xTMTpro [N-Term]; 1xPhospho [S3(100)]	4.31246e-05	6.11917e-05	1	1	1	TGGT1_273870-t26_1-p1	TGGT1_273870-t26_1-p1 [152-164]	TGGT1_273870-t26_1-p1 1xPhospho [S154(100)]	TGGT1_273870-t26_1-p1 1xPhospho [S154(100)]	transcript=TGGT1_273870-t26_1 | gene=TGGT1_273870 | organism=Toxoplasma_gondii_GT1 | gene_product=SWI2/SNF2 ISWI-like (AT hook) [Source:UniProtKB/TrEMBL;Acc:S7V4B2] | transcript_product=SWI2/SNF2 ISWI-like (AT hook) | location=TGGT1_chrVIII:3198884-3213308(+) | protein_length=1556 | sequence_SO=chromosome | SO=protein_coding_gene | is_pseudo=false	TGGT1_273870-t26_1-p1	0	1917.92	13
FALSE	High	MLSEAEEDDILLR	[R].MLSEAEEDDILLR.[R]	1xOxidation [M1]; 1xTMTpro [N-Term]; 1xPhospho [S3(100)]	1xOxidation [M1]; 1xTMTpro [N-Term]; 1xPhospho [S3(100)]	0.000121705	6.11917e-05	1	1	1	TGGT1_273870-t26_1-p1	TGGT1_273870-t26_1-p1 [152-164]	TGGT1_273870-t26_1-p1 1xPhospho [S154(100)]	TGGT1_273870-t26_1-p1 1xPhospho [S154(100)]	transcript=TGGT1_273870-t26_1 | gene=TGGT1_273870 | organism=Toxoplasma_gondii_GT1 | gene_product=SWI2/SNF2 ISWI-like (AT hook) [Source:UniProtKB/TrEMBL;Acc:S7V4B2] | transcript_product=SWI2/SNF2 ISWI-like (AT hook) | location=TGGT1_chrVIII:3198884-3213308(+) | protein_length=1556 | sequence_SO=chromosome | SO=protein_coding_gene | is_pseudo=false	TGGT1_273870-t26_1-p1	0	1933.91	13
FALSE	High	MMTEEAWQWHQDYYQATIR	[R].MMTEEAWQWHQDYYQATIR.[S]	1xTMTpro [N-Term]; 1xPhospho [T3(100)]	1xTMTpro [N-Term]; 1xPhospho [T3(100); Y13(0); Y14(0); T17(0)]	4.21296e-12	6.11917e-05	1	1	2	TGGT1_259630-t26_1-p1	TGGT1_259630-t26_1-p1 [72-90]	TGGT1_259630-t26_1-p1 1xPhospho [T74(100); Y84(0); Y85(0); T88(0)]	TGGT1_259630-t26_1-p1 1xPhospho [T74(100)]	transcript=TGGT1_259630-t26_1 | gene=TGGT1_259630 | organism=Toxoplasma_gondii_GT1 | gene_product=hypothetical protein | transcript_product=hypothetical protein | location=TGGT1_chrVIIb:2722823-2724032(+) | protein_length=160 | sequence_SO=chromosome | SO=protein_coding_gene | is_pseudo=false	TGGT1_259630-t26_1-p1	0	2871.26	19
FALSE	High	MMTEEAWQWHQDYYQATIR	[R].MMTEEAWQWHQDYYQATIR.[S]	1xOxidation [M2]; 1xTMTpro [N-Term]; 1xPhospho [T3(100)]	1xOxidation [M2]; 1xTMTpro [N-Term]; 1xPhospho [T3(100); Y13(0); Y14(0); T17(0)]	6.02683e-12	6.11917e-05	1	1	2	TGGT1_259630-t26_1-p1	TGGT1_259630-t26_1-p1 [72-90]	TGGT1_259630-t26_1-p1 1xPhospho [T74(100); Y84(0); Y85(0); T88(0)]	TGGT1_259630-t26_1-p1 1xPhospho [T74(100)]	transcript=TGGT1_259630-t26_1 | gene=TGGT1_259630 | organism=Toxoplasma_gondii_GT1 | gene_product=hypothetical protein | transcript_product=hypothetical protein | location=TGGT1_chrVIIb:2722823-2724032(+) | protein_length=160 | sequence_SO=chromosome | SO=protein_coding_gene | is_pseudo=false	TGGT1_259630-t26_1-p1	0	2887.25	19
FALSE	High	MNGTADAHSEQSSR	[K].MNGTADAHSEQSSR.[Q]	1xTMTpro [N-Term]; 1xPhospho [S/T]	1xTMTpro [N-Term]; 1xPhospho [T4(0); S9(0); S12(50); S13(50)]	1.44556e-07	6.11917e-05	1	1	4	TGGT1_243200-t26_1-p1	TGGT1_243200-t26_1-p1 [57-70]			transcript=TGGT1_243200-t26_1 | gene=TGGT1_243200 | organism=Toxoplasma_gondii_GT1 | gene_product=hypothetical protein | transcript_product=hypothetical protein | location=TGGT1_chrVI:2355009-2359636(-) | protein_length=1258 | sequence_SO=chromosome | SO=protein_coding_gene | is_pseudo=false	TGGT1_243200-t26_1-p1	0	1874.8	14	0.633	0.837	0.988	1.137	0.72	0.952	1.123	0.827	0.782	0.773	-0.66	-0.26	-0.02	0.19	-0.47	-0.07	0.17	-0.27	-0.36	-0.37	0.27885	0.488254	0.736701	0.45505	0.497196	0.891277	0.396065	0.413882	0.430383	0.196733
FALSE	High	MNISFGADQVWNSDSGARPSFSDVPFGR	[K].MNISFGADQVWNSDSGARPSFSDVPFGR.[S]	1xTMTpro [N-Term]; 1xPhospho [S]	1xTMTpro [N-Term]; 1xPhospho [S4(0); S13(49.8); S15(49.8); S20(0.2); S22(0.2)]	1.69524e-09	6.11917e-05	1	1	1	TGGT1_295360-t26_1-p1	TGGT1_295360-t26_1-p1 [131-158]			transcript=TGGT1_295360-t26_1 | gene=TGGT1_295360 | organism=Toxoplasma_gondii_GT1 | gene_product=hypothetical protein | transcript_product=hypothetical protein | location=TGGT1_chrIa:1791407-1792949(+) | protein_length=268 | sequence_SO=chromosome | SO=protein_coding_gene | is_pseudo=false	TGGT1_295360-t26_1-p1	0	3428.57	28
FALSE	High	MNISFGADQVWNSDSGARPSFSDVPFGR	[K].MNISFGADQVWNSDSGARPSFSDVPFGR.[S]	1xOxidation [M1]; 1xTMTpro [N-Term]; 1xPhospho [S15(99.3)]	1xOxidation [M1]; 1xTMTpro [N-Term]; 1xPhospho [S4(0); S13(0); S15(99.3); S20(0.4); S22(0.4)]	4.19246e-13	6.11917e-05	1	1	2	TGGT1_295360-t26_1-p1	TGGT1_295360-t26_1-p1 [131-158]	TGGT1_295360-t26_1-p1 1xPhospho [S134(0); S143(0); S145(99.3); S150(0.4); S152(0.4)]	TGGT1_295360-t26_1-p1 1xPhospho [S145(99.3)]	transcript=TGGT1_295360-t26_1 | gene=TGGT1_295360 | organism=Toxoplasma_gondii_GT1 | gene_product=hypothetical protein | transcript_product=hypothetical protein | location=TGGT1_chrIa:1791407-1792949(+) | protein_length=268 | sequence_SO=chromosome | SO=protein_coding_gene | is_pseudo=false	TGGT1_295360-t26_1-p1	0	3444.56	28	0.802	0.827	0.684	0.999	0.801	0.826	0.683	0.899	0.875	0.813	-0.32	-0.27	-0.55	0	-0.32	-0.28	-0.55	-0.15	-0.19	-0.3	0.403734	0.433495	0.312993	0.9973	0.0729151	0.112238	0.0261598	0.0892648	0.0287304	0.183899
FALSE	High	MNISFGADQVWNSDSGARPSFSDVPFGR	[K].MNISFGADQVWNSDSGARPSFSDVPFGR.[S]	1xOxidation [M1]; 1xTMTpro [N-Term]; 2xPhospho [S]	1xOxidation [M1]; 1xTMTpro [N-Term]; 2xPhospho [S4(0); S13(50); S15(50); S20(50); S22(50)]	1.58912e-09	6.11917e-05	1	1	1	TGGT1_295360-t26_1-p1	TGGT1_295360-t26_1-p1 [131-158]			transcript=TGGT1_295360-t26_1 | gene=TGGT1_295360 | organism=Toxoplasma_gondii_GT1 | gene_product=hypothetical protein | transcript_product=hypothetical protein | location=TGGT1_chrIa:1791407-1792949(+) | protein_length=268 | sequence_SO=chromosome | SO=protein_coding_gene | is_pseudo=false	TGGT1_295360-t26_1-p1	0	3524.53	28
FALSE	High	MNMLSPPVSPRPGHAGENELPPGASSPATLAAPGGVR	[R].MNMLSPPVSPRPGHAGENELPPGASSPATLAAPGGVR.[S]	1xTMTpro [N-Term]; 2xPhospho [S5(100); S9(100)]	1xTMTpro [N-Term]; 2xPhospho [S5(100); S9(100); S25(0); S26(0); T29(0)]	9.4742e-10	6.11917e-05	1	1	1	TGGT1_259200B-t26_1-p1	TGGT1_259200B-t26_1-p1 [720-756]	TGGT1_259200B-t26_1-p1 2xPhospho [S724(100); S728(100); S744(0); S745(0); T748(0)]	TGGT1_259200B-t26_1-p1 2xPhospho [S724(100); S728(100)]	transcript=TGGT1_259200B-t26_1 | gene=TGGT1_259200B | organism=Toxoplasma_gondii_GT1 | gene_product=Na+/H+ exchanger NHE1 [Source:UniProtKB/TrEMBL;Acc:S7WEL3] | transcript_product=Na+/H+ exchanger NHE1 | location=TGGT1_chrVIIb:2842786-2849857(-) | protein_length=1450 | sequence_SO=chromosome | SO=protein_coding_gene | is_pseudo=false	TGGT1_259200B-t26_1-p1	0	4083.95	37	1.29	1.425	1.494	0.883	1.139	1.258	1.319	1.465	1.163	1.213	0.37	0.51	0.58	-0.18	0.19	0.33	0.4	0.55	0.22	0.28	0.71163	0.404422	0.609192	0.865484	0.270483	0.60408	0.0278223	0.128773	0.529466	0.625463
FALSE	High	MNMLSPPVSPRPGHAGENELPPGASSPATLAAPGGVR	[R].MNMLSPPVSPRPGHAGENELPPGASSPATLAAPGGVR.[S]	1xTMTpro [N-Term]; 3xPhospho [S5(100); S9(100); S/T]	1xTMTpro [N-Term]; 3xPhospho [S5(100); S9(100); S25(33.3); S26(33.3); T29(33.3)]	2.02608e-05	6.11917e-05	1	1	1	TGGT1_259200B-t26_1-p1	TGGT1_259200B-t26_1-p1 [720-756]	TGGT1_259200B-t26_1-p1 3xPhospho [S724(100); S728(100); S744(33.3); S745(33.3); T748(33.3)]	TGGT1_259200B-t26_1-p1 3xPhospho [S724(100); S728(100); S/T]	transcript=TGGT1_259200B-t26_1 | gene=TGGT1_259200B | organism=Toxoplasma_gondii_GT1 | gene_product=Na+/H+ exchanger NHE1 [Source:UniProtKB/TrEMBL;Acc:S7WEL3] | transcript_product=Na+/H+ exchanger NHE1 | location=TGGT1_chrVIIb:2842786-2849857(-) | protein_length=1450 | sequence_SO=chromosome | SO=protein_coding_gene | is_pseudo=false	TGGT1_259200B-t26_1-p1	0	4163.92	37
FALSE	High	MNPEHSGDEK	[R].MNPEHSGDEK.[K]	1xTMTpro [K10]; 1xTMTpro [N-Term]; 1xPhospho [S6(100)]	1xTMTpro [K10]; 1xTMTpro [N-Term]; 1xPhospho [S6(100)]	7.27695e-07	6.11917e-05	1	1	5	TGGT1_309220-t26_1-p1	TGGT1_309220-t26_1-p1 [25-34]	TGGT1_309220-t26_1-p1 1xPhospho [S30(100)]	TGGT1_309220-t26_1-p1 1xPhospho [S30(100)]	transcript=TGGT1_309220-t26_1 | gene=TGGT1_309220 | organism=Toxoplasma_gondii_GT1 | gene_product=Arf-GAP domain-containing protein [Source:UniProtKB/TrEMBL;Acc:S7W7Q4] | transcript_product=GTPase activating protein for Arf protein | location=TGGT1_chrXI:525668-532349(-) | protein_length=557 | sequence_SO=chromosome | SO=protein_coding_gene | is_pseudo=false	TGGT1_309220-t26_1-p1	0	1831.85	10	0.868	0.826	0.833	1.176	1.021	0.971	0.98	0.934	0.971	1.065	-0.2	-0.28	-0.26	0.23	0.03	-0.04	-0.03	-0.1	-0.04	0.09	0.688397	0.555736	0.60044	0.564318	0.805696	0.50286	0.764563	0.576644	0.428599	0.729274
FALSE	High	MNPEHSGDEK	[R].MNPEHSGDEK.[K]	1xOxidation [M1]; 1xTMTpro [K10]; 1xTMTpro [N-Term]; 1xPhospho [S6(100)]	1xOxidation [M1]; 1xTMTpro [K10]; 1xTMTpro [N-Term]; 1xPhospho [S6(100)]	4.6925e-05	6.11917e-05	1	1	4	TGGT1_309220-t26_1-p1	TGGT1_309220-t26_1-p1 [25-34]	TGGT1_309220-t26_1-p1 1xPhospho [S30(100)]	TGGT1_309220-t26_1-p1 1xPhospho [S30(100)]	transcript=TGGT1_309220-t26_1 | gene=TGGT1_309220 | organism=Toxoplasma_gondii_GT1 | gene_product=Arf-GAP domain-containing protein [Source:UniProtKB/TrEMBL;Acc:S7W7Q4] | transcript_product=GTPase activating protein for Arf protein | location=TGGT1_chrXI:525668-532349(-) | protein_length=557 | sequence_SO=chromosome | SO=protein_coding_gene | is_pseudo=false	TGGT1_309220-t26_1-p1	0	1847.85	10	0.619	0.77	0.736	1.562	0.966	1.203	1.15	1.107	0.864	0.978	-0.69	-0.38	-0.44	0.64	-0.05	0.27	0.2	0.15	-0.21	-0.03	0.229178	0.520924	0.141943	0.17994	0.625884	0.432387	0.258563	0.631901	0.272839	0.945328
FALSE	High	MNVLADCLK	[R].MNVLADCLK.[T]	1xOxidation [M1]; 1xMethylthio [C7]; 1xTMTpro [K9]; 1xTMTpro [N-Term]	1xOxidation [M1]; 1xMethylthio [C7]; 1xTMTpro [K9]; 1xTMTpro [N-Term]	8.15873e-07	6.11917e-05	1	1	1	TGGT1_234450-t26_1-p1	TGGT1_234450-t26_1-p1 [105-113]	TGGT1_234450-t26_1-p1 1xMethylthio [C111]	TGGT1_234450-t26_1-p1 1xMethylthio [C111]	transcript=TGGT1_234450-t26_1 | gene=TGGT1_234450 | organism=Toxoplasma_gondii_GT1 | gene_product=Ribosomal protein RPS15A [Source:UniProtKB/TrEMBL;Acc:S7UWC7] | transcript_product=ribosomal protein RPS15A | location=TGGT1_chrX:4292801-4294683(+) | protein_length=231 | sequence_SO=chromosome | SO=protein_coding_gene | is_pseudo=false	TGGT1_234450-t26_1-p1	0	1676.9	9
FALSE	High	MPPGGNTPPHGSGVGPGQSPR	[R].MPPGGNTPPHGSGVGPGQSPR.[G]	1xOxidation [M1]; 1xTMTpro [N-Term]; 1xPhospho [T7(100)]	1xOxidation [M1]; 1xTMTpro [N-Term]; 1xPhospho [T7(100); S12(0); S19(0)]	6.25915e-05	6.11917e-05	1	1	1	TGGT1_212860-t26_1-p1	TGGT1_212860-t26_1-p1 [34-54]	TGGT1_212860-t26_1-p1 1xPhospho [T40(100); S45(0); S52(0)]	TGGT1_212860-t26_1-p1 1xPhospho [T40(100)]	transcript=TGGT1_212860-t26_1 | gene=TGGT1_212860 | organism=Toxoplasma_gondii_GT1 | gene_product=hypothetical protein | transcript_product=hypothetical protein | location=TGGT1_chrV:522401-525373(+) | protein_length=990 | sequence_SO=chromosome | SO=protein_coding_gene | is_pseudo=false	TGGT1_212860-t26_1-p1	0	2384.11	21	0.761	0.695	0.718	1.217	0.926	0.846	0.873	1.153	0.906	0.979	-0.39	-0.53	-0.48	0.28	-0.11	-0.24	-0.2	0.2	-0.14	-0.03	0.103598	0.202309	0.0457084	0.321528	0.440728	0.596431	0.492229	0.578483	0.771818	0.956261
FALSE	High	MPSAEHEELR	[K].MPSAEHEELR.[E]	1xTMTpro [N-Term]; 1xPhospho [S3(100)]	1xTMTpro [N-Term]; 1xPhospho [S3(100)]	7.82611e-05	6.11917e-05	1	1	5	TGGT1_289990-t26_1-p1	TGGT1_289990-t26_1-p1 [640-649]	TGGT1_289990-t26_1-p1 1xPhospho [S642(100)]	TGGT1_289990-t26_1-p1 1xPhospho [S642(100)]	transcript=TGGT1_289990-t26_1 | gene=TGGT1_289990 | organism=Toxoplasma_gondii_GT1 | gene_product=hypothetical protein | transcript_product=hypothetical protein | location=TGGT1_chrIX:3375629-3379939(-) | protein_length=753 | sequence_SO=chromosome | SO=protein_coding_gene | is_pseudo=false	TGGT1_289990-t26_1-p1	0	1582.73	10	0.858	0.76	0.856	1.341	1.151	1.019	1.148	0.996	0.939	0.86	-0.22	-0.4	-0.22	0.42	0.2	0.03	0.2	-0.01	-0.09	-0.22	0.672599	0.627063	0.706232	0.564224	0.358069	0.78345	0.206919	0.977809	0.542453	0.299878
FALSE	High	MPSAGYLEQPSAR	[R].MPSAGYLEQPSAR.[E]	1xTMTpro [N-Term]; 1xPhospho [S3(100)]	1xTMTpro [N-Term]; 1xPhospho [S3(100); Y6(0); S11(0)]	3.64215e-05	6.11917e-05	1	1	2	TGGT1_265500-t26_1-p1	TGGT1_265500-t26_1-p1 [1978-1990]	TGGT1_265500-t26_1-p1 1xPhospho [S1980(100); Y1983(0); S1988(0)]	TGGT1_265500-t26_1-p1 1xPhospho [S1980(100)]	transcript=TGGT1_265500-t26_1 | gene=TGGT1_265500 | organism=Toxoplasma_gondii_GT1 | gene_product=Chloride channel protein [Source:UniProtKB/TrEMBL;Acc:S7UI33] | transcript_product=chloride transporter, chloride channel (ClC) family protein | location=TGGT1_chrIX:1338167-1348086(-) | protein_length=2075 | sequence_SO=chromosome | SO=protein_coding_gene | is_pseudo=false	TGGT1_265500-t26_1-p1	0	1790.85	13
FALSE	High	MPSDGDRDAQDSDR	[R].MPSDGDRDAQDSDR.[W]	1xTMTpro [N-Term]; 1xPhospho [S3(100)]	1xTMTpro [N-Term]; 1xPhospho [S3(100); S12(0)]	7.34817e-06	6.11917e-05	1	1	5	TGGT1_232780-t26_1-p1	TGGT1_232780-t26_1-p1 [650-663]	TGGT1_232780-t26_1-p1 1xPhospho [S652(100); S661(0)]	TGGT1_232780-t26_1-p1 1xPhospho [S652(100)]	transcript=TGGT1_232780-t26_1 | gene=TGGT1_232780 | organism=Toxoplasma_gondii_GT1 | gene_product=hypothetical protein | transcript_product=hypothetical protein | location=TGGT1_chrVIII:2255308-2260311(-) | protein_length=713 | sequence_SO=chromosome | SO=protein_coding_gene | is_pseudo=false	TGGT1_232780-t26_1-p1	1	1948.8	14	1.456	1.328	1.185	0.678	0.987	0.9	0.803	1.01	0.959	0.755	0.54	0.41	0.25	-0.56	-0.02	-0.15	-0.32	0.01	-0.06	-0.4	0.614207	0.569992	0.689087	0.522872	0.934134	0.346805	0.267738	0.840028	0.803412	0.388847
FALSE	High	MQAEHLMLQWSEDEGSLK	[R].MQAEHLMLQWSEDEGSLK.[N]	1xTMTpro [K18]; 1xTMTpro [N-Term]; 1xPhospho [S11(100)]	1xTMTpro [K18]; 1xTMTpro [N-Term]; 1xPhospho [S11(100); S16(0)]	3.53995e-12	6.11917e-05	1	1	1	TGGT1_254300-t26_1-p1	TGGT1_254300-t26_1-p1 [278-295]	TGGT1_254300-t26_1-p1 1xPhospho [S288(100); S293(0)]	TGGT1_254300-t26_1-p1 1xPhospho [S288(100)]	transcript=TGGT1_254300-t26_1 | gene=TGGT1_254300 | organism=Toxoplasma_gondii_GT1 | gene_product=hypothetical protein | transcript_product=hypothetical protein | location=TGGT1_chrIII:1566444-1577118(+) | protein_length=1776 | sequence_SO=chromosome | SO=protein_coding_gene | is_pseudo=false	TGGT1_254300-t26_1-p1	0	2820.36	18	1.16	1.127	1.164	0.83	0.963	0.936	0.967	1.011	1.097	1.022	0.21	0.17	0.22	-0.27	-0.05	-0.1	-0.05	0.02	0.13	0.03	0.18086	0.256687	0.59109	0.0159574	0.511506	0.388314	0.892665	0.938281	0.22864	0.636871
FALSE	High	MQAEHLMLQWSEDEGSLK	[R].MQAEHLMLQWSEDEGSLK.[N]	1xOxidation [M]; 1xTMTpro [K18]; 1xTMTpro [N-Term]; 1xPhospho [S11(100)]	1xOxidation [M1; M7]; 1xTMTpro [K18]; 1xTMTpro [N-Term]; 1xPhospho [S11(100); S16(0)]	8.28302e-09	6.11917e-05	1	1	3	TGGT1_254300-t26_1-p1	TGGT1_254300-t26_1-p1 [278-295]	TGGT1_254300-t26_1-p1 1xPhospho [S288(100); S293(0)]	TGGT1_254300-t26_1-p1 1xPhospho [S288(100)]	transcript=TGGT1_254300-t26_1 | gene=TGGT1_254300 | organism=Toxoplasma_gondii_GT1 | gene_product=hypothetical protein | transcript_product=hypothetical protein | location=TGGT1_chrIII:1566444-1577118(+) | protein_length=1776 | sequence_SO=chromosome | SO=protein_coding_gene | is_pseudo=false	TGGT1_254300-t26_1-p1	0	2836.35	18	0.813	0.81	0.863	1.118	0.909	0.906	0.965	0.956	1.005	0.876	-0.3	-0.3	-0.21	0.16	-0.14	-0.14	-0.05	-0.06	0.01	-0.19	0.544141	0.471862	0.704486	0.733596	0.0878926	0.342643	0.562854	0.589385	0.980475	0.136939
FALSE	High	MQDELFGDAPSSPR	[R].MQDELFGDAPSSPR.[A]	1xTMTpro [N-Term]; 1xPhospho [S12(100)]	1xTMTpro [N-Term]; 1xPhospho [S11(0); S12(100)]	3.50274e-06	6.11917e-05	1	1	1	TGGT1_309240-t26_1-p1	TGGT1_309240-t26_1-p1 [440-453]	TGGT1_309240-t26_1-p1 1xPhospho [S450(0); S451(100)]	TGGT1_309240-t26_1-p1 1xPhospho [S451(100)]	transcript=TGGT1_309240-t26_1 | gene=TGGT1_309240 | organism=Toxoplasma_gondii_GT1 | gene_product=CorA family Mg2+ transporter protein [Source:UniProtKB/TrEMBL;Acc:S7UT37] | transcript_product=CorA family Mg2+ transporter protein | location=TGGT1_chrXI:537155-545024(+) | protein_length=1550 | sequence_SO=chromosome | SO=protein_coding_gene | is_pseudo=false	TGGT1_309240-t26_1-p1	0	1933.87	14
FALSE	High	MQKPVCLVVAMTPK	[-].MQKPVCLVVAMTPK.[R]	2xOxidation [M1; M11]; 1xMethylthio [C6]; 2xTMTpro [K3; K14]; 1xTMTpro [N-Term]; 1xPhospho [T12(100)]	2xOxidation [M1; M11]; 1xMethylthio [C6]; 2xTMTpro [K3; K14]; 1xTMTpro [N-Term]; 1xPhospho [T12(100)]	0.00042688	6.11917e-05	1	1	1	TGGT1_249180-t26_1-p1	TGGT1_249180-t26_1-p1 [1-14]	TGGT1_249180-t26_1-p1 1xMethylthio [C6]; 1xPhospho [T12(100)]	TGGT1_249180-t26_1-p1 1xMethylthio [C6]; 1xPhospho [T12(100)]	transcript=TGGT1_249180-t26_1 | gene=TGGT1_249180 | organism=Toxoplasma_gondii_GT1 | gene_product=Bifunctional dihydrofolate reductase-thymidylate synthase [Source:UniProtKB/TrEMBL;Acc:A0A125YXY2] | transcript_product=bifunctional dihydrofolate reductase-thymidylate synthase | location=TGGT1_chrXII:4294324-4300363(-) | protein_length=610 | sequence_SO=chromosome | SO=protein_coding_gene | is_pseu…	TGGT1_249180-t26_1-p1	0	2615.4	14	0.928	0.836	0.798	0.963	0.893	0.805	0.768	1.107	0.862	1.117	-0.11	-0.26	-0.33	-0.05	-0.16	-0.31	-0.38	0.15	-0.21	0.16	0.851809	0.42754	0.529259	0.41957	0.761144	0.304636	0.439721	0.350046	0.705735	0.307973
FALSE	High	MINADSTLRPLFQK	[R].MINADSTLRPLFQK.[D]	1xOxidation [M1]; 1xTMTpro [K14]; 1xTMTpro [N-Term]; 1xPhospho [S6(99.7)]	1xOxidation [M1]; 1xTMTpro [K14]; 1xTMTpro [N-Term]; 1xPhospho [S6(99.7); T7(0.3)]	2.75932e-07	6.11917e-05	1	1	1	TGGT1_273930-t26_1-p1	TGGT1_273930-t26_1-p1 [216-229]	TGGT1_273930-t26_1-p1 1xPhospho [S221(99.7); T222(0.3)]	TGGT1_273930-t26_1-p1 1xPhospho [S221(99.7)]	transcript=TGGT1_273930-t26_1 | gene=TGGT1_273930 | organism=Toxoplasma_gondii_GT1 | gene_product=SWIB domain-containing protein [Source:UniProtKB/TrEMBL;Acc:S7V4C1] | transcript_product=DNA topoisomerase domain-containing protein | location=TGGT1_chrVIII:3163479-3165871(+) | protein_length=254 | sequence_SO=chromosome | SO=protein_coding_gene | is_pseudo=false	TGGT1_273930-t26_1-p1	0	2338.25	14
FALSE	High	MSPAEDSDKAPTEGNDSEKR	[K].MSPAEDSDKAPTEGNDSEKR.[T]	2xTMTpro [K9; K19]; 1xTMTpro [N-Term]; 1xPhospho [S17(100)]	2xTMTpro [K9; K19]; 1xTMTpro [N-Term]; 1xPhospho [S2(0); S7(0); T12(0); S17(100)]	0.000130452	6.11917e-05	1	1	1	TGGT1_224890-t26_1-p1	TGGT1_224890-t26_1-p1 [328-347]	TGGT1_224890-t26_1-p1 1xPhospho [S329(0); S334(0); T339(0); S344(100)]	TGGT1_224890-t26_1-p1 1xPhospho [S344(100)]	transcript=TGGT1_224890-t26_1 | gene=TGGT1_224890 | organism=Toxoplasma_gondii_GT1 | gene_product=hypothetical protein | transcript_product=hypothetical protein | location=TGGT1_chrX:2618782-2623220(-) | protein_length=1075 | sequence_SO=chromosome | SO=protein_coding_gene | is_pseudo=false	TGGT1_224890-t26_1-p1	2	3156.53	20	1.123	1.157	1.318	1.064	1.194	1.23	1.401	1.209	1.197	1.009	0.17	0.21	0.4	0.09	0.26	0.3	0.49	0.27	0.26	0.01	0.255462	0.623137	0.0112419	0.285854	0.266172	0.554586	0.064963	0.604895	0.476493	0.953094
FALSE	High	MEDCASLGGRVSDSEDPESPCTK	[K].MEDCASLGGRVSDSEDPESPCTK.[E]	2xMethylthio [C4; C21]; 1xTMTpro [K23]; 1xTMTpro [N-Term]; 1xPhospho [S/T]	2xMethylthio [C4; C21]; 1xTMTpro [K23]; 1xTMTpro [N-Term]; 1xPhospho [S6(0.3); S12(49.9); S14(49.9); S19(0); T22(0)]	4.57738e-05	6.11917e-05	1	1	1	TGGT1_243460-t26_1-p1	TGGT1_243460-t26_1-p1 [237-259]	TGGT1_243460-t26_1-p1 2xMethylthio [C240; C257]	TGGT1_243460-t26_1-p1 2xMethylthio [C240; C257]	transcript=TGGT1_243460-t26_1 | gene=TGGT1_243460 | organism=Toxoplasma_gondii_GT1 | gene_product=hypothetical protein | transcript_product=hypothetical protein | location=TGGT1_chrVI:2564580-2571836(-) | protein_length=2011 | sequence_SO=chromosome | SO=protein_coding_gene | is_pseudo=false	TGGT1_243460-t26_1-p1	1	3193.35	23	1.049	0.917	1.02	1.169	1.226	1.072	1.192	1.273	1.239	1.03	0.07	-0.12	0.03	0.22	0.29	0.1	0.25	0.35	0.31	0.04	0.926733	0.352694	0.953136	0.542764	0.543569	0.676239	0.300236	0.326935	0.179691	0.863855
FALSE	High	MDSCNYSEDR	[K-].MDSCNYSEDR.[F]	1xMethylthio [C4]; 1xTMTpro [N-Term]	1xMethylthio [C4]; 1xTMTpro [N-Term]	5.36601e-05	6.11917e-05	1	4	2	TGGT1_286420A-t26_1-p1	TGGT1_286420A-t26_1-p1 [155-164]	TGGT1_286420A-t26_1-p1 1xMethylthio [C158]	TGGT1_286420A-t26_1-p1 1xMethylthio [C158]	transcript=TGGT1_286420A-t26_1 | gene=TGGT1_286420A | organism=Toxoplasma_gondii_GT1 | gene_product=Elongation factor 1-alpha [Source:UniProtKB/TrEMBL;Acc:S7W358] | transcript_product=putative elongation factor 1-alpha (EF-1-ALPHA) | location=TGGT1_chrV:1692242-1694172(-) | protein_length=448 | sequence_SO=chromosome | SO=protein_coding_gene | is_pseudo=false	TGGT1_294800A-t26_1-p1; TGGT1_294800B-t26_1-p1; TGGT1_286420A-t26_1-p1; TGGT1_359490-t26_1-p1	0	1569.63	10	0.809	0.77	0.895	1.526	1.233	1.174	1.365	1.083	1.051	1.136	-0.31	-0.38	-0.16	0.61	0.3	0.23	0.45	0.12	0.07	0.18	0.774221	0.613798	0.841163	0.592303	0.0217882	0.55256	0.25308	0.718006	0.806814	0.668011
FALSE	High	LVEEEVQHSAGDSEEENSEEEADDPSLFR	[R].LVEEEVQHSAGDSEEENSEEEADDPSLFR.[Q]	1xTMTpro [N-Term]; 3xPhospho [S9(100); S13(100); S18(100)]	1xTMTpro [N-Term]; 3xPhospho [S9(100); S13(100); S18(100); S26(0)]	7.96222e-12	6.11917e-05	1	1	3	TGGT1_263440-t26_1-p1	TGGT1_263440-t26_1-p1 [404-432]	TGGT1_263440-t26_1-p1 3xPhospho [S412(100); S416(100); S421(100); S429(0)]	TGGT1_263440-t26_1-p1 3xPhospho [S412(100); S416(100); S421(100)]	transcript=TGGT1_263440-t26_1 | gene=TGGT1_263440 | organism=Toxoplasma_gondii_GT1 | gene_product=hypothetical protein | transcript_product=hypothetical protein | location=TGGT1_chrVIIb:523665-529194(-) | protein_length=600 | sequence_SO=chromosome | SO=protein_coding_gene | is_pseudo=false	TGGT1_263440-t26_1-p1	0	3820.5	29
FALSE	High	IVEESEIIKEDDNNWPAPDR	[R].IVEESEIIKEDDNNWPAPDR.[V]	1xTMTpro [K9]; 1xTMTpro [N-Term]	1xTMTpro [K9]; 1xTMTpro [N-Term]	2.79217e-15	6.11917e-05	1	1	2	TGGT1_267420-t26_1-p1	TGGT1_267420-t26_1-p1 [119-138]			transcript=TGGT1_267420-t26_1 | gene=TGGT1_267420 | organism=Toxoplasma_gondii_GT1 | gene_product=Putative mago nashi family protein 2 [Source:UniProtKB/TrEMBL;Acc:S7VW14] | transcript_product=putative mago nashi family protein 2 | location=TGGT1_chrIX:498202-500605(-) | protein_length=202 | sequence_SO=chromosome | SO=protein_coding_gene | is_pseudo=false	TGGT1_267420-t26_1-p1	1	2977.54	20
FALSE	High	LVEHAGADHTYVESDCAR	[K].LVEHAGADHTYVESDCAR.[Y]	1xMethylthio [C16]; 1xTMTpro [N-Term]	1xMethylthio [C16]; 1xTMTpro [N-Term]	5.96431e-07	6.11917e-05	1	1	1	TGGT1_221522-t26_1-p1	TGGT1_221522-t26_1-p1 [30-47]	TGGT1_221522-t26_1-p1 1xMethylthio [C45]	TGGT1_221522-t26_1-p1 1xMethylthio [C45]	transcript=TGGT1_221522-t26_1 | gene=TGGT1_221522 | organism=Toxoplasma_gondii_GT1 | gene_product=Coatomer subunit delta [Source:UniProtKB/TrEMBL;Acc:S7UKG7] | transcript_product=adaptor complexes medium subunit family protein | location=TGGT1_chrII:393309-399736(+) | protein_length=571 | sequence_SO=chromosome | SO=protein_coding_gene | is_pseudo=false	TGGT1_221522-t26_1-p1	0	2323.08	18
FALSE	High	LVGMTHDIDSDDEFAQANAR	[R].LVGMTHDIDSDDEFAQANAR.[T]	1xTMTpro [N-Term]; 1xPhospho [S10(100)]	1xTMTpro [N-Term]; 1xPhospho [T5(0); S10(100)]	9.4281e-11	6.11917e-05	1	1	7	TGGT1_203620-t26_1-p1	TGGT1_203620-t26_1-p1 [409-428]	TGGT1_203620-t26_1-p1 1xPhospho [T413(0); S418(100)]	TGGT1_203620-t26_1-p1 1xPhospho [S418(100)]	transcript=TGGT1_203620-t26_1 | gene=TGGT1_203620 | organism=Toxoplasma_gondii_GT1 | gene_product=MRP-S28 domain-containing protein [Source:UniProtKB/TrEMBL;Acc:S7W424] | transcript_product=hypothetical protein | location=TGGT1_chrVIIa:2294935-2299477(+) | protein_length=584 | sequence_SO=chromosome | SO=protein_coding_gene | is_pseudo=false	TGGT1_203620-t26_1-p1	0	2589.16	20	1.004	1.009	0.96	1.072	1.076	1.082	1.029	1.075	1.077	1.027	0.01	0.01	-0.06	0.1	0.11	0.11	0.04	0.1	0.11	0.04	0.985494	0.9665	0.897749	0.68721	0.294316	0.297471	0.849859	0.553976	0.187438	0.570559
FALSE	High	LVGMTHDIDSDDEFAQANAR	[R].LVGMTHDIDSDDEFAQANAR.[T]	1xOxidation [M4]; 1xTMTpro [N-Term]; 1xPhospho [S10(100)]	1xOxidation [M4]; 1xTMTpro [N-Term]; 1xPhospho [T5(0); S10(100)]	3.06453e-12	6.11917e-05	1	1	9	TGGT1_203620-t26_1-p1	TGGT1_203620-t26_1-p1 [409-428]	TGGT1_203620-t26_1-p1 1xPhospho [T413(0); S418(100)]	TGGT1_203620-t26_1-p1 1xPhospho [S418(100)]	transcript=TGGT1_203620-t26_1 | gene=TGGT1_203620 | organism=Toxoplasma_gondii_GT1 | gene_product=MRP-S28 domain-containing protein [Source:UniProtKB/TrEMBL;Acc:S7W424] | transcript_product=hypothetical protein | location=TGGT1_chrVIIa:2294935-2299477(+) | protein_length=584 | sequence_SO=chromosome | SO=protein_coding_gene | is_pseudo=false	TGGT1_203620-t26_1-p1	0	2605.16	20	1.974	1.823	1.828	0.6	1.185	1.094	1.097	1.18	0.884	0.913	0.98	0.87	0.87	-0.74	0.24	0.13	0.13	0.24	-0.18	-0.13	0.462037	0.440364	0.405615	0.451728	0.491372	0.368832	0.0550628	0.299446	0.410312	0.537037
FALSE	High	IVGTHSGSLEHVPFPGLAPGHER	[K].IVGTHSGSLEHVPFPGLAPGHER.[R]	1xTMTpro [N-Term]; 1xPhospho [S/T]	1xTMTpro [N-Term]; 1xPhospho [T4(0.3); S6(49.8); S8(49.8)]	7.76521e-10	6.11917e-05	1	1	1	TGGT1_270865-t26_1-p1	TGGT1_270865-t26_1-p1 [1701-1723]			transcript=TGGT1_270865-t26_1 | gene=TGGT1_270865 | organism=Toxoplasma_gondii_GT1 | gene_product=Putative adenylate cyclase [Source:UniProtKB/TrEMBL;Acc:S7WDA0] | transcript_product=putative adenylate cyclase | location=TGGT1_chrVIII:4921378-4938757(-) | protein_length=2040 | sequence_SO=chromosome | SO=protein_coding_gene | is_pseudo=false	TGGT1_270865-t26_1-p1	0	2778.4	23
FALSE	High	LVHDSLEDLQMTR	[K].LVHDSLEDLQMTR.[Y]	1xTMTpro [N-Term]; 1xPhospho [S5(100)]	1xTMTpro [N-Term]; 1xPhospho [S5(100); T12(0)]	7.5355e-08	6.11917e-05	1	1	4	Q9H7F0	Q9H7F0 [813-825]	Q9H7F0 1xPhospho [S817(100); T824(0)]	Q9H7F0 1xPhospho [S817(100)]	Probable cation-transporting ATPase 13A3 OS=Homo sapiens (Human) OX=9606 GN=ATP13A3 PE=1 SV=4	Q9H7F0	0	1940.95	13
FALSE	High	LVLLSDHEEDGSGDQEVSSDPIRPWGEGTTTR	[R].LVLLSDHEEDGSGDQEVSSDPIRPWGEGTTTR.[G]	1xTMTpro [N-Term]; 1xPhospho [S5(100)]	1xTMTpro [N-Term]; 1xPhospho [S5(100); S12(0); S18(0); S19(0); T29(0); T30(0); T31(0)]	2.22874e-10	6.11917e-05	1	1	4	TGGT1_229630-t26_1-p1	TGGT1_229630-t26_1-p1 [1858-1889]	TGGT1_229630-t26_1-p1 1xPhospho [S1862(100); S1869(0); S1875(0); S1876(0); T1886(0); T1887(0); T1888(0)]	TGGT1_229630-t26_1-p1 1xPhospho [S1862(100)]	transcript=TGGT1_229630-t26_1 | gene=TGGT1_229630 | organism=Toxoplasma_gondii_GT1 | gene_product=Protein kinase domain-containing protein [Source:UniProtKB/TrEMBL;Acc:S7V372] | transcript_product=eIF2 kinase IF2K-A (incomplete catalytic triad) | location=TGGT1_chrVIII:323939-342025(+) | protein_length=4638 | sequence_SO=chromosome | SO=protein_coding_gene | is_pseudo=false	TGGT1_229630-t26_1-p1	0	3866.8	32	1.018	1.034	1.078	0.942	0.959	0.975	1.016	0.92	0.914	1.002	0.03	0.05	0.11	-0.09	-0.06	-0.04	0.02	-0.12	-0.13	0	0.92803	0.881799	0.798619	0.801601	0.379359	0.132117	0.786466	0.316795	0.637015	0.939948
FALSE	High	LVLLSLASPSAEMPQTVDSPR	[R].LVLLSLASPSAEMPQTVDSPR.[Q]	1xTMTpro [N-Term]; 1xPhospho [S19(100)]	1xTMTpro [N-Term]; 1xPhospho [S5(0); S8(0); S10(0); T16(0); S19(100)]	2.49833e-08	6.11917e-05	1	1	1	TGGT1_224928-t26_1-p1	TGGT1_224928-t26_1-p1 [903-923]	TGGT1_224928-t26_1-p1 1xPhospho [S907(0); S910(0); S912(0); T918(0); S921(100)]	TGGT1_224928-t26_1-p1 1xPhospho [S921(100)]	transcript=TGGT1_224928-t26_1 | gene=TGGT1_224928 | organism=Toxoplasma_gondii_GT1 | gene_product=JmjC domain-containing protein [Source:UniProtKB/TrEMBL;Acc:S7UW62] | transcript_product=histone lysine demethylase JMJD4 | location=TGGT1_chrX:2582720-2588662(-) | protein_length=1661 | sequence_SO=chromosome | SO=protein_coding_gene | is_pseudo=false	TGGT1_224928-t26_1-p1	0	2595.34	21
FALSE	High	LVLLSLASPSAEMPQTVDSPR	[R].LVLLSLASPSAEMPQTVDSPR.[Q]	1xOxidation [M13]; 1xTMTpro [N-Term]; 1xPhospho [S19(100)]	1xOxidation [M13]; 1xTMTpro [N-Term]; 1xPhospho [S5(0); S8(0); S10(0); T16(0); S19(100)]	2.90001e-07	6.11917e-05	1	1	1	TGGT1_224928-t26_1-p1	TGGT1_224928-t26_1-p1 [903-923]	TGGT1_224928-t26_1-p1 1xPhospho [S907(0); S910(0); S912(0); T918(0); S921(100)]	TGGT1_224928-t26_1-p1 1xPhospho [S921(100)]	transcript=TGGT1_224928-t26_1 | gene=TGGT1_224928 | organism=Toxoplasma_gondii_GT1 | gene_product=JmjC domain-containing protein [Source:UniProtKB/TrEMBL;Acc:S7UW62] | transcript_product=histone lysine demethylase JMJD4 | location=TGGT1_chrX:2582720-2588662(-) | protein_length=1661 | sequence_SO=chromosome | SO=protein_coding_gene | is_pseudo=false	TGGT1_224928-t26_1-p1	0	2611.34	21
FALSE	High	LVEEEVQHSAGDSEEENSEEEADDPSLFR	[R].LVEEEVQHSAGDSEEENSEEEADDPSLFR.[Q]	1xTMTpro [N-Term]; 2xPhospho [S13(100); S18(100)]	1xTMTpro [N-Term]; 2xPhospho [S9(0); S13(100); S18(100); S26(0)]	4.65064e-15	6.11917e-05	1	1	4	TGGT1_263440-t26_1-p1	TGGT1_263440-t26_1-p1 [404-432]	TGGT1_263440-t26_1-p1 2xPhospho [S412(0); S416(100); S421(100); S429(0)]	TGGT1_263440-t26_1-p1 2xPhospho [S416(100); S421(100)]	transcript=TGGT1_263440-t26_1 | gene=TGGT1_263440 | organism=Toxoplasma_gondii_GT1 | gene_product=hypothetical protein | transcript_product=hypothetical protein | location=TGGT1_chrVIIb:523665-529194(-) | protein_length=600 | sequence_SO=chromosome | SO=protein_coding_gene | is_pseudo=false	TGGT1_263440-t26_1-p1	0	3740.53	29	1.26	1.208	1.142	1.014	1.278	1.225	1.158	1.175	1.203	1.035	0.33	0.27	0.19	0.02	0.35	0.29	0.21	0.23	0.27	0.05	0.136923	0.179024	0.0793273	0.61076	0.179046	0.105864	0.157161	0.323115	0.554855	0.853707
FALSE	High	IVNDLTVHQLCK	[K].IVNDLTVHQLCK.[Q]	1xMethylthio [C11]; 1xTMTpro [K12]; 1xTMTpro [N-Term]; 1xPhospho [T6(100)]	1xMethylthio [C11]; 1xTMTpro [K12]; 1xTMTpro [N-Term]; 1xPhospho [T6(100)]	3.31401e-05	6.11917e-05	1	1	1	TGGT1_253900-t26_1-p1	TGGT1_253900-t26_1-p1 [458-469]	TGGT1_253900-t26_1-p1 1xMethylthio [C468]; 1xPhospho [T463(100)]	TGGT1_253900-t26_1-p1 1xMethylthio [C468]; 1xPhospho [T463(100)]	transcript=TGGT1_253900-t26_1 | gene=TGGT1_253900 | organism=Toxoplasma_gondii_GT1 | gene_product=Delta-aminolevulinic acid dehydratase [Source:UniProtKB/TrEMBL;Acc:S7ULV4] | transcript_product=parasite porphobilinogen synthase PBGS | location=TGGT1_chrIII:1265521-1273167(-) | protein_length=658 | sequence_SO=chromosome | SO=protein_coding_gene | is_pseudo=false	TGGT1_253900-t26_1-p1	0	2117.11	12
FALSE	High	LVPVTDLSPRPSFR	[K].LVPVTDLSPRPSFR.[Y]	1xTMTpro [N-Term]; 1xPhospho [S8(100)]	1xTMTpro [N-Term]; 1xPhospho [T5(0); S8(100); S12(0)]	3.18484e-05	6.11917e-05	1	1	2	TGGT1_235380-t26_1-p1	TGGT1_235380-t26_1-p1 [494-507]	TGGT1_235380-t26_1-p1 1xPhospho [T498(0); S501(100); S505(0)]	TGGT1_235380-t26_1-p1 1xPhospho [S501(100)]	transcript=TGGT1_235380-t26_1 | gene=TGGT1_235380 | organism=Toxoplasma_gondii_GT1 | gene_product=hypothetical protein | transcript_product=hypothetical protein | location=TGGT1_chrX:4705213-4712437(-) | protein_length=583 | sequence_SO=chromosome | SO=protein_coding_gene | is_pseudo=false	TGGT1_235380-t26_1-p1	0	1968.06	14	0.98	0.985	0.945	0.906	0.888	0.893	0.857	1.072	0.931	0.863	-0.03	-0.02	-0.08	-0.14	-0.17	-0.16	-0.22	0.1	-0.1	-0.21	0.959898	0.857376	0.616942	0.412135	0.720494	0.0491236	0.0307612	0.624779	0.586938	0.281037
FALSE	High	IVQELEAGSGKDSAR	[R].IVQELEAGSGKDSAR.[D]	1xTMTpro [K11]; 1xTMTpro [N-Term]; 1xPhospho [S13(100)]	1xTMTpro [K11]; 1xTMTpro [N-Term]; 1xPhospho [S9(0); S13(100)]	2.36511e-07	6.11917e-05	1	1	4	TGGT1_263420-t26_1-p1	TGGT1_263420-t26_1-p1 [671-685]	TGGT1_263420-t26_1-p1 1xPhospho [S679(0); S683(100)]	TGGT1_263420-t26_1-p1 1xPhospho [S683(100)]	transcript=TGGT1_263420-t26_1 | gene=TGGT1_263420 | organism=Toxoplasma_gondii_GT1 | gene_product=USP domain-containing protein [Source:UniProtKB/TrEMBL;Acc:S7UXP7] | transcript_product=ubiquitin-specific protease USP4 | location=TGGT1_chrVIIb:537753-547788(+) | protein_length=1171 | sequence_SO=chromosome | SO=protein_coding_gene | is_pseudo=false	TGGT1_263420-t26_1-p1	1	2248.18	15	10.594	10.655	8.873	0.096	0.882	0.784	0.78	0.922	0.743	0.811	3.41	3.41	3.15	-3.38	-0.18	-0.35	-0.36	-0.12	-0.43	-0.3
FALSE	High	LVQGLCK	[K].LVQGLCK.[E]	1xMethylthio [C6]; 1xTMTpro [K7]; 1xTMTpro [N-Term]	1xMethylthio [C6]; 1xTMTpro [K7]; 1xTMTpro [N-Term]	1.60393e-05	6.11917e-05	1	1	1	TGGT1_205340-t26_1-p1	TGGT1_205340-t26_1-p1 [74-80]	TGGT1_205340-t26_1-p1 1xMethylthio [C79]	TGGT1_205340-t26_1-p1 1xMethylthio [C79]	transcript=TGGT1_205340-t26_1 | gene=TGGT1_205340 | organism=Toxoplasma_gondii_GT1 | gene_product=40S ribosomal protein S12 [Source:UniProtKB/TrEMBL;Acc:A0A125YN62] | transcript_product=ribosomal protein RPS12 | location=TGGT1_chrVIIa:1379775-1380954(+) | protein_length=142 | sequence_SO=chromosome | SO=protein_coding_gene | is_pseudo=false	TGGT1_205340-t26_1-p1	0	1414.84	7	0.945	1.035	1.012	0.974	0.921	1.008	0.986	0.99	0.849	0.98	-0.08	0.05	0.02	-0.04	-0.12	0.01	-0.02	-0.01	-0.24	-0.03	0.857906	0.871344	0.947892	0.924451	0.214456	0.910859	0.87506	0.814444	0.380204	0.470501
FALSE	High	LVQSQLNEQEVPLR	[K].LVQSQLNEQEVPLR.[E]	1xTMTpro [N-Term]; 1xPhospho [S4(100)]	1xTMTpro [N-Term]; 1xPhospho [S4(100)]	6.20638e-07	6.11917e-05	1	1	1	TGGT1_266080-t26_1-p1	TGGT1_266080-t26_1-p1 [542-555]	TGGT1_266080-t26_1-p1 1xPhospho [S545(100)]	TGGT1_266080-t26_1-p1 1xPhospho [S545(100)]	transcript=TGGT1_266080-t26_1 | gene=TGGT1_266080 | organism=Toxoplasma_gondii_GT1 | gene_product=hypothetical protein | transcript_product=hypothetical protein | location=TGGT1_chrIX:1138397-1140583(+) | protein_length=728 | sequence_SO=chromosome | SO=protein_coding_gene | is_pseudo=false	TGGT1_266080-t26_1-p1	0	2037.07	14	1.238	1.001	1.338	0.958	1.186	0.959	1.282	1.085	1.068	1.132	0.31	0	0.42	-0.06	0.25	-0.06	0.36	0.12	0.1	0.18	0.350225	0.994148	0.330695	0.621934	0.540944	0.82555	0.47535	0.862054	0.771161	0.473608
FALSE	High	LVRPQLDDSDDDSQK	[R].LVRPQLDDSDDDSQK.[R]	1xTMTpro [K15]; 1xTMTpro [N-Term]; 1xPhospho [S9(100)]	1xTMTpro [K15]; 1xTMTpro [N-Term]; 1xPhospho [S9(100); S13(0)]	9.09984e-06	6.11917e-05	1	1	4	TGGT1_312065-t26_1-p1	TGGT1_312065-t26_1-p1 [17-31]	TGGT1_312065-t26_1-p1 1xPhospho [S25(100); S29(0)]	TGGT1_312065-t26_1-p1 1xPhospho [S25(100)]	transcript=TGGT1_312065-t26_1 | gene=TGGT1_312065 | organism=Toxoplasma_gondii_GT1 | gene_product=hypothetical protein | transcript_product=hypothetical protein | location=TGGT1_chrXI:2365577-2378498(-) | protein_length=1793 | sequence_SO=chromosome | SO=protein_coding_gene | is_pseudo=false	TGGT1_312065-t26_1-p1	0	2419.2	15	0.846	0.847	0.914	1.212	1.026	1.027	1.108	0.801	0.862	0.946	-0.24	-0.24	-0.13	0.28	0.04	0.04	0.15	-0.32	-0.21	-0.08	0.727753	0.63679	0.805439	0.706255	0.431047	0.871062	0.499057	0.490673	0.170565	0.572227
FALSE	High	LVSASSVMTQQLGK	[R].LVSASSVMTQQLGK.[S]	1xOxidation [M8]; 1xTMTpro [K14]; 1xTMTpro [N-Term]; 1xPhospho [S3(100)]	1xOxidation [M8]; 1xTMTpro [K14]; 1xTMTpro [N-Term]; 1xPhospho [S3(100); S5(0); S6(0); T9(0)]	0.000216168	6.11917e-05	1	1	4	TGGT1_256760-t26_1-p1	TGGT1_256760-t26_1-p1 [22-35]	TGGT1_256760-t26_1-p1 1xPhospho [S24(100); S26(0); S27(0); T30(0)]	TGGT1_256760-t26_1-p1 1xPhospho [S24(100)]	transcript=TGGT1_256760-t26_1 | gene=TGGT1_256760 | organism=Toxoplasma_gondii_GT1 | gene_product=Pyruvate kinase [Source:UniProtKB/TrEMBL;Acc:A0A125YPV3] | transcript_product=pyruvate kinase PyK1 | location=TGGT1_chrVIIb:4413512-4417055(-) | protein_length=531 | sequence_SO=chromosome | SO=protein_coding_gene | is_pseudo=false	TGGT1_256760-t26_1-p1	0	2153.15	14	1.077	1.061	1.074	1.053	1.134	1.117	1.13	1.219	1.064	1.232	0.11	0.09	0.1	0.07	0.18	0.16	0.18	0.29	0.09	0.3	0.00126619	0.649636	0.662841	0.728341	0.465144	0.0935145	0.0443356	0.240343	0.287063	0.369424
FALSE	High	LVSEEMHAR	[K].LVSEEMHAR.[R]	1xTMTpro [N-Term]; 1xPhospho [S3(100)]	1xTMTpro [N-Term]; 1xPhospho [S3(100)]	4.33394e-05	6.11917e-05	1	1	5	TGGT1_244420-t26_1-p1	TGGT1_244420-t26_1-p1 [279-287]	TGGT1_244420-t26_1-p1 1xPhospho [S281(100)]	TGGT1_244420-t26_1-p1 1xPhospho [S281(100)]	transcript=TGGT1_244420-t26_1 | gene=TGGT1_244420 | organism=Toxoplasma_gondii_GT1 | gene_product=hypothetical protein | transcript_product=hypothetical protein | location=TGGT1_chrVI:3167618-3168595(-) | protein_length=325 | sequence_SO=chromosome | SO=protein_coding_gene | is_pseudo=false	TGGT1_244420-t26_1-p1	0	1455.7	9
FALSE	High	LVSGSDVEAFR	[K].LVSGSDVEAFR.[A]	1xTMTpro [N-Term]; 1xPhospho [S5(99.8)]	1xTMTpro [N-Term]; 1xPhospho [S3(0.3); S5(99.8)]	0.000362931	6.11917e-05	1	1	1	TGGT1_257370-t26_1-p1	TGGT1_257370-t26_1-p1 [177-187]	TGGT1_257370-t26_1-p1 1xPhospho [S179(0.3); S181(99.8)]	TGGT1_257370-t26_1-p1 1xPhospho [S181(99.8)]	transcript=TGGT1_257370-t26_1 | gene=TGGT1_257370 | organism=Toxoplasma_gondii_GT1 | gene_product=hypothetical protein | transcript_product=hypothetical protein | location=TGGT1_chrVIIb:4019662-4025753(+) | protein_length=1116 | sequence_SO=chromosome | SO=protein_coding_gene | is_pseudo=false	TGGT1_257370-t26_1-p1	0	1563.77	11	0.638	0.592	0.806	1.2	0.765	0.711	0.967	0.882	0.834	0.826	-0.65	-0.76	-0.31	0.26	-0.39	-0.49	-0.05	-0.18	-0.26	-0.28	0.388797	0.374221	0.695053	0.777407	0.386211	0.265625	0.762138	0.586455	0.498596	0.579047
FALSE	High	LVSGVVATQGEAR	[R].LVSGVVATQGEAR.[I]	1xTMTpro [N-Term]; 1xPhospho [S3(100)]	1xTMTpro [N-Term]; 1xPhospho [S3(100); T8(0)]	3.14019e-07	6.11917e-05	1	1	30	TGGT1_231630-t26_1-p1	TGGT1_231630-t26_1-p1 [30-42]	TGGT1_231630-t26_1-p1 1xPhospho [S32(100); T37(0)]	TGGT1_231630-t26_1-p1 1xPhospho [S32(100)]	transcript=TGGT1_231630-t26_1 | gene=TGGT1_231630 | organism=Toxoplasma_gondii_GT1 | gene_product=Alveolin domain containing intermediate filament IMC4 [Source:UniProtKB/TrEMBL;Acc:A0A125YPY9] | transcript_product=alveolin domain containing intermediate filament IMC4 | location=TGGT1_chrVIII:1508307-1510463(-) | protein_length=452 | sequence_SO=chromosome | SO=protein_coding_gene | is_pseudo=false	TGGT1_231630-t26_1-p1	0	1670.88	13	0.979	1.031	0.991	0.984	0.963	1.015	0.975	0.957	0.939	0.83	-0.03	0.04	-0.01	-0.02	-0.05	0.02	-0.04	-0.06	-0.09	-0.27	0.854541	0.710346	0.963009	0.6188	0.799298	0.774281	0.912021	0.571708	0.28986	0.242942
FALSE	High	IVSPSPPFSSPSSSCLR	[R].IVSPSPPFSSPSSSCLR.[L]	1xMethylthio [C15]; 1xTMTpro [N-Term]; 1xPhospho [S10(99.6)]	1xMethylthio [C15]; 1xTMTpro [N-Term]; 1xPhospho [S3(0); S5(0); S9(0.4); S10(99.6); S12(0); S13(0); S14(0)]	1.52614e-05	6.11917e-05	1	1	1	TGGT1_299130-t26_1-p1	TGGT1_299130-t26_1-p1 [1896-1912]	TGGT1_299130-t26_1-p1 1xMethylthio [C1910]; 1xPhospho [S1898(0); S1900(0); S1904(0.4); S1905(99.6); S1907(0); S1908(0); S1909(0)]	TGGT1_299130-t26_1-p1 1xMethylthio [C1910]; 1xPhospho [S1905(99.6)]	transcript=TGGT1_299130-t26_1 | gene=TGGT1_299130 | organism=Toxoplasma_gondii_GT1 | gene_product=hypothetical protein | transcript_product=hypothetical protein | location=TGGT1_chrIII:2138776-2151293(-) | protein_length=3218 | sequence_SO=chromosome | SO=protein_coding_gene | is_pseudo=false	TGGT1_299130-t26_1-p1	0	2178.03	17
FALSE	High	IVPENSKLSDLDAETR	[K].IVPENSKLSDLDAETR.[S]	1xTMTpro [K7]; 1xTMTpro [N-Term]; 1xPhospho [S9(100)]	1xTMTpro [K7]; 1xTMTpro [N-Term]; 1xPhospho [S6(0); S9(100); T15(0)]	3.14019e-07	6.11917e-05	1	1	2	TGGT1_233680-t26_1-p1	TGGT1_233680-t26_1-p1 [273-288]	TGGT1_233680-t26_1-p1 1xPhospho [S278(0); S281(100); T287(0)]	TGGT1_233680-t26_1-p1 1xPhospho [S281(100)]	transcript=TGGT1_233680-t26_1 | gene=TGGT1_233680 | organism=Toxoplasma_gondii_GT1 | gene_product=CS domain-containing protein [Source:UniProtKB/TrEMBL;Acc:S7WC45] | transcript_product=nuclear movement family protein | location=TGGT1_chrVIII:2721542-2723727(+) | protein_length=347 | sequence_SO=chromosome | SO=protein_coding_gene | is_pseudo=false	TGGT1_233680-t26_1-p1	1	2475.3	16	1.549	1.553	1.436	0.651	1.009	1.011	0.935	0.953	1.062	1.033	0.63	0.64	0.52	-0.62	0.01	0.02	-0.1	-0.07	0.09	0.05	0.456828	0.487352	0.510688	0.236714	0.973907	0.971881	0.800187	0.778517	0.478126	0.917337
FALSE	High	IVEEEDSAGDEGEAGEDRKSDADASFGPSALR	[R].IVEEEDSAGDEGEAGEDRKSDADASFGPSALR.[R]	1xTMTpro [K19]; 1xTMTpro [N-Term]; 2xPhospho [S7(100); S20(100)]	1xTMTpro [K19]; 1xTMTpro [N-Term]; 2xPhospho [S7(100); S20(100); S25(0); S29(0)]	1.13327e-10	6.11917e-05	1	1	1	TGGT1_257560-t26_1-p1	TGGT1_257560-t26_1-p1 [39-70]	TGGT1_257560-t26_1-p1 2xPhospho [S45(100); S58(100); S63(0); S67(0)]	TGGT1_257560-t26_1-p1 2xPhospho [S45(100); S58(100)]	transcript=TGGT1_257560-t26_1 | gene=TGGT1_257560 | organism=Toxoplasma_gondii_GT1 | gene_product=WD_REPEATS_REGION domain-containing protein [Source:UniProtKB/TrEMBL;Acc:S7UZF8] | transcript_product=WD domain, G-beta repeat-containing protein | location=TGGT1_chrVIIb:3904702-3908262(+) | protein_length=1017 | sequence_SO=chromosome | SO=protein_coding_gene | is_pseudo=false	TGGT1_257560-t26_1-p1	2	4077.81	32	0.924	0.875	0.883	1.198	1.106	1.048	1.058	1.135	1.045	0.991	-0.11	-0.19	-0.18	0.26	0.15	0.07	0.08	0.18	0.06	-0.01	0.205759	0.579935	0.609299	0.129217	0.0661174	0.787595	0.755153	0.0559393	0.457076	0.926781
FALSE	High	IVEEEDSAGDEGEAGEDRKSDADASFGPSALR	[R].IVEEEDSAGDEGEAGEDRKSDADASFGPSALR.[R]	1xTMTpro [K19]; 1xTMTpro [N-Term]; 1xPhospho [S]	1xTMTpro [K19]; 1xTMTpro [N-Term]; 1xPhospho [S7(49.9); S20(49.9); S25(0.3); S29(0)]	1.6449e-06	6.11917e-05	1	1	1	TGGT1_257560-t26_1-p1	TGGT1_257560-t26_1-p1 [39-70]			transcript=TGGT1_257560-t26_1 | gene=TGGT1_257560 | organism=Toxoplasma_gondii_GT1 | gene_product=WD_REPEATS_REGION domain-containing protein [Source:UniProtKB/TrEMBL;Acc:S7UZF8] | transcript_product=WD domain, G-beta repeat-containing protein | location=TGGT1_chrVIIb:3904702-3908262(+) | protein_length=1017 | sequence_SO=chromosome | SO=protein_coding_gene | is_pseudo=false	TGGT1_257560-t26_1-p1	2	3997.84	32
FALSE	High	IVEEEDSAGDEGEAGEDRK	[R].IVEEEDSAGDEGEAGEDRK.[S]	1xTMTpro [K19]; 1xTMTpro [N-Term]; 1xPhospho [S7(100)]	1xTMTpro [K19]; 1xTMTpro [N-Term]; 1xPhospho [S7(100)]	1.88186e-09	6.11917e-05	1	1	4	TGGT1_257560-t26_1-p1	TGGT1_257560-t26_1-p1 [39-57]	TGGT1_257560-t26_1-p1 1xPhospho [S45(100)]	TGGT1_257560-t26_1-p1 1xPhospho [S45(100)]	transcript=TGGT1_257560-t26_1 | gene=TGGT1_257560 | organism=Toxoplasma_gondii_GT1 | gene_product=WD_REPEATS_REGION domain-containing protein [Source:UniProtKB/TrEMBL;Acc:S7UZF8] | transcript_product=WD domain, G-beta repeat-containing protein | location=TGGT1_chrVIIb:3904702-3908262(+) | protein_length=1017 | sequence_SO=chromosome | SO=protein_coding_gene | is_pseudo=false	TGGT1_257560-t26_1-p1	1	2723.25	19	0.815	0.928	0.858	1.182	0.963	1.096	1.014	0.989	1.011	0.946	-0.29	-0.11	-0.22	0.24	-0.05	0.13	0.02	-0.02	0.02	-0.08	0.214398	0.166155	0.0474742	0.582921	0.918191	0.764753	0.962665	0.968936	0.958669	0.836985
FALSE	High	LTLEEADDPPLWFDCDESPTTR	[R].LTLEEADDPPLWFDCDESPTTR.[R]	1xMethylthio [C15]; 1xTMTpro [N-Term]; 1xPhospho [S18(99.8)]	1xMethylthio [C15]; 1xTMTpro [N-Term]; 1xPhospho [T2(0); S18(99.8); T20(0.2); T21(0)]	4.21376e-14	6.11917e-05	1	1	1	TGGT1_258420-t26_1-p1	TGGT1_258420-t26_1-p1 [1436-1457]	TGGT1_258420-t26_1-p1 1xMethylthio [C1450]; 1xPhospho [T1437(0); S1453(99.8); T1455(0.2); T1456(0)]	TGGT1_258420-t26_1-p1 1xMethylthio [C1450]; 1xPhospho [S1453(99.8)]	transcript=TGGT1_258420-t26_1 | gene=TGGT1_258420 | organism=Toxoplasma_gondii_GT1 | gene_product=hypothetical protein | transcript_product=hypothetical protein | location=TGGT1_chrVIIb:3389928-3398497(-) | protein_length=2403 | sequence_SO=chromosome | SO=protein_coding_gene | is_pseudo=false	TGGT1_258420-t26_1-p1	0	2980.3	22
FALSE	High	LTNAPSEHEAR	[R].LTNAPSEHEAR.[G]	1xTMTpro [N-Term]; 1xPhospho [S6(100)]	1xTMTpro [N-Term]; 1xPhospho [T2(0); S6(100)]	5.86783e-05	6.11917e-05	1	1	5	TGGT1_273800-t26_1-p1	TGGT1_273800-t26_1-p1 [1165-1175]	TGGT1_273800-t26_1-p1 1xPhospho [T1166(0); S1170(100)]	TGGT1_273800-t26_1-p1 1xPhospho [S1170(100)]	transcript=TGGT1_273800-t26_1 | gene=TGGT1_273800 | organism=Toxoplasma_gondii_GT1 | gene_product=WD_REPEATS_REGION domain-containing protein [Source:UniProtKB/TrEMBL;Acc:S7V3G9] | transcript_product=WD domain, G-beta repeat-containing protein | location=TGGT1_chrVIII:3241752-3255404(+) | protein_length=3633 | sequence_SO=chromosome | SO=protein_coding_gene | is_pseudo=false	TGGT1_273800-t26_1-p1	0	1608.77	11
FALSE	High	LTNQPALSFVGEHAK	[R].LTNQPALSFVGEHAK.[A]	1xTMTpro [K15]; 1xTMTpro [N-Term]; 1xPhospho [S8(100)]	1xTMTpro [K15]; 1xTMTpro [N-Term]; 1xPhospho [T2(0); S8(100)]	2.42604e-13	6.11917e-05	1	1	1	TGGT1_248340-t26_1-p1	TGGT1_248340-t26_1-p1 [182-196]	TGGT1_248340-t26_1-p1 1xPhospho [T183(0); S189(100)]	TGGT1_248340-t26_1-p1 1xPhospho [S189(100)]	transcript=TGGT1_248340-t26_1 | gene=TGGT1_248340 | organism=Toxoplasma_gondii_GT1 | gene_product=GTP-binding nuclear protein [Source:UniProtKB/TrEMBL;Acc:S7V0L0] | transcript_product=GTP-binding nuclear protein ran/tc4 | location=TGGT1_chrXII:3749189-3752256(+) | protein_length=229 | sequence_SO=chromosome | SO=protein_coding_gene | is_pseudo=false	TGGT1_248340-t26_1-p1	0	2300.23	15	0.793	0.794	0.803	1.15	0.912	0.913	0.923	0.857	0.922	0.986	-0.33	-0.33	-0.32	0.2	-0.13	-0.13	-0.12	-0.22	-0.12	-0.02	0.241193	0.147452	0.0629804	0.238106	0.245836	0.00356409	0.250051	0.109539	0.113562	0.93406
FALSE	High	ITPPAAKPGSPQAK	[R].ITPPAAKPGSPQAK.[S]	2xTMTpro [K7; K14]; 1xTMTpro [N-Term]; 1xPhospho [S10(100)]	2xTMTpro [K7; K14]; 1xTMTpro [N-Term]; 1xPhospho [T2(0); S10(100)]	0.000237455	6.11917e-05	1	1	1	P35658	P35658 [669-682]	P35658 1xPhospho [T670(0); S678(100)]	P35658 1xPhospho [S678(100)]	Nuclear pore complex protein Nup214 OS=Homo sapiens (Human) OX=9606 GN=NUP214 PE=1 SV=2	P35658	0	2355.36	14
FALSE	High	LTPTSQQLPTPTR	[R].LTPTSQQLPTPTR.[S]	1xTMTpro [N-Term]; 1xPhospho [T2(99.7)]	1xTMTpro [N-Term]; 1xPhospho [T2(99.7); T4(0.3); S5(0); T10(0); T12(0)]	6.33107e-07	6.11917e-05	1	1	2	TGGT1_310000-t26_1-p1	TGGT1_310000-t26_1-p1 [664-676]	TGGT1_310000-t26_1-p1 1xPhospho [T665(99.7); T667(0.3); S668(0); T673(0); T675(0)]	TGGT1_310000-t26_1-p1 1xPhospho [T665(99.7)]	transcript=TGGT1_310000-t26_1 | gene=TGGT1_310000 | organism=Toxoplasma_gondii_GT1 | gene_product=Putative membrane protein [Source:UniProtKB/TrEMBL;Acc:S7UTA7] | transcript_product=putative membrane protein | location=TGGT1_chrXI:960190-965833(+) | protein_length=719 | sequence_SO=chromosome | SO=protein_coding_gene | is_pseudo=false	TGGT1_310000-t26_1-p1	0	1823.96	13	1.034	1.208	1.29	1.125	1.164	1.359	1.452	1.316	1.589	1.719	0.05	0.27	0.37	0.17	0.22	0.44	0.54	0.4	0.67	0.78	0.774968	0.593534	0.219259	0.491864	0.596626	0.270868	0.0404001	0.0319046	0.054478	0.131668
FALSE	High	LTPVNSPLHALR	[R].LTPVNSPLHALR.[N]	1xTMTpro [N-Term]; 2xPhospho [T2(100); S6(100)]	1xTMTpro [N-Term]; 2xPhospho [T2(100); S6(100)]	8.57561e-08	6.11917e-05	1	1	1	TGGT1_255220-t26_1-p1	TGGT1_255220-t26_1-p1 [851-862]	TGGT1_255220-t26_1-p1 2xPhospho [T852(100); S856(100)]	TGGT1_255220-t26_1-p1 2xPhospho [T852(100); S856(100)]	transcript=TGGT1_255220-t26_1 | gene=TGGT1_255220 | organism=Toxoplasma_gondii_GT1 | gene_product=AP2 domain transcription factor AP2VIIb-3 [Source:UniProtKB/TrEMBL;Acc:S7WAT4] | transcript_product=AP2 domain transcription factor AP2VIIb-3 | location=TGGT1_chrVIIb:4894610-4902012(-) | protein_length=2287 | sequence_SO=chromosome | SO=protein_coding_gene | is_pseudo=false	TGGT1_255220-t26_1-p1	0	1781.9	12
FALSE	High	LTQDGDGASELDEEDKASR	[R].LTQDGDGASELDEEDKASR.[T]	1xTMTpro [K16]; 1xTMTpro [N-Term]; 1xPhospho [S9(100)]	1xTMTpro [K16]; 1xTMTpro [N-Term]; 1xPhospho [T2(0); S9(100); S18(0)]	3.92399e-05	6.11917e-05	1	1	3	TGGT1_242890-t26_1-p1	TGGT1_242890-t26_1-p1 [1245-1263]	TGGT1_242890-t26_1-p1 1xPhospho [T1246(0); S1253(100); S1262(0)]	TGGT1_242890-t26_1-p1 1xPhospho [S1253(100)]	transcript=TGGT1_242890-t26_1 | gene=TGGT1_242890 | organism=Toxoplasma_gondii_GT1 | gene_product=hypothetical protein | transcript_product=hypothetical protein | location=TGGT1_chrVI:2291344-2310026(+) | protein_length=3144 | sequence_SO=chromosome | SO=protein_coding_gene | is_pseudo=false	TGGT1_242890-t26_1-p1	1	2724.29	19	1.054	0.855	0.982	0.999	1.053	0.854	0.981	1.21	0.826	0.816	0.08	-0.23	-0.03	0	0.07	-0.23	-0.03	0.27	-0.28	-0.29	0.83685	0.687046	0.952188	0.997087	0.933742	0.0036043	0.79107	0.396726	0.596191	0.591715
FALSE	High	LTQPTQFAPLQPVSSSVDSPR	[R].LTQPTQFAPLQPVSSSVDSPR.[C]	1xTMTpro [N-Term]; 1xPhospho [S19(99)]	1xTMTpro [N-Term]; 1xPhospho [T2(0); T5(0); S14(0); S15(0.5); S16(0.5); S19(99)]	6.27143e-12	6.11917e-05	1	1	1	TGGT1_271990-t26_1-p1	TGGT1_271990-t26_1-p1 [111-131]	TGGT1_271990-t26_1-p1 1xPhospho [T112(0); T115(0); S124(0); S125(0.5); S126(0.5); S129(99)]	TGGT1_271990-t26_1-p1 1xPhospho [S129(99)]	transcript=TGGT1_271990-t26_1 | gene=TGGT1_271990 | organism=Toxoplasma_gondii_GT1 | gene_product=hypothetical protein | transcript_product=hypothetical protein | location=TGGT1_chrVIII:4235238-4242838(-) | protein_length=1512 | sequence_SO=chromosome | SO=protein_coding_gene | is_pseudo=false	TGGT1_271990-t26_1-p1	0	2639.34	21	1.024	1.103	1.108	1.279	1.309	1.411	1.416	1.464	1.41	1.267	0.03	0.14	0.15	0.35	0.39	0.5	0.5	0.55	0.5	0.34	0.91435	0.638849	0.423377	0.674244	0.493163	0.438497	0.5084	0.422929	0.490637	0.511749
FALSE	High	LTQVDVPSTFPAQVEEEEDLKASAR	[K].LTQVDVPSTFPAQVEEEEDLKASAR.[H]	1xTMTpro [K21]; 1xTMTpro [N-Term]; 1xPhospho [S23(100)]	1xTMTpro [K21]; 1xTMTpro [N-Term]; 1xPhospho [T2(0); S8(0); T9(0); S23(100)]	1.36861e-07	6.11917e-05	1	1	1	TGGT1_246720-t26_1-p1	TGGT1_246720-t26_1-p1 [410-434]	TGGT1_246720-t26_1-p1 1xPhospho [T411(0); S417(0); T418(0); S432(100)]	TGGT1_246720-t26_1-p1 1xPhospho [S432(100)]	transcript=TGGT1_246720-t26_1 | gene=TGGT1_246720 | organism=Toxoplasma_gondii_GT1 | gene_product=hypothetical protein | transcript_product=hypothetical protein | location=TGGT1_chrXII:2874731-2876239(+) | protein_length=502 | sequence_SO=chromosome | SO=protein_coding_gene | is_pseudo=false	TGGT1_246720-t26_1-p1	1	3447.75	25	0.992	1.063	0.981	0.943	0.936	1.002	0.925	0.798	0.818	0.897	-0.01	0.09	-0.03	-0.08	-0.1	0	-0.11	-0.33	-0.29	-0.16	0.973743	0.388985	0.844644	0.358335	0.737409	0.766034	0.30225	0.114665	0.18468	0.25932
FALSE	High	LTSGGSTGAPR	[R].LTSGGSTGAPR.[K]	1xTMTpro [N-Term]; 1xPhospho [S6(100)]	1xTMTpro [N-Term]; 1xPhospho [T2(0); S3(0); S6(100); T7(0)]	0.000109669	6.11917e-05	1	1	2	TGGT1_312640-t26_1-p1	TGGT1_312640-t26_1-p1 [136-146]	TGGT1_312640-t26_1-p1 1xPhospho [T137(0); S138(0); S141(100); T142(0)]	TGGT1_312640-t26_1-p1 1xPhospho [S141(100)]	transcript=TGGT1_312640-t26_1 | gene=TGGT1_312640 | organism=Toxoplasma_gondii_GT1 | gene_product=PUB domain-containing protein [Source:UniProtKB/TrEMBL;Acc:S7UTP0] | transcript_product=hypothetical protein | location=TGGT1_chrXI:2830072-2831896(+) | protein_length=290 | sequence_SO=chromosome | SO=protein_coding_gene | is_pseudo=false	TGGT1_312640-t26_1-p1	0	1387.69	11
FALSE	High	LTSSSQNLESPR	[R].LTSSSQNLESPR.[H]	1xTMTpro [N-Term]; 1xPhospho [S10(100)]	1xTMTpro [N-Term]; 1xPhospho [T2(0); S3(0); S4(0); S5(0); S10(100)]	1.47475e-08	6.11917e-05	1	1	4	TGGT1_295710-t26_1-p1	TGGT1_295710-t26_1-p1 [5466-5477]	TGGT1_295710-t26_1-p1 1xPhospho [T5467(0); S5468(0); S5469(0); S5470(0); S5475(100)]	TGGT1_295710-t26_1-p1 1xPhospho [S5475(100)]	transcript=TGGT1_295710-t26_1 | gene=TGGT1_295710 | organism=Toxoplasma_gondii_GT1 | gene_product=HECT-domain (Ubiquitin-transferase) domain-containing protein [Source:UniProtKB/TrEMBL;Acc:S7UJ61] | transcript_product=HECT-domain (ubiquitin-transferase) domain-containing protein | location=TGGT1_chrIa:1556788-1587317(-) | protein_length=8007 | sequence_SO=chromosome | SO=protein_coding_gene | is_…	TGGT1_295710-t26_1-p1	0	1702.83	12	0.978	0.872	0.934	1.044	1.021	0.911	0.976	0.882	0.943	1.061	-0.03	-0.2	-0.1	0.06	0.03	-0.13	-0.04	-0.18	-0.08	0.09	0.952137	0.625483	0.802302	0.866557	0.851708	0.0141857	0.215189	0.227068	0.197805	0.332234
FALSE	High	LTSVHHYEGDSPPAGHAIYEK	[R].LTSVHHYEGDSPPAGHAIYEK.[N]	1xTMTpro [K21]; 1xTMTpro [N-Term]; 1xPhospho [S11(100)]	1xTMTpro [K21]; 1xTMTpro [N-Term]; 1xPhospho [T2(0); S3(0); Y7(0); S11(100); Y19(0)]	1.01564e-08	6.11917e-05	1	1	1	TGGT1_226680-t26_1-p1	TGGT1_226680-t26_1-p1 [17-37]	TGGT1_226680-t26_1-p1 1xPhospho [T18(0); S19(0); Y23(0); S27(100); Y35(0)]	TGGT1_226680-t26_1-p1 1xPhospho [S27(100)]	transcript=TGGT1_226680-t26_1 | gene=TGGT1_226680 | organism=Toxoplasma_gondii_GT1 | gene_product=hypothetical protein | transcript_product=hypothetical protein | location=TGGT1_chrX:1350715-1356291(-) | protein_length=899 | sequence_SO=chromosome | SO=protein_coding_gene | is_pseudo=false	TGGT1_226680-t26_1-p1	0	2996.48	21	0.733	0.719	0.968	1.404	1.029	1.009	1.358	1.217	1.146	1.133	-0.45	-0.48	-0.05	0.49	0.04	0.01	0.44	0.28	0.2	0.18	0.387765	0.310766	0.86701	0.462408	0.79273	0.955238	0.283033	0.617996	0.606803	0.0675344
FALSE	High	LVAAVDEREDSDDEENEGAYR	[K].LVAAVDEREDSDDEENEGAYR.[E]	1xTMTpro [N-Term]; 1xPhospho [S11(100)]	1xTMTpro [N-Term]; 1xPhospho [S11(100); Y20(0)]	1.2151e-11	6.11917e-05	1	1	5	TGGT1_306660-t26_1-p1	TGGT1_306660-t26_1-p1 [4614-4634]	TGGT1_306660-t26_1-p1 1xPhospho [S4624(100); Y4633(0)]	TGGT1_306660-t26_1-p1 1xPhospho [S4624(100)]	transcript=TGGT1_306660-t26_1 | gene=TGGT1_306660 | organism=Toxoplasma_gondii_GT1 | gene_product=MATH domain-containing protein [Source:UniProtKB/TrEMBL;Acc:S7UIG4] | transcript_product=RNA pseudouridine synthase superfamily protein | location=TGGT1_chrIX:6025601-6045208(-) | protein_length=6535 | sequence_SO=chromosome | SO=protein_coding_gene | is_pseudo=false	TGGT1_306660-t26_1-p1	1	2766.21	21
FALSE	High	LVADFFSSSPPSSSSPPSSPSPPSSR	[R].LVADFFSSSPPSSSSPPSSPSPPSSR.[S]	1xTMTpro [N-Term]; 1xPhospho [S]	1xTMTpro [N-Term]; 1xPhospho [S7(0); S8(0); S9(0); S12(0.2); S13(0); S14(49.9); S15(49.9); S18(0); S19(0); S21(0); S24(0); S25(0)]	5.67877e-14	6.11917e-05	1	1	2	TGGT1_247330-t26_1-p1	TGGT1_247330-t26_1-p1 [1153-1178]			transcript=TGGT1_247330-t26_1 | gene=TGGT1_247330 | organism=Toxoplasma_gondii_GT1 | gene_product=Symplekin_C domain-containing protein [Source:UniProtKB/TrEMBL;Acc:S7W9Q9] | transcript_product=hypothetical protein | location=TGGT1_chrXII:3187009-3202779(-) | protein_length=1940 | sequence_SO=chromosome | SO=protein_coding_gene | is_pseudo=false	TGGT1_247330-t26_1-p1	0	2975.4	26	0.67	0.866	0.851	1.219	0.817	1.055	1.037	0.903	0.882	0.865	-0.58	-0.21	-0.23	0.29	-0.29	0.08	0.05	-0.15	-0.18	-0.21	0.103134	0.424994	0.688218	0.303815	0.114568	0.131348	0.884112	0.518873	0.0960476	0.62076
FALSE	High	LVADFFSSSPPSSSSPPSSPSPPSSR	[R].LVADFFSSSPPSSSSPPSSPSPPSSR.[S]	1xTMTpro [N-Term]; 2xPhospho [S12(98.5); S21(100)]	1xTMTpro [N-Term]; 2xPhospho [S7(0); S8(0); S9(0); S12(98.5); S13(0.5); S14(0.5); S15(0.5); S18(0); S19(0); S21(100); S24(0); S25(0)]	2.02741e-08	6.11917e-05	1	1	1	TGGT1_247330-t26_1-p1	TGGT1_247330-t26_1-p1 [1153-1178]	TGGT1_247330-t26_1-p1 2xPhospho [S1159(0); S1160(0); S1161(0); S1164(98.5); S1165(0.5); S1166(0.5); S1167(0.5); S1170(0); S1171(0); S1173(100); S1176(0); S1177(0)]	TGGT1_247330-t26_1-p1 2xPhospho [S1164(98.5); S1173(100)]	transcript=TGGT1_247330-t26_1 | gene=TGGT1_247330 | organism=Toxoplasma_gondii_GT1 | gene_product=Symplekin_C domain-containing protein [Source:UniProtKB/TrEMBL;Acc:S7W9Q9] | transcript_product=hypothetical protein | location=TGGT1_chrXII:3187009-3202779(-) | protein_length=1940 | sequence_SO=chromosome | SO=protein_coding_gene | is_pseudo=false	TGGT1_247330-t26_1-p1	0	3055.37	26
FALSE	High	LVADVLSEDENDEEPESQGK	[K].LVADVLSEDENDEEPESQGK.[R]	1xTMTpro [K20]; 1xTMTpro [N-Term]; 1xPhospho [S7(100)]	1xTMTpro [K20]; 1xTMTpro [N-Term]; 1xPhospho [S7(100); S17(0)]	1.23916e-08	6.11917e-05	1	1	3	TGGT1_291090-t26_1-p1	TGGT1_291090-t26_1-p1 [644-663]	TGGT1_291090-t26_1-p1 1xPhospho [S650(100); S660(0)]	TGGT1_291090-t26_1-p1 1xPhospho [S650(100)]	transcript=TGGT1_291090-t26_1 | gene=TGGT1_291090 | organism=Toxoplasma_gondii_GT1 | gene_product=SWI2/SNF2-containing protein [Source:UniProtKB/TrEMBL;Acc:S7UQD5] | transcript_product=SWI2/SNF2-containing protein | location=TGGT1_chrIX:3921554-3935307(+) | protein_length=2045 | sequence_SO=chromosome | SO=protein_coding_gene | is_pseudo=false	TGGT1_291090-t26_1-p1	0	2891.37	20
FALSE	High	LVASAASPGDETR	[R].LVASAASPGDETR.[D]	1xTMTpro [N-Term]; 1xPhospho [S/T]	1xTMTpro [N-Term]; 1xPhospho [S4(50); S7(50); T12(0)]	0.000135058	6.11917e-05	1	1	1	TGGT1_295658-t26_1-p1	TGGT1_295658-t26_1-p1 [589-601]			transcript=TGGT1_295658-t26_1 | gene=TGGT1_295658 | organism=Toxoplasma_gondii_GT1 | gene_product=E3 ubiquitin-protein ligase [Source:UniProtKB/TrEMBL;Acc:S7UJ58] | transcript_product=zinc finger in N-recognin protein | location=TGGT1_chrIa:1611672-1632204(-) | protein_length=4439 | sequence_SO=chromosome | SO=protein_coding_gene | is_pseudo=false	TGGT1_295658-t26_1-p1	0	1657.81	13
FALSE	High	LVATWSDLGEVNVWDIDK	[R].LVATWSDLGEVNVWDIDK.[Q]	1xTMTpro [K18]; 1xTMTpro [N-Term]	1xTMTpro [K18]; 1xTMTpro [N-Term]	5.19056e-10	6.11917e-05	1	1	1	TGGT1_311870-t26_1-p1	TGGT1_311870-t26_1-p1 [235-252]			transcript=TGGT1_311870-t26_1 | gene=TGGT1_311870 | organism=Toxoplasma_gondii_GT1 | gene_product=WD_REPEATS_REGION domain-containing protein [Source:UniProtKB/TrEMBL;Acc:S7USV5] | transcript_product=WD domain, G-beta repeat-containing protein | location=TGGT1_chrXI:2297833-2305816(-) | protein_length=535 | sequence_SO=chromosome | SO=protein_coding_gene | is_pseudo=false	TGGT1_311870-t26_1-p1	0	2668.45	18
FALSE	High	IVDDITADQENDESGKSDESDADKAESR	[K].IVDDITADQENDESGKSDESDADKAESR.[E]	2xTMTpro [K16; K24]; 1xTMTpro [N-Term]; 3xPhospho [S14(100); S17(100); S20(100)]	2xTMTpro [K16; K24]; 1xTMTpro [N-Term]; 3xPhospho [T6(0); S14(100); S17(100); S20(100); S27(0)]	2.88563e-07	6.11917e-05	1	1	1	TGGT1_216410-t26_1-p1	TGGT1_216410-t26_1-p1 [59-86]	TGGT1_216410-t26_1-p1 3xPhospho [T64(0); S72(100); S75(100); S78(100); S85(0)]	TGGT1_216410-t26_1-p1 3xPhospho [S72(100); S75(100); S78(100)]	transcript=TGGT1_216410-t26_1 | gene=TGGT1_216410 | organism=Toxoplasma_gondii_GT1 | gene_product=hypothetical protein | transcript_product=hypothetical protein | location=TGGT1_chrXI:6088277-6089486(+) | protein_length=188 | sequence_SO=chromosome | SO=protein_coding_gene | is_pseudo=false	TGGT1_216410-t26_1-p1	2	4191.83	28	0.828	0.875	0.787	1.095	0.907	0.958	0.861	0.879	0.731	0.922	-0.27	-0.19	-0.35	0.13	-0.14	-0.06	-0.22	-0.19	-0.45	-0.12	0.740199	0.870247	0.785828	0.904511	0.658253	0.526559	0.329336	0.204747	0.101121	0.638749
FALSE	High	LVDRPGLTEDEIEEIR	[R].LVDRPGLTEDEIEEIR.[E]	1xTMTpro [N-Term]; 1xPhospho [T8(100)]	1xTMTpro [N-Term]; 1xPhospho [T8(100)]	6.52156e-06	6.11917e-05	1	1	2	TGGT1_250340-t26_1-p1	TGGT1_250340-t26_1-p1 [17-32]	TGGT1_250340-t26_1-p1 1xPhospho [T24(100)]	TGGT1_250340-t26_1-p1 1xPhospho [T24(100)]	transcript=TGGT1_250340-t26_1 | gene=TGGT1_250340 | organism=Toxoplasma_gondii_GT1 | gene_product=Centrin 2 [Source:UniProtKB/TrEMBL;Acc:S7V0C6] | transcript_product=centrin 2 | location=TGGT1_chrXII:4993747-4995535(-) | protein_length=170 | sequence_SO=chromosome | SO=protein_coding_gene | is_pseudo=false	TGGT1_250340-t26_1-p1	0	2268.14	16	0.869	0.764	0.684	1.146	0.996	0.876	0.784	0.905	1.03	1.217	-0.2	-0.39	-0.55	0.2	-0.01	-0.19	-0.35	-0.14	0.04	0.28	0.828753	0.597474	0.646267	0.820956	0.929984	0.425073	0.330129	0.301561	0.597841	0.756469
FALSE	High	LVEAEEEEEEDAESAQEEQGER	[K].LVEAEEEEEEDAESAQEEQGER.[G]	1xTMTpro [N-Term]; 1xPhospho [S14(100)]	1xTMTpro [N-Term]; 1xPhospho [S14(100)]	6.11741e-12	6.11917e-05	1	1	9	TGGT1_210830-t26_1-p1	TGGT1_210830-t26_1-p1 [754-775]	TGGT1_210830-t26_1-p1 1xPhospho [S767(100)]	TGGT1_210830-t26_1-p1 1xPhospho [S767(100)]	transcript=TGGT1_210830-t26_1 | gene=TGGT1_210830 | organism=Toxoplasma_gondii_GT1 | gene_product=RIO domain-containing protein [Source:UniProtKB/TrEMBL;Acc:S7VTG6] | transcript_product=RIO1 family protein | location=TGGT1_chrIV:1952686-1957204(+) | protein_length=1015 | sequence_SO=chromosome | SO=protein_coding_gene | is_pseudo=false	TGGT1_210830-t26_1-p1	0	2919.22	22
FALSE	High	LVEDERSDR	[K].LVEDERSDR.[E]	1xTMTpro [N-Term]; 1xPhospho [S7(100)]	1xTMTpro [N-Term]; 1xPhospho [S7(100)]	0.000324057	6.11917e-05	1	1	3	Q96G23	Q96G23 [335-343]	Q96G23 1xPhospho [S341(100)]	Q96G23 1xPhospho [S341(100)]	Ceramide synthase 2 OS=Homo sapiens (Human) OX=9606 GN=CERS2 PE=1 SV=1	Q96G23	1	1502.72	9	0.621	0.792	0.806	1.329	0.826	1.053	1.071	0.794	0.997	1.085	-0.69	-0.34	-0.31	0.41	-0.28	0.07	0.1	-0.33	0	0.12	0.377404	0.488455	0.417678	0.537101	0.00249486	0.683848	0.732952	0.374996	0.938419	0.0915305
FALSE	High	IVEEEDSAGDEGEAGEDR	[R].IVEEEDSAGDEGEAGEDR.[K]	1xTMTpro [N-Term]; 1xPhospho [S7(100)]	1xTMTpro [N-Term]; 1xPhospho [S7(100)]	6.68574e-06	6.11917e-05	1	1	1	TGGT1_257560-t26_1-p1	TGGT1_257560-t26_1-p1 [39-56]	TGGT1_257560-t26_1-p1 1xPhospho [S45(100)]	TGGT1_257560-t26_1-p1 1xPhospho [S45(100)]	transcript=TGGT1_257560-t26_1 | gene=TGGT1_257560 | organism=Toxoplasma_gondii_GT1 | gene_product=WD_REPEATS_REGION domain-containing protein [Source:UniProtKB/TrEMBL;Acc:S7UZF8] | transcript_product=WD domain, G-beta repeat-containing protein | location=TGGT1_chrVIIb:3904702-3908262(+) | protein_length=1017 | sequence_SO=chromosome | SO=protein_coding_gene | is_pseudo=false	TGGT1_257560-t26_1-p1	0	2290.95	18
FALSE	High	LVSWYDNEWGYSNR	[K].LVSWYDNEWGYSNR.[L]	1xTMTpro [N-Term]	1xTMTpro [N-Term]	1.06742e-08	6.11917e-05	1	1	1	TGGT1_289690-t26_1-p1	TGGT1_289690-t26_1-p1 [462-475]			transcript=TGGT1_289690-t26_1 | gene=TGGT1_289690 | organism=Toxoplasma_gondii_GT1 | gene_product=Glyceraldehyde-3-phosphate dehydrogenase [Source:UniProtKB/TrEMBL;Acc:S7UQ54] | transcript_product=glyceraldehyde-3-phosphate dehydrogenase GAPDH1 | location=TGGT1_chrIX:3189155-3191218(-) | protein_length=489 | sequence_SO=chromosome | SO=protein_coding_gene | is_pseudo=false	TGGT1_289690-t26_1-p1	0	2093	14	9.745	10.215	9.842	0.124	0.961	1.238	1.151	0.887	1.231	1.137	3.28	3.35	3.3	-3.02	-0.06	0.31	0.2	-0.17	0.3	0.18
FALSE	High	MDSCNYSEDR	[K-].MDSCNYSEDR.[F]	1xOxidation [M1]; 1xMethylthio [C4]; 1xTMTpro [N-Term]	1xOxidation [M1]; 1xMethylthio [C4]; 1xTMTpro [N-Term]	5.16331e-07	6.11917e-05	1	4	1	TGGT1_286420A-t26_1-p1	TGGT1_286420A-t26_1-p1 [155-164]	TGGT1_286420A-t26_1-p1 1xMethylthio [C158]	TGGT1_286420A-t26_1-p1 1xMethylthio [C158]	transcript=TGGT1_286420A-t26_1 | gene=TGGT1_286420A | organism=Toxoplasma_gondii_GT1 | gene_product=Elongation factor 1-alpha [Source:UniProtKB/TrEMBL;Acc:S7W358] | transcript_product=putative elongation factor 1-alpha (EF-1-ALPHA) | location=TGGT1_chrV:1692242-1694172(-) | protein_length=448 | sequence_SO=chromosome | SO=protein_coding_gene | is_pseudo=false	TGGT1_294800A-t26_1-p1; TGGT1_294800B-t26_1-p1; TGGT1_286420A-t26_1-p1; TGGT1_359490-t26_1-p1	0	1585.63	10
FALSE	High	LVVDTCTDETDDAWETDGFGPVR	[R].LVVDTCTDETDDAWETDGFGPVR.[R]	1xMethylthio [C6]; 1xTMTpro [N-Term]; 1xPhospho [T10(99.6)]	1xMethylthio [C6]; 1xTMTpro [N-Term]; 1xPhospho [T5(0); T7(0.4); T10(99.6); T16(0)]	0.00027811	6.11917e-05	1	1	1	TGGT1_208350-t26_1-p1	TGGT1_208350-t26_1-p1 [138-160]	TGGT1_208350-t26_1-p1 1xMethylthio [C143]; 1xPhospho [T142(0); T144(0.4); T147(99.6); T153(0)]	TGGT1_208350-t26_1-p1 1xMethylthio [C143]; 1xPhospho [T147(99.6)]	transcript=TGGT1_208350-t26_1 | gene=TGGT1_208350 | organism=Toxoplasma_gondii_GT1 | gene_product=RRM domain-containing protein [Source:UniProtKB/TrEMBL;Acc:S7UJU6] | transcript_product=hypothetical protein | location=TGGT1_chrIb:640587-643083(-) | protein_length=369 | sequence_SO=chromosome | SO=protein_coding_gene | is_pseudo=false	TGGT1_208350-t26_1-p1	0	2971.27	23
FALSE	High	LWGEPGDTETSEDLEER	[R].LWGEPGDTETSEDLEER.[L]	1xTMTpro [N-Term]; 1xPhospho [S11(99.6)]	1xTMTpro [N-Term]; 1xPhospho [T8(0); T10(0.4); S11(99.6)]	8.57277e-06	6.11917e-05	1	1	3	TGGT1_299130-t26_1-p1	TGGT1_299130-t26_1-p1 [2054-2070]	TGGT1_299130-t26_1-p1 1xPhospho [T2061(0); T2063(0.4); S2064(99.6)]	TGGT1_299130-t26_1-p1 1xPhospho [S2064(99.6)]	transcript=TGGT1_299130-t26_1 | gene=TGGT1_299130 | organism=Toxoplasma_gondii_GT1 | gene_product=hypothetical protein | transcript_product=hypothetical protein | location=TGGT1_chrIII:2138776-2151293(-) | protein_length=3218 | sequence_SO=chromosome | SO=protein_coding_gene | is_pseudo=false	TGGT1_299130-t26_1-p1	0	2347.03	17
FALSE	High	MAQASTSKSDSK	[R].MAQASTSKSDSK.[K]	1xOxidation [M1]; 2xTMTpro [K8; K12]; 1xTMTpro [N-Term]; 1xPhospho [S9(99.7)]	1xOxidation [M1]; 2xTMTpro [K8; K12]; 1xTMTpro [N-Term]; 1xPhospho [S5(0); T6(0); S7(0); S9(99.7); S11(0.3)]	1.56528e-07	6.11917e-05	1	1	2	TGGT1_283710-t26_1-p1	TGGT1_283710-t26_1-p1 [328-339]	TGGT1_283710-t26_1-p1 1xPhospho [S332(0); T333(0); S334(0); S336(99.7); S338(0.3)]	TGGT1_283710-t26_1-p1 1xPhospho [S336(99.7)]	transcript=TGGT1_283710-t26_1 | gene=TGGT1_283710 | organism=Toxoplasma_gondii_GT1 | gene_product=TLC domain-containing protein [Source:UniProtKB/TrEMBL;Acc:A0A125YW31] | transcript_product=longevity-assurance protein (LAG1) domain-containing protein | location=TGGT1_chrV:2855033-2858762(-) | protein_length=342 | sequence_SO=chromosome | SO=protein_coding_gene | is_pseudo=false	TGGT1_283710-t26_1-p1	1	2249.17	12	1.137	1.06	1.118	1.128	1.282	1.196	1.261	1.319	1.097	1.222	0.18	0.08	0.16	0.17	0.36	0.26	0.33	0.4	0.13	0.29	0.799506	0.113449	0.386041	0.478387	0.537536	0.330138	0.0968926	0.176858	0.148029	0.128064
FALSE	High	MASEAAAAR	[R].MASEAAAAR.[R]	1xTMTpro [N-Term]; 1xPhospho [S3(100)]	1xTMTpro [N-Term]; 1xPhospho [S3(100)]	0.000328883	6.11917e-05	1	1	1	TGGT1_289100-t26_1-p1	TGGT1_289100-t26_1-p1 [165-173]	TGGT1_289100-t26_1-p1 1xPhospho [S167(100)]	TGGT1_289100-t26_1-p1 1xPhospho [S167(100)]	transcript=TGGT1_289100-t26_1 | gene=TGGT1_289100 | organism=Toxoplasma_gondii_GT1 | gene_product=hypothetical protein | transcript_product=hypothetical protein | location=TGGT1_chrIX:2793313-2802752(+) | protein_length=698 | sequence_SO=chromosome | SO=protein_coding_gene | is_pseudo=false	TGGT1_289100-t26_1-p1	0	1261.59	9	4.253	3.773	2.15	0.222	0.945	0.838	0.478	1.432	2.027	1.419	2.09	1.92	1.1	-2.17	-0.08	-0.25	-1.07	0.52	1.02	0.51	0.414079	0.420085	0.610869	0.472431	0.871864	0.701915	0.236026	0.662687	0.0606266	0.570352
FALSE	High	MASGSVEAEIDEQAR	[R].MASGSVEAEIDEQAR.[Q]	1xOxidation [M1]; 1xTMTpro [N-Term]; 1xPhospho [S3(100)]	1xOxidation [M1]; 1xTMTpro [N-Term]; 1xPhospho [S3(100); S5(0)]	2.3754e-05	6.11917e-05	1	1	3	TGGT1_213030-t26_1-p1	TGGT1_213030-t26_1-p1 [180-194]	TGGT1_213030-t26_1-p1 1xPhospho [S182(100); S184(0)]	TGGT1_213030-t26_1-p1 1xPhospho [S182(100)]	transcript=TGGT1_213030-t26_1 | gene=TGGT1_213030 | organism=Toxoplasma_gondii_GT1 | gene_product=Clathrin light chain [Source:UniProtKB/TrEMBL;Acc:S7UPA7] | transcript_product=hypothetical protein | location=TGGT1_chrV:673145-674534(+) | protein_length=324 | sequence_SO=chromosome | SO=protein_coding_gene | is_pseudo=false	TGGT1_213030-t26_1-p1	0	1992.89	15
FALSE	High	MASVPVNGVTTVPVEGGPSR	[R].MASVPVNGVTTVPVEGGPSR.[K]	1xOxidation [M1]; 1xTMTpro [N-Term]; 1xPhospho [S3(100)]	1xOxidation [M1]; 1xTMTpro [N-Term]; 1xPhospho [S3(100); T10(0); T11(0); S19(0)]	3.06395e-10	6.11917e-05	1	1	3	TGGT1_311230-t26_1-p1	TGGT1_311230-t26_1-p1 [3250-3269]	TGGT1_311230-t26_1-p1 1xPhospho [S3252(100); T3259(0); T3260(0); S3268(0)]	TGGT1_311230-t26_1-p1 1xPhospho [S3252(100)]	transcript=TGGT1_311230-t26_1 | gene=TGGT1_311230 | organism=Toxoplasma_gondii_GT1 | gene_product=hypothetical protein | transcript_product=hypothetical protein | location=TGGT1_chrXI:1844321-1862670(+) | protein_length=4603 | sequence_SO=chromosome | SO=protein_coding_gene | is_pseudo=false	TGGT1_311230-t26_1-p1	0	2354.17	20	0.678	0.781	0.886	1.232	0.836	0.963	1.092	0.914	1.019	1.108	-0.56	-0.36	-0.17	0.3	-0.26	-0.05	0.13	-0.13	0.03	0.15	0.698056	0.786469	0.900088	0.840582	0.203451	0.785272	0.347463	0.663146	0.80411	0.38882
FALSE	High	MATAAVLPPEAR	[R].MATAAVLPPEAR.[A]	1xTMTpro [N-Term]; 1xPhospho [T3(100)]	1xTMTpro [N-Term]; 1xPhospho [T3(100)]	1.36182e-07	6.11917e-05	1	1	3	TGGT1_259200B-t26_1-p1	TGGT1_259200B-t26_1-p1 [75-86]	TGGT1_259200B-t26_1-p1 1xPhospho [T77(100)]	TGGT1_259200B-t26_1-p1 1xPhospho [T77(100)]	transcript=TGGT1_259200B-t26_1 | gene=TGGT1_259200B | organism=Toxoplasma_gondii_GT1 | gene_product=Na+/H+ exchanger NHE1 [Source:UniProtKB/TrEMBL;Acc:S7WEL3] | transcript_product=Na+/H+ exchanger NHE1 | location=TGGT1_chrVIIb:2842786-2849857(-) | protein_length=1450 | sequence_SO=chromosome | SO=protein_coding_gene | is_pseudo=false	TGGT1_259200B-t26_1-p1	0	1610.83	12
FALSE	High	MATAAVLPPEAR	[R].MATAAVLPPEAR.[A]	1xOxidation [M1]; 1xTMTpro [N-Term]; 1xPhospho [T3(100)]	1xOxidation [M1]; 1xTMTpro [N-Term]; 1xPhospho [T3(100)]	2.01604e-05	6.11917e-05	1	1	2	TGGT1_259200B-t26_1-p1	TGGT1_259200B-t26_1-p1 [75-86]	TGGT1_259200B-t26_1-p1 1xPhospho [T77(100)]	TGGT1_259200B-t26_1-p1 1xPhospho [T77(100)]	transcript=TGGT1_259200B-t26_1 | gene=TGGT1_259200B | organism=Toxoplasma_gondii_GT1 | gene_product=Na+/H+ exchanger NHE1 [Source:UniProtKB/TrEMBL;Acc:S7WEL3] | transcript_product=Na+/H+ exchanger NHE1 | location=TGGT1_chrVIIb:2842786-2849857(-) | protein_length=1450 | sequence_SO=chromosome | SO=protein_coding_gene | is_pseudo=false	TGGT1_259200B-t26_1-p1	0	1626.82	12
FALSE	High	MATSSVSTTGEAFASSSGTVK	[R].MATSSVSTTGEAFASSSGTVK.[A]	1xOxidation [M1]; 1xTMTpro [K21]; 1xTMTpro [N-Term]	1xOxidation [M1]; 1xTMTpro [K21]; 1xTMTpro [N-Term]	0.00014052	6.11917e-05	1	1	1	TGGT1_264640-t26_1-p1	TGGT1_264640-t26_1-p1 [104-124]			transcript=TGGT1_264640-t26_1 | gene=TGGT1_264640 | organism=Toxoplasma_gondii_GT1 | gene_product=Bromo domain-containing protein [Source:UniProtKB/TrEMBL;Acc:S7UFU4] | transcript_product=bromodomain-containing protein | location=TGGT1_chrIX:1974690-1979113(-) | protein_length=1354 | sequence_SO=chromosome | SO=protein_coding_gene | is_pseudo=false	TGGT1_264640-t26_1-p1	0	2630.35	21
FALSE	High	MATTPWSILNAPQR	[R].MATTPWSILNAPQR.[L]	1xOxidation [M1]; 1xTMTpro [N-Term]; 1xPhospho [T3(100)]	1xOxidation [M1]; 1xTMTpro [N-Term]; 1xPhospho [T3(100); T4(0); S7(0)]	1.19652e-06	6.11917e-05	1	1	2	TGGT1_277870-t26_1-p1	TGGT1_277870-t26_1-p1 [509-522]	TGGT1_277870-t26_1-p1 1xPhospho [T511(100); T512(0); S515(0)]	TGGT1_277870-t26_1-p1 1xPhospho [T511(100)]	transcript=TGGT1_277870-t26_1 | gene=TGGT1_277870 | organism=Toxoplasma_gondii_GT1 | gene_product=hypothetical protein | transcript_product=hypothetical protein | location=TGGT1_chrXII:6373155-6378249(+) | protein_length=524 | sequence_SO=chromosome | SO=protein_coding_gene | is_pseudo=false	TGGT1_277870-t26_1-p1	0	1985.98	14	1.17	0.977	1.005	0.734	0.858	0.716	0.737	0.712	0.868	0.814	0.23	-0.03	0.01	-0.45	-0.22	-0.48	-0.44	-0.49	-0.2	-0.3	0.277563	0.923417	0.950169	0.0472832	0.201335	0.305229	0.0722337	0.100533	0.182857	0.0934067
FALSE	High	MAVTLTEQSHPTSGK	[R].MAVTLTEQSHPTSGK.[N]	1xTMTpro [K15]; 1xTMTpro [N-Term]; 1xPhospho [T4(100)]	1xTMTpro [K15]; 1xTMTpro [N-Term]; 1xPhospho [T4(100); T6(0); S9(0); T12(0); S13(0)]	1.68731e-12	6.11917e-05	1	1	5	TGGT1_278660-t26_1-p1	TGGT1_278660-t26_1-p1 [163-177]	TGGT1_278660-t26_1-p1 1xPhospho [T166(100); T168(0); S171(0); T174(0); S175(0)]	TGGT1_278660-t26_1-p1 1xPhospho [T166(100)]	transcript=TGGT1_278660-t26_1 | gene=TGGT1_278660 | organism=Toxoplasma_gondii_GT1 | gene_product=Cation_ATPase_N domain-containing protein [Source:UniProtKB/TrEMBL;Acc:S7UZZ0] | transcript_product=putative P-type ATPase4 | location=TGGT1_chrXII:5863040-5875230(+) | protein_length=1338 | sequence_SO=chromosome | SO=protein_coding_gene | is_pseudo=false	TGGT1_278660-t26_1-p1	0	2275.16	15	1.768	1.795	1.464	0.668	1.181	1.199	0.978	1.02	1.191	1.067	0.82	0.84	0.55	-0.58	0.24	0.26	-0.03	0.03	0.25	0.09	0.279721	0.346227	0.434824	0.391133	0.063176	0.231686	0.542464	0.751723	0.236072	0.814347
FALSE	High	MAVTLTEQSHPTSGK	[R].MAVTLTEQSHPTSGK.[N]	1xOxidation [M1]; 1xTMTpro [K15]; 1xTMTpro [N-Term]; 1xPhospho [S/T]	1xOxidation [M1]; 1xTMTpro [K15]; 1xTMTpro [N-Term]; 1xPhospho [T4(0); T6(0); S9(49.9); T12(49.9); S13(0.2)]	0.00012538	6.11917e-05	1	1	3	TGGT1_278660-t26_1-p1	TGGT1_278660-t26_1-p1 [163-177]			transcript=TGGT1_278660-t26_1 | gene=TGGT1_278660 | organism=Toxoplasma_gondii_GT1 | gene_product=Cation_ATPase_N domain-containing protein [Source:UniProtKB/TrEMBL;Acc:S7UZZ0] | transcript_product=putative P-type ATPase4 | location=TGGT1_chrXII:5863040-5875230(+) | protein_length=1338 | sequence_SO=chromosome | SO=protein_coding_gene | is_pseudo=false	TGGT1_278660-t26_1-p1	0	2291.16	15	0.866	0.818	0.716	1.379	1.195	1.129	0.987	0.952	1.232	1.12	-0.21	-0.29	-0.48	0.46	0.26	0.17	-0.02	-0.07	0.3	0.16	0.62957	0.156999	0.317054	0.0912519	0.488819	0.021579	0.94009	0.789088	0.192207	0.448719
FALSE	High	MAQASTSKSDSK	[R].MAQASTSKSDSK.[K]	2xTMTpro [K8; K12]; 1xTMTpro [N-Term]; 1xPhospho [S11(100)]	2xTMTpro [K8; K12]; 1xTMTpro [N-Term]; 1xPhospho [S5(0); T6(0); S7(0); S9(0); S11(100)]	1.20848e-06	6.11917e-05	1	1	3	TGGT1_283710-t26_1-p1	TGGT1_283710-t26_1-p1 [328-339]	TGGT1_283710-t26_1-p1 1xPhospho [S332(0); T333(0); S334(0); S336(0); S338(100)]	TGGT1_283710-t26_1-p1 1xPhospho [S338(100)]	transcript=TGGT1_283710-t26_1 | gene=TGGT1_283710 | organism=Toxoplasma_gondii_GT1 | gene_product=TLC domain-containing protein [Source:UniProtKB/TrEMBL;Acc:A0A125YW31] | transcript_product=longevity-assurance protein (LAG1) domain-containing protein | location=TGGT1_chrV:2855033-2858762(-) | protein_length=342 | sequence_SO=chromosome | SO=protein_coding_gene | is_pseudo=false	TGGT1_283710-t26_1-p1	1	2233.17	12	1.925	2.111	1.898	0.493	0.95	1.042	0.936	1.22	1.014	0.941	0.95	1.08	0.92	-1.02	-0.07	0.06	-0.09	0.29	0.02	-0.09	0.590045	0.398267	0.494612	0.381061	0.91723	0.609757	0.734367	0.225125	0.320302	0.189368
FALSE	High	MAVTLTEQSHPTSGK	[R].MAVTLTEQSHPTSGK.[N]	1xTMTpro [K15]; 1xTMTpro [N-Term]; 2xPhospho [T4(100); T12(99.4)]	1xTMTpro [K15]; 1xTMTpro [N-Term]; 2xPhospho [T4(100); T6(0); S9(0); T12(99.4); S13(0.6)]	0.000236284	6.11917e-05	1	1	1	TGGT1_278660-t26_1-p1	TGGT1_278660-t26_1-p1 [163-177]	TGGT1_278660-t26_1-p1 2xPhospho [T166(100); T168(0); S171(0); T174(99.4); S175(0.6)]	TGGT1_278660-t26_1-p1 2xPhospho [T166(100); T174(99.4)]	transcript=TGGT1_278660-t26_1 | gene=TGGT1_278660 | organism=Toxoplasma_gondii_GT1 | gene_product=Cation_ATPase_N domain-containing protein [Source:UniProtKB/TrEMBL;Acc:S7UZZ0] | transcript_product=putative P-type ATPase4 | location=TGGT1_chrXII:5863040-5875230(+) | protein_length=1338 | sequence_SO=chromosome | SO=protein_coding_gene | is_pseudo=false	TGGT1_278660-t26_1-p1	0	2355.13	15
FALSE	High	MDDDAIGGEEGGNGESR	[K].MDDDAIGGEEGGNGESR.[G]	1xOxidation [M1]; 1xTMTpro [N-Term]	1xOxidation [M1]; 1xTMTpro [N-Term]	1.0465e-09	6.11917e-05	1	1	2	TGGT1_247460-t26_1-p1	TGGT1_247460-t26_1-p1 [292-308]			transcript=TGGT1_247460-t26_1 | gene=TGGT1_247460 | organism=Toxoplasma_gondii_GT1 | gene_product=Proliferating cell nuclear antigen [Source:UniProtKB/TrEMBL;Acc:A0A125YTT0] | transcript_product=proliferating cell nuclear antigen PCNA1 | location=TGGT1_chrXII:3286520-3289072(-) | protein_length=317 | sequence_SO=chromosome | SO=protein_coding_gene | is_pseudo=false	TGGT1_247460-t26_1-p1	0	2028.87	17
FALSE	High	MDDDDNPENDVDEEER	[K].MDDDDNPENDVDEEER.[S]	1xTMTpro [N-Term]	1xTMTpro [N-Term]	3.83129e-07	6.11917e-05	1	1	1	TGGT1_288040-t26_1-p1	TGGT1_288040-t26_1-p1 [1197-1212]			transcript=TGGT1_288040-t26_1 | gene=TGGT1_288040 | organism=Toxoplasma_gondii_GT1 | gene_product=hypothetical protein | transcript_product=hypothetical protein | location=TGGT1_chrIX:2123272-2134120(-) | protein_length=1287 | sequence_SO=chromosome | SO=protein_coding_gene | is_pseudo=false	TGGT1_288040-t26_1-p1	0	2240.91	16
FALSE	High	MDDSDDDEWR	[R].MDDSDDDEWR.[R]	1xTMTpro [N-Term]; 1xPhospho [S4(100)]	1xTMTpro [N-Term]; 1xPhospho [S4(100)]	5.03651e-07	6.11917e-05	1	1	14	TGGT1_315270-t26_1-p1	TGGT1_315270-t26_1-p1 [62-71]	TGGT1_315270-t26_1-p1 1xPhospho [S65(100)]	TGGT1_315270-t26_1-p1 1xPhospho [S65(100)]	transcript=TGGT1_315270-t26_1 | gene=TGGT1_315270 | organism=Toxoplasma_gondii_GT1 | gene_product=hypothetical protein | transcript_product=hypothetical protein | location=TGGT1_chrXI:4558433-4565813(-) | protein_length=780 | sequence_SO=chromosome | SO=protein_coding_gene | is_pseudo=false	TGGT1_315270-t26_1-p1	0	1667.62	10	0.89	0.936	0.941	1.101	0.98	1.031	1.037	0.983	1.009	1.021	-0.17	-0.1	-0.09	0.14	-0.03	0.04	0.05	-0.02	0.01	0.03	0.737473	0.703596	0.830274	0.312813	0.939859	0.767077	0.865859	0.888563	0.96746	0.918397
FALSE	High	MDDSDDDEWR	[R].MDDSDDDEWR.[R]	1xOxidation [M1]; 1xTMTpro [N-Term]; 1xPhospho [S4(100)]	1xOxidation [M1]; 1xTMTpro [N-Term]; 1xPhospho [S4(100)]	0.00023396	6.11917e-05	1	1	21	TGGT1_315270-t26_1-p1	TGGT1_315270-t26_1-p1 [62-71]	TGGT1_315270-t26_1-p1 1xPhospho [S65(100)]	TGGT1_315270-t26_1-p1 1xPhospho [S65(100)]	transcript=TGGT1_315270-t26_1 | gene=TGGT1_315270 | organism=Toxoplasma_gondii_GT1 | gene_product=hypothetical protein | transcript_product=hypothetical protein | location=TGGT1_chrXI:4558433-4565813(-) | protein_length=780 | sequence_SO=chromosome | SO=protein_coding_gene | is_pseudo=false	TGGT1_315270-t26_1-p1	0	1683.62	10	0.76	0.928	0.798	1.279	0.973	1.187	1.021	1.014	0.914	0.964	-0.4	-0.11	-0.33	0.36	-0.04	0.25	0.03	0.02	-0.13	-0.05	0.447875	0.786071	0.427177	0.459161	0.33049	0.00658665	0.681148	0.908822	0.495945	0.77263
FALSE	High	MDDSDDDEWRR	[R].MDDSDDDEWRR.[D]	1xTMTpro [N-Term]; 1xPhospho [S4(100)]	1xTMTpro [N-Term]; 1xPhospho [S4(100)]	2.26159e-07	6.11917e-05	1	1	15	TGGT1_315270-t26_1-p1	TGGT1_315270-t26_1-p1 [62-72]	TGGT1_315270-t26_1-p1 1xPhospho [S65(100)]	TGGT1_315270-t26_1-p1 1xPhospho [S65(100)]	transcript=TGGT1_315270-t26_1 | gene=TGGT1_315270 | organism=Toxoplasma_gondii_GT1 | gene_product=hypothetical protein | transcript_product=hypothetical protein | location=TGGT1_chrXI:4558433-4565813(-) | protein_length=780 | sequence_SO=chromosome | SO=protein_coding_gene | is_pseudo=false	TGGT1_315270-t26_1-p1	1	1823.72	11	1.029	0.974	0.931	1.06	1.09	1.033	0.987	1.091	0.966	0.789	0.04	-0.04	-0.1	0.08	0.12	0.05	-0.02	0.13	-0.05	-0.34	0.905714	0.644219	0.217309	0.103628	0.737748	0.647277	0.774695	0.265091	0.660964	0.434211
FALSE	High	MDDSDDDEWRR	[R].MDDSDDDEWRR.[D]	1xOxidation [M1]; 1xTMTpro [N-Term]; 1xPhospho [S4(100)]	1xOxidation [M1]; 1xTMTpro [N-Term]; 1xPhospho [S4(100)]	2.49777e-06	6.11917e-05	1	1	29	TGGT1_315270-t26_1-p1	TGGT1_315270-t26_1-p1 [62-72]	TGGT1_315270-t26_1-p1 1xPhospho [S65(100)]	TGGT1_315270-t26_1-p1 1xPhospho [S65(100)]	transcript=TGGT1_315270-t26_1 | gene=TGGT1_315270 | organism=Toxoplasma_gondii_GT1 | gene_product=hypothetical protein | transcript_product=hypothetical protein | location=TGGT1_chrXI:4558433-4565813(-) | protein_length=780 | sequence_SO=chromosome | SO=protein_coding_gene | is_pseudo=false	TGGT1_315270-t26_1-p1	1	1839.72	11	0.953	0.86	0.834	1.143	1.089	0.984	0.953	1.126	0.98	0.829	-0.07	-0.22	-0.26	0.19	0.12	-0.02	-0.07	0.17	-0.03	-0.27	0.773297	0.396647	0.317056	0.456116	0.787789	0.30342	0.227628	0.393577	0.340877	0.392409
FALSE	High	MDELAQMPSQPSTEDLLR	[R].MDELAQMPSQPSTEDLLR.[S]	1xOxidation [M7]; 1xTMTpro [N-Term]; 1xPhospho [S/T]	1xOxidation [M7]; 1xTMTpro [N-Term]; 1xPhospho [S9(0); S12(50); T13(50)]	1.79914e-07	6.11917e-05	1	1	1	TGGT1_212980-t26_1-p1	TGGT1_212980-t26_1-p1 [135-152]			transcript=TGGT1_212980-t26_1 | gene=TGGT1_212980 | organism=Toxoplasma_gondii_GT1 | gene_product=hypothetical protein | transcript_product=hypothetical protein | location=TGGT1_chrV:617528-620094(-) | protein_length=715 | sequence_SO=chromosome | SO=protein_coding_gene | is_pseudo=false	TGGT1_212980-t26_1-p1	0	2461.13	18
FALSE	High	MDGEDHEDCQDSPAAVLGPR	[K].MDGEDHEDCQDSPAAVLGPR.[E]	1xMethylthio [C9]; 1xTMTpro [N-Term]; 1xPhospho [S12(100)]	1xMethylthio [C9]; 1xTMTpro [N-Term]; 1xPhospho [S12(100)]	3.69685e-05	6.11917e-05	1	1	2	TGGT1_216030A-t26_1-p1	TGGT1_216030A-t26_1-p1 [643-662]	TGGT1_216030A-t26_1-p1 1xMethylthio [C651]; 1xPhospho [S654(100)]	TGGT1_216030A-t26_1-p1 1xMethylthio [C651]; 1xPhospho [S654(100)]	transcript=TGGT1_216030A-t26_1 | gene=TGGT1_216030A | organism=Toxoplasma_gondii_GT1 | gene_product=VHS domain-containing protein [Source:UniProtKB/TrEMBL;Acc:S7VUC1] | transcript_product=hypothetical protein | location=TGGT1_chrXI:6370763-6377548(-) | protein_length=1127 | sequence_SO=chromosome | SO=protein_coding_gene | is_pseudo=false	TGGT1_216030A-t26_1-p1	0	2572.05	20
FALSE	High	MDGEGHGDESLR	[R].MDGEGHGDESLR.[E]	1xTMTpro [N-Term]; 1xPhospho [S10(100)]	1xTMTpro [N-Term]; 1xPhospho [S10(100)]	2.49646e-05	6.11917e-05	1	1	1	TGGT1_241880-t26_1-p1	TGGT1_241880-t26_1-p1 [672-683]	TGGT1_241880-t26_1-p1 1xPhospho [S681(100)]	TGGT1_241880-t26_1-p1 1xPhospho [S681(100)]	transcript=TGGT1_241880-t26_1 | gene=TGGT1_241880 | organism=Toxoplasma_gondii_GT1 | gene_product=Phosphodiesterase [Source:UniProtKB/TrEMBL;Acc:S7USB2] | transcript_product=3'5'-cyclic nucleotide phosphodiesterase domain-containing protein | location=TGGT1_chrVI:1724772-1737127(-) | protein_length=1281 | sequence_SO=chromosome | SO=protein_coding_gene | is_pseudo=false	TGGT1_241880-t26_1-p1	0	1686.71	12	0.737	0.841	0.805	1.611	1.187	1.354	1.297	1.137	1.227	1.318	-0.44	-0.25	-0.31	0.69	0.25	0.44	0.37	0.19	0.3	0.4	0.662343	0.68263	0.3532	0.33093	0.614443	0.0961725	0.311624	0.628357	0.701959	0.169537
FALSE	High	MDGEGHGDESLRENLMDIIGAR	[R].MDGEGHGDESLRENLMDIIGAR.[S]	1xTMTpro [N-Term]; 1xPhospho [S10(100)]	1xTMTpro [N-Term]; 1xPhospho [S10(100)]	9.15094e-11	6.11917e-05	1	1	1	TGGT1_241880-t26_1-p1	TGGT1_241880-t26_1-p1 [672-693]	TGGT1_241880-t26_1-p1 1xPhospho [S681(100)]	TGGT1_241880-t26_1-p1 1xPhospho [S681(100)]	transcript=TGGT1_241880-t26_1 | gene=TGGT1_241880 | organism=Toxoplasma_gondii_GT1 | gene_product=Phosphodiesterase [Source:UniProtKB/TrEMBL;Acc:S7USB2] | transcript_product=3'5'-cyclic nucleotide phosphodiesterase domain-containing protein | location=TGGT1_chrVI:1724772-1737127(-) | protein_length=1281 | sequence_SO=chromosome | SO=protein_coding_gene | is_pseudo=false	TGGT1_241880-t26_1-p1	1	2799.28	22
FALSE	High	MCENGDRSDAEHR	[R].MCENGDRSDAEHR.[R]	1xMethylthio [C2]; 1xTMTpro [N-Term]; 1xPhospho [S8(100)]	1xMethylthio [C2]; 1xTMTpro [N-Term]; 1xPhospho [S8(100)]	7.3848e-06	6.11917e-05	1	1	8	TGGT1_257470-t26_1-p1	TGGT1_257470-t26_1-p1 [2416-2428]	TGGT1_257470-t26_1-p1 1xMethylthio [C2417]; 1xPhospho [S2423(100)]	TGGT1_257470-t26_1-p1 1xMethylthio [C2417]; 1xPhospho [S2423(100)]	transcript=TGGT1_257470-t26_1 | gene=TGGT1_257470 | organism=Toxoplasma_gondii_GT1 | gene_product=Myosin motor domain-containing protein [Source:UniProtKB/TrEMBL;Acc:S7WF44] | transcript_product=myosin J | location=TGGT1_chrVIIb:3962778-3973847(+) | protein_length=2532 | sequence_SO=chromosome | SO=protein_coding_gene | is_pseudo=false	TGGT1_257470-t26_1-p1	1	1949.76	13	0.89	0.936	0.956	1.14	1.015	1.067	1.089	1.021	0.946	1.006	-0.17	-0.1	-0.07	0.19	0.02	0.09	0.12	0.03	-0.08	0.01	0.195763	0.3042	0.160825	0.45406	0.937179	0.736918	0.554635	0.793443	0.661922	0.954664
FALSE	High	MALPSPTSVSFPHGGR	[R].MALPSPTSVSFPHGGR.[T]	1xOxidation [M1]; 1xTMTpro [N-Term]; 1xPhospho [S5(100)]	1xOxidation [M1]; 1xTMTpro [N-Term]; 1xPhospho [S5(100); T7(0); S8(0); S10(0)]	7.06161e-06	6.11917e-05	1	1	2	TGGT1_297120-t26_1-p1	TGGT1_297120-t26_1-p1 [691-706]	TGGT1_297120-t26_1-p1 1xPhospho [S695(100); T697(0); S698(0); S700(0)]	TGGT1_297120-t26_1-p1 1xPhospho [S695(100)]	transcript=TGGT1_297120-t26_1 | gene=TGGT1_297120 | organism=Toxoplasma_gondii_GT1 | gene_product=hypothetical protein | transcript_product=hypothetical protein | location=TGGT1_chrII:1525947-1530326(+) | protein_length=760 | sequence_SO=chromosome | SO=protein_coding_gene | is_pseudo=false	TGGT1_297120-t26_1-p1	0	2040.99	16
FALSE	High	MALPSPTSVSFPHGGR	[R].MALPSPTSVSFPHGGR.[T]	1xTMTpro [N-Term]; 1xPhospho [S5(100)]	1xTMTpro [N-Term]; 1xPhospho [S5(100); T7(0); S8(0); S10(0)]	3.29983e-06	6.11917e-05	1	1	2	TGGT1_297120-t26_1-p1	TGGT1_297120-t26_1-p1 [691-706]	TGGT1_297120-t26_1-p1 1xPhospho [S695(100); T697(0); S698(0); S700(0)]	TGGT1_297120-t26_1-p1 1xPhospho [S695(100)]	transcript=TGGT1_297120-t26_1 | gene=TGGT1_297120 | organism=Toxoplasma_gondii_GT1 | gene_product=hypothetical protein | transcript_product=hypothetical protein | location=TGGT1_chrII:1525947-1530326(+) | protein_length=760 | sequence_SO=chromosome | SO=protein_coding_gene | is_pseudo=false	TGGT1_297120-t26_1-p1	0	2024.99	16
FALSE	High	MAGDSEGGGEEGGVR	[R].MAGDSEGGGEEGGVR.[R]	1xOxidation [M1]; 1xTMTpro [N-Term]; 1xPhospho [S5(100)]	1xOxidation [M1]; 1xTMTpro [N-Term]; 1xPhospho [S5(100)]	3.88519e-05	6.11917e-05	1	1	1	TGGT1_304650-t26_1-p1	TGGT1_304650-t26_1-p1 [2181-2195]	TGGT1_304650-t26_1-p1 1xPhospho [S2185(100)]	TGGT1_304650-t26_1-p1 1xPhospho [S2185(100)]	transcript=TGGT1_304650-t26_1 | gene=TGGT1_304650 | organism=Toxoplasma_gondii_GT1 | gene_product=PPIP5K2_N domain-containing protein [Source:UniProtKB/TrEMBL;Acc:S7UTW0] | transcript_product=histidine acid phosphatase superfamily protein | location=TGGT1_chrVIIa:565293-584527(-) | protein_length=2917 | sequence_SO=chromosome | SO=protein_coding_gene | is_pseudo=false	TGGT1_304650-t26_1-p1	0	1807.75	15
FALSE	High	LWGNNFYNAK	[R].LWGNNFYNAK.[E]	1xTMTpro [K10]; 1xTMTpro [N-Term]	1xTMTpro [K10]; 1xTMTpro [N-Term]	9.45037e-05	6.11917e-05	1	1	1	TGGT1_205470-t26_1-p1	TGGT1_205470-t26_1-p1 [238-247]			transcript=TGGT1_205470-t26_1 | gene=TGGT1_205470 | organism=Toxoplasma_gondii_GT1 | gene_product=Tr-type G domain-containing protein [Source:UniProtKB/TrEMBL;Acc:A0A125YJ59] | transcript_product=putative translation elongation factor 2 family protein | location=TGGT1_chrVIIa:1297616-1301283(+) | protein_length=832 | sequence_SO=chromosome | SO=protein_coding_gene | is_pseudo=false	TGGT1_205470-t26_1-p1	0	1835.01	10
FALSE	High	IWGYGEGAPSHSGFSTPK	[R].IWGYGEGAPSHSGFSTPK.[G]	1xTMTpro [K18]; 1xTMTpro [N-Term]; 2xPhospho [S15(100); T16(100)]	1xTMTpro [K18]; 1xTMTpro [N-Term]; 2xPhospho [Y4(0); S10(0); S12(0); S15(100); T16(100)]	6.58994e-10	6.11917e-05	1	1	1	TGGT1_209500-t26_1-p1	TGGT1_209500-t26_1-p1 [2227-2244]	TGGT1_209500-t26_1-p1 2xPhospho [Y2230(0); S2236(0); S2238(0); S2241(100); T2242(100)]	TGGT1_209500-t26_1-p1 2xPhospho [S2241(100); T2242(100)]	transcript=TGGT1_209500-t26_1 | gene=TGGT1_209500 | organism=Toxoplasma_gondii_GT1 | gene_product=hypothetical protein | transcript_product=hypothetical protein | location=TGGT1_chrIb:1286279-1296397(+) | protein_length=2936 | sequence_SO=chromosome | SO=protein_coding_gene | is_pseudo=false	TGGT1_209500-t26_1-p1	0	2646.23	18	0.833	0.883	1.019	1.166	0.971	1.03	1.188	1.135	0.961	1.087	-0.26	-0.18	0.03	0.22	-0.04	0.04	0.25	0.18	-0.06	0.12	0.174973	0.568352	0.675776	0.14435	0.792619	0.902834	0.241721	0.230619	0.790476	0.632955
FALSE	High	LWSLEAPPPSPQPVFFLR	[R].LWSLEAPPPSPQPVFFLR.[R]	1xTMTpro [N-Term]; 1xPhospho [S10(100)]	1xTMTpro [N-Term]; 1xPhospho [S3(0); S10(100)]	2.6121e-06	6.11917e-05	1	1	1	TGGT1_286230-t26_1-p1	TGGT1_286230-t26_1-p1 [1260-1277]	TGGT1_286230-t26_1-p1 1xPhospho [S1262(0); S1269(100)]	TGGT1_286230-t26_1-p1 1xPhospho [S1269(100)]	transcript=TGGT1_286230-t26_1 | gene=TGGT1_286230 | organism=Toxoplasma_gondii_GT1 | gene_product=hypothetical protein | transcript_product=hypothetical protein | location=TGGT1_chrV:1753645-1764533(-) | protein_length=2622 | sequence_SO=chromosome | SO=protein_coding_gene | is_pseudo=false	TGGT1_286230-t26_1-p1	0	2465.3	18
FALSE	High	LWSQWINGSPETEGGEDADR	[R].LWSQWINGSPETEGGEDADR.[K]	1xTMTpro [N-Term]; 1xPhospho [T12(100)]	1xTMTpro [N-Term]; 1xPhospho [S3(0); S9(0); T12(100)]	3.86958e-07	6.11917e-05	1	1	1	TGGT1_306490-t26_1-p1	TGGT1_306490-t26_1-p1 [708-727]	TGGT1_306490-t26_1-p1 1xPhospho [S710(0); S716(0); T719(100)]	TGGT1_306490-t26_1-p1 1xPhospho [T719(100)]	transcript=TGGT1_306490-t26_1 | gene=TGGT1_306490 | organism=Toxoplasma_gondii_GT1 | gene_product=BSD domain-containing protein [Source:UniProtKB/TrEMBL;Acc:S7UIF3] | transcript_product=hypothetical protein | location=TGGT1_chrIX:5908753-5912719(-) | protein_length=1117 | sequence_SO=chromosome | SO=protein_coding_gene | is_pseudo=false	TGGT1_306490-t26_1-p1	0	2631.17	20
FALSE	High	LWTPDEAGQDER	[K].LWTPDEAGQDER.[D]	1xTMTpro [N-Term]; 1xPhospho [T3(100)]	1xTMTpro [N-Term]; 1xPhospho [T3(100)]	4.06287e-05	6.11917e-05	1	1	3	TGGT1_229470-t26_1-p1	TGGT1_229470-t26_1-p1 [177-188]	TGGT1_229470-t26_1-p1 1xPhospho [T179(100)]	TGGT1_229470-t26_1-p1 1xPhospho [T179(100)]	transcript=TGGT1_229470-t26_1 | gene=TGGT1_229470 | organism=Toxoplasma_gondii_GT1 | gene_product=Btz domain-containing protein [Source:UniProtKB/TrEMBL;Acc:S7V376] | transcript_product=hypothetical protein | location=TGGT1_chrVIII:282578-286112(+) | protein_length=409 | sequence_SO=chromosome | SO=protein_coding_gene | is_pseudo=false	TGGT1_229470-t26_1-p1	0	1800.81	12
FALSE	High	LWVDEGEEGESEEETKTEEENHDR	[R].LWVDEGEEGESEEETKTEEENHDR.[E]	1xTMTpro [K16]; 1xTMTpro [N-Term]; 2xPhospho [T17(100); S/T]	1xTMTpro [K16]; 1xTMTpro [N-Term]; 2xPhospho [S11(50); T15(50); T17(100)]	7.02799e-07	6.11917e-05	1	1	1	TGGT1_202700-t26_1-p1	TGGT1_202700-t26_1-p1 [308-331]	TGGT1_202700-t26_1-p1 2xPhospho [S318(50); T322(50); T324(100)]	TGGT1_202700-t26_1-p1 2xPhospho [T324(100); S/T]	transcript=TGGT1_202700-t26_1 | gene=TGGT1_202700 | organism=Toxoplasma_gondii_GT1 | gene_product=hypothetical protein | transcript_product=hypothetical protein | location=TGGT1_chrVIIa:2994345-2999187(-) | protein_length=927 | sequence_SO=chromosome | SO=protein_coding_gene | is_pseudo=false	TGGT1_202700-t26_1-p1	1	3644.54	24
FALSE	High	LWVGTICKPEENPNTNR	[K].LWVGTICKPEENPNTNR.[L]	1xMethylthio [C7]; 1xTMTpro [K8]; 1xTMTpro [N-Term]	1xMethylthio [C7]; 1xTMTpro [K8]; 1xTMTpro [N-Term]	4.86469e-08	6.11917e-05	1	1	1	TGGT1_211030-t26_1-p1	TGGT1_211030-t26_1-p1 [80-96]	TGGT1_211030-t26_1-p1 1xMethylthio [C86]	TGGT1_211030-t26_1-p1 1xMethylthio [C86]	transcript=TGGT1_211030-t26_1 | gene=TGGT1_211030 | organism=Toxoplasma_gondii_GT1 | gene_product=hypothetical protein | transcript_product=hypothetical protein | location=TGGT1_chrIV:1889471-1891938(-) | protein_length=191 | sequence_SO=chromosome | SO=protein_coding_gene | is_pseudo=false	TGGT1_211030-t26_1-p1	0	2625.38	17	1.118	1.006	1.051	0.901	1.008	0.907	0.948	0.934	0.975	0.975	0.16	0.01	0.07	-0.15	0.01	-0.14	-0.08	-0.1	-0.04	-0.04	0.316991	0.866409	0.732205	0.32775	0.149302	0.199202	0.496663	0.590125	0.879828	0.795705
FALSE	High	IYADDEDICSDAEESDGAGK	[R].IYADDEDICSDAEESDGAGK.[G]	1xMethylthio [C9]; 1xTMTpro [K20]; 1xTMTpro [N-Term]; 1xPhospho [S10(100)]	1xMethylthio [C9]; 1xTMTpro [K20]; 1xTMTpro [N-Term]; 1xPhospho [Y2(0); S10(100); S15(0)]	3.4699e-11	6.11917e-05	1	1	3	TGGT1_223760-t26_1-p1	TGGT1_223760-t26_1-p1 [737-756]	TGGT1_223760-t26_1-p1 1xMethylthio [C745]; 1xPhospho [Y738(0); S746(100); S751(0)]	TGGT1_223760-t26_1-p1 1xMethylthio [C745]; 1xPhospho [S746(100)]	transcript=TGGT1_223760-t26_1 | gene=TGGT1_223760 | organism=Toxoplasma_gondii_GT1 | gene_product=hypothetical protein | transcript_product=hypothetical protein | location=TGGT1_chrX:3506110-3512843(-) | protein_length=1588 | sequence_SO=chromosome | SO=protein_coding_gene | is_pseudo=false	TGGT1_223760-t26_1-p1	0	2837.2	20	1.035	1.082	0.939	0.874	0.905	0.945	0.821	1.028	1.04	1.354	0.05	0.11	-0.09	-0.19	-0.14	-0.08	-0.29	0.04	0.06	0.44	0.909108	0.827277	0.835083	0.785279	0.609332	0.679538	0.404002	0.899352	0.75125	0.545445
FALSE	High	IYADDEDICSDAEESDGAGK	[R].IYADDEDICSDAEESDGAGK.[G]	1xMethylthio [C9]; 1xTMTpro [K20]; 1xTMTpro [N-Term]; 2xPhospho [S10(100); S15(100)]	1xMethylthio [C9]; 1xTMTpro [K20]; 1xTMTpro [N-Term]; 2xPhospho [Y2(0); S10(100); S15(100)]	2.04723e-06	6.11917e-05	1	1	1	TGGT1_223760-t26_1-p1	TGGT1_223760-t26_1-p1 [737-756]	TGGT1_223760-t26_1-p1 1xMethylthio [C745]; 2xPhospho [Y738(0); S746(100); S751(100)]	TGGT1_223760-t26_1-p1 1xMethylthio [C745]; 2xPhospho [S746(100); S751(100)]	transcript=TGGT1_223760-t26_1 | gene=TGGT1_223760 | organism=Toxoplasma_gondii_GT1 | gene_product=hypothetical protein | transcript_product=hypothetical protein | location=TGGT1_chrX:3506110-3512843(-) | protein_length=1588 | sequence_SO=chromosome | SO=protein_coding_gene | is_pseudo=false	TGGT1_223760-t26_1-p1	0	2917.17	20
FALSE	High	IYDDPDASDNDR	[R].IYDDPDASDNDR.[F]	1xTMTpro [N-Term]	1xTMTpro [N-Term]	4.18581e-05	6.11917e-05	1	1	4	TGGT1_267330-t26_1-p1	TGGT1_267330-t26_1-p1 [302-313]			transcript=TGGT1_267330-t26_1 | gene=TGGT1_267330 | organism=Toxoplasma_gondii_GT1 | gene_product=Fumarate hydratase [Source:UniProtKB/TrEMBL;Acc:S7VVH4] | transcript_product=fumarate hydratase | location=TGGT1_chrIX:545528-551285(+) | protein_length=775 | sequence_SO=chromosome | SO=protein_coding_gene | is_pseudo=false	TGGT1_267330-t26_1-p1	0	1699.77	12
FALSE	High	LYELSFDGHK	[K].LYELSFDGHK.[-]	1xTMTpro [K10]; 1xTMTpro [N-Term]; 1xPhospho [S5(100)]	1xTMTpro [K10]; 1xTMTpro [N-Term]; 1xPhospho [Y2(0); S5(100)]	5.92641e-05	6.11917e-05	1	1	1	TGGT1_236200-t26_1-p1	TGGT1_236200-t26_1-p1 [1681-1690]	TGGT1_236200-t26_1-p1 1xPhospho [Y1682(0); S1685(100)]	TGGT1_236200-t26_1-p1 1xPhospho [S1685(100)]	transcript=TGGT1_236200-t26_1 | gene=TGGT1_236200 | organism=Toxoplasma_gondii_GT1 | gene_product=DNA mismatch repair protein, C-terminal domain-containing protein [Source:UniProtKB/TrEMBL;Acc:S7URQ6] | transcript_product=DNA mismatch repair protein, C-terminal domain-containing protein | location=TGGT1_chrX:5204326-5215148(-) | protein_length=1690 | sequence_SO=chromosome | SO=protein_coding_gen…	TGGT1_236200-t26_1-p1	0	1896.98	10	0.748	0.679	0.863	1.119	0.836	0.76	0.966	0.916	0.915	0.73	-0.42	-0.56	-0.21	0.16	-0.26	-0.4	-0.05	-0.13	-0.13	-0.45	0.592502	0.584082	0.784338	0.838662	0.149818	0.162933	0.268899	0.152084	0.0412184	0.0820748
FALSE	High	LYESMTEVNEDAER	[R].LYESMTEVNEDAER.[L]	1xTMTpro [N-Term]; 1xPhospho [S4(100)]	1xTMTpro [N-Term]; 1xPhospho [Y2(0); S4(100); T6(0)]	3.24879e-05	6.11917e-05	1	1	1	TGGT1_310220-t26_1-p1	TGGT1_310220-t26_1-p1 [1235-1248]	TGGT1_310220-t26_1-p1 1xPhospho [Y1236(0); S1238(100); T1240(0)]	TGGT1_310220-t26_1-p1 1xPhospho [S1238(100)]	transcript=TGGT1_310220-t26_1 | gene=TGGT1_310220 | organism=Toxoplasma_gondii_GT1 | gene_product=hypothetical protein | transcript_product=hypothetical protein | location=TGGT1_chrXI:1126646-1139419(+) | protein_length=1396 | sequence_SO=chromosome | SO=protein_coding_gene | is_pseudo=false	TGGT1_310220-t26_1-p1	0	2069.91	14
FALSE	High	IYHLPDAESDEDEDFK	[K].IYHLPDAESDEDEDFK.[E]	1xTMTpro [K16]; 1xTMTpro [N-Term]; 1xPhospho [S9(100)]	1xTMTpro [K16]; 1xTMTpro [N-Term]; 1xPhospho [Y2(0); S9(100)]	4.53795e-09	6.11917e-05	1	1	4	Q15019	Q15019 [210-225]	Q15019 1xPhospho [Y211(0); S218(100)]	Q15019 1xPhospho [S218(100)]	Septin-2 OS=Homo sapiens (Human) OX=9606 GN=SEPTIN2 PE=1 SV=1	Q15019	0	2611.21	16	0.778	0.792	0.848	1.169	0.91	0.926	0.992	0.921	0.873	1.156	-0.36	-0.34	-0.24	0.23	-0.14	-0.11	-0.01	-0.12	-0.2	0.21	0.359185	0.246905	0.178318	0.318824	0.419534	0.0785317	0.865311	0.415693	0.204077	0.38327
FALSE	High	IYHLPDAESDEDEDFKEQTR	[K].IYHLPDAESDEDEDFKEQTR.[L]	1xTMTpro [K16]; 1xTMTpro [N-Term]; 1xPhospho [S9(100)]	1xTMTpro [K16]; 1xTMTpro [N-Term]; 1xPhospho [Y2(0); S9(100); T19(0)]	2.74668e-11	6.11917e-05	1	1	7	Q15019	Q15019 [210-229]	Q15019 1xPhospho [Y211(0); S218(100); T228(0)]	Q15019 1xPhospho [S218(100)]	Septin-2 OS=Homo sapiens (Human) OX=9606 GN=SEPTIN2 PE=1 SV=1	Q15019	1	3125.46	20	1.035	1.022	1.065	0.964	0.998	0.985	1.026	0.938	0.967	1.034	0.05	0.03	0.09	-0.05	0	-0.02	0.04	-0.09	-0.05	0.05	0.542166	0.893009	0.7137	0.412926	0.886141	0.903309	0.842517	0.409414	0.800914	0.567302
FALSE	High	LYKDDHEEDTIGEDGNACGK	[K].LYKDDHEEDTIGEDGNACGK.[V]	1xMethylthio [C18]; 2xTMTpro [K3; K20]; 1xTMTpro [N-Term]	1xMethylthio [C18]; 2xTMTpro [K3; K20]; 1xTMTpro [N-Term]	6.30512e-16	6.11917e-05	1	1	2	TGGT1_293690-t26_1-p1	TGGT1_293690-t26_1-p1 [47-66]	TGGT1_293690-t26_1-p1 1xMethylthio [C64]	TGGT1_293690-t26_1-p1 1xMethylthio [C64]	transcript=TGGT1_293690-t26_1 | gene=TGGT1_293690 | organism=Toxoplasma_gondii_GT1 | gene_product=Profilin [Source:UniProtKB/TrEMBL;Acc:S7UIQ6] | transcript_product=profilin PRF | location=TGGT1_chrIa:496750-498091(-) | protein_length=165 | sequence_SO=chromosome | SO=protein_coding_gene | is_pseudo=false	TGGT1_293690-t26_1-p1	1	3167.54	20	1.173	1.072	1.167	0.969	1.136	1.039	1.131	1.18	1.036	1.003	0.23	0.1	0.22	-0.05	0.18	0.06	0.18	0.24	0.05	0	0.11212	0.419062	0.111274	0.208445	0.188675	0.538755	0.0853726	0.199135	0.674467	0.988438
FALSE	High	LYKDDHEEDTIGEDGNACGK	[K].LYKDDHEEDTIGEDGNACGK.[V]	1xMethylthio [C18]; 2xTMTpro [K3; K20]; 1xTMTpro [N-Term]; 1xPhospho [T10(100)]	1xMethylthio [C18]; 2xTMTpro [K3; K20]; 1xTMTpro [N-Term]; 1xPhospho [Y2(0); T10(100)]	6.69153e-14	6.11917e-05	1	1	3	TGGT1_293690-t26_1-p1	TGGT1_293690-t26_1-p1 [47-66]	TGGT1_293690-t26_1-p1 1xMethylthio [C64]; 1xPhospho [Y48(0); T56(100)]	TGGT1_293690-t26_1-p1 1xMethylthio [C64]; 1xPhospho [T56(100)]	transcript=TGGT1_293690-t26_1 | gene=TGGT1_293690 | organism=Toxoplasma_gondii_GT1 | gene_product=Profilin [Source:UniProtKB/TrEMBL;Acc:S7UIQ6] | transcript_product=profilin PRF | location=TGGT1_chrIa:496750-498091(-) | protein_length=165 | sequence_SO=chromosome | SO=protein_coding_gene | is_pseudo=false	TGGT1_293690-t26_1-p1	1	3247.51	20	0.942	0.893	0.925	1.184	1.115	1.057	1.096	0.99	1.08	1.074	-0.09	-0.16	-0.11	0.24	0.16	0.08	0.13	-0.01	0.11	0.1	0.358477	0.479281	0.504343	0.256413	0.500967	0.34768	0.0464172	0.26151	0.383498	0.762924
FALSE	High	IYNLHTLR	[R].IYNLHTLR.[E]	1xTMTpro [N-Term]; 1xPhospho [T6(100)]	1xTMTpro [N-Term]; 1xPhospho [Y2(0); T6(100)]	2.15062e-05	6.11917e-05	1	1	2	TGGT1_289990-t26_1-p1	TGGT1_289990-t26_1-p1 [54-61]	TGGT1_289990-t26_1-p1 1xPhospho [Y55(0); T59(100)]	TGGT1_289990-t26_1-p1 1xPhospho [T59(100)]	transcript=TGGT1_289990-t26_1 | gene=TGGT1_289990 | organism=Toxoplasma_gondii_GT1 | gene_product=hypothetical protein | transcript_product=hypothetical protein | location=TGGT1_chrIX:3375629-3379939(-) | protein_length=753 | sequence_SO=chromosome | SO=protein_coding_gene | is_pseudo=false	TGGT1_289990-t26_1-p1	0	1413.76	8	1.056	1.007	0.984	1.054	1.113	1.061	1.037	0.965	0.889	1.137	0.08	0.01	-0.02	0.08	0.15	0.09	0.05	-0.05	-0.17	0.19	0.745032	0.73095	0.957445	0.686846	0.184981	0.600973	0.84625	0.836809	0.739959	0.267223
FALSE	High	IYSQTDQTGLLR	[K].IYSQTDQTGLLR.[S]	1xTMTpro [N-Term]; 1xPhospho [S3(100)]	1xTMTpro [N-Term]; 1xPhospho [Y2(0); S3(100); T5(0); T8(0)]	0.000155158	6.11917e-05	1	1	1	TGGT1_310220-t26_1-p1	TGGT1_310220-t26_1-p1 [353-364]	TGGT1_310220-t26_1-p1 1xPhospho [Y354(0); S355(100); T357(0); T360(0)]	TGGT1_310220-t26_1-p1 1xPhospho [S355(100)]	transcript=TGGT1_310220-t26_1 | gene=TGGT1_310220 | organism=Toxoplasma_gondii_GT1 | gene_product=hypothetical protein | transcript_product=hypothetical protein | location=TGGT1_chrXI:1126646-1139419(+) | protein_length=1396 | sequence_SO=chromosome | SO=protein_coding_gene | is_pseudo=false	TGGT1_310220-t26_1-p1	0	1778.9	12
FALSE	High	LYSRPEEEDEDAEEEEKAPETRTEER	[R].LYSRPEEEDEDAEEEEKAPETRTEER.[E]	1xTMTpro [K17]; 1xTMTpro [N-Term]; 1xPhospho [T/Y/S]	1xTMTpro [K17]; 1xTMTpro [N-Term]; 1xPhospho [Y2(0); S3(0); T21(50); T23(50)]	3.44841e-05	6.11917e-05	1	1	2	TGGT1_317720-t26_1-p1	TGGT1_317720-t26_1-p1 [576-601]			transcript=TGGT1_317720-t26_1 | gene=TGGT1_317720 | organism=Toxoplasma_gondii_GT1 | gene_product=Putative eukaryotic translation initiation factor 3 subunit 7 [Source:UniProtKB/TrEMBL;Acc:S7UGQ9] | transcript_product=putative eukaryotic translation initiation factor 3 subunit 7 | location=TGGT1_chrIV:2518527-2525070(+) | protein_length=609 | sequence_SO=chromosome | SO=protein_coding_gene | is_p…	TGGT1_317720-t26_1-p1	2	3854.77	26
FALSE	High	LYTGGNVSEEDTR	[K].LYTGGNVSEEDTR.[K]	1xTMTpro [N-Term]; 1xPhospho [S8(100)]	1xTMTpro [N-Term]; 1xPhospho [Y2(0); T3(0); S8(100); T12(0)]	5.61937e-08	6.11917e-05	1	1	5	TGGT1_240380-t26_1-p1	TGGT1_240380-t26_1-p1 [2736-2748]	TGGT1_240380-t26_1-p1 1xPhospho [Y2737(0); T2738(0); S2743(100); T2747(0)]	TGGT1_240380-t26_1-p1 1xPhospho [S2743(100)]	transcript=TGGT1_240380-t26_1 | gene=TGGT1_240380 | organism=Toxoplasma_gondii_GT1 | gene_product=Clu domain-containing protein [Source:UniProtKB/TrEMBL;Acc:S7URC6] | transcript_product=hypothetical protein | location=TGGT1_chrVI:1188384-1214121(+) | protein_length=4955 | sequence_SO=chromosome | SO=protein_coding_gene | is_pseudo=false	TGGT1_240380-t26_1-p1	0	1824.83	13	0.949	0.804	0.921	1.077	1.022	0.865	0.992	0.89	0.992	0.735	-0.08	-0.32	-0.12	0.11	0.03	-0.21	-0.01	-0.17	-0.01	-0.45	0.620907	0.206575	0.563459	0.727815	0.943463	0.649412	0.980108	0.689863	0.977056	0.590077
FALSE	High	LYTNTLASQVRPLGPK	[K].LYTNTLASQVRPLGPK.[G]	1xTMTpro [K16]; 1xTMTpro [N-Term]; 1xPhospho [S8(100)]	1xTMTpro [K16]; 1xTMTpro [N-Term]; 1xPhospho [Y2(0); T3(0); T5(0); S8(100)]	8.74498e-06	6.11917e-05	1	1	1	TGGT1_305980-t26_1-p1	TGGT1_305980-t26_1-p1 [383-398]	TGGT1_305980-t26_1-p1 1xPhospho [Y384(0); T385(0); T387(0); S390(100)]	TGGT1_305980-t26_1-p1 1xPhospho [S390(100)]	transcript=TGGT1_305980-t26_1 | gene=TGGT1_305980 | organism=Toxoplasma_gondii_GT1 | gene_product=Pyruvate dehydrogenase complex subunit PDH-E3I [Source:UniProtKB/TrEMBL;Acc:S7UIE0] | transcript_product=pyruvate dehydrogenase complex subunit PDH-E3I | location=TGGT1_chrIX:5486775-5490424(+) | protein_length=638 | sequence_SO=chromosome | SO=protein_coding_gene | is_pseudo=false	TGGT1_305980-t26_1-p1	0	2446.37	16	1.065	1.156	1.289	1.007	1.072	1.164	1.297	1.146	1.045	1.365	0.09	0.21	0.37	0.01	0.1	0.22	0.38	0.2	0.06	0.45	0.837624	0.794856	0.444674	0.988862	0.708636	0.215268	0.36487	4.97183e-05	0.577089	0.276899
FALSE	High	IYWGSSPGDEQDASLLAAGR	[R].IYWGSSPGDEQDASLLAAGR.[G]	1xTMTpro [N-Term]; 1xPhospho [S6(99.6)]	1xTMTpro [N-Term]; 1xPhospho [Y2(0); S5(0.5); S6(99.6); S14(0)]	1.60485e-08	6.11917e-05	1	1	1	TGGT1_214840-t26_1-p1	TGGT1_214840-t26_1-p1 [1388-1407]	TGGT1_214840-t26_1-p1 1xPhospho [Y1389(0); S1392(0.5); S1393(99.6); S1401(0)]	TGGT1_214840-t26_1-p1 1xPhospho [S1393(99.6)]	transcript=TGGT1_214840-t26_1 | gene=TGGT1_214840 | organism=Toxoplasma_gondii_GT1 | gene_product=AP2 domain transcription factor AP2X-7 [Source:UniProtKB/TrEMBL;Acc:S7UQH1] | transcript_product=AP2 domain transcription factor AP2X-7 | location=TGGT1_chrX:6426532-6432141(+) | protein_length=1869 | sequence_SO=chromosome | SO=protein_coding_gene | is_pseudo=false	TGGT1_214840-t26_1-p1	0	2477.17	20	0.767	0.851	0.827	1.132	0.868	0.963	0.935	0.865	0.989	0.818	-0.38	-0.23	-0.27	0.18	-0.2	-0.05	-0.1	-0.21	-0.02	-0.29	0.166891	0.647539	0.631427	0.767787	0.675571	0.652569	0.286265	0.256945	0.89803	0.568203
FALSE	High	MAGDSEGGGEEGGVR	[R].MAGDSEGGGEEGGVR.[R]	1xTMTpro [N-Term]; 1xPhospho [S5(100)]	1xTMTpro [N-Term]; 1xPhospho [S5(100)]	3.15334e-05	6.11917e-05	1	1	1	TGGT1_304650-t26_1-p1	TGGT1_304650-t26_1-p1 [2181-2195]	TGGT1_304650-t26_1-p1 1xPhospho [S2185(100)]	TGGT1_304650-t26_1-p1 1xPhospho [S2185(100)]	transcript=TGGT1_304650-t26_1 | gene=TGGT1_304650 | organism=Toxoplasma_gondii_GT1 | gene_product=PPIP5K2_N domain-containing protein [Source:UniProtKB/TrEMBL;Acc:S7UTW0] | transcript_product=histidine acid phosphatase superfamily protein | location=TGGT1_chrVIIa:565293-584527(-) | protein_length=2917 | sequence_SO=chromosome | SO=protein_coding_gene | is_pseudo=false	TGGT1_304650-t26_1-p1	0	1791.75	15
FALSE	High	IVVEQLDSEPEDTPTNSHSK	[R].IVVEQLDSEPEDTPTNSHSK.[L]	1xTMTpro [K20]; 1xTMTpro [N-Term]; 1xPhospho [S8(100)]	1xTMTpro [K20]; 1xTMTpro [N-Term]; 1xPhospho [S8(100); T13(0); T15(0); S17(0); S19(0)]	3.98756e-09	6.11917e-05	1	1	2	TGGT1_239700-t26_1-p1	TGGT1_239700-t26_1-p1 [347-366]	TGGT1_239700-t26_1-p1 1xPhospho [S354(100); T359(0); T361(0); S363(0); S365(0)]	TGGT1_239700-t26_1-p1 1xPhospho [S354(100)]	transcript=TGGT1_239700-t26_1 | gene=TGGT1_239700 | organism=Toxoplasma_gondii_GT1 | gene_product=Regulator of chromosome condensation (RCC1) repeat-containing protein [Source:UniProtKB/TrEMBL;Acc:S7UR29] | transcript_product=regulator of chromosome condensation (RCC1) repeat-containing protein | location=TGGT1_chrVI:831989-852759(+) | protein_length=2898 | sequence_SO=chromosome | SO=protein_cod…	TGGT1_239700-t26_1-p1	0	2913.44	20
FALSE	High	MSPDSSSGSVESAVKPGEPASGESAPTGHVK	[R].MSPDSSSGSVESAVKPGEPASGESAPTGHVK.[K]	1xOxidation [M1]; 2xTMTpro [K15; K31]; 1xTMTpro [N-Term]; 1xPhospho [S2(100)]	1xOxidation [M1]; 2xTMTpro [K15; K31]; 1xTMTpro [N-Term]; 1xPhospho [S2(100); S5(0); S6(0); S7(0); S9(0); S12(0); S21(0); S24(0); T27(0)]	2.41286e-08	6.11917e-05	1	1	2	TGGT1_307810-t26_1-p1	TGGT1_307810-t26_1-p1 [27-57]	TGGT1_307810-t26_1-p1 1xPhospho [S28(100); S31(0); S32(0); S33(0); S35(0); S38(0); S47(0); S50(0); T53(0)]	TGGT1_307810-t26_1-p1 1xPhospho [S28(100)]	transcript=TGGT1_307810-t26_1 | gene=TGGT1_307810 | organism=Toxoplasma_gondii_GT1 | gene_product=hypothetical protein | transcript_product=hypothetical protein | location=TGGT1_chrXII:366832-371762(-) | protein_length=433 | sequence_SO=chromosome | SO=protein_coding_gene | is_pseudo=false	TGGT1_307810-t26_1-p1	0	3977.96	31
FALSE	High	MSPYYPAEETGASAPLTAAGSMVMGGMK	[R].MSPYYPAEETGASAPLTAAGSMVMGGMK.[S]	1xOxidation [M27]; 1xTMTpro [K28]; 1xTMTpro [N-Term]; 1xPhospho [S21(100)]	1xOxidation [M27]; 1xTMTpro [K28]; 1xTMTpro [N-Term]; 1xPhospho [S2(0); Y4(0); Y5(0); T10(0); S13(0); T17(0); S21(100)]	1.51188e-08	6.11917e-05	1	1	1	TGGT1_271970-t26_1-p1	TGGT1_271970-t26_1-p1 [276-303]	TGGT1_271970-t26_1-p1 1xPhospho [S277(0); Y279(0); Y280(0); T285(0); S288(0); T292(0); S296(100)]	TGGT1_271970-t26_1-p1 1xPhospho [S296(100)]	transcript=TGGT1_271970-t26_1 | gene=TGGT1_271970 | organism=Toxoplasma_gondii_GT1 | gene_product=Glideosome-associated protein with multiple-membrane spans GAPM3 [Source:UniProtKB/TrEMBL;Acc:A0A125YP90] | transcript_product=glideosome-associated protein with multiple-membrane spans GAPM3 | location=TGGT1_chrVIII:4254025-4255814(+) | protein_length=310 | sequence_SO=chromosome | SO=protein_coding…	TGGT1_271970-t26_1-p1	0	3509.64	28	1.098	1.018	0.935	0.96	1.054	0.977	0.898	0.931	1.025	1.085	0.13	0.03	-0.1	-0.06	0.08	-0.03	-0.16	-0.1	0.04	0.12	0.252662	0.799977	0.456464	0.671038	0.357449	0.883132	0.079111	0.523382	0.903241	0.510387
FALSE	High	MSPYYPAEETGASAPLTAAGSMVMGGMK	[R].MSPYYPAEETGASAPLTAAGSMVMGGMK.[S]	2xOxidation [M24; M27]; 1xTMTpro [K28]; 1xTMTpro [N-Term]; 1xPhospho [S21(100)]	2xOxidation [M24; M27]; 1xTMTpro [K28]; 1xTMTpro [N-Term]; 1xPhospho [S2(0); Y4(0); Y5(0); T10(0); S13(0); T17(0); S21(100)]	8.00343e-14	6.11917e-05	1	1	1	TGGT1_271970-t26_1-p1	TGGT1_271970-t26_1-p1 [276-303]	TGGT1_271970-t26_1-p1 1xPhospho [S277(0); Y279(0); Y280(0); T285(0); S288(0); T292(0); S296(100)]	TGGT1_271970-t26_1-p1 1xPhospho [S296(100)]	transcript=TGGT1_271970-t26_1 | gene=TGGT1_271970 | organism=Toxoplasma_gondii_GT1 | gene_product=Glideosome-associated protein with multiple-membrane spans GAPM3 [Source:UniProtKB/TrEMBL;Acc:A0A125YP90] | transcript_product=glideosome-associated protein with multiple-membrane spans GAPM3 | location=TGGT1_chrVIII:4254025-4255814(+) | protein_length=310 | sequence_SO=chromosome | SO=protein_coding…	TGGT1_271970-t26_1-p1	0	3525.63	28	1.167	1.135	1.099	1.125	1.312	1.277	1.236	1.195	1.383	1.384	0.22	0.18	0.14	0.17	0.39	0.35	0.31	0.26	0.47	0.47	0.0421123	0.0497394	0.808761	0.571087	0.297399	0.36408	0.405585	0.378115	0.244638	0.21628
FALSE	High	NLSVVTPPELVTDDPGDMPDCKISPR	[K].NLSVVTPPELVTDDPGDMPDCKISPR.[C]	1xOxidation [M18]; 1xMethylthio [C21]; 1xTMTpro [K22]; 1xTMTpro [N-Term]; 1xPhospho [S24(100)]	1xOxidation [M18]; 1xMethylthio [C21]; 1xTMTpro [K22]; 1xTMTpro [N-Term]; 1xPhospho [S3(0); T6(0); T12(0); S24(100)]	1.06273e-14	6.11917e-05	1	1	1	TGGT1_293180-t26_1-p1	TGGT1_293180-t26_1-p1 [95-120]	TGGT1_293180-t26_1-p1 1xMethylthio [C115]; 1xPhospho [S97(0); T100(0); T106(0); S118(100)]	TGGT1_293180-t26_1-p1 1xMethylthio [C115]; 1xPhospho [S118(100)]	transcript=TGGT1_293180-t26_1 | gene=TGGT1_293180 | organism=Toxoplasma_gondii_GT1 | gene_product=ELFV_dehydrog domain-containing protein [Source:UniProtKB/TrEMBL;Acc:S7VXB8] | transcript_product=NADP-specific glutamate dehydrogenase | location=TGGT1_chrIa:124576-129868(-) | protein_length=578 | sequence_SO=chromosome | SO=protein_coding_gene | is_pseudo=false	TGGT1_293180-t26_1-p1	1	3545.72	26	1.11	0.981	0.988	0.979	1.088	0.961	0.968	1.049	1.047	0.894	0.15	-0.03	-0.02	-0.03	0.12	-0.06	-0.05	0.07	0.07	-0.16	0.856787	0.921386	0.967905	0.942627	0.774881	0.692341	0.121377	0.809567	0.159148	0.119226
FALSE	High	NLSVVTPPELVTDDPGDMPDCKISPR	[K].NLSVVTPPELVTDDPGDMPDCKISPR.[C]	1xMethylthio [C21]; 1xTMTpro [K22]; 1xTMTpro [N-Term]; 2xPhospho [T6(100); S24(100)]	1xMethylthio [C21]; 1xTMTpro [K22]; 1xTMTpro [N-Term]; 2xPhospho [S3(0); T6(100); T12(0); S24(100)]	0.000113543	6.11917e-05	1	1	1	TGGT1_293180-t26_1-p1	TGGT1_293180-t26_1-p1 [95-120]	TGGT1_293180-t26_1-p1 1xMethylthio [C115]; 2xPhospho [S97(0); T100(100); T106(0); S118(100)]	TGGT1_293180-t26_1-p1 1xMethylthio [C115]; 2xPhospho [T100(100); S118(100)]	transcript=TGGT1_293180-t26_1 | gene=TGGT1_293180 | organism=Toxoplasma_gondii_GT1 | gene_product=ELFV_dehydrog domain-containing protein [Source:UniProtKB/TrEMBL;Acc:S7VXB8] | transcript_product=NADP-specific glutamate dehydrogenase | location=TGGT1_chrIa:124576-129868(-) | protein_length=578 | sequence_SO=chromosome | SO=protein_coding_gene | is_pseudo=false	TGGT1_293180-t26_1-p1	1	3609.69	26	1.256	0.879	1.144	0.826	1.038	0.726	0.946	0.917	0.881	0.884	0.33	-0.19	0.19	-0.28	0.05	-0.46	-0.08	-0.12	-0.18	-0.18	0.674438	0.790529	0.819022	0.706186	0.354141	0.00974377	0.607135	0.170182	0.0342139	0.453893
FALSE	High	NLTPTLTDAEHEEFEGSTLSR	[K].NLTPTLTDAEHEEFEGSTLSR.[S]	1xTMTpro [N-Term]; 1xPhospho [T3(100)]	1xTMTpro [N-Term]; 1xPhospho [T3(100); T5(0); T7(0); S17(0); T18(0); S20(0)]	3.31896e-14	6.11917e-05	1	1	3	TGGT1_313590A-t26_1-p1	TGGT1_313590A-t26_1-p1 [973-993]	TGGT1_313590A-t26_1-p1 1xPhospho [T975(100); T977(0); T979(0); S989(0); T990(0); S992(0)]	TGGT1_313590A-t26_1-p1 1xPhospho [T975(100)]	transcript=TGGT1_313590A-t26_1 | gene=TGGT1_313590A | organism=Toxoplasma_gondii_GT1 | gene_product=FPL domain-containing protein [Source:UniProtKB/TrEMBL;Acc:S7W9E0] | transcript_product=hypothetical protein | location=TGGT1_chrXI:3460261-3471307(-) | protein_length=1716 | sequence_SO=chromosome | SO=protein_coding_gene | is_pseudo=false	TGGT1_313590A-t26_1-p1	0	2731.28	21	9.693	10.173	9.81	0.096	0.815	0.89	0.905	0.965	0.67	0.706	3.28	3.35	3.29	-3.38	-0.29	-0.17	-0.14	-0.05	-0.58	-0.5
FALSE	High	NLTPTLTDAEHEEFEGSTLSR	[K].NLTPTLTDAEHEEFEGSTLSR.[S]	1xTMTpro [N-Term]; 2xPhospho [T3(100); T7(99.5)]	1xTMTpro [N-Term]; 2xPhospho [T3(100); T5(0.5); T7(99.5); S17(0); T18(0); S20(0)]	1.62104e-09	6.11917e-05	1	1	3	TGGT1_313590A-t26_1-p1	TGGT1_313590A-t26_1-p1 [973-993]	TGGT1_313590A-t26_1-p1 2xPhospho [T975(100); T977(0.5); T979(99.5); S989(0); T990(0); S992(0)]	TGGT1_313590A-t26_1-p1 2xPhospho [T975(100); T979(99.5)]	transcript=TGGT1_313590A-t26_1 | gene=TGGT1_313590A | organism=Toxoplasma_gondii_GT1 | gene_product=FPL domain-containing protein [Source:UniProtKB/TrEMBL;Acc:S7W9E0] | transcript_product=hypothetical protein | location=TGGT1_chrXI:3460261-3471307(-) | protein_length=1716 | sequence_SO=chromosome | SO=protein_coding_gene | is_pseudo=false	TGGT1_313590A-t26_1-p1	0	2811.24	21
FALSE	High	NLVESPDATSGEEESGR	[K].NLVESPDATSGEEESGR.[R]	1xTMTpro [N-Term]; 1xPhospho [S5(100)]	1xTMTpro [N-Term]; 1xPhospho [S5(100); T9(0); S10(0); S15(0)]	0.000196778	6.11917e-05	1	1	1	TGGT1_215300-t26_1-p1	TGGT1_215300-t26_1-p1 [433-449]	TGGT1_215300-t26_1-p1 1xPhospho [S437(100); T441(0); S442(0); S447(0)]	TGGT1_215300-t26_1-p1 1xPhospho [S437(100)]	transcript=TGGT1_215300-t26_1 | gene=TGGT1_215300 | organism=Toxoplasma_gondii_GT1 | gene_product=hypothetical protein | transcript_product=hypothetical protein | location=TGGT1_chrX:6777250-6779867(+) | protein_length=593 | sequence_SO=chromosome | SO=protein_coding_gene | is_pseudo=false	TGGT1_215300-t26_1-p1	0	2160.96	17
FALSE	High	NLVESPDATSGEEESGRR	[K].NLVESPDATSGEEESGRR.[C]	1xTMTpro [N-Term]; 1xPhospho [S5(100)]	1xTMTpro [N-Term]; 1xPhospho [S5(100); T9(0); S10(0); S15(0)]	4.53752e-08	6.11917e-05	1	1	4	TGGT1_215300-t26_1-p1	TGGT1_215300-t26_1-p1 [433-450]	TGGT1_215300-t26_1-p1 1xPhospho [S437(100); T441(0); S442(0); S447(0)]	TGGT1_215300-t26_1-p1 1xPhospho [S437(100)]	transcript=TGGT1_215300-t26_1 | gene=TGGT1_215300 | organism=Toxoplasma_gondii_GT1 | gene_product=hypothetical protein | transcript_product=hypothetical protein | location=TGGT1_chrX:6777250-6779867(+) | protein_length=593 | sequence_SO=chromosome | SO=protein_coding_gene | is_pseudo=false	TGGT1_215300-t26_1-p1	1	2317.06	18	0.741	0.715	0.7	1.328	0.984	0.949	0.93	1.251	0.995	0.963	-0.43	-0.48	-0.51	0.41	-0.02	-0.08	-0.11	0.32	-0.01	-0.05	0.425628	0.605012	0.570388	0.697249	0.96673	0.630349	0.612594	0.574328	0.933526	0.114386
FALSE	High	NLVESPDATSGEEESGRR	[K].NLVESPDATSGEEESGRR.[C]	1xTMTpro [N-Term]; 2xPhospho [S5(100); S10(99.6)]	1xTMTpro [N-Term]; 2xPhospho [S5(100); T9(0.5); S10(99.6); S15(0)]	2.62546e-07	6.11917e-05	1	1	4	TGGT1_215300-t26_1-p1	TGGT1_215300-t26_1-p1 [433-450]	TGGT1_215300-t26_1-p1 2xPhospho [S437(100); T441(0.5); S442(99.6); S447(0)]	TGGT1_215300-t26_1-p1 2xPhospho [S437(100); S442(99.6)]	transcript=TGGT1_215300-t26_1 | gene=TGGT1_215300 | organism=Toxoplasma_gondii_GT1 | gene_product=hypothetical protein | transcript_product=hypothetical protein | location=TGGT1_chrX:6777250-6779867(+) | protein_length=593 | sequence_SO=chromosome | SO=protein_coding_gene | is_pseudo=false	TGGT1_215300-t26_1-p1	1	2397.03	18	9.068	8.613	8.865	0.106	1.019	0.859	0.818	1.267	0.884	0.885	3.18	3.11	3.15	-3.23	0.03	-0.22	-0.29	0.34	-0.18	-0.18
FALSE	High	NIVFHHVGGSNEEVWGASQVQPTVK	[K].NIVFHHVGGSNEEVWGASQVQPTVK.[K]	1xTMTpro [K25]; 1xTMTpro [N-Term]; 1xPhospho [S10(100)]	1xTMTpro [K25]; 1xTMTpro [N-Term]; 1xPhospho [S10(100); S18(0); T23(0)]	2.22874e-10	6.11917e-05	1	1	2	TGGT1_248360-t26_1-p1	TGGT1_248360-t26_1-p1 [202-226]	TGGT1_248360-t26_1-p1 1xPhospho [S211(100); S219(0); T224(0)]	TGGT1_248360-t26_1-p1 1xPhospho [S211(100)]	transcript=TGGT1_248360-t26_1 | gene=TGGT1_248360 | organism=Toxoplasma_gondii_GT1 | gene_product=hypothetical protein | transcript_product=hypothetical protein | location=TGGT1_chrXII:3757559-3758993(-) | protein_length=247 | sequence_SO=chromosome | SO=protein_coding_gene | is_pseudo=false	TGGT1_248360-t26_1-p1	0	3407.74	25	1.641	1.385	1.461	0.636	1.043	0.881	0.929	0.927	0.842	0.967	0.71	0.47	0.55	-0.65	0.06	-0.18	-0.11	-0.11	-0.25	-0.05	0.416261	0.650221	0.551447	0.511747	0.719539	0.287654	0.197195	0.763626	0.167639	0.264166
FALSE	High	NIVHGSDSVESANK	[R].NIVHGSDSVESANK.[E]	1xTMTpro [K14]; 1xTMTpro [N-Term]; 1xPhospho [S8(100)]	1xTMTpro [K14]; 1xTMTpro [N-Term]; 1xPhospho [S6(0); S8(100); S11(0)]	7.10032e-10	6.11917e-05	1	1	5	TGGT1_295350-t26_1-p1	TGGT1_295350-t26_1-p1 [117-130]	TGGT1_295350-t26_1-p1 1xPhospho [S122(0); S124(100); S127(0)]	TGGT1_295350-t26_1-p1 1xPhospho [S124(100)]	transcript=TGGT1_295350-t26_1 | gene=TGGT1_295350 | organism=Toxoplasma_gondii_GT1 | gene_product=Nucleoside diphosphate kinase [Source:UniProtKB/TrEMBL;Acc:A0A125YXT7] | transcript_product=putative nucleoside diphosphate kinase | location=TGGT1_chrIa:1794066-1795458(-) | protein_length=155 | sequence_SO=chromosome | SO=protein_coding_gene | is_pseudo=false	TGGT1_295350-t26_1-p1	0	2145.08	14	1.155	1.182	0.961	0.919	1.061	1.086	0.883	0.96	0.869	0.913	0.21	0.24	-0.06	-0.12	0.09	0.12	-0.18	-0.06	-0.2	-0.13	0.525569	0.233591	0.890907	0.591028	0.397327	0.343615	0.483068	0.877912	0.0345843	0.662749
FALSE	High	NMITGTSQADVALLVVPAEAGGFEGAFSK	[K].NMITGTSQADVALLVVPAEAGGFEGAFSK.[E]	1xTMTpro [K29]; 1xTMTpro [N-Term]	1xTMTpro [K29]; 1xTMTpro [N-Term]	4.42777e-12	6.11917e-05	1	2	1	TGGT1_286420A-t26_1-p1	TGGT1_286420A-t26_1-p1 [101-129]			transcript=TGGT1_286420A-t26_1 | gene=TGGT1_286420A | organism=Toxoplasma_gondii_GT1 | gene_product=Elongation factor 1-alpha [Source:UniProtKB/TrEMBL;Acc:S7W358] | transcript_product=putative elongation factor 1-alpha (EF-1-ALPHA) | location=TGGT1_chrV:1692242-1694172(-) | protein_length=448 | sequence_SO=chromosome | SO=protein_coding_gene | is_pseudo=false	TGGT1_294800A-t26_1-p1; TGGT1_286420A-t26_1-p1	0	3488.86	29
FALSE	High	NLSVVTPPELVTDDPGDMPDCKISPR	[K].NLSVVTPPELVTDDPGDMPDCKISPR.[C]	1xMethylthio [C21]; 1xTMTpro [K22]; 1xTMTpro [N-Term]; 1xPhospho [S24(100)]	1xMethylthio [C21]; 1xTMTpro [K22]; 1xTMTpro [N-Term]; 1xPhospho [S3(0); T6(0); T12(0); S24(100)]	6.30512e-16	6.11917e-05	1	1	1	TGGT1_293180-t26_1-p1	TGGT1_293180-t26_1-p1 [95-120]	TGGT1_293180-t26_1-p1 1xMethylthio [C115]; 1xPhospho [S97(0); T100(0); T106(0); S118(100)]	TGGT1_293180-t26_1-p1 1xMethylthio [C115]; 1xPhospho [S118(100)]	transcript=TGGT1_293180-t26_1 | gene=TGGT1_293180 | organism=Toxoplasma_gondii_GT1 | gene_product=ELFV_dehydrog domain-containing protein [Source:UniProtKB/TrEMBL;Acc:S7VXB8] | transcript_product=NADP-specific glutamate dehydrogenase | location=TGGT1_chrIa:124576-129868(-) | protein_length=578 | sequence_SO=chromosome | SO=protein_coding_gene | is_pseudo=false	TGGT1_293180-t26_1-p1	1	3529.73	26	1.115	0.902	0.757	1.082	1.206	0.976	0.819	1.197	0.972	0.894	0.16	-0.15	-0.4	0.11	0.27	-0.04	-0.29	0.26	-0.04	-0.16	0.664335	0.480303	0.226355	0.662347	0.663506	0.933045	0.55448	0.419979	0.845225	0.363057
FALSE	High	NMPEAVPDQRGSEDESEK	[R].NMPEAVPDQRGSEDESEK.[K]	1xTMTpro [K18]; 1xTMTpro [N-Term]; 1xPhospho [S12(100)]	1xTMTpro [K18]; 1xTMTpro [N-Term]; 1xPhospho [S12(100); S16(0)]	9.19297e-07	6.11917e-05	1	1	8	TGGT1_202760-t26_1-p1	TGGT1_202760-t26_1-p1 [147-164]	TGGT1_202760-t26_1-p1 1xPhospho [S158(100); S162(0)]	TGGT1_202760-t26_1-p1 1xPhospho [S158(100)]	transcript=TGGT1_202760-t26_1 | gene=TGGT1_202760 | organism=Toxoplasma_gondii_GT1 | gene_product=hypothetical protein | transcript_product=hypothetical protein | location=TGGT1_chrVIIa:2950166-2953731(-) | protein_length=364 | sequence_SO=chromosome | SO=protein_coding_gene | is_pseudo=false	TGGT1_202760-t26_1-p1	1	2706.26	18	1.397	1.528	1.478	0.664	0.927	1.014	0.981	0.892	1.009	0.921	0.48	0.61	0.56	-0.59	-0.11	0.02	-0.03	-0.17	0.01	-0.12	0.677861	0.522408	0.589583	0.521409	0.727021	0.550292	0.854325	0.582874	0.954691	0.702276
FALSE	High	NMPEAVPDQRGSEDESEKK	[R].NMPEAVPDQRGSEDESEKK.[S]	2xTMTpro [K18; K19]; 1xTMTpro [N-Term]; 2xPhospho [S12(100); S16(100)]	2xTMTpro [K18; K19]; 1xTMTpro [N-Term]; 2xPhospho [S12(100); S16(100)]	2.85499e-05	6.11917e-05	1	1	3	TGGT1_202760-t26_1-p1	TGGT1_202760-t26_1-p1 [147-165]	TGGT1_202760-t26_1-p1 2xPhospho [S158(100); S162(100)]	TGGT1_202760-t26_1-p1 2xPhospho [S158(100); S162(100)]	transcript=TGGT1_202760-t26_1 | gene=TGGT1_202760 | organism=Toxoplasma_gondii_GT1 | gene_product=hypothetical protein | transcript_product=hypothetical protein | location=TGGT1_chrVIIa:2950166-2953731(-) | protein_length=364 | sequence_SO=chromosome | SO=protein_coding_gene | is_pseudo=false	TGGT1_202760-t26_1-p1	2	3218.53	19	0.994	0.914	0.961	1.134	1.127	1.036	1.09	1.155	0.981	0.977	-0.01	-0.13	-0.06	0.18	0.17	0.05	0.12	0.21	-0.03	-0.03	0.965537	0.0826037	0.488483	0.210355	0.307729	0.636653	0.0372011	0.0347344	0.811513	0.128448
FALSE	High	NNAGNSQQQGR	[R].NNAGNSQQQGR.[R]	1xTMTpro [N-Term]	1xTMTpro [N-Term]	2.58658e-07	6.11917e-05	1	1	2	TGGT1_305850-t26_1-p1	TGGT1_305850-t26_1-p1 [34-44]			transcript=TGGT1_305850-t26_1 | gene=TGGT1_305850 | organism=Toxoplasma_gondii_GT1 | gene_product=RNA recognition motif-containing protein [Source:UniProtKB/TrEMBL;Acc:A0A125YMV7] | transcript_product=RNA recognition motif-containing protein | location=TGGT1_chrIX:5399604-5403723(-) | protein_length=372 | sequence_SO=chromosome | SO=protein_coding_gene | is_pseudo=false	TGGT1_305850-t26_1-p1	0	1477.74	11	0.546	0.572	0.574	2.058	1.124	1.176	1.181	1.199	0.934	1.053	-0.87	-0.81	-0.8	1.04	0.17	0.23	0.24	0.26	-0.1	0.07	0.490889	0.431452	0.470654	0.422001	0.128783	0.387768	0.210948	0.196727	0.789743	0.723695
FALSE	High	NNDGSSAPTPK	[R].NNDGSSAPTPK.[D]	1xTMTpro [K11]; 1xTMTpro [N-Term]	1xTMTpro [K11]; 1xTMTpro [N-Term]	9.73593e-05	6.11917e-05	1	1	2	TGGT1_271050-t26_1-p1	TGGT1_271050-t26_1-p1 [135-145]			transcript=TGGT1_271050-t26_1 | gene=TGGT1_271050 | organism=Toxoplasma_gondii_GT1 | gene_product=SAG domain-containing protein [Source:UniProtKB/TrEMBL;Acc:A0A125YVU5] | transcript_product=SAG-related sequence SRS34A | location=TGGT1_chrVIII:4754604-4755164(+) | protein_length=186 | sequence_SO=chromosome | SO=protein_coding_gene | is_pseudo=false	TGGT1_271050-t26_1-p1	0	1695.92	11
FALSE	High	NNLSHDEAHAAER	[R].NNLSHDEAHAAER.[A]	1xTMTpro [N-Term]; 1xPhospho [S4(100)]	1xTMTpro [N-Term]; 1xPhospho [S4(100)]	4.47033e-08	6.11917e-05	1	1	3	TGGT1_212880-t26_1-p1	TGGT1_212880-t26_1-p1 [3654-3666]	TGGT1_212880-t26_1-p1 1xPhospho [S3657(100)]	TGGT1_212880-t26_1-p1 1xPhospho [S3657(100)]	transcript=TGGT1_212880-t26_1 | gene=TGGT1_212880 | organism=Toxoplasma_gondii_GT1 | gene_product=Surface antigen repeat-containing protein [Source:UniProtKB/TrEMBL;Acc:S7UPM6] | transcript_product=surface antigen repeat-containing protein | location=TGGT1_chrV:528602-556929(-) | protein_length=6672 | sequence_SO=chromosome | SO=protein_coding_gene | is_pseudo=false	TGGT1_212880-t26_1-p1	0	1847.84	13	0.79	0.787	0.781	1.731	1.367	1.363	1.351	1.679	1.44	1.202	-0.34	-0.35	-0.36	0.79	0.45	0.45	0.43	0.75	0.53	0.27	0.667432	0.569903	0.0631602	0.551446	0.411045	0.536248	0.731278	0.240083	0.0787206	0.668347
FALSE	High	NNVLDEHGAVTPVVSPAQER	[K].NNVLDEHGAVTPVVSPAQER.[Y]	1xTMTpro [N-Term]; 1xPhospho [T11(100)]	1xTMTpro [N-Term]; 1xPhospho [T11(100); S15(0)]	3.98292e-05	6.11917e-05	1	1	1	TGGT1_225745-t26_1-p1	TGGT1_225745-t26_1-p1 [6424-6443]	TGGT1_225745-t26_1-p1 1xPhospho [T6434(100); S6438(0)]	TGGT1_225745-t26_1-p1 1xPhospho [T6434(100)]	transcript=TGGT1_225745-t26_1 | gene=TGGT1_225745 | organism=Toxoplasma_gondii_GT1 | gene_product=Chorein_N domain-containing protein [Source:UniProtKB/TrEMBL;Acc:S7WCS3] | transcript_product=hypothetical protein | location=TGGT1_chrX:1974279-2012684(+) | protein_length=12207 | sequence_SO=chromosome | SO=protein_coding_gene | is_pseudo=false	TGGT1_225745-t26_1-p1	0	2516.25	20
FALSE	High	NPAGKPELAGVSAK	[R].NPAGKPELAGVSAK.[S]	2xTMTpro [K5; K14]; 1xTMTpro [N-Term]; 1xPhospho [S12(100)]	2xTMTpro [K5; K14]; 1xTMTpro [N-Term]; 1xPhospho [S12(100)]	7.53314e-06	6.11917e-05	1	1	1	TGGT1_225690-t26_1-p1	TGGT1_225690-t26_1-p1 [272-285]	TGGT1_225690-t26_1-p1 1xPhospho [S283(100)]	TGGT1_225690-t26_1-p1 1xPhospho [S283(100)]	transcript=TGGT1_225690-t26_1 | gene=TGGT1_225690 | organism=Toxoplasma_gondii_GT1 | gene_product=hypothetical protein | transcript_product=hypothetical protein | location=TGGT1_chrX:2025685-2031135(+) | protein_length=1816 | sequence_SO=chromosome | SO=protein_coding_gene | is_pseudo=false	TGGT1_225690-t26_1-p1	0	2331.33	14	1.266	1.086	0.996	1.242	1.572	1.348	1.237	1.398	1.442	1.208	0.34	0.12	-0.01	0.31	0.65	0.43	0.31	0.48	0.53	0.27	0.0728531	0.432151	0.988787	0.58624	0.384538	0.402584	0.198215	0.172761	0.065908	0.00927229
FALSE	High	NPCHNGGLCEEISQEVR	[K].NPCHNGGLCEEISQEVR.[G]	2xMethylthio [C3; C9]; 1xTMTpro [N-Term]; 1xPhospho [S13(100)]	2xMethylthio [C3; C9]; 1xTMTpro [N-Term]; 1xPhospho [S13(100)]	1.6954e-10	6.11917e-05	1	1	1	Q08431	Q08431 [30-46]	Q08431 2xMethylthio [C32; C38]; 1xPhospho [S42(100)]	Q08431 2xMethylthio [C32; C38]; 1xPhospho [S42(100)]	Lactadherin OS=Homo sapiens (Human) OX=9606 GN=MFGE8 PE=1 SV=3	Q08431	0	2360.98	17	0.646	0.652	0.618	1.38	0.891	0.9	0.853	0.96	0.787	0.933	-0.63	-0.62	-0.69	0.46	-0.17	-0.15	-0.23	-0.06	-0.35	-0.1	0.641221	0.690534	0.497922	0.724568	0.0257947	0.518185	0.59923	0.882338	0.505793	0.0684799
FALSE	High	NPENTIFDAK	[R].NPENTIFDAK.[R]	1xTMTpro [K10]; 1xTMTpro [N-Term]	1xTMTpro [K10]; 1xTMTpro [N-Term]	1.61251e-06	6.11917e-05	1	1	1	TGGT1_273760-t26_1-p1	TGGT1_273760-t26_1-p1 [62-71]			transcript=TGGT1_273760-t26_1 | gene=TGGT1_273760 | organism=Toxoplasma_gondii_GT1 | gene_product=Heat shock protein HSP70 [Source:UniProtKB/TrEMBL;Acc:A0A125YP12] | transcript_product=heat shock protein HSP70 | location=TGGT1_chrVIII:3285695-3287698(-) | protein_length=667 | sequence_SO=chromosome | SO=protein_coding_gene | is_pseudo=false	TGGT1_273760-t26_1-p1	0	1756.97	10
FALSE	High	NPFSPHFER	[K].NPFSPHFER.[E]	1xTMTpro [N-Term]; 1xPhospho [S4(100)]	1xTMTpro [N-Term]; 1xPhospho [S4(100)]	0.000146202	6.11917e-05	1	1	3	TGGT1_205130-t26_1-p1	TGGT1_205130-t26_1-p1 [3138-3146]	TGGT1_205130-t26_1-p1 1xPhospho [S3141(100)]	TGGT1_205130-t26_1-p1 1xPhospho [S3141(100)]	transcript=TGGT1_205130-t26_1 | gene=TGGT1_205130 | organism=Toxoplasma_gondii_GT1 | gene_product=VOC domain-containing protein [Source:UniProtKB/TrEMBL;Acc:S7UUX9] | transcript_product=hypothetical protein | location=TGGT1_chrVIIa:1506588-1532655(+) | protein_length=4815 | sequence_SO=chromosome | SO=protein_coding_gene | is_pseudo=false	TGGT1_205130-t26_1-p1	0	1514.71	9	0.563	0.606	0.489	1.971	1.109	1.194	0.964	1.253	1.034	0.947	-0.83	-0.72	-1.03	0.98	0.15	0.26	-0.05	0.33	0.05	-0.08	0.426313	0.450847	0.395581	0.350775	0.223453	0.0443962	0.76473	0.406381	0.227706	0.353379
FALSE	High	NPGGVSPSGNFSAGGR	[R].NPGGVSPSGNFSAGGR.[Q]	1xTMTpro [N-Term]; 1xPhospho [S6(100)]	1xTMTpro [N-Term]; 1xPhospho [S6(100); S8(0); S12(0)]	0.000247029	6.11917e-05	1	1	1	TGGT1_309200-t26_1-p1	TGGT1_309200-t26_1-p1 [331-346]	TGGT1_309200-t26_1-p1 1xPhospho [S336(100); S338(0); S342(0)]	TGGT1_309200-t26_1-p1 1xPhospho [S336(100)]	transcript=TGGT1_309200-t26_1 | gene=TGGT1_309200 | organism=Toxoplasma_gondii_GT1 | gene_product=Zinc finger (CCCH type) motif-containing protein [Source:UniProtKB/TrEMBL;Acc:S7USU6] | transcript_product=zinc finger (CCCH type) motif-containing protein | location=TGGT1_chrXI:516747-519899(+) | protein_length=1050 | sequence_SO=chromosome | SO=protein_coding_gene | is_pseudo=false	TGGT1_309200-t26_1-p1	0	1844.86	16
FALSE	High	NMPEAVPDQRGSEDESEKK	[R].NMPEAVPDQRGSEDESEKK.[S]	1xOxidation [M2]; 2xTMTpro [K18; K19]; 1xTMTpro [N-Term]; 1xPhospho [S12(99.5)]	1xOxidation [M2]; 2xTMTpro [K18; K19]; 1xTMTpro [N-Term]; 1xPhospho [S12(99.5); S16(0.5)]	1.6531e-06	6.11917e-05	1	1	2	TGGT1_202760-t26_1-p1	TGGT1_202760-t26_1-p1 [147-165]	TGGT1_202760-t26_1-p1 1xPhospho [S158(99.5); S162(0.5)]	TGGT1_202760-t26_1-p1 1xPhospho [S158(99.5)]	transcript=TGGT1_202760-t26_1 | gene=TGGT1_202760 | organism=Toxoplasma_gondii_GT1 | gene_product=hypothetical protein | transcript_product=hypothetical protein | location=TGGT1_chrVIIa:2950166-2953731(-) | protein_length=364 | sequence_SO=chromosome | SO=protein_coding_gene | is_pseudo=false	TGGT1_202760-t26_1-p1	2	3154.55	19	1.837	1.82	1.763	0.621	1.14	1.13	1.094	1.13	0.951	0.9	0.88	0.86	0.82	-0.69	0.19	0.18	0.13	0.18	-0.07	-0.15	0.400062	0.402016	0.201094	0.250821	0.686233	0.700715	0.0926519	0.695065	0.540459	0.822339
FALSE	High	NISPDFEPPVSPSASIEKPPR	[R].NISPDFEPPVSPSASIEKPPR.[S]	1xTMTpro [K18]; 1xTMTpro [N-Term]; 1xPhospho [S3(100)]	1xTMTpro [K18]; 1xTMTpro [N-Term]; 1xPhospho [S3(100); S11(0); S13(0); S15(0)]	4.1069e-06	6.11917e-05	1	1	1	TGGT1_224928-t26_1-p1	TGGT1_224928-t26_1-p1 [464-484]	TGGT1_224928-t26_1-p1 1xPhospho [S466(100); S474(0); S476(0); S478(0)]	TGGT1_224928-t26_1-p1 1xPhospho [S466(100)]	transcript=TGGT1_224928-t26_1 | gene=TGGT1_224928 | organism=Toxoplasma_gondii_GT1 | gene_product=JmjC domain-containing protein [Source:UniProtKB/TrEMBL;Acc:S7UW62] | transcript_product=histone lysine demethylase JMJD4 | location=TGGT1_chrX:2582720-2588662(-) | protein_length=1661 | sequence_SO=chromosome | SO=protein_coding_gene | is_pseudo=false	TGGT1_224928-t26_1-p1	0	2952.54	21	1.146	1.226	1.138	0.772	0.884	0.946	0.878	0.895	0.923	0.921	0.2	0.29	0.19	-0.37	-0.18	-0.08	-0.19	-0.16	-0.12	-0.12	0.753376	0.529143	0.0735714	0.34445	0.616038	0.562039	0.525298	0.294569	0.437276	0.468627
FALSE	High	NLSNAAISESDVASIRDDDEDDDR	[R].NLSNAAISESDVASIRDDDEDDDR.[Q]	1xTMTpro [N-Term]; 1xPhospho [S14(100)]	1xTMTpro [N-Term]; 1xPhospho [S3(0); S8(0); S10(0); S14(100)]	3.41787e-09	6.11917e-05	1	1	2	TGGT1_202980-t26_1-p1	TGGT1_202980-t26_1-p1 [1011-1034]	TGGT1_202980-t26_1-p1 1xPhospho [S1013(0); S1018(0); S1020(0); S1024(100)]	TGGT1_202980-t26_1-p1 1xPhospho [S1024(100)]	transcript=TGGT1_202980-t26_1 | gene=TGGT1_202980 | organism=Toxoplasma_gondii_GT1 | gene_product=NUC173 domain-containing protein [Source:UniProtKB/TrEMBL;Acc:S7UUS6] | transcript_product=hypothetical protein | location=TGGT1_chrVIIa:2786681-2799928(-) | protein_length=1915 | sequence_SO=chromosome | SO=protein_coding_gene | is_pseudo=false	TGGT1_202980-t26_1-p1	1	3006.31	24
FALSE	High	NLSKEDLAPVVGFK	[R].NLSKEDLAPVVGFK.[A]	2xTMTpro [K4; K14]; 1xTMTpro [N-Term]; 1xPhospho [S3(100)]	2xTMTpro [K4; K14]; 1xTMTpro [N-Term]; 1xPhospho [S3(100)]	2.74616e-09	6.11917e-05	1	1	2	TGGT1_206380-t26_1-p1	TGGT1_206380-t26_1-p1 [1804-1817]	TGGT1_206380-t26_1-p1 1xPhospho [S1806(100)]	TGGT1_206380-t26_1-p1 1xPhospho [S1806(100)]	transcript=TGGT1_206380-t26_1 | gene=TGGT1_206380 | organism=Toxoplasma_gondii_GT1 | gene_product=hypothetical protein | transcript_product=hypothetical protein | location=TGGT1_chrVIIa:1008034-1018085(+) | protein_length=2455 | sequence_SO=chromosome | SO=protein_coding_gene | is_pseudo=false	TGGT1_206380-t26_1-p1	1	2509.42	14	1.263	1.02	0.824	1.245	1.573	1.27	1.026	1.056	1.048	1.107	0.34	0.03	-0.28	0.32	0.65	0.34	0.04	0.08	0.07	0.15	0.157855	0.948452	0.32693	0.14765	0.152928	0.429587	0.90016	0.924934	0.166308	0.830886
FALSE	High	NHSPDADGTDGASQHESAR	[R].NHSPDADGTDGASQHESAR.[R]	1xTMTpro [N-Term]; 1xPhospho [S3(100)]	1xTMTpro [N-Term]; 1xPhospho [S3(100); T9(0); S13(0); S17(0)]	6.30512e-16	6.11917e-05	1	1	1	TGGT1_259560-t26_1-p1	TGGT1_259560-t26_1-p1 [609-627]	TGGT1_259560-t26_1-p1 1xPhospho [S611(100); T617(0); S621(0); S625(0)]	TGGT1_259560-t26_1-p1 1xPhospho [S611(100)]	transcript=TGGT1_259560-t26_1 | gene=TGGT1_259560 | organism=Toxoplasma_gondii_GT1 | gene_product=Endo/exonuclease/phosphatase domain-containing protein [Source:UniProtKB/TrEMBL;Acc:S7W742] | transcript_product=endonuclease/exonuclease/phosphatase family protein | location=TGGT1_chrVIIb:2742716-2748815(+) | protein_length=1558 | sequence_SO=chromosome | SO=protein_coding_gene | is_pseudo=false	TGGT1_259560-t26_1-p1	0	2335.99	19
FALSE	High	NHSPDADGTDGASQHESAR	[R].NHSPDADGTDGASQHESAR.[R]	1xTMTpro [N-Term]; 2xPhospho [S3(100); S13(100)]	1xTMTpro [N-Term]; 2xPhospho [S3(100); T9(0); S13(100); S17(0)]	2.13057e-07	6.11917e-05	1	1	1	TGGT1_259560-t26_1-p1	TGGT1_259560-t26_1-p1 [609-627]	TGGT1_259560-t26_1-p1 2xPhospho [S611(100); T617(0); S621(100); S625(0)]	TGGT1_259560-t26_1-p1 2xPhospho [S611(100); S621(100)]	transcript=TGGT1_259560-t26_1 | gene=TGGT1_259560 | organism=Toxoplasma_gondii_GT1 | gene_product=Endo/exonuclease/phosphatase domain-containing protein [Source:UniProtKB/TrEMBL;Acc:S7W742] | transcript_product=endonuclease/exonuclease/phosphatase family protein | location=TGGT1_chrVIIb:2742716-2748815(+) | protein_length=1558 | sequence_SO=chromosome | SO=protein_coding_gene | is_pseudo=false	TGGT1_259560-t26_1-p1	0	2415.95	19
FALSE	High	NHSPHQDDCVAR	[K].NHSPHQDDCVAR.[A]	1xMethylthio [C9]; 1xTMTpro [N-Term]; 1xPhospho [S3(100)]	1xMethylthio [C9]; 1xTMTpro [N-Term]; 1xPhospho [S3(100)]	2.05652e-05	6.11917e-05	1	1	3	TGGT1_212900-t26_1-p1	TGGT1_212900-t26_1-p1 [1138-1149]	TGGT1_212900-t26_1-p1 1xMethylthio [C1146]; 1xPhospho [S1140(100)]	TGGT1_212900-t26_1-p1 1xMethylthio [C1146]; 1xPhospho [S1140(100)]	transcript=TGGT1_212900-t26_1 | gene=TGGT1_212900 | organism=Toxoplasma_gondii_GT1 | gene_product=hypothetical protein | transcript_product=hypothetical protein | location=TGGT1_chrV:560163-563627(-) | protein_length=1154 | sequence_SO=chromosome | SO=protein_coding_gene | is_pseudo=false	TGGT1_212900-t26_1-p1	0	1808.75	12	1.356	1.17	1.139	1.018	1.381	1.192	1.16	1.394	1.057	0.976	0.44	0.23	0.19	0.03	0.47	0.25	0.21	0.48	0.08	-0.03	0.220075	0.236688	0.752669	0.381888	0.230279	0.253329	0.731361	0.135678	0.784619	0.880101
FALSE	High	NHSVNEEEQEEQGEGSEDEWEQVGPR	[K].NHSVNEEEQEEQGEGSEDEWEQVGPR.[N]	1xTMTpro [N-Term]; 1xPhospho [S16(100)]	1xTMTpro [N-Term]; 1xPhospho [S3(0); S16(100)]	1.76405e-09	6.11917e-05	1	1	1	Q14694	Q14694 [561-586]	Q14694 1xPhospho [S563(0); S576(100)]	Q14694 1xPhospho [S576(100)]	Ubiquitin carboxyl-terminal hydrolase 10 OS=Homo sapiens (Human) OX=9606 GN=USP10 PE=1 SV=2	Q14694	0	3411.42	26
FALSE	High	NKKSPEIHR	[K].NKKSPEIHR.[R]	2xTMTpro [K2; K3]; 1xTMTpro [N-Term]; 1xPhospho [S4(100)]	2xTMTpro [K2; K3]; 1xTMTpro [N-Term]; 1xPhospho [S4(100)]	4.33394e-05	6.11917e-05	1	1	1	Q9Y2W1	Q9Y2W1 [669-677]	Q9Y2W1 1xPhospho [S672(100)]	Q9Y2W1 1xPhospho [S672(100)]	Thyroid hormone receptor-associated protein 3 OS=Homo sapiens (Human) OX=9606 GN=THRAP3 PE=1 SV=2	Q9Y2W1	2	2101.21	9
FALSE	High	NKPGPNIESGNEDDDASFK	[K].NKPGPNIESGNEDDDASFK.[I]	2xTMTpro [K2; K19]; 1xTMTpro [N-Term]; 1xPhospho [S9(100)]	2xTMTpro [K2; K19]; 1xTMTpro [N-Term]; 1xPhospho [S9(100); S17(0)]	6.29847e-06	6.11917e-05	1	1	3	O60841	O60841 [206-224]	O60841 1xPhospho [S214(100); S222(0)]	O60841 1xPhospho [S214(100)]	Eukaryotic translation initiation factor 5B OS=Homo sapiens (Human) OX=9606 GN=EIF5B PE=1 SV=4	O60841	0	3026.49	19	0.905	0.816	1.147	1.335	1.208	1.089	1.53	1.031	1.214	1.441	-0.14	-0.29	0.2	0.42	0.27	0.12	0.61	0.04	0.28	0.53	0.777644	0.584208	0.825591	0.609478	0.399406	0.660165	0.113492	0.877099	0.143416	0.0837158
FALSE	High	NKSEDESALEEDGDDGDR	[K].NKSEDESALEEDGDDGDR.[R]	1xTMTpro [K2]; 1xTMTpro [N-Term]; 1xPhospho [S3(99.5)]	1xTMTpro [K2]; 1xTMTpro [N-Term]; 1xPhospho [S3(99.5); S7(0.5)]	0.000156703	6.11917e-05	1	1	4	TGGT1_271000-t26_1-p1	TGGT1_271000-t26_1-p1 [1249-1266]	TGGT1_271000-t26_1-p1 1xPhospho [S1251(99.5); S1255(0.5)]	TGGT1_271000-t26_1-p1 1xPhospho [S1251(99.5)]	transcript=TGGT1_271000-t26_1 | gene=TGGT1_271000 | organism=Toxoplasma_gondii_GT1 | gene_product=hypothetical protein | transcript_product=hypothetical protein | location=TGGT1_chrVIII:4792680-4805028(+) | protein_length=1430 | sequence_SO=chromosome | SO=protein_coding_gene | is_pseudo=false	TGGT1_271000-t26_1-p1	1	2669.17	18	1.353	0.738	1.32	0.802	1.084	0.592	1.058	0.977	0.998	0.91	0.44	-0.44	0.4	-0.32	0.12	-0.76	0.08	-0.03	0	-0.14	0.571904	0.362259	0.132511	0.428319	0.758694	0.391294	0.849274	0.441877	0.989352	0.465169
FALSE	High	NLAEGESVEFR	[R].NLAEGESVEFR.[V]	1xTMTpro [N-Term]; 1xPhospho [S7(100)]	1xTMTpro [N-Term]; 1xPhospho [S7(100)]	2.49646e-05	6.11917e-05	1	1	4	TGGT1_320600-t26_1-p1	TGGT1_320600-t26_1-p1 [126-136]	TGGT1_320600-t26_1-p1 1xPhospho [S132(100)]	TGGT1_320600-t26_1-p1 1xPhospho [S132(100)]	transcript=TGGT1_320600-t26_1 | gene=TGGT1_320600 | organism=Toxoplasma_gondii_GT1 | gene_product=CSD_1 domain-containing protein [Source:UniProtKB/TrEMBL;Acc:S7VSL4] | transcript_product=cold-shock DNA-binding domain-containing protein | location=TGGT1_chrIV:154209-155894(+) | protein_length=209 | sequence_SO=chromosome | SO=protein_coding_gene | is_pseudo=false	TGGT1_320600-t26_1-p1	0	1634.77	11
FALSE	High	NLAELLEAAGSERDEMEER	[R].NLAELLEAAGSERDEMEER.[K]	1xTMTpro [N-Term]; 1xPhospho [S11(100)]	1xTMTpro [N-Term]; 1xPhospho [S11(100)]	1.40347e-10	6.11917e-05	1	1	2	TGGT1_299130-t26_1-p1	TGGT1_299130-t26_1-p1 [1658-1676]	TGGT1_299130-t26_1-p1 1xPhospho [S1668(100)]	TGGT1_299130-t26_1-p1 1xPhospho [S1668(100)]	transcript=TGGT1_299130-t26_1 | gene=TGGT1_299130 | organism=Toxoplasma_gondii_GT1 | gene_product=hypothetical protein | transcript_product=hypothetical protein | location=TGGT1_chrIII:2138776-2151293(-) | protein_length=3218 | sequence_SO=chromosome | SO=protein_coding_gene | is_pseudo=false	TGGT1_299130-t26_1-p1	1	2546.18	19
FALSE	High	NLAGSEDEEDEEDGR	[R].NLAGSEDEEDEEDGR.[K]	1xTMTpro [N-Term]	1xTMTpro [N-Term]	6.75586e-10	6.11917e-05	1	1	3	TGGT1_313410-t26_1-p1	TGGT1_313410-t26_1-p1 [765-779]			transcript=TGGT1_313410-t26_1 | gene=TGGT1_313410 | organism=Toxoplasma_gondii_GT1 | gene_product=Proteasome 26S regulatory subunit [Source:UniProtKB/TrEMBL;Acc:S7W860] | transcript_product=proteasome 26S regulatory subunit | location=TGGT1_chrXI:3312986-3323185(+) | protein_length=1091 | sequence_SO=chromosome | SO=protein_coding_gene | is_pseudo=false	TGGT1_313410-t26_1-p1	0	1968.86	15	1.356	1.323	1.265	0.795	1.078	1.052	1.006	1.13	0.941	0.819	0.44	0.4	0.34	-0.33	0.11	0.07	0.01	0.18	-0.09	-0.29	0.443528	0.23614	0.654283	0.426392	0.491538	0.613503	0.98251	0.56988	0.832206	0.442345
FALSE	High	NLAGSEDEEDEEDGRK	[R].NLAGSEDEEDEEDGRK.[L]	1xTMTpro [K16]; 1xTMTpro [N-Term]; 1xPhospho [S5(100)]	1xTMTpro [K16]; 1xTMTpro [N-Term]; 1xPhospho [S5(100)]	8.32904e-15	6.11917e-05	1	1	10	TGGT1_313410-t26_1-p1	TGGT1_313410-t26_1-p1 [765-780]	TGGT1_313410-t26_1-p1 1xPhospho [S769(100)]	TGGT1_313410-t26_1-p1 1xPhospho [S769(100)]	transcript=TGGT1_313410-t26_1 | gene=TGGT1_313410 | organism=Toxoplasma_gondii_GT1 | gene_product=Proteasome 26S regulatory subunit [Source:UniProtKB/TrEMBL;Acc:S7W860] | transcript_product=proteasome 26S regulatory subunit | location=TGGT1_chrXI:3312986-3323185(+) | protein_length=1091 | sequence_SO=chromosome | SO=protein_coding_gene | is_pseudo=false	TGGT1_313410-t26_1-p1	1	2481.13	16	0.883	0.863	0.874	1.042	0.921	0.9	0.911	0.946	0.972	0.961	-0.18	-0.21	-0.19	0.06	-0.12	-0.15	-0.13	-0.08	-0.04	-0.06	0.406363	0.525708	0.415967	0.811838	0.307619	0.142162	0.213238	0.459065	0.479646	0.566046
FALSE	High	NLEEADEESDRETPPALPK	[R].NLEEADEESDRETPPALPK.[T]	1xTMTpro [K19]; 1xTMTpro [N-Term]; 1xPhospho [S9(100)]	1xTMTpro [K19]; 1xTMTpro [N-Term]; 1xPhospho [S9(100); T13(0)]	1.75579e-12	6.11917e-05	1	1	7	TGGT1_272030B-t26_1-p1	TGGT1_272030B-t26_1-p1 [275-293]	TGGT1_272030B-t26_1-p1 1xPhospho [S283(100); T287(0)]	TGGT1_272030B-t26_1-p1 1xPhospho [S283(100)]	transcript=TGGT1_272030B-t26_1 | gene=TGGT1_272030B | organism=Toxoplasma_gondii_GT1 | gene_product=Kelch repeat-containing protein [Source:UniProtKB/TrEMBL;Acc:S7V3S1] | transcript_product=kelch repeat-containing protein | location=TGGT1_chrVIII:4200814-4202673(-) | protein_length=385 | sequence_SO=chromosome | SO=protein_coding_gene | is_pseudo=false	TGGT1_272030B-t26_1-p1	1	2828.38	19	0.994	0.998	0.989	1.076	1.07	1.074	1.064	1.054	1.078	1.091	-0.01	0	-0.02	0.11	0.1	0.1	0.09	0.08	0.11	0.13	0.963156	0.974669	0.944028	0.689909	0.324074	0.556503	0.156625	0.509363	0.592064	0.53235
FALSE	High	NLEPDDISDPENEAAAPACAETGASR	[R].NLEPDDISDPENEAAAPACAETGASR.[A]	1xMethylthio [C19]; 1xTMTpro [N-Term]; 1xPhospho [S8(100)]	1xMethylthio [C19]; 1xTMTpro [N-Term]; 1xPhospho [S8(100); T22(0); S25(0)]	2.0081e-12	6.11917e-05	1	1	2	TGGT1_281900-t26_1-p1	TGGT1_281900-t26_1-p1 [224-249]	TGGT1_281900-t26_1-p1 1xMethylthio [C242]; 1xPhospho [S231(100); T245(0); S248(0)]	TGGT1_281900-t26_1-p1 1xMethylthio [C242]; 1xPhospho [S231(100)]	transcript=TGGT1_281900-t26_1 | gene=TGGT1_281900 | organism=Toxoplasma_gondii_GT1 | gene_product=SET domain containing lysine methyltransferase KMTox [Source:UniProtKB/TrEMBL;Acc:S7UVD5] | transcript_product=SET domain containing lysine methyltransferase KMTox | location=TGGT1_chrVIIa:4163235-4167746(-) | protein_length=880 | sequence_SO=chromosome | SO=protein_coding_gene | is_pseudo=false	TGGT1_281900-t26_1-p1	0	3073.31	26	0.812	0.866	0.863	1.158	0.94	1.003	1	1.166	0.895	0.913	-0.3	-0.21	-0.21	0.21	-0.09	0	0	0.22	-0.16	-0.13	0.581203	0.819006	0.785806	0.862971	0.901548	0.990669	0.999107	0.661952	0.821646	0.843961
FALSE	High	NIGKYSVDVGPVNVDR	[R].NIGKYSVDVGPVNVDR.[T]	1xTMTpro [K4]; 1xTMTpro [N-Term]; 1xPhospho [S6(100)]	1xTMTpro [K4]; 1xTMTpro [N-Term]; 1xPhospho [Y5(0); S6(100)]	6.58932e-09	6.11917e-05	1	1	2	TGGT1_214575-t26_1-p1	TGGT1_214575-t26_1-p1 [18-33]	TGGT1_214575-t26_1-p1 1xPhospho [Y22(0); S23(100)]	TGGT1_214575-t26_1-p1 1xPhospho [S23(100)]	transcript=TGGT1_214575-t26_1 | gene=TGGT1_214575 | organism=Toxoplasma_gondii_GT1 | gene_product=hypothetical protein | transcript_product=hypothetical protein | location=TGGT1_chrX:6262414-6262784(+) | protein_length=92 | sequence_SO=chromosome | SO=protein_coding_gene | is_pseudo=false	TGGT1_214575-t26_1-p1	1	2420.28	16	1.108	0.994	0.948	1.103	1.221	1.096	1.046	1.202	1.057	1.161	0.15	-0.01	-0.08	0.14	0.29	0.13	0.06	0.27	0.08	0.22	0.519683	0.976289	0.816163	0.0942072	0.280112	0.642626	0.831804	0.232667	0.522052	0.105871
FALSE	High	NLHEEAQEEDIHENFESFGQIK	[R].NLHEEAQEEDIHENFESFGQIK.[N]	1xTMTpro [K22]; 1xTMTpro [N-Term]	1xTMTpro [K22]; 1xTMTpro [N-Term]	2.39034e-14	6.11917e-05	1	1	3	TGGT1_233230-t26_1-p1	TGGT1_233230-t26_1-p1 [81-102]			transcript=TGGT1_233230-t26_1 | gene=TGGT1_233230 | organism=Toxoplasma_gondii_GT1 | gene_product=RRM domain-containing protein [Source:UniProtKB/TrEMBL;Acc:S7V3Q8] | transcript_product=RNA-binding protein 8A family protein | location=TGGT1_chrVIII:2518761-2521941(+) | protein_length=162 | sequence_SO=chromosome | SO=protein_coding_gene | is_pseudo=false	TGGT1_233230-t26_1-p1	0	3251.61	22	1.181	1.285	1.283	0.807	0.953	1.038	1.036	1.1	1.047	1.005	0.24	0.36	0.36	-0.31	-0.07	0.05	0.05	0.14	0.07	0.01	0.599604	0.352263	0.0908265	0.345224	0.716436	0.391285	0.771189	0.680226	0.332923	0.95803
FALSE	High	NLHSPIGR	[R].NLHSPIGR.[K]	1xTMTpro [N-Term]; 1xPhospho [S4(100)]	1xTMTpro [N-Term]; 1xPhospho [S4(100)]	4.26983e-05	6.11917e-05	1	1	4	TGGT1_310400-t26_1-p1	TGGT1_310400-t26_1-p1 [92-99]	TGGT1_310400-t26_1-p1 1xPhospho [S95(100)]	TGGT1_310400-t26_1-p1 1xPhospho [S95(100)]	transcript=TGGT1_310400-t26_1 | gene=TGGT1_310400 | organism=Toxoplasma_gondii_GT1 | gene_product=Glycosyl transferase family 8 protein [Source:UniProtKB/TrEMBL;Acc:S7W1B4] | transcript_product=glycosyl transferase family 8 protein | location=TGGT1_chrXI:1282502-1283539(+) | protein_length=345 | sequence_SO=chromosome | SO=protein_coding_gene | is_pseudo=false	TGGT1_310400-t26_1-p1	0	1277.67	8	0.594	0.606	0.748	1.493	0.887	0.905	1.117	0.75	0.679	0.764	-0.75	-0.72	-0.42	0.58	-0.17	-0.14	0.16	-0.42	-0.56	-0.39	0.308216	0.360822	0.569463	0.253067	0.459939	0.626269	0.669919	0.498541	0.372183	0.366999
FALSE	High	NLKEETGDEISR	[R].NLKEETGDEISR.[G]	1xTMTpro [K3]; 1xTMTpro [N-Term]; 1xPhospho [T6(100)]	1xTMTpro [K3]; 1xTMTpro [N-Term]; 1xPhospho [T6(100); S11(0)]	8.43102e-05	6.11917e-05	1	1	1	TGGT1_313270-t26_1-p1	TGGT1_313270-t26_1-p1 [114-125]	TGGT1_313270-t26_1-p1 1xPhospho [T119(100); S124(0)]	TGGT1_313270-t26_1-p1 1xPhospho [T119(100)]	transcript=TGGT1_313270-t26_1 | gene=TGGT1_313270 | organism=Toxoplasma_gondii_GT1 | gene_product=hypothetical protein | transcript_product=hypothetical protein | location=TGGT1_chrXI:3183953-3196338(+) | protein_length=2799 | sequence_SO=chromosome | SO=protein_coding_gene | is_pseudo=false	TGGT1_313270-t26_1-p1	1	2079.06	12	0.955	0.79	0.956	1.097	1.047	0.866	1.048	1.016	1.05	0.991	-0.07	-0.34	-0.07	0.13	0.07	-0.21	0.07	0.02	0.07	-0.01	0.21886	0.100014	0.0686573	0.551853	0.775994	0.504	0.729453	0.294598	0.723235	0.973779
FALSE	High	NLLSGAATPSGVR	[R].NLLSGAATPSGVR.[T]	1xTMTpro [N-Term]; 1xPhospho [T8(100)]	1xTMTpro [N-Term]; 1xPhospho [S4(0); T8(100); S10(0)]	5.08785e-09	6.11917e-05	1	1	2	TGGT1_314740-t26_1-p1	TGGT1_314740-t26_1-p1 [625-637]	TGGT1_314740-t26_1-p1 1xPhospho [S628(0); T632(100); S634(0)]	TGGT1_314740-t26_1-p1 1xPhospho [T632(100)]	transcript=TGGT1_314740-t26_1 | gene=TGGT1_314740 | organism=Toxoplasma_gondii_GT1 | gene_product=PSP domain-containing protein [Source:UniProtKB/TrEMBL;Acc:S7UMG6] | transcript_product=PSP protein | location=TGGT1_chrXI:4206581-4212262(+) | protein_length=758 | sequence_SO=chromosome | SO=protein_coding_gene | is_pseudo=false	TGGT1_314740-t26_1-p1	0	1626.85	13
FALSE	High	NLLSGAATPSGVRTPFTGGAR	[R].NLLSGAATPSGVRTPFTGGAR.[T]	1xTMTpro [N-Term]; 2xPhospho [T8(100); S/T]	1xTMTpro [N-Term]; 2xPhospho [S4(0); T8(100); S10(50); T14(50); T17(0)]	1.93867e-08	6.11917e-05	1	1	1	TGGT1_314740-t26_1-p1	TGGT1_314740-t26_1-p1 [625-645]	TGGT1_314740-t26_1-p1 2xPhospho [S628(0); T632(100); S634(50); T638(50); T641(0)]	TGGT1_314740-t26_1-p1 2xPhospho [T632(100); S/T]	transcript=TGGT1_314740-t26_1 | gene=TGGT1_314740 | organism=Toxoplasma_gondii_GT1 | gene_product=PSP domain-containing protein [Source:UniProtKB/TrEMBL;Acc:S7UMG6] | transcript_product=PSP protein | location=TGGT1_chrXI:4206581-4212262(+) | protein_length=758 | sequence_SO=chromosome | SO=protein_coding_gene | is_pseudo=false	TGGT1_314740-t26_1-p1	1	2494.22	21
FALSE	High	NLLSGAATPSGVRTPFTGGAR	[R].NLLSGAATPSGVRTPFTGGAR.[T]	1xTMTpro [N-Term]; 3xPhospho [S4(100); T8(100); S/T]	1xTMTpro [N-Term]; 3xPhospho [S4(100); T8(100); S10(49.8); T14(49.8); T17(0.4)]	0.000282258	6.11917e-05	1	1	1	TGGT1_314740-t26_1-p1	TGGT1_314740-t26_1-p1 [625-645]	TGGT1_314740-t26_1-p1 3xPhospho [S628(100); T632(100); S634(49.8); T638(49.8); T641(0.4)]	TGGT1_314740-t26_1-p1 3xPhospho [S628(100); T632(100); S/T]	transcript=TGGT1_314740-t26_1 | gene=TGGT1_314740 | organism=Toxoplasma_gondii_GT1 | gene_product=PSP domain-containing protein [Source:UniProtKB/TrEMBL;Acc:S7UMG6] | transcript_product=PSP protein | location=TGGT1_chrXI:4206581-4212262(+) | protein_length=758 | sequence_SO=chromosome | SO=protein_coding_gene | is_pseudo=false	TGGT1_314740-t26_1-p1	1	2574.18	21
FALSE	High	NLQASSSSPEKPEESPASR	[R].NLQASSSSPEKPEESPASR.[A]	1xTMTpro [K11]; 1xTMTpro [N-Term]; 1xPhospho [S15(99.7)]	1xTMTpro [K11]; 1xTMTpro [N-Term]; 1xPhospho [S5(0); S6(0); S7(0); S8(0); S15(99.7); S18(0.3)]	8.23217e-16	6.11917e-05	1	1	7	TGGT1_251630-t26_1-p1	TGGT1_251630-t26_1-p1 [620-638]	TGGT1_251630-t26_1-p1 1xPhospho [S624(0); S625(0); S626(0); S627(0); S634(99.7); S637(0.3)]	TGGT1_251630-t26_1-p1 1xPhospho [S634(99.7)]	transcript=TGGT1_251630-t26_1 | gene=TGGT1_251630 | organism=Toxoplasma_gondii_GT1 | gene_product=Slc30a2 protein [Source:UniProtKB/TrEMBL;Acc:S7V0D3] | transcript_product=slc30a2 protein | location=TGGT1_chrXII:5421720-5427109(+) | protein_length=896 | sequence_SO=chromosome | SO=protein_coding_gene | is_pseudo=false	TGGT1_251630-t26_1-p1	0	2689.33	19	0.779	0.787	0.826	1.196	0.931	0.941	0.987	0.921	0.924	1.02	-0.36	-0.35	-0.28	0.26	-0.1	-0.09	-0.02	-0.12	-0.11	0.03	0.100131	0.277451	0.402733	0.420181	0.602389	0.26423	0.0860381	0.357048	0.150236	0.910416
FALSE	High	NLSFNATEESIR	[R].NLSFNATEESIR.[S]	1xTMTpro [N-Term]; 1xPhospho [S3(100)]	1xTMTpro [N-Term]; 1xPhospho [S3(100); T7(0); S10(0)]	0.000258258	6.11917e-05	1	1	4	TGGT1_291930-t26_1-p1	TGGT1_291930-t26_1-p1 [564-575]	TGGT1_291930-t26_1-p1 1xPhospho [S566(100); T570(0); S573(0)]	TGGT1_291930-t26_1-p1 1xPhospho [S566(100)]	transcript=TGGT1_291930-t26_1 | gene=TGGT1_291930 | organism=Toxoplasma_gondii_GT1 | gene_product=RNA recognition motif-containing protein [Source:UniProtKB/TrEMBL;Acc:S7W432] | transcript_product=RNA recognition motif-containing protein | location=TGGT1_chrIX:4212023-4217780(+) | protein_length=705 | sequence_SO=chromosome | SO=protein_coding_gene | is_pseudo=false	TGGT1_291930-t26_1-p1	0	1764.85	12	0.82	0.623	0.578	1.386	1.136	0.864	0.801	1.196	1.082	1.189	-0.29	-0.68	-0.79	0.47	0.18	-0.21	-0.32	0.26	0.11	0.25	0.645355	0.386169	0.376416	0.485695	0.0323524	0.0691026	0.157733	0.255295	0.826482	0.114249
FALSE	High	NISFSQSPKDEEDEDEEQATSVGEGER	[R].NISFSQSPKDEEDEDEEQATSVGEGER.[E]	1xTMTpro [K9]; 1xTMTpro [N-Term]; 1xPhospho [S7(99.6)]	1xTMTpro [K9]; 1xTMTpro [N-Term]; 1xPhospho [S3(0); S5(0.4); S7(99.6); T20(0); S21(0)]	5.06077e-06	6.11917e-05	1	1	2	TGGT1_285950-t26_1-p1	TGGT1_285950-t26_1-p1 [174-200]	TGGT1_285950-t26_1-p1 1xPhospho [S176(0); S178(0.4); S180(99.6); T193(0); S194(0)]	TGGT1_285950-t26_1-p1 1xPhospho [S180(99.6)]	transcript=TGGT1_285950-t26_1 | gene=TGGT1_285950 | organism=Toxoplasma_gondii_GT1 | gene_product=hypothetical protein | transcript_product=hypothetical protein | location=TGGT1_chrV:1971631-1977769(+) | protein_length=833 | sequence_SO=chromosome | SO=protein_coding_gene | is_pseudo=false	TGGT1_285950-t26_1-p1	1	3700.66	27
FALSE	High	NPLAESSEEAK	[R].NPLAESSEEAK.[T]	1xTMTpro [K11]; 1xTMTpro [N-Term]; 1xPhospho [S6(100)]	1xTMTpro [K11]; 1xTMTpro [N-Term]; 1xPhospho [S6(100); S7(0)]	2.09877e-06	6.11917e-05	1	1	1	TGGT1_248810-t26_1-p1	TGGT1_248810-t26_1-p1 [313-323]	TGGT1_248810-t26_1-p1 1xPhospho [S318(100); S319(0)]	TGGT1_248810-t26_1-p1 1xPhospho [S318(100)]	transcript=TGGT1_248810-t26_1 | gene=TGGT1_248810 | organism=Toxoplasma_gondii_GT1 | gene_product=Nuclear factor NF7 [Source:UniProtKB/TrEMBL;Acc:S7V0H2] | transcript_product=nuclear factor NF7 | location=TGGT1_chrXII:4119880-4123828(+) | protein_length=497 | sequence_SO=chromosome | SO=protein_coding_gene | is_pseudo=false	TGGT1_248810-t26_1-p1	0	1862.94	11	0.985	1.404	0.886	1.255	1.237	1.762	1.112	1.228	1.306	1.626	-0.02	0.49	-0.17	0.33	0.31	0.82	0.15	0.3	0.39	0.7	0.963448	0.289112	0.690048	0.202533	0.638719	0.255519	0.784817	0.595309	0.424589	0.162739
FALSE	High	NHPCSDQEQHR	[K].NHPCSDQEQHR.[F]	1xMethylthio [C4]; 1xTMTpro [N-Term]; 1xPhospho [S5(100)]	1xMethylthio [C4]; 1xTMTpro [N-Term]; 1xPhospho [S5(100)]	6.25915e-05	6.11917e-05	1	1	4	TGGT1_208360-t26_1-p1	TGGT1_208360-t26_1-p1 [904-914]	TGGT1_208360-t26_1-p1 1xMethylthio [C907]; 1xPhospho [S908(100)]	TGGT1_208360-t26_1-p1 1xMethylthio [C907]; 1xPhospho [S908(100)]	transcript=TGGT1_208360-t26_1 | gene=TGGT1_208360 | organism=Toxoplasma_gondii_GT1 | gene_product=hypothetical protein | transcript_product=hypothetical protein | location=TGGT1_chrIb:646929-649886(+) | protein_length=985 | sequence_SO=chromosome | SO=protein_coding_gene | is_pseudo=false	TGGT1_208360-t26_1-p1	0	1780.72	11
FALSE	High	NPLLEESPVESVEPR	[R].NPLLEESPVESVEPR.[E]	1xTMTpro [N-Term]; 1xPhospho [S7(100)]	1xTMTpro [N-Term]; 1xPhospho [S7(100); S11(0)]	2.69182e-08	6.11917e-05	1	1	2	TGGT1_202360-t26_1-p1	TGGT1_202360-t26_1-p1 [265-279]	TGGT1_202360-t26_1-p1 1xPhospho [S271(100); S275(0)]	TGGT1_202360-t26_1-p1 1xPhospho [S271(100)]	transcript=TGGT1_202360-t26_1 | gene=TGGT1_202360 | organism=Toxoplasma_gondii_GT1 | gene_product=Putative methylase [Source:UniProtKB/TrEMBL;Acc:S7WAE4] | transcript_product=putative methylase | location=TGGT1_chrVIIa:3293425-3300114(+) | protein_length=483 | sequence_SO=chromosome | SO=protein_coding_gene | is_pseudo=false	TGGT1_202360-t26_1-p1	0	2079.03	15
FALSE	High	NPLSHPPSSQRSSLSSSVK	[K].NPLSHPPSSQRSSLSSSVK.[V]	1xTMTpro [K19]; 1xTMTpro [N-Term]; 3xPhospho [S]	1xTMTpro [K19]; 1xTMTpro [N-Term]; 3xPhospho [S4(0); S8(75); S9(75); S12(75); S13(75); S15(0); S16(0); S17(0)]	0.00022938	6.11917e-05	1	1	1	TGGT1_273920-t26_1-p1	TGGT1_273920-t26_1-p1 [16-34]	TGGT1_273920-t26_1-p1 3xPhospho [S19(0); S23(75); S24(75); S27(75); S28(75); S30(0); S31(0); S32(0)]	TGGT1_273920-t26_1-p1 3xPhospho [S]	transcript=TGGT1_273920-t26_1 | gene=TGGT1_273920 | organism=Toxoplasma_gondii_GT1 | gene_product=Aldo_ket_red domain-containing protein [Source:UniProtKB/TrEMBL;Acc:S7V3L0] | transcript_product=putative aldose reductase | location=TGGT1_chrVIII:3169259-3173466(+) | protein_length=537 | sequence_SO=chromosome | SO=protein_coding_gene | is_pseudo=false	TGGT1_273920-t26_1-p1	1	2843.34	19
FALSE	High	NSAPSPHDGER	[R].NSAPSPHDGER.[A]	1xTMTpro [N-Term]; 1xPhospho [S5(100)]	1xTMTpro [N-Term]; 1xPhospho [S2(0); S5(100)]	2.75896e-06	6.11917e-05	1	1	8	TGGT1_258780-t26_1-p1	TGGT1_258780-t26_1-p1 [6-16]	TGGT1_258780-t26_1-p1 1xPhospho [S7(0); S10(100)]	TGGT1_258780-t26_1-p1 1xPhospho [S10(100)]	transcript=TGGT1_258780-t26_1 | gene=TGGT1_258780 | organism=Toxoplasma_gondii_GT1 | gene_product=OTU domain-containing protein [Source:UniProtKB/TrEMBL;Acc:S7UZ34] | transcript_product=OTU family cysteine protease | location=TGGT1_chrVIIb:3153619-3154710(-) | protein_length=363 | sequence_SO=chromosome | SO=protein_coding_gene | is_pseudo=false	TGGT1_258780-t26_1-p1	0	1550.69	11	0.515	0.536	0.51	1.514	0.78	0.811	0.771	0.828	0.824	0.805	-0.96	-0.9	-0.97	0.6	-0.36	-0.3	-0.37	-0.27	-0.28	-0.31	0.312768	0.40076	0.324584	0.531817	0.250419	0.0123766	0.193192	0.32317	0.37381	0.334883
FALSE	High	NSCVAAGGDSDEDALVTGHR	[R].NSCVAAGGDSDEDALVTGHR.[R]	1xMethylthio [C3]; 1xTMTpro [N-Term]; 1xPhospho [S10(100)]	1xMethylthio [C3]; 1xTMTpro [N-Term]; 1xPhospho [S2(0); S10(100); T17(0)]	7.61155e-09	6.11917e-05	1	1	4	TGGT1_232080-t26_1-p1	TGGT1_232080-t26_1-p1 [981-1000]	TGGT1_232080-t26_1-p1 1xMethylthio [C983]; 1xPhospho [S982(0); S990(100); T997(0)]	TGGT1_232080-t26_1-p1 1xMethylthio [C983]; 1xPhospho [S990(100)]	transcript=TGGT1_232080-t26_1 | gene=TGGT1_232080 | organism=Toxoplasma_gondii_GT1 | gene_product=Chorein_N domain-containing protein [Source:UniProtKB/TrEMBL;Acc:S7WJ08] | transcript_product=hypothetical protein | location=TGGT1_chrVIII:1804634-1839298(-) | protein_length=10329 | sequence_SO=chromosome | SO=protein_coding_gene | is_pseudo=false	TGGT1_232080-t26_1-p1	0	2404.02	20
FALSE	High	NSDAGDREDPEEEDEYDEDEASGTAR	[R].NSDAGDREDPEEEDEYDEDEASGTAR.[G]	1xTMTpro [N-Term]	1xTMTpro [N-Term]	6.30512e-16	6.11917e-05	1	1	3	TGGT1_247730-t26_1-p1	TGGT1_247730-t26_1-p1 [536-561]			transcript=TGGT1_247730-t26_1 | gene=TGGT1_247730 | organism=Toxoplasma_gondii_GT1 | gene_product=AP2 domain transcription factor AP2XII-5 [Source:UniProtKB/TrEMBL;Acc:S7V143] | transcript_product=AP2 domain transcription factor AP2XII-5 | location=TGGT1_chrXII:3468697-3473688(-) | protein_length=1502 | sequence_SO=chromosome | SO=protein_coding_gene | is_pseudo=false	TGGT1_247730-t26_1-p1	1	3205.31	26	0.814	0.873	0.846	1.289	1.049	1.126	1.09	0.967	1.189	0.95	-0.3	-0.2	-0.24	0.37	0.07	0.17	0.12	-0.05	0.25	-0.07	0.408769	0.320298	0.463447	0.0666632	0.833481	0.244912	0.607815	0.687782	0.429249	0.70503
FALSE	High	NSDAGDREDPEEEDEYDEDEASGTAR	[R].NSDAGDREDPEEEDEYDEDEASGTAR.[G]	1xTMTpro [N-Term]; 1xPhospho [S2(100)]	1xTMTpro [N-Term]; 1xPhospho [S2(100); Y16(0); S22(0); T24(0)]	3.66396e-08	6.11917e-05	1	1	2	TGGT1_247730-t26_1-p1	TGGT1_247730-t26_1-p1 [536-561]	TGGT1_247730-t26_1-p1 1xPhospho [S537(100); Y551(0); S557(0); T559(0)]	TGGT1_247730-t26_1-p1 1xPhospho [S537(100)]	transcript=TGGT1_247730-t26_1 | gene=TGGT1_247730 | organism=Toxoplasma_gondii_GT1 | gene_product=AP2 domain transcription factor AP2XII-5 [Source:UniProtKB/TrEMBL;Acc:S7V143] | transcript_product=AP2 domain transcription factor AP2XII-5 | location=TGGT1_chrXII:3468697-3473688(-) | protein_length=1502 | sequence_SO=chromosome | SO=protein_coding_gene | is_pseudo=false	TGGT1_247730-t26_1-p1	1	3285.28	26
FALSE	High	NSDDHQRPSDHFPSR	[R].NSDDHQRPSDHFPSR.[D]	1xTMTpro [N-Term]; 1xPhospho [S2(100)]	1xTMTpro [N-Term]; 1xPhospho [S2(100); S9(0); S14(0)]	8.43102e-05	6.11917e-05	1	1	3	TGGT1_224720-t26_1-p1	TGGT1_224720-t26_1-p1 [244-258]	TGGT1_224720-t26_1-p1 1xPhospho [S245(100); S252(0); S257(0)]	TGGT1_224720-t26_1-p1 1xPhospho [S245(100)]	transcript=TGGT1_224720-t26_1 | gene=TGGT1_224720 | organism=Toxoplasma_gondii_GT1 | gene_product=RRM domain-containing protein [Source:UniProtKB/TrEMBL;Acc:S7WCB9] | transcript_product=SPOC domain-containing protein | location=TGGT1_chrX:2763216-2767432(-) | protein_length=704 | sequence_SO=chromosome | SO=protein_coding_gene | is_pseudo=false	TGGT1_224720-t26_1-p1	0	2178.96	15
FALSE	High	NSDEQNSDRDGR	[K].NSDEQNSDRDGR.[R]	1xTMTpro [N-Term]; 1xPhospho [S7(100)]	1xTMTpro [N-Term]; 1xPhospho [S2(0); S7(100)]	2.82842e-06	6.11917e-05	1	1	1	TGGT1_276220-t26_1-p1	TGGT1_276220-t26_1-p1 [562-573]	TGGT1_276220-t26_1-p1 1xPhospho [S563(0); S568(100)]	TGGT1_276220-t26_1-p1 1xPhospho [S568(100)]	transcript=TGGT1_276220-t26_1 | gene=TGGT1_276220 | organism=Toxoplasma_gondii_GT1 | gene_product=hypothetical protein | transcript_product=hypothetical protein | location=TGGT1_chrIII:26218-29235(+) | protein_length=1005 | sequence_SO=chromosome | SO=protein_coding_gene | is_pseudo=false	TGGT1_276220-t26_1-p1	1	1776.75	12	0.586	0.59	0.595	1.545	0.905	0.912	0.919	0.989	0.967	0.913	-0.77	-0.76	-0.75	0.63	-0.14	-0.13	-0.12	-0.02	-0.05	-0.13	0.162622	0.26587	0.378557	0.42293	0.707612	0.546415	0.0820033	0.445558	0.517877	0.529292
FALSE	High	NSDFFDGQAPVDSLRPTNAGVDSK	[R].NSDFFDGQAPVDSLRPTNAGVDSK.[G]	1xTMTpro [K24]; 1xTMTpro [N-Term]	1xTMTpro [K24]; 1xTMTpro [N-Term]	6.30512e-16	6.11917e-05	1	1	1	TGGT1_203310-t26_1-p1	TGGT1_203310-t26_1-p1 [40-63]			transcript=TGGT1_203310-t26_1 | gene=TGGT1_203310 | organism=Toxoplasma_gondii_GT1 | gene_product=Dense granule protein GRA7 [Source:UniProtKB/TrEMBL;Acc:A0A125YVB8] | transcript_product=dense granule protein GRA7 | location=TGGT1_chrVIIa:2502941-2503651(+) | protein_length=236 | sequence_SO=chromosome | SO=protein_coding_gene | is_pseudo=false	TGGT1_203310-t26_1-p1	0	3145.6	24	0.818	0.775	0.846	1.426	1.166	1.105	1.206	1.135	1.149	1.386	-0.29	-0.37	-0.24	0.51	0.22	0.14	0.27	0.18	0.2	0.47	0.492961	0.329036	0.348067	0.229924	0.247245	0.0690603	0.108062	0.138974	0.131883	0.130851
FALSE	High	NSDGNLSEGDGSPGPGCSLAAR	[K].NSDGNLSEGDGSPGPGCSLAAR.[Y]	1xMethylthio [C17]; 1xTMTpro [N-Term]; 1xPhospho [S7(100)]	1xMethylthio [C17]; 1xTMTpro [N-Term]; 1xPhospho [S2(0); S7(100); S12(0); S18(0)]	7.53765e-11	6.11917e-05	1	1	4	TGGT1_264820-t26_1-p1	TGGT1_264820-t26_1-p1 [109-130]	TGGT1_264820-t26_1-p1 1xMethylthio [C125]; 1xPhospho [S110(0); S115(100); S120(0); S126(0)]	TGGT1_264820-t26_1-p1 1xMethylthio [C125]; 1xPhospho [S115(100)]	transcript=TGGT1_264820-t26_1 | gene=TGGT1_264820 | organism=Toxoplasma_gondii_GT1 | gene_product=WD_REPEATS_REGION domain-containing protein [Source:UniProtKB/TrEMBL;Acc:S7UGS1] | transcript_product=RbAp48 | location=TGGT1_chrIX:1815450-1824951(-) | protein_length=914 | sequence_SO=chromosome | SO=protein_coding_gene | is_pseudo=false	TGGT1_264820-t26_1-p1	0	2491.05	22
FALSE	High	NSEAGRPGGR	[R].NSEAGRPGGR.[S]	1xTMTpro [N-Term]; 1xPhospho [S2(100)]	1xTMTpro [N-Term]; 1xPhospho [S2(100)]	0.000228249	6.11917e-05	1	1	2	TGGT1_279320-t26_1-p1	TGGT1_279320-t26_1-p1 [4914-4923]	TGGT1_279320-t26_1-p1 1xPhospho [S4915(100)]	TGGT1_279320-t26_1-p1 1xPhospho [S4915(100)]	transcript=TGGT1_279320-t26_1 | gene=TGGT1_279320 | organism=Toxoplasma_gondii_GT1 | gene_product=hypothetical protein | transcript_product=hypothetical protein | location=TGGT1_chrIX:99003-113921(-) | protein_length=4972 | sequence_SO=chromosome | SO=protein_coding_gene | is_pseudo=false	TGGT1_279320-t26_1-p1	0	1384.67	10	0.652	0.464	0.604	1.458	0.95	0.676	0.881	0.957	0.921	1.055	-0.62	-1.11	-0.73	0.54	-0.07	-0.56	-0.18	-0.06	-0.12	0.08	0.505888	0.224723	0.452429	0.62807	0.767315	0.40327	0.522868	0.860827	0.441398	0.665599
FALSE	High	NSECAGAVSR	[R].NSECAGAVSR.[S]	1xMethylthio [C4]; 1xTMTpro [N-Term]; 1xPhospho [S2(100)]	1xMethylthio [C4]; 1xTMTpro [N-Term]; 1xPhospho [S2(100); S9(0)]	5.13683e-06	6.11917e-05	1	1	1	TGGT1_280560-t26_1-p1	TGGT1_280560-t26_1-p1 [246-255]	TGGT1_280560-t26_1-p1 1xMethylthio [C249]; 1xPhospho [S247(100); S254(0)]	TGGT1_280560-t26_1-p1 1xMethylthio [C249]; 1xPhospho [S247(100)]	transcript=TGGT1_280560-t26_1 | gene=TGGT1_280560 | organism=Toxoplasma_gondii_GT1 | gene_product=Selenide, water dikinase [Source:UniProtKB/TrEMBL;Acc:S7UU79] | transcript_product=selenide, water dikinase | location=TGGT1_chrVIIa:275729-285116(-) | protein_length=1298 | sequence_SO=chromosome | SO=protein_coding_gene | is_pseudo=false	TGGT1_280560-t26_1-p1	0	1423.6	10	0.623	0.65	0.741	1.306	0.813	0.849	0.968	0.921	0.993	0.951	-0.68	-0.62	-0.43	0.39	-0.3	-0.24	-0.05	-0.12	-0.01	-0.07	0.470934	0.371006	0.240893	0.511733	0.410234	0.0270651	0.871432	0.417918	0.945639	0.0592463
FALSE	High	NSAGVAGGSGVR	[R].NSAGVAGGSGVR.[T]	1xTMTpro [N-Term]; 1xPhospho [S2(100)]	1xTMTpro [N-Term]; 1xPhospho [S2(100); S9(0)]	3.6603e-05	6.11917e-05	1	1	3	TGGT1_202890-t26_1-p1	TGGT1_202890-t26_1-p1 [131-142]	TGGT1_202890-t26_1-p1 1xPhospho [S132(100); S139(0)]	TGGT1_202890-t26_1-p1 1xPhospho [S132(100)]	transcript=TGGT1_202890-t26_1 | gene=TGGT1_202890 | organism=Toxoplasma_gondii_GT1 | gene_product=hypothetical protein | transcript_product=hypothetical protein | location=TGGT1_chrVIIa:2858390-2859523(-) | protein_length=377 | sequence_SO=chromosome | SO=protein_coding_gene | is_pseudo=false	TGGT1_202890-t26_1-p1	0	1415.7	12	0.524	0.557	0.589	1.437	0.754	0.8	0.846	0.804	0.932	0.855	-0.93	-0.84	-0.76	0.52	-0.41	-0.32	-0.24	-0.31	-0.1	-0.23	0.379837	0.363818	0.35413	0.322895	0.443919	0.42387	0.415876	0.392581	0.835382	0.465376
FALSE	High	NSFPHASTNAEQGEAADAR	[R].NSFPHASTNAEQGEAADAR.[V]	1xTMTpro [N-Term]; 1xPhospho [S2(100)]	1xTMTpro [N-Term]; 1xPhospho [S2(100); S7(0); T8(0)]	3.20283e-06	6.11917e-05	1	1	1	TGGT1_210430-t26_1-p1	TGGT1_210430-t26_1-p1 [143-161]	TGGT1_210430-t26_1-p1 1xPhospho [S144(100); S149(0); T150(0)]	TGGT1_210430-t26_1-p1 1xPhospho [S144(100)]	transcript=TGGT1_210430-t26_1 | gene=TGGT1_210430 | organism=Toxoplasma_gondii_GT1 | gene_product=J domain-containing protein [Source:UniProtKB/TrEMBL;Acc:S7VXA8] | transcript_product=DnaJ domain-containing protein | location=TGGT1_chrIX:4589516-4598135(-) | protein_length=2010 | sequence_SO=chromosome | SO=protein_coding_gene | is_pseudo=false	TGGT1_210430-t26_1-p1	0	2357.05	19
FALSE	High	NSHDSTDSAQGDSWIYK	[K].NSHDSTDSAQGDSWIYK.[A]	1xTMTpro [K17]; 1xTMTpro [N-Term]; 2xPhospho [S8(100); S/T/Y]	1xTMTpro [K17]; 1xTMTpro [N-Term]; 2xPhospho [S2(0); S5(50); T6(50); S8(100); S13(0); Y16(0)]	5.08685e-07	6.11917e-05	1	1	1	TGGT1_278600-t26_1-p1	TGGT1_278600-t26_1-p1 [1276-1292]	TGGT1_278600-t26_1-p1 2xPhospho [S1277(0); S1280(50); T1281(50); S1283(100); S1288(0); Y1291(0)]	TGGT1_278600-t26_1-p1 2xPhospho [S1283(100); S/T/Y]	transcript=TGGT1_278600-t26_1 | gene=TGGT1_278600 | organism=Toxoplasma_gondii_GT1 | gene_product=hypothetical protein | transcript_product=hypothetical protein | location=TGGT1_chrXII:5917137-5922555(+) | protein_length=1311 | sequence_SO=chromosome | SO=protein_coding_gene | is_pseudo=false	TGGT1_278600-t26_1-p1	0	2679.16	17
FALSE	High	NSLHTDNMPGDPSALPQLR	[R].NSLHTDNMPGDPSALPQLR.[R]	1xTMTpro [N-Term]; 1xPhospho [S2(100)]	1xTMTpro [N-Term]; 1xPhospho [S2(100); T5(0); S13(0)]	4.84194e-11	6.11917e-05	1	1	3	TGGT1_227610-t26_1-p1	TGGT1_227610-t26_1-p1 [3549-3567]	TGGT1_227610-t26_1-p1 1xPhospho [S3550(100); T3553(0); S3561(0)]	TGGT1_227610-t26_1-p1 1xPhospho [S3550(100)]	transcript=TGGT1_227610-t26_1 | gene=TGGT1_227610 | organism=Toxoplasma_gondii_GT1 | gene_product=hypothetical protein | transcript_product=hypothetical protein | location=TGGT1_chrX:785051-801902(+) | protein_length=3648 | sequence_SO=chromosome | SO=protein_coding_gene | is_pseudo=false	TGGT1_227610-t26_1-p1	0	2447.17	19	0.785	0.969	0.826	1.483	1.164	1.438	1.225	1.287	1.203	1.027	-0.35	-0.05	-0.28	0.57	0.22	0.52	0.29	0.36	0.27	0.04	0.679185	0.94687	0.760243	0.427529	0.441084	0.104112	0.445246	0.125472	0.0884058	0.0185588
FALSE	High	NSLHTDNMPGDPSALPQLR	[R].NSLHTDNMPGDPSALPQLR.[R]	1xOxidation [M8]; 1xTMTpro [N-Term]; 1xPhospho [S2(100)]	1xOxidation [M8]; 1xTMTpro [N-Term]; 1xPhospho [S2(100); T5(0); S13(0)]	6.84435e-05	6.11917e-05	1	1	1	TGGT1_227610-t26_1-p1	TGGT1_227610-t26_1-p1 [3549-3567]	TGGT1_227610-t26_1-p1 1xPhospho [S3550(100); T3553(0); S3561(0)]	TGGT1_227610-t26_1-p1 1xPhospho [S3550(100)]	transcript=TGGT1_227610-t26_1 | gene=TGGT1_227610 | organism=Toxoplasma_gondii_GT1 | gene_product=hypothetical protein | transcript_product=hypothetical protein | location=TGGT1_chrX:785051-801902(+) | protein_length=3648 | sequence_SO=chromosome | SO=protein_coding_gene | is_pseudo=false	TGGT1_227610-t26_1-p1	0	2463.17	19	1.241	1.229	0.907	0.892	1.106	1.096	0.809	1.142	1.028	0.89	0.31	0.3	-0.14	-0.17	0.15	0.13	-0.31	0.19	0.04	-0.17	0.417731	0.653232	0.634308	0.359585	0.474913	0.790009	0.226154	0.50883	0.768687	0.401887
FALSE	High	NSPEVEGYAPR	[R].NSPEVEGYAPR.[R]	1xTMTpro [N-Term]; 1xPhospho [S2(100)]	1xTMTpro [N-Term]; 1xPhospho [S2(100); Y8(0)]	2.82842e-06	6.11917e-05	1	1	6	TGGT1_201140-t26_1-p1	TGGT1_201140-t26_1-p1 [96-106]	TGGT1_201140-t26_1-p1 1xPhospho [S97(100); Y103(0)]	TGGT1_201140-t26_1-p1 1xPhospho [S97(100)]	transcript=TGGT1_201140-t26_1 | gene=TGGT1_201140 | organism=Toxoplasma_gondii_GT1 | gene_product=hypothetical protein | transcript_product=hypothetical protein | location=TGGT1_chrVIIa:3909741-3917284(+) | protein_length=1051 | sequence_SO=chromosome | SO=protein_coding_gene | is_pseudo=false	TGGT1_201140-t26_1-p1	0	1602.75	11	0.615	0.659	0.737	1.392	0.857	0.918	1.026	1.016	0.947	0.967	-0.7	-0.6	-0.44	0.48	-0.22	-0.12	0.04	0.02	-0.08	-0.05	0.438868	0.493279	0.569866	0.537653	0.112139	0.248143	0.209287	0.00326562	0.0559411	0.54819
FALSE	High	NSPIHQILPTR	[R].NSPIHQILPTR.[S]	1xTMTpro [N-Term]; 1xPhospho [S2(100)]	1xTMTpro [N-Term]; 1xPhospho [S2(100); T10(0)]	1.88127e-06	6.11917e-05	1	1	3	TGGT1_268370-t26_1-p1	TGGT1_268370-t26_1-p1 [8343-8353]	TGGT1_268370-t26_1-p1 1xPhospho [S8344(100); T8352(0)]	TGGT1_268370-t26_1-p1 1xPhospho [S8344(100)]	transcript=TGGT1_268370-t26_1 | gene=TGGT1_268370 | organism=Toxoplasma_gondii_GT1 | gene_product=Non-specific serine/threonine protein kinase [Source:UniProtKB/TrEMBL;Acc:S7WDQ9] | transcript_product=non-specific serine/threonine protein kinase | location=TGGT1_chrVIII:6481671-6517585(-) | protein_length=8429 | sequence_SO=chromosome | SO=protein_coding_gene | is_pseudo=false	TGGT1_268370-t26_1-p1	0	1659.89	11	0.851	0.865	0.974	1.091	0.928	0.943	1.062	0.757	1.054	0.895	-0.23	-0.21	-0.04	0.13	-0.11	-0.08	0.09	-0.4	0.08	-0.16	0.658646	0.698999	0.939808	0.840479	0.472679	0.48086	0.506637	0.203744	0.540977	0.771856
FALSE	High	NSPQTFQAAGGDR	[K].NSPQTFQAAGGDR.[Q]	1xTMTpro [N-Term]; 1xPhospho [S2(100)]	1xTMTpro [N-Term]; 1xPhospho [S2(100); T5(0)]	2.1721e-05	6.11917e-05	1	1	1	TGGT1_236860-t26_1-p1	TGGT1_236860-t26_1-p1 [1221-1233]	TGGT1_236860-t26_1-p1 1xPhospho [S1222(100); T1225(0)]	TGGT1_236860-t26_1-p1 1xPhospho [S1222(100)]	transcript=TGGT1_236860-t26_1 | gene=TGGT1_236860 | organism=Toxoplasma_gondii_GT1 | gene_product=Haloacid dehalogenase family hydrolase domain-containing protein [Source:UniProtKB/TrEMBL;Acc:S7W5V6] | transcript_product=haloacid dehalogenase family hydrolase domain-containing protein | location=TGGT1_chrX:5441967-5450118(+) | protein_length=2473 | sequence_SO=chromosome | SO=protein_coding_gene …	TGGT1_236860-t26_1-p1	0	1732.8	13
FALSE	High	NSPSVSAPSTPAR	[R].NSPSVSAPSTPAR.[S]	1xTMTpro [N-Term]; 1xPhospho [S2(99.6)]	1xTMTpro [N-Term]; 1xPhospho [S2(99.6); S4(0.4); S6(0); S9(0); T10(0)]	0.000184518	6.11917e-05	1	1	2	TGGT1_250820-t26_1-p1	TGGT1_250820-t26_1-p1 [55-67]	TGGT1_250820-t26_1-p1 1xPhospho [S56(99.6); S58(0.4); S60(0); S63(0); T64(0)]	TGGT1_250820-t26_1-p1 1xPhospho [S56(99.6)]	transcript=TGGT1_250820-t26_1 | gene=TGGT1_250820 | organism=Toxoplasma_gondii_GT1 | gene_product=hypothetical protein | transcript_product=hypothetical protein | location=TGGT1_chrXII:5170586-5175102(+) | protein_length=1156 | sequence_SO=chromosome | SO=protein_coding_gene | is_pseudo=false	TGGT1_250820-t26_1-p1	0	1654.81	13
FALSE	High	NSQAADSDANGESTEAR	[R].NSQAADSDANGESTEAR.[K]	1xTMTpro [N-Term]	1xTMTpro [N-Term]	3.01915e-12	6.11917e-05	1	1	1	TGGT1_212860-t26_1-p1	TGGT1_212860-t26_1-p1 [350-366]			transcript=TGGT1_212860-t26_1 | gene=TGGT1_212860 | organism=Toxoplasma_gondii_GT1 | gene_product=hypothetical protein | transcript_product=hypothetical protein | location=TGGT1_chrV:522401-525373(+) | protein_length=990 | sequence_SO=chromosome | SO=protein_coding_gene | is_pseudo=false	TGGT1_212860-t26_1-p1	0	2026.92	17
FALSE	High	NSQAADSDANGESTEAR	[R].NSQAADSDANGESTEAR.[K]	1xTMTpro [N-Term]; 1xPhospho [S7(100)]	1xTMTpro [N-Term]; 1xPhospho [S2(0); S7(100); S13(0); T14(0)]	3.26858e-10	6.11917e-05	1	1	1	TGGT1_212860-t26_1-p1	TGGT1_212860-t26_1-p1 [350-366]	TGGT1_212860-t26_1-p1 1xPhospho [S351(0); S356(100); S362(0); T363(0)]	TGGT1_212860-t26_1-p1 1xPhospho [S356(100)]	transcript=TGGT1_212860-t26_1 | gene=TGGT1_212860 | organism=Toxoplasma_gondii_GT1 | gene_product=hypothetical protein | transcript_product=hypothetical protein | location=TGGT1_chrV:522401-525373(+) | protein_length=990 | sequence_SO=chromosome | SO=protein_coding_gene | is_pseudo=false	TGGT1_212860-t26_1-p1	0	2106.89	17
FALSE	High	NSQSEEQGAAER	[R].NSQSEEQGAAER.[N]	1xTMTpro [N-Term]; 1xPhospho [S2(100)]	1xTMTpro [N-Term]; 1xPhospho [S2(100); S4(0)]	0.000422706	6.11917e-05	1	1	1	TGGT1_290310-t26_1-p1	TGGT1_290310-t26_1-p1 [900-911]	TGGT1_290310-t26_1-p1 1xPhospho [S901(100); S903(0)]	TGGT1_290310-t26_1-p1 1xPhospho [S901(100)]	transcript=TGGT1_290310-t26_1 | gene=TGGT1_290310 | organism=Toxoplasma_gondii_GT1 | gene_product=hypothetical protein | transcript_product=hypothetical protein | location=TGGT1_chrIX:3503340-3512635(-) | protein_length=1880 | sequence_SO=chromosome | SO=protein_coding_gene | is_pseudo=false	TGGT1_290310-t26_1-p1	0	1689.74	12
FALSE	High	NSHAASGETEDVCVETPDADR	[R].NSHAASGETEDVCVETPDADR.[D]	1xMethylthio [C13]; 1xTMTpro [N-Term]; 1xPhospho [S2(99.6)]	1xMethylthio [C13]; 1xTMTpro [N-Term]; 1xPhospho [S2(99.6); S6(0.4); T9(0); T16(0)]	2.63675e-05	6.11917e-05	1	1	1	TGGT1_294720-t26_1-p1	TGGT1_294720-t26_1-p1 [314-334]	TGGT1_294720-t26_1-p1 1xMethylthio [C326]; 1xPhospho [S315(99.6); S319(0.4); T322(0); T329(0)]	TGGT1_294720-t26_1-p1 1xMethylthio [C326]; 1xPhospho [S315(99.6)]	transcript=TGGT1_294720-t26_1 | gene=TGGT1_294720 | organism=Toxoplasma_gondii_GT1 | gene_product=RING-type domain-containing protein [Source:UniProtKB/TrEMBL;Acc:A0A125YW84] | transcript_product=hypothetical protein | location=TGGT1_chrIa:1077965-1080988(+) | protein_length=1007 | sequence_SO=chromosome | SO=protein_coding_gene | is_pseudo=false	TGGT1_294720-t26_1-p1	0	2633.08	21
FALSE	High	NRSDESLRGGIDGSETSGK	[R].NRSDESLRGGIDGSETSGK.[K]	1xTMTpro [K19]; 1xTMTpro [N-Term]; 2xPhospho [S3(100); S6(100)]	1xTMTpro [K19]; 1xTMTpro [N-Term]; 2xPhospho [S3(100); S6(100); S14(0); T16(0); S17(0)]	1.34899e-12	6.11917e-05	1	1	11	TGGT1_263660-t26_1-p1	TGGT1_263660-t26_1-p1 [118-136]	TGGT1_263660-t26_1-p1 2xPhospho [S120(100); S123(100); S131(0); T133(0); S134(0)]	TGGT1_263660-t26_1-p1 2xPhospho [S120(100); S123(100)]	transcript=TGGT1_263660-t26_1 | gene=TGGT1_263660 | organism=Toxoplasma_gondii_GT1 | gene_product=hypothetical protein | transcript_product=hypothetical protein | location=TGGT1_chrVIIb:377450-381342(-) | protein_length=282 | sequence_SO=chromosome | SO=protein_coding_gene | is_pseudo=false	TGGT1_263660-t26_1-p1	2	2733.27	19	1.677	1.384	1.298	0.748	1.254	1.036	0.971	1.213	1.059	0.99	0.75	0.47	0.38	-0.42	0.33	0.05	-0.04	0.28	0.08	-0.02	0.533835	0.532407	0.599332	0.484276	0.586766	0.748117	0.78441	0.238295	0.337172	0.961778
FALSE	High	NRQSVSAEAYGEWNKR	[K].NRQSVSAEAYGEWNKR.[K]	1xTMTpro [K15]; 1xTMTpro [N-Term]; 1xPhospho [S4(100)]	1xTMTpro [K15]; 1xTMTpro [N-Term]; 1xPhospho [S4(100); S6(0); Y10(0)]	1.00568e-09	6.11917e-05	1	1	12	TGGT1_242070-t26_1-p1	TGGT1_242070-t26_1-p1 [91-106]	TGGT1_242070-t26_1-p1 1xPhospho [S94(100); S96(0); Y100(0)]	TGGT1_242070-t26_1-p1 1xPhospho [S94(100)]	transcript=TGGT1_242070-t26_1 | gene=TGGT1_242070 | organism=Toxoplasma_gondii_GT1 | gene_product=cAMP-dependent protein kinase regulatory subunit [Source:UniProtKB/TrEMBL;Acc:A0A125YLM5] | transcript_product=cAMP-dependent protein kinase regulatory subunit | location=TGGT1_chrVI:1804976-1810461(-) | protein_length=385 | sequence_SO=chromosome | SO=protein_coding_gene | is_pseudo=false	TGGT1_242070-t26_1-p1	2	2583.3	16	0.771	0.909	0.866	1.122	0.865	1.02	0.971	1.255	1.116	1.053	-0.37	-0.14	-0.21	0.17	-0.21	0.03	-0.04	0.33	0.16	0.07	0.41118	0.506331	0.543351	0.50758	0.314649	0.513419	0.649459	0.0615994	0.384311	0.433893
FALSE	High	NRQSVSAEAYGEWNK	[K].NRQSVSAEAYGEWNK.[R]	1xTMTpro [K15]; 1xTMTpro [N-Term]; 1xPhospho [S4(100)]	1xTMTpro [K15]; 1xTMTpro [N-Term]; 1xPhospho [S4(100); S6(0); Y10(0)]	6.30512e-16	6.11917e-05	1	1	88	TGGT1_242070-t26_1-p1	TGGT1_242070-t26_1-p1 [91-105]	TGGT1_242070-t26_1-p1 1xPhospho [S94(100); S96(0); Y100(0)]	TGGT1_242070-t26_1-p1 1xPhospho [S94(100)]	transcript=TGGT1_242070-t26_1 | gene=TGGT1_242070 | organism=Toxoplasma_gondii_GT1 | gene_product=cAMP-dependent protein kinase regulatory subunit [Source:UniProtKB/TrEMBL;Acc:A0A125YLM5] | transcript_product=cAMP-dependent protein kinase regulatory subunit | location=TGGT1_chrVI:1804976-1810461(-) | protein_length=385 | sequence_SO=chromosome | SO=protein_coding_gene | is_pseudo=false	TGGT1_242070-t26_1-p1	1	2427.19	15	1.11	1.025	1.052	0.999	1.109	1.024	1.051	1.074	1.079	1.163	0.15	0.04	0.07	0	0.15	0.03	0.07	0.1	0.11	0.22	0.557847	0.739371	0.36399	0.983308	0.449973	0.440651	0.0565144	0.290289	0.0606315	0.110313
FALSE	High	NPVATEDVSRRESTSPR	[R].NPVATEDVSRRESTSPR.[R]	1xTMTpro [N-Term]; 3xPhospho [S9(99.6); S13(99.6); T/S]	1xTMTpro [N-Term]; 3xPhospho [T5(0); S9(99.6); S13(99.6); T14(50.4); S15(50.4)]	1.03583e-06	6.11917e-05	1	1	4	TGGT1_306220-t26_1-p1	TGGT1_306220-t26_1-p1 [529-545]	TGGT1_306220-t26_1-p1 3xPhospho [T533(0); S537(99.6); S541(99.6); T542(50.4); S543(50.4)]	TGGT1_306220-t26_1-p1 3xPhospho [S537(99.6); S541(99.6); T/S]	transcript=TGGT1_306220-t26_1 | gene=TGGT1_306220 | organism=Toxoplasma_gondii_GT1 | gene_product=hypothetical protein | transcript_product=hypothetical protein | location=TGGT1_chrIX:5617255-5624378(+) | protein_length=675 | sequence_SO=chromosome | SO=protein_coding_gene | is_pseudo=false	TGGT1_306220-t26_1-p1	2	2445.05	17
FALSE	High	NQGFLSIHYDYANLPEEER	[R].NQGFLSIHYDYANLPEEER.[K]	1xTMTpro [N-Term]; 1xPhospho [S6(100)]	1xTMTpro [N-Term]; 1xPhospho [S6(100); Y9(0); Y11(0)]	1.32851e-08	6.11917e-05	1	1	1	TGGT1_300100-t26_1-p1	TGGT1_300100-t26_1-p1 [1118-1136]	TGGT1_300100-t26_1-p1 1xPhospho [S1123(100); Y1126(0); Y1128(0)]	TGGT1_300100-t26_1-p1 1xPhospho [S1123(100)]	transcript=TGGT1_300100-t26_1 | gene=TGGT1_300100 | organism=Toxoplasma_gondii_GT1 | gene_product=Rhoptry neck protein RON2 [Source:UniProtKB/TrEMBL;Acc:S7UGV9] | transcript_product=rhoptry neck protein RON2 | location=TGGT1_chrXII:175560-186129(-) | protein_length=1479 | sequence_SO=chromosome | SO=protein_coding_gene | is_pseudo=false	TGGT1_300100-t26_1-p1	0	2679.24	19
FALSE	High	NQKPSQVNGAPGSPTEPAGQK	[K].NQKPSQVNGAPGSPTEPAGQK.[Q]	2xTMTpro [K3; K21]; 1xTMTpro [N-Term]; 1xPhospho [S13(99.7)]	2xTMTpro [K3; K21]; 1xTMTpro [N-Term]; 1xPhospho [S5(0); S13(99.7); T15(0.3)]	4.42495e-06	6.11917e-05	1	1	1	Q9BQG0	Q9BQG0 [1255-1275]	Q9BQG0 1xPhospho [S1259(0); S1267(99.7); T1269(0.3)]	Q9BQG0 1xPhospho [S1267(99.7)]	Myb-binding protein 1A OS=Homo sapiens (Human) OX=9606 GN=MYBBP1A PE=1 SV=2	Q9BQG0	0	3084.63	21
FALSE	High	NQNHDNSPR	[R].NQNHDNSPR.[S]	1xTMTpro [N-Term]; 1xPhospho [S7(100)]	1xTMTpro [N-Term]; 1xPhospho [S7(100)]	1.66901e-05	6.11917e-05	1	1	7	TGGT1_208360-t26_1-p1	TGGT1_208360-t26_1-p1 [825-833]	TGGT1_208360-t26_1-p1 1xPhospho [S831(100)]	TGGT1_208360-t26_1-p1 1xPhospho [S831(100)]	transcript=TGGT1_208360-t26_1 | gene=TGGT1_208360 | organism=Toxoplasma_gondii_GT1 | gene_product=hypothetical protein | transcript_product=hypothetical protein | location=TGGT1_chrIb:646929-649886(+) | protein_length=985 | sequence_SO=chromosome | SO=protein_coding_gene | is_pseudo=false	TGGT1_208360-t26_1-p1	0	1465.65	9	0.606	0.666	0.635	1.567	0.95	1.043	0.995	0.907	0.961	0.876	-0.72	-0.59	-0.66	0.65	-0.07	0.06	-0.01	-0.14	-0.06	-0.19	0.272492	0.491125	0.358527	0.337042	0.37606	0.80345	0.866448	0.34881	0.721313	0.437413
FALSE	High	NQQEDSGVAPSPSEAAVTTQSGGEGSR	[R].NQQEDSGVAPSPSEAAVTTQSGGEGSR.[I]	1xTMTpro [N-Term]	1xTMTpro [N-Term]	6.30512e-16	6.11917e-05	1	1	5	TGGT1_225690-t26_1-p1	TGGT1_225690-t26_1-p1 [312-338]			transcript=TGGT1_225690-t26_1 | gene=TGGT1_225690 | organism=Toxoplasma_gondii_GT1 | gene_product=hypothetical protein | transcript_product=hypothetical protein | location=TGGT1_chrX:2025685-2031135(+) | protein_length=1816 | sequence_SO=chromosome | SO=protein_coding_gene | is_pseudo=false	TGGT1_225690-t26_1-p1	0	2950.39	27
FALSE	High	NQQSDNSSDDKEHR	[K].NQQSDNSSDDKEHR.[K]	1xTMTpro [K11]; 1xTMTpro [N-Term]; 1xPhospho [S7(99.7)]	1xTMTpro [K11]; 1xTMTpro [N-Term]; 1xPhospho [S4(0); S7(99.7); S8(0.3)]	0.00012231	6.11917e-05	1	1	5	TGGT1_240440-t26_1-p1	TGGT1_240440-t26_1-p1 [237-250]	TGGT1_240440-t26_1-p1 1xPhospho [S240(0); S243(99.7); S244(0.3)]	TGGT1_240440-t26_1-p1 1xPhospho [S243(99.7)]	transcript=TGGT1_240440-t26_1 | gene=TGGT1_240440 | organism=Toxoplasma_gondii_GT1 | gene_product=hypothetical protein | transcript_product=hypothetical protein | location=TGGT1_chrVI:1252540-1254442(+) | protein_length=370 | sequence_SO=chromosome | SO=protein_coding_gene | is_pseudo=false	TGGT1_240440-t26_1-p1	1	2348.08	14	0.758	0.659	0.687	1.326	1.004	0.873	0.91	0.867	0.783	0.902	-0.4	-0.6	-0.54	0.41	0.01	-0.2	-0.14	-0.21	-0.35	-0.15	0.696347	0.567916	0.645007	0.699578	0.822147	0.160739	0.312098	0.227723	0.130899	0.414074
FALSE	High	NQQSDNSSDDKEHR	[K].NQQSDNSSDDKEHR.[K]	1xTMTpro [K11]; 1xTMTpro [N-Term]; 2xPhospho [S4(100); S7(99.6)]	1xTMTpro [K11]; 1xTMTpro [N-Term]; 2xPhospho [S4(100); S7(99.6); S8(0.4)]	6.99173e-06	6.11917e-05	1	1	1	TGGT1_240440-t26_1-p1	TGGT1_240440-t26_1-p1 [237-250]	TGGT1_240440-t26_1-p1 2xPhospho [S240(100); S243(99.6); S244(0.4)]	TGGT1_240440-t26_1-p1 2xPhospho [S240(100); S243(99.6)]	transcript=TGGT1_240440-t26_1 | gene=TGGT1_240440 | organism=Toxoplasma_gondii_GT1 | gene_product=hypothetical protein | transcript_product=hypothetical protein | location=TGGT1_chrVI:1252540-1254442(+) | protein_length=370 | sequence_SO=chromosome | SO=protein_coding_gene | is_pseudo=false	TGGT1_240440-t26_1-p1	1	2428.04	14
FALSE	High	NQSAPGETDRR	[R].NQSAPGETDRR.[E]	1xTMTpro [N-Term]; 1xPhospho [S3(100)]	1xTMTpro [N-Term]; 1xPhospho [S3(100); T8(0)]	2.01604e-05	6.11917e-05	1	1	2	TGGT1_271460-t26_1-p1	TGGT1_271460-t26_1-p1 [368-378]	TGGT1_271460-t26_1-p1 1xPhospho [S370(100); T375(0)]	TGGT1_271460-t26_1-p1 1xPhospho [S370(100)]	transcript=TGGT1_271460-t26_1 | gene=TGGT1_271460 | organism=Toxoplasma_gondii_GT1 | gene_product=Hydrolase_4 domain-containing protein [Source:UniProtKB/TrEMBL;Acc:S7V3V0] | transcript_product=putative protein c14orf29 | location=TGGT1_chrVIII:4472962-4481955(+) | protein_length=884 | sequence_SO=chromosome | SO=protein_coding_gene | is_pseudo=false	TGGT1_271460-t26_1-p1	1	1614.76	11	0.727	0.693	0.672	1.629	1.184	1.128	1.095	1.074	1.042	0.865	-0.46	-0.53	-0.57	0.7	0.24	0.17	0.13	0.1	0.06	-0.21	0.529209	0.571201	0.496296	0.363158	0.136656	0.564031	0.45754	0.359694	0.745927	0.398531
FALSE	High	NQTAVFGSGTHR	[R].NQTAVFGSGTHR.[I]	1xTMTpro [N-Term]; 1xPhospho [T3(100)]	1xTMTpro [N-Term]; 1xPhospho [T3(100); S8(0); T10(0)]	3.01771e-07	6.11917e-05	1	1	3	TGGT1_311770-t26_1-p1	TGGT1_311770-t26_1-p1 [656-667]	TGGT1_311770-t26_1-p1 1xPhospho [T658(100); S663(0); T665(0)]	TGGT1_311770-t26_1-p1 1xPhospho [T658(100)]	transcript=TGGT1_311770-t26_1 | gene=TGGT1_311770 | organism=Toxoplasma_gondii_GT1 | gene_product=hypothetical protein | transcript_product=hypothetical protein | location=TGGT1_chrXI:2238415-2244852(+) | protein_length=2076 | sequence_SO=chromosome | SO=protein_coding_gene | is_pseudo=false	TGGT1_311770-t26_1-p1	0	1658.8	12	1.481	1.267	1.034	0.917	1.359	1.162	0.949	1.069	1.142	1.067	0.57	0.34	0.05	-0.12	0.44	0.22	-0.08	0.1	0.19	0.09	0.0418266	0.157456	0.872817	0.527073	0.139012	0.506487	0.594501	0.822587	0.127742	0.49442
FALSE	High	NQVALEAQPTPTQNETVAQIR	[K].NQVALEAQPTPTQNETVAQIR.[Q]	1xTMTpro [N-Term]; 1xPhospho [T]	1xTMTpro [N-Term]; 1xPhospho [T10(50); T12(50); T16(0)]	6.54523e-05	6.11917e-05	1	1	1	TGGT1_243200-t26_1-p1	TGGT1_243200-t26_1-p1 [882-902]			transcript=TGGT1_243200-t26_1 | gene=TGGT1_243200 | organism=Toxoplasma_gondii_GT1 | gene_product=hypothetical protein | transcript_product=hypothetical protein | location=TGGT1_chrVI:2355009-2359636(-) | protein_length=1258 | sequence_SO=chromosome | SO=protein_coding_gene | is_pseudo=false	TGGT1_243200-t26_1-p1	0	2692.36	21
FALSE	High	NRDEERSSDEER	[R].NRDEERSSDEER.[S]	1xTMTpro [N-Term]; 2xPhospho [S7(100); S8(100)]	1xTMTpro [N-Term]; 2xPhospho [S7(100); S8(100)]	5.87492e-06	6.11917e-05	1	1	1	TGGT1_224870-t26_1-p1	TGGT1_224870-t26_1-p1 [7036-7047]	TGGT1_224870-t26_1-p1 2xPhospho [S7042(100); S7043(100)]	TGGT1_224870-t26_1-p1 2xPhospho [S7042(100); S7043(100)]	transcript=TGGT1_224870-t26_1 | gene=TGGT1_224870 | organism=Toxoplasma_gondii_GT1 | gene_product=Spatacsin_C domain-containing protein [Source:UniProtKB/TrEMBL;Acc:S7WCA2] | transcript_product=hypothetical protein | location=TGGT1_chrX:2638976-2675045(+) | protein_length=8635 | sequence_SO=chromosome | SO=protein_coding_gene | is_pseudo=false	TGGT1_224870-t26_1-p1	2	1985.79	12	0.839	0.85	0.786	1.246	1.045	1.059	0.98	0.96	1.038	1.013	-0.25	-0.23	-0.35	0.32	0.06	0.08	-0.03	-0.06	0.05	0.02	0.5117	0.647027	0.525926	0.348208	0.528577	0.732124	0.898885	0.347652	0.754696	0.950062
FALSE	High	NRDSDPEGHALDAAPGGSR	[R].NRDSDPEGHALDAAPGGSR.[T]	1xTMTpro [N-Term]; 1xPhospho [S4(100)]	1xTMTpro [N-Term]; 1xPhospho [S4(100); S18(0)]	0.00042688	6.11917e-05	1	1	2	TGGT1_268710-t26_1-p1	TGGT1_268710-t26_1-p1 [1357-1375]	TGGT1_268710-t26_1-p1 1xPhospho [S1360(100); S1374(0)]	TGGT1_268710-t26_1-p1 1xPhospho [S1360(100)]	transcript=TGGT1_268710-t26_1 | gene=TGGT1_268710 | organism=Toxoplasma_gondii_GT1 | gene_product=Tr-type G domain-containing protein [Source:UniProtKB/TrEMBL;Acc:S7V5A5] | transcript_product=elongation factor Tu GTP binding domain-containing protein | location=TGGT1_chrVIII:6343668-6355929(-) | protein_length=1697 | sequence_SO=chromosome | SO=protein_coding_gene | is_pseudo=false	TGGT1_268710-t26_1-p1	1	2306.05	19
FALSE	High	NRDSGAEETER	[R].NRDSGAEETER.[G]	1xTMTpro [N-Term]; 1xPhospho [S4(100)]	1xTMTpro [N-Term]; 1xPhospho [S4(100); T9(0)]	1.66963e-06	6.11917e-05	1	1	7	TGGT1_305190-t26_1-p1	TGGT1_305190-t26_1-p1 [18-28]	TGGT1_305190-t26_1-p1 1xPhospho [S21(100); T26(0)]	TGGT1_305190-t26_1-p1 1xPhospho [S21(100)]	transcript=TGGT1_305190-t26_1 | gene=TGGT1_305190 | organism=Toxoplasma_gondii_GT1 | gene_product=CorA family Mg2+ transporter protein [Source:UniProtKB/TrEMBL;Acc:S7UH40] | transcript_product=CorA family Mg2+ transporter protein | location=TGGT1_chrIX:5054885-5060316(-) | protein_length=837 | sequence_SO=chromosome | SO=protein_coding_gene | is_pseudo=false	TGGT1_305190-t26_1-p1	1	1647.73	11	0.749	0.615	0.723	1.452	1.088	0.893	1.05	1.027	0.956	1.042	-0.42	-0.7	-0.47	0.54	0.12	-0.16	0.07	0.04	-0.06	0.06	0.323861	0.0942417	0.265312	0.319635	0.304961	0.549692	0.571757	0.663934	0.0714792	0.340624
FALSE	High	NREDDEASAGDEILVFDEEGETDESR	[K].NREDDEASAGDEILVFDEEGETDESR.[I]	1xTMTpro [N-Term]; 1xPhospho [S8(100)]	1xTMTpro [N-Term]; 1xPhospho [S8(100); T22(0); S25(0)]	6.30512e-16	6.11917e-05	1	1	13	TGGT1_218600-t26_1-p1	TGGT1_218600-t26_1-p1 [681-706]	TGGT1_218600-t26_1-p1 1xPhospho [S688(100); T702(0); S705(0)]	TGGT1_218600-t26_1-p1 1xPhospho [S688(100)]	transcript=TGGT1_218600-t26_1 | gene=TGGT1_218600 | organism=Toxoplasma_gondii_GT1 | gene_product=RRM domain-containing protein [Source:UniProtKB/TrEMBL;Acc:S7WHH5] | transcript_product=RNA recognition motif-containing protein | location=TGGT1_chrXII:1316835-1323130(+) | protein_length=752 | sequence_SO=chromosome | SO=protein_coding_gene | is_pseudo=false	TGGT1_218600-t26_1-p1	1	3311.4	26
FALSE	High	NREDDEASAGDEILVFDEEGETDESR	[K].NREDDEASAGDEILVFDEEGETDESR.[I]	1xTMTpro [N-Term]; 2xPhospho [S8(100); T22(100)]	1xTMTpro [N-Term]; 2xPhospho [S8(100); T22(100); S25(0)]	2.40157e-11	6.11917e-05	1	1	2	TGGT1_218600-t26_1-p1	TGGT1_218600-t26_1-p1 [681-706]	TGGT1_218600-t26_1-p1 2xPhospho [S688(100); T702(100); S705(0)]	TGGT1_218600-t26_1-p1 2xPhospho [S688(100); T702(100)]	transcript=TGGT1_218600-t26_1 | gene=TGGT1_218600 | organism=Toxoplasma_gondii_GT1 | gene_product=RRM domain-containing protein [Source:UniProtKB/TrEMBL;Acc:S7WHH5] | transcript_product=RNA recognition motif-containing protein | location=TGGT1_chrXII:1316835-1323130(+) | protein_length=752 | sequence_SO=chromosome | SO=protein_coding_gene | is_pseudo=false	TGGT1_218600-t26_1-p1	1	3391.37	26
FALSE	High	NREDDEASAGDEILVFDEEGETDESR	[K].NREDDEASAGDEILVFDEEGETDESR.[I]	1xTMTpro [N-Term]; 3xPhospho [S8(100); T22(100); S25(100)]	1xTMTpro [N-Term]; 3xPhospho [S8(100); T22(100); S25(100)]	5.40071e-09	6.11917e-05	1	1	2	TGGT1_218600-t26_1-p1	TGGT1_218600-t26_1-p1 [681-706]	TGGT1_218600-t26_1-p1 3xPhospho [S688(100); T702(100); S705(100)]	TGGT1_218600-t26_1-p1 3xPhospho [S688(100); T702(100); S705(100)]	transcript=TGGT1_218600-t26_1 | gene=TGGT1_218600 | organism=Toxoplasma_gondii_GT1 | gene_product=RRM domain-containing protein [Source:UniProtKB/TrEMBL;Acc:S7WHH5] | transcript_product=RNA recognition motif-containing protein | location=TGGT1_chrXII:1316835-1323130(+) | protein_length=752 | sequence_SO=chromosome | SO=protein_coding_gene | is_pseudo=false	TGGT1_218600-t26_1-p1	1	3471.34	26
FALSE	High	NREDSPNGDDQESDPEER	[K].NREDSPNGDDQESDPEER.[R]	1xTMTpro [N-Term]; 1xPhospho [S13(100)]	1xTMTpro [N-Term]; 1xPhospho [S5(0); S13(100)]	0.000260822	6.11917e-05	1	1	2	TGGT1_313630-t26_1-p1	TGGT1_313630-t26_1-p1 [2082-2099]	TGGT1_313630-t26_1-p1 1xPhospho [S2086(0); S2094(100)]	TGGT1_313630-t26_1-p1 1xPhospho [S2094(100)]	transcript=TGGT1_313630-t26_1 | gene=TGGT1_313630 | organism=Toxoplasma_gondii_GT1 | gene_product=hypothetical protein | transcript_product=hypothetical protein | location=TGGT1_chrXI:3490678-3536755(-) | protein_length=13453 | sequence_SO=chromosome | SO=protein_coding_gene | is_pseudo=false	TGGT1_313630-t26_1-p1	1	2473.01	18
FALSE	High	NREEDSGETGETPDEQIDETPDGAAVDCLR	[R].NREEDSGETGETPDEQIDETPDGAAVDCLR.[D]	1xMethylthio [C28]; 1xTMTpro [N-Term]; 1xPhospho [T12(100)]	1xMethylthio [C28]; 1xTMTpro [N-Term]; 1xPhospho [S6(0); T9(0); T12(100); T20(0)]	3.03363e-10	6.11917e-05	1	1	1	TGGT1_206450-t26_1-p1	TGGT1_206450-t26_1-p1 [3090-3119]	TGGT1_206450-t26_1-p1 1xMethylthio [C3117]; 1xPhospho [S3095(0); T3098(0); T3101(100); T3109(0)]	TGGT1_206450-t26_1-p1 1xMethylthio [C3117]; 1xPhospho [T3101(100)]	transcript=TGGT1_206450-t26_1 | gene=TGGT1_206450 | organism=Toxoplasma_gondii_GT1 | gene_product=Putative autophagy-related cysteine peptidase atg4 [Source:UniProtKB/TrEMBL;Acc:S7UTT2] | transcript_product=putative autophagy-related cysteine peptidase atg4 | location=TGGT1_chrVIIa:933771-945932(-) | protein_length=3753 | sequence_SO=chromosome | SO=protein_coding_gene | is_pseudo=false	TGGT1_206450-t26_1-p1	1	3678.54	30
FALSE	High	NRESQDGDEDELCTGGAVAVTEMK	[K].NRESQDGDEDELCTGGAVAVTEMK.[K]	1xMethylthio [C13]; 1xTMTpro [K24]; 1xTMTpro [N-Term]; 1xPhospho [S4(100)]	1xMethylthio [C13]; 1xTMTpro [K24]; 1xTMTpro [N-Term]; 1xPhospho [S4(100); T14(0); T21(0)]	1.61269e-07	6.11917e-05	1	1	1	TGGT1_244000-t26_1-p1	TGGT1_244000-t26_1-p1 [639-662]	TGGT1_244000-t26_1-p1 1xMethylthio [C651]; 1xPhospho [S642(100); T652(0); T659(0)]	TGGT1_244000-t26_1-p1 1xMethylthio [C651]; 1xPhospho [S642(100)]	transcript=TGGT1_244000-t26_1 | gene=TGGT1_244000 | organism=Toxoplasma_gondii_GT1 | gene_product=RNA helicase [Source:UniProtKB/TrEMBL;Acc:S7UFQ1] | transcript_product=DEAD/DEAH box helicase domain-containing protein | location=TGGT1_chrVI:2860216-2869406(+) | protein_length=1009 | sequence_SO=chromosome | SO=protein_coding_gene | is_pseudo=false	TGGT1_244000-t26_1-p1	1	3288.47	24
FALSE	High	NRGEEGSPLRGDPAPVEVGPR	[R].NRGEEGSPLRGDPAPVEVGPR.[S]	1xTMTpro [N-Term]; 1xPhospho [S7(100)]	1xTMTpro [N-Term]; 1xPhospho [S7(100)]	2.75932e-07	6.11917e-05	1	1	3	TGGT1_247040-t26_1-p1	TGGT1_247040-t26_1-p1 [351-371]	TGGT1_247040-t26_1-p1 1xPhospho [S357(100)]	TGGT1_247040-t26_1-p1 1xPhospho [S357(100)]	transcript=TGGT1_247040-t26_1 | gene=TGGT1_247040 | organism=Toxoplasma_gondii_GT1 | gene_product=hypothetical protein | transcript_product=hypothetical protein | location=TGGT1_chrXII:3051933-3058222(-) | protein_length=1140 | sequence_SO=chromosome | SO=protein_coding_gene | is_pseudo=false	TGGT1_247040-t26_1-p1	2	2573.28	21
FALSE	High	NRHDSDDEDFDEFGR	[R].NRHDSDDEDFDEFGR.[R]	1xTMTpro [N-Term]; 1xPhospho [S5(100)]	1xTMTpro [N-Term]; 1xPhospho [S5(100)]	1.40374e-12	6.11917e-05	1	1	14	TGGT1_219300-t26_1-p1	TGGT1_219300-t26_1-p1 [163-177]	TGGT1_219300-t26_1-p1 1xPhospho [S167(100)]	TGGT1_219300-t26_1-p1 1xPhospho [S167(100)]	transcript=TGGT1_219300-t26_1 | gene=TGGT1_219300 | organism=Toxoplasma_gondii_GT1 | gene_product=Ran binding protein [Source:UniProtKB/TrEMBL;Acc:A0A125YHI6] | transcript_product=ran binding protein | location=TGGT1_chrXII:925272-926375(+) | protein_length=367 | sequence_SO=chromosome | SO=protein_coding_gene | is_pseudo=false	TGGT1_219300-t26_1-p1	1	2237.91	15	1.082	1.003	0.962	0.992	1.073	0.995	0.955	1.062	0.992	0.842	0.11	0	-0.06	-0.01	0.1	-0.01	-0.07	0.09	-0.01	-0.25	0.655049	0.968967	0.727012	0.917408	0.493726	0.672829	0.285394	0.543523	0.866229	0.517658
FALSE	High	NRPDYVSEEEEDDEDFETAVK	[K].NRPDYVSEEEEDDEDFETAVK.[K]	1xTMTpro [K21]; 1xTMTpro [N-Term]; 1xPhospho [S7(100)]	1xTMTpro [K21]; 1xTMTpro [N-Term]; 1xPhospho [Y5(0); S7(100); T18(0)]	0.000388815	6.11917e-05	1	1	1	P49792	P49792 [2662-2682]	P49792 1xPhospho [Y2666(0); S2668(100); T2679(0)]	P49792 1xPhospho [S2668(100)]	E3 SUMO-protein ligase RanBP2 OS=Homo sapiens (Human) OX=9606 GN=RANBP2 PE=1 SV=2	P49792	0	3204.44	21
FALSE	High	NRQDSLSPGAAR	[K].NRQDSLSPGAAR.[E]	1xTMTpro [N-Term]; 2xPhospho [S5(100); S7(100)]	1xTMTpro [N-Term]; 2xPhospho [S5(100); S7(100)]	2.61067e-05	6.11917e-05	1	1	43	TGGT1_209850-t26_1-p1	TGGT1_209850-t26_1-p1 [583-594]	TGGT1_209850-t26_1-p1 2xPhospho [S587(100); S589(100)]	TGGT1_209850-t26_1-p1 2xPhospho [S587(100); S589(100)]	transcript=TGGT1_209850-t26_1 | gene=TGGT1_209850 | organism=Toxoplasma_gondii_GT1 | gene_product=RNA recognition motif-containing protein [Source:UniProtKB/TrEMBL;Acc:S7UJA3] | transcript_product=RNA recognition motif-containing protein | location=TGGT1_chrIb:1501964-1507671(-) | protein_length=1412 | sequence_SO=chromosome | SO=protein_coding_gene | is_pseudo=false	TGGT1_209850-t26_1-p1	1	1735.78	12	0.816	0.807	0.844	1.238	1.009	0.998	1.045	1.085	0.985	0.805	-0.29	-0.31	-0.24	0.31	0.01	0	0.06	0.12	-0.02	-0.31	0.263717	0.423614	0.526102	0.450949	0.935601	0.928893	0.0121534	0.462087	0.506886	0.5283
FALSE	High	NPLSHPPSSQR	[K].NPLSHPPSSQR.[S]	1xTMTpro [N-Term]; 1xPhospho [S]	1xTMTpro [N-Term]; 1xPhospho [S4(0); S8(50); S9(50)]	1.04618e-06	6.11917e-05	1	1	6	TGGT1_273920-t26_1-p1	TGGT1_273920-t26_1-p1 [16-26]			transcript=TGGT1_273920-t26_1 | gene=TGGT1_273920 | organism=Toxoplasma_gondii_GT1 | gene_product=Aldo_ket_red domain-containing protein [Source:UniProtKB/TrEMBL;Acc:S7V3L0] | transcript_product=putative aldose reductase | location=TGGT1_chrVIII:3169259-3173466(+) | protein_length=537 | sequence_SO=chromosome | SO=protein_coding_gene | is_pseudo=false	TGGT1_273920-t26_1-p1	0	1603.79	11	0.709	0.736	0.732	1.262	0.894	0.928	0.924	0.978	0.835	0.906	-0.5	-0.44	-0.45	0.34	-0.16	-0.11	-0.11	-0.03	-0.26	-0.14	0.142846	0.501061	0.260254	0.521774	0.630071	0.426474	0.613202	0.781471	0.306504	0.29067
FALSE	High	NHGNQTPAPSSDGLPR	[R].NHGNQTPAPSSDGLPR.[D]	1xTMTpro [N-Term]; 1xPhospho [T6(100)]	1xTMTpro [N-Term]; 1xPhospho [T6(100); S10(0); S11(0)]	9.31074e-05	6.11917e-05	1	1	1	TGGT1_218230-t26_1-p1	TGGT1_218230-t26_1-p1 [298-313]	TGGT1_218230-t26_1-p1 1xPhospho [T303(100); S307(0); S308(0)]	TGGT1_218230-t26_1-p1 1xPhospho [T303(100)]	transcript=TGGT1_218230-t26_1 | gene=TGGT1_218230 | organism=Toxoplasma_gondii_GT1 | gene_product=SET domain-containing protein [Source:UniProtKB/TrEMBL;Acc:S7V1F4] | transcript_product=putative histone lysine methyltransferase, SET | location=TGGT1_chrXII:1599495-1601390(-) | protein_length=631 | sequence_SO=chromosome | SO=protein_coding_gene | is_pseudo=false	TGGT1_218230-t26_1-p1	0	2031.96	16
FALSE	High	NHDDAGVVLGGSDDGR	[R].NHDDAGVVLGGSDDGR.[V]	1xTMTpro [N-Term]; 1xPhospho [S12(100)]	1xTMTpro [N-Term]; 1xPhospho [S12(100)]	1.11106e-11	6.11917e-05	1	1	4	TGGT1_249260-t26_1-p1	TGGT1_249260-t26_1-p1 [1484-1499]	TGGT1_249260-t26_1-p1 1xPhospho [S1495(100)]	TGGT1_249260-t26_1-p1 1xPhospho [S1495(100)]	transcript=TGGT1_249260-t26_1 | gene=TGGT1_249260 | organism=Toxoplasma_gondii_GT1 | gene_product=Protein kinase domain-containing protein [Source:UniProtKB/TrEMBL;Acc:S7W928] | transcript_product=putative cell-cycle-associated protein kinase CDK | location=TGGT1_chrXII:4333758-4345741(-) | protein_length=1910 | sequence_SO=chromosome | SO=protein_coding_gene | is_pseudo=false	TGGT1_249260-t26_1-p1	0	1967.88	16	0.687	0.827	0.816	1.258	0.864	1.04	1.027	1.041	0.948	0.911	-0.54	-0.27	-0.29	0.33	-0.21	0.06	0.04	0.06	-0.08	-0.13	0.38479	0.462236	0.394299	0.312109	0.478966	0.555142	0.450157	0.853937	0.592306	0.535918
FALSE	High	NHALPGSSEDDTSPIR	[R].NHALPGSSEDDTSPIR.[A]	1xTMTpro [N-Term]; 2xPhospho [S/T]	1xTMTpro [N-Term]; 2xPhospho [S7(50); S8(50); T12(50); S13(50)]	0.00012538	6.11917e-05	1	1	1	TGGT1_225230-t26_1-p1	TGGT1_225230-t26_1-p1 [526-541]			transcript=TGGT1_225230-t26_1 | gene=TGGT1_225230 | organism=Toxoplasma_gondii_GT1 | gene_product=hypothetical protein | transcript_product=hypothetical protein | location=TGGT1_chrX:2296184-2298591(-) | protein_length=744 | sequence_SO=chromosome | SO=protein_coding_gene | is_pseudo=false	TGGT1_225230-t26_1-p1	0	2159.93	16
FALSE	High	NAASPHTR	[R].NAASPHTR.[G]	1xTMTpro [N-Term]; 1xPhospho [S4(100)]	1xTMTpro [N-Term]; 1xPhospho [S4(100); T7(0)]	0.000392658	6.11917e-05	1	1	3	TGGT1_232190-t26_1-p1	TGGT1_232190-t26_1-p1 [1450-1457]	TGGT1_232190-t26_1-p1 1xPhospho [S1453(100); T1456(0)]	TGGT1_232190-t26_1-p1 1xPhospho [S1453(100)]	transcript=TGGT1_232190-t26_1 | gene=TGGT1_232190 | organism=Toxoplasma_gondii_GT1 | gene_product=SEC7 domain-containing protein [Source:UniProtKB/TrEMBL;Acc:S7WIZ9] | transcript_product=Sec7 domain-containing protein | location=TGGT1_chrVIII:1928621-1944217(+) | protein_length=3288 | sequence_SO=chromosome | SO=protein_coding_gene | is_pseudo=false	TGGT1_232190-t26_1-p1	0	1237.6	8
FALSE	High	NACDGASHIPTESHER	[R].NACDGASHIPTESHER.[E]	1xMethylthio [C3]; 1xTMTpro [N-Term]; 1xPhospho [S13(100)]	1xMethylthio [C3]; 1xTMTpro [N-Term]; 1xPhospho [S7(0); T11(0); S13(100)]	7.83884e-06	6.11917e-05	1	1	2	TGGT1_293320-t26_1-p1	TGGT1_293320-t26_1-p1 [820-835]	TGGT1_293320-t26_1-p1 1xMethylthio [C822]; 1xPhospho [S826(0); T830(0); S832(100)]	TGGT1_293320-t26_1-p1 1xMethylthio [C822]; 1xPhospho [S832(100)]	transcript=TGGT1_293320-t26_1 | gene=TGGT1_293320 | organism=Toxoplasma_gondii_GT1 | gene_product=hypothetical protein | transcript_product=hypothetical protein | location=TGGT1_chrIa:232486-245499(+) | protein_length=1860 | sequence_SO=chromosome | SO=protein_coding_gene | is_pseudo=false	TGGT1_293320-t26_1-p1	0	2153.91	16
FALSE	High	NADSEVEELYAEK	[K].NADSEVEELYAEK.[L]	1xTMTpro [K13]; 1xTMTpro [N-Term]; 1xPhospho [S4(100)]	1xTMTpro [K13]; 1xTMTpro [N-Term]; 1xPhospho [S4(100); Y10(0)]	5.75923e-06	6.11917e-05	1	1	2	TGGT1_462965-t26_1-p1	TGGT1_462965-t26_1-p1 [3675-3687]	TGGT1_462965-t26_1-p1 1xPhospho [S3678(100); Y3684(0)]	TGGT1_462965-t26_1-p1 1xPhospho [S3678(100)]	transcript=TGGT1_462965-t26_1 | gene=TGGT1_462965 | organism=Toxoplasma_gondii_GT1 | gene_product=FH2 domain-containing protein [Source:UniProtKB/TrEMBL;Acc:S7W2S6] | transcript_product=formin domain-containing protein | location=TGGT1_chrVIIa:949217-965406(-) | protein_length=4707 | sequence_SO=chromosome | SO=protein_coding_gene | is_pseudo=false	TGGT1_462965-t26_1-p1	0	2185.06	13
FALSE	High	NAECVENLDAGGGVHCK	[K].NAECVENLDAGGGVHCK.[C]	2xMethylthio [C4; C16]; 1xTMTpro [K17]; 1xTMTpro [N-Term]	2xMethylthio [C4; C16]; 1xTMTpro [K17]; 1xTMTpro [N-Term]	3.71938e-09	6.11917e-05	1	1	2	TGGT1_319560-t26_1-p1	TGGT1_319560-t26_1-p1 [157-173]	TGGT1_319560-t26_1-p1 2xMethylthio [C160; C172]	TGGT1_319560-t26_1-p1 2xMethylthio [C160; C172]	transcript=TGGT1_319560-t26_1 | gene=TGGT1_319560 | organism=Toxoplasma_gondii_GT1 | gene_product=EGF-like domain-containing protein [Source:UniProtKB/TrEMBL;Acc:S7VSV0] | transcript_product=microneme protein MIC3 | location=TGGT1_chrIV:856315-857588(+) | protein_length=383 | sequence_SO=chromosome | SO=protein_coding_gene | is_pseudo=false	TGGT1_319560-t26_1-p1	0	2416.14	17
FALSE	High	NAEKTPTQTPNHR	[R].NAEKTPTQTPNHR.[R]	1xTMTpro [K4]; 1xTMTpro [N-Term]; 2xPhospho [T5(100); T9(100)]	1xTMTpro [K4]; 1xTMTpro [N-Term]; 2xPhospho [T5(100); T7(0); T9(100)]	0.000230517	6.11917e-05	1	1	5	TGGT1_301270-t26_1-p1	TGGT1_301270-t26_1-p1 [3334-3346]	TGGT1_301270-t26_1-p1 2xPhospho [T3338(100); T3340(0); T3342(100)]	TGGT1_301270-t26_1-p1 2xPhospho [T3338(100); T3342(100)]	transcript=TGGT1_301270-t26_1 | gene=TGGT1_301270 | organism=Toxoplasma_gondii_GT1 | gene_product=Protein kinase domain-containing protein [Source:UniProtKB/TrEMBL;Acc:S7VPW4] | transcript_product=Tyrosine kinase-like (TKL) protein | location=TGGT1_chrIV:2241797-2257616(+) | protein_length=3569 | sequence_SO=chromosome | SO=protein_coding_gene | is_pseudo=false	TGGT1_301270-t26_1-p1	1	2262.09	13	0.791	0.978	0.853	1.271	1.005	1.244	1.085	0.967	1.233	1.237	-0.34	-0.03	-0.23	0.35	0.01	0.31	0.12	-0.05	0.3	0.31	0.269015	0.852083	0.0835009	0.236847	0.983482	0.00521135	0.606302	0.344011	0.267782	0.0101618
FALSE	High	NAFHSPGEEDAVGEETEDKGDEEWVPPR	[R].NAFHSPGEEDAVGEETEDKGDEEWVPPR.[R]	1xTMTpro [K19]; 1xTMTpro [N-Term]; 1xPhospho [S5(100)]	1xTMTpro [K19]; 1xTMTpro [N-Term]; 1xPhospho [S5(100); T16(0)]	2.4018e-12	6.11917e-05	1	1	5	TGGT1_304630-t26_1-p1	TGGT1_304630-t26_1-p1 [1511-1538]	TGGT1_304630-t26_1-p1 1xPhospho [S1515(100); T1526(0)]	TGGT1_304630-t26_1-p1 1xPhospho [S1515(100)]	transcript=TGGT1_304630-t26_1 | gene=TGGT1_304630 | organism=Toxoplasma_gondii_GT1 | gene_product=ATG C terminal domain-containing protein [Source:UniProtKB/TrEMBL;Acc:S7W9P3] | transcript_product=ATG C terminal domain-containing protein | location=TGGT1_chrVIIa:524945-552364(+) | protein_length=8080 | sequence_SO=chromosome | SO=protein_coding_gene | is_pseudo=false	TGGT1_304630-t26_1-p1	1	3814.74	28	0.868	0.913	0.85	1.077	0.935	0.983	0.915	0.846	0.85	0.87	-0.2	-0.13	-0.23	0.11	-0.1	-0.02	-0.13	-0.24	-0.24	-0.2	0.697298	0.645435	0.205899	0.846631	0.241856	0.929411	0.780092	0.602295	0.3924	0.46403
FALSE	High	NAGPDGDESDDDILVLNGPR	[R].NAGPDGDESDDDILVLNGPR.[V]	1xTMTpro [N-Term]; 1xPhospho [S9(100)]	1xTMTpro [N-Term]; 1xPhospho [S9(100)]	2.43698e-08	6.11917e-05	1	1	1	TGGT1_254340-t26_1-p1	TGGT1_254340-t26_1-p1 [102-121]	TGGT1_254340-t26_1-p1 1xPhospho [S110(100)]	TGGT1_254340-t26_1-p1 1xPhospho [S110(100)]	transcript=TGGT1_254340-t26_1 | gene=TGGT1_254340 | organism=Toxoplasma_gondii_GT1 | gene_product=SAYSvFN domain-containing protein [Source:UniProtKB/TrEMBL;Acc:A0A125YFG0] | transcript_product=hypothetical protein | location=TGGT1_chrIII:1600888-1602684(+) | protein_length=150 | sequence_SO=chromosome | SO=protein_coding_gene | is_pseudo=false	TGGT1_254340-t26_1-p1	0	2453.12	20
FALSE	High	NAGSDTDRPLDIEDLTVVVTPAR	[R].NAGSDTDRPLDIEDLTVVVTPAR.[D]	1xTMTpro [N-Term]; 1xPhospho [S4(99.7)]	1xTMTpro [N-Term]; 1xPhospho [S4(99.7); T6(0.4); T16(0); T20(0)]	1.32782e-05	6.11917e-05	1	1	1	TGGT1_253140-t26_1-p1	TGGT1_253140-t26_1-p1 [574-596]	TGGT1_253140-t26_1-p1 1xPhospho [S577(99.7); T579(0.4); T589(0); T593(0)]	TGGT1_253140-t26_1-p1 1xPhospho [S577(99.7)]	transcript=TGGT1_253140-t26_1 | gene=TGGT1_253140 | organism=Toxoplasma_gondii_GT1 | gene_product=hypothetical protein | transcript_product=hypothetical protein | location=TGGT1_chrIII:753985-759307(-) | protein_length=1519 | sequence_SO=chromosome | SO=protein_coding_gene | is_pseudo=false	TGGT1_253140-t26_1-p1	0	2838.42	23
FALSE	High	NAHDPVEGHSVDSPK	[R].NAHDPVEGHSVDSPK.[F]	1xTMTpro [K15]; 1xTMTpro [N-Term]; 1xPhospho [S13(100)]	1xTMTpro [K15]; 1xTMTpro [N-Term]; 1xPhospho [S10(0); S13(100)]	1.2033e-13	6.11917e-05	1	1	5	TGGT1_279410-t26_1-p1	TGGT1_279410-t26_1-p1 [194-208]	TGGT1_279410-t26_1-p1 1xPhospho [S203(0); S206(100)]	TGGT1_279410-t26_1-p1 1xPhospho [S206(100)]	transcript=TGGT1_279410-t26_1 | gene=TGGT1_279410 | organism=Toxoplasma_gondii_GT1 | gene_product=hypothetical protein | transcript_product=hypothetical protein | location=TGGT1_chrIX:33522-35139(+) | protein_length=384 | sequence_SO=chromosome | SO=protein_coding_gene | is_pseudo=false	TGGT1_279410-t26_1-p1	0	2277.12	15	0.929	0.979	0.883	1.067	0.991	1.044	0.942	0.927	0.975	0.844	-0.11	-0.03	-0.18	0.09	-0.01	0.06	-0.09	-0.11	-0.04	-0.25	0.8617	0.874411	0.296518	0.726017	0.969883	0.421064	0.585201	0.196672	0.74052	0.421219
FALSE	High	NAHDPVEGHSVDSPKFEEGHTK	[R].NAHDPVEGHSVDSPKFEEGHTK.[A]	2xTMTpro [K15; K22]; 1xTMTpro [N-Term]; 1xPhospho [S13(100)]	2xTMTpro [K15; K22]; 1xTMTpro [N-Term]; 1xPhospho [S10(0); S13(100); T21(0)]	5.99579e-10	6.11917e-05	1	1	2	TGGT1_279410-t26_1-p1	TGGT1_279410-t26_1-p1 [194-215]	TGGT1_279410-t26_1-p1 1xPhospho [S203(0); S206(100); T214(0)]	TGGT1_279410-t26_1-p1 1xPhospho [S206(100)]	transcript=TGGT1_279410-t26_1 | gene=TGGT1_279410 | organism=Toxoplasma_gondii_GT1 | gene_product=hypothetical protein | transcript_product=hypothetical protein | location=TGGT1_chrIX:33522-35139(+) | protein_length=384 | sequence_SO=chromosome | SO=protein_coding_gene | is_pseudo=false	TGGT1_279410-t26_1-p1	1	3409.7	22	1.678	1.193	1.118	0.913	1.533	1.089	1.021	1.173	1.18	1.002	0.75	0.25	0.16	-0.13	0.62	0.12	0.03	0.23	0.24	0	0.467799	0.539756	0.314156	0.820287	0.222194	0.587309	0.948046	0.250509	0.474532	0.914016
FALSE	High	NAAQTPMAIEGGSSR	[R].NAAQTPMAIEGGSSR.[N]	1xTMTpro [N-Term]; 1xPhospho [T5(100)]	1xTMTpro [N-Term]; 1xPhospho [T5(100); S13(0); S14(0)]	7.5214e-05	6.11917e-05	1	1	1	TGGT1_286720-t26_1-p1	TGGT1_286720-t26_1-p1 [110-124]	TGGT1_286720-t26_1-p1 1xPhospho [T114(100); S122(0); S123(0)]	TGGT1_286720-t26_1-p1 1xPhospho [T114(100)]	transcript=TGGT1_286720-t26_1 | gene=TGGT1_286720 | organism=Toxoplasma_gondii_GT1 | gene_product=SHSP domain-containing protein [Source:UniProtKB/TrEMBL;Acc:A0A125YWV5] | transcript_product=heat shock protein HSP28 | location=TGGT1_chrV:1565219-1566049(+) | protein_length=276 | sequence_SO=chromosome | SO=protein_coding_gene | is_pseudo=false	TGGT1_286720-t26_1-p1	0	1873.88	15
FALSE	High	NAKPYPAAGALQAGSQPGAAGPVSPTK	[K].NAKPYPAAGALQAGSQPGAAGPVSPTK.[A]	2xTMTpro [K3; K27]; 1xTMTpro [N-Term]; 1xPhospho [S24(99.7)]	2xTMTpro [K3; K27]; 1xTMTpro [N-Term]; 1xPhospho [Y5(0); S15(0); S24(99.7); T26(0.3)]	2.62621e-10	6.11917e-05	1	1	1	TGGT1_289710-t26_1-p1	TGGT1_289710-t26_1-p1 [921-947]	TGGT1_289710-t26_1-p1 1xPhospho [Y925(0); S935(0); S944(99.7); T946(0.3)]	TGGT1_289710-t26_1-p1 1xPhospho [S944(99.7)]	transcript=TGGT1_289710-t26_1 | gene=TGGT1_289710 | organism=Toxoplasma_gondii_GT1 | gene_product=AP2 domain transcription factor AP2IX-5 [Source:UniProtKB/TrEMBL;Acc:S7VXQ6] | transcript_product=AP2 domain transcription factor AP2IX-5 | location=TGGT1_chrIX:3197843-3204697(+) | protein_length=2284 | sequence_SO=chromosome | SO=protein_coding_gene | is_pseudo=false	TGGT1_289710-t26_1-p1	0	3498.89	27
FALSE	High	NANQVQSPSER	[R].NANQVQSPSER.[T]	1xTMTpro [N-Term]; 1xPhospho [S7(100)]	1xTMTpro [N-Term]; 1xPhospho [S7(100); S9(0)]	0.000322463	6.11917e-05	1	1	2	TGGT1_238170-t26_1-p1	TGGT1_238170-t26_1-p1 [497-507]	TGGT1_238170-t26_1-p1 1xPhospho [S503(100); S505(0)]	TGGT1_238170-t26_1-p1 1xPhospho [S503(100)]	transcript=TGGT1_238170-t26_1 | gene=TGGT1_238170 | organism=Toxoplasma_gondii_GT1 | gene_product=hypothetical protein | transcript_product=hypothetical protein | location=TGGT1_chrVI:95675-101549(+) | protein_length=1557 | sequence_SO=chromosome | SO=protein_coding_gene | is_pseudo=false	TGGT1_238170-t26_1-p1	0	1613.76	11
FALSE	High	NANTDIEGATTDDQDLSEEDAKK	[K].NANTDIEGATTDDQDLSEEDAKK.[T]	2xTMTpro [K22; K23]; 1xTMTpro [N-Term]; 1xPhospho [S17(100)]	2xTMTpro [K22; K23]; 1xTMTpro [N-Term]; 1xPhospho [T4(0); T10(0); T11(0); S17(100)]	7.38632e-07	6.11917e-05	1	1	2	TGGT1_253750-t26_1-p1	TGGT1_253750-t26_1-p1 [3531-3553]	TGGT1_253750-t26_1-p1 1xPhospho [T3534(0); T3540(0); T3541(0); S3547(100)]	TGGT1_253750-t26_1-p1 1xPhospho [S3547(100)]	transcript=TGGT1_253750-t26_1 | gene=TGGT1_253750 | organism=Toxoplasma_gondii_GT1 | gene_product=PLU-1 domain-containing protein [Source:UniProtKB/TrEMBL;Acc:S7ULT6] | transcript_product=PLU-1 family protein | location=TGGT1_chrIII:1126566-1154665(-) | protein_length=8088 | sequence_SO=chromosome | SO=protein_coding_gene | is_pseudo=false	TGGT1_253750-t26_1-p1	1	3472.68	23
FALSE	High	NANTISPPDVGNLQTEEVR	[R].NANTISPPDVGNLQTEEVR.[K]	1xTMTpro [N-Term]; 1xPhospho [S6(100)]	1xTMTpro [N-Term]; 1xPhospho [T4(0); S6(100); T15(0)]	5.06261e-09	6.11917e-05	1	1	2	TGGT1_222900-t26_1-p1	TGGT1_222900-t26_1-p1 [1028-1046]	TGGT1_222900-t26_1-p1 1xPhospho [T1031(0); S1033(100); T1042(0)]	TGGT1_222900-t26_1-p1 1xPhospho [S1033(100)]	transcript=TGGT1_222900-t26_1 | gene=TGGT1_222900 | organism=Toxoplasma_gondii_GT1 | gene_product=Phosphoserine phosphatase [Source:UniProtKB/TrEMBL;Acc:S7UL15] | transcript_product=phosphoserine phosphatase | location=TGGT1_chrII:1266680-1283473(-) | protein_length=1766 | sequence_SO=chromosome | SO=protein_coding_gene | is_pseudo=false	TGGT1_222900-t26_1-p1	0	2438.19	19	1.124	1.136	1.128	0.909	1.022	1.033	1.026	1.01	1.002	1.119	0.17	0.18	0.17	-0.14	0.03	0.05	0.04	0.01	0	0.16	0.502637	0.613864	0.587613	0.691286	0.786355	0.0659283	0.437329	0.856362	0.983954	0.273177
FALSE	High	NASDGGGHIAK	[R].NASDGGGHIAK.[S]	1xTMTpro [K11]; 1xTMTpro [N-Term]; 1xPhospho [S3(100)]	1xTMTpro [K11]; 1xTMTpro [N-Term]; 1xPhospho [S3(100)]	0.000267341	6.11917e-05	1	1	2	TGGT1_263610-t26_1-p1	TGGT1_263610-t26_1-p1 [2854-2864]	TGGT1_263610-t26_1-p1 1xPhospho [S2856(100)]	TGGT1_263610-t26_1-p1 1xPhospho [S2856(100)]	transcript=TGGT1_263610-t26_1 | gene=TGGT1_263610 | organism=Toxoplasma_gondii_GT1 | gene_product=hypothetical protein | transcript_product=hypothetical protein | location=TGGT1_chrVIIb:406014-425103(+) | protein_length=4526 | sequence_SO=chromosome | SO=protein_coding_gene | is_pseudo=false	TGGT1_263610-t26_1-p1	0	1714.88	11	0.918	0.943	0.91	1.058	0.971	0.997	0.963	1.01	0.992	1.086	-0.12	-0.09	-0.14	0.08	-0.04	0	-0.05	0.01	-0.01	0.12	0.406337	0.544473	0.26155	0.461009	0.276907	0.907585	0.14852	0.936213	0.864245	0.503607
FALSE	High	NASHGEESDAEAK	[R].NASHGEESDAEAK.[G]	1xTMTpro [K13]; 1xTMTpro [N-Term]; 1xPhospho [S8(100)]	1xTMTpro [K13]; 1xTMTpro [N-Term]; 1xPhospho [S3(0); S8(100)]	1.00116e-14	6.11917e-05	1	1	15	TGGT1_228100-t26_1-p1	TGGT1_228100-t26_1-p1 [646-658]	TGGT1_228100-t26_1-p1 1xPhospho [S648(0); S653(100)]	TGGT1_228100-t26_1-p1 1xPhospho [S653(100)]	transcript=TGGT1_228100-t26_1 | gene=TGGT1_228100 | organism=Toxoplasma_gondii_GT1 | gene_product=hypothetical protein | transcript_product=hypothetical protein | location=TGGT1_chrX:493043-502437(-) | protein_length=1314 | sequence_SO=chromosome | SO=protein_coding_gene | is_pseudo=false	TGGT1_228100-t26_1-p1	0	2032.95	13	0.824	0.821	0.858	1.196	0.986	0.982	1.026	0.937	1.015	1.075	-0.28	-0.28	-0.22	0.26	-0.02	-0.03	0.04	-0.09	0.02	0.1	0.392153	0.324678	0.428297	0.364687	0.621167	0.172953	0.161225	0.168174	0.778191	0.557597
FALSE	High	NASQESVLPHLR	[R].NASQESVLPHLR.[S]	1xTMTpro [N-Term]; 1xPhospho [S3(100)]	1xTMTpro [N-Term]; 1xPhospho [S3(100); S6(0)]	1.36167e-06	6.11917e-05	1	1	2	TGGT1_237280-t26_1-p1	TGGT1_237280-t26_1-p1 [1061-1072]	TGGT1_237280-t26_1-p1 1xPhospho [S1063(100); S1066(0)]	TGGT1_237280-t26_1-p1 1xPhospho [S1063(100)]	transcript=TGGT1_237280-t26_1 | gene=TGGT1_237280 | organism=Toxoplasma_gondii_GT1 | gene_product=Rab-GAP TBC domain-containing protein [Source:UniProtKB/TrEMBL;Acc:S7UQ40] | transcript_product=TLD protein | location=TGGT1_chrX:5711509-5719913(+) | protein_length=2190 | sequence_SO=chromosome | SO=protein_coding_gene | is_pseudo=false	TGGT1_237280-t26_1-p1	0	1734.89	12	1.371	1.295	1.036	0.698	0.957	0.904	0.723	0.903	0.939	1.066	0.45	0.37	0.05	-0.52	-0.06	-0.15	-0.47	-0.15	-0.09	0.09	0.148383	0.497292	0.920611	0.539999	0.915825	0.625614	0.235303	0.637164	0.890866	0.814899
FALSE	High	NASQSDGDEVEEQVAEETSDAR	[K].NASQSDGDEVEEQVAEETSDAR.[A]	1xTMTpro [N-Term]; 1xPhospho [S5(99.7)]	1xTMTpro [N-Term]; 1xPhospho [S3(0.3); S5(99.7); T18(0); S19(0)]	2.47361e-08	6.11917e-05	1	1	1	TGGT1_311230-t26_1-p1	TGGT1_311230-t26_1-p1 [1047-1068]	TGGT1_311230-t26_1-p1 1xPhospho [S1049(0.3); S1051(99.7); T1064(0); S1065(0)]	TGGT1_311230-t26_1-p1 1xPhospho [S1051(99.7)]	transcript=TGGT1_311230-t26_1 | gene=TGGT1_311230 | organism=Toxoplasma_gondii_GT1 | gene_product=hypothetical protein | transcript_product=hypothetical protein | location=TGGT1_chrXI:1844321-1862670(+) | protein_length=4603 | sequence_SO=chromosome | SO=protein_coding_gene | is_pseudo=false	TGGT1_311230-t26_1-p1	0	2750.16	22
FALSE	High	NASSSSGCSSSPAAPTGSSLSPSSK	[R].NASSSSGCSSSPAAPTGSSLSPSSK.[K]	1xMethylthio [C8]; 1xTMTpro [K25]; 1xTMTpro [N-Term]; 1xPhospho [S21(100)]	1xMethylthio [C8]; 1xTMTpro [K25]; 1xTMTpro [N-Term]; 1xPhospho [S3(0); S4(0); S5(0); S6(0); S9(0); S10(0); S11(0); T16(0); S18(0); S19(0); S21(100); S23(0); S24(0)]	3.70058e-08	6.11917e-05	1	1	1	TGGT1_229750-t26_1-p1	TGGT1_229750-t26_1-p1 [65-89]	TGGT1_229750-t26_1-p1 1xMethylthio [C72]; 1xPhospho [S67(0); S68(0); S69(0); S70(0); S73(0); S74(0); S75(0); T80(0); S82(0); S83(0); S85(100); S87(0); S88(0)]	TGGT1_229750-t26_1-p1 1xMethylthio [C72]; 1xPhospho [S85(100)]	transcript=TGGT1_229750-t26_1 | gene=TGGT1_229750 | organism=Toxoplasma_gondii_GT1 | gene_product=hypothetical protein | transcript_product=hypothetical protein | location=TGGT1_chrVIII:414321-424829(-) | protein_length=1358 | sequence_SO=chromosome | SO=protein_coding_gene | is_pseudo=false	TGGT1_229750-t26_1-p1	0	2975.36	25
FALSE	High	NASYEGAGVR	[R].NASYEGAGVR.[F]	1xTMTpro [N-Term]; 1xPhospho [S3(100)]	1xTMTpro [N-Term]; 1xPhospho [S3(100); Y4(0)]	0.00021404	6.11917e-05	1	1	2	TGGT1_319710-t26_1-p1	TGGT1_319710-t26_1-p1 [1055-1064]	TGGT1_319710-t26_1-p1 1xPhospho [S1057(100); Y1058(0)]	TGGT1_319710-t26_1-p1 1xPhospho [S1057(100)]	transcript=TGGT1_319710-t26_1 | gene=TGGT1_319710 | organism=Toxoplasma_gondii_GT1 | gene_product=Kinesin motor domain-containing protein [Source:UniProtKB/TrEMBL;Acc:S7UJD1] | transcript_product=kinesin motor domain-containing protein | location=TGGT1_chrIV:713669-720540(+) | protein_length=1316 | sequence_SO=chromosome | SO=protein_coding_gene | is_pseudo=false	TGGT1_319710-t26_1-p1	0	1407.66	10	0.733	0.749	0.658	1.473	1.079	1.103	0.97	1.083	1.042	0.974	-0.45	-0.42	-0.6	0.56	0.11	0.14	-0.04	0.11	0.06	-0.04	0.325048	0.444353	0.25725	0.334655	0.372216	0.112737	0.627175	0.494191	0.402548	0.727768
FALSE	High	NATEGADDPTDKDEEPPER	[R].NATEGADDPTDKDEEPPER.[R]	1xTMTpro [K12]; 1xTMTpro [N-Term]; 1xPhospho [T10(100)]	1xTMTpro [K12]; 1xTMTpro [N-Term]; 1xPhospho [T3(0); T10(100)]	0.000316167	6.11917e-05	1	1	4	TGGT1_313040-t26_1-p1	TGGT1_313040-t26_1-p1 [155-173]	TGGT1_313040-t26_1-p1 1xPhospho [T157(0); T164(100)]	TGGT1_313040-t26_1-p1 1xPhospho [T164(100)]	transcript=TGGT1_313040-t26_1 | gene=TGGT1_313040 | organism=Toxoplasma_gondii_GT1 | gene_product=hypothetical protein | transcript_product=hypothetical protein | location=TGGT1_chrXI:3026132-3027398(-) | protein_length=361 | sequence_SO=chromosome | SO=protein_coding_gene | is_pseudo=false	TGGT1_313040-t26_1-p1	1	2774.26	19
FALSE	High	NALIHDGLVR	[K].NALIHDGLVR.[G]	1xTMTpro [N-Term]	1xTMTpro [N-Term]	0.000375652	6.11917e-05	1	1	1	TGGT1_205340-t26_1-p1	TGGT1_205340-t26_1-p1 [34-43]			transcript=TGGT1_205340-t26_1 | gene=TGGT1_205340 | organism=Toxoplasma_gondii_GT1 | gene_product=40S ribosomal protein S12 [Source:UniProtKB/TrEMBL;Acc:A0A125YN62] | transcript_product=ribosomal protein RPS12 | location=TGGT1_chrVIIa:1379775-1380954(+) | protein_length=142 | sequence_SO=chromosome | SO=protein_coding_gene | is_pseudo=false	TGGT1_205340-t26_1-p1	0	1411.83	10
FALSE	High	NAAHATDAAPASPVDEK	[R].NAAHATDAAPASPVDEK.[R]	1xTMTpro [K17]; 1xTMTpro [N-Term]; 1xPhospho [S12(100)]	1xTMTpro [K17]; 1xTMTpro [N-Term]; 1xPhospho [T6(0); S12(100)]	5.29384e-08	6.11917e-05	1	1	4	TGGT1_305590-t26_1-p1	TGGT1_305590-t26_1-p1 [945-961]	TGGT1_305590-t26_1-p1 1xPhospho [T950(0); S956(100)]	TGGT1_305590-t26_1-p1 1xPhospho [S956(100)]	transcript=TGGT1_305590-t26_1 | gene=TGGT1_305590 | organism=Toxoplasma_gondii_GT1 | gene_product=ABC transporter transmembrane region domain-containing protein [Source:UniProtKB/TrEMBL;Acc:A0A125YP76] | transcript_product=ABC transporter transmembrane region domain-containing protein | location=TGGT1_chrIX:5262343-5272888(+) | protein_length=1883 | sequence_SO=chromosome | SO=protein_coding_gene…	TGGT1_305590-t26_1-p1	0	2353.17	17
FALSE	High	NAAETEGASEGGREQMEDEPEGK	[R].NAAETEGASEGGREQMEDEPEGK.[R]	1xOxidation [M16]; 1xTMTpro [K23]; 1xTMTpro [N-Term]; 1xPhospho [S9(99.6)]	1xOxidation [M16]; 1xTMTpro [K23]; 1xTMTpro [N-Term]; 1xPhospho [T5(0.4); S9(99.6)]	5.72392e-05	6.11917e-05	1	1	1	TGGT1_278900-t26_1-p1	TGGT1_278900-t26_1-p1 [485-507]	TGGT1_278900-t26_1-p1 1xPhospho [T489(0.4); S493(99.6)]	TGGT1_278900-t26_1-p1 1xPhospho [S493(99.6)]	transcript=TGGT1_278900-t26_1 | gene=TGGT1_278900 | organism=Toxoplasma_gondii_GT1 | gene_product=putative protein kinase | transcript_product=putative protein kinase | location=TGGT1_chrXII:5685638-5689516(-) | protein_length=602 | sequence_SO=chromosome | SO=protein_coding_gene | is_pseudo=false	TGGT1_278900-t26_1-p1	1	3125.39	23
FALSE	High	NAAAQALPATPQSSR	[K].NAAAQALPATPQSSR.[R]	1xTMTpro [N-Term]; 1xPhospho [T10(99.6)]	1xTMTpro [N-Term]; 1xPhospho [T10(99.6); S13(0.2); S14(0.2)]	7.03005e-10	6.11917e-05	1	1	2	TGGT1_318440-t26_1-p1	TGGT1_318440-t26_1-p1 [1941-1955]	TGGT1_318440-t26_1-p1 1xPhospho [T1950(99.6); S1953(0.2); S1954(0.2)]	TGGT1_318440-t26_1-p1 1xPhospho [T1950(99.6)]	transcript=TGGT1_318440-t26_1 | gene=TGGT1_318440 | organism=Toxoplasma_gondii_GT1 | gene_product=Helicase associated domain (Ha2) protein [Source:UniProtKB/TrEMBL;Acc:S7UJM8] | transcript_product=helicase associated domain (ha2) protein | location=TGGT1_chrIV:1264045-1277404(-) | protein_length=2234 | sequence_SO=chromosome | SO=protein_coding_gene | is_pseudo=false	TGGT1_318440-t26_1-p1	0	1866.94	15	2.067	2.193	2.11	0.423	0.874	0.927	0.892	0.982	0.893	1.041	1.05	1.13	1.08	-1.24	-0.19	-0.11	-0.16	-0.03	-0.16	0.06	0.435211	0.42917	0.457163	0.375352	0.0745636	0.381559	0.378181	0.915044	0.404516	0.598993
FALSE	High	MSPYYPAEETGASAPLTAAGSMVMGGMK	[R].MSPYYPAEETGASAPLTAAGSMVMGGMK.[S]	3xOxidation [M22; M24; M27]; 1xTMTpro [K28]; 1xTMTpro [N-Term]; 1xPhospho [S21(100)]	3xOxidation [M22; M24; M27]; 1xTMTpro [K28]; 1xTMTpro [N-Term]; 1xPhospho [S2(0); Y4(0); Y5(0); T10(0); S13(0); T17(0); S21(100)]	2.42465e-07	6.11917e-05	1	1	1	TGGT1_271970-t26_1-p1	TGGT1_271970-t26_1-p1 [276-303]	TGGT1_271970-t26_1-p1 1xPhospho [S277(0); Y279(0); Y280(0); T285(0); S288(0); T292(0); S296(100)]	TGGT1_271970-t26_1-p1 1xPhospho [S296(100)]	transcript=TGGT1_271970-t26_1 | gene=TGGT1_271970 | organism=Toxoplasma_gondii_GT1 | gene_product=Glideosome-associated protein with multiple-membrane spans GAPM3 [Source:UniProtKB/TrEMBL;Acc:A0A125YP90] | transcript_product=glideosome-associated protein with multiple-membrane spans GAPM3 | location=TGGT1_chrVIII:4254025-4255814(+) | protein_length=310 | sequence_SO=chromosome | SO=protein_coding…	TGGT1_271970-t26_1-p1	0	3541.63	28
FALSE	High	MSPYYPAEETGASAPLTAAGSMVMGGMK	[R].MSPYYPAEETGASAPLTAAGSMVMGGMK.[S]	1xOxidation [M]; 1xTMTpro [K28]; 1xTMTpro [N-Term]; 2xPhospho [T17(98.5); S21(100)]	1xOxidation [M1; M27]; 1xTMTpro [K28]; 1xTMTpro [N-Term]; 2xPhospho [S2(0); Y4(0); Y5(0); T10(0.8); S13(0.8); T17(98.5); S21(100)]	1.30168e-05	6.11917e-05	1	1	3	TGGT1_271970-t26_1-p1	TGGT1_271970-t26_1-p1 [276-303]	TGGT1_271970-t26_1-p1 2xPhospho [S277(0); Y279(0); Y280(0); T285(0.8); S288(0.8); T292(98.5); S296(100)]	TGGT1_271970-t26_1-p1 2xPhospho [T292(98.5); S296(100)]	transcript=TGGT1_271970-t26_1 | gene=TGGT1_271970 | organism=Toxoplasma_gondii_GT1 | gene_product=Glideosome-associated protein with multiple-membrane spans GAPM3 [Source:UniProtKB/TrEMBL;Acc:A0A125YP90] | transcript_product=glideosome-associated protein with multiple-membrane spans GAPM3 | location=TGGT1_chrVIII:4254025-4255814(+) | protein_length=310 | sequence_SO=chromosome | SO=protein_coding…	TGGT1_271970-t26_1-p1	0	3589.6	28	1.264	1.117	1.019	0.837	1.058	0.935	0.853	0.891	0.96	0.942	0.34	0.16	0.03	-0.26	0.08	-0.1	-0.23	-0.17	-0.06	-0.09	0.312935	0.534301	0.872068	0.230802	0.509582	0.436031	0.0993858	0.0918928	0.720265	0.64382
FALSE	High	MSQILEPR	[R].MSQILEPR.[S]	1xTMTpro [N-Term]; 1xPhospho [S2(100)]	1xTMTpro [N-Term]; 1xPhospho [S2(100)]	0.000325658	6.11917e-05	1	1	2	TGGT1_256760-t26_1-p1	TGGT1_256760-t26_1-p1 [41-48]	TGGT1_256760-t26_1-p1 1xPhospho [S42(100)]	TGGT1_256760-t26_1-p1 1xPhospho [S42(100)]	transcript=TGGT1_256760-t26_1 | gene=TGGT1_256760 | organism=Toxoplasma_gondii_GT1 | gene_product=Pyruvate kinase [Source:UniProtKB/TrEMBL;Acc:A0A125YPV3] | transcript_product=pyruvate kinase PyK1 | location=TGGT1_chrVIIb:4413512-4417055(-) | protein_length=531 | sequence_SO=chromosome | SO=protein_coding_gene | is_pseudo=false	TGGT1_256760-t26_1-p1	0	1357.69	8	0.818	0.863	0.838	1.199	0.981	1.035	1.005	1.013	1.081	1.057	-0.29	-0.21	-0.25	0.26	-0.03	0.05	0.01	0.02	0.11	0.08	0.532258	0.386959	0.351549	0.268276	0.912543	0.351107	0.874121	0.967227	0.663293	0.259019
FALSE	High	MSSELHGAVGPPESLR	[R].MSSELHGAVGPPESLR.[V]	1xTMTpro [N-Term]; 1xPhospho [S]	1xTMTpro [N-Term]; 1xPhospho [S2(50); S3(50); S14(0)]	6.39435e-07	6.11917e-05	1	1	2	TGGT1_312300-t26_1-p1	TGGT1_312300-t26_1-p1 [1506-1521]			transcript=TGGT1_312300-t26_1 | gene=TGGT1_312300 | organism=Toxoplasma_gondii_GT1 | gene_product=Sec7 domain-containing protein [Source:UniProtKB/TrEMBL;Acc:S7UTS9] | transcript_product=Sec7 domain-containing protein | location=TGGT1_chrXI:2538347-2549992(-) | protein_length=3015 | sequence_SO=chromosome | SO=protein_coding_gene | is_pseudo=false	TGGT1_312300-t26_1-p1	0	2051	16	1.143	1.011	1.296	0.888	1.015	0.898	1.151	0.957	1.019	0.83	0.19	0.02	0.37	-0.17	0.02	-0.16	0.2	-0.06	0.03	-0.27	0.0642416	0.952105	0.259045	0.284966	0.868284	0.44388	0.55837	0.740182	0.775735	0.485871
FALSE	High	MSSSLSGEYCDALHTNFSR	[R].MSSSLSGEYCDALHTNFSR.[R]	1xMethylthio [C10]; 1xTMTpro [N-Term]; 1xPhospho [S6(99.6)]	1xMethylthio [C10]; 1xTMTpro [N-Term]; 1xPhospho [S2(0); S3(0); S4(0.4); S6(99.6); Y9(0); T15(0); S18(0)]	3.5207e-07	6.11917e-05	1	1	1	TGGT1_239250-t26_1-p1	TGGT1_239250-t26_1-p1 [1303-1321]	TGGT1_239250-t26_1-p1 1xMethylthio [C1312]; 1xPhospho [S1304(0); S1305(0); S1306(0.4); S1308(99.6); Y1311(0); T1317(0); S1320(0)]	TGGT1_239250-t26_1-p1 1xMethylthio [C1312]; 1xPhospho [S1308(99.6)]	transcript=TGGT1_239250-t26_1 | gene=TGGT1_239250 | organism=Toxoplasma_gondii_GT1 | gene_product=Diacylglycerol kinase [Source:UniProtKB/TrEMBL;Acc:S7W6A2] | transcript_product=putative diacylglycerol kinase | location=TGGT1_chrVI:477947-486984(-) | protein_length=1841 | sequence_SO=chromosome | SO=protein_coding_gene | is_pseudo=false	TGGT1_239250-t26_1-p1	0	2535.07	19	0.849	1.034	0.99	1.099	0.934	1.137	1.089	1.18	1.119	1.226	-0.24	0.05	-0.01	0.14	-0.1	0.18	0.12	0.24	0.16	0.29	0.172974	0.830729	0.958105	0.609449	0.768208	0.0579903	0.0802213	0.491284	0.727799	0.536671
FALSE	High	MSSSSLSAEVPSLSAR	[R].MSSSSLSAEVPSLSAR.[E]	1xTMTpro [N-Term]; 1xPhospho [S]	1xTMTpro [N-Term]; 1xPhospho [S2(49.9); S3(49.9); S4(0.2); S5(0); S7(0); S12(0); S14(0)]	1.30896e-09	6.11917e-05	1	1	3	TGGT1_261480-t26_1-p1	TGGT1_261480-t26_1-p1 [505-520]			transcript=TGGT1_261480-t26_1 | gene=TGGT1_261480 | organism=Toxoplasma_gondii_GT1 | gene_product=Phosphatidyl serine synthase [Source:UniProtKB/TrEMBL;Acc:S7UXZ9] | transcript_product=phosphatidyl serine synthase | location=TGGT1_chrVIIb:1685826-1692167(-) | protein_length=540 | sequence_SO=chromosome | SO=protein_coding_gene | is_pseudo=false	TGGT1_261480-t26_1-p1	0	1992.96	16	1.033	1.175	1.161	1.052	1.086	1.236	1.222	1.138	1.189	1.231	0.05	0.23	0.22	0.07	0.12	0.31	0.29	0.19	0.25	0.3	0.807618	0.53349	0.540503	0.719413	0.0290208	0.208743	0.194381	0.214061	0.373656	0.352713
FALSE	High	MSSSSLSAEVPSLSAR	[R].MSSSSLSAEVPSLSAR.[E]	1xOxidation [M1]; 1xTMTpro [N-Term]; 1xPhospho [S3(99.1)]	1xOxidation [M1]; 1xTMTpro [N-Term]; 1xPhospho [S2(0.4); S3(99.1); S4(0.4); S5(0); S7(0); S12(0); S14(0)]	1.55009e-09	6.11917e-05	1	1	6	TGGT1_261480-t26_1-p1	TGGT1_261480-t26_1-p1 [505-520]	TGGT1_261480-t26_1-p1 1xPhospho [S506(0.4); S507(99.1); S508(0.4); S509(0); S511(0); S516(0); S518(0)]	TGGT1_261480-t26_1-p1 1xPhospho [S507(99.1)]	transcript=TGGT1_261480-t26_1 | gene=TGGT1_261480 | organism=Toxoplasma_gondii_GT1 | gene_product=Phosphatidyl serine synthase [Source:UniProtKB/TrEMBL;Acc:S7UXZ9] | transcript_product=phosphatidyl serine synthase | location=TGGT1_chrVIIb:1685826-1692167(-) | protein_length=540 | sequence_SO=chromosome | SO=protein_coding_gene | is_pseudo=false	TGGT1_261480-t26_1-p1	0	2008.96	16	0.93	0.847	0.92	1.201	1.117	1.017	1.105	1.094	1	1.076	-0.1	-0.24	-0.12	0.26	0.16	0.02	0.14	0.13	0	0.11	0.31564	0.488267	0.778053	0.377004	0.617934	0.728785	0.521293	0.264336	0.990884	0.416018
FALSE	High	MSTSGLLEHHDGK	[R].MSTSGLLEHHDGK.[L]	1xTMTpro [K13]; 1xTMTpro [N-Term]; 1xPhospho [T3(99.8)]	1xTMTpro [K13]; 1xTMTpro [N-Term]; 1xPhospho [S2(0.3); T3(99.8); S4(0)]	2.98559e-05	6.11917e-05	1	1	3	TGGT1_232080-t26_1-p1	TGGT1_232080-t26_1-p1 [5865-5877]	TGGT1_232080-t26_1-p1 1xPhospho [S5866(0.3); T5867(99.8); S5868(0)]	TGGT1_232080-t26_1-p1 1xPhospho [T5867(99.8)]	transcript=TGGT1_232080-t26_1 | gene=TGGT1_232080 | organism=Toxoplasma_gondii_GT1 | gene_product=Chorein_N domain-containing protein [Source:UniProtKB/TrEMBL;Acc:S7WJ08] | transcript_product=hypothetical protein | location=TGGT1_chrVIII:1804634-1839298(-) | protein_length=10329 | sequence_SO=chromosome | SO=protein_coding_gene | is_pseudo=false	TGGT1_232080-t26_1-p1	0	2100.04	13
FALSE	High	MSTSGLLEHHDGK	[R].MSTSGLLEHHDGK.[L]	1xTMTpro [K13]; 1xTMTpro [N-Term]; 2xPhospho [T3(100); S4(100)]	1xTMTpro [K13]; 1xTMTpro [N-Term]; 2xPhospho [S2(0); T3(100); S4(100)]	5.26045e-05	6.11917e-05	1	1	5	TGGT1_232080-t26_1-p1	TGGT1_232080-t26_1-p1 [5865-5877]	TGGT1_232080-t26_1-p1 2xPhospho [S5866(0); T5867(100); S5868(100)]	TGGT1_232080-t26_1-p1 2xPhospho [T5867(100); S5868(100)]	transcript=TGGT1_232080-t26_1 | gene=TGGT1_232080 | organism=Toxoplasma_gondii_GT1 | gene_product=Chorein_N domain-containing protein [Source:UniProtKB/TrEMBL;Acc:S7WJ08] | transcript_product=hypothetical protein | location=TGGT1_chrVIII:1804634-1839298(-) | protein_length=10329 | sequence_SO=chromosome | SO=protein_coding_gene | is_pseudo=false	TGGT1_232080-t26_1-p1	0	2180.01	13
FALSE	High	MSVDEGPPPDGFTEETLPTPR	[R].MSVDEGPPPDGFTEETLPTPR.[E]	1xTMTpro [N-Term]; 1xPhospho [T19(100)]	1xTMTpro [N-Term]; 1xPhospho [S2(0); T13(0); T16(0); T19(100)]	5.6178e-06	6.11917e-05	1	1	2	TGGT1_214090-t26_1-p1	TGGT1_214090-t26_1-p1 [1386-1406]	TGGT1_214090-t26_1-p1 1xPhospho [S1387(0); T1398(0); T1401(0); T1404(100)]	TGGT1_214090-t26_1-p1 1xPhospho [T1404(100)]	transcript=TGGT1_214090-t26_1 | gene=TGGT1_214090 | organism=Toxoplasma_gondii_GT1 | gene_product=Signal peptidase [Source:UniProtKB/TrEMBL;Acc:S7W5I3] | transcript_product=signal peptidase | location=TGGT1_chrX:5908335-5920860(+) | protein_length=1859 | sequence_SO=chromosome | SO=protein_coding_gene | is_pseudo=false	TGGT1_214090-t26_1-p1	0	2656.22	21
FALSE	High	MTGDAKTDEECSDADPTELR	[R].MTGDAKTDEECSDADPTELR.[Q]	1xMethylthio [C11]; 1xTMTpro [K6]; 1xTMTpro [N-Term]; 1xPhospho [T7(100)]	1xMethylthio [C11]; 1xTMTpro [K6]; 1xTMTpro [N-Term]; 1xPhospho [T2(0); T7(100); S12(0); T17(0)]	1.2643e-10	6.11917e-05	1	1	6	TGGT1_207720-t26_1-p1	TGGT1_207720-t26_1-p1 [111-130]	TGGT1_207720-t26_1-p1 1xMethylthio [C121]; 1xPhospho [T112(0); T117(100); S122(0); T127(0)]	TGGT1_207720-t26_1-p1 1xMethylthio [C121]; 1xPhospho [T117(100)]	transcript=TGGT1_207720-t26_1 | gene=TGGT1_207720 | organism=Toxoplasma_gondii_GT1 | gene_product=hypothetical protein | transcript_product=hypothetical protein | location=TGGT1_chrIb:247992-259807(+) | protein_length=1628 | sequence_SO=chromosome | SO=protein_coding_gene | is_pseudo=false	TGGT1_207720-t26_1-p1	1	2918.28	20	1.296	1.251	1.317	0.748	0.97	0.936	0.986	0.878	0.841	0.981	0.37	0.32	0.4	-0.42	-0.04	-0.1	-0.02	-0.19	-0.25	-0.03	0.583878	0.666312	0.692313	0.49036	0.693316	0.645625	0.962195	0.316651	0.401019	0.931161
FALSE	High	MTGDAKTDEECSDADPTELR	[R].MTGDAKTDEECSDADPTELR.[Q]	1xOxidation [M1]; 1xMethylthio [C11]; 1xTMTpro [K6]; 1xTMTpro [N-Term]; 1xPhospho [T7(99.6)]	1xOxidation [M1]; 1xMethylthio [C11]; 1xTMTpro [K6]; 1xTMTpro [N-Term]; 1xPhospho [T2(0.4); T7(99.6); S12(0); T17(0)]	0.000348912	6.11917e-05	1	1	2	TGGT1_207720-t26_1-p1	TGGT1_207720-t26_1-p1 [111-130]	TGGT1_207720-t26_1-p1 1xMethylthio [C121]; 1xPhospho [T112(0.4); T117(99.6); S122(0); T127(0)]	TGGT1_207720-t26_1-p1 1xMethylthio [C121]; 1xPhospho [T117(99.6)]	transcript=TGGT1_207720-t26_1 | gene=TGGT1_207720 | organism=Toxoplasma_gondii_GT1 | gene_product=hypothetical protein | transcript_product=hypothetical protein | location=TGGT1_chrIb:247992-259807(+) | protein_length=1628 | sequence_SO=chromosome | SO=protein_coding_gene | is_pseudo=false	TGGT1_207720-t26_1-p1	1	2934.27	20	0.998	0.923	1.208	0.972	0.969	0.896	1.174	0.726	0.881	0.787	0	-0.12	0.27	-0.04	-0.04	-0.16	0.23	-0.46	-0.18	-0.34	0.987576	0.607543	0.617973	0.580342	0.876156	0.389112	0.698851	0.476008	0.654237	0.0126086
FALSE	High	MTGDAKTDEECSDADPTELR	[R].MTGDAKTDEECSDADPTELR.[Q]	1xMethylthio [C11]; 1xTMTpro [K6]; 1xTMTpro [N-Term]; 2xPhospho [T7(100); S12(100)]	1xMethylthio [C11]; 1xTMTpro [K6]; 1xTMTpro [N-Term]; 2xPhospho [T2(0); T7(100); S12(100); T17(0)]	1.43063e-05	6.11917e-05	1	1	5	TGGT1_207720-t26_1-p1	TGGT1_207720-t26_1-p1 [111-130]	TGGT1_207720-t26_1-p1 1xMethylthio [C121]; 2xPhospho [T112(0); T117(100); S122(100); T127(0)]	TGGT1_207720-t26_1-p1 1xMethylthio [C121]; 2xPhospho [T117(100); S122(100)]	transcript=TGGT1_207720-t26_1 | gene=TGGT1_207720 | organism=Toxoplasma_gondii_GT1 | gene_product=hypothetical protein | transcript_product=hypothetical protein | location=TGGT1_chrIb:247992-259807(+) | protein_length=1628 | sequence_SO=chromosome | SO=protein_coding_gene | is_pseudo=false	TGGT1_207720-t26_1-p1	1	2998.24	20	1.164	1.192	1.189	0.902	1.049	1.075	1.072	1.019	1.012	1.044	0.22	0.25	0.25	-0.15	0.07	0.1	0.1	0.03	0.02	0.06	0.222222	0.529555	0.473218	0.455326	0.398879	0.610247	0.498247	0.799159	0.412994	0.444538
FALSE	High	MTQAELAQAINEKPSVVNDYESGR	[K].MTQAELAQAINEKPSVVNDYESGR.[A]	1xOxidation [M1]; 1xTMTpro [K13]; 1xTMTpro [N-Term]; 1xPhospho [S15(100)]	1xOxidation [M1]; 1xTMTpro [K13]; 1xTMTpro [N-Term]; 1xPhospho [T2(0); S15(100); Y20(0); S22(0)]	6.8574e-10	6.11917e-05	1	1	1	TGGT1_278530-t26_1-p1	TGGT1_278530-t26_1-p1 [91-114]	TGGT1_278530-t26_1-p1 1xPhospho [T92(0); S105(100); Y110(0); S112(0)]	TGGT1_278530-t26_1-p1 1xPhospho [S105(100)]	transcript=TGGT1_278530-t26_1 | gene=TGGT1_278530 | organism=Toxoplasma_gondii_GT1 | gene_product=HTH cro/C1-type domain-containing protein [Source:UniProtKB/TrEMBL;Acc:A0A125YYC2] | transcript_product=putative multiprotein bridging factor type 1 family transcriptional co-activator | location=TGGT1_chrXII:5951968-5953739(+) | protein_length=144 | sequence_SO=chromosome | SO=protein_coding_gene | …	TGGT1_278530-t26_1-p1	0	3354.65	24
FALSE	High	MTSTSAGLEPAEAWR	[R].MTSTSAGLEPAEAWR.[E]	1xTMTpro [N-Term]; 1xPhospho [S3(99.5)]	1xTMTpro [N-Term]; 1xPhospho [T2(0.3); S3(99.5); T4(0.3); S5(0)]	3.36725e-09	6.11917e-05	1	1	1	TGGT1_297180-t26_1-p1	TGGT1_297180-t26_1-p1 [98-112]	TGGT1_297180-t26_1-p1 1xPhospho [T99(0.3); S100(99.5); T101(0.3); S102(0)]	TGGT1_297180-t26_1-p1 1xPhospho [S100(99.5)]	transcript=TGGT1_297180-t26_1 | gene=TGGT1_297180 | organism=Toxoplasma_gondii_GT1 | gene_product=hypothetical protein | transcript_product=hypothetical protein | location=TGGT1_chrII:1568655-1575825(-) | protein_length=871 | sequence_SO=chromosome | SO=protein_coding_gene | is_pseudo=false	TGGT1_297180-t26_1-p1	0	1990.93	15	0.867	1.288	0.897	1.083	0.939	1.394	0.971	0.853	0.884	1.131	-0.21	0.37	-0.16	0.11	-0.09	0.48	-0.04	-0.23	-0.18	0.18	0.724306	0.454542	0.26263	0.0233073	0.872664	0.37516	0.631682	0.227407	0.796575	0.636914
FALSE	High	MTTHSVQACDYFTTDSALSNK	[R].MTTHSVQACDYFTTDSALSNK.[K]	1xMethylthio [C9]; 1xTMTpro [K21]; 1xTMTpro [N-Term]; 1xPhospho [S5(99.3)]	1xMethylthio [C9]; 1xTMTpro [K21]; 1xTMTpro [N-Term]; 1xPhospho [T2(0.4); T3(0.4); S5(99.3); Y11(0); T13(0); T14(0); S16(0); S19(0)]	5.26758e-08	6.11917e-05	1	1	1	TGGT1_272520-t26_1-p1	TGGT1_272520-t26_1-p1 [183-203]	TGGT1_272520-t26_1-p1 1xMethylthio [C191]; 1xPhospho [T184(0.4); T185(0.4); S187(99.3); Y193(0); T195(0); T196(0); S198(0); S201(0)]	TGGT1_272520-t26_1-p1 1xMethylthio [C191]; 1xPhospho [S187(99.3)]	transcript=TGGT1_272520-t26_1 | gene=TGGT1_272520 | organism=Toxoplasma_gondii_GT1 | gene_product=hypothetical protein | transcript_product=hypothetical protein | location=TGGT1_chrVIII:3922939-3924461(+) | protein_length=401 | sequence_SO=chromosome | SO=protein_coding_gene | is_pseudo=false	TGGT1_272520-t26_1-p1	0	3054.39	21	1.019	1.214	1.03	0.789	0.803	0.958	0.812	0.824	0.682	0.739	0.03	0.28	0.04	-0.34	-0.32	-0.06	-0.3	-0.28	-0.55	-0.44	0.964024	0.387728	0.909542	0.277815	0.495208	0.331077	0.272376	0.189471	0.199204	0.394721
FALSE	High	MVEPENAVTITPLRPEDDYSPR	[R].MVEPENAVTITPLRPEDDYSPR.[E]	1xTMTpro [N-Term]; 1xPhospho [S20(100)]	1xTMTpro [N-Term]; 1xPhospho [T9(0); T11(0); Y19(0); S20(100)]	3.90454e-05	6.11917e-05	1	1	1	Q14160	Q14160 [816-837]	Q14160 1xPhospho [T824(0); T826(0); Y834(0); S835(100)]	Q14160 1xPhospho [S835(100)]	Protein scribble homolog OS=Homo sapiens (Human) OX=9606 GN=SCRIB PE=1 SV=4	Q14160	0	2913.4	22
FALSE	High	MVQPDSAPNTNASPLSPLHSPGPR	[K].MVQPDSAPNTNASPLSPLHSPGPR.[H]	1xTMTpro [N-Term]; 1xPhospho [S16(100)]	1xTMTpro [N-Term]; 1xPhospho [S6(0); T10(0); S13(0); S16(100); S20(0)]	9.90246e-06	6.11917e-05	1	1	1	TGGT1_224650-t26_1-p1	TGGT1_224650-t26_1-p1 [129-152]	TGGT1_224650-t26_1-p1 1xPhospho [S134(0); T138(0); S141(0); S144(100); S148(0)]	TGGT1_224650-t26_1-p1 1xPhospho [S144(100)]	transcript=TGGT1_224650-t26_1 | gene=TGGT1_224650 | organism=Toxoplasma_gondii_GT1 | gene_product=mRNA_triPase domain-containing protein [Source:UniProtKB/TrEMBL;Acc:S7UWK3] | transcript_product=mRNA capping enzyme, beta chain protein | location=TGGT1_chrX:2815581-2819580(-) | protein_length=920 | sequence_SO=chromosome | SO=protein_coding_gene | is_pseudo=false	TGGT1_224650-t26_1-p1	0	2854.39	24
FALSE	High	MVSEAPGVPSSPSTEVR	[K].MVSEAPGVPSSPSTEVR.[T]	1xTMTpro [N-Term]; 1xPhospho [S11(100)]	1xTMTpro [N-Term]; 1xPhospho [S3(0); S10(0); S11(100); S13(0); T14(0)]	1.78235e-13	6.11917e-05	1	1	2	TGGT1_275650-t26_1-p1	TGGT1_275650-t26_1-p1 [16-32]	TGGT1_275650-t26_1-p1 1xPhospho [S18(0); S25(0); S26(100); S28(0); T29(0)]	TGGT1_275650-t26_1-p1 1xPhospho [S26(100)]	transcript=TGGT1_275650-t26_1 | gene=TGGT1_275650 | organism=Toxoplasma_gondii_GT1 | gene_product=hypothetical protein | transcript_product=hypothetical protein | location=TGGT1_chrIII:288290-290923(+) | protein_length=877 | sequence_SO=chromosome | SO=protein_coding_gene | is_pseudo=false	TGGT1_275650-t26_1-p1	0	2114.02	17	0.979	0.872	0.991	1.159	1.135	1.011	1.148	1.063	1.085	0.971	-0.03	-0.2	-0.01	0.21	0.18	0.02	0.2	0.09	0.12	-0.04	0.932547	0.360743	0.962688	0.512075	0.204117	0.899179	0.0168189	0.69792	0.691065	0.679415
FALSE	High	MVSEAPGVPSSPSTEVR	[K].MVSEAPGVPSSPSTEVR.[T]	1xOxidation [M1]; 1xTMTpro [N-Term]; 1xPhospho [S11(98.7)]	1xOxidation [M1]; 1xTMTpro [N-Term]; 1xPhospho [S3(0); S10(0.4); S11(98.7); S13(0.4); T14(0.4)]	3.43375e-06	6.11917e-05	1	1	2	TGGT1_275650-t26_1-p1	TGGT1_275650-t26_1-p1 [16-32]	TGGT1_275650-t26_1-p1 1xPhospho [S18(0); S25(0.4); S26(98.7); S28(0.4); T29(0.4)]	TGGT1_275650-t26_1-p1 1xPhospho [S26(98.7)]	transcript=TGGT1_275650-t26_1 | gene=TGGT1_275650 | organism=Toxoplasma_gondii_GT1 | gene_product=hypothetical protein | transcript_product=hypothetical protein | location=TGGT1_chrIII:288290-290923(+) | protein_length=877 | sequence_SO=chromosome | SO=protein_coding_gene | is_pseudo=false	TGGT1_275650-t26_1-p1	0	2130.01	17	0.757	0.785	0.833	1.297	0.981	1.017	1.08	0.925	1.094	0.907	-0.4	-0.35	-0.26	0.37	-0.03	0.02	0.11	-0.11	0.13	-0.14	0.317031	0.501162	0.618184	0.0844227	0.897042	0.94742	0.795742	0.773299	0.827632	0.581558
FALSE	High	MVSGELAEYGR	[R].MVSGELAEYGR.[R]	1xTMTpro [N-Term]; 1xPhospho [S3(100)]	1xTMTpro [N-Term]; 1xPhospho [S3(100); Y9(0)]	0.000152114	6.11917e-05	1	1	5	TGGT1_213950-t26_1-p1	TGGT1_213950-t26_1-p1 [279-289]	TGGT1_213950-t26_1-p1 1xPhospho [S281(100); Y287(0)]	TGGT1_213950-t26_1-p1 1xPhospho [S281(100)]	transcript=TGGT1_213950-t26_1 | gene=TGGT1_213950 | organism=Toxoplasma_gondii_GT1 | gene_product=hypothetical protein | transcript_product=hypothetical protein | location=TGGT1_chrV:1327225-1329387(-) | protein_length=720 | sequence_SO=chromosome | SO=protein_coding_gene | is_pseudo=false	TGGT1_213950-t26_1-p1	0	1595.75	11	0.834	0.776	0.762	1.204	1.005	0.934	0.918	0.924	0.939	0.852	-0.26	-0.37	-0.39	0.27	0.01	-0.1	-0.12	-0.11	-0.09	-0.23	0.478748	0.220782	0.462769	0.00559562	0.98219	0.588135	0.781966	0.842053	0.743719	0.678965
FALSE	High	MVSGELAEYGR	[R].MVSGELAEYGR.[R]	1xOxidation [M1]; 1xTMTpro [N-Term]; 1xPhospho [S3(100)]	1xOxidation [M1]; 1xTMTpro [N-Term]; 1xPhospho [S3(100); Y9(0)]	1.71954e-05	6.11917e-05	1	1	6	TGGT1_213950-t26_1-p1	TGGT1_213950-t26_1-p1 [279-289]	TGGT1_213950-t26_1-p1 1xPhospho [S281(100); Y287(0)]	TGGT1_213950-t26_1-p1 1xPhospho [S281(100)]	transcript=TGGT1_213950-t26_1 | gene=TGGT1_213950 | organism=Toxoplasma_gondii_GT1 | gene_product=hypothetical protein | transcript_product=hypothetical protein | location=TGGT1_chrV:1327225-1329387(-) | protein_length=720 | sequence_SO=chromosome | SO=protein_coding_gene | is_pseudo=false	TGGT1_213950-t26_1-p1	0	1611.74	11
FALSE	High	MYTSNLEEGSEQTSTCSPSPNR	[R].MYTSNLEEGSEQTSTCSPSPNR.[K]	1xMethylthio [C16]; 1xTMTpro [N-Term]; 1xPhospho [S19(99.6)]	1xMethylthio [C16]; 1xTMTpro [N-Term]; 1xPhospho [Y2(0); T3(0); S4(0); S10(0); T13(0); S14(0); T15(0); S17(0.4); S19(99.6)]	4.46918e-06	6.11917e-05	1	1	4	TGGT1_235170-t26_1-p1	TGGT1_235170-t26_1-p1 [414-435]	TGGT1_235170-t26_1-p1 1xMethylthio [C429]; 1xPhospho [Y415(0); T416(0); S417(0); S423(0); T426(0); S427(0); T428(0); S430(0.4); S432(99.6)]	TGGT1_235170-t26_1-p1 1xMethylthio [C429]; 1xPhospho [S432(99.6)]	transcript=TGGT1_235170-t26_1 | gene=TGGT1_235170 | organism=Toxoplasma_gondii_GT1 | gene_product=Replication factor C subunit 1 [Source:UniProtKB/TrEMBL;Acc:S7W4E1] | transcript_product=ATPase, AAA family protein | location=TGGT1_chrX:4569043-4580176(+) | protein_length=1260 | sequence_SO=chromosome | SO=protein_coding_gene | is_pseudo=false	TGGT1_235170-t26_1-p1	0	2848.18	22
FALSE	High	NATHAGAETGLETADFSDDETK	[R].NATHAGAETGLETADFSDDETK.[K]	1xTMTpro [K22]; 1xTMTpro [N-Term]; 1xPhospho [S17(99.7)]	1xTMTpro [K22]; 1xTMTpro [N-Term]; 1xPhospho [T3(0); T9(0); T13(0); S17(99.7); T21(0.3)]	4.84056e-08	6.11917e-05	1	1	1	TGGT1_255970-t26_1-p1	TGGT1_255970-t26_1-p1 [1510-1531]	TGGT1_255970-t26_1-p1 1xPhospho [T1512(0); T1518(0); T1522(0); S1526(99.7); T1530(0.3)]	TGGT1_255970-t26_1-p1 1xPhospho [S1526(99.7)]	transcript=TGGT1_255970-t26_1 | gene=TGGT1_255970 | organism=Toxoplasma_gondii_GT1 | gene_product=Histone lysine methyltransferase SET/SUV39 [Source:UniProtKB/TrEMBL;Acc:S7UZA7] | transcript_product=histone lysine methyltransferase SET/SUV39 | location=TGGT1_chrVIIb:4501760-4516511(+) | protein_length=1547 | sequence_SO=chromosome | SO=protein_coding_gene | is_pseudo=false	TGGT1_255970-t26_1-p1	0	2968.37	22
FALSE	High	NAVSPAAHDLEPLSQSR	[R].NAVSPAAHDLEPLSQSR.[R]	1xTMTpro [N-Term]; 1xPhospho [S4(100)]	1xTMTpro [N-Term]; 1xPhospho [S4(100); S14(0); S16(0)]	3.01541e-05	6.11917e-05	1	1	2	TGGT1_307760-t26_1-p1	TGGT1_307760-t26_1-p1 [621-637]	TGGT1_307760-t26_1-p1 1xPhospho [S624(100); S634(0); S636(0)]	TGGT1_307760-t26_1-p1 1xPhospho [S624(100)]	transcript=TGGT1_307760-t26_1 | gene=TGGT1_307760 | organism=Toxoplasma_gondii_GT1 | gene_product=Tubulin-tyrosine ligase family protein [Source:UniProtKB/TrEMBL;Acc:A0A125YH89] | transcript_product=Tubulin-tyrosine ligase family protein | location=TGGT1_chrXII:326782-332206(-) | protein_length=1242 | sequence_SO=chromosome | SO=protein_coding_gene | is_pseudo=false	TGGT1_307760-t26_1-p1	0	2176.07	17
FALSE	High	NDEPVREEDLPEEEEEDEGEEGGAAAGDK	[K].NDEPVREEDLPEEEEEDEGEEGGAAAGDK.[K]	1xTMTpro [K29]; 1xTMTpro [N-Term]	1xTMTpro [K29]; 1xTMTpro [N-Term]	6.30512e-16	6.11917e-05	1	1	6	TGGT1_305460-t26_1-p1	TGGT1_305460-t26_1-p1 [32-60]			transcript=TGGT1_305460-t26_1 | gene=TGGT1_305460 | organism=Toxoplasma_gondii_GT1 | gene_product=Methionine aminopeptidase 2 [Source:UniProtKB/TrEMBL;Acc:S7UI71] | transcript_product=putative methionine aminopeptidase 2 | location=TGGT1_chrIX:5179135-5184773(-) | protein_length=480 | sequence_SO=chromosome | SO=protein_coding_gene | is_pseudo=false	TGGT1_305460-t26_1-p1	1	3752.7	29	0.892	0.708	0.795	1.184	1.055	0.838	0.941	0.98	1.176	1.094	-0.17	-0.5	-0.33	0.24	0.08	-0.25	-0.09	-0.03	0.23	0.13	0.786008	0.0544046	0.491061	0.503087	0.789987	0.428436	0.45511	0.91089	0.363178	0.764
FALSE	High	NDGSEKPGGEEEEEEEDELSVVSESR	[K].NDGSEKPGGEEEEEEEDELSVVSESR.[V]	1xTMTpro [K6]; 1xTMTpro [N-Term]; 1xPhospho [S20(100)]	1xTMTpro [K6]; 1xTMTpro [N-Term]; 1xPhospho [S4(0); S20(100); S23(0); S25(0)]	1.08296e-05	6.11917e-05	1	1	1	TGGT1_278440-t26_1-p1	TGGT1_278440-t26_1-p1 [2181-2206]	TGGT1_278440-t26_1-p1 1xPhospho [S2184(0); S2200(100); S2203(0); S2205(0)]	TGGT1_278440-t26_1-p1 1xPhospho [S2200(100)]	transcript=TGGT1_278440-t26_1 | gene=TGGT1_278440 | organism=Toxoplasma_gondii_GT1 | gene_product=Putative SWI2/SNF2 Brahma [Source:UniProtKB/TrEMBL;Acc:S7UZS0] | transcript_product=putative SWI2/SNF2 Brahma | location=TGGT1_chrXII:6010021-6025169(+) | protein_length=2667 | sequence_SO=chromosome | SO=protein_coding_gene | is_pseudo=false	TGGT1_278440-t26_1-p1	0	3553.58	26
FALSE	High	NEKEETDNEELPSK	[R].NEKEETDNEELPSK.[K]	2xTMTpro [K3; K14]; 1xTMTpro [N-Term]; 1xPhospho [T6(100)]	2xTMTpro [K3; K14]; 1xTMTpro [N-Term]; 1xPhospho [T6(100); S13(0)]	3.06071e-05	6.11917e-05	1	1	8	TGGT1_293510-t26_1-p1	TGGT1_293510-t26_1-p1 [200-213]	TGGT1_293510-t26_1-p1 1xPhospho [T205(100); S212(0)]	TGGT1_293510-t26_1-p1 1xPhospho [T205(100)]	transcript=TGGT1_293510-t26_1 | gene=TGGT1_293510 | organism=Toxoplasma_gondii_GT1 | gene_product=Poly(ADP-ribose) polymerase and DNA-Ligase Zn-finger region domain-containing protein [Source:UniProtKB/TrEMBL;Acc:S7UHM3] | transcript_product=poly(ADP-ribose) polymerase and DNA-Ligase Zn-finger region domain-containing protein | location=TGGT1_chrIa:371571-373049(-) | protein_length=392 | sequence…	TGGT1_293510-t26_1-p1	1	2654.34	14	1.032	1.25	1.122	0.797	0.822	0.996	0.894	0.949	0.935	0.909	0.04	0.32	0.17	-0.33	-0.28	-0.01	-0.16	-0.08	-0.1	-0.14	0.894809	0.411092	0.548233	0.275239	0.249477	0.959102	0.164067	0.126127	0.0441372	0.337293
FALSE	High	NEKEETDNEELPSKK	[R].NEKEETDNEELPSKK.[K]	3xTMTpro [K3; K14; K15]; 1xTMTpro [N-Term]; 1xPhospho [T6(100)]	3xTMTpro [K3; K14; K15]; 1xTMTpro [N-Term]; 1xPhospho [T6(100); S13(0)]	2.05652e-05	6.11917e-05	1	1	2	TGGT1_293510-t26_1-p1	TGGT1_293510-t26_1-p1 [200-214]	TGGT1_293510-t26_1-p1 1xPhospho [T205(100); S212(0)]	TGGT1_293510-t26_1-p1 1xPhospho [T205(100)]	transcript=TGGT1_293510-t26_1 | gene=TGGT1_293510 | organism=Toxoplasma_gondii_GT1 | gene_product=Poly(ADP-ribose) polymerase and DNA-Ligase Zn-finger region domain-containing protein [Source:UniProtKB/TrEMBL;Acc:S7UHM3] | transcript_product=poly(ADP-ribose) polymerase and DNA-Ligase Zn-finger region domain-containing protein | location=TGGT1_chrIa:371571-373049(-) | protein_length=392 | sequence…	TGGT1_293510-t26_1-p1	2	3086.64	15	1.092	1.07	1.005	0.89	0.971	0.952	0.894	1.02	0.837	0.827	0.13	0.1	0.01	-0.17	-0.04	-0.07	-0.16	0.03	-0.26	-0.27	0.508608	0.536997	0.958063	0.293498	0.528007	0.773859	0.548396	0.88324	0.571281	0.221692
FALSE	High	NEQAAFVTDKPSDSPR	[K].NEQAAFVTDKPSDSPR.[N]	1xTMTpro [K10]; 1xTMTpro [N-Term]; 1xPhospho [S14(99.9)]	1xTMTpro [K10]; 1xTMTpro [N-Term]; 1xPhospho [T8(0); S12(0.2); S14(99.9)]	3.40188e-12	6.11917e-05	1	1	6	TGGT1_240250-t26_1-p1	TGGT1_240250-t26_1-p1 [696-711]	TGGT1_240250-t26_1-p1 1xPhospho [T703(0); S707(0.2); S709(99.9)]	TGGT1_240250-t26_1-p1 1xPhospho [S709(99.9)]	transcript=TGGT1_240250-t26_1 | gene=TGGT1_240250 | organism=Toxoplasma_gondii_GT1 | gene_product=Macro domain-containing protein [Source:UniProtKB/TrEMBL;Acc:S7W065] | transcript_product=macro domain-containing protein | location=TGGT1_chrVI:1105085-1109716(+) | protein_length=817 | sequence_SO=chromosome | SO=protein_coding_gene | is_pseudo=false	TGGT1_240250-t26_1-p1	0	2450.22	16	0.935	0.893	0.967	1.072	1.003	0.958	1.036	1.016	1.04	1.17	-0.1	-0.16	-0.05	0.1	0	-0.06	0.05	0.02	0.06	0.23	0.175608	0.395878	0.442484	0.344032	0.971981	0.785848	0.700064	0.739151	0.768929	0.513523
FALSE	High	NERGEESDGEGAVGPAASK	[R].NERGEESDGEGAVGPAASK.[K]	1xTMTpro [K19]; 1xTMTpro [N-Term]; 1xPhospho [S7(100)]	1xTMTpro [K19]; 1xTMTpro [N-Term]; 1xPhospho [S7(100); S18(0)]	7.13522e-16	6.11917e-05	1	1	13	TGGT1_250330-t26_1-p1	TGGT1_250330-t26_1-p1 [213-231]	TGGT1_250330-t26_1-p1 1xPhospho [S219(100); S230(0)]	TGGT1_250330-t26_1-p1 1xPhospho [S219(100)]	transcript=TGGT1_250330-t26_1 | gene=TGGT1_250330 | organism=Toxoplasma_gondii_GT1 | gene_product=hypothetical protein | transcript_product=hypothetical protein | location=TGGT1_chrXII:4987032-4990337(-) | protein_length=413 | sequence_SO=chromosome | SO=protein_coding_gene | is_pseudo=false	TGGT1_250330-t26_1-p1	1	2548.22	19	1.626	1.695	1.492	0.716	1.165	1.214	1.068	1.518	1.238	0.915	0.7	0.76	0.58	-0.48	0.22	0.28	0.1	0.6	0.31	-0.13	0.670096	0.452889	0.620364	0.611463	0.754469	0.0738232	0.660246	0.236804	0.0222258	0.709471
FALSE	High	NESPESGHDATAQR	[K].NESPESGHDATAQR.[K]	1xTMTpro [N-Term]; 1xPhospho [S3(100)]	1xTMTpro [N-Term]; 1xPhospho [S3(100); S6(0); T11(0)]	2.37736e-09	6.11917e-05	1	1	6	TGGT1_232280-t26_1-p1	TGGT1_232280-t26_1-p1 [199-212]	TGGT1_232280-t26_1-p1 1xPhospho [S201(100); S204(0); T209(0)]	TGGT1_232280-t26_1-p1 1xPhospho [S201(100)]	transcript=TGGT1_232280-t26_1 | gene=TGGT1_232280 | organism=Toxoplasma_gondii_GT1 | gene_product=IMP2_N domain-containing protein [Source:UniProtKB/TrEMBL;Acc:S7WBN4] | transcript_product=hypothetical protein | location=TGGT1_chrVIII:1988375-1990326(+) | protein_length=275 | sequence_SO=chromosome | SO=protein_coding_gene | is_pseudo=false	TGGT1_232280-t26_1-p1	0	1882.83	14	0.882	0.827	0.847	1.316	1.161	1.089	1.114	1.104	1.038	0.913	-0.18	-0.27	-0.24	0.4	0.22	0.12	0.16	0.14	0.05	-0.13	0.700082	0.67818	0.655316	0.542069	0.269987	0.210633	0.206162	0.111341	0.449726	0.75687
FALSE	High	NESPESGHDATAQR	[K].NESPESGHDATAQR.[K]	1xTMTpro [N-Term]; 2xPhospho [S3(100); S6(100)]	1xTMTpro [N-Term]; 2xPhospho [S3(100); S6(100); T11(0)]	4.02269e-05	6.11917e-05	1	1	3	TGGT1_232280-t26_1-p1	TGGT1_232280-t26_1-p1 [199-212]	TGGT1_232280-t26_1-p1 2xPhospho [S201(100); S204(100); T209(0)]	TGGT1_232280-t26_1-p1 2xPhospho [S201(100); S204(100)]	transcript=TGGT1_232280-t26_1 | gene=TGGT1_232280 | organism=Toxoplasma_gondii_GT1 | gene_product=IMP2_N domain-containing protein [Source:UniProtKB/TrEMBL;Acc:S7WBN4] | transcript_product=hypothetical protein | location=TGGT1_chrVIII:1988375-1990326(+) | protein_length=275 | sequence_SO=chromosome | SO=protein_coding_gene | is_pseudo=false	TGGT1_232280-t26_1-p1	0	1962.79	14
FALSE	High	NETLDATHLAEFHQVEGLVADR	[R].NETLDATHLAEFHQVEGLVADR.[G]	1xTMTpro [N-Term]	1xTMTpro [N-Term]	6.30512e-16	6.11917e-05	1	1	1	TGGT1_234505-t26_1-p1	TGGT1_234505-t26_1-p1 [397-418]			transcript=TGGT1_234505-t26_1 | gene=TGGT1_234505 | organism=Toxoplasma_gondii_GT1 | gene_product=AA_TRNA_LIGASE_II domain-containing protein [Source:UniProtKB/TrEMBL;Acc:A0A125YPN5] | transcript_product=putative phenylalanyl-tRNA synthetase alpha chain A | location=TGGT1_chrX:4319172-4323950(+) | protein_length=525 | sequence_SO=chromosome | SO=protein_coding_gene | is_pseudo=false	TGGT1_234505-t26_1-p1	0	2769.41	22
FALSE	High	NEWGWCK	[K].NEWGWCK.[S]	1xMethylthio [C6]; 1xTMTpro [K7]; 1xTMTpro [N-Term]	1xMethylthio [C6]; 1xTMTpro [K7]; 1xTMTpro [N-Term]	0.00022938	6.11917e-05	1	1	2	TGGT1_268850-t26_1-p1	TGGT1_268850-t26_1-p1 [133-139]	TGGT1_268850-t26_1-p1 1xMethylthio [C138]	TGGT1_268850-t26_1-p1 1xMethylthio [C138]	transcript=TGGT1_268850-t26_1 | gene=TGGT1_268850 | organism=Toxoplasma_gondii_GT1 | gene_product=Enolase 2 [Source:UniProtKB/TrEMBL;Acc:A0A125YLV4] | transcript_product=enolase 2 | location=TGGT1_chrVIII:6248823-6250901(-) | protein_length=475 | sequence_SO=chromosome | SO=protein_coding_gene | is_pseudo=false	TGGT1_268850-t26_1-p1	0	1576.79	7	0.832	0.811	0.995	1.128	0.938	0.915	1.122	0.975	0.892	1.061	-0.27	-0.3	-0.01	0.17	-0.09	-0.13	0.17	-0.04	-0.17	0.09	0.513702	0.56746	0.987329	0.823165	0.827986	0.680544	0.574768	0.802303	0.386918	0.170589
FALSE	High	NFEEMVIQK	[K].NFEEMVIQK.[D]	1xTMTpro [K9]; 1xTMTpro [N-Term]	1xTMTpro [K9]; 1xTMTpro [N-Term]	7.20346e-06	6.11917e-05	1	1	1	TGGT1_211680-t26_1-p1	TGGT1_211680-t26_1-p1 [359-367]			transcript=TGGT1_211680-t26_1 | gene=TGGT1_211680 | organism=Toxoplasma_gondii_GT1 | gene_product=Protein disulfide-isomerase [Source:UniProtKB/TrEMBL;Acc:A0A125YQI9] | transcript_product=protein disulfide isomerase | location=TGGT1_chrIV:1556190-1558014(+) | protein_length=471 | sequence_SO=chromosome | SO=protein_coding_gene | is_pseudo=false	TGGT1_211680-t26_1-p1	0	1745.98	9
FALSE	High	NFELDGAPESGSEGGSSR	[R].NFELDGAPESGSEGGSSR.[R]	1xTMTpro [N-Term]; 1xPhospho [S10(100)]	1xTMTpro [N-Term]; 1xPhospho [S10(100); S12(0); S16(0); S17(0)]	2.70524e-08	6.11917e-05	1	1	2	TGGT1_222240-t26_1-p1	TGGT1_222240-t26_1-p1 [880-897]	TGGT1_222240-t26_1-p1 1xPhospho [S889(100); S891(0); S895(0); S896(0)]	TGGT1_222240-t26_1-p1 1xPhospho [S889(100)]	transcript=TGGT1_222240-t26_1 | gene=TGGT1_222240 | organism=Toxoplasma_gondii_GT1 | gene_product=hypothetical protein | transcript_product=hypothetical protein | location=TGGT1_chrII:970146-973217(+) | protein_length=1023 | sequence_SO=chromosome | SO=protein_coding_gene | is_pseudo=false	TGGT1_222240-t26_1-p1	0	2179.95	18
FALSE	High	NFPTPFEPKSDDDDDEDLDELR	[K].NFPTPFEPKSDDDDDEDLDELR.[S]	1xTMTpro [K9]; 1xTMTpro [N-Term]; 1xPhospho [S10(100)]	1xTMTpro [K9]; 1xTMTpro [N-Term]; 1xPhospho [T4(0); S10(100)]	5.6199e-09	6.11917e-05	1	1	2	TGGT1_228400-t26_1-p1	TGGT1_228400-t26_1-p1 [607-628]	TGGT1_228400-t26_1-p1 1xPhospho [T610(0); S616(100)]	TGGT1_228400-t26_1-p1 1xPhospho [S616(100)]	transcript=TGGT1_228400-t26_1 | gene=TGGT1_228400 | organism=Toxoplasma_gondii_GT1 | gene_product=WD domain, G-beta repeat-containing protein [Source:UniProtKB/TrEMBL;Acc:S7UXV0] | transcript_product=WD domain, G-beta repeat-containing protein | location=TGGT1_chrX:240768-248903(-) | protein_length=632 | sequence_SO=chromosome | SO=protein_coding_gene | is_pseudo=false	TGGT1_228400-t26_1-p1	1	3297.5	22	1.109	0.978	0.977	0.935	1.036	0.914	0.913	0.929	0.972	1.061	0.15	-0.03	-0.03	-0.1	0.05	-0.13	-0.13	-0.11	-0.04	0.09	0.427959	0.18415	0.831436	0.416135	0.835535	0.367709	0.220479	0.131532	0.754039	0.370425
FALSE	High	NFSLSHVQTACGAR	[R].NFSLSHVQTACGAR.[N]	1xMethylthio [C11]; 1xTMTpro [N-Term]; 1xPhospho [S3(100)]	1xMethylthio [C11]; 1xTMTpro [N-Term]; 1xPhospho [S3(100); S5(0); T9(0)]	2.35308e-06	6.11917e-05	1	1	2	TGGT1_291050-t26_1-p1	TGGT1_291050-t26_1-p1 [563-576]	TGGT1_291050-t26_1-p1 1xMethylthio [C573]; 1xPhospho [S565(100); S567(0); T571(0)]	TGGT1_291050-t26_1-p1 1xMethylthio [C573]; 1xPhospho [S565(100)]	transcript=TGGT1_291050-t26_1 | gene=TGGT1_291050 | organism=Toxoplasma_gondii_GT1 | gene_product=Protein kinase domain-containing protein [Source:UniProtKB/TrEMBL;Acc:S7W4H5] | transcript_product=putative histone kinase SNF1 | location=TGGT1_chrIX:3894686-3903555(+) | protein_length=1944 | sequence_SO=chromosome | SO=protein_coding_gene | is_pseudo=false	TGGT1_291050-t26_1-p1	0	1920.88	14
FALSE	High	NFVQGEENEENVEQTFGVR	[R].NFVQGEENEENVEQTFGVR.[R]	1xTMTpro [N-Term]	1xTMTpro [N-Term]	6.61958e-06	6.11917e-05	1	1	1	TGGT1_321680-t26_1-p1	TGGT1_321680-t26_1-p1 [121-139]			transcript=TGGT1_321680-t26_1 | gene=TGGT1_321680 | organism=Toxoplasma_gondii_GT1 | gene_product=HABP4_PAI-RBP1 domain-containing protein [Source:UniProtKB/TrEMBL;Acc:A0A125YT80] | transcript_product=hypothetical protein | location=TGGT1_chrIb:1645852-1649258(-) | protein_length=372 | sequence_SO=chromosome | SO=protein_coding_gene | is_pseudo=false	TGGT1_321680-t26_1-p1	0	2529.22	19
FALSE	High	NFYESDDDQKEK	[K].NFYESDDDQKEK.[T]	2xTMTpro [K10; K12]; 1xTMTpro [N-Term]; 1xPhospho [S5(100)]	2xTMTpro [K10; K12]; 1xTMTpro [N-Term]; 1xPhospho [Y3(0); S5(100)]	7.30067e-05	6.11917e-05	1	1	2	O00203	O00203 [272-283]	O00203 1xPhospho [Y274(0); S276(100)]	O00203 1xPhospho [S276(100)]	AP-3 complex subunit beta-1 OS=Homo sapiens (Human) OX=9606 GN=AP3B1 PE=1 SV=3	O00203	1	2510.23	12	1.139	1.041	1.299	0.939	1.07	0.977	1.219	1.026	1.123	0.991	0.19	0.06	0.38	-0.09	0.1	-0.03	0.29	0.04	0.17	-0.01	0.48007	0.394019	0.11909	0.0972253	0.657419	0.650229	0.125992	0.877162	0.128471	0.709706
FALSE	High	NGDALVFPGDEGEEGRSVCWENEEGEER	[K].NGDALVFPGDEGEEGRSVCWENEEGEER.[R]	1xMethylthio [C19]; 1xTMTpro [N-Term]; 1xPhospho [S17(100)]	1xMethylthio [C19]; 1xTMTpro [N-Term]; 1xPhospho [S17(100)]	8.40584e-07	6.11917e-05	1	1	2	TGGT1_273870-t26_1-p1	TGGT1_273870-t26_1-p1 [1421-1448]	TGGT1_273870-t26_1-p1 1xMethylthio [C1439]; 1xPhospho [S1437(100)]	TGGT1_273870-t26_1-p1 1xMethylthio [C1439]; 1xPhospho [S1437(100)]	transcript=TGGT1_273870-t26_1 | gene=TGGT1_273870 | organism=Toxoplasma_gondii_GT1 | gene_product=SWI2/SNF2 ISWI-like (AT hook) [Source:UniProtKB/TrEMBL;Acc:S7V4B2] | transcript_product=SWI2/SNF2 ISWI-like (AT hook) | location=TGGT1_chrVIII:3198884-3213308(+) | protein_length=1556 | sequence_SO=chromosome | SO=protein_coding_gene | is_pseudo=false	TGGT1_273870-t26_1-p1	1	3539.47	28
FALSE	High	NGDESEKRESETQADATSK	[R].NGDESEKRESETQADATSK.[T]	2xTMTpro [K7; K19]; 1xTMTpro [N-Term]; 1xPhospho [S10(99.5)]	2xTMTpro [K7; K19]; 1xTMTpro [N-Term]; 1xPhospho [S5(0.5); S10(99.5); T12(0); T17(0); S18(0)]	3.86593e-05	6.11917e-05	1	1	3	TGGT1_229470-t26_1-p1	TGGT1_229470-t26_1-p1 [278-296]	TGGT1_229470-t26_1-p1 1xPhospho [S282(0.5); S287(99.5); T289(0); T294(0); S295(0)]	TGGT1_229470-t26_1-p1 1xPhospho [S287(99.5)]	transcript=TGGT1_229470-t26_1 | gene=TGGT1_229470 | organism=Toxoplasma_gondii_GT1 | gene_product=Btz domain-containing protein [Source:UniProtKB/TrEMBL;Acc:S7V376] | transcript_product=hypothetical protein | location=TGGT1_chrVIII:282578-286112(+) | protein_length=409 | sequence_SO=chromosome | SO=protein_coding_gene | is_pseudo=false	TGGT1_229470-t26_1-p1	2	3074.51	19	1.057	1.062	0.91	1.021	1.079	1.085	0.93	1.177	1.059	1.115	0.08	0.09	-0.14	0.03	0.11	0.12	-0.11	0.24	0.08	0.16	0.872009	0.672126	0.729052	0.958416	0.336756	0.765461	0.626795	0.310912	0.780825	0.758218
FALSE	High	NGDVLLHLVSPR	[R].NGDVLLHLVSPR.[T]	1xTMTpro [N-Term]; 1xPhospho [S10(100)]	1xTMTpro [N-Term]; 1xPhospho [S10(100)]	1.59673e-07	6.11917e-05	1	1	1	TGGT1_263450-t26_1-p1	TGGT1_263450-t26_1-p1 [913-924]	TGGT1_263450-t26_1-p1 1xPhospho [S922(100)]	TGGT1_263450-t26_1-p1 1xPhospho [S922(100)]	transcript=TGGT1_263450-t26_1 | gene=TGGT1_263450 | organism=Toxoplasma_gondii_GT1 | gene_product=hypothetical protein | transcript_product=hypothetical protein | location=TGGT1_chrVIIb:518413-521871(+) | protein_length=1152 | sequence_SO=chromosome | SO=protein_coding_gene | is_pseudo=false	TGGT1_263450-t26_1-p1	0	1703.92	12	0.492	0.825	0.854	1.106	0.544	0.912	0.944	0.933	0.835	1.186	-1.02	-0.28	-0.23	0.15	-0.88	-0.13	-0.08	-0.1	-0.26	0.25	0.0190455	0.606292	0.750129	0.656972	0.150873	0.534205	0.83273	0.739263	0.739999	0.728975
FALSE	High	NGNDTPQTAEHLPPEAR	[K].NGNDTPQTAEHLPPEAR.[A]	1xTMTpro [N-Term]; 1xPhospho [T5(100)]	1xTMTpro [N-Term]; 1xPhospho [T5(100); T8(0)]	1.35545e-10	6.11917e-05	1	1	5	TGGT1_208390-t26_1-p1	TGGT1_208390-t26_1-p1 [321-337]	TGGT1_208390-t26_1-p1 1xPhospho [T325(100); T328(0)]	TGGT1_208390-t26_1-p1 1xPhospho [T325(100)]	transcript=TGGT1_208390-t26_1 | gene=TGGT1_208390 | organism=Toxoplasma_gondii_GT1 | gene_product=hypothetical protein | transcript_product=hypothetical protein | location=TGGT1_chrIb:663097-667639(+) | protein_length=424 | sequence_SO=chromosome | SO=protein_coding_gene | is_pseudo=false	TGGT1_208390-t26_1-p1	0	2231.04	17	0.913	0.887	0.853	1.235	1.127	1.096	1.053	1.076	1.066	1.089	-0.13	-0.17	-0.23	0.3	0.17	0.13	0.07	0.11	0.09	0.12	0.753376	0.634934	0.680791	0.410297	0.315534	0.180199	0.764423	0.599404	0.80532	0.470685
FALSE	High	NGQETKETDEEGESDER	[R].NGQETKETDEEGESDER.[K]	1xTMTpro [K6]; 1xTMTpro [N-Term]; 1xPhospho [T8(100)]	1xTMTpro [K6]; 1xTMTpro [N-Term]; 1xPhospho [T5(0); T8(100); S14(0)]	3.79281e-06	6.11917e-05	1	1	1	TGGT1_228040-t26_1-p1	TGGT1_228040-t26_1-p1 [751-767]	TGGT1_228040-t26_1-p1 1xPhospho [T755(0); T758(100); S764(0)]	TGGT1_228040-t26_1-p1 1xPhospho [T758(100)]	transcript=TGGT1_228040-t26_1 | gene=TGGT1_228040 | organism=Toxoplasma_gondii_GT1 | gene_product=PPIC-type PPIASE domain-containing protein [Source:UniProtKB/TrEMBL;Acc:S7W5V7] | transcript_product=PPIC-type PPIASE domain-containing protein | location=TGGT1_chrX:567159-569903(-) | protein_length=914 | sequence_SO=chromosome | SO=protein_coding_gene | is_pseudo=false	TGGT1_228040-t26_1-p1	1	2641.18	17
FALSE	High	NGQGTYQNQQGGNSNSSGGFSSR	[R].NGQGTYQNQQGGNSNSSGGFSSR.[N]	1xTMTpro [N-Term]	1xTMTpro [N-Term]	7.24639e-16	6.11917e-05	1	1	5	TGGT1_230940-t26_1-p1	TGGT1_230940-t26_1-p1 [1396-1418]			transcript=TGGT1_230940-t26_1 | gene=TGGT1_230940 | organism=Toxoplasma_gondii_GT1 | gene_product=hypothetical protein | transcript_product=hypothetical protein | location=TGGT1_chrVIII:1112065-1119747(+) | protein_length=1523 | sequence_SO=chromosome | SO=protein_coding_gene | is_pseudo=false	TGGT1_230940-t26_1-p1	0	2636.2	23
FALSE	High	NGSDDGPSADALSHR	[R].NGSDDGPSADALSHR.[R]	1xTMTpro [N-Term]; 1xPhospho [S3(100)]	1xTMTpro [N-Term]; 1xPhospho [S3(100); S8(0); S13(0)]	3.46857e-07	6.11917e-05	1	1	1	TGGT1_202230-t26_1-p1	TGGT1_202230-t26_1-p1 [1341-1355]	TGGT1_202230-t26_1-p1 1xPhospho [S1343(100); S1348(0); S1353(0)]	TGGT1_202230-t26_1-p1 1xPhospho [S1343(100)]	transcript=TGGT1_202230-t26_1 | gene=TGGT1_202230 | organism=Toxoplasma_gondii_GT1 | gene_product=ANK_REP_REGION domain-containing protein [Source:UniProtKB/TrEMBL;Acc:S7UUG9] | transcript_product=histone deacetylase HDAC5 | location=TGGT1_chrVIIa:3396640-3405849(+) | protein_length=1452 | sequence_SO=chromosome | SO=protein_coding_gene | is_pseudo=false	TGGT1_202230-t26_1-p1	0	1882.83	15
FALSE	High	NGVGGERSPER	[R].NGVGGERSPER.[S]	1xTMTpro [N-Term]; 1xPhospho [S8(100)]	1xTMTpro [N-Term]; 1xPhospho [S8(100)]	3.50021e-05	6.11917e-05	1	1	2	TGGT1_253750-t26_1-p1	TGGT1_253750-t26_1-p1 [6924-6934]	TGGT1_253750-t26_1-p1 1xPhospho [S6931(100)]	TGGT1_253750-t26_1-p1 1xPhospho [S6931(100)]	transcript=TGGT1_253750-t26_1 | gene=TGGT1_253750 | organism=Toxoplasma_gondii_GT1 | gene_product=PLU-1 domain-containing protein [Source:UniProtKB/TrEMBL;Acc:S7ULT6] | transcript_product=PLU-1 family protein | location=TGGT1_chrIII:1126566-1154665(-) | protein_length=8088 | sequence_SO=chromosome | SO=protein_coding_gene | is_pseudo=false	TGGT1_253750-t26_1-p1	1	1541.74	11	0.66	0.596	0.612	1.713	1.13	1.021	1.048	1.189	1.061	1.022	-0.6	-0.75	-0.71	0.78	0.18	0.03	0.07	0.25	0.09	0.03	0.388039	0.420146	0.507538	0.4605	0.627942	0.825733	0.336688	0.148275	0.311456	0.631766
FALSE	High	NGVGSEEDREYER	[R].NGVGSEEDREYER.[E]	1xTMTpro [N-Term]; 1xPhospho [S5(100)]	1xTMTpro [N-Term]; 1xPhospho [S5(100); Y11(0)]	1.08296e-05	6.11917e-05	1	1	2	TGGT1_262450-t26_1-p1	TGGT1_262450-t26_1-p1 [1443-1455]	TGGT1_262450-t26_1-p1 1xPhospho [S1447(100); Y1453(0)]	TGGT1_262450-t26_1-p1 1xPhospho [S1447(100)]	transcript=TGGT1_262450-t26_1 | gene=TGGT1_262450 | organism=Toxoplasma_gondii_GT1 | gene_product=hypothetical protein | transcript_product=hypothetical protein | location=TGGT1_chrVIIb:1207787-1214783(-) | protein_length=1635 | sequence_SO=chromosome | SO=protein_coding_gene | is_pseudo=false	TGGT1_262450-t26_1-p1	1	1923.84	13	0.646	0.737	0.697	1.222	0.789	0.9	0.852	1.029	0.884	0.966	-0.63	-0.44	-0.52	0.29	-0.34	-0.15	-0.23	0.04	-0.18	-0.05	0.111669	0.492505	0.423099	0.412089	0.19297	0.604442	0.436427	0.774235	0.721117	0.85995
FALSE	High	NEHGGPSFLR	[R].NEHGGPSFLR.[R]	1xTMTpro [N-Term]; 1xPhospho [S7(100)]	1xTMTpro [N-Term]; 1xPhospho [S7(100)]	1.71954e-05	6.11917e-05	1	1	3	TGGT1_304760-t26_1-p1	TGGT1_304760-t26_1-p1 [1021-1030]	TGGT1_304760-t26_1-p1 1xPhospho [S1027(100)]	TGGT1_304760-t26_1-p1 1xPhospho [S1027(100)]	transcript=TGGT1_304760-t26_1 | gene=TGGT1_304760 | organism=Toxoplasma_gondii_GT1 | gene_product=RNA recognition motif-containing protein [Source:UniProtKB/TrEMBL;Acc:S7W2V6] | transcript_product=RNA recognition motif-containing protein | location=TGGT1_chrVIIa:667907-675253(+) | protein_length=1335 | sequence_SO=chromosome | SO=protein_coding_gene | is_pseudo=false	TGGT1_304760-t26_1-p1	0	1497.72	10	0.629	0.51	0.715	1.774	1.116	0.905	1.268	1.18	0.983	1.098	-0.67	-0.97	-0.48	0.83	0.16	-0.14	0.34	0.24	-0.03	0.14	0.586827	0.414888	0.393835	0.0586614	0.876671	0.8635	0.422323	0.580636	0.961237	0.827203
FALSE	High	LTHEGDDDGAPNSDGK	[R].LTHEGDDDGAPNSDGK.[S]	1xTMTpro [K16]; 1xTMTpro [N-Term]; 1xPhospho [S13(100)]	1xTMTpro [K16]; 1xTMTpro [N-Term]; 1xPhospho [T2(0); S13(100)]	7.39129e-14	6.11917e-05	1	1	4	TGGT1_216480-t26_1-p1	TGGT1_216480-t26_1-p1 [761-776]	TGGT1_216480-t26_1-p1 1xPhospho [T762(0); S773(100)]	TGGT1_216480-t26_1-p1 1xPhospho [S773(100)]	transcript=TGGT1_216480-t26_1 | gene=TGGT1_216480 | organism=Toxoplasma_gondii_GT1 | gene_product=NMD3 domain-containing protein [Source:UniProtKB/TrEMBL;Acc:S7UKY3] | transcript_product=NMD3 family protein | location=TGGT1_chrXI:6042136-6045440(+) | protein_length=799 | sequence_SO=chromosome | SO=protein_coding_gene | is_pseudo=false	TGGT1_216480-t26_1-p1	0	2316.06	16
FALSE	High	NEGSHAVASDDFPVSQAGAAQPR	[R].NEGSHAVASDDFPVSQAGAAQPR.[R]	1xTMTpro [N-Term]; 1xPhospho [S9(100)]	1xTMTpro [N-Term]; 1xPhospho [S4(0); S9(100); S15(0)]	2.29418e-05	6.11917e-05	1	1	1	TGGT1_254370-t26_1-p1	TGGT1_254370-t26_1-p1 [3306-3328]	TGGT1_254370-t26_1-p1 1xPhospho [S3309(0); S3314(100); S3320(0)]	TGGT1_254370-t26_1-p1 1xPhospho [S3314(100)]	transcript=TGGT1_254370-t26_1 | gene=TGGT1_254370 | organism=Toxoplasma_gondii_GT1 | gene_product=Guanylyl cyclase [Source:UniProtKB/TrEMBL;Acc:S7VVK4] | transcript_product=guanylyl cyclase | location=TGGT1_chrIII:1634182-1672467(+) | protein_length=4367 | sequence_SO=chromosome | SO=protein_coding_gene | is_pseudo=false	TGGT1_254370-t26_1-p1	0	2695.24	23
FALSE	High	NEESDGAAGASDEHLQNS	[K].NEESDGAAGASDEHLQNS.[-]	1xTMTpro [N-Term]; 1xPhospho [S4(100)]	1xTMTpro [N-Term]; 1xPhospho [S4(100); S11(0); S18(0)]	1.605e-09	6.11917e-05	1	1	2	TGGT1_266090-t26_1-p1	TGGT1_266090-t26_1-p1 [434-451]	TGGT1_266090-t26_1-p1 1xPhospho [S437(100); S444(0); S451(0)]	TGGT1_266090-t26_1-p1 1xPhospho [S437(100)]	transcript=TGGT1_266090-t26_1 | gene=TGGT1_266090 | organism=Toxoplasma_gondii_GT1 | gene_product=hypothetical protein | transcript_product=hypothetical protein | location=TGGT1_chrIX:1131085-1134168(-) | protein_length=451 | sequence_SO=chromosome | SO=protein_coding_gene | is_pseudo=false	TGGT1_266090-t26_1-p1	0	2214.91	18	0.995	0.754	0.908	1.306	1.3	0.985	1.186	1.266	0.998	1.166	-0.01	-0.41	-0.14	0.39	0.38	-0.02	0.25	0.34	0	0.22	0.642627	0.23781	0.608133	0.484499	0.480648	0.933996	0.384544	0.242882	0.996605	0.474337
FALSE	High	NDKSEEEQSSSSVK	[K].NDKSEEEQSSSSVK.[K]	2xTMTpro [K3; K14]; 1xTMTpro [N-Term]; 1xPhospho [S4(100)]	2xTMTpro [K3; K14]; 1xTMTpro [N-Term]; 1xPhospho [S4(100); S9(0); S10(0); S11(0); S12(0)]	6.68963e-11	6.11917e-05	1	1	4	P07910	P07910 [230-243]	P07910 1xPhospho [S233(100); S238(0); S239(0); S240(0); S241(0)]	P07910 1xPhospho [S233(100)]	Heterogeneous nuclear ribonucleoproteins C1/C2 OS=Homo sapiens (Human) OX=9606 GN=HNRNPC PE=1 SV=4	P07910	1	2546.28	14	0.928	0.887	0.998	1.112	1.032	0.987	1.11	1.105	1.164	1.202	-0.11	-0.17	0	0.15	0.05	-0.02	0.15	0.14	0.22	0.27	0.661486	0.421053	0.993516	0.480451	0.459272	0.293233	0.319286	0.498693	0.365511	0.451495
FALSE	High	NDLSSVHTPER	[R].NDLSSVHTPER.[G]	1xTMTpro [N-Term]; 1xPhospho [T8(100)]	1xTMTpro [N-Term]; 1xPhospho [S4(0); S5(0); T8(100)]	7.82611e-05	6.11917e-05	1	1	1	TGGT1_232430-t26_1-p1	TGGT1_232430-t26_1-p1 [20-30]	TGGT1_232430-t26_1-p1 1xPhospho [S23(0); S24(0); T27(100)]	TGGT1_232430-t26_1-p1 1xPhospho [T27(100)]	transcript=TGGT1_232430-t26_1 | gene=TGGT1_232430 | organism=Toxoplasma_gondii_GT1 | gene_product=hypothetical protein | transcript_product=hypothetical protein | location=TGGT1_chrVIII:2082439-2086363(-) | protein_length=432 | sequence_SO=chromosome | SO=protein_coding_gene | is_pseudo=false	TGGT1_232430-t26_1-p1	0	1638.78	11
FALSE	High	NDQEQPSHDEPEAESGDAGNEETEEHVSDAGEEECADK	[K].NDQEQPSHDEPEAESGDAGNEETEEHVSDAGEEECADK.[Q]	1xMethylthio [C35]; 1xTMTpro [K38]; 1xTMTpro [N-Term]; 1xPhospho [S28(100)]	1xMethylthio [C35]; 1xTMTpro [K38]; 1xTMTpro [N-Term]; 1xPhospho [S7(0); S15(0); T23(0); S28(100)]	4.06844e-11	6.11917e-05	1	1	3	TGGT1_242625-t26_1-p1	TGGT1_242625-t26_1-p1 [8341-8378]	TGGT1_242625-t26_1-p1 1xMethylthio [C8375]; 1xPhospho [S8347(0); S8355(0); T8363(0); S8368(100)]	TGGT1_242625-t26_1-p1 1xMethylthio [C8375]; 1xPhospho [S8368(100)]	transcript=TGGT1_242625-t26_1 | gene=TGGT1_242625 | organism=Toxoplasma_gondii_GT1 | gene_product=VWFA domain-containing protein [Source:UniProtKB/TrEMBL;Acc:S7W745] | transcript_product=ATPase family associated with various cellular activities (AAA) subfamily protein | location=TGGT1_chrVI:2016753-2051315(+) | protein_length=9029 | sequence_SO=chromosome | SO=protein_coding_gene | is_pseudo=false	TGGT1_242625-t26_1-p1	0	4847.94	38
FALSE	High	NDSEAHDSVASSESSDAER	[R].NDSEAHDSVASSESSDAER.[K]	1xTMTpro [N-Term]; 1xPhospho [S8(100)]	1xTMTpro [N-Term]; 1xPhospho [S3(0); S8(100); S11(0); S12(0); S14(0); S15(0)]	5.32074e-09	6.11917e-05	1	1	5	TGGT1_310010-t26_1-p1	TGGT1_310010-t26_1-p1 [89-107]	TGGT1_310010-t26_1-p1 1xPhospho [S91(0); S96(100); S99(0); S100(0); S102(0); S103(0)]	TGGT1_310010-t26_1-p1 1xPhospho [S96(100)]	transcript=TGGT1_310010-t26_1 | gene=TGGT1_310010 | organism=Toxoplasma_gondii_GT1 | gene_product=Sushi domain-containing protein [Source:UniProtKB/TrEMBL;Acc:S7UT16] | transcript_product=rhoptry neck protein RON1 | location=TGGT1_chrXI:969238-974493(+) | protein_length=1158 | sequence_SO=chromosome | SO=protein_coding_gene | is_pseudo=false	TGGT1_310010-t26_1-p1	0	2376.97	19
FALSE	High	NDSETLSDDEEHDGK	[K].NDSETLSDDEEHDGK.[D]	1xTMTpro [K15]; 1xTMTpro [N-Term]; 1xPhospho [S7(100)]	1xTMTpro [K15]; 1xTMTpro [N-Term]; 1xPhospho [S3(0); T5(0); S7(100)]	1.55796e-10	6.11917e-05	1	1	4	TGGT1_248110-t26_1-p1	TGGT1_248110-t26_1-p1 [200-214]	TGGT1_248110-t26_1-p1 1xPhospho [S202(0); T204(0); S206(100)]	TGGT1_248110-t26_1-p1 1xPhospho [S206(100)]	transcript=TGGT1_248110-t26_1 | gene=TGGT1_248110 | organism=Toxoplasma_gondii_GT1 | gene_product=hypothetical protein | transcript_product=hypothetical protein | location=TGGT1_chrXII:3594425-3597355(-) | protein_length=493 | sequence_SO=chromosome | SO=protein_coding_gene | is_pseudo=false	TGGT1_248110-t26_1-p1	0	2379.05	15	0.572	0.746	0.711	1.227	0.703	0.915	0.873	0.773	0.905	1.025	-0.8	-0.42	-0.49	0.3	-0.51	-0.13	-0.2	-0.37	-0.14	0.04	0.474651	0.4831	0.16066	0.592895	0.379667	0.0186464	0.60066	0.104476	0.260947	0.757647
FALSE	High	NDSKPDGESHSNAAPESAENEK	[K].NDSKPDGESHSNAAPESAENEK.[S]	2xTMTpro [K4; K22]; 1xTMTpro [N-Term]; 1xPhospho [S11(99.6)]	2xTMTpro [K4; K22]; 1xTMTpro [N-Term]; 1xPhospho [S3(0); S9(0.4); S11(99.6); S17(0)]	4.93649e-06	6.11917e-05	1	1	1	TGGT1_225860-t26_1-p1	TGGT1_225860-t26_1-p1 [477-498]	TGGT1_225860-t26_1-p1 1xPhospho [S479(0); S485(0.4); S487(99.6); S493(0)]	TGGT1_225860-t26_1-p1 1xPhospho [S487(99.6)]	transcript=TGGT1_225860-t26_1 | gene=TGGT1_225860 | organism=Toxoplasma_gondii_GT1 | gene_product=hypothetical protein | transcript_product=hypothetical protein | location=TGGT1_chrX:1897405-1902365(-) | protein_length=1057 | sequence_SO=chromosome | SO=protein_coding_gene | is_pseudo=false	TGGT1_225860-t26_1-p1	0	3305.57	22
FALSE	High	NEADASAMDVDSEEKSEGR	[K].NEADASAMDVDSEEKSEGR.[S]	1xTMTpro [K15]; 1xTMTpro [N-Term]; 1xPhospho [S]	1xTMTpro [K15]; 1xTMTpro [N-Term]; 1xPhospho [S6(0); S12(50); S16(50)]	6.36263e-07	6.11917e-05	1	1	2	TGGT1_263060-t26_1-p1	TGGT1_263060-t26_1-p1 [866-884]			transcript=TGGT1_263060-t26_1 | gene=TGGT1_263060 | organism=Toxoplasma_gondii_GT1 | gene_product=RPN2_C domain-containing protein [Source:UniProtKB/TrEMBL;Acc:S7UY70] | transcript_product=Proteasome/cyclosome repeat-containing protein | location=TGGT1_chrVIIb:808221-820240(-) | protein_length=988 | sequence_SO=chromosome | SO=protein_coding_gene | is_pseudo=false	TGGT1_263060-t26_1-p1	1	2728.23	19
FALSE	High	NEADASAMDVDSEEKSEGR	[K].NEADASAMDVDSEEKSEGR.[S]	1xOxidation [M8]; 1xTMTpro [K15]; 1xTMTpro [N-Term]; 1xPhospho [S16(100)]	1xOxidation [M8]; 1xTMTpro [K15]; 1xTMTpro [N-Term]; 1xPhospho [S6(0); S12(0); S16(100)]	0.00036833	6.11917e-05	1	1	3	TGGT1_263060-t26_1-p1	TGGT1_263060-t26_1-p1 [866-884]	TGGT1_263060-t26_1-p1 1xPhospho [S871(0); S877(0); S881(100)]	TGGT1_263060-t26_1-p1 1xPhospho [S881(100)]	transcript=TGGT1_263060-t26_1 | gene=TGGT1_263060 | organism=Toxoplasma_gondii_GT1 | gene_product=RPN2_C domain-containing protein [Source:UniProtKB/TrEMBL;Acc:S7UY70] | transcript_product=Proteasome/cyclosome repeat-containing protein | location=TGGT1_chrVIIb:808221-820240(-) | protein_length=988 | sequence_SO=chromosome | SO=protein_coding_gene | is_pseudo=false	TGGT1_263060-t26_1-p1	1	2744.22	19	0.578	0.526	0.522	1.857	1.073	0.976	0.97	1.069	1.133	1.021	-0.79	-0.93	-0.94	0.89	0.1	-0.03	-0.04	0.1	0.18	0.03	0.409636	0.281869	0.332755	0.352623	0.249098	0.810969	0.171326	0.709091	0.137767	0.628374
FALSE	High	NEAHQLSVDALRPPTAMTNAVSWR	[K].NEAHQLSVDALRPPTAMTNAVSWR.[S]	1xTMTpro [N-Term]; 1xPhospho [T/S]	1xTMTpro [N-Term]; 1xPhospho [S7(0); T15(50); T18(50); S22(0)]	3.04991e-14	6.11917e-05	1	1	6	TGGT1_289770-t26_1-p1	TGGT1_289770-t26_1-p1 [139-162]			transcript=TGGT1_289770-t26_1 | gene=TGGT1_289770 | organism=Toxoplasma_gondii_GT1 | gene_product=MHD domain-containing protein [Source:UniProtKB/TrEMBL;Acc:A0A125YND3] | transcript_product=mu1 adaptin | location=TGGT1_chrIX:3244934-3246226(+) | protein_length=430 | sequence_SO=chromosome | SO=protein_coding_gene | is_pseudo=false	TGGT1_289770-t26_1-p1	0	3048.5	24	0.7	0.667	0.615	1.314	0.919	0.876	0.808	0.839	0.871	0.896	-0.52	-0.58	-0.7	0.39	-0.12	-0.19	-0.31	-0.25	-0.2	-0.16	0.313894	0.0383707	0.241444	0.387983	0.0100989	0.572287	0.00950789	0.317584	0.400319	0.0250903
FALSE	High	NEAHQLSVDALRPPTAMTNAVSWR	[K].NEAHQLSVDALRPPTAMTNAVSWR.[S]	1xOxidation [M17]; 1xTMTpro [N-Term]; 1xPhospho [T/S]	1xOxidation [M17]; 1xTMTpro [N-Term]; 1xPhospho [S7(0); T15(50); T18(50); S22(0)]	4.51587e-10	6.11917e-05	1	1	7	TGGT1_289770-t26_1-p1	TGGT1_289770-t26_1-p1 [139-162]			transcript=TGGT1_289770-t26_1 | gene=TGGT1_289770 | organism=Toxoplasma_gondii_GT1 | gene_product=MHD domain-containing protein [Source:UniProtKB/TrEMBL;Acc:A0A125YND3] | transcript_product=mu1 adaptin | location=TGGT1_chrIX:3244934-3246226(+) | protein_length=430 | sequence_SO=chromosome | SO=protein_coding_gene | is_pseudo=false	TGGT1_289770-t26_1-p1	0	3064.5	24	0.844	0.725	0.827	1.257	1.061	0.911	1.039	0.996	0.921	0.884	-0.24	-0.46	-0.27	0.33	0.09	-0.13	0.06	-0.01	-0.12	-0.18	0.687761	0.131122	0.3177	0.565519	0.342842	0.739787	0.864117	0.976178	0.443576	0.609131
FALSE	High	NEDDFESDSRDGYADFLASPAAGR	[R].NEDDFESDSRDGYADFLASPAAGR.[R]	1xTMTpro [N-Term]; 2xPhospho [S19(100); S/Y]	1xTMTpro [N-Term]; 2xPhospho [S7(50); S9(50); Y13(0); S19(100)]	0.000390732	6.11917e-05	1	1	1	TGGT1_295760-t26_1-p1	TGGT1_295760-t26_1-p1 [510-533]	TGGT1_295760-t26_1-p1 2xPhospho [S516(50); S518(50); Y522(0); S528(100)]	TGGT1_295760-t26_1-p1 2xPhospho [S528(100); S/Y]	transcript=TGGT1_295760-t26_1 | gene=TGGT1_295760 | organism=Toxoplasma_gondii_GT1 | gene_product=Calcium-dependent protein kinase CDPK4A [Source:UniProtKB/TrEMBL;Acc:S7UJ03] | transcript_product=calcium-dependent protein kinase CDPK4A | location=TGGT1_chrIa:1506344-1521114(-) | protein_length=543 | sequence_SO=chromosome | SO=protein_coding_gene | is_pseudo=false	TGGT1_295760-t26_1-p1	1	3069.25	24
FALSE	High	NEDGTDASDDAEDEYEQDHTILGK	[K].NEDGTDASDDAEDEYEQDHTILGK.[L]	1xTMTpro [K24]; 1xTMTpro [N-Term]; 2xPhospho [T5(100); S8(100)]	1xTMTpro [K24]; 1xTMTpro [N-Term]; 2xPhospho [T5(100); S8(100); Y15(0); T20(0)]	8.44774e-07	6.11917e-05	1	1	4	TGGT1_227450-t26_1-p1	TGGT1_227450-t26_1-p1 [1978-2001]	TGGT1_227450-t26_1-p1 2xPhospho [T1982(100); S1985(100); Y1992(0); T1997(0)]	TGGT1_227450-t26_1-p1 2xPhospho [T1982(100); S1985(100)]	transcript=TGGT1_227450-t26_1 | gene=TGGT1_227450 | organism=Toxoplasma_gondii_GT1 | gene_product=Nudix hydrolase domain-containing protein [Source:UniProtKB/TrEMBL;Acc:S7UXE1] | transcript_product=hydrolase, NUDIX family protein | location=TGGT1_chrX:834070-841020(+) | protein_length=2063 | sequence_SO=chromosome | SO=protein_coding_gene | is_pseudo=false	TGGT1_227450-t26_1-p1	0	3435.43	24
FALSE	High	NEEASEADERPR	[K].NEEASEADERPR.[E]	1xTMTpro [N-Term]; 1xPhospho [S5(100)]	1xTMTpro [N-Term]; 1xPhospho [S5(100)]	0.000457258	6.11917e-05	1	1	2	TGGT1_235130-t26_1-p1	TGGT1_235130-t26_1-p1 [456-467]	TGGT1_235130-t26_1-p1 1xPhospho [S460(100)]	TGGT1_235130-t26_1-p1 1xPhospho [S460(100)]	transcript=TGGT1_235130-t26_1 | gene=TGGT1_235130 | organism=Toxoplasma_gondii_GT1 | gene_product=Transmembrane protein [Source:UniProtKB/TrEMBL;Acc:A0A125YYR0] | transcript_product=transmembrane protein | location=TGGT1_chrX:4523427-4527219(+) | protein_length=487 | sequence_SO=chromosome | SO=protein_coding_gene | is_pseudo=false	TGGT1_235130-t26_1-p1	0	1786.79	12
FALSE	High	NEEDAGSGRDEALFEDDE	[R].NEEDAGSGRDEALFEDDE.[-]	1xTMTpro [N-Term]; 1xPhospho [S7(100)]	1xTMTpro [N-Term]; 1xPhospho [S7(100)]	1.26393e-07	6.11917e-05	1	1	2	TGGT1_297730-t26_1-p1	TGGT1_297730-t26_1-p1 [209-226]	TGGT1_297730-t26_1-p1 1xPhospho [S215(100)]	TGGT1_297730-t26_1-p1 1xPhospho [S215(100)]	transcript=TGGT1_297730-t26_1 | gene=TGGT1_297730 | organism=Toxoplasma_gondii_GT1 | gene_product=Transcription elongation factor 1 homolog [Source:UniProtKB/TrEMBL;Acc:A0A125YVV4] | transcript_product=putative transcription elongation factor 1 | location=TGGT1_chrII:1935013-1936221(-) | protein_length=226 | sequence_SO=chromosome | SO=protein_coding_gene | is_pseudo=false	TGGT1_297730-t26_1-p1	1	2381.96	18
FALSE	High	NEEDEGHSNSSPR	[K].NEEDEGHSNSSPR.[H]	1xTMTpro [N-Term]; 1xPhospho [S11(99.8)]	1xTMTpro [N-Term]; 1xPhospho [S8(0); S10(0.3); S11(99.8)]	8.8794e-08	6.11917e-05	1	1	1	Q14103	Q14103 [73-85]	Q14103 1xPhospho [S80(0); S82(0.3); S83(99.8)]	Q14103 1xPhospho [S83(99.8)]	Heterogeneous nuclear ribonucleoprotein D0 OS=Homo sapiens (Human) OX=9606 GN=HNRNPD PE=1 SV=1	Q14103	0	1841.76	13	0.795	0.752	0.797	1.412	1.122	1.062	1.125	1.076	1.021	0.747	-0.33	-0.41	-0.33	0.5	0.17	0.09	0.17	0.11	0.03	-0.42	0.732351	0.643827	0.601946	0.574109	0.375221	0.185812	0.51055	0.168723	0.931947	0.555468
FALSE	High	NEEENSGSPPPSSDADDPSSAAGADGQR	[R].NEEENSGSPPPSSDADDPSSAAGADGQR.[S]	1xTMTpro [N-Term]	1xTMTpro [N-Term]	6.30512e-16	6.11917e-05	1	1	11	TGGT1_264610-t26_1-p1	TGGT1_264610-t26_1-p1 [83-110]			transcript=TGGT1_264610-t26_1 | gene=TGGT1_264610 | organism=Toxoplasma_gondii_GT1 | gene_product=RNA recognition motif-containing protein [Source:UniProtKB/TrEMBL;Acc:A0A125YIU3] | transcript_product=RNA recognition motif-containing protein | location=TGGT1_chrIX:1992388-1998489(-) | protein_length=430 | sequence_SO=chromosome | SO=protein_coding_gene | is_pseudo=false	TGGT1_264610-t26_1-p1	0	3048.32	28	0.497	0.648	0.528	1.693	0.842	1.097	0.895	1.065	1.007	1.072	-1.01	-0.63	-0.92	0.76	-0.25	0.13	-0.16	0.09	0.01	0.1	0.269522	0.436093	0.310195	0.405955	0.262348	0.233623	0.279308	0.106817	0.959709	0.460609
FALSE	High	NEEENSGSPPPSSDADDPSSAAGADGQR	[R].NEEENSGSPPPSSDADDPSSAAGADGQR.[S]	1xTMTpro [N-Term]; 1xPhospho [S8(100)]	1xTMTpro [N-Term]; 1xPhospho [S6(0); S8(100); S12(0); S13(0); S19(0); S20(0)]	6.30512e-16	6.11917e-05	1	1	5	TGGT1_264610-t26_1-p1	TGGT1_264610-t26_1-p1 [83-110]	TGGT1_264610-t26_1-p1 1xPhospho [S88(0); S90(100); S94(0); S95(0); S101(0); S102(0)]	TGGT1_264610-t26_1-p1 1xPhospho [S90(100)]	transcript=TGGT1_264610-t26_1 | gene=TGGT1_264610 | organism=Toxoplasma_gondii_GT1 | gene_product=RNA recognition motif-containing protein [Source:UniProtKB/TrEMBL;Acc:A0A125YIU3] | transcript_product=RNA recognition motif-containing protein | location=TGGT1_chrIX:1992388-1998489(-) | protein_length=430 | sequence_SO=chromosome | SO=protein_coding_gene | is_pseudo=false	TGGT1_264610-t26_1-p1	0	3128.29	28
FALSE	High	NEEENSGSPPPSSDADDPSSAAGADGQRSPPQEPDKELQMR	[R].NEEENSGSPPPSSDADDPSSAAGADGQRSPPQEPDKELQMR.[K]	1xTMTpro [K36]; 1xTMTpro [N-Term]; 1xPhospho [S]	1xTMTpro [K36]; 1xTMTpro [N-Term]; 1xPhospho [S6(0); S8(0); S12(0.2); S13(0.2); S19(33.2); S20(33.2); S29(33.2)]	2.91476e-08	6.11917e-05	1	1	4	TGGT1_264610-t26_1-p1	TGGT1_264610-t26_1-p1 [83-123]			transcript=TGGT1_264610-t26_1 | gene=TGGT1_264610 | organism=Toxoplasma_gondii_GT1 | gene_product=RNA recognition motif-containing protein [Source:UniProtKB/TrEMBL;Acc:A0A125YIU3] | transcript_product=RNA recognition motif-containing protein | location=TGGT1_chrIX:1992388-1998489(-) | protein_length=430 | sequence_SO=chromosome | SO=protein_coding_gene | is_pseudo=false	TGGT1_264610-t26_1-p1	2	4968.24	41
FALSE	High	NEEESQDGCLHGGAAPR	[R].NEEESQDGCLHGGAAPR.[R]	1xMethylthio [C9]; 1xTMTpro [N-Term]; 1xPhospho [S5(100)]	1xMethylthio [C9]; 1xTMTpro [N-Term]; 1xPhospho [S5(100)]	3.81447e-13	6.11917e-05	1	1	9	TGGT1_223880-t26_1-p1	TGGT1_223880-t26_1-p1 [3490-3506]	TGGT1_223880-t26_1-p1 1xMethylthio [C3498]; 1xPhospho [S3494(100)]	TGGT1_223880-t26_1-p1 1xMethylthio [C3498]; 1xPhospho [S3494(100)]	transcript=TGGT1_223880-t26_1 | gene=TGGT1_223880 | organism=Toxoplasma_gondii_GT1 | gene_product=RING-type domain-containing protein [Source:UniProtKB/TrEMBL;Acc:S7UVV4] | transcript_product=zinc finger, C3HC4 type (RING finger) domain-containing protein | location=TGGT1_chrX:3392353-3413350(-) | protein_length=3893 | sequence_SO=chromosome | SO=protein_coding_gene | is_pseudo=false	TGGT1_223880-t26_1-p1	0	2199.91	17	0.617	0.612	0.638	1.621	1.001	0.992	1.034	1.062	1.051	0.903	-0.7	-0.71	-0.65	0.7	0	-0.01	0.05	0.09	0.07	-0.15	0.424731	0.40288	0.434006	0.298906	0.996539	0.955379	0.825601	0.697741	0.718214	0.15354
FALSE	High	NEEETHAKEDGNESPTASASALAGASR	[K].NEEETHAKEDGNESPTASASALAGASR.[S]	1xTMTpro [K8]; 1xTMTpro [N-Term]; 1xPhospho [S14(100)]	1xTMTpro [K8]; 1xTMTpro [N-Term]; 1xPhospho [T5(0); S14(100); T16(0); S18(0); S20(0); S26(0)]	6.30512e-16	6.11917e-05	1	1	4	TGGT1_205240-t26_1-p1	TGGT1_205240-t26_1-p1 [744-770]	TGGT1_205240-t26_1-p1 1xPhospho [T748(0); S757(100); T759(0); S761(0); S763(0); S769(0)]	TGGT1_205240-t26_1-p1 1xPhospho [S757(100)]	transcript=TGGT1_205240-t26_1 | gene=TGGT1_205240 | organism=Toxoplasma_gondii_GT1 | gene_product=Cleft lip and palate transmembrane protein 1 (Clptm1) protein [Source:UniProtKB/TrEMBL;Acc:S7W9T1] | transcript_product=cleft lip and palate transmembrane protein 1 (clptm1) protein | location=TGGT1_chrVIIa:1429206-1438379(-) | protein_length=794 | sequence_SO=chromosome | SO=protein_coding_gene | is…	TGGT1_205240-t26_1-p1	1	3417.61	27	1.037	0.953	0.806	0.958	0.994	0.913	0.772	0.91	1.025	0.865	0.05	-0.07	-0.31	-0.06	-0.01	-0.13	-0.37	-0.14	0.03	-0.21	0.916295	0.722123	0.252843	0.035189	0.986492	0.548283	0.21963	0.596258	0.606143	0.46476
FALSE	High	NEEGEADEPEEK	[K].NEEGEADEPEEK.[E]	1xTMTpro [K12]; 1xTMTpro [N-Term]	1xTMTpro [K12]; 1xTMTpro [N-Term]	1.99695e-06	6.11917e-05	1	1	3	TGGT1_244560-t26_1-p1	TGGT1_244560-t26_1-p1 [833-844]			transcript=TGGT1_244560-t26_1 | gene=TGGT1_244560 | organism=Toxoplasma_gondii_GT1 | gene_product=HATPase_c domain-containing protein [Source:UniProtKB/TrEMBL;Acc:S7VTT7] | transcript_product=putative heat shock protein 90 | location=TGGT1_chrVI:3273039-3276701(+) | protein_length=853 | sequence_SO=chromosome | SO=protein_coding_gene | is_pseudo=false	TGGT1_244560-t26_1-p1	0	1983.96	12	0.956	1.008	0.907	0.958	0.916	0.966	0.869	1.001	0.969	0.979	-0.07	0.01	-0.14	-0.06	-0.13	-0.05	-0.2	0	-0.05	-0.03	0.901957	0.987384	0.799978	0.897447	0.216672	0.824862	0.174658	0.98336	0.624811	0.9172
FALSE	High	NEEPSEEEIDAPKPK	[K].NEEPSEEEIDAPKPK.[K]	2xTMTpro [K13; K15]; 1xTMTpro [N-Term]; 1xPhospho [S5(100)]	2xTMTpro [K13; K15]; 1xTMTpro [N-Term]; 1xPhospho [S5(100)]	1.36803e-05	6.11917e-05	1	1	2	Q9NR30	Q9NR30 [117-131]	Q9NR30 1xPhospho [S121(100)]	Q9NR30 1xPhospho [S121(100)]	Nucleolar RNA helicase 2 OS=Homo sapiens (Human) OX=9606 GN=DDX21 PE=1 SV=5	Q9NR30	0	2704.39	15	1.104	0.991	0.925	1.22	1.347	1.208	1.128	1.126	1.109	1.174	0.14	-0.01	-0.11	0.29	0.43	0.27	0.17	0.17	0.15	0.23	0.553869	0.956102	0.728163	0.250569	0.0748483	0.178595	0.406164	0.619894	0.357879	0.602891
FALSE	High	NEEREDDDGSKEDEETR	[R].NEEREDDDGSKEDEETR.[E]	1xTMTpro [K11]; 1xTMTpro [N-Term]; 1xPhospho [S10(100)]	1xTMTpro [K11]; 1xTMTpro [N-Term]; 1xPhospho [S10(100); T16(0)]	4.98073e-05	6.11917e-05	1	1	1	TGGT1_248190-t26_1-p1	TGGT1_248190-t26_1-p1 [468-484]	TGGT1_248190-t26_1-p1 1xPhospho [S477(100); T483(0)]	TGGT1_248190-t26_1-p1 1xPhospho [S477(100)]	transcript=TGGT1_248190-t26_1 | gene=TGGT1_248190 | organism=Toxoplasma_gondii_GT1 | gene_product=hypothetical protein | transcript_product=hypothetical protein | location=TGGT1_chrXII:3664383-3669489(+) | protein_length=962 | sequence_SO=chromosome | SO=protein_coding_gene | is_pseudo=false	TGGT1_248190-t26_1-p1	2	2741.2	17	1.12	0.797	0.765	1.102	1.234	0.878	0.843	1.193	1.076	0.917	0.16	-0.33	-0.39	0.14	0.3	-0.19	-0.25	0.25	0.11	-0.13	0.694866	0.309881	0.00752337	0.551393	0.289654	0.0281317	0.368532	0.0775422	0.741117	0.498823
FALSE	High	NEGEETKESSDRR	[K].NEGEETKESSDRR.[E]	1xTMTpro [K7]; 1xTMTpro [N-Term]; 2xPhospho [S9(100); S10(100)]	1xTMTpro [K7]; 1xTMTpro [N-Term]; 2xPhospho [T6(0); S9(100); S10(100)]	6.11447e-07	6.11917e-05	1	1	3	TGGT1_221390-t26_1-p1	TGGT1_221390-t26_1-p1 [44-56]	TGGT1_221390-t26_1-p1 2xPhospho [T49(0); S52(100); S53(100)]	TGGT1_221390-t26_1-p1 2xPhospho [S52(100); S53(100)]	transcript=TGGT1_221390-t26_1 | gene=TGGT1_221390 | organism=Toxoplasma_gondii_GT1 | gene_product=hypothetical protein | transcript_product=hypothetical protein | location=TGGT1_chrII:286177-292066(-) | protein_length=875 | sequence_SO=chromosome | SO=protein_coding_gene | is_pseudo=false	TGGT1_221390-t26_1-p1	2	2305.04	13	0.627	0.593	0.604	1.482	0.929	0.878	0.896	0.927	0.834	0.965	-0.67	-0.75	-0.73	0.57	-0.11	-0.19	-0.16	-0.11	-0.26	-0.05	0.464921	0.48327	0.454869	0.604036	0.67187	0.244186	0.506046	0.18209	0.0306983	0.742531
FALSE	High	NSSAGEENER	[R].NSSAGEENER.[G]	1xTMTpro [N-Term]	1xTMTpro [N-Term]	0.000328883	6.11917e-05	1	1	1	TGGT1_263580-t26_1-p1	TGGT1_263580-t26_1-p1 [582-591]			transcript=TGGT1_263580-t26_1 | gene=TGGT1_263580 | organism=Toxoplasma_gondii_GT1 | gene_product=Bromodomain-containing protein [Source:UniProtKB/TrEMBL;Acc:A0A125YZ61] | transcript_product=bromodomain-containing protein | location=TGGT1_chrVIIb:436676-440888(+) | protein_length=714 | sequence_SO=chromosome | SO=protein_coding_gene | is_pseudo=false	TGGT1_263580-t26_1-p1	0	1396.66	10
FALSE	High	LTGKPSPPQPLPPPTHPLDSPR	[R].LTGKPSPPQPLPPPTHPLDSPR.[S]	1xTMTpro [K4]; 1xTMTpro [N-Term]; 1xPhospho [S20(100)]	1xTMTpro [K4]; 1xTMTpro [N-Term]; 1xPhospho [T2(0); S6(0); T15(0); S20(100)]	1.58881e-07	6.11917e-05	1	1	2	TGGT1_269390-t26_1-p1	TGGT1_269390-t26_1-p1 [20-41]	TGGT1_269390-t26_1-p1 1xPhospho [T21(0); S25(0); T34(0); S39(100)]	TGGT1_269390-t26_1-p1 1xPhospho [S39(100)]	transcript=TGGT1_269390-t26_1 | gene=TGGT1_269390 | organism=Toxoplasma_gondii_GT1 | gene_product=CRAL/TRIO domain-containing protein [Source:UniProtKB/TrEMBL;Acc:S7V5J7] | transcript_product=CRAL/TRIO domain-containing protein | location=TGGT1_chrVIII:5840638-5846891(-) | protein_length=994 | sequence_SO=chromosome | SO=protein_coding_gene | is_pseudo=false	TGGT1_269390-t26_1-p1	0	3017.65	22
FALSE	High	LTGEADTLHSHEAGDAVSPPSR	[R].LTGEADTLHSHEAGDAVSPPSR.[G]	1xTMTpro [N-Term]; 1xPhospho [S21(100)]	1xTMTpro [N-Term]; 1xPhospho [T2(0); T7(0); S10(0); S18(0); S21(100)]	2.4618e-10	6.11917e-05	1	1	2	TGGT1_253170-t26_1-p1	TGGT1_253170-t26_1-p1 [2151-2172]	TGGT1_253170-t26_1-p1 1xPhospho [T2152(0); T2157(0); S2160(0); S2168(0); S2171(100)]	TGGT1_253170-t26_1-p1 1xPhospho [S2171(100)]	transcript=TGGT1_253170-t26_1 | gene=TGGT1_253170 | organism=Toxoplasma_gondii_GT1 | gene_product=Peptidase_M14 domain-containing protein [Source:UniProtKB/TrEMBL;Acc:S7VVX7] | transcript_product=putative zinc carboxypeptidase | location=TGGT1_chrIII:782500-798758(+) | protein_length=2203 | sequence_SO=chromosome | SO=protein_coding_gene | is_pseudo=false	TGGT1_253170-t26_1-p1	0	2631.24	22
FALSE	High	LLPQHAASDSDNAGNPR	[R].LLPQHAASDSDNAGNPR.[D]	1xTMTpro [N-Term]; 2xPhospho [S8(100); S10(100)]	1xTMTpro [N-Term]; 2xPhospho [S8(100); S10(100)]	2.80187e-11	6.11917e-05	1	1	39	TGGT1_289880-t26_1-p1	TGGT1_289880-t26_1-p1 [843-859]	TGGT1_289880-t26_1-p1 2xPhospho [S850(100); S852(100)]	TGGT1_289880-t26_1-p1 2xPhospho [S850(100); S852(100)]	transcript=TGGT1_289880-t26_1 | gene=TGGT1_289880 | organism=Toxoplasma_gondii_GT1 | gene_product=hypothetical protein | transcript_product=hypothetical protein | location=TGGT1_chrIX:3301494-3313288(-) | protein_length=1326 | sequence_SO=chromosome | SO=protein_coding_gene | is_pseudo=false	TGGT1_289880-t26_1-p1	0	2226.99	17	0.919	0.946	0.978	1.017	0.934	0.962	0.994	0.971	0.977	0.993	-0.12	-0.08	-0.03	0.02	-0.1	-0.06	-0.01	-0.04	-0.03	-0.01	0.509374	0.56503	0.864432	0.892047	0.0864588	0.411164	0.593611	0.564891	0.431196	0.89109
FALSE	High	LLPQHAASDSDNAGNPRDDELLSDIR	[R].LLPQHAASDSDNAGNPRDDELLSDIR.[G]	1xTMTpro [N-Term]; 1xPhospho [S10(100)]	1xTMTpro [N-Term]; 1xPhospho [S8(0); S10(100); S23(0)]	2.57522e-13	6.11917e-05	1	1	1	TGGT1_289880-t26_1-p1	TGGT1_289880-t26_1-p1 [843-868]	TGGT1_289880-t26_1-p1 1xPhospho [S850(0); S852(100); S865(0)]	TGGT1_289880-t26_1-p1 1xPhospho [S852(100)]	transcript=TGGT1_289880-t26_1 | gene=TGGT1_289880 | organism=Toxoplasma_gondii_GT1 | gene_product=hypothetical protein | transcript_product=hypothetical protein | location=TGGT1_chrIX:3301494-3313288(-) | protein_length=1326 | sequence_SO=chromosome | SO=protein_coding_gene | is_pseudo=false	TGGT1_289880-t26_1-p1	1	3203.53	26	1.001	1.14	1.03	0.991	0.993	1.13	1.021	1.104	1.235	1.023	0	0.19	0.04	-0.01	-0.01	0.18	0.03	0.14	0.3	0.03	0.973981	0.0317141	0.560506	0.950334	0.967063	0.453343	0.910176	0.55466	0.513142	0.825114
FALSE	High	LLPQHAASDSDNAGNPRDDELLSDIR	[R].LLPQHAASDSDNAGNPRDDELLSDIR.[G]	1xTMTpro [N-Term]; 2xPhospho [S8(100); S10(100)]	1xTMTpro [N-Term]; 2xPhospho [S8(100); S10(100); S23(0)]	1.87252e-09	6.11917e-05	1	1	1	TGGT1_289880-t26_1-p1	TGGT1_289880-t26_1-p1 [843-868]	TGGT1_289880-t26_1-p1 2xPhospho [S850(100); S852(100); S865(0)]	TGGT1_289880-t26_1-p1 2xPhospho [S850(100); S852(100)]	transcript=TGGT1_289880-t26_1 | gene=TGGT1_289880 | organism=Toxoplasma_gondii_GT1 | gene_product=hypothetical protein | transcript_product=hypothetical protein | location=TGGT1_chrIX:3301494-3313288(-) | protein_length=1326 | sequence_SO=chromosome | SO=protein_coding_gene | is_pseudo=false	TGGT1_289880-t26_1-p1	1	3283.5	26	1.619	1.034	1.307	0.846	1.37	0.875	1.106	1.293	1.138	0.983	0.7	0.05	0.39	-0.24	0.45	-0.19	0.14	0.37	0.19	-0.02	0.532267	0.96026	0.607109	0.0156788	0.662757	0.844197	0.835942	0.687774	0.730846	0.957698
FALSE	High	LLQAAGEGDGAGPPASSGTVSPR	[R].LLQAAGEGDGAGPPASSGTVSPR.[S]	1xTMTpro [N-Term]; 1xPhospho [S/T]	1xTMTpro [N-Term]; 1xPhospho [S16(0.2); S17(33.3); T19(33.3); S21(33.3)]	5.26614e-06	6.11917e-05	1	1	1	TGGT1_267720-t26_1-p1	TGGT1_267720-t26_1-p1 [54-76]			transcript=TGGT1_267720-t26_1 | gene=TGGT1_267720 | organism=Toxoplasma_gondii_GT1 | gene_product=Ion_trans domain-containing protein [Source:UniProtKB/TrEMBL;Acc:S7VVY4] | transcript_product=transporter, cation channel family protein | location=TGGT1_chrIX:245674-256282(+) | protein_length=1356 | sequence_SO=chromosome | SO=protein_coding_gene | is_pseudo=false	TGGT1_267720-t26_1-p1	0	2479.21	23
FALSE	High	LLQAPSSPQSSSVDDEDDGSRTDNEDVALSPLK	[K].LLQAPSSPQSSSVDDEDDGSRTDNEDVALSPLK.[R]	1xTMTpro [K33]; 1xTMTpro [N-Term]; 1xPhospho [S/T]	1xTMTpro [K33]; 1xTMTpro [N-Term]; 1xPhospho [S6(0); S7(0.1); S10(20); S11(20); S12(20); S20(20); T22(20); S30(0.1)]	0.0002446	6.11917e-05	1	1	1	TGGT1_214560-t26_1-p1	TGGT1_214560-t26_1-p1 [341-373]			transcript=TGGT1_214560-t26_1 | gene=TGGT1_214560 | organism=Toxoplasma_gondii_GT1 | gene_product=hypothetical protein | transcript_product=hypothetical protein | location=TGGT1_chrX:6244621-6254504(-) | protein_length=1552 | sequence_SO=chromosome | SO=protein_coding_gene | is_pseudo=false	TGGT1_214560-t26_1-p1	1	4161	33
FALSE	High	LLQEISTDATPAESPR	[R].LLQEISTDATPAESPR.[L]	1xTMTpro [N-Term]; 1xPhospho [T10(100)]	1xTMTpro [N-Term]; 1xPhospho [S6(0); T7(0); T10(100); S14(0)]	0.000388815	6.11917e-05	1	1	1	TGGT1_228340-t26_1-p1	TGGT1_228340-t26_1-p1 [365-380]	TGGT1_228340-t26_1-p1 1xPhospho [S370(0); T371(0); T374(100); S378(0)]	TGGT1_228340-t26_1-p1 1xPhospho [T374(100)]	transcript=TGGT1_228340-t26_1 | gene=TGGT1_228340 | organism=Toxoplasma_gondii_GT1 | gene_product=hypothetical protein | transcript_product=hypothetical protein | location=TGGT1_chrX:307953-313937(+) | protein_length=1782 | sequence_SO=chromosome | SO=protein_coding_gene | is_pseudo=false	TGGT1_228340-t26_1-p1	0	2112.05	16
FALSE	High	IIQILGTPSR	[K].IIQILGTPSR.[R]	1xTMTpro [N-Term]; 1xPhospho [T7(99.7)]	1xTMTpro [N-Term]; 1xPhospho [T7(99.7); S9(0.3)]	0.000338751	6.11917e-05	1	1	2	TGGT1_265330-t26_1-p1	TGGT1_265330-t26_1-p1 [264-273]	TGGT1_265330-t26_1-p1 1xPhospho [T270(99.7); S272(0.3)]	TGGT1_265330-t26_1-p1 1xPhospho [T270(99.7)]	transcript=TGGT1_265330-t26_1 | gene=TGGT1_265330 | organism=Toxoplasma_gondii_GT1 | gene_product=Protein kinase domain-containing protein [Source:UniProtKB/TrEMBL;Acc:A0A125YY75] | transcript_product=putative cell-cycle-associated protein kinase GSK | location=TGGT1_chrIX:1430680-1432489(-) | protein_length=394 | sequence_SO=chromosome | SO=protein_coding_gene | is_pseudo=false	TGGT1_265330-t26_1-p1	0	1481.84	10	0.977	1.086	1.164	0.95	0.928	1.032	1.106	1.071	1.128	0.949	-0.03	0.12	0.22	-0.07	-0.11	0.05	0.15	0.1	0.17	-0.07	0.918994	0.820935	0.0704947	0.794332	0.25953	0.851951	0.656838	0.652759	0.419506	0.103693
FALSE	High	LLQTDEEVEGEADKESETK	[R].LLQTDEEVEGEADKESETK.[R]	2xTMTpro [K14; K19]; 1xTMTpro [N-Term]; 1xPhospho [T4(100)]	2xTMTpro [K14; K19]; 1xTMTpro [N-Term]; 1xPhospho [T4(100); S16(0); T18(0)]	5.59467e-14	6.11917e-05	1	1	5	TGGT1_310570-t26_1-p1	TGGT1_310570-t26_1-p1 [86-104]	TGGT1_310570-t26_1-p1 1xPhospho [T89(100); S101(0); T103(0)]	TGGT1_310570-t26_1-p1 1xPhospho [T89(100)]	transcript=TGGT1_310570-t26_1 | gene=TGGT1_310570 | organism=Toxoplasma_gondii_GT1 | gene_product=RRM domain-containing protein [Source:UniProtKB/TrEMBL;Acc:S7UT45] | transcript_product=hypothetical protein | location=TGGT1_chrXI:1419122-1420387(-) | protein_length=421 | sequence_SO=chromosome | SO=protein_coding_gene | is_pseudo=false	TGGT1_310570-t26_1-p1	1	3142.59	19	1.125	1.221	1.22	0.806	0.906	0.984	0.983	0.931	1.061	1.026	0.17	0.29	0.29	-0.31	-0.14	-0.02	-0.02	-0.1	0.09	0.04	0.653489	0.451013	0.464443	0.44568	0.0796753	0.372895	0.143908	0.0854584	0.741867	0.334894
FALSE	High	LISAVENETYDCIAIPGGMPGAER	[K].LISAVENETYDCIAIPGGMPGAER.[C]	1xOxidation [M19]; 1xMethylthio [C12]; 1xTMTpro [N-Term]	1xOxidation [M19]; 1xMethylthio [C12]; 1xTMTpro [N-Term]	1.02049e-06	6.11917e-05	1	1	1	TGGT1_214290-t26_1-p1	TGGT1_214290-t26_1-p1 [127-150]	TGGT1_214290-t26_1-p1 1xMethylthio [C138]	TGGT1_214290-t26_1-p1 1xMethylthio [C138]	transcript=TGGT1_214290-t26_1 | gene=TGGT1_214290 | organism=Toxoplasma_gondii_GT1 | gene_product=DJ-1_PfpI domain-containing protein [Source:UniProtKB/TrEMBL;Acc:A0A125YQ11] | transcript_product=DJ-1 family protein | location=TGGT1_chrX:6106825-6108652(+) | protein_length=256 | sequence_SO=chromosome | SO=protein_coding_gene | is_pseudo=false	TGGT1_214290-t26_1-p1	0	2872.39	24
FALSE	High	LLSCGLSGLSFSPSSPFAEEVR	[R].LLSCGLSGLSFSPSSPFAEEVR.[E]	1xMethylthio [C4]; 1xTMTpro [N-Term]; 1xPhospho [S]	1xMethylthio [C4]; 1xTMTpro [N-Term]; 1xPhospho [S3(0); S7(33.3); S10(33.3); S12(33.3); S14(0); S15(0)]	3.85077e-08	6.11917e-05	1	1	1	TGGT1_245990-t26_1-p1	TGGT1_245990-t26_1-p1 [136-157]	TGGT1_245990-t26_1-p1 1xMethylthio [C139]	TGGT1_245990-t26_1-p1 1xMethylthio [C139]	transcript=TGGT1_245990-t26_1 | gene=TGGT1_245990 | organism=Toxoplasma_gondii_GT1 | gene_product=hypothetical protein | transcript_product=hypothetical protein | location=TGGT1_chrXII:2512022-2514485(-) | protein_length=616 | sequence_SO=chromosome | SO=protein_coding_gene | is_pseudo=false	TGGT1_245990-t26_1-p1	0	2713.29	22
FALSE	High	LLPQHAASDSDNAGNPR	[R].LLPQHAASDSDNAGNPR.[D]	1xTMTpro [N-Term]; 1xPhospho [S10(100)]	1xTMTpro [N-Term]; 1xPhospho [S8(0); S10(100)]	1.03008e-15	6.11917e-05	1	1	12	TGGT1_289880-t26_1-p1	TGGT1_289880-t26_1-p1 [843-859]	TGGT1_289880-t26_1-p1 1xPhospho [S850(0); S852(100)]	TGGT1_289880-t26_1-p1 1xPhospho [S852(100)]	transcript=TGGT1_289880-t26_1 | gene=TGGT1_289880 | organism=Toxoplasma_gondii_GT1 | gene_product=hypothetical protein | transcript_product=hypothetical protein | location=TGGT1_chrIX:3301494-3313288(-) | protein_length=1326 | sequence_SO=chromosome | SO=protein_coding_gene | is_pseudo=false	TGGT1_289880-t26_1-p1	0	2147.02	17	0.978	1.005	0.949	1.049	1.026	1.055	0.995	1.033	0.981	0.996	-0.03	0.01	-0.08	0.07	0.04	0.08	-0.01	0.05	-0.03	-0.01	0.814811	0.880209	0.286669	0.566216	0.880602	0.364822	0.915669	0.113934	0.905153	0.593822
FALSE	High	LLSDSDDDAPVKPSR	[K].LLSDSDDDAPVKPSR.[S]	1xTMTpro [K12]; 1xTMTpro [N-Term]; 1xPhospho [S5(100)]	1xTMTpro [K12]; 1xTMTpro [N-Term]; 1xPhospho [S3(0); S5(100); S14(0)]	3.18921e-13	6.11917e-05	1	1	8	TGGT1_288570-t26_1-p1	TGGT1_288570-t26_1-p1 [86-100]	TGGT1_288570-t26_1-p1 1xPhospho [S88(0); S90(100); S99(0)]	TGGT1_288570-t26_1-p1 1xPhospho [S90(100)]	transcript=TGGT1_288570-t26_1 | gene=TGGT1_288570 | organism=Toxoplasma_gondii_GT1 | gene_product=hypothetical protein | transcript_product=hypothetical protein | location=TGGT1_chrIX:2433882-2435903(-) | protein_length=417 | sequence_SO=chromosome | SO=protein_coding_gene | is_pseudo=false	TGGT1_288570-t26_1-p1	0	2303.18	15	1.127	1.199	1.223	0.842	0.948	1.009	1.029	0.977	0.975	1.057	0.17	0.26	0.29	-0.25	-0.08	0.01	0.04	-0.03	-0.04	0.08	0.368397	0.395826	0.291016	0.519856	0.703426	0.893187	0.789237	0.661898	0.223561	0.645726
FALSE	High	LLSEEHEGEVEEGEAVR	[R].LLSEEHEGEVEEGEAVR.[K]	1xTMTpro [N-Term]; 1xPhospho [S3(100)]	1xTMTpro [N-Term]; 1xPhospho [S3(100)]	5.67395e-06	6.11917e-05	1	1	1	TGGT1_283830-t26_1-p1	TGGT1_283830-t26_1-p1 [421-437]	TGGT1_283830-t26_1-p1 1xPhospho [S423(100)]	TGGT1_283830-t26_1-p1 1xPhospho [S423(100)]	transcript=TGGT1_283830-t26_1 | gene=TGGT1_283830 | organism=Toxoplasma_gondii_GT1 | gene_product=Type I inorganic pyrophosphatase PPase [Source:UniProtKB/TrEMBL;Acc:S7W2U3] | transcript_product=type I inorganic pyrophosphatase PPase | location=TGGT1_chrV:2771144-2774020(-) | protein_length=498 | sequence_SO=chromosome | SO=protein_coding_gene | is_pseudo=false	TGGT1_283830-t26_1-p1	0	2296.07	17
FALSE	High	LLSERENSDAGVGGEDR	[K].LLSERENSDAGVGGEDR.[K]	1xTMTpro [N-Term]; 2xPhospho [S3(100); S8(100)]	1xTMTpro [N-Term]; 2xPhospho [S3(100); S8(100)]	2.54659e-05	6.11917e-05	1	1	4	TGGT1_264430-t26_1-p1	TGGT1_264430-t26_1-p1 [344-360]	TGGT1_264430-t26_1-p1 2xPhospho [S346(100); S351(100)]	TGGT1_264430-t26_1-p1 2xPhospho [S346(100); S351(100)]	transcript=TGGT1_264430-t26_1 | gene=TGGT1_264430 | organism=Toxoplasma_gondii_GT1 | gene_product=hypothetical protein | transcript_product=hypothetical protein | location=TGGT1_chrIX:2067836-2071288(+) | protein_length=1151 | sequence_SO=chromosome | SO=protein_coding_gene | is_pseudo=false	TGGT1_264430-t26_1-p1	1	2267.99	17	12.626	12.923	9.926	0.064	0.993	0.657	0.612	1.071	0.732	0.087	3.66	3.69	3.31	-3.97	-0.01	-0.61	-0.71	0.1	-0.45	-3.52
FALSE	High	LLSFGDEEEGSTPETGKK	[K].LLSFGDEEEGSTPETGKK.[L]	2xTMTpro [K17; K18]; 1xTMTpro [N-Term]; 1xPhospho [T12(99.7)]	2xTMTpro [K17; K18]; 1xTMTpro [N-Term]; 1xPhospho [S3(0); S11(0.3); T12(99.7); T15(0)]	1.27072e-11	6.11917e-05	1	1	1	TGGT1_241830-t26_1-p1	TGGT1_241830-t26_1-p1 [247-264]	TGGT1_241830-t26_1-p1 1xPhospho [S249(0); S257(0.3); T258(99.7); T261(0)]	TGGT1_241830-t26_1-p1 1xPhospho [T258(99.7)]	transcript=TGGT1_241830-t26_1 | gene=TGGT1_241830 | organism=Toxoplasma_gondii_GT1 | gene_product=PPIase cyclophilin-type domain-containing protein [Source:UniProtKB/TrEMBL;Acc:S7USB7] | transcript_product=peptidyl-prolyl cis-trans isomerase | location=TGGT1_chrVI:1669051-1671527(-) | protein_length=575 | sequence_SO=chromosome | SO=protein_coding_gene | is_pseudo=false	TGGT1_241830-t26_1-p1	1	2916.51	18	1.305	1.225	1.237	0.824	1.076	1.01	1.02	1.122	1.064	0.91	0.38	0.29	0.31	-0.28	0.11	0.01	0.03	0.17	0.09	-0.14	0.625502	0.270891	0.511417	0.59501	0.689057	0.963277	0.714289	0.0503326	0.0805345	0.0225596
FALSE	High	LLSGIDGEGEEVHLEMPGSTR	[R].LLSGIDGEGEEVHLEMPGSTR.[D]	1xTMTpro [N-Term]; 1xPhospho [S19(99.7)]	1xTMTpro [N-Term]; 1xPhospho [S3(0); S19(99.7); T20(0.3)]	6.30512e-16	6.11917e-05	1	1	2	TGGT1_213950-t26_1-p1	TGGT1_213950-t26_1-p1 [168-188]	TGGT1_213950-t26_1-p1 1xPhospho [S170(0); S186(99.7); T187(0.3)]	TGGT1_213950-t26_1-p1 1xPhospho [S186(99.7)]	transcript=TGGT1_213950-t26_1 | gene=TGGT1_213950 | organism=Toxoplasma_gondii_GT1 | gene_product=hypothetical protein | transcript_product=hypothetical protein | location=TGGT1_chrV:1327225-1329387(-) | protein_length=720 | sequence_SO=chromosome | SO=protein_coding_gene | is_pseudo=false	TGGT1_213950-t26_1-p1	0	2610.24	21	0.538	0.618	0.768	1.334	0.717	0.824	1.024	0.864	0.754	0.833	-0.89	-0.7	-0.38	0.42	-0.48	-0.28	0.03	-0.21	-0.41	-0.26	0.457617	0.509318	0.635814	0.628902	0.196176	0.188895	0.535112	0.176135	0.410855	0.560265
FALSE	High	LLSGIDGEGEEVHLEMPGSTR	[R].LLSGIDGEGEEVHLEMPGSTR.[D]	1xOxidation [M16]; 1xTMTpro [N-Term]; 1xPhospho [S19(99.6)]	1xOxidation [M16]; 1xTMTpro [N-Term]; 1xPhospho [S3(0); S19(99.6); T20(0.4)]	6.05744e-13	6.11917e-05	1	1	3	TGGT1_213950-t26_1-p1	TGGT1_213950-t26_1-p1 [168-188]	TGGT1_213950-t26_1-p1 1xPhospho [S170(0); S186(99.6); T187(0.4)]	TGGT1_213950-t26_1-p1 1xPhospho [S186(99.6)]	transcript=TGGT1_213950-t26_1 | gene=TGGT1_213950 | organism=Toxoplasma_gondii_GT1 | gene_product=hypothetical protein | transcript_product=hypothetical protein | location=TGGT1_chrV:1327225-1329387(-) | protein_length=720 | sequence_SO=chromosome | SO=protein_coding_gene | is_pseudo=false	TGGT1_213950-t26_1-p1	0	2626.24	21	1.256	1.276	1.658	0.668	0.839	0.853	1.108	0.86	0.881	0.784	0.33	0.35	0.73	-0.58	-0.25	-0.23	0.15	-0.22	-0.18	-0.35	0.405932	0.15436	0.278739	0.38641	0.359704	0.600158	0.25382	0.385041	0.675134	0.651796
FALSE	High	LISLAELHPR	[R].LISLAELHPR.[E]	1xTMTpro [N-Term]; 1xPhospho [S3(100)]	1xTMTpro [N-Term]; 1xPhospho [S3(100)]	1.57291e-06	6.11917e-05	1	1	2	TGGT1_286500-t26_1-p1	TGGT1_286500-t26_1-p1 [810-819]	TGGT1_286500-t26_1-p1 1xPhospho [S812(100)]	TGGT1_286500-t26_1-p1 1xPhospho [S812(100)]	transcript=TGGT1_286500-t26_1 | gene=TGGT1_286500 | organism=Toxoplasma_gondii_GT1 | gene_product=hypothetical protein | transcript_product=hypothetical protein | location=TGGT1_chrV:1662612-1665332(+) | protein_length=906 | sequence_SO=chromosome | SO=protein_coding_gene | is_pseudo=false	TGGT1_286500-t26_1-p1	0	1532.85	10	0.858	0.697	0.669	1.441	1.237	1.004	0.965	1.051	1.226	1.117	-0.22	-0.52	-0.58	0.53	0.31	0.01	-0.05	0.07	0.29	0.16	0.525004	0.422365	0.218719	0.533988	0.54026	0.977737	0.913547	0.571327	0.497167	0.634047
FALSE	High	LLSLLAAVER	[R].LLSLLAAVER.[E]	1xTMTpro [N-Term]; 1xPhospho [S3(100)]	1xTMTpro [N-Term]; 1xPhospho [S3(100)]	2.19381e-05	6.11917e-05	1	1	2	TGGT1_235420-t26_1-p1	TGGT1_235420-t26_1-p1 [1504-1513]	TGGT1_235420-t26_1-p1 1xPhospho [S1506(100)]	TGGT1_235420-t26_1-p1 1xPhospho [S1506(100)]	transcript=TGGT1_235420-t26_1 | gene=TGGT1_235420 | organism=Toxoplasma_gondii_GT1 | gene_product=hypothetical protein | transcript_product=hypothetical protein | location=TGGT1_chrX:4743542-4757528(-) | protein_length=4118 | sequence_SO=chromosome | SO=protein_coding_gene | is_pseudo=false	TGGT1_235420-t26_1-p1	0	1468.85	10	0.751	0.743	0.97	1.501	1.127	1.115	1.456	0.968	1.059	0.867	-0.41	-0.43	-0.04	0.59	0.17	0.16	0.54	-0.05	0.08	-0.21	0.159011	0.0164376	0.112506	0.234813	0.390026	0.59883	0.244147	0.864702	0.678469	0.703835
FALSE	High	LLSLLSSSSVPNASPASPVFCR	[R].LLSLLSSSSVPNASPASPVFCR.[E]	1xMethylthio [C21]; 1xTMTpro [N-Term]; 1xPhospho [S17(100)]	1xMethylthio [C21]; 1xTMTpro [N-Term]; 1xPhospho [S3(0); S6(0); S7(0); S8(0); S9(0); S14(0); S17(100)]	3.6097e-08	6.11917e-05	1	1	1	TGGT1_209880-t26_1-p1	TGGT1_209880-t26_1-p1 [1012-1033]	TGGT1_209880-t26_1-p1 1xMethylthio [C1032]; 1xPhospho [S1014(0); S1017(0); S1018(0); S1019(0); S1020(0); S1025(0); S1028(100)]	TGGT1_209880-t26_1-p1 1xMethylthio [C1032]; 1xPhospho [S1028(100)]	transcript=TGGT1_209880-t26_1 | gene=TGGT1_209880 | organism=Toxoplasma_gondii_GT1 | gene_product=Putative glutamic acid-rcih protein [Source:UniProtKB/TrEMBL;Acc:S7UJC0] | transcript_product=putative glutamic acid-rcih protein | location=TGGT1_chrIb:1523777-1548230(+) | protein_length=4892 | sequence_SO=chromosome | SO=protein_coding_gene | is_pseudo=false	TGGT1_209880-t26_1-p1	0	2662.33	22
FALSE	High	LLSNGTTALDFFGSQPTTPSSPR	[R].LLSNGTTALDFFGSQPTTPSSPR.[F]	1xTMTpro [N-Term]; 1xPhospho [S/T]	1xTMTpro [N-Term]; 1xPhospho [S3(0); T6(0); T7(0); S14(0); T17(0); T18(0.2); S20(49.9); S21(49.9)]	1.88247e-15	6.11917e-05	1	1	2	TGGT1_209000-t26_1-p1	TGGT1_209000-t26_1-p1 [4434-4456]			transcript=TGGT1_209000-t26_1 | gene=TGGT1_209000 | organism=Toxoplasma_gondii_GT1 | gene_product=HECT-domain (Ubiquitin-transferase) domain-containing protein [Source:UniProtKB/TrEMBL;Acc:S7UJI8] | transcript_product=HECT-domain (ubiquitin-transferase) domain-containing protein | location=TGGT1_chrIb:956370-995183(-) | protein_length=12302 | sequence_SO=chromosome | SO=protein_coding_gene | is_p…	TGGT1_209000-t26_1-p1	0	2778.37	23
FALSE	High	ILSPETSPVALHK	[R].ILSPETSPVALHK.[S]	1xTMTpro [K13]; 1xTMTpro [N-Term]; 1xPhospho [S3(100)]	1xTMTpro [K13]; 1xTMTpro [N-Term]; 1xPhospho [S3(100); T6(0); S7(0)]	1.18468e-06	6.11917e-05	1	1	1	TGGT1_321600-t26_1-p1	TGGT1_321600-t26_1-p1 [980-992]	TGGT1_321600-t26_1-p1 1xPhospho [S982(100); T985(0); S986(0)]	TGGT1_321600-t26_1-p1 1xPhospho [S982(100)]	transcript=TGGT1_321600-t26_1 | gene=TGGT1_321600 | organism=Toxoplasma_gondii_GT1 | gene_product=hypothetical protein | transcript_product=hypothetical protein | location=TGGT1_chrIb:1719853-1726575(+) | protein_length=1182 | sequence_SO=chromosome | SO=protein_coding_gene | is_pseudo=false	TGGT1_321600-t26_1-p1	0	2080.17	13	1.614	1.674	1.52	0.702	1.133	1.175	1.067	1.046	0.754	1.095	0.69	0.74	0.6	-0.51	0.18	0.23	0.09	0.07	-0.41	0.13	0.424977	0.161264	0.181202	0.367673	0.550936	0.344655	0.655494	0.84669	0.131925	0.769661
FALSE	High	LLSDSDDDAPVKPSR	[K].LLSDSDDDAPVKPSR.[S]	1xTMTpro [K12]; 1xTMTpro [N-Term]; 2xPhospho [S3(100); S5(100)]	1xTMTpro [K12]; 1xTMTpro [N-Term]; 2xPhospho [S3(100); S5(100); S14(0)]	3.71903e-08	6.11917e-05	1	1	27	TGGT1_288570-t26_1-p1	TGGT1_288570-t26_1-p1 [86-100]	TGGT1_288570-t26_1-p1 2xPhospho [S88(100); S90(100); S99(0)]	TGGT1_288570-t26_1-p1 2xPhospho [S88(100); S90(100)]	transcript=TGGT1_288570-t26_1 | gene=TGGT1_288570 | organism=Toxoplasma_gondii_GT1 | gene_product=hypothetical protein | transcript_product=hypothetical protein | location=TGGT1_chrIX:2433882-2435903(-) | protein_length=417 | sequence_SO=chromosome | SO=protein_coding_gene | is_pseudo=false	TGGT1_288570-t26_1-p1	0	2383.14	15	1.241	1.295	1.347	0.765	0.949	0.99	1.03	0.959	0.944	1.005	0.31	0.37	0.43	-0.39	-0.08	-0.01	0.04	-0.06	-0.08	0.01	0.468871	0.476995	0.442521	0.386946	0.104771	0.880638	0.714649	0.628174	0.529879	0.713122
FALSE	High	LLPASSSMSLAPGMGYENVETEVIDR	[R].LLPASSSMSLAPGMGYENVETEVIDR.[L]	2xOxidation [M8; M14]; 1xTMTpro [N-Term]; 2xPhospho [S6(100); S7(100)]	2xOxidation [M8; M14]; 1xTMTpro [N-Term]; 2xPhospho [S5(0); S6(100); S7(100); S9(0); Y16(0); T21(0)]	1.13283e-06	6.11917e-05	1	1	1	TGGT1_278660-t26_1-p1	TGGT1_278660-t26_1-p1 [113-138]	TGGT1_278660-t26_1-p1 2xPhospho [S117(0); S118(100); S119(100); S121(0); Y128(0); T133(0)]	TGGT1_278660-t26_1-p1 2xPhospho [S118(100); S119(100)]	transcript=TGGT1_278660-t26_1 | gene=TGGT1_278660 | organism=Toxoplasma_gondii_GT1 | gene_product=Cation_ATPase_N domain-containing protein [Source:UniProtKB/TrEMBL;Acc:S7UZZ0] | transcript_product=putative P-type ATPase4 | location=TGGT1_chrXII:5863040-5875230(+) | protein_length=1338 | sequence_SO=chromosome | SO=protein_coding_gene | is_pseudo=false	TGGT1_278660-t26_1-p1	0	3262.46	26
FALSE	High	LLPASSSMSLAPGMGYENVETEVIDR	[R].LLPASSSMSLAPGMGYENVETEVIDR.[L]	1xOxidation [M]; 1xTMTpro [N-Term]; 2xPhospho [S9(99.3); S/Y/T]	1xOxidation [M8; M14]; 1xTMTpro [N-Term]; 2xPhospho [S5(0.7); S6(50.2); S7(49.8); S9(99.3); Y16(0); T21(0)]	1.27657e-07	6.11917e-05	1	1	2	TGGT1_278660-t26_1-p1	TGGT1_278660-t26_1-p1 [113-138]	TGGT1_278660-t26_1-p1 2xPhospho [S117(0.7); S118(50.2); S119(49.8); S121(99.3); Y128(0); T133(0)]	TGGT1_278660-t26_1-p1 2xPhospho [S121(99.3); S/Y/T]	transcript=TGGT1_278660-t26_1 | gene=TGGT1_278660 | organism=Toxoplasma_gondii_GT1 | gene_product=Cation_ATPase_N domain-containing protein [Source:UniProtKB/TrEMBL;Acc:S7UZZ0] | transcript_product=putative P-type ATPase4 | location=TGGT1_chrXII:5863040-5875230(+) | protein_length=1338 | sequence_SO=chromosome | SO=protein_coding_gene | is_pseudo=false	TGGT1_278660-t26_1-p1	0	3246.47	26
FALSE	High	LLPASSSMSLAPGMGYENVETEVIDR	[R].LLPASSSMSLAPGMGYENVETEVIDR.[L]	1xTMTpro [N-Term]; 2xPhospho [S6(99.1); S9(99.6)]	1xTMTpro [N-Term]; 2xPhospho [S5(0.4); S6(99.1); S7(0.9); S9(99.6); Y16(0); T21(0)]	1.33551e-11	6.11917e-05	1	1	1	TGGT1_278660-t26_1-p1	TGGT1_278660-t26_1-p1 [113-138]	TGGT1_278660-t26_1-p1 2xPhospho [S117(0.4); S118(99.1); S119(0.9); S121(99.6); Y128(0); T133(0)]	TGGT1_278660-t26_1-p1 2xPhospho [S118(99.1); S121(99.6)]	transcript=TGGT1_278660-t26_1 | gene=TGGT1_278660 | organism=Toxoplasma_gondii_GT1 | gene_product=Cation_ATPase_N domain-containing protein [Source:UniProtKB/TrEMBL;Acc:S7UZZ0] | transcript_product=putative P-type ATPase4 | location=TGGT1_chrXII:5863040-5875230(+) | protein_length=1338 | sequence_SO=chromosome | SO=protein_coding_gene | is_pseudo=false	TGGT1_278660-t26_1-p1	0	3230.47	26
FALSE	High	LLHEGPCEGDTEEIWDDQ	[K].LLHEGPCEGDTEEIWDDQ.[-]	1xMethylthio [C7]; 1xTMTpro [N-Term]	1xMethylthio [C7]; 1xTMTpro [N-Term]	2.1533e-14	6.11917e-05	1	1	2	TGGT1_208450-t26_1-p1	TGGT1_208450-t26_1-p1 [301-318]	TGGT1_208450-t26_1-p1 1xMethylthio [C307]	TGGT1_208450-t26_1-p1 1xMethylthio [C307]	transcript=TGGT1_208450-t26_1 | gene=TGGT1_208450 | organism=Toxoplasma_gondii_GT1 | gene_product=Protease inhibitor PI2 [Source:UniProtKB/TrEMBL;Acc:A0A125YJP6] | transcript_product=protease inhibitor PI2 | location=TGGT1_chrIb:728877-731848(-) | protein_length=318 | sequence_SO=chromosome | SO=protein_coding_gene | is_pseudo=false	TGGT1_208450-t26_1-p1	0	2436.07	18	1.237	1.359	1.391	0.786	0.972	1.067	1.093	0.992	1.065	1.108	0.31	0.44	0.48	-0.35	-0.04	0.09	0.13	-0.01	0.09	0.15	0.392805	0.208866	0.358253	0.21136	0.749266	0.199562	0.606626	0.240511	0.181228	0.428433
FALSE	High	LLHFPSSSEALLK	[R].LLHFPSSSEALLK.[A]	1xTMTpro [K13]; 1xTMTpro [N-Term]; 1xPhospho [S7(100)]	1xTMTpro [K13]; 1xTMTpro [N-Term]; 1xPhospho [S6(0); S7(100); S8(0)]	3.5559e-07	6.11917e-05	1	1	1	TGGT1_234270-t26_1-p1	TGGT1_234270-t26_1-p1 [152-164]	TGGT1_234270-t26_1-p1 1xPhospho [S157(0); S158(100); S159(0)]	TGGT1_234270-t26_1-p1 1xPhospho [S158(100)]	transcript=TGGT1_234270-t26_1 | gene=TGGT1_234270 | organism=Toxoplasma_gondii_GT1 | gene_product=hypothetical protein | transcript_product=hypothetical protein | location=TGGT1_chrX:4150640-4163518(+) | protein_length=2027 | sequence_SO=chromosome | SO=protein_coding_gene | is_pseudo=false	TGGT1_234270-t26_1-p1	0	2130.19	13	1.144	1.262	1.235	0.623	0.713	0.786	0.769	0.79	0.85	0.848	0.19	0.34	0.3	-0.68	-0.49	-0.35	-0.38	-0.34	-0.23	-0.24	0.808301	0.786898	0.566738	0.429568	0.103222	0.560082	0.269237	0.317371	0.128926	0.0587915
FALSE	High	LLHLLQPAASPK	[R].LLHLLQPAASPK.[S]	1xTMTpro [K12]; 1xTMTpro [N-Term]; 1xPhospho [S10(100)]	1xTMTpro [K12]; 1xTMTpro [N-Term]; 1xPhospho [S10(100)]	1.86323e-09	6.11917e-05	1	1	2	TGGT1_213392-t26_1-p1	TGGT1_213392-t26_1-p1 [981-992]	TGGT1_213392-t26_1-p1 1xPhospho [S990(100)]	TGGT1_213392-t26_1-p1 1xPhospho [S990(100)]	transcript=TGGT1_213392-t26_1 | gene=TGGT1_213392 | organism=Toxoplasma_gondii_GT1 | gene_product=Surface antigen repeat-containing protein [Source:UniProtKB/TrEMBL;Acc:S7UP73] | transcript_product=surface antigen repeat-containing protein | location=TGGT1_chrV:850154-864700(+) | protein_length=2317 | sequence_SO=chromosome | SO=protein_coding_gene | is_pseudo=false	TGGT1_213392-t26_1-p1	0	1976.16	12	0.694	0.647	0.705	1.352	0.938	0.874	0.953	0.823	0.782	0.935	-0.53	-0.63	-0.5	0.43	-0.09	-0.19	-0.07	-0.28	-0.36	-0.1	0.438509	0.507921	0.40172	0.602216	0.68275	0.13559	0.815889	0.223545	0.157883	0.712091
FALSE	High	LLHRESEANDESR	[R].LLHRESEANDESR.[D]	1xTMTpro [N-Term]; 1xPhospho [S6(100)]	1xTMTpro [N-Term]; 1xPhospho [S6(100); S12(0)]	6.14381e-06	6.11917e-05	1	1	9	TGGT1_224270-t26_1-p1	TGGT1_224270-t26_1-p1 [250-262]	TGGT1_224270-t26_1-p1 1xPhospho [S255(100); S261(0)]	TGGT1_224270-t26_1-p1 1xPhospho [S255(100)]	transcript=TGGT1_224270-t26_1 | gene=TGGT1_224270 | organism=Toxoplasma_gondii_GT1 | gene_product=hypothetical protein | transcript_product=hypothetical protein | location=TGGT1_chrX:3043060-3054241(-) | protein_length=3378 | sequence_SO=chromosome | SO=protein_coding_gene | is_pseudo=false	TGGT1_224270-t26_1-p1	1	1939.92	13	1.163	1.151	1.097	0.925	1.077	1.065	1.015	1.076	1.084	1.095	0.22	0.2	0.13	-0.11	0.11	0.09	0.02	0.11	0.12	0.13	0.215786	0.490588	0.669797	0.692967	0.578971	0.116104	0.477724	0.365223	0.0570195	0.110081
FALSE	High	LLHSAASPSSVSR	[R].LLHSAASPSSVSR.[R]	1xTMTpro [N-Term]; 1xPhospho [S7(99.7)]	1xTMTpro [N-Term]; 1xPhospho [S4(0.3); S7(99.7); S9(0); S10(0); S12(0)]	3.96815e-10	6.11917e-05	1	1	2	TGGT1_290620-t26_1-p1	TGGT1_290620-t26_1-p1 [664-676]	TGGT1_290620-t26_1-p1 1xPhospho [S667(0.3); S670(99.7); S672(0); S673(0); S675(0)]	TGGT1_290620-t26_1-p1 1xPhospho [S670(99.7)]	transcript=TGGT1_290620-t26_1 | gene=TGGT1_290620 | organism=Toxoplasma_gondii_GT1 | gene_product=hypothetical protein | transcript_product=hypothetical protein | location=TGGT1_chrIX:3578363-3588908(-) | protein_length=2663 | sequence_SO=chromosome | SO=protein_coding_gene | is_pseudo=false	TGGT1_290620-t26_1-p1	0	1695.88	13	0.79	0.811	0.784	1.222	0.966	0.992	0.958	1.003	1.039	1.109	-0.34	-0.3	-0.35	0.29	-0.05	-0.01	-0.06	0	0.05	0.15	0.535621	0.327334	0.515751	0.496253	0.68735	0.932893	0.592879	0.882462	0.526549	0.571381
FALSE	High	LLHSAASPSSVSR	[R].LLHSAASPSSVSR.[R]	1xTMTpro [N-Term]; 2xPhospho [S7(100); S]	1xTMTpro [N-Term]; 2xPhospho [S4(0); S7(100); S9(33.3); S10(33.3); S12(33.3)]	0.000247029	6.11917e-05	1	1	4	TGGT1_290620-t26_1-p1	TGGT1_290620-t26_1-p1 [664-676]	TGGT1_290620-t26_1-p1 2xPhospho [S667(0); S670(100); S672(33.3); S673(33.3); S675(33.3)]	TGGT1_290620-t26_1-p1 2xPhospho [S670(100); S]	transcript=TGGT1_290620-t26_1 | gene=TGGT1_290620 | organism=Toxoplasma_gondii_GT1 | gene_product=hypothetical protein | transcript_product=hypothetical protein | location=TGGT1_chrIX:3578363-3588908(-) | protein_length=2663 | sequence_SO=chromosome | SO=protein_coding_gene | is_pseudo=false	TGGT1_290620-t26_1-p1	0	1775.84	13	9.685	9.065	10.754	0.102	0.815	0.94	0.997	1.036	1.036	0.97	3.28	3.18	3.43	-3.29	-0.3	-0.09	0	0.05	0.05	-0.04
FALSE	High	LLHSNSTSSSASSASTPR	[K].LLHSNSTSSSASSASTPR.[R]	1xTMTpro [N-Term]; 2xPhospho [S12(100); S13(99.4)]	1xTMTpro [N-Term]; 2xPhospho [S4(0); S6(0); T7(0); S8(0); S9(0); S10(0); S12(100); S13(99.4); S15(0.3); T16(0.3)]	3.14198e-13	6.11917e-05	1	1	8	TGGT1_280370-t26_1-p1	TGGT1_280370-t26_1-p1 [304-321]	TGGT1_280370-t26_1-p1 2xPhospho [S307(0); S309(0); T310(0); S311(0); S312(0); S313(0); S315(100); S316(99.4); S318(0.3); T319(0.3)]	TGGT1_280370-t26_1-p1 2xPhospho [S315(100); S316(99.4)]	transcript=TGGT1_280370-t26_1 | gene=TGGT1_280370 | organism=Toxoplasma_gondii_GT1 | gene_product=hypothetical protein | transcript_product=hypothetical protein | location=TGGT1_chrVIIa:472199-474884(+) | protein_length=761 | sequence_SO=chromosome | SO=protein_coding_gene | is_pseudo=false	TGGT1_280370-t26_1-p1	0	2254.01	18	0.839	1.008	0.915	1.083	0.909	1.091	0.991	0.967	0.871	0.86	-0.25	0.01	-0.13	0.12	-0.14	0.13	-0.01	-0.05	-0.2	-0.22	0.662297	0.978569	0.649128	0.79724	0.340113	0.142561	0.943249	0.225116	0.624002	0.449484
FALSE	High	LLKEGEEPTVYSDEEEPK	[K].LLKEGEEPTVYSDEEEPK.[D]	2xTMTpro [K3; K18]; 1xTMTpro [N-Term]; 1xPhospho [S12(99.6)]	2xTMTpro [K3; K18]; 1xTMTpro [N-Term]; 1xPhospho [T9(0.4); Y11(0); S12(99.6)]	0.000185433	6.11917e-05	1	1	1	O00264	O00264 [170-187]	O00264 1xPhospho [T178(0.4); Y180(0); S181(99.6)]	O00264 1xPhospho [S181(99.6)]	Membrane-associated progesterone receptor component 1 OS=Homo sapiens (Human) OX=9606 GN=PGRMC1 PE=1 SV=3	O00264	1	3084.58	18
FALSE	High	LLKPGEEPSEYTDEEDTK	[R].LLKPGEEPSEYTDEEDTK.[D]	2xTMTpro [K3; K18]; 1xTMTpro [N-Term]; 1xPhospho [T12(100)]	2xTMTpro [K3; K18]; 1xTMTpro [N-Term]; 1xPhospho [S9(0); Y11(0); T12(100); T17(0)]	4.15018e-11	6.11917e-05	1	1	6	O15173	O15173 [200-217]	O15173 1xPhospho [S208(0); Y210(0); T211(100); T216(0)]	O15173 1xPhospho [T211(100)]	Membrane-associated progesterone receptor component 2 OS=Homo sapiens (Human) OX=9606 GN=PGRMC2 PE=1 SV=1	O15173	0	3072.55	18	0.839	0.831	0.795	1.262	1.059	1.048	1.004	0.93	0.971	1.223	-0.25	-0.27	-0.33	0.34	0.08	0.07	0.01	-0.1	-0.04	0.29	0.745728	0.578413	0.583608	0.556704	0.74989	0.451067	0.871534	0.134364	0.7787	0.572888
FALSE	High	LLKPGEEPSEYTDEEDTK	[R].LLKPGEEPSEYTDEEDTK.[D]	2xTMTpro [K3; K18]; 1xTMTpro [N-Term]; 2xPhospho [S9(100); T12(100)]	2xTMTpro [K3; K18]; 1xTMTpro [N-Term]; 2xPhospho [S9(100); Y11(0); T12(100); T17(0)]	3.28124e-05	6.11917e-05	1	1	1	O15173	O15173 [200-217]	O15173 2xPhospho [S208(100); Y210(0); T211(100); T216(0)]	O15173 2xPhospho [S208(100); T211(100)]	Membrane-associated progesterone receptor component 2 OS=Homo sapiens (Human) OX=9606 GN=PGRMC2 PE=1 SV=1	O15173	0	3152.51	18
FALSE	High	LLKPGEEPSEYTDEEDTKDHNK	[R].LLKPGEEPSEYTDEEDTKDHNK.[Q]	3xTMTpro [K3; K18; K22]; 1xTMTpro [N-Term]; 2xPhospho [T12(99.3); T17(100)]	3xTMTpro [K3; K18; K22]; 1xTMTpro [N-Term]; 2xPhospho [S9(0.7); Y11(0); T12(99.3); T17(100)]	0.000364722	6.11917e-05	1	1	1	O15173	O15173 [200-221]	O15173 2xPhospho [S208(0.7); Y210(0); T211(99.3); T216(100)]	O15173 2xPhospho [T211(99.3); T216(100)]	Membrane-associated progesterone receptor component 2 OS=Homo sapiens (Human) OX=9606 GN=PGRMC2 PE=1 SV=1	O15173	1	3950.95	22	0.824	0.814	1.008	1.037	0.854	0.844	1.045	0.86	1.001	1.177	-0.28	-0.3	0.01	0.05	-0.23	-0.24	0.06	-0.22	0	0.24	0.542899	0.522756	0.985489	0.862983	0.220215	0.201399	0.847966	0.612654	0.997471	0.608537
FALSE	High	LLKPGEEPSEYTDEEDTKDHNKQD	[R].LLKPGEEPSEYTDEEDTKDHNKQD.[-]	3xTMTpro [K3; K18; K22]; 1xTMTpro [N-Term]; 1xPhospho [T12(100)]	3xTMTpro [K3; K18; K22]; 1xTMTpro [N-Term]; 1xPhospho [S9(0); Y11(0); T12(100); T17(0)]	0.000262113	6.11917e-05	1	1	1	O15173	O15173 [200-223]	O15173 1xPhospho [S208(0); Y210(0); T211(100); T216(0)]	O15173 1xPhospho [T211(100)]	Membrane-associated progesterone receptor component 2 OS=Homo sapiens (Human) OX=9606 GN=PGRMC2 PE=1 SV=1	O15173	2	4114.06	24	1.7	1.255	1.42	0.682	1.16	0.856	0.968	1.087	1.181	0.866	0.77	0.33	0.51	-0.55	0.21	-0.22	-0.05	0.12	0.24	-0.21	0.399879	0.746162	0.428309	0.408257	0.377464	0.649757	0.123578	0.254525	0.345966	0.553689
FALSE	High	LLKPLTPSQLK	[K].LLKPLTPSQLK.[D]	2xTMTpro [K3; K11]; 1xTMTpro [N-Term]; 1xPhospho [S8(100)]	2xTMTpro [K3; K11]; 1xTMTpro [N-Term]; 1xPhospho [T6(0); S8(100)]	0.000220486	6.11917e-05	1	1	2	TGGT1_223390-t26_1-p1	TGGT1_223390-t26_1-p1 [2070-2080]	TGGT1_223390-t26_1-p1 1xPhospho [T2075(0); S2077(100)]	TGGT1_223390-t26_1-p1 1xPhospho [S2077(100)]	transcript=TGGT1_223390-t26_1 | gene=TGGT1_223390 | organism=Toxoplasma_gondii_GT1 | gene_product=Putative activating signal cointegrator 1 complex subunit 3 family 1 ASCC3L1 [Source:UniProtKB/TrEMBL;Acc:S7W4M7] | transcript_product=putative activating signal cointegrator 1 complex subunit 3 family 1 ASCC3L1 | location=TGGT1_chrX:3771178-3788152(+) | protein_length=2207 | sequence_SO=chromosome |…	TGGT1_223390-t26_1-p1	0	2230.38	11
FALSE	High	LLLDNTVLHQLCTGQASPVR	[R].LLLDNTVLHQLCTGQASPVR.[L]	1xMethylthio [C12]; 1xTMTpro [N-Term]; 1xPhospho [S17(100)]	1xMethylthio [C12]; 1xTMTpro [N-Term]; 1xPhospho [T6(0); T13(0); S17(100)]	1.08928e-12	6.11917e-05	1	1	1	TGGT1_292950-t26_1-p1	TGGT1_292950-t26_1-p1 [870-889]	TGGT1_292950-t26_1-p1 1xMethylthio [C881]; 1xPhospho [T875(0); T882(0); S886(100)]	TGGT1_292950-t26_1-p1 1xMethylthio [C881]; 1xPhospho [S886(100)]	transcript=TGGT1_292950-t26_1 | gene=TGGT1_292950 | organism=Toxoplasma_gondii_GT1 | gene_product=hypothetical protein | transcript_product=hypothetical protein | location=TGGT1_chrIa:22336-28275(-) | protein_length=1979 | sequence_SO=chromosome | SO=protein_coding_gene | is_pseudo=false	TGGT1_292950-t26_1-p1	0	2608.33	20
FALSE	High	LLLHPVEPGASDEDVSER	[R].LLLHPVEPGASDEDVSER.[L]	1xTMTpro [N-Term]; 1xPhospho [S11(100)]	1xTMTpro [N-Term]; 1xPhospho [S11(100); S16(0)]	3.4872e-11	6.11917e-05	1	1	4	TGGT1_312830-t26_1-p1	TGGT1_312830-t26_1-p1 [298-315]	TGGT1_312830-t26_1-p1 1xPhospho [S308(100); S313(0)]	TGGT1_312830-t26_1-p1 1xPhospho [S308(100)]	transcript=TGGT1_312830-t26_1 | gene=TGGT1_312830 | organism=Toxoplasma_gondii_GT1 | gene_product=hypothetical protein | transcript_product=hypothetical protein | location=TGGT1_chrXI:2897239-2900208(+) | protein_length=989 | sequence_SO=chromosome | SO=protein_coding_gene | is_pseudo=false	TGGT1_312830-t26_1-p1	0	2347.15	18	0.922	0.974	1.069	0.992	0.915	0.966	1.06	0.985	0.969	0.974	-0.12	-0.04	0.1	-0.01	-0.13	-0.05	0.08	-0.02	-0.04	-0.04	0.142247	0.660761	0.00411402	0.707995	0.0117446	0.673231	0.182325	0.873958	0.786563	0.86949
FALSE	High	ILLLDDDR	[K].ILLLDDDR.[A]	1xTMTpro [N-Term]	1xTMTpro [N-Term]	0.000375652	6.11917e-05	1	1	1	TGGT1_243730-t26_1-p1	TGGT1_243730-t26_1-p1 [308-315]			transcript=TGGT1_243730-t26_1 | gene=TGGT1_243730 | organism=Toxoplasma_gondii_GT1 | gene_product=Rhoptry protein ROP9 [Source:UniProtKB/TrEMBL;Acc:S7UG40] | transcript_product=rhoptry protein ROP9 | location=TGGT1_chrVI:2733555-2736099(+) | protein_length=353 | sequence_SO=chromosome | SO=protein_coding_gene | is_pseudo=false	TGGT1_243730-t26_1-p1	0	1276.74	8
FALSE	High	LILLLSDSSPR	[R].LILLLSDSSPR.[S]	1xTMTpro [N-Term]; 1xPhospho [S]	1xTMTpro [N-Term]; 1xPhospho [S6(0); S8(50); S9(50)]	0.000371973	6.11917e-05	1	1	1	TGGT1_234900-t26_1-p1	TGGT1_234900-t26_1-p1 [4457-4467]			transcript=TGGT1_234900-t26_1 | gene=TGGT1_234900 | organism=Toxoplasma_gondii_GT1 | gene_product=PHD-finger domain-containing protein [Source:UniProtKB/TrEMBL;Acc:S7UVJ2] | transcript_product=PHD-finger domain-containing protein | location=TGGT1_chrX:4428067-4444742(+) | protein_length=4608 | sequence_SO=chromosome | SO=protein_coding_gene | is_pseudo=false	TGGT1_234900-t26_1-p1	0	1597.89	11
FALSE	High	LLLQQSLHK	[R].LLLQQSLHK.[A]	1xTMTpro [K9]; 1xTMTpro [N-Term]; 1xPhospho [S6(100)]	1xTMTpro [K9]; 1xTMTpro [N-Term]; 1xPhospho [S6(100)]	0.00042688	6.11917e-05	1	1	1	TGGT1_309890-t26_1-p1	TGGT1_309890-t26_1-p1 [1539-1547]	TGGT1_309890-t26_1-p1 1xPhospho [S1544(100)]	TGGT1_309890-t26_1-p1 1xPhospho [S1544(100)]	transcript=TGGT1_309890-t26_1 | gene=TGGT1_309890 | organism=Toxoplasma_gondii_GT1 | gene_product=hypothetical protein | transcript_product=hypothetical protein | location=TGGT1_chrXI:840515-850998(+) | protein_length=3141 | sequence_SO=chromosome | SO=protein_coding_gene | is_pseudo=false	TGGT1_309890-t26_1-p1	0	1768.04	9
FALSE	High	LLLSSGTEDSVEDSDAAADPGDDAALHR	[R].LLLSSGTEDSVEDSDAAADPGDDAALHR.[S]	1xTMTpro [N-Term]; 1xPhospho [S14(100)]	1xTMTpro [N-Term]; 1xPhospho [S4(0); S5(0); T7(0); S10(0); S14(100)]	6.30512e-16	6.11917e-05	1	1	4	TGGT1_226050-t26_1-p1	TGGT1_226050-t26_1-p1 [267-294]	TGGT1_226050-t26_1-p1 1xPhospho [S270(0); S271(0); T273(0); S276(0); S280(100)]	TGGT1_226050-t26_1-p1 1xPhospho [S280(100)]	transcript=TGGT1_226050-t26_1 | gene=TGGT1_226050 | organism=Toxoplasma_gondii_GT1 | gene_product=RBR-type E3 ubiquitin transferase [Source:UniProtKB/TrEMBL;Acc:S7UWI8] | transcript_product=hypothetical protein | location=TGGT1_chrX:1753736-1757511(-) | protein_length=774 | sequence_SO=chromosome | SO=protein_coding_gene | is_pseudo=false	TGGT1_226050-t26_1-p1	0	3211.46	28
FALSE	High	ILMPVLSQLEETGGASYDSQEEGPEQADGTGNK	[K].ILMPVLSQLEETGGASYDSQEEGPEQADGTGNK.[L]	1xTMTpro [K33]; 1xTMTpro [N-Term]; 1xPhospho [T/S/Y]	1xTMTpro [K33]; 1xTMTpro [N-Term]; 1xPhospho [S7(0.1); T12(25); S16(25); Y17(25); S19(25); T30(0)]	4.98717e-08	6.11917e-05	1	1	1	TGGT1_318620-t26_1-p1	TGGT1_318620-t26_1-p1 [410-442]			transcript=TGGT1_318620-t26_1 | gene=TGGT1_318620 | organism=Toxoplasma_gondii_GT1 | gene_product=RNA-directed RNA polymerase [Source:UniProtKB/TrEMBL;Acc:S7VT39] | transcript_product=RNA-directed RNA polymerase | location=TGGT1_chrIV:1122040-1131604(+) | protein_length=1252 | sequence_SO=chromosome | SO=protein_coding_gene | is_pseudo=false	TGGT1_318620-t26_1-p1	0	4138.97	33
FALSE	High	LLNLLQEAAACGAAAGGANAEGAKPSGSR	[R].LLNLLQEAAACGAAAGGANAEGAKPSGSR.[R]	1xMethylthio [C11]; 1xTMTpro [K24]; 1xTMTpro [N-Term]; 1xPhospho [S26(99.7)]	1xMethylthio [C11]; 1xTMTpro [K24]; 1xTMTpro [N-Term]; 1xPhospho [S26(99.7); S28(0.3)]	6.33412e-12	6.11917e-05	1	1	1	TGGT1_236560-t26_1-p1	TGGT1_236560-t26_1-p1 [447-475]	TGGT1_236560-t26_1-p1 1xMethylthio [C457]; 1xPhospho [S472(99.7); S474(0.3)]	TGGT1_236560-t26_1-p1 1xMethylthio [C457]; 1xPhospho [S472(99.7)]	transcript=TGGT1_236560-t26_1 | gene=TGGT1_236560 | organism=Toxoplasma_gondii_GT1 | gene_product=hypothetical protein | transcript_product=hypothetical protein | location=TGGT1_chrX:5312225-5319664(+) | protein_length=2479 | sequence_SO=chromosome | SO=protein_coding_gene | is_pseudo=false	TGGT1_236560-t26_1-p1	0	3402.72	29
FALSE	High	LLPASSSMSLAPGMGYENVETEVIDR	[R].LLPASSSMSLAPGMGYENVETEVIDR.[L]	1xTMTpro [N-Term]; 1xPhospho [S7(99.7)]	1xTMTpro [N-Term]; 1xPhospho [S5(0); S6(0.3); S7(99.7); S9(0); Y16(0); T21(0)]	8.29605e-16	6.11917e-05	1	1	2	TGGT1_278660-t26_1-p1	TGGT1_278660-t26_1-p1 [113-138]	TGGT1_278660-t26_1-p1 1xPhospho [S117(0); S118(0.3); S119(99.7); S121(0); Y128(0); T133(0)]	TGGT1_278660-t26_1-p1 1xPhospho [S119(99.7)]	transcript=TGGT1_278660-t26_1 | gene=TGGT1_278660 | organism=Toxoplasma_gondii_GT1 | gene_product=Cation_ATPase_N domain-containing protein [Source:UniProtKB/TrEMBL;Acc:S7UZZ0] | transcript_product=putative P-type ATPase4 | location=TGGT1_chrXII:5863040-5875230(+) | protein_length=1338 | sequence_SO=chromosome | SO=protein_coding_gene | is_pseudo=false	TGGT1_278660-t26_1-p1	0	3150.51	26
FALSE	High	LLPASSSMSLAPGMGYENVETEVIDR	[R].LLPASSSMSLAPGMGYENVETEVIDR.[L]	1xOxidation [M8]; 1xTMTpro [N-Term]; 1xPhospho [S/Y/T]	1xOxidation [M8]; 1xTMTpro [N-Term]; 1xPhospho [S5(0.2); S6(49.9); S7(49.9); S9(0); Y16(0); T21(0)]	2.80266e-14	6.11917e-05	1	1	1	TGGT1_278660-t26_1-p1	TGGT1_278660-t26_1-p1 [113-138]			transcript=TGGT1_278660-t26_1 | gene=TGGT1_278660 | organism=Toxoplasma_gondii_GT1 | gene_product=Cation_ATPase_N domain-containing protein [Source:UniProtKB/TrEMBL;Acc:S7UZZ0] | transcript_product=putative P-type ATPase4 | location=TGGT1_chrXII:5863040-5875230(+) | protein_length=1338 | sequence_SO=chromosome | SO=protein_coding_gene | is_pseudo=false	TGGT1_278660-t26_1-p1	0	3166.5	26	0.731	0.769	0.73	1.419	1.037	1.092	1.035	1.024	0.851	0.691	-0.45	-0.38	-0.45	0.5	0.05	0.13	0.05	0.03	-0.23	-0.53	0.349977	0.0495839	0.209147	0.271416	0.469076	0.710969	0.622096	0.711626	0.704193	0.287117
FALSE	High	LLSPLAFR	[R].LLSPLAFR.[S]	1xTMTpro [N-Term]; 1xPhospho [S3(100)]	1xTMTpro [N-Term]; 1xPhospho [S3(100)]	0.000162231	6.11917e-05	1	1	2	TGGT1_287480-t26_1-p1	TGGT1_287480-t26_1-p1 [1763-1770]	TGGT1_287480-t26_1-p1 1xPhospho [S1765(100)]	TGGT1_287480-t26_1-p1 1xPhospho [S1765(100)]	transcript=TGGT1_287480-t26_1 | gene=TGGT1_287480 | organism=Toxoplasma_gondii_GT1 | gene_product=hypothetical protein | transcript_product=hypothetical protein | location=TGGT1_chrV:410863-428566(+) | protein_length=4703 | sequence_SO=chromosome | SO=protein_coding_gene | is_pseudo=false	TGGT1_287480-t26_1-p1	0	1300.73	8	0.765	0.844	0.929	0.966	0.739	0.815	0.898	0.904	0.953	0.969	-0.39	-0.24	-0.11	-0.05	-0.44	-0.29	-0.16	-0.15	-0.07	-0.05	0.0509926	0.178265	0.0931433	0.7913	0.163861	0.160209	0.511628	0.164264	0.583898	0.751574
FALSE	High	LLHAESQEEADEEIEGIEAIDER	[R].LLHAESQEEADEEIEGIEAIDER.[D]	1xTMTpro [N-Term]; 1xPhospho [S6(100)]	1xTMTpro [N-Term]; 1xPhospho [S6(100)]	6.30512e-16	6.11917e-05	1	1	2	TGGT1_319860-t26_1-p1	TGGT1_319860-t26_1-p1 [1951-1973]	TGGT1_319860-t26_1-p1 1xPhospho [S1956(100)]	TGGT1_319860-t26_1-p1 1xPhospho [S1956(100)]	transcript=TGGT1_319860-t26_1 | gene=TGGT1_319860 | organism=Toxoplasma_gondii_GT1 | gene_product=DUF1744 domain-containing protein [Source:UniProtKB/TrEMBL;Acc:S7UJD6] | transcript_product=DNA polymerase family B protein | location=TGGT1_chrIV:664465-687205(-) | protein_length=2972 | sequence_SO=chromosome | SO=protein_coding_gene | is_pseudo=false	TGGT1_319860-t26_1-p1	0	3009.39	23	0.948	1.223	0.941	0.707	0.67	0.865	0.665	0.986	0.783	0.908	-0.08	0.29	-0.09	-0.5	-0.58	-0.21	-0.59	-0.02	-0.35	-0.14	0.892304	0.360606	0.811167	0.420996	0.0722906	0.492253	0.108365	0.541661	0.0137451	0.477351
FALSE	High	LISPPESSLQSNFVPSHEEVGR	[R].LISPPESSLQSNFVPSHEEVGR.[H]	1xTMTpro [N-Term]; 1xPhospho [S3(100)]	1xTMTpro [N-Term]; 1xPhospho [S3(100); S7(0); S8(0); S11(0); S16(0)]	1.37528e-06	6.11917e-05	1	1	1	TGGT1_235380-t26_1-p1	TGGT1_235380-t26_1-p1 [534-555]	TGGT1_235380-t26_1-p1 1xPhospho [S536(100); S540(0); S541(0); S544(0); S549(0)]	TGGT1_235380-t26_1-p1 1xPhospho [S536(100)]	transcript=TGGT1_235380-t26_1 | gene=TGGT1_235380 | organism=Toxoplasma_gondii_GT1 | gene_product=hypothetical protein | transcript_product=hypothetical protein | location=TGGT1_chrX:4705213-4712437(-) | protein_length=583 | sequence_SO=chromosome | SO=protein_coding_gene | is_pseudo=false	TGGT1_235380-t26_1-p1	0	2793.38	22
FALSE	High	ILTPEEFHALR	[R].ILTPEEFHALR.[V]	1xTMTpro [N-Term]; 1xPhospho [T3(100)]	1xTMTpro [N-Term]; 1xPhospho [T3(100)]	1.48179e-06	6.11917e-05	1	1	1	TGGT1_294430-t26_1-p1	TGGT1_294430-t26_1-p1 [690-700]	TGGT1_294430-t26_1-p1 1xPhospho [T692(100)]	TGGT1_294430-t26_1-p1 1xPhospho [T692(100)]	transcript=TGGT1_294430-t26_1 | gene=TGGT1_294430 | organism=Toxoplasma_gondii_GT1 | gene_product=Protein SDA1 [Source:UniProtKB/TrEMBL;Acc:S7UIK2] | transcript_product=hypothetical protein | location=TGGT1_chrIa:893545-900284(+) | protein_length=892 | sequence_SO=chromosome | SO=protein_coding_gene | is_pseudo=false	TGGT1_294430-t26_1-p1	0	1709.89	11
FALSE	High	INHALSNGTLDVVQLAEGPVER	[R].INHALSNGTLDVVQLAEGPVER.[Q]	1xTMTpro [N-Term]; 1xPhospho [S6(100)]	1xTMTpro [N-Term]; 1xPhospho [S6(100); T9(0)]	1.45346e-12	6.11917e-05	1	1	2	TGGT1_243450-t26_1-p1	TGGT1_243450-t26_1-p1 [389-410]	TGGT1_243450-t26_1-p1 1xPhospho [S394(100); T397(0)]	TGGT1_243450-t26_1-p1 1xPhospho [S394(100)]	transcript=TGGT1_243450-t26_1 | gene=TGGT1_243450 | organism=Toxoplasma_gondii_GT1 | gene_product=Putative Ras-related protein Rab2BV [Source:UniProtKB/TrEMBL;Acc:S7VMR3] | transcript_product=putative Ras-related protein Rab2BV | location=TGGT1_chrVI:2558040-2561968(+) | protein_length=457 | sequence_SO=chromosome | SO=protein_coding_gene | is_pseudo=false	TGGT1_243450-t26_1-p1	0	2716.4	22
FALSE	High	LNHSVLFDK	[K].LNHSVLFDK.[A]	1xTMTpro [K9]; 1xTMTpro [N-Term]; 1xPhospho [S4(100)]	1xTMTpro [K9]; 1xTMTpro [N-Term]; 1xPhospho [S4(100)]	2.39914e-05	6.11917e-05	1	1	2	TGGT1_231140-t26_1-p1	TGGT1_231140-t26_1-p1 [89-97]	TGGT1_231140-t26_1-p1 1xPhospho [S92(100)]	TGGT1_231140-t26_1-p1 1xPhospho [S92(100)]	transcript=TGGT1_231140-t26_1 | gene=TGGT1_231140 | organism=Toxoplasma_gondii_GT1 | gene_product=40S ribosomal protein S25 [Source:UniProtKB/TrEMBL;Acc:S7V273] | transcript_product=ribosomal protein RPS25 | location=TGGT1_chrVIII:1259763-1260788(+) | protein_length=161 | sequence_SO=chromosome | SO=protein_coding_gene | is_pseudo=false	TGGT1_231140-t26_1-p1	0	1760.96	9	0.96	1.058	0.687	1.447	1.39	1.532	0.994	1.11	1.475	1.688	-0.06	0.08	-0.54	0.53	0.47	0.62	-0.01	0.15	0.56	0.76	0.9317	0.931047	0.700488	0.629209	0.32207	0.0615431	0.97976	0.692559	0.444399	0.096838
FALSE	High	LNNEDFMKSPR	[K].LNNEDFMKSPR.[G]	1xTMTpro [K8]; 1xTMTpro [N-Term]; 1xPhospho [S9(100)]	1xTMTpro [K8]; 1xTMTpro [N-Term]; 1xPhospho [S9(100)]	2.29418e-05	6.11917e-05	1	1	1	TGGT1_260540-t26_1-p1	TGGT1_260540-t26_1-p1 [574-584]	TGGT1_260540-t26_1-p1 1xPhospho [S582(100)]	TGGT1_260540-t26_1-p1 1xPhospho [S582(100)]	transcript=TGGT1_260540-t26_1 | gene=TGGT1_260540 | organism=Toxoplasma_gondii_GT1 | gene_product=Alveolin domain containing intermediate filament IMC14 [Source:UniProtKB/TrEMBL;Acc:S7UYY7] | transcript_product=alveolin domain containing intermediate filament IMC14 | location=TGGT1_chrVIIb:2144399-2148137(+) | protein_length=733 | sequence_SO=chromosome | SO=protein_coding_gene | is_pseudo=false	TGGT1_260540-t26_1-p1	1	2039.03	11	1.114	0.996	1.035	0.897	0.999	0.893	0.928	0.922	0.671	0.807	0.16	-0.01	0.05	-0.16	0	-0.16	-0.11	-0.12	-0.58	-0.31	0.774696	0.527304	0.674968	0.435947	0.998044	0.408893	0.706284	0.783699	0.210923	0.056646
FALSE	High	LNSDDTPVPSTTHSDLFGVDANGQER	[R].LNSDDTPVPSTTHSDLFGVDANGQER.[D]	1xTMTpro [N-Term]; 1xPhospho [S3(100)]	1xTMTpro [N-Term]; 1xPhospho [S3(100); T6(0); S10(0); T11(0); T12(0); S14(0)]	6.30512e-16	6.11917e-05	1	1	1	TGGT1_231790-t26_1-p1	TGGT1_231790-t26_1-p1 [399-424]	TGGT1_231790-t26_1-p1 1xPhospho [S401(100); T404(0); S408(0); T409(0); T410(0); S412(0)]	TGGT1_231790-t26_1-p1 1xPhospho [S401(100)]	transcript=TGGT1_231790-t26_1 | gene=TGGT1_231790 | organism=Toxoplasma_gondii_GT1 | gene_product=hypothetical protein | transcript_product=hypothetical protein | location=TGGT1_chrVIII:1532804-1536806(-) | protein_length=1232 | sequence_SO=chromosome | SO=protein_coding_gene | is_pseudo=false	TGGT1_231790-t26_1-p1	0	3156.44	26	0.944	0.946	0.874	1.155	1.09	1.093	1.01	0.821	0.889	0.927	-0.08	-0.08	-0.19	0.21	0.12	0.13	0.01	-0.29	-0.17	-0.11	0.732915	0.79513	0.620879	0.431128	0.102019	0.330864	0.922826	0.297285	0.177044	0.389903
FALSE	High	INSPEGLTIPGVR	[K].INSPEGLTIPGVR.[Q]	1xTMTpro [N-Term]; 1xPhospho [T8(100)]	1xTMTpro [N-Term]; 1xPhospho [S3(0); T8(100)]	2.9736e-09	6.11917e-05	1	1	1	TGGT1_306060-t26_1-p1	TGGT1_306060-t26_1-p1 [2141-2153]	TGGT1_306060-t26_1-p1 1xPhospho [S2143(0); T2148(100)]	TGGT1_306060-t26_1-p1 1xPhospho [T2148(100)]	transcript=TGGT1_306060-t26_1 | gene=TGGT1_306060 | organism=Toxoplasma_gondii_GT1 | gene_product=Rhoptry neck protein RON8 [Source:UniProtKB/TrEMBL;Acc:A0A125YNG1] | transcript_product=rhoptry neck protein RON8 | location=TGGT1_chrIX:5560917-5575203(-) | protein_length=2980 | sequence_SO=chromosome | SO=protein_coding_gene | is_pseudo=false	TGGT1_306060-t26_1-p1	0	1736.93	13	0.903	0.776	0.825	1.06	0.958	0.823	0.875	0.865	0.747	0.936	-0.15	-0.37	-0.28	0.08	-0.06	-0.28	-0.19	-0.21	-0.42	-0.1	0.548989	0.354401	0.332344	0.687572	0.126896	0.153932	0.00416075	0.552715	0.14907	0.143711
FALSE	High	LNSTKIEEEDSEK	[R].LNSTKIEEEDSEK.[K]	2xTMTpro [K5; K13]; 1xTMTpro [N-Term]; 1xPhospho [S3(100)]	2xTMTpro [K5; K13]; 1xTMTpro [N-Term]; 1xPhospho [S3(100); T4(0); S11(0)]	1.94815e-07	6.11917e-05	1	1	1	TGGT1_232340-t26_1-p1	TGGT1_232340-t26_1-p1 [274-286]	TGGT1_232340-t26_1-p1 1xPhospho [S276(100); T277(0); S284(0)]	TGGT1_232340-t26_1-p1 1xPhospho [S276(100)]	transcript=TGGT1_232340-t26_1 | gene=TGGT1_232340 | organism=Toxoplasma_gondii_GT1 | gene_product=PPM-type phosphatase domain-containing protein [Source:UniProtKB/TrEMBL;Acc:S7WBN1] | transcript_product=protein phosphatase 2C domain-containing protein | location=TGGT1_chrVIII:2014510-2019343(-) | protein_length=547 | sequence_SO=chromosome | SO=protein_coding_gene | is_pseudo=false	TGGT1_232340-t26_1-p1	1	2514.32	13
FALSE	High	LNWTADGTPGRGEGEGEER	[R].LNWTADGTPGRGEGEGEER.[S]	1xTMTpro [N-Term]; 1xPhospho [T8(100)]	1xTMTpro [N-Term]; 1xPhospho [T4(0); T8(100)]	1.62803e-05	6.11917e-05	1	1	2	TGGT1_311625-t26_1-p1	TGGT1_311625-t26_1-p1 [4436-4454]	TGGT1_311625-t26_1-p1 1xPhospho [T4439(0); T4443(100)]	TGGT1_311625-t26_1-p1 1xPhospho [T4443(100)]	transcript=TGGT1_311625-t26_1 | gene=TGGT1_311625 | organism=Toxoplasma_gondii_GT1 | gene_product=WD domain, G-beta repeat-containing protein [Source:UniProtKB/TrEMBL;Acc:S7UTY8] | transcript_product=WD domain, G-beta repeat-containing protein | location=TGGT1_chrXI:2117911-2135414(-) | protein_length=4667 | sequence_SO=chromosome | SO=protein_coding_gene | is_pseudo=false	TGGT1_311625-t26_1-p1	1	2415.09	19	1.003	0.989	0.982	1.084	1.088	1.072	1.064	1.01	0.89	0.992	0	-0.02	-0.03	0.12	0.12	0.1	0.09	0.01	-0.17	-0.01	0.935242	0.82701	0.702394	0.767962	0.788812	0.827141	0.782412	0.96439	0.686799	0.970978
FALSE	High	IPAGPEVSGEQTTDTEFHGDSAAR	[K].IPAGPEVSGEQTTDTEFHGDSAAR.[R]	1xTMTpro [N-Term]; 1xPhospho [T13(100)]	1xTMTpro [N-Term]; 1xPhospho [S8(0); T12(0); T13(100); T15(0); S21(0)]	1.82654e-09	6.11917e-05	1	1	4	TGGT1_278470-t26_1-p1	TGGT1_278470-t26_1-p1 [534-557]	TGGT1_278470-t26_1-p1 1xPhospho [S541(0); T545(0); T546(100); T548(0); S554(0)]	TGGT1_278470-t26_1-p1 1xPhospho [T546(100)]	transcript=TGGT1_278470-t26_1 | gene=TGGT1_278470 | organism=Toxoplasma_gondii_GT1 | gene_product=hypothetical protein | transcript_product=hypothetical protein | location=TGGT1_chrXII:5995192-6000206(+) | protein_length=592 | sequence_SO=chromosome | SO=protein_coding_gene | is_pseudo=false	TGGT1_278470-t26_1-p1	0	2856.3	24
FALSE	High	LPDATGHASDEEQGQESGR	[K].LPDATGHASDEEQGQESGR.[G]	1xTMTpro [N-Term]; 1xPhospho [S9(100)]	1xTMTpro [N-Term]; 1xPhospho [T5(0); S9(100); S17(0)]	6.30512e-16	6.11917e-05	1	1	34	TGGT1_201400-t26_1-p1	TGGT1_201400-t26_1-p1 [813-831]	TGGT1_201400-t26_1-p1 1xPhospho [T817(0); S821(100); S829(0)]	TGGT1_201400-t26_1-p1 1xPhospho [S821(100)]	transcript=TGGT1_201400-t26_1 | gene=TGGT1_201400 | organism=Toxoplasma_gondii_GT1 | gene_product=Sin3-associated polypeptide SAP18 [Source:UniProtKB/TrEMBL;Acc:S7UV76] | transcript_product=Sin3-associated polypeptide SAP18 | location=TGGT1_chrVIIa:3801972-3807611(-) | protein_length=868 | sequence_SO=chromosome | SO=protein_coding_gene | is_pseudo=false	TGGT1_201400-t26_1-p1	0	2368.04	19	0.942	1.01	0.973	0.98	0.923	0.989	0.953	0.922	0.92	0.932	-0.09	0.01	-0.04	-0.03	-0.12	-0.02	-0.07	-0.12	-0.12	-0.1	0.0791762	0.693074	0.590903	0.333598	0.150107	0.781877	0.304406	0.266158	0.134603	0.00530806
[truncated: 18,057 more rows]
[truncated: 177 more columns]

## Sheet: 3.2_DMSO_enriched_AUCdiff_R1
	Checked	Confidence	Sequence	Annotated.Sequence	Modifications	Modifications..all.possible.sites.	Qvality.PEP	Qvality.q.value	X..Protein.Groups	X..Proteins	X..PSMs	Master.Protein.Accessions	Positions.in.Master.Proteins	Modifications.in.Master.Proteins..all.Sites.	Modifications.in.Master.Proteins	Master.Protein.Descriptions	Protein.Accessions	X..Missed.Cleavages	Theo..MH...Da.	Sequence.Length	Abundance.Ratio...IAA..9.....IAA..0.	Abundance.Ratio...IAA..30.....IAA..0.	Abundance.Ratio...IAA..300.....IAA..0.	Abundance.Ratio...IAA..0.....PBS..0.	Abundance.Ratio...IAA..9.....PBS..0.	Abundance.Ratio...IAA..30.....PBS..0.	Abundance.Ratio...IAA..300.....PBS..0.	Abundance.Ratio...PBS..9.....PBS..0.	Abundance.Ratio...PBS..30.....PBS..0.	Abundance.Ratio...PBS..300.....PBS..0.	Abundance.Ratio..log2....IAA..9.....IAA..0.	Abundance.Ratio..log2....IAA..30.....IAA..0.	Abundance.Ratio..log2....IAA..300.....IAA..0.	Abundance.Ratio..log2....IAA..0.....PBS..0.	Abundance.Ratio..log2....IAA..9.....PBS..0.	Abundance.Ratio..log2....IAA..30.....PBS..0.	Abundance.Ratio..log2....IAA..300.....PBS..0.	Abundance.Ratio..log2....PBS..9.....PBS..0.	Abundance.Ratio..log2....PBS..30.....PBS..0.	Abundance.Ratio..log2....PBS..300.....PBS..0.	Abundance.Ratio.P.Value...IAA..9.....IAA..0.	Abundance.Ratio.P.Value...IAA..30.....IAA..0.	Abundance.Ratio.P.Value...IAA..300.....IAA..0.	Abundance.Ratio.P.Value...IAA..0.....PBS..0.	Abundance.Ratio.P.Value...IAA..9.....PBS..0.	Abundance.Ratio.P.Value...IAA..30.....PBS..0.	Abundance.Ratio.P.Value...IAA..300.....PBS..0.	Abundance.Ratio.P.Value...PBS..9.....PBS..0.	Abundance.Ratio.P.Value...PBS..30.....PBS..0.
[truncated: 9,599 more rows]
[truncated: 183 more columns]

[truncated: 2 more sheets: 3.3_DMSO_enriched_AUCdiff_R2, 3.4_DMSO_enriched_AUCpbs_R1_R2]
