# Supplementary material for: Analysis of CDPK1 targets identifies a trafficking adaptor complex that regulates microneme exocytosis in Toxoplasma
Source: eLife. 2023 Nov 7;12:RP85654. doi: 10.7554/eLife.85654 (PMC10629828; doi:10.7554/eLife.85654)
Supplement: Supplementary file 10. [file elife-85654-supp10.xlsx]

## Sheet: Oligonucleotides
Primer publication ID	Sequence	Strain(s)	Strain designation(s)	Use
P1	AGCGAAGAAGATCTGTAACCCGGGCATATGTAGAAAAGTTGTAACGTTAGTAAACGTAAC	iKD CDPK1	iKD CDPK1	Primer to convert pTUB1_YFP_mAID_3HA to pTUB1_YFP_mAID_Myc
P2	AATCAGTTTCTGTTCAGAGCCGCCGCCGCCACT	iKD CDPK1	iKD CDPK1	Primer to convert pTUB1_YFP_mAID_3HA to pTUB1_YFP_mAID_Myc
P3	AACTTGACATCCCCATTTAC	iKD CDPK1	iKD CDPK1	gRNA targeting 3' UTR of TGGT1_301440 (CDPK1). Into pSag1_Cas9-U6_sgUPRT
P4	GAGAATAGACGTCACGCACAGTTTTAGAGCTAGAAATAGC	iKD CDPK1	iKD CDPK1	gRNA targeting 3' UTR of TGGT1_301440 (CDPK1). Into pSag1_Cas9-U6_sgUPRT
P5	CTTTGACGAGTTTCAACAGATGCTCTTGAAGCTCTGCGGAAATAGCAAGGGCTCGGGCTC	iKD CDPK1	iKD CDPK1	Primer to amplify mAID-My from pTUB1_YFP_AID_Myc with homology to C-terminus of TGGT1_301440 (CDPK1)
P6	GGGCTGTGAAGTCGGAGAGGGCCACCGCAGGATTTACGGCATAGGGCGAATTGGAGCTCC	iKD CDPK1	iKD CDPK1	Primer to amplify mAID-My from pTUB1_YFP_AID_Myc with homology to C-terminus of TGGT1_301440 (CDPK1)
P7	GTTGTCCCATTTTCTCGCGTTCGATAGAAAAGC	cWT CDPK1	cWT CDPK1	Primer to amplify 5'UTR of TGGT1_301440 (CDPK1)
P8	CCGGACTACGCGTAGTTAATGCGGAGCTGGTAAGGAGC	cWT CDPK1	cWT CDPK1; cMut CDPK1	Primer to amplify 5'UTR of TGGT1_301440 (CDPK1)
P9	CTCCGGATCCAGCGTAATCTGGAACATCGTATG	cWT CDPK1	cWT CDPK1	Primer to recodonized TGGT1_301440-HA (CDPK1-HA) cDNA
P10	ACGCGAGAAAATGGGACAACAAGAGAGTAC	cWT CDPK1	cWT CDPK1	Primer to recodonized TGGT1_301440-HA (CDPK1-HA) cDNA
P11	ACTTTCGTCGTAGTCTTAATTTACTTGTACAGCTCGTC	cWT CDPK1	cWT CDPK1; cMut CDPK1	Primer to amplify T2A-GFP; Primer used to amplify T2A-mCherry
P12	AGATTACGCTGGATCCGGAGAAGGAAGAG	cWT CDPK1	cWT CDPK1	Primer to amplify T2A-GFP
P13	TCTCTTGTTGGGCCATTTTCTCGCGTTCGATAGAAAAGC	cMut CDPK1	cMut CDPK1	Primer to amplify 5'UTR of TGGT1_301440 (CDPK1); Also used to introduce G2A mutation to CDPK1
P14	CTCCTGATCCAGCGTAATCTGGAACATC	cMut CDPK1	cMut CDPK1	Primer to amplify recodonized CDPK1-HA from pUPRT_CDPK1_ HA_T2A_GFP
P15	ACGCGAGAAAATGGCCCAACAAGAGAGTACGTTG	cMut CDPK1	cMut CDPK1	Primer to amplify recodonized CDPK1-HA from pUPRT_CDPK1_ HA_T2A_GFP; Also used to introduce G2A mutation to CDPK1
P16	AGATTACGCTGGATCAGGAGAAGGAAGAG	cMut CDPK1	cMut CDPK1	Primer used to amplify T2A-mCherry
P17	TCCGTTTTTTTGTCGTGTCGCGAAATCGTTCTTCTGCAAAATGTATCCCTATGACGTGCCTGATTACGCCGGTGGCGGAGGCTCGgagaagagcgcgtgtcctaaagatcccgctaagccgcctgccaaggcccaggtggttggctggcccccggttaggagttaccgcaagaacgtgatggtatcttgccagaagtctagtggtggccctgaggcggcggcattcgttaaagtctccatggacggagcgccgtacctgcgaaagattgatttgcgaatgtataaaagtTCTGGAAGTGAAACGCCTGGGACAAGCGAATCCGCAACTCCCGAGAGTATGTCTTTCACTCACGCGCCCTTGCTCGACACAGATGCGT	AID-HOOK	tgAWC019	HA-mAID gene fragment with homology to N-terminus of TGGT1_289100 (HOOK)
P18	TCCGTTTTTTTGTCGTGTCG	AID-HOOK	tgAWC019	Primer to amplify gAWC012
P19	ACGCATCTGTGTCGAGCAAG	AID-HOOK	tgAWC019	Primer to amplify gAWC012
P20	TAAATGGGGATGTCAAGTTgGTCACGCGCCCTTGCTCGACAgttttagagctagaaatag	AID-HOOK	tgAWC019	gRNA targeting N terminus of TGGT1_289100 (HOOK). Gibson into pSS013.
P21	ctatttctagctctaaaacTGTCGAGCAAGGGCGCGTGACcAACTTGACATCCCCATTTA	AID-HOOK	tgAWC019	gRNA targeting N terminus of TGGT1_289100 (HOOK). Gibson into pSS013.
P22	GTAAATGGGGATGTCAAGTTCGGGAGGCGTGAAAGGACTGGTTTaAGAGCTAtgctgGAAAcagcaTAGCAAGTTtAAATAAGGCTAGTCCGTTATCAACTTGAAAAAGTGGCACCGAGTCGGTGCTTTTTTTTTCTTTTTCtctagaggtacCATGCATctaAGTCAGCGTCTCCAAAAGTAGAAGGGGCACTTCGAAGTCAAGAGACCGGTCTCACGACTCGATTGCGACAGATTCTGTCACACCTCGGGAGGCGTCTGGAAGTGAAACGCCTGG	CDPK1-AID/HOOK-3xHA	tgAWC018	C-terminal cutting unit for TGGT1_289100 (HOOK)
P23	GTAAATGGGGATGTCAAGTTTCATTCGGCGTTGAAGAGGTGTTTaAGAGCTAtgctgGAAAcagcaTAGCAAGTTtAAATAAGGCTAGTCCGTTATCAACTTGAAAAAGTGGCACCGAGTCGGTGCTTTTTTTTTCTTTTTCtctagaggtacCATGCATctaTGAGCTCAGCGAATAATTATCCGAAGCAGGTCACTCGGTAAGAGACCGGTCTCAGTCGGAAGGCAGTACTGGCGCGAACCTCTTCAACGCCGAATCTGGAAGTGAAACGCCTGG	FTS-3xHA; FTS-AID; FTS-TurboID	tgNH008; tgNH007; tgAWC026	C-terminal cutting unit for TGGT1_264050 (FTS)
P24	tgcattcgctccggttttgcacagccgttctgtctcacgagaacgcatagtgttcgtccg	cytosolic mNG-TurboID	tgALH184	Primer to amplify pALH184 with homology arms to a neutral locus
P25	tgtcggtgggtgccggctcgtctgtcgcaggtggcctgcagtgtcactgtagcctgccag	cytosolic mNG-TurboID	tgALH184	Primer to amplify pALH184 with homology arms to a neutral locus
P26	CTCGTTCGGACCCCGCCCAAGCATGGGAGGCTGGCGCGGATCCGGACTCGGATCCGTGAGCAAGGGCGAGGAGGATAAC	TIR1/CLAMP-mNG; AID-HOOK/CLAMP-mNG	tgAWC021; tgAWC020	Primer to amplify mNeonGreen with homology arms to TGGT1_265790 (CLAMP)
P27	AACTTGGGCTCTCGTACGTGGAGAGACCTGTCTCCTTTCACTTGTACAGCTCGTCCATGCCCATCA	TIR1/CLAMP-mNG; AID-HOOK/CLAMP-mNG	tgAWC021; tgAWC020	Primer to amplify mNeonGreen with homology arms to TGGT1_265790 (CLAMP)
P28	TGGGGATGTCAAGTTGGGAGGCTGGCGCGGATGAAGTTTTAGAGCTAGAA	TIR1/CLAMP-mNG; AID-HOOK/CLAMP-mNG	tgAWC021; tgAWC020	gRNA targeting C-terminus of TGGT1_265790 (HOOK). Gibson into pSS013.
P29	TTCTAGCTCTAAAACTTCATCCGCGCCAGCCTCCCAACTTGACATCCCCA	TIR1/CLAMP-mNG; AID-HOOK/CLAMP-mNG	tgAWC021; tgAWC020	gRNA targeting C-terminus of TGGT1_265790 (HOOK). Gibson into pSS013.
P30	GAAACGGCGTGTAGCGTTTT	iKD CDPK1	iKD CDPK1	PCR validation
P31	TCTGGCAAGAGACCATCACG	iKD CDPK1	iKD CDPK1	PCR validation
P32	AACGAGATGTTCCGCGACTT	iKD CDPK1	iKD CDPK1	PCR validation
P33	GTGATTGACGCCGAGAGGAA	iKD CDPK1	iKD CDPK1	PCR validation
P34	GAAACGGCGTGTAGCGTTTT	iKD CDPK1	iKD CDPK1	PCR validation
P35	TCGGTCTCTTCGTGCACTC	iKD CDPK1	iKD CDPK1	PCR validation
P36	AGTGTGTGGACACGGATTCT	cWT CDPK1; cMut CDPK1	cWT CDPK1; cMut CDPK1	PCR validation
P37	CCGGACGTCAGTTGGTTGTAT	cWT CDPK1; cMut CDPK1	cWT CDPK1; cMut CDPK1	PCR validation
P38	AATACTTGACCAGCTGGCGT	cWT CDPK1; cMut CDPK1	cWT CDPK1; cMut CDPK1	PCR validation
P39	TATGGAAGCATGTGCGGCTC	cWT CDPK1; cMut CDPK1	cWT CDPK1; cMut CDPK1	PCR validation
P40	AGGACAAGGCAATTAACCATCTTG	cWT CDPK1; cMut CDPK1	cWT CDPK1; cMut CDPK1	PCR validation
P41	AGGACGTGAGACCGAACAGC	cWT CDPK1; cMut CDPK1	cWT CDPK1; cMut CDPK1	PCR validation
P42	GCACATTCGGTCCTCTCGAC	AID-HOOK	tgAWC019	PCR validation
P43	gagaagatgccttgcaagtc	AID-HOOK	tgAWC019	PCR validation
P44	GCGTTGACCCCAAAGAAGTT	FTS-AID	tgNH007	PCR validation
P45	CGCTTGGAAGTACAGGTTTTC	FTS-AID	tgNH007	PCR validation
P46	aaagagattttcgggattagccgg	FTS-TurboID	tgAWC026	PCR validation
P47	CAGAAACCGTCGCGTTTTCC	FTS-TurboID	tgAWC026	PCR validation
P48	ccctcgttcggaccccgcccaagcatg	TIR1/CLAMP-mNG; AID-HOOK/CLAMP-mNG	tgAWC021; tgAWC020	PCR validation
P49	caacttgggctctcgtacgtggagagac	TIR1/CLAMP-mNG; AID-HOOK/CLAMP-mNG	tgAWC021; tgAWC020	PCR validation
P50	GTAAATGGGGATGTCAAGTTGTCTACGTGAGCAGACAATCGGTTTaAGAGCTAtgctgGAAAcagcaTAGCAAGTTtAAATAAGGCTAGTCCGTTATCAACTTGAAAAAGTGGCACCGAGTCGGTGCTTTTTTTTTCTTTTTCtctagaggtacCATGCATctaATCGAAAAAGCGGTAGAGCAGGAGAGCCGGTTACGATCCCAGAGACCGGTCTCAGAGCCCGGCTCCGTCCGCTTCGTCTTCAACAGCGTCTACGTCTGGAAGTGAAACGCCTGG	306920-3xHA	tgAWC028	C-terminal cutting unit for TGGT1_306920

## Sheet: Plasmids
Plasmid Name	GenBank ID/Addgene #/PubMed ID	Use
pTUB1_YFP_mAID_3HA	Addgene: 87259	pTUB-YFP-mAID-3xHA template
pTUB1_YFP_mAID_Myc		template for iKD CDPK1 tagging
pSag1_Cas9-U6_sgUPRT	Addgene: 54467	Cas9 expression plasmid
pUPRT_CDPK1_ HA_T2A_GFP		template for cWT CDPK1 complementation
pUPRT_CDPK1(G2A)_HA_T2A_mCherry		templated for cMut CDPK1 complementation
pUPRT_HA	PMID: 21436047	pUPRT_HA
pSS013	GenBank: OM640003	empty Cas9-expression plasmid
pSS014	GenBank: OM640002	Cas9-expression plasmid
pALH047	GenBank: ON312868	V5-3xHA tagging vector
pALH086	GenBank: ON312869	V5-mAID-HA tagging vector
pBM041	GenBank: MN019116.1	gRNA/Cas9 plasmid targeting a neutral locus
pALH184	GenBank: OR350849	template to amplify pMIC2-mNG-TurboID-Ty-3'DHFR
pALH173	GenBank: OR350850	TurboID-Ty tagging vector
pGL015	GenBank: OM640005	V5-mNG-mAID-Ty tagging vector
