# Supplementary material for: Analysis of CDPK1 targets identifies a trafficking adaptor complex that regulates microneme exocytosis in Toxoplasma
Source: eLife. 2023 Nov 7;12:RP85654. doi: 10.7554/eLife.85654 (PMC10629828; doi:10.7554/eLife.85654)
Supplement: Supplementary file 11. [file elife-85654-supp11.zip]

Archive with 38 entries (37 files):
- Supplementary file - Phosphoproteomics/
- Supplementary file - Phosphoproteomics/LOPIT_raw_all.csv
- __MACOSX/Supplementary file - Phosphoproteomics/._LOPIT_raw_all.csv
- Supplementary file - Phosphoproteomics/050522_PhosphopoteomicsPipeline-Copy.R
- __MACOSX/Supplementary file - Phosphoproteomics/._050522_PhosphopoteomicsPipeline-Copy.R
- Supplementary file - Phosphoproteomics/2022_05_17_NH_Processed_Zap_Phosphopeptides-CDPK1-dep-marked_AWC_AUCpbspvalues.csv
- __MACOSX/Supplementary file - Phosphoproteomics/._2022_05_17_NH_Processed_Zap_Phosphopeptides-CDPK1-dep-marked_AWC_AUCpbspvalues.csv
- Supplementary file - Phosphoproteomics/Processed_DF-elu-with-hit-classes.csv
- __MACOSX/Supplementary file - Phosphoproteomics/._Processed_DF-elu-with-hit-classes.csv
- Supplementary file - Phosphoproteomics/20210607_CDPK1TimeCourse_TMTPro1_WP_ZAP_b_ProteinGroupsAll.csv
- __MACOSX/Supplementary file - Phosphoproteomics/._20210607_CDPK1TimeCourse_TMTPro1_WP_ZAP_b_ProteinGroupsAll.csv
- Supplementary file - Phosphoproteomics/.DS_Store
- __MACOSX/Supplementary file - Phosphoproteomics/._.DS_Store
- Supplementary file - Phosphoproteomics/5-17-2022-phosphoproteomics_NHpipeline.Rproj
- __MACOSX/Supplementary file - Phosphoproteomics/._5-17-2022-phosphoproteomics_NHpipeline.Rproj
- Supplementary file - Phosphoproteomics/Processed_Zap_phosphopeptides-with-clusters.csv
- __MACOSX/Supplementary file - Phosphoproteomics/._Processed_Zap_phosphopeptides-with-clusters.csv
- Supplementary file - Phosphoproteomics/2022_05_17_GT1_ToxoInfo_annotaiton_phenotype_lopit_EBmicIP.csv
- __MACOSX/Supplementary file - Phosphoproteomics/._2022_05_17_GT1_ToxoInfo_annotaiton_phenotype_lopit_EBmicIP.csv
- Supplementary file - Phosphoproteomics/2022_12_17_ZAPenriched_R1dataALL.csv
- __MACOSX/Supplementary file - Phosphoproteomics/._2022_12_17_ZAPenriched_R1dataALL.csv
- Supplementary file - Phosphoproteomics/20210607_CDPK1TimeCourse_TMTPro1_PHOSPHO_DMSO_b_PeptideGroupsAll.csv
- __MACOSX/Supplementary file - Phosphoproteomics/._20210607_CDPK1TimeCourse_TMTPro1_PHOSPHO_DMSO_b_PeptideGroupsAll.csv
- Supplementary file - Phosphoproteomics/2022_12_17_DMSOenriched_dmsodata_AUCdiffs_R2.csv
- Supplementary file - Phosphoproteomics/2022_12_17_DMSOenriched_dmsodata_AUCdiffs_R1.csv
- Supplementary file - Phosphoproteomics/Processed_Zap_Phosphopeptides-CDPK1-dep-marked-with-hit-classes.csv
- __MACOSX/Supplementary file - Phosphoproteomics/._Processed_Zap_Phosphopeptides-CDPK1-dep-marked-with-hit-classes.csv
- Supplementary file - Phosphoproteomics/2022_05_17_ThioP_DFelu.csv
- __MACOSX/Supplementary file - Phosphoproteomics/._2022_05_17_ThioP_DFelu.csv
- Supplementary file - Phosphoproteomics/README-SubminuteResolutionPhosphoproteomics.txt
- __MACOSX/Supplementary file - Phosphoproteomics/._README-SubminuteResolutionPhosphoproteomics.txt
- Supplementary file - Phosphoproteomics/050522_PhosphoproteomicsPipeline_companion.R
- __MACOSX/Supplementary file - Phosphoproteomics/._050522_PhosphoproteomicsPipeline_companion.R
- Supplementary file - Phosphoproteomics/2022_12_17_ZAPenriched_R2dataALL.csv
- Supplementary file - Phosphoproteomics/GT1_Annotation_Phenotype.csv
- __MACOSX/Supplementary file - Phosphoproteomics/._GT1_Annotation_Phenotype.csv
- Supplementary file - Phosphoproteomics/20210607_CDPK1TimeCourse_TMTPro1_PHOSPHO_ZAP_b_PeptideGroupsAll.csv
- __MACOSX/Supplementary file - Phosphoproteomics/._20210607_CDPK1TimeCourse_TMTPro1_PHOSPHO_ZAP_b_PeptideGroupsAll.csv
