# Supplementary material for: Analysis of CDPK1 targets identifies a trafficking adaptor complex that regulates microneme exocytosis in Toxoplasma
Source: eLife. 2023 Nov 7;12:RP85654. doi: 10.7554/eLife.85654 (PMC10629828; doi:10.7554/eLife.85654)
Supplement: Supplementary file 11. [file elife-85654-supp11.zip › Supplementary file - Phosphoproteomics/LOPIT_raw_all.csv]

Gene_ID	Accession	Description	markers	tagm.map.allocation	localisation.probability	localisation.prediction
TGGT1_292020	TGME49_292020	GCC2 and GCC3 domain-containing protein	unknown	micronemes	0	unknown
TGGT1_306060	TGME49_306060	rhoptry neck protein RON8	rhoptries 1	rhoptries 1	1	rhoptries 1
TGGT1_253750	TGME49_253750	PLU-1 family protein	unknown	nucleus - chromatin	1	nucleus - chromatin
TGGT1_264660	TGME49_264660	SAG-related sequence SRS44	unknown	dense granules	0	unknown
TGGT1_311720	TGME49_311720	chaperonin protein BiP	ER 2	ER 2	1	ER 2
TGGT1_294800	TGME49_294800	elongation factor 1-alpha (EF-1-ALPHA) putative	unknown	nucleus - non-chromatin	0.04	unknown
TGGT1_269885	TGME49_269885	rhoptry metalloprotease toxolysin TLN1	rhoptries 2	rhoptries 2	1	rhoptries 2
TGGT1_244560	TGME49_244560	heat shock protein 90 putative	ER 2	ER 2	1	ER 2
TGGT1_266960	TGME49_266960	beta tubulin	tubulin cytoskeleton	tubulin cytoskeleton	1	tubulin cytoskeleton
TGGT1_298610	TGME49_298610	GYF domain-containing protein	unknown	nucleus - chromatin	1	nucleus - chromatin
TGGT1_206510	TGME49_206510	toxolysin TLN4	micronemes	micronemes	1	micronemes
TGGT1_311470	TGME49_311470	rhoptry neck protein RON5	rhoptries 1	rhoptries 1	1	rhoptries 1
TGGT1_204130	TGME49_204130	perforin-like protein PLP1	micronemes	micronemes	1	micronemes
TGGT1_221620	TGME49_221620	beta-tubulin putative	tubulin cytoskeleton	tubulin cytoskeleton	1	tubulin cytoskeleton
TGGT1_311230	TGME49_311230	hypothetical protein	unknown	IMC	0	unknown
TGGT1_312630	TGME49_312630	anonymous antigen-1 putative	unknown	cytosol	1	cytosol
TGGT1_233460	TGME49_233460	SAG-related sequence SRS29B	PM - peripheral 1	PM - peripheral 1	1	PM - peripheral 1
TGGT1_306660	TGME49_306660	RNA pseudouridine synthase superfamily protein	unknown	nucleus - chromatin	0.57	unknown
TGGT1_273760	TGME49_273760	heat shock protein HSP70	unknown	cytosol	1	cytosol
TGGT1_235470	TGME49_235470	myosin A	IMC	IMC	1	IMC
TGGT1_226960	TGME49_226960	phosphofructokinase PFKII	unknown	cytosol	0.99	cytosol
TGGT1_208370	TGME49_208370	myosin heavy chain putative	unknown	IMC	1	IMC
TGGT1_251780	TGME49_251780	heat shock protein	mitochondrion - soluble	mitochondrion - soluble	1	mitochondrion - soluble
TGGT1_286580	TGME49_286580	hypothetical protein	IMC	IMC	1	IMC
TGGT1_223920	TGME49_223920	rhoptry neck protein RON3	rhoptries 1	rhoptries 1	1	rhoptries 1
TGGT1_228170	TGME49_228170	inner membrane complex protein IMC2A	unknown	dense granules	1	dense granules
TGGT1_217680	TGME49_217680	hypothetical protein	unknown	dense granules	1	dense granules
TGGT1_269180	TGME49_269180	MIF4G domain-containing protein	unknown	nucleus - non-chromatin	1	nucleus - non-chromatin
TGGT1_221320	TGME49_221320	acetyl-CoA carboxylase ACC1	apicoplast	apicoplast	1	apicoplast
TGGT1_310010	TGME49_310010	rhoptry neck protein RON1	unknown	rhoptries 1	1	rhoptries 1
TGGT1_313270	TGME49_313270	hypothetical protein	unknown	nucleus - chromatin	1	nucleus - chromatin
TGGT1_290160	TGME49_290160	sortilin putative	Golgi	Golgi	1	Golgi
TGGT1_205470	TGME49_205470	translation elongation factor 2 family protein putative	unknown	cytosol	1	cytosol
TGGT1_254570	TGME49_254570	hypothetical protein	unknown	nucleus - non-chromatin	1	nucleus - non-chromatin
TGGT1_289690	TGME49_289690	glyceraldehyde-3-phosphate dehydrogenase GAPDH1	cytosol	cytosol	1	cytosol
TGGT1_279420	TGME49_279420	hypothetical protein	rhoptries 1	rhoptries 1	1	rhoptries 1
TGGT1_254940	TGME49_254940	MIF4G domain-containing protein	unknown	nucleus - chromatin	1	nucleus - chromatin
TGGT1_297960	TGME49_297960	rhoptry neck protein RON6	unknown	rhoptries 1	1	rhoptries 1
TGGT1_291890	TGME49_291890	microneme protein MIC1	micronemes	micronemes	1	micronemes
TGGT1_319560	TGME49_319560	microneme protein MIC3	micronemes	micronemes	1	micronemes
TGGT1_261950	TGME49_261950	ATP synthase beta subunit ATP-B	mitochondrion - membranes	mitochondrion - membranes	1	mitochondrion - membranes
TGGT1_291180	TGME49_291180	hypothetical protein	unknown	nucleus - chromatin	0.99	unknown
TGGT1_288380	TGME49_288380	heat shock protein HSP90	cytosol	cytosol	1	cytosol
TGGT1_211680	TGME49_211680	protein disulfide isomerase	ER 2	ER 2	1	ER 2
TGGT1_204050	TGME49_204050	subtilisin SUB1	micronemes	micronemes	1	micronemes
TGGT1_290950	TGME49_290950	clathrin heavy chain putative	unknown	cytosol	1	cytosol
TGGT1_208030	TGME49_208030	microneme protein MIC4	micronemes	micronemes	1	micronemes
TGGT1_243930	TGME49_243930	hypothetical protein	unknown	micronemes	1	micronemes
TGGT1_216670	TGME49_216670	FUSE-binding protein 2 / KH-type splicing regulatory protein	unknown	nucleus - non-chromatin	1	nucleus - non-chromatin
TGGT1_275650	TGME49_275650	hypothetical protein	unknown	nucleus - non-chromatin	1	nucleus - non-chromatin
TGGT1_209030	TGME49_209030	actin ACT1	unknown	cytosol	1	cytosol
TGGT1_231640	TGME49_231640	alveolin domain containing intermediate filament IMC1	IMC	IMC	1	IMC
TGGT1_201780	TGME49_201780	microneme protein MIC2	micronemes	micronemes	1	micronemes
TGGT1_300100	TGME49_300100	rhoptry neck protein RON2	rhoptries 1	rhoptries 1	1	rhoptries 1
TGGT1_216620	TGME49_216620	EF hand domain-containing protein	unknown	PM - integral	1	PM - integral
TGGT1_305340	TGME49_305340	corepressor complex CRC230	nucleus - chromatin	nucleus - chromatin	1	nucleus - chromatin
TGGT1_308810	TGME49_308810	rhoptry neck protein RON9	rhoptries 2	rhoptries 2	1	rhoptries 2
TGGT1_263180	TGME49_263180	myosin D	PM - peripheral 1	PM - peripheral 1	1	PM - peripheral 1
TGGT1_294330	TGME49_294330	EGF family domain-containing protein	unknown	micronemes	1	micronemes
TGGT1_318440	TGME49_318440	helicase associated domain (ha2) protein	unknown	nucleus - non-chromatin	1	nucleus - non-chromatin
TGGT1_226830	TGME49_226830	DnaK family protein	ER 2	ER 2	1	ER 2
TGGT1_215910	TGME49_215910	hypothetical protein	unknown	dense granules	1	dense granules
TGGT1_278660	TGME49_278660	P-type ATPase4 putative	unknown	PM - integral	1	PM - integral
TGGT1_224260	TGME49_224260	PHD-finger domain-containing protein	unknown	nucleus - chromatin	1	nucleus - chromatin
TGGT1_219320	TGME49_219320	acid phosphatase GAP50	IMC	IMC	1	IMC
TGGT1_247550	TGME49_247550	heat shock protein HSP60	unknown	mitochondrion - soluble	1	mitochondrion - soluble
TGGT1_316400	TGME49_316400	alpha tubulin TUBA1	tubulin cytoskeleton	tubulin cytoskeleton	1	tubulin cytoskeleton
TGGT1_229010	TGME49_229010	rhoptry neck protein RON4	rhoptries 1	rhoptries 1	1	rhoptries 1
TGGT1_295710	TGME49_295710	HECT-domain (ubiquitin-transferase) domain-containing protein	unknown	cytosol	1	cytosol
TGGT1_261080	TGME49_261080	kringle domain-containing protein	unknown	micronemes	0	unknown
TGGT1_265250	TGME49_265250	RNA recognition motif-containing protein	unknown	nucleus - chromatin	1	nucleus - chromatin
TGGT1_229480	TGME49_229480	calcium binding protein precursor putative	ER 2	ER 2	1	ER 2
TGGT1_222220	TGME49_222220	alveolin domain containing intermediate filament IMC7	IMC	IMC	1	IMC
TGGT1_294550	TGME49_294550	dynein heavy chain	unknown	nucleus - chromatin	0.99	nucleus - chromatin
TGGT1_230420	TGME49_230420	sarco/endoplasmic reticulum Ca2+-ATPase	ER	ER	1	ER
TGGT1_214940	TGME49_214940	MIC2-associated protein M2AP	micronemes	micronemes	1	micronemes
TGGT1_273560	TGME49_273560	kinesin heavy chain putative	unknown	dense granules	0	unknown
TGGT1_297745	TGME49_297745	hypothetical protein	unknown	mitochondrion - soluble	0	unknown
TGGT1_288650	TGME49_288650	dense granule protein GRA12	dense granules	dense granules	1	dense granules
TGGT1_294200	TGME49_294200	glucose-6-phosphate 1-dehydrogenase	unknown	dense granules	1	dense granules
TGGT1_223390	TGME49_223390	activating signal cointegrator 1 complex subunit 3 family 1 ASCC3L1 putative	nucleus - non-chromatin	nucleus - non-chromatin	1	nucleus - non-chromatin
TGGT1_231970	TGME49_231970	pre-mRNA processing splicing factor PRP8	nucleus - non-chromatin	nucleus - non-chromatin	1	nucleus - non-chromatin
TGGT1_232080	TGME49_232080	hypothetical protein	unknown	ER	0.93	unknown
TGGT1_209950	TGME49_209950	thioredoxin putative	unknown	apicoplast	0	unknown
TGGT1_269190	TGME49_269190	glyceraldehyde-3-phosphate dehydrogenase GAPDH2	unknown	apicoplast	1	apicoplast
TGGT1_219850	TGME49_219850	prolyl-tRNA synthetase (ProRS)	cytosol	cytosol	1	cytosol
TGGT1_278870	TGME49_278870	myosin F	unknown	nucleus - chromatin	0	unknown
TGGT1_280560	TGME49_280560	selenide water dikinase	unknown	PM - peripheral 2	0	unknown
TGGT1_250820	TGME49_250820	hypothetical protein	apical 1	apical 1	1	apical 1
TGGT1_269690	TGME49_269690	hypothetical protein	dense granules	dense granules	1	dense granules
TGGT1_219540	TGME49_219540	cytosolic tRNA-Ala synthetase	unknown	cytosol	1	cytosol
TGGT1_245490	TGME49_245490	microneme protein MIC8	micronemes	micronemes	1	micronemes
TGGT1_321620	TGME49_321620	dynamin-related protein DRPB	unknown	nucleus - chromatin	1	nucleus - chromatin
TGGT1_231480	TGME49_231480	GCN1 putative	unknown	cytosol	1	cytosol
TGGT1_214090	TGME49_214090	signal peptidase	unknown	nucleus - non-chromatin	0.99	nucleus - non-chromatin
TGGT1_259260	TGME49_259260	membrane protein FtsH1	apicoplast	apicoplast	1	apicoplast
TGGT1_289540	TGME49_289540	hypothetical protein	unknown	dense granules	1	dense granules
TGGT1_273090	TGME49_273090	cell division protein CDC48CY	unknown	cytosol	1	cytosol
TGGT1_232350	TGME49_232350	lactate dehydrogenase LDH1	cytosol	cytosol	1	cytosol
TGGT1_234230	TGME49_234230	hypothetical protein	unknown	nucleus - chromatin	1	nucleus - chromatin
TGGT1_227948	TGME49_227948	peptidase M16 inactive domain-containing protein	unknown	nucleus - chromatin	0	unknown
TGGT1_238050	TGME49_238050	nuclease and tudor domain-containing protein	unknown	nucleus - non-chromatin	1	nucleus - non-chromatin
TGGT1_212300	TGME49_212300	hypothetical protein	dense granules	dense granules	1	dense granules
TGGT1_308840	TGME49_308840	SAG-related sequence SRS51	PM - peripheral 1	PM - peripheral 1	1	PM - peripheral 1
TGGT1_236970	TGME49_236970	SWI2/SNF2-containing PHD finger protein	nucleus - chromatin	nucleus - chromatin	1	nucleus - chromatin
TGGT1_230940	TGME49_230940	hypothetical protein	unknown	nucleus - chromatin	0.59	unknown
TGGT1_292080	TGME49_292080	leucyl-tRNA synthetase	cytosol	cytosol	1	cytosol
TGGT1_278830	TGME49_278830	glucose-6-phosphate 1-dehydrogenase	unknown	nucleus - chromatin	0.05	unknown
TGGT1_275690	TGME49_275690	ClpB putative	apicoplast	apicoplast	1	apicoplast
TGGT1_238040	TGME49_238040	protein disulfide-isomerase domain-containing protein	unknown	ER	1	ER
TGGT1_240600	TGME49_240600	chaperonin cpn60 putative	apicoplast	apicoplast	1	apicoplast
TGGT1_249390	TGME49_249390	glutamate/leucine/phenylalanine/valine dehydrogenase family protein	unknown	cytosol	0	unknown
TGGT1_231960	TGME49_231960	omega secalin putative	dense granules	dense granules	1	dense granules
TGGT1_255260	TGME49_255260	apical membrane antigen AMA1	micronemes	micronemes	1	micronemes
TGGT1_257990	TGME49_257990	heat shock protein 101 putative	unknown	cytosol	0.99	cytosol
TGGT1_206610	TGME49_206610	pyruvate dehydrogenase complex subunit PDH-E2	apicoplast	apicoplast	1	apicoplast
TGGT1_309250	TGME49_309250	hypothetical protein	unknown	nucleus - chromatin	1	nucleus - chromatin
TGGT1_243800	TGME49_243800	long-chain fatty acid CoA ligase putative	unknown	cytosol	0	unknown
TGGT1_310150	TGME49_310150	AMP-binding enzyme domain-containing protein	unknown	Golgi	0	unknown
TGGT1_249990	TGME49_249990	hypothetical protein	unknown	dense granules	1	dense granules
TGGT1_258870	TGME49_258870	hypothetical protein	unknown	dense granules	1	dense granules
TGGT1_214840	TGME49_214840	AP2 domain transcription factor AP2X-7	nucleus - chromatin	nucleus - chromatin	1	nucleus - chromatin
TGGT1_261750	TGME49_261750	rhoptry neck protein RON10	rhoptries 2	rhoptries 2	1	rhoptries 2
TGGT1_247195	TGME49_247195	microneme protein MIC15	unknown	PM - integral	0	unknown
TGGT1_226250	TGME49_226250	DEAD (Asp-Glu-Ala-Asp) box polypeptide DDX3X	unknown	nucleus - non-chromatin	0.98	unknown
TGGT1_311400	TGME49_311400	WD domain G-beta repeat-containing protein	unknown	nucleus - non-chromatin	1	nucleus - non-chromatin
TGGT1_226730	TGME49_226730	aconitate hydratase ACN/IRP	mitochondrion - soluble	mitochondrion - soluble	1	mitochondrion - soluble
TGGT1_310750	TGME49_310750	emp24/gp25L/p24 family protein	unknown	Golgi	1	Golgi
TGGT1_305860	TGME49_305860	calcium-dependent protein kinase CDPK3	PM - peripheral 2	PM - peripheral 2	1	PM - peripheral 2
TGGT1_318230	TGME49_318230	phosphoglycerate kinase PGKI	cytosol	cytosol	1	cytosol
TGGT1_201680	TGME49_201680	eukaryotic initiation factor-3 subunit 10 putative	unknown	nucleus - non-chromatin	1	nucleus - non-chromatin
TGGT1_273870	TGME49_273870	SWI2/SNF2 ISWI-like (AT hook)	nucleus - chromatin	nucleus - chromatin	1	nucleus - chromatin
TGGT1_290290	TGME49_290290	ubiquitin-activating enzyme E1 family protein	unknown	cytosol	1	cytosol
TGGT1_256760	TGME49_256760	pyruvate kinase PyK1	cytosol	cytosol	1	cytosol
TGGT1_289330	TGME49_289330	ubiquitin carboxyl-terminal hydrolase family 2 protein	unknown	cytosol	0.85	unknown
TGGT1_236040	TGME49_236040	fructose-1 6-bisphosphate aldolase	cytosol	cytosol	1	cytosol
TGGT1_228120	TGME49_228120	hypothetical protein	unknown	nucleus - chromatin	1	nucleus - chromatin
TGGT1_221870	TGME49_221870	hypothetical protein	unknown	ER	0	unknown
TGGT1_224350	TGME49_224350	aminopeptidase N putative	unknown	cytosol	0.97	unknown
TGGT1_320190	TGME49_320190	SAG-related sequence SRS16B	PM - peripheral 1	PM - peripheral 1	1	PM - peripheral 1
TGGT1_310430	TGME49_310430	Hsp90 domain-containing protein	unknown	apicoplast	1	apicoplast
TGGT1_249900	TGME49_249900	adenine nucleotide translocator putative	unknown	mitochondrion - membranes	1	mitochondrion - membranes
TGGT1_233450	TGME49_233450	SAG-related sequence SRS29A	PM - peripheral 1	PM - peripheral 1	1	PM - peripheral 1
TGGT1_230210	TGME49_230210	alveolin domain containing intermediate filament IMC10	IMC	IMC	1	IMC
TGGT1_292920	TGME49_292920	heat shock protein 75 putative	unknown	mitochondrion - soluble	1	mitochondrion - soluble
TGGT1_310670	TGME49_310670	glycogen phosphorylase 1 putative	cytosol	cytosol	1	cytosol
TGGT1_219310	TGME49_219310	DnaK family protein	unknown	cytosol	1	cytosol
TGGT1_313410	TGME49_313410	proteasome 26S regulatory subunit	19S proteasome	19S proteasome	1	19S proteasome
TGGT1_310900	TGME49_310900	AP2 domain transcription factor AP2XI-2	nucleus - chromatin	nucleus - chromatin	1	nucleus - chromatin
TGGT1_225690	TGME49_225690	hypothetical protein	apical 1	apical 1	1	apical 1
TGGT1_294350	TGME49_294350	DEAD/DEAH box helicase domain-containing protein	unknown	nucleus - non-chromatin	1	nucleus - non-chromatin
TGGT1_321500	TGME49_321500	RNA recognition motif-containing protein	unknown	nucleus - non-chromatin	1	nucleus - non-chromatin
TGGT1_230350	TGME49_230350	hypothetical protein	rhoptries 2	rhoptries 2	1	rhoptries 2
TGGT1_233220	TGME49_233220	hypothetical protein	unknown	PM - integral	1	PM - integral
TGGT1_300260	TGME49_300260	threonyl-tRNA synthetase family protein	cytosol	cytosol	1	cytosol
TGGT1_203310	TGME49_203310	dense granule protein GRA7	dense granules	dense granules	1	dense granules
TGGT1_288500	TGME49_288500	FAD Malate-dehydrogenase (MDH-FAD)	mitochondrion - soluble	mitochondrion - soluble	1	mitochondrion - soluble
TGGT1_272370	TGME49_272370	hypothetical protein	unknown	PM - integral	1	PM - integral
TGGT1_250770	TGME49_250770	eukaryotic initiation factor-4A putative	cytosol	cytosol	1	cytosol
TGGT1_204400	TGME49_204400	ATPase synthase subunit alpha putative	mitochondrion - membranes	mitochondrion - membranes	1	mitochondrion - membranes
TGGT1_314780	TGME49_314780	myosin G	PM - peripheral 2	PM - peripheral 2	1	PM - peripheral 2
TGGT1_290670	TGME49_290670	leucyl aminopeptidase LAP	unknown	cytosol	0.94	unknown
TGGT1_293900	TGME49_293900	sporozoite protein with an altered thrombospondin repeat SPATR	micronemes	micronemes	1	micronemes
TGGT1_310080	TGME49_310080	AMP-binding enzyme domain-containing protein	unknown	cytosol	0	unknown
TGGT1_232830	TGME49_232830	vacuolar proton translocating ATPase subunit A putative	PM - integral	PM - integral	1	PM - integral
TGGT1_263090	TGME49_263090	14-3-3 protein	cytosol	cytosol	1	cytosol
TGGT1_314410	TGME49_314410	aquarius putative	nucleus - non-chromatin	nucleus - non-chromatin	1	nucleus - non-chromatin
TGGT1_254370	TGME49_254370	guanylyl cyclase	unknown	PM - integral	0	unknown
TGGT1_268850	TGME49_268850	enolase 2	cytosol	cytosol	1	cytosol
TGGT1_288000	TGME49_288000	hypothetical protein	unknown	dense granules	1	dense granules
TGGT1_301440	TGME49_301440	calcium-dependent protein kinase CDPK1	unknown	nucleus - chromatin	1	nucleus - chromatin
TGGT1_313380	TGME49_313380	hypothetical protein	IMC	IMC	1	IMC
TGGT1_226910	TGME49_226910	Amylo-alpha-1 6-glucosidase	cytosol	cytosol	1	cytosol
TGGT1_250710	TGME49_250710	microneme protein MIC10	micronemes	micronemes	1	micronemes
TGGT1_266640	TGME49_266640	Acetyl-coenzyme A synthetase 2 putative	unknown	cytosol	1	cytosol
TGGT1_254470	TGME49_254470	hypothetical protein	dense granules	dense granules	1	dense granules
TGGT1_208450	TGME49_208450	protease inhibitor PI2	dense granules	dense granules	1	dense granules
TGGT1_267680	TGME49_267680	microneme protein MIC12	micronemes	micronemes	1	micronemes
TGGT1_253370	TGME49_253370	hypothetical protein	rhoptries 1	rhoptries 1	1	rhoptries 1
TGGT1_294898	TGME49_294898	tetratricopeptide repeat-containing protein	unknown	cytosol	1	cytosol
TGGT1_313080	TGME49_313080	hypothetical protein	unknown	ER	1	ER
TGGT1_253700	TGME49_253700	transporter major facilitator family protein	unknown	PM - integral	1	PM - integral
TGGT1_315270	TGME49_315270	hypothetical protein	unknown	cytosol	0	unknown
TGGT1_224060	TGME49_224060	thioredoxin putative	unknown	Golgi	0.94	unknown
TGGT1_215260	TGME49_215260	carbamoylphosphate synthetase	unknown	cytosol	1	cytosol
TGGT1_315320	TGME49_315320	SAG-related sequence SRS52A	PM - peripheral 1	PM - peripheral 1	1	PM - peripheral 1
TGGT1_288360	TGME49_288360	tryptophanyl-tRNA synthetase (TrpRS2)	cytosol	cytosol	1	cytosol
TGGT1_293440	TGME49_293440	hypothetical protein	unknown	PM - integral	1	PM - integral
TGGT1_263520	TGME49_263520	microtubule associated protein SPM1	tubulin cytoskeleton	tubulin cytoskeleton	1	tubulin cytoskeleton
TGGT1_321640	TGME49_321640	cell division protein CDC48AP	apicoplast	apicoplast	1	apicoplast
TGGT1_232800	TGME49_232800	hypothetical protein	unknown	nucleus - chromatin	1	nucleus - chromatin
TGGT1_258240	TGME49_258240	chromodomain helicase DNA binding protein CHD1/SWI2/SNF2	unknown	nucleus - chromatin	1	nucleus - chromatin
TGGT1_269950	TGME49_269950	hypothetical protein	unknown	dense granules	1	dense granules
TGGT1_242070	TGME49_242070	cAMP-dependent protein kinase regulatory subunit	IMC	IMC	1	IMC
TGGT1_218520	TGME49_218520	microneme protein MIC6	micronemes	micronemes	1	micronemes
TGGT1_215220	TGME49_215220	hypothetical protein	unknown	dense granules	1	dense granules
TGGT1_259200	TGME49_259200	Na+/H+ exchanger NHE1	PM - integral	PM - integral	1	PM - integral
TGGT1_279100	TGME49_279100	hypothetical protein	dense granules	dense granules	1	dense granules
TGGT1_306020	TGME49_306020	hypothetical protein	unknown	Golgi	0	unknown
TGGT1_261780	TGME49_261780	microneme protein MIC7	micronemes	micronemes	1	micronemes
TGGT1_249180	TGME49_249180	bifunctional dihydrofolate reductase-thymidylate synthase	unknown	nucleus - non-chromatin	0.45	unknown
TGGT1_259010	TGME49_259010	vacuolar ATP synthase subunit d putative	unknown	PM - integral	1	PM - integral
TGGT1_204340	TGME49_204340	hypothetical protein	unknown	dense granules	1	dense granules
TGGT1_236210	TGME49_236210	peptidase M16 family potein putative	unknown	mitochondrion - membranes	1	mitochondrion - membranes
TGGT1_244200	TGME49_244200	2-oxoglutarate dehydrogenase e1 component mitochondrial precursor putative	mitochondrion - soluble	mitochondrion - soluble	1	mitochondrion - soluble
TGGT1_293770	TGME49_293770	chitinase-like protein CLP1	micronemes	micronemes	1	micronemes
TGGT1_265840	TGME49_265840	hypothetical protein	unknown	nucleus - chromatin	1	nucleus - chromatin
TGGT1_263300	TGME49_263300	eukaryotic porin protein	unknown	mitochondrion - membranes	1	mitochondrion - membranes
TGGT1_215590	TGME49_215590	flavoprotein subunit of succinate dehydrogenase	mitochondrion - soluble	mitochondrion - soluble	1	mitochondrion - soluble
TGGT1_229990	TGME49_229990	T-complex protein 1 subunit alpha putative	cytosol	cytosol	1	cytosol
TGGT1_309120	TGME49_309120	ribosomal protein RPL4	60S ribosome	60S ribosome	1	60S ribosome
TGGT1_312100	TGME49_312100	plasma membrane-type Ca(2+)-ATPase A1 PMCAA1	unknown	IMC	1	IMC
TGGT1_206670	TGME49_206670	hypothetical protein	unknown	nucleus - non-chromatin	1	nucleus - non-chromatin
TGGT1_232600	TGME49_232600	phospholipase patatin family protein	unknown	ER 2	1	ER 2
TGGT1_255190	TGME49_255190	myosin C	unknown	IMC	0	unknown
TGGT1_253430	TGME49_253430	asparagine synthetase putative	unknown	cytosol	1	cytosol
TGGT1_216060	TGME49_216060	hypothetical protein	unknown	Golgi	1	Golgi
TGGT1_293180	TGME49_293180	NADP-specific glutamate dehydrogenase	unknown	cytosol	0	unknown
TGGT1_248810	TGME49_248810	nuclear factor NF7	unknown	nucleus - non-chromatin	1	nucleus - non-chromatin
TGGT1_224460	TGME49_224460	aminopeptidase n putative	unknown	dense granules	0	unknown
TGGT1_202630	TGME49_202630	ATP-dependent metallopeptidase HflB subfamily protein	unknown	mitochondrion - membranes	1	mitochondrion - membranes
TGGT1_283540	TGME49_283540	hypothetical protein	micronemes	micronemes	1	micronemes
TGGT1_243460	TGME49_243460	hypothetical protein	unknown	nucleus - chromatin	1	nucleus - chromatin
TGGT1_224850	TGME49_224850	polyadenylate binding protein putative	unknown	nucleus - non-chromatin	1	nucleus - non-chromatin
TGGT1_232410	TGME49_232410	PDI family protein	tubulin cytoskeleton	tubulin cytoskeleton	1	tubulin cytoskeleton
TGGT1_304990	TGME49_304990	guanylate-binding protein N-terminal domain-containing protein	unknown	ER	0	unknown
TGGT1_268370	TGME49_268370	non-specific serine/threonine protein kinase	unknown	nucleus - chromatin	1	nucleus - chromatin
TGGT1_217510	TGME49_217510	hypothetical protein	unknown	IMC	1	IMC
TGGT1_314970	TGME49_314970	root hair defective 3 gtp-binding protein (rhd3) protein	unknown	ER	1	ER
TGGT1_277080	TGME49_277080	microneme protein MIC5	micronemes	micronemes	1	micronemes
TGGT1_206590	TGME49_206590	calcium-dependent protein kinase CDPK2A	unknown	nucleus - chromatin	0	unknown
TGGT1_312110	TGME49_312110	apicoplast-associated thioredoxin family protein Atrx1	apicoplast	apicoplast	1	apicoplast
TGGT1_217460	TGME49_217460	glutaminyl-tRNA synthetase (GlnRS)	cytosol	cytosol	1	cytosol
TGGT1_234420	TGME49_234420	ATPase AAA family protein	unknown	mitochondrion - membranes	1	mitochondrion - membranes
TGGT1_292120	TGME49_292120	membrane occupation and recognition nexus protein MORN2	PM - peripheral 2	PM - peripheral 2	1	PM - peripheral 2
TGGT1_313290	TGME49_313290	MORN repeat-containing protein	PM - peripheral 2	PM - peripheral 2	1	PM - peripheral 2
TGGT1_308090	TGME49_308090	rhoptry protein ROP5	rhoptries 1	rhoptries 1	1	rhoptries 1
TGGT1_256970	TGME49_256970	vacuolar ATP synthase subunit A putative	unknown	nucleus - chromatin	0	unknown
TGGT1_268830	TGME49_268830	hypothetical protein	unknown	mitochondrion - membranes	1	mitochondrion - membranes
TGGT1_297470	TGME49_297470	myosin light chain 2 putative	PM - peripheral 1	PM - peripheral 1	1	PM - peripheral 1
TGGT1_239752	TGME49_239752	hypothetical protein	unknown	apicoplast	0	unknown
TGGT1_311030	TGME49_311030	hypothetical protein	unknown	nucleus - non-chromatin	1	nucleus - non-chromatin
TGGT1_273370	TGME49_273370	coatomer gamma 2-subunit protein putative	unknown	cytosol	1	cytosol
TGGT1_231410	TGME49_231410	hypothetical protein	unknown	mitochondrion - membranes	1	mitochondrion - membranes
TGGT1_256840	TGME49_256840	hypothetical protein	unknown	apicoplast	1	apicoplast
TGGT1_207620	TGME49_207620	pyridine nucleotide-disulfide oxidoreductase domain-containing protein	unknown	mitochondrion - soluble	1	mitochondrion - soluble
TGGT1_230340	TGME49_230340	hypothetical protein	apical 1	apical 1	1	apical 1
TGGT1_312420	TGME49_312420	hypothetical protein	dense granules	dense granules	1	dense granules
TGGT1_280600	TGME49_280600	histidyl-tRNA synthetase (HisRS) putative	cytosol	cytosol	1	cytosol
TGGT1_203980	TGME49_203980	hypothetical protein	unknown	nucleus - chromatin	1	nucleus - chromatin
TGGT1_232050	TGME49_232050	DnaJ domain-containing protein	unknown	ER	1	ER
TGGT1_263060	TGME49_263060	Proteasome/cyclosome repeat-containing protein	19S proteasome	19S proteasome	1	19S proteasome
TGGT1_262920	TGME49_262920	trypsin domain-containing protein	rhoptries 1	rhoptries 1	1	rhoptries 1
TGGT1_320490	TGME49_320490	N-acyl-phosphatidylethanolamine-hydrolyzing phospholipase D family protein	dense granules	dense granules	1	dense granules
TGGT1_297070	TGME49_297070	hypothetical protein	rhoptries 2	rhoptries 2	1	rhoptries 2
TGGT1_324600	TGME49_324600	heat shock protein	unknown	IMC	1	IMC
TGGT1_272910	TGME49_272910	T-complex protein 1 delta subunit	cytosol	cytosol	1	cytosol
TGGT1_268200	TGME49_268200	RNA recognition motif-containing protein	unknown	nucleus - non-chromatin	1	nucleus - non-chromatin
TGGT1_294620	TGME49_294620	eukaryotic initiation factor-3 subunit 8 putative	unknown	nucleus - non-chromatin	1	nucleus - non-chromatin
TGGT1_280380	TGME49_280380	poly(ADP-ribose) glycohydrolase	unknown	dense granules	1	dense granules
TGGT1_225930	TGME49_225930	triose-phosphate isomerase TPI-I	cytosol	cytosol	1	cytosol
TGGT1_258970	TGME49_258970	hypothetical protein	unknown	nucleus - chromatin	0	unknown
TGGT1_258950	TGME49_258950	lectin family protein	unknown	Golgi	0.99	unknown
TGGT1_251690	TGME49_251690	seryl-tRNA synthetase cytoplasmic putative	cytosol	cytosol	1	cytosol
TGGT1_225850	TGME49_225850	peptidase M28 family protein	unknown	ER	1	ER
TGGT1_218240	TGME49_218240	hypothetical protein	IMC	IMC	1	IMC
TGGT1_288830	TGME49_288830	NADH dehydrogenase (NDH2-II)	mitochondrion - membranes	mitochondrion - membranes	1	mitochondrion - membranes
TGGT1_224890	TGME49_224890	hypothetical protein	unknown	cytosol	0	unknown
TGGT1_253290	TGME49_253290	valyl-tRNA synthetase	cytosol	cytosol	1	cytosol
TGGT1_240650	TGME49_240650	coatomer protein complex subunit alpha putative	unknown	cytosol	0.92	unknown
TGGT1_230960	TGME49_230960	splicing factor 3b subunit 3 putative	nucleus - non-chromatin	nucleus - non-chromatin	1	nucleus - non-chromatin
TGGT1_315220	TGME49_315220	rhoptry protein ROP14	rhoptries 2	rhoptries 2	1	rhoptries 2
TGGT1_203780	TGME49_203780	hypothetical protein	unknown	nucleus - chromatin	0.13	unknown
TGGT1_246170	TGME49_246170	ARID/BRIGHT DNA binding domain-containing protein	unknown	nucleus - chromatin	1	nucleus - chromatin
TGGT1_270930	TGME49_270930	hypothetical protein	unknown	nucleus - non-chromatin	1	nucleus - non-chromatin
TGGT1_292950	TGME49_292950	hypothetical protein	apical 1	apical 1	1	apical 1
TGGT1_235340	TGME49_235340	hypothetical protein	IMC	IMC	1	IMC
TGGT1_249270	TGME49_249270	protein disulfide isomerase-related protein (provisional) putative	unknown	apicoplast	0	unknown
TGGT1_313430	TGME49_313430	hypothetical protein	unknown	nucleus - chromatin	0	unknown
TGGT1_202550	TGME49_202550	NLI interacting factor family phosphatase	unknown	IMC	0	unknown
TGGT1_219800	TGME49_219800	vacuolar ATP synthase subunit b putative	unknown	nucleus - chromatin	0	unknown
TGGT1_269290	TGME49_269290	hypothetical protein	unknown	nucleus - chromatin	0	unknown
TGGT1_273460	TGME49_273460	eukaryotic translation initiation factor 3 subunit 6 interacting protein	unknown	nucleus - non-chromatin	0.99	unknown
TGGT1_231600	TGME49_231600	HEAT repeat-containing protein	unknown	cytosol	1	cytosol
TGGT1_304760	TGME49_304760	RNA recognition motif-containing protein	unknown	nucleus - non-chromatin	1	nucleus - non-chromatin
TGGT1_231630	TGME49_231630	alveolin domain containing intermediate filament IMC4	IMC	IMC	1	IMC
TGGT1_277270	TGME49_277270	NTPase II	dense granules	dense granules	1	dense granules
TGGT1_262880	TGME49_262880	hypothetical protein	unknown	Golgi	1	Golgi
TGGT1_211690	TGME49_211690	AAA family protein	unknown	nucleus - chromatin	0	unknown
TGGT1_205710	TGME49_205710	lysine-tRNA ligase	cytosol	cytosol	1	cytosol
TGGT1_293470	TGME49_293470	hypothetical protein	PM - peripheral 2	PM - peripheral 2	1	PM - peripheral 2
TGGT1_221210	TGME49_221210	cyclophilin	ER 2	ER 2	1	ER 2
TGGT1_254880	TGME49_254880	Alpha-galactosidase	unknown	rhoptries 2	1	rhoptries 2
TGGT1_314100	TGME49_314100	tetratricopeptide repeat-containing protein	unknown	cytosol	1	cytosol
TGGT1_225200	TGME49_225200	hypothetical protein	rhoptries 1	rhoptries 1	1	rhoptries 1
TGGT1_235930	TGME49_235930	domain K- type RNA binding proteins family protein	unknown	nucleus - non-chromatin	1	nucleus - non-chromatin
TGGT1_258390	TGME49_258390	DnaJ protein putative	unknown	apicoplast	0	unknown
TGGT1_247760	TGME49_247760	AMP-binding enzyme domain-containing protein	unknown	cytosol	1	cytosol
TGGT1_243710	TGME49_243710	t-complex protein beta subunit	cytosol	cytosol	1	cytosol
TGGT1_281440	TGME49_281440	hypothetical protein	unknown	Golgi	0	unknown
TGGT1_295110	TGME49_295110	rhoptry protein ROP7	rhoptries 1	rhoptries 1	1	rhoptries 1
TGGT1_273520	TGME49_273520	PCI domain-containing protein	unknown	nucleus - non-chromatin	1	nucleus - non-chromatin
TGGT1_231440	TGME49_231440	LsmAD domain-containing protein	unknown	nucleus - non-chromatin	1	nucleus - non-chromatin
TGGT1_243730	TGME49_243730	rhoptry protein ROP9	rhoptries 1	rhoptries 1	1	rhoptries 1
TGGT1_239400	TGME49_239400	hypothetical protein	unknown	IMC	0	unknown
TGGT1_232710	TGME49_232710	ribosomal protein RPS3A	40S ribosome	40S ribosome	1	40S ribosome
TGGT1_205010	TGME49_205010	U2 small nuclear ribonucleoprotein family protein putative	nucleus - non-chromatin	nucleus - non-chromatin	1	nucleus - non-chromatin
TGGT1_320460	TGME49_320460	ABC transporter transmembrane region domain-containing protein	unknown	endomembrane vesicles	1	endomembrane vesicles
TGGT1_260540	TGME49_260540	alveolin domain containing intermediate filament IMC14	IMC	IMC	1	IMC
TGGT1_320180	TGME49_320180	SAG-related sequence SRS16C	PM - peripheral 1	PM - peripheral 1	1	PM - peripheral 1
TGGT1_291140	TGME49_291140	CCR4-Not complex component Not1 protein	unknown	nucleus - chromatin	0.91	unknown
TGGT1_233120	TGME49_233120	AP2 domain transcription factor AP2VIII-2	unknown	nucleus - chromatin	0	unknown
TGGT1_308890	TGME49_308890	transcription elongation factor SPT6	unknown	nucleus - chromatin	0	unknown
TGGT1_246220	TGME49_246220	hypothetical protein	unknown	Golgi	1	Golgi
TGGT1_321680	TGME49_321680	hypothetical protein	unknown	cytosol	1	cytosol
TGGT1_320220	TGME49_320220	ubiquinol cytochrome c oxidoreductase putative	mitochondrion - membranes	mitochondrion - membranes	1	mitochondrion - membranes
TGGT1_222020	TGME49_222020	phosphoglycerate kinase PGKII	apicoplast	apicoplast	1	apicoplast
TGGT1_202390	TGME49_202390	S15 sporozoite-expressed protein	unknown	endomembrane vesicles	0	unknown
TGGT1_304710	TGME49_304710	eukaryotic peptide chain release factor putative	unknown	nucleus - chromatin	0.71	unknown
TGGT1_319920	TGME49_319920	2-oxo acid dehydrogenases acyltransferase (catalytic domain) domain-containing protein	unknown	mitochondrion - membranes	1	mitochondrion - membranes
TGGT1_244250	TGME49_244250	hypothetical protein	unknown	rhoptries 1	0	unknown
TGGT1_270510	TGME49_270510	asparaginyl-tRNA synthetase (NOB+tRNA synthase)	cytosol	cytosol	1	cytosol
TGGT1_231910	TGME49_231910	ATP synthase F1 gamma subunit	mitochondrion - membranes	mitochondrion - membranes	1	mitochondrion - membranes
TGGT1_239820	TGME49_239820	D-3-phosphoglycerate dehydrogenase	unknown	nucleus - non-chromatin	0.99	nucleus - non-chromatin
TGGT1_256990	TGME49_256990	glycyl-tRNA synthetase	cytosol	cytosol	1	cytosol
TGGT1_258360	TGME49_258360	hypothetical protein	unknown	rhoptries 1	0	unknown
TGGT1_285980	TGME49_285980	glucosephosphate-mutase GPM1	unknown	cytosol	1	cytosol
TGGT1_286720	TGME49_286720	heat shock protein HSP28	unknown	mitochondrion - membranes	0.97	unknown
TGGT1_297500	TGME49_297500	T-complex protein 1 eta subunit	cytosol	cytosol	1	cytosol
TGGT1_204310	TGME49_204310	hypothetical protein	unknown	Golgi	0	unknown
TGGT1_313140	TGME49_313140	isocitrate dehydrogenase	mitochondrion - soluble	mitochondrion - soluble	1	mitochondrion - soluble
TGGT1_288400	TGME49_288400	LETM1 family protein	unknown	mitochondrion - membranes	1	mitochondrion - membranes
TGGT1_216580	TGME49_216580	hypothetical protein	unknown	nucleus - non-chromatin	0.01	unknown
TGGT1_290720	TGME49_290720	vacuolar proton translocating ATPase subunit putative	unknown	Golgi	1	Golgi
TGGT1_235170	TGME49_235170	ATPase AAA family protein	nucleus - chromatin	nucleus - chromatin	1	nucleus - chromatin
TGGT1_266435	TGME49_266435	hypothetical protein	unknown	rhoptries 1	1	rhoptries 1
TGGT1_205440	TGME49_205440	CCT chaperonin gamma subunit	cytosol	cytosol	1	cytosol
TGGT1_232130	TGME49_232130	hypothetical protein	tubulin cytoskeleton	tubulin cytoskeleton	1	tubulin cytoskeleton
TGGT1_291960	TGME49_291960	rhoptry kinase family protein ROP40 (incomplete catalytic triad)	rhoptries 1	rhoptries 1	1	rhoptries 1
TGGT1_222300	TGME49_222300	hypothetical protein	unknown	apicoplast	1	apicoplast
TGGT1_321650	TGME49_321650	hypothetical protein	rhoptries 1	rhoptries 1	1	rhoptries 1
TGGT1_251930	TGME49_251930	enoyl-acyl carrier reductase ENR	apicoplast	apicoplast	1	apicoplast
TGGT1_248740	TGME49_248740	hypothetical protein	unknown	apical 1	0	unknown
TGGT1_297720	TGME49_297720	trehalose-phosphatase	cytosol	cytosol	1	cytosol
TGGT1_315770	TGME49_315770	cytochrome p450 superfamily protein	unknown	mitochondrion - membranes	1	mitochondrion - membranes
TGGT1_231850	TGME49_231850	serine-threonine phosophatase 2C (PP2C)	unknown	cytosol	1	cytosol
TGGT1_239300	TGME49_239300	hypothetical protein	apical 2	apical 2	1	apical 2
TGGT1_232440	TGME49_232440	Brf1p family coiled coil protein	unknown	nucleus - chromatin	1	nucleus - chromatin
TGGT1_315490	TGME49_315490	rhoptry protein ROP10	unknown	rhoptries 1	1	rhoptries 1
TGGT1_247700	TGME49_247700	AP2 domain transcription factor AP2XII-4	nucleus - chromatin	nucleus - chromatin	1	nucleus - chromatin
TGGT1_235020	TGME49_235020	COPI protein putative	unknown	cytosol	1	cytosol
TGGT1_209210	TGME49_209210	hypothetical protein	unknown	nucleus - non-chromatin	0.98	unknown
TGGT1_301270	TGME49_301270	Tyrosine kinase-like (TKL) protein	unknown	nucleus - chromatin	1	nucleus - chromatin
TGGT1_213392	TGME49_213392	surface antigen repeat-containing protein	unknown	nucleus - chromatin	0.91	unknown
TGGT1_259640	TGME49_259640	nucleoporin autopeptidase	unknown	nucleus - chromatin	0.88	unknown
TGGT1_311360	TGME49_311360	protein kinase G AGC kinase family member PKG	PM - peripheral 2	PM - peripheral 2	1	PM - peripheral 2
TGGT1_309600	TGME49_309600	hypothetical protein	unknown	dense granules	1	dense granules
TGGT1_294730	TGME49_294730	hypothetical protein	unknown	nucleus - chromatin	1	nucleus - chromatin
TGGT1_205040	TGME49_205040	PGAP1 family protein	unknown	ER	1	ER
TGGT1_216880	TGME49_216880	guanine nucleotide-binding protein	unknown	cytosol	1	cytosol
TGGT1_249530	TGME49_249530	exportin 1 putative	unknown	cytosol	1	cytosol
TGGT1_217890	TGME49_217890	alkyl hydroperoxide reductase/ Thiol specific antioxidant/ Mal allergen putative	unknown	nucleus - non-chromatin	0.06	unknown
TGGT1_273130	TGME49_273130	SAG-related sequence SRS30A	PM - peripheral 1	PM - peripheral 1	1	PM - peripheral 1
TGGT1_287180	TGME49_287180	hypothetical protein	unknown	nucleolus	1	nucleolus
TGGT1_225860	TGME49_225860	hypothetical protein	unknown	rhoptries 1	1	rhoptries 1
TGGT1_221670	TGME49_221670	transcriptional elongation factor FACT140	unknown	cytosol	0.98	unknown
TGGT1_287500	TGME49_287500	T complex chaperonin putative	cytosol	cytosol	1	cytosol
TGGT1_246130	TGME49_246130	serpin (serine proteinase inhibitor) superfamily protein	unknown	dense granules	1	dense granules
TGGT1_320210	TGME49_320210	WD domain G-beta repeat domain containing protein	nucleus - non-chromatin	nucleus - non-chromatin	1	nucleus - non-chromatin
TGGT1_260600	TGME49_260600	Pumilio-family RNA binding repeat-containing protein	unknown	nucleus - chromatin	0.98	unknown
TGGT1_211460	TGME49_211460	hypothetical protein	unknown	dense granules	1	dense granules
TGGT1_258090	TGME49_258090	hypothetical protein	apical 1	apical 1	1	apical 1
TGGT1_229180	TGME49_229180	HEAT repeat-containing protein	unknown	cytosol	1	cytosol
TGGT1_285870	TGME49_285870	SAG-related sequence SRS20A	PM - peripheral 1	PM - peripheral 1	1	PM - peripheral 1
TGGT1_222860	TGME49_222860	eukaryotic translation initiation factor putative	unknown	nucleus - non-chromatin	1	nucleus - non-chromatin
TGGT1_270865	TGME49_270865	adenylate cyclase putative	unknown	nucleus - chromatin	1	nucleus - chromatin
TGGT1_202680	TGME49_202680	peptidase M16 alpha subunit putative	unknown	mitochondrion - membranes	1	mitochondrion - membranes
TGGT1_229640	TGME49_229640	hypothetical protein	apical 1	apical 1	1	apical 1
TGGT1_283850	TGME49_283850	peptidyl-prolyl cis-trans isomerase	unknown	cytosol	1	cytosol
TGGT1_268590	TGME49_268590	rhomboid protease ROM4	PM - integral	PM - integral	1	PM - integral
TGGT1_228150	TGME49_228150	hypothetical protein	unknown	nucleus - chromatin	0.92	unknown
TGGT1_273120	TGME49_273120	SAG-related sequence SRS30C	PM - peripheral 1	PM - peripheral 1	1	PM - peripheral 1
TGGT1_219710	TGME49_219710	hypothetical protein	unknown	nucleus - chromatin	0.94	unknown
TGGT1_222100	TGME49_222100	hypothetical protein	unknown	rhoptries 1	1	rhoptries 1
TGGT1_225050	TGME49_225050	adenosylhomocysteinase putative	unknown	cytosol	1	cytosol
TGGT1_289620	TGME49_289620	cathepsin CPC1	unknown	micronemes	0	unknown
TGGT1_202370	TGME49_202370	T-complex protein 1 epsilon subunit (TCP-1-epsilon) putative	cytosol	cytosol	1	cytosol
TGGT1_289650	TGME49_289650	PEP-carboxykinase I	cytosol	cytosol	1	cytosol
TGGT1_216000	TGME49_216000	alveolin domain containing intermediate filament IMC3	IMC	IMC	1	IMC
TGGT1_243960	TGME49_243960	nuclear transport factor 2 (ntf2) domain-containing protein	unknown	nucleus - non-chromatin	1	nucleus - non-chromatin
TGGT1_219810	TGME49_219810	hypothetical protein	dense granules	dense granules	1	dense granules
TGGT1_299210	TGME49_299210	CTP synthase	unknown	cytosol	1	cytosol
TGGT1_311480	TGME49_311480	hypothetical protein	unknown	IMC	1	IMC
TGGT1_233110	TGME49_233110	IMP dehydrogenas	unknown	cytosol	1	cytosol
TGGT1_282055	TGME49_282055	protein phosphatase PP2C-hn	rhoptries 1	rhoptries 1	1	rhoptries 1
TGGT1_304630	TGME49_304630	ATG C terminal domain-containing protein	unknown	nucleus - chromatin	0.52	unknown
TGGT1_294220	TGME49_294220	hypothetical protein	unknown	Golgi	1	Golgi
TGGT1_206470	TGME49_206470	pyruvate dehydrogenase complex subunit PDH-E3II	mitochondrion - soluble	mitochondrion - soluble	1	mitochondrion - soluble
TGGT1_263870	TGME49_263870	glutamate-tRNA ligase	unknown	cytosol	1	cytosol
TGGT1_306400	TGME49_306400	hypothetical protein	unknown	nucleus - chromatin	1	nucleus - chromatin
TGGT1_295360	TGME49_295360	hypothetical protein	IMC	IMC	1	IMC
TGGT1_216860	TGME49_216860	DEAD (Asp-Glu-Ala-Asp) box polypeptide DDX39	unknown	cytosol	1	cytosol
TGGT1_311240	TGME49_311240	DnaJ family chaperone putative	unknown	cytosol	0.73	unknown
TGGT1_254690	TGME49_254690	phospholipase/carboxylesterase	unknown	ER	1	ER
TGGT1_226580	TGME49_226580	hypothetical protein	unknown	ER	1	ER
TGGT1_269710	TGME49_269710	hypothetical protein	unknown	nucleus - chromatin	1	nucleus - chromatin
TGGT1_318510	TGME49_318510	N-ethylmaleimide-sensitive fusion protein putative	unknown	nucleus - chromatin	1	nucleus - chromatin
TGGT1_320570	TGME49_320570	elongation factor Tu putative	unknown	cytosol	0.78	unknown
TGGT1_219630	TGME49_219630	flavodoxin domain-containing protein	unknown	mitochondrion - membranes	1	mitochondrion - membranes
TGGT1_262380	TGME49_262380	elongation factor Tu putative	unknown	nucleus - chromatin	0	unknown
TGGT1_265450	TGME49_265450	hexokinase	cytosol	cytosol	1	cytosol
TGGT1_286600	TGME49_286600	hypothetical protein	tubulin cytoskeleton	tubulin cytoskeleton	1	tubulin cytoskeleton
TGGT1_311210	TGME49_311210	hypothetical protein	unknown	ER	1	ER
TGGT1_294630	TGME49_294630	hypothetical protein	unknown	rhoptries 2	1	rhoptries 2
TGGT1_204160	TGME49_204160	GYF domain-containing protein	unknown	nucleus - chromatin	0.17	unknown
TGGT1_222380	TGME49_222380	importin-beta N-terminal domain-containing protein	unknown	cytosol	1	cytosol
TGGT1_310640	TGME49_310640	phosphorylase family protein	unknown	cytosol	1	cytosol
TGGT1_221660	TGME49_221660	DEAD/DEAH box helicase domain-containing protein	unknown	nucleus - non-chromatin	1	nucleus - non-chromatin
TGGT1_306330	TGME49_306330	phospholipase	unknown	PM - peripheral 2	0	unknown
TGGT1_264440	TGME49_264440	signal recognition particle receptor beta subunit protein	ER	ER	1	ER
TGGT1_214600	TGME49_214600	hypothetical protein	unknown	nucleus - chromatin	1	nucleus - chromatin
TGGT1_200250	TGME49_200250	microneme protein MIC17A	micronemes	micronemes	1	micronemes
TGGT1_236650	TGME49_236650	DEAD (Asp-Glu-Ala-Asp) box polypeptide 17	nucleus - non-chromatin	nucleus - non-chromatin	1	nucleus - non-chromatin
TGGT1_244460	TGME49_244460	hypothetical protein	unknown	nucleus - chromatin	0.88	unknown
TGGT1_257350	TGME49_257350	eukaryotic translation initiation factor putative	unknown	nucleus - chromatin	1	nucleus - chromatin
TGGT1_277760	TGME49_277760	adenylosuccinate lyase putative	unknown	cytosol	0.08	unknown
TGGT1_231210	TGME49_231210	sarcalumenin/eps15 family protein	unknown	nucleus - chromatin	0.96	unknown
TGGT1_232190	TGME49_232190	Sec7 domain-containing protein	unknown	nucleus - chromatin	1	nucleus - chromatin
TGGT1_289830	TGME49_289830	eukaryotic initiation factor-3 delta subunit putative	unknown	nucleus - non-chromatin	1	nucleus - non-chromatin
TGGT1_256980	TGME49_256980	glycerol-3-phosphate-acyltransferase	unknown	ER	1	ER
TGGT1_293430	TGME49_293430	hypothetical protein	unknown	PM - integral	1	PM - integral
TGGT1_299070	TGME49_299070	pyruvate kinase PyKII	unknown	mitochondrion - soluble	1	mitochondrion - soluble
TGGT1_240280	TGME49_240280	S1/P1nuclease	Golgi	Golgi	1	Golgi
TGGT1_242830	TGME49_242830	XRN 5'-3' exonuclease N-terminus protein	unknown	nucleus - non-chromatin	0.98	unknown
TGGT1_252430	TGME49_252430	hypothetical protein	unknown	PM - peripheral 2	1	PM - peripheral 2
TGGT1_244470	TGME49_244470	hypothetical protein	apical 1	apical 1	1	apical 1
TGGT1_278990	TGME49_278990	phosphate carrier putative	unknown	mitochondrion - membranes	1	mitochondrion - membranes
TGGT1_276130	TGME49_276130	cathepsin CPC2	unknown	rhoptries 2	1	rhoptries 2
TGGT1_253900	TGME49_253900	parasite porphobilinogen synthase PBGS	apicoplast	apicoplast	1	apicoplast
TGGT1_207640	TGME49_207640	isoleucyl-tRNA synthetase family protein	cytosol	cytosol	1	cytosol
TGGT1_295125	TGME49_295125	rhoptry protein ROP4	rhoptries 1	rhoptries 1	1	rhoptries 1
TGGT1_243250	TGME49_243250	myosin H	apical 2	apical 2	1	apical 2
TGGT1_293570	TGME49_293570	translocation protein sec62 putative	ER	ER	1	ER
TGGT1_220270	TGME49_220270	alveolin domain containing intermediate filament IMC6	IMC	IMC	1	IMC
TGGT1_270320	TGME49_270320	protein phosphatase 2C domain-containing protein	unknown	rhoptries 1	0	unknown
TGGT1_289300	TGME49_289300	methionyl-tRNA synthetase	cytosol	cytosol	1	cytosol
TGGT1_249030	TGME49_249030	endonuclease/exonuclease/phosphatase family protein	unknown	PM - integral	1	PM - integral
TGGT1_217480	TGME49_217480	hypothetical protein	unknown	nucleus - chromatin	1	nucleus - chromatin
TGGT1_243440	TGME49_243440	histone lysine acetyltransferase GCN5-B	nucleus - chromatin	nucleus - chromatin	1	nucleus - chromatin
TGGT1_234380	TGME49_234380	hypothetical protein	unknown	micronemes	1	micronemes
TGGT1_318430	TGME49_318430	malate dehydrogenase MDH	unknown	cytosol	1	cytosol
TGGT1_286080	TGME49_286080	elongation factor 2 family protein	nucleus - non-chromatin	nucleus - non-chromatin	1	nucleus - non-chromatin
TGGT1_235380	TGME49_235380	hypothetical protein	apical 1	apical 1	1	apical 1
TGGT1_227810	TGME49_227810	rhoptry kinase family protein ROP11 (incomplete catalytic triad)	rhoptries 1	rhoptries 1	1	rhoptries 1
TGGT1_313370	TGME49_313370	hypothetical protein	unknown	nucleus - non-chromatin	1	nucleus - non-chromatin
TGGT1_297810	TGME49_297810	hypothetical protein	unknown	mitochondrion - membranes	1	mitochondrion - membranes
TGGT1_291950	TGME49_291950	RNA recognition motif-containing protein	unknown	nucleus - non-chromatin	0.98	unknown
TGGT1_279390	TGME49_279390	proliferation-associated protein 2G4 putative	unknown	nucleus - non-chromatin	1	nucleus - non-chromatin
TGGT1_277910	TGME49_277910	thrombospondin type 1 domain-containing protein	unknown	ER	0	unknown
TGGT1_252220	TGME49_252220	tetratricopeptide repeat domain containing protein	unknown	cytosol	1	cytosol
TGGT1_317720	TGME49_317720	eukaryotic translation initiation factor 3 subunit 7 putative	unknown	nucleus - non-chromatin	1	nucleus - non-chromatin
TGGT1_318410	TGME49_318410	TCP-1 chaperonin putative	cytosol	cytosol	1	cytosol
TGGT1_218280	TGME49_218280	eukaryotic porin putative	mitochondrion - membranes	mitochondrion - membranes	1	mitochondrion - membranes
TGGT1_287480	TGME49_287480	hypothetical protein	unknown	nucleus - chromatin	1	nucleus - chromatin
TGGT1_203380	TGME49_203380	DnaJ domain-containing protein	unknown	nucleus - non-chromatin	0	unknown
TGGT1_266990	TGME49_266990	beta-COP	unknown	nucleus - chromatin	0.61	unknown
TGGT1_239740	TGME49_239740	dense granule protein GRA14	dense granules	dense granules	1	dense granules
TGGT1_201150	TGME49_201150	heavy metal translocating P-type ATPase subfamily protein	unknown	endomembrane vesicles	1	endomembrane vesicles
TGGT1_246600	TGME49_246600	ABC1 family protein	unknown	ER	1	ER
TGGT1_227360	TGME49_227360	ribosomal protein RPL3	60S ribosome	60S ribosome	1	60S ribosome
TGGT1_284190	TGME49_284190	pyruvate carboxylase	mitochondrion - soluble	mitochondrion - soluble	1	mitochondrion - soluble
TGGT1_209160	TGME49_209160	myristoyl CoA:protein N-myristoyltransferase	unknown	nucleus - non-chromatin	0.96	unknown
TGGT1_318310	TGME49_318310	transketolase	cytosol	cytosol	1	cytosol
TGGT1_235160	TGME49_235160	hypothetical protein	unknown	nucleus - chromatin	0.98	unknown
TGGT1_220100	TGME49_220100	phosphoribosylpyrophosphate synthetase	unknown	mitochondrion - soluble	1	mitochondrion - soluble
TGGT1_219250	TGME49_219250	acetyltransferase GNAT family protein	unknown	Golgi	1	Golgi
TGGT1_255420	TGME49_255420	hypothetical protein	unknown	IMC	1	IMC
TGGT1_289880	TGME49_289880	hypothetical protein	unknown	PM - integral	1	PM - integral
TGGT1_208590	TGME49_208590	vacuolar ATP synthase subunit 54kD putative	unknown	nucleus - chromatin	0	unknown
TGGT1_305050	TGME49_305050	calmodulin putative	IMC	IMC	1	IMC
TGGT1_255300	TGME49_255300	hypothetical protein	unknown	nucleus - chromatin	1	nucleus - chromatin
TGGT1_270240	TGME49_270240	MAG1	unknown	dense granules	1	dense granules
TGGT1_247470	TGME49_247470	nucleolar protein putative	unknown	cytosol	1	cytosol
TGGT1_228630	TGME49_228630	hypothetical protein	unknown	apicoplast	0	unknown
TGGT1_254490	TGME49_254490	Sel1 repeat-containing protein	unknown	ER	1	ER
TGGT1_263070	TGME49_263070	CMGC kinase CK2 family	unknown	cytosol	0.9	unknown
TGGT1_300140	TGME49_300140	elongation factor 1-gamma putative	unknown	cytosol	1	cytosol
TGGT1_214260	TGME49_214260	alpha-glucan water dikinase 1 putative	unknown	cytosol	0	unknown
TGGT1_233160	TGME49_233160	hypothetical protein	unknown	nucleus - chromatin	1	nucleus - chromatin
TGGT1_261570	TGME49_261570	ribosomal protein RPL7A	60S ribosome	60S ribosome	1	60S ribosome
TGGT1_284780	TGME49_284780	hypothetical protein	unknown	PM - integral	1	PM - integral
TGGT1_258540	TGME49_258540	phosphoglycerate mutase family protein	unknown	nucleus - chromatin	0	unknown
TGGT1_216590	TGME49_216590	HEAT repeat-containing protein	unknown	nucleus - chromatin	0.68	unknown
TGGT1_275480	TGME49_275480	Myb family DNA-binding domain-containing protein	nucleus - non-chromatin	nucleus - non-chromatin	1	nucleus - non-chromatin
TGGT1_218410	TGME49_218410	ribosomal protein RPP0	60S ribosome	60S ribosome	1	60S ribosome
TGGT1_262620	TGME49_262620	RNA recognition motif-containing protein	unknown	nucleus - non-chromatin	1	nucleus - non-chromatin
TGGT1_283780	TGME49_283780	glucose-6-phosphate isomerase GPI	cytosol	cytosol	1	cytosol
TGGT1_321450	TGME49_321450	Myb family DNA-binding domain-containing protein	unknown	nucleus - chromatin	0	unknown
TGGT1_292280	TGME49_292280	SAG-related sequence SRS36D	PM - peripheral 1	PM - peripheral 1	1	PM - peripheral 1
TGGT1_301450	TGME49_301450	FG-GAP repeat-containing protein	unknown	Golgi	1	Golgi
TGGT1_232180	TGME49_232180	UBA/TS-N domain-containing protein	unknown	ER	1	ER
TGGT1_248340	TGME49_248340	GTP-binding nuclear protein ran/tc4	unknown	nucleus - chromatin	0.64	unknown
TGGT1_240890	TGME49_240890	6-phosphofructokinase	unknown	cytosol	1	cytosol
TGGT1_230690	TGME49_230690	LNS2 (Lipin/Ned1/Smp2) protein	unknown	IMC	1	IMC
TGGT1_297060	TGME49_297060	phosphoglycerate mutase PGMII	cytosol	cytosol	1	cytosol
TGGT1_320300	TGME49_320300	SWI2/SNF2 Brahma-like putative	nucleus - chromatin	nucleus - chromatin	1	nucleus - chromatin
TGGT1_219170	TGME49_219170	hypothetical protein	IMC	IMC	1	IMC
TGGT1_247510	TGME49_247510	fructose-bisphospatase II	unknown	cytosol	1	cytosol
TGGT1_230850	TGME49_230850	hypothetical protein	IMC	IMC	1	IMC
TGGT1_214490	TGME49_214490	peptidase M16 inactive domain-containing protein	unknown	cytosol	1	cytosol
TGGT1_277720	TGME49_277720	GDA1/CD39 (nucleoside phosphatase) family protein	rhoptries 1	rhoptries 1	1	rhoptries 1
TGGT1_266060	TGME49_266060	ribosomal protein RPSA	unknown	cytosol	1	cytosol
TGGT1_213900	TGME49_213900	regulator of chromosome condensation RCC1	unknown	nucleus - chromatin	1	nucleus - chromatin
TGGT1_249670	TGME49_249670	cathepsin B	endomembrane vesicles	endomembrane vesicles	1	endomembrane vesicles
TGGT1_313480	TGME49_313480	hypothetical protein	unknown	apical 2	1	apical 2
TGGT1_320230	TGME49_320230	SAG-related sequence SRS15C	PM - peripheral 1	PM - peripheral 1	1	PM - peripheral 1
TGGT1_259550	TGME49_259550	dihydropteroate synthase	unknown	cytosol	1	cytosol
TGGT1_289580	TGME49_289580	strictosidine synthase subfamily protein	unknown	ER	1	ER
TGGT1_289570	TGME49_289570	phosphatidylinositol transfer protein	unknown	ER	1	ER
TGGT1_293630	TGME49_293630	hypothetical protein	unknown	nucleus - non-chromatin	1	nucleus - non-chromatin
TGGT1_252340	TGME49_252340	hypothetical protein	unknown	ER	1	ER
TGGT1_298630	TGME49_298630	vacuolar transporter chaperone VTC2	unknown	Golgi	0.98	unknown
TGGT1_286120	TGME49_286120	prolyl endopeptidase	unknown	cytosol	1	cytosol
TGGT1_242790	TGME49_242790	trichohyalin putative	unknown	apical 2	1	apical 2
TGGT1_266760	TGME49_266760	isocitrate dehydrogenase	unknown	nucleus - chromatin	0	unknown
TGGT1_221470	TGME49_221470	hypothetical protein	unknown	cytosol	0.96	unknown
TGGT1_208830	TGME49_208830	hypothetical protein	dense granules	dense granules	1	dense granules
TGGT1_257680	TGME49_257680	myosin light chain MLC1	unknown	IMC	1	IMC
TGGT1_298020	TGME49_298020	DEAD-family helicase	unknown	nucleus - chromatin	0.91	unknown
TGGT1_311220	TGME49_311220	hypothetical protein	unknown	Golgi	1	Golgi
TGGT1_263580	TGME49_263580	bromodomain-containing protein	unknown	nucleus - chromatin	1	nucleus - chromatin
TGGT1_310790	TGME49_310790	hypothetical protein	unknown	ER 2	1	ER 2
TGGT1_254420	TGME49_254420	phospholipase patatin family protein	unknown	Golgi	0	unknown
TGGT1_294790	TGME49_294790	hypothetical protein	unknown	rhoptries 2	1	rhoptries 2
TGGT1_232250	TGME49_232250	catalase	unknown	cytosol	1	cytosol
TGGT1_200240	TGME49_200240	microneme protein MIC17B	unknown	micronemes	1	micronemes
TGGT1_246580	TGME49_246580	hypothetical protein	unknown	ER	1	ER
TGGT1_228770	TGME49_228770	hypothetical protein	unknown	mitochondrion - membranes	1	mitochondrion - membranes
TGGT1_224900	TGME49_224900	adenylate kinase putative	unknown	mitochondrion - soluble	1	mitochondrion - soluble
TGGT1_232340	TGME49_232340	protein phosphatase 2C domain-containing protein	cytosol	cytosol	1	cytosol
TGGT1_310630	TGME49_310630	hypothetical protein	unknown	ER	1	ER
TGGT1_286920	TGME49_286920	SWIRM domain-containing protein	nucleus - chromatin	nucleus - chromatin	1	nucleus - chromatin
TGGT1_227800	TGME49_227800	EF hand domain-containing protein	unknown	nucleus - chromatin	1	nucleus - chromatin
TGGT1_267330	TGME49_267330	fumarate hydratase	mitochondrion - soluble	mitochondrion - soluble	1	mitochondrion - soluble
TGGT1_318710	TGME49_318710	ATP-binding cassette sub-family F member 1	unknown	nucleus - chromatin	1	nucleus - chromatin
TGGT1_220860	TGME49_220860	DEAD/DEAH box helicase	unknown	nucleus - chromatin	1	nucleus - chromatin
TGGT1_268950	TGME49_268950	hypothetical protein	unknown	cytosol	1	cytosol
TGGT1_207830	TGME49_207830	MORN repeat-containing protein	PM - peripheral 2	PM - peripheral 2	1	PM - peripheral 2
TGGT1_209150	TGME49_209150	non-proton pumping type-II NADH dehydrogenase I	mitochondrion - membranes	mitochondrion - membranes	1	mitochondrion - membranes
TGGT1_251540	TGME49_251540	dense granule protein GRA9	dense granules	dense granules	1	dense granules
TGGT1_320630	TGME49_320630	phosphotransferase enzyme family protein	unknown	dense granules	1	dense granules
TGGT1_209260	TGME49_209260	cytochrome c oxidase subunit putative	mitochondrion - membranes	mitochondrion - membranes	1	mitochondrion - membranes
TGGT1_269960	TGME49_269960	14-3-3 superfamily protein	unknown	dense granules	0	unknown
TGGT1_260630	TGME49_260630	DnaJ family Sec63 protein	ER	ER	1	ER
TGGT1_213870	TGME49_213870	UBA/TS-N domain-containing protein	unknown	cytosol	1	cytosol
TGGT1_231070	TGME49_231070	protein kinase	unknown	IMC	0	unknown
TGGT1_271440	TGME49_271440	NPL4 family protein	unknown	nucleus - chromatin	0.99	unknown
TGGT1_217530	TGME49_217530	hypothetical protein	unknown	dense granules	1	dense granules
TGGT1_225870	TGME49_225870	hypothetical protein	unknown	nucleus - chromatin	1	nucleus - chromatin
TGGT1_311090	TGME49_311090	ubiquitin carboxyl-terminal hydrolase	unknown	cytosol	1	cytosol
TGGT1_269920	TGME49_269920	phosphatidylserine decarboxylase	unknown	dense granules	1	dense granules
TGGT1_246550	TGME49_246550	aspartyl protease ASP3	unknown	rhoptries 2	1	rhoptries 2
TGGT1_305590	TGME49_305590	ABC transporter transmembrane region domain-containing protein	rhoptries 2	rhoptries 2	1	rhoptries 2
TGGT1_248880	TGME49_248880	GTPase RAB7	unknown	PM - integral	0.98	unknown
TGGT1_208560	TGME49_208560	carrier superfamily protein	unknown	apicoplast	1	apicoplast
TGGT1_253170	TGME49_253170	zinc carboxypeptidase putative	Golgi	Golgi	1	Golgi
TGGT1_274060	TGME49_274060	2-oxoglutarate/malate translocase OMT	mitochondrion - membranes	mitochondrion - membranes	1	mitochondrion - membranes
TGGT1_291980	TGME49_291980	HECT-domain (ubiquitin-transferase) domain-containing protein	unknown	nucleus - chromatin	1	nucleus - chromatin
TGGT1_214350	TGME49_214350	GTP-binding protein putative	unknown	cytosol	1	cytosol
TGGT1_229360	TGME49_229360	transaldolase	unknown	nucleus - non-chromatin	1	nucleus - non-chromatin
TGGT1_289380	TGME49_289380	hypothetical protein	dense granules	dense granules	1	dense granules
TGGT1_319350	TGME49_319350	SAG-related sequence SRS17B	PM - peripheral 1	PM - peripheral 1	1	PM - peripheral 1
TGGT1_253730	TGME49_253730	importin-beta N-terminal domain-containing protein	unknown	cytosol	1	cytosol
TGGT1_249170	TGME49_249170	Ras family protein	unknown	Golgi	1	Golgi
TGGT1_314500	TGME49_314500	subtilisin SUB2	unknown	Golgi	0	unknown
TGGT1_309730	TGME49_309730	thioredoxin reductase	unknown	cytosol	1	cytosol
TGGT1_245670	TGME49_245670	pyruvate dehydrogenase complex subunit PDH-E1Alpha	unknown	apicoplast	1	apicoplast
TGGT1_247450	TGME49_247450	hypothetical protein	unknown	nucleus - non-chromatin	1	nucleus - non-chromatin
TGGT1_202200	TGME49_202200	hypothetical protein	unknown	rhoptries 1	1	rhoptries 1
TGGT1_310030	TGME49_310030	cyclase-associated protein putative	unknown	cytosol	0	unknown
TGGT1_271060	TGME49_271060	Sec1 family protein	Golgi	Golgi	1	Golgi
TGGT1_258770	TGME49_258770	polypeptide n-acetylgalactosaminyltransferase 12 putative	unknown	Golgi	1	Golgi
TGGT1_218960	TGME49_218960	AP2 domain transcription factor AP2XII-1	nucleus - chromatin	nucleus - chromatin	1	nucleus - chromatin
TGGT1_236540	TGME49_236540	RNA recognition motif-containing protein	unknown	nucleus - non-chromatin	1	nucleus - non-chromatin
TGGT1_209600	TGME49_209600	hypothetical protein	unknown	cytosol	0.99	unknown
TGGT1_258826	TGME49_258826	hypothetical protein	unknown	ER	1	ER
TGGT1_247220	TGME49_247220	nudix -type motif 9 isoform a family protein	unknown	dense granules	1	dense granules
TGGT1_233810	TGME49_233810	Sel1 repeat-containing protein	unknown	ER	1	ER
TGGT1_211440	TGME49_211440	hypothetical protein	apicoplast	apicoplast	1	apicoplast
TGGT1_203240	TGME49_203240	hypothetical protein	unknown	ER	1	ER
TGGT1_280490	TGME49_280490	U-box domain-containing protein	unknown	cytosol	0.84	unknown
TGGT1_256770	TGME49_256770	eukaryotic translation initiation factor 4A isoform 3 putative	unknown	nucleus - non-chromatin	1	nucleus - non-chromatin
TGGT1_252510	TGME49_252510	hypothetical protein	unknown	nucleus - chromatin	0.96	unknown
TGGT1_290200	TGME49_290200	NAD/NADP octopine/nopaline dehydrogenase alpha-helical domain-containing protein	unknown	nucleus - non-chromatin	0	unknown
TGGT1_237500	TGME49_237500	protein phosphatase 2C domain-containing protein	unknown	dense granules	1	dense granules
TGGT1_205510	TGME49_205510	nucleolar protein 5 putative	unknown	cytosol	1	cytosol
TGGT1_229630	TGME49_229630	eIF2 kinase IF2K-A (incomplete catalytic triad)	unknown	nucleus - chromatin	0	unknown
TGGT1_234360	TGME49_234360	DNA topoisomerase I putative	unknown	nucleus - chromatin	1	nucleus - chromatin
TGGT1_239100	TGME49_239100	ribosomal protein RPS7	40S ribosome	40S ribosome	1	40S ribosome
TGGT1_288680	TGME49_288680	endonuclease IV APN	nucleus - chromatin	nucleus - chromatin	1	nucleus - chromatin
TGGT1_263130	TGME49_263130	citrate synthase putative	unknown	cytosol	1	cytosol
TGGT1_215430	TGME49_215430	hypothetical protein	unknown	mitochondrion - membranes	1	mitochondrion - membranes
TGGT1_262400	TGME49_262400	lipase	unknown	dense granules	1	dense granules
TGGT1_254390	TGME49_254390	CRAL/TRIO domain-containing protein	unknown	PM - peripheral 2	1	PM - peripheral 2
TGGT1_232280	TGME49_232280	hypothetical protein	unknown	PM - peripheral 1	1	PM - peripheral 1
TGGT1_229750	TGME49_229750	hypothetical protein	unknown	nucleus - non-chromatin	1	nucleus - non-chromatin
TGGT1_210790	TGME49_210790	dihydroorotate dehydrogenase reveal putative	mitochondrion - membranes	mitochondrion - membranes	1	mitochondrion - membranes
TGGT1_263730	TGME49_263730	FAD-dependent glycerol-3-phosphate dehydrogenase	mitochondrion - membranes	mitochondrion - membranes	1	mitochondrion - membranes
TGGT1_205360	TGME49_205360	hypothetical protein	unknown	rhoptries 1	1	rhoptries 1
TGGT1_213670	TGME49_213670	hypothetical protein	unknown	mitochondrion - membranes	1	mitochondrion - membranes
TGGT1_221180	TGME49_221180	hypothetical protein	micronemes	micronemes	1	micronemes
TGGT1_244530	TGME49_244530	hypothetical protein	unknown	dense granules	1	dense granules
TGGT1_288750	TGME49_288750	ubiquinol-cytochrome c reductase	mitochondrion - membranes	mitochondrion - membranes	1	mitochondrion - membranes
TGGT1_226660	TGME49_226660	hypothetical protein	unknown	nucleus - chromatin	0.96	unknown
TGGT1_280370	TGME49_280370	hypothetical protein	unknown	nucleus - non-chromatin	0.68	unknown
TGGT1_242020	TGME49_242020	mannosyl-oligosaccharide glucosidase	ER	ER	1	ER
TGGT1_230410	TGME49_230410	peroxiredoxin PRX3	unknown	mitochondrion - soluble	1	mitochondrion - soluble
TGGT1_295850	TGME49_295850	cyclic nucleotide-binding domain-containing protein	apical 2	apical 2	1	apical 2
TGGT1_293690	TGME49_293690	profilin PRF	cytosol	cytosol	1	cytosol
TGGT1_223940	TGME49_223940	GAP45	IMC	IMC	1	IMC
TGGT1_248120	TGME49_248120	hypothetical protein	unknown	nucleus - chromatin	1	nucleus - chromatin
TGGT1_313010	TGME49_313010	DEAD (Asp-Glu-Ala-Asp) box polypeptide DDX6	unknown	nucleus - non-chromatin	1	nucleus - non-chromatin
TGGT1_216680	TGME49_216680	ankyrin repeat-containing protein	unknown	ER	1	ER
TGGT1_287270	TGME49_287270	hypothetical protein	apicoplast	apicoplast	1	apicoplast
TGGT1_309752	TGME49_309752	succinate-Coenzyme A ligase beta subunit putative	mitochondrion - soluble	mitochondrion - soluble	1	mitochondrion - soluble
TGGT1_251500	TGME49_251500	eukaryotic initiation factor-3 subunit 3 putative	unknown	nucleus - non-chromatin	0.91	unknown
TGGT1_212220	TGME49_212220	hypothetical protein	unknown	nucleus - non-chromatin	1	nucleus - non-chromatin
TGGT1_201400	TGME49_201400	Sin3-associated polypeptide SAP18	unknown	nucleus - non-chromatin	1	nucleus - non-chromatin
TGGT1_301180	TGME49_301180	SAG-related sequence SRS19F	PM - peripheral 1	PM - peripheral 1	1	PM - peripheral 1
TGGT1_226410	TGME49_226410	EF-1 guanine nucleotide exchange domain-containing protein	unknown	cytosol	1	cytosol
TGGT1_283550	TGME49_283550	hypothetical protein	unknown	nucleus - chromatin	0.73	unknown
TGGT1_297520	TGME49_297520	proteophosphoglycan PPG1	unknown	dense granules	0	unknown
TGGT1_299810	TGME49_299810	cysteine-tRNA synthetase (CysRS)	cytosol	cytosol	1	cytosol
TGGT1_225320	TGME49_225320	hypothetical protein	unknown	rhoptries 2	1	rhoptries 2
TGGT1_242330	TGME49_242330	ribosomal protein RPS5	40S ribosome	40S ribosome	1	40S ribosome
TGGT1_265310	TGME49_265310	heat shock protein 40 putative	unknown	nucleus - non-chromatin	0	unknown
TGGT1_222360	TGME49_222360	hypothetical protein	unknown	ER	1	ER
TGGT1_223040	TGME49_223040	hypothetical protein	unknown	mitochondrion - membranes	1	mitochondrion - membranes
TGGT1_301170	TGME49_301170	SAG-related sequence SRS19D	PM - peripheral 1	PM - peripheral 1	1	PM - peripheral 1
TGGT1_288040	TGME49_288040	hypothetical protein	unknown	nucleus - non-chromatin	1	nucleus - non-chromatin
TGGT1_205580	TGME49_205580	nuclear factor NF4	nucleus - chromatin	nucleus - chromatin	1	nucleus - chromatin
TGGT1_291930	TGME49_291930	RNA recognition motif-containing protein	unknown	cytosol	1	cytosol
TGGT1_236860	TGME49_236860	haloacid dehalogenase family hydrolase domain-containing protein	unknown	rhoptries 2	1	rhoptries 2
TGGT1_310950	TGME49_310950	AP2 domain transcription factor AP2XI-3	nucleus - chromatin	nucleus - chromatin	1	nucleus - chromatin
TGGT1_315410	TGME49_315410	SAG-related sequence SRS53F	PM - peripheral 1	PM - peripheral 1	1	PM - peripheral 1
TGGT1_218780	TGME49_218780	phosphoserine aminotransferase putative	unknown	cytosol	1	cytosol
TGGT1_264830	TGME49_264830	hypothetical protein	unknown	cytosol	1	cytosol
TGGT1_276170	TGME49_276170	phosphatidylinositol 3- and 4-kinase	unknown	cytosol	1	cytosol
TGGT1_267580	TGME49_267580	cyclin2 related protein	unknown	nucleus - chromatin	1	nucleus - chromatin
TGGT1_222910	TGME49_222910	phosphoglycerate mutase	unknown	mitochondrion - membranes	1	mitochondrion - membranes
TGGT1_294710	TGME49_294710	RNA recognition motif-containing protein	unknown	nucleus - non-chromatin	0.97	unknown
TGGT1_211030	TGME49_211030	hypothetical protein	unknown	cytosol	1	cytosol
TGGT1_214210	TGME49_214210	rRNA pseudouridine synthase	unknown	cytosol	1	cytosol
TGGT1_243690	TGME49_243690	hypothetical protein	unknown	rhoptries 2	1	rhoptries 2
TGGT1_219550	TGME49_219550	dihydrolipoyllysine-residue succinyltransferase component of oxoglutarate dehydrogenase	mitochondrion - soluble	mitochondrion - soluble	1	mitochondrion - soluble
TGGT1_309760	TGME49_309760	hypothetical protein	unknown	dense granules	1	dense granules
TGGT1_212090	TGME49_212090	hypothetical protein	PM - peripheral 2	PM - peripheral 2	1	PM - peripheral 2
TGGT1_308020	TGME49_308020	SAG-related sequence SRS57	unknown	PM - peripheral 1	1	PM - peripheral 1
TGGT1_205340	TGME49_205340	ribosomal protein RPS12	40S ribosome	40S ribosome	1	40S ribosome
TGGT1_239490	TGME49_239490	dehydrogenase E1 component family protein	unknown	mitochondrion - soluble	1	mitochondrion - soluble
TGGT1_308860	TGME49_308860	hypothetical protein	apical 1	apical 1	1	apical 1
TGGT1_233100	TGME49_233100	SPFH domain / Band 7 family protein	unknown	mitochondrion - membranes	1	mitochondrion - membranes
TGGT1_225125	TGME49_225125	pre-rRNA processing protein	unknown	nucleolus	1	nucleolus
TGGT1_210840	TGME49_210840	arginyl-tRNA synthetase family protein	cytosol	cytosol	1	cytosol
TGGT1_311430	TGME49_311430	fibrillarin	nucleolus	nucleolus	1	nucleolus
TGGT1_224980	TGME49_224980	hypothetical protein	unknown	cytosol	0.85	unknown
TGGT1_226000	TGME49_226000	ATP synthase putative	mitochondrion - membranes	mitochondrion - membranes	1	mitochondrion - membranes
TGGT1_237280	TGME49_237280	TLD protein	unknown	nucleus - chromatin	0	unknown
TGGT1_261440	TGME49_261440	ARM repeats containing protein	unknown	rhoptries 2	1	rhoptries 2
TGGT1_265330	TGME49_265330	cell-cycle-associated protein kinase GSK putative	unknown	nucleus - chromatin	1	nucleus - chromatin
TGGT1_227900	TGME49_227900	AP2 domain transcription factor AP2X-1	nucleus - chromatin	nucleus - chromatin	1	nucleus - chromatin
TGGT1_229490	TGME49_229490	tetratricopeptide repeat-containing protein	unknown	ER	1	ER
TGGT1_239890	TGME49_239890	SCP family extracellular subfamily protein	unknown	PM - peripheral 1	1	PM - peripheral 1
TGGT1_311920	TGME49_311920	GRAM domain-containing protein	unknown	nucleus - chromatin	0	unknown
TGGT1_312860	TGME49_312860	hypothetical protein	unknown	Golgi	1	Golgi
TGGT1_267430	TGME49_267430	DnaJ domain-containing protein	unknown	ER	1	ER
TGGT1_293590	TGME49_293590	3-oxoacyl-acyl-carrier protein synthase I/II putative	apicoplast	apicoplast	1	apicoplast
TGGT1_309570	TGME49_309570	DEAD/DEAH box helicase domain-containing protein	unknown	nucleus - non-chromatin	1	nucleus - non-chromatin
TGGT1_277240	TGME49_277240	NTPase I	dense granules	dense granules	1	dense granules
TGGT1_205700	TGME49_205700	cyclophilin precursor	unknown	cytosol	1	cytosol
TGGT1_244110	TGME49_244110	nucleosome assembly protein (nap) protein	unknown	cytosol	1	cytosol
TGGT1_291600	TGME49_291600	gamma interferon inducible lysosomal thiol reductase (GILT) protein	endomembrane vesicles	endomembrane vesicles	1	endomembrane vesicles
TGGT1_214770	TGME49_214770	small GTP binding protein rab1a putative	unknown	Golgi	1	Golgi
TGGT1_241170	TGME49_241170	hypothetical protein	unknown	nucleus - chromatin	0.99	nucleus - chromatin
TGGT1_237250	TGME49_237250	hypothetical protein	unknown	Golgi	1	Golgi
TGGT1_235970	TGME49_235970	eukaryotic initiation factor-2 gamma putative	unknown	cytosol	1	cytosol
TGGT1_277500	TGME49_277500	26S proteasome regulatory subunit 7 putative	19S proteasome	19S proteasome	1	19S proteasome
TGGT1_294250	TGME49_294250	WD domain G-beta repeat-containing protein	unknown	ER	1	ER
TGGT1_320050	TGME49_320050	ribosomal protein RPL5	unknown	cytosol	1	cytosol
TGGT1_293000	TGME49_293000	3'5'-cyclic nucleotide phosphodiesterase domain-containing protein	unknown	nucleus - chromatin	0.99	unknown
TGGT1_217740	TGME49_217740	3-ketoacyl-(acyl-carrier-protein) reductase	apicoplast	apicoplast	1	apicoplast
TGGT1_312150	TGME49_312150	hypothetical protein	unknown	rhoptries 2	1	rhoptries 2
TGGT1_209500	TGME49_209500	hypothetical protein	unknown	nucleus - chromatin	1	nucleus - chromatin
TGGT1_230140	TGME49_230140	vacuolar sorting protein 9 (vps9) domain-containing protein	unknown	nucleus - chromatin	0	unknown
TGGT1_267550	TGME49_267550	leucine-rich repeat protein LRR1	unknown	cytosol	1	cytosol
TGGT1_314750	TGME49_314750	hypothetical protein	unknown	nucleus - non-chromatin	1	nucleus - non-chromatin
TGGT1_220360	TGME49_220360	FAD binding domain-containing protein	unknown	nucleus - chromatin	0	unknown
TGGT1_263850	TGME49_263850	hypothetical protein	unknown	cytosol	1	cytosol
TGGT1_271270	TGME49_271270	hypothetical protein	unknown	rhoptries 2	1	rhoptries 2
TGGT1_213280	TGME49_213280	SAG-related sequence SRS25	PM - peripheral 1	PM - peripheral 1	1	PM - peripheral 1
TGGT1_214080	TGME49_214080	toxofilin	rhoptries 1	rhoptries 1	1	rhoptries 1
TGGT1_255340	TGME49_255340	tetratricopeptide repeat-containing protein	unknown	nucleus - non-chromatin	1	nucleus - non-chromatin
TGGT1_222160	TGME49_222160	aldehyde dehydrogenase	unknown	cytosol	1	cytosol
TGGT1_289000	TGME49_289000	hypothetical protein	unknown	apicoplast	1	apicoplast
TGGT1_275802	TGME49_275802	SRP72 RNA-binding domain-containing protein	unknown	cytosol	0.98	unknown
TGGT1_297430	TGME49_297430	hypothetical protein	unknown	nucleus - non-chromatin	1	nucleus - non-chromatin
TGGT1_261850	TGME49_261850	helicase putative	apicoplast	apicoplast	1	apicoplast
TGGT1_286630	TGME49_286630	redoxin domain-containing protein	unknown	apicoplast	1	apicoplast
TGGT1_231000	TGME49_231000	START domain-containing protein	unknown	PM - integral	1	PM - integral
TGGT1_202530	TGME49_202530	aspartate-tRNA ligase	cytosol	cytosol	1	cytosol
TGGT1_214880	TGME49_214880	hypothetical protein	apical 1	apical 1	1	apical 1
TGGT1_257430	TGME49_257430	hypothetical protein	unknown	apical 1	0	unknown
TGGT1_204080	TGME49_204080	histidine acid phosphatase superfamily protein	endomembrane vesicles	endomembrane vesicles	1	endomembrane vesicles
TGGT1_233010	TGME49_233010	cell-cycle-assocaited protein kinase ERK7 putative	unknown	dense granules	0	unknown
TGGT1_225310	TGME49_225310	ARF1-directed GTPase-activating protein putative	unknown	cytosol	0	unknown
TGGT1_271888	TGME49_271888	3-ketoacyl-CoA reductase putative	unknown	ER	1	ER
TGGT1_314740	TGME49_314740	PSP protein	nucleus - non-chromatin	nucleus - non-chromatin	1	nucleus - non-chromatin
TGGT1_253820	TGME49_253820	hypothetical protein	unknown	cytosol	1	cytosol
TGGT1_260170	TGME49_260170	elongation factor EF-G putative	unknown	mitochondrion - soluble	1	mitochondrion - soluble
TGGT1_240980	TGME49_240980	hypothetical protein	unknown	cytosol	1	cytosol
TGGT1_233520	TGME49_233520	ATP-dependent RNA helicase	unknown	nucleus - non-chromatin	1	nucleus - non-chromatin
TGGT1_306650	TGME49_306650	hypothetical protein	unknown	mitochondrion - membranes	1	mitochondrion - membranes
TGGT1_293510	TGME49_293510	poly(ADP-ribose) polymerase and DNA-Ligase Zn-finger region domain-containing protein	unknown	nucleus - chromatin	1	nucleus - chromatin
TGGT1_316310	TGME49_316310	superoxide dismutase	unknown	cytosol	1	cytosol
TGGT1_213010	TGME49_213010	hypothetical protein	unknown	apicoplast	1	apicoplast
TGGT1_215470	TGME49_215470	ribosomal protein RPL10A	60S ribosome	60S ribosome	1	60S ribosome
TGGT1_276890	TGME49_276890	hypothetical protein	unknown	dense granules	0	unknown
TGGT1_205320	TGME49_205320	hypothetical protein	unknown	cytosol	1	cytosol
TGGT1_212260	TGME49_212260	Sjogren's syndrome/scleroderma autoantigen 1 (Autoantigen p27) protein	unknown	nucleus - chromatin	0	unknown
TGGT1_223790	TGME49_223790	hypothetical protein	unknown	apical 1	1	apical 1
TGGT1_318460	TGME49_318460	P-type ATPase of unknown pump specificity (type V) protein	unknown	ER	1	ER
TGGT1_207370	TGME49_207370	hypothetical protein	unknown	nucleus - chromatin	1	nucleus - chromatin
TGGT1_260310	TGME49_260310	ATP-binding cassette transporter ABC.B1	unknown	PM - integral	1	PM - integral
TGGT1_202572	TGME49_202572	ribophorin i protein	ER	ER	1	ER
TGGT1_309910	TGME49_309910	hypothetical protein	unknown	ER	1	ER
TGGT1_260820	TGME49_260820	IMC sub-compartment protein ISP1	apical 1	apical 1	1	apical 1
TGGT1_212820	TGME49_212820	ubiquitin family protein	unknown	cytosol	0.98	unknown
TGGT1_214270	TGME49_214270	translation initiation factor IF-2 putative	unknown	cytosol	1	cytosol
TGGT1_318525	TGME49_318525	hypothetical protein	unknown	rhoptries 1	0	unknown
TGGT1_226072	TGME49_226072	Ser/Thr phosphatase family protein	unknown	endomembrane vesicles	1	endomembrane vesicles
TGGT1_260320	TGME49_260320	Noc2p family protein	unknown	nucleus - non-chromatin	1	nucleus - non-chromatin
TGGT1_209280	TGME49_209280	hypothetical protein	unknown	nucleus - non-chromatin	0.39	unknown
TGGT1_245730	TGME49_245730	phosphatidylinositol-4-phosphate 5-Kinase	unknown	PM - peripheral 2	1	PM - peripheral 2
TGGT1_305850	TGME49_305850	RNA recognition motif-containing protein	unknown	nucleus - non-chromatin	1	nucleus - non-chromatin
TGGT1_217540	TGME49_217540	RNA recognition motif-containing protein	nucleus - non-chromatin	nucleus - non-chromatin	1	nucleus - non-chromatin
TGGT1_214290	TGME49_214290	DJ-1 family protein	cytosol	cytosol	1	cytosol
TGGT1_284560	TGME49_284560	ribosomal protein RPL9	60S ribosome	60S ribosome	1	60S ribosome
TGGT1_225150	TGME49_225150	hypothetical protein	unknown	rhoptries 1	1	rhoptries 1
TGGT1_314480	TGME49_314480	hypothetical protein	unknown	nucleus - non-chromatin	1	nucleus - non-chromatin
TGGT1_232150	TGME49_232150	hypothetical protein	unknown	nucleus - chromatin	0	unknown
TGGT1_320100	TGME49_320100	RNA recognition motif-containing protein	unknown	nucleus - non-chromatin	1	nucleus - non-chromatin
TGGT1_246982	TGME49_246982	hypothetical protein	unknown	ER	1	ER
TGGT1_228130	TGME49_228130	hypothetical protein	unknown	apicoplast	1	apicoplast
TGGT1_308000	TGME49_308000	Gpi16 subunit GPI transamidase component protein	ER	ER	1	ER
TGGT1_286750	TGME49_286750	MA3 domain-containing protein	unknown	cytosol	1	cytosol
TGGT1_256060	TGME49_256060	nucleosome assembly protein (nap) protein	unknown	cytosol	1	cytosol
TGGT1_244690	TGME49_244690	hypothetical protein	unknown	cytosol	1	cytosol
TGGT1_264430	TGME49_264430	hypothetical protein	unknown	apical 1	1	apical 1
TGGT1_310460	TGME49_310460	Rab6	unknown	PM - peripheral 2	1	PM - peripheral 2
TGGT1_262150	TGME49_262150	kelch repeat and K+ channel tetramerisation domain containing protein	unknown	nucleus - chromatin	0	unknown
TGGT1_235540	TGME49_235540	eukaryotic initiation factor-2 beta putative	unknown	cytosol	1	cytosol
TGGT1_258740	TGME49_258740	eukaryotic initiation factor-2A putative	unknown	nucleus - non-chromatin	0	unknown
TGGT1_223960	TGME49_223960	ubiquitin interaction motif family protein	unknown	cytosol	1	cytosol
TGGT1_252880	TGME49_252880	hypothetical protein	unknown	apical 1	1	apical 1
TGGT1_309930	TGME49_309930	melibiase subfamily protein	endomembrane vesicles	endomembrane vesicles	1	endomembrane vesicles
TGGT1_313100	TGME49_313100	signal recognition particle SRP54 protein	unknown	nucleus - chromatin	1	nucleus - chromatin
TGGT1_248600	TGME49_248600	aspartate aminotransferase	unknown	mitochondrion - soluble	0	unknown
TGGT1_235420	TGME49_235420	hypothetical protein	unknown	nucleus - chromatin	0.93	unknown
TGGT1_260260	TGME49_260260	ribosomal protein RPP1	unknown	nucleus - non-chromatin	0.97	unknown
TGGT1_295040	TGME49_295040	HEAT repeat-containing protein	unknown	cytosol	1	cytosol
TGGT1_278630	TGME49_278630	tetratricopeptide repeat-containing protein	unknown	ER	1	ER
TGGT1_299110	TGME49_299110	cleft lip and palate transmembrane protein 1 (clptm1) protein	unknown	ER	1	ER
TGGT1_221230	TGME49_221230	hypothetical protein	unknown	Golgi	1	Golgi
TGGT1_267140	TGME49_267140	SAG-related sequence SRS38B	PM - peripheral 1	PM - peripheral 1	1	PM - peripheral 1
TGGT1_313690	TGME49_313690	Sel1 repeat-containing protein	unknown	apicoplast	1	apicoplast
TGGT1_232370	TGME49_232370	CW-type Zinc Finger protein	unknown	nucleus - chromatin	1	nucleus - chromatin
TGGT1_291680	TGME49_291680	Sec23/Sec24 trunk domain-containing protein	unknown	nucleus - non-chromatin	1	nucleus - non-chromatin
TGGT1_321440	TGME49_321440	SWI2/SNF2 ISWI-like SANT	nucleus - chromatin	nucleus - chromatin	1	nucleus - chromatin
TGGT1_262070	TGME49_262070	ribosomal rna assembly protein mis3 putative	unknown	nucleus - non-chromatin	1	nucleus - non-chromatin
TGGT1_306960	TGME49_306960	phenylalanine--tRNA ligase beta subunit protein	unknown	cytosol	1	cytosol
TGGT1_314020	TGME49_314020	hypothetical protein	unknown	Golgi	1	Golgi
TGGT1_288460	TGME49_288460	hypothetical protein	unknown	nucleus - chromatin	0.99	unknown
TGGT1_280700	TGME49_280700	arginine decarboxylase	unknown	nucleus - non-chromatin	0	unknown
TGGT1_280610	TGME49_280610	signal recognition particle receptor alpha subunit	ER	ER	1	ER
TGGT1_309200	TGME49_309200	zinc finger (CCCH type) motif-containing protein	unknown	nucleus - non-chromatin	1	nucleus - non-chromatin
TGGT1_310440	TGME49_310440	membrane occupation and recognition nexus protein MORN1	unknown	cytosol	0	unknown
TGGT1_309210	TGME49_309210	peroxiredoxin 6 putative	unknown	cytosol	1	cytosol
TGGT1_270690	TGME49_270690	arginyl-tRNA synthetase	unknown	nucleus - chromatin	0.99	unknown
TGGT1_246090	TGME49_246090	hypothetical protein	unknown	nucleus - chromatin	1	nucleus - chromatin
TGGT1_246540	TGME49_246540	cytochrome c1 heme protein	mitochondrion - membranes	mitochondrion - membranes	1	mitochondrion - membranes
TGGT1_236950	TGME49_236950	hypothetical protein	unknown	IMC	1	IMC
TGGT1_313640	TGME49_313640	hypothetical protein	unknown	apicoplast	1	apicoplast
TGGT1_272640	TGME49_272640	eukaryotic initiation factor-2B epsilon subunit putative	unknown	nucleus - chromatin	0	unknown
TGGT1_258470	TGME49_258470	hypothetical protein	IMC	IMC	1	IMC
TGGT1_262430	TGME49_262430	4-hydroxy-3-methylbut-2-en-1-yl diphosphate synthase	apicoplast	apicoplast	1	apicoplast
TGGT1_218590	TGME49_218590	protein phosphatase 2C domain-containing protein	unknown	mitochondrion - soluble	1	mitochondrion - soluble
TGGT1_306890	TGME49_306890	hypothetical protein	unknown	dense granules	1	dense granules
TGGT1_223880	TGME49_223880	zinc finger C3HC4 type (RING finger) domain-containing protein	unknown	nucleus - non-chromatin	0.99	nucleus - non-chromatin
TGGT1_209890	TGME49_209890	hypothetical protein	unknown	Golgi	0	unknown
TGGT1_267620	TGME49_267620	multi-pass transmembrane protein	unknown	IMC	1	IMC
TGGT1_214790	TGME49_214790	glycoprotein	unknown	mitochondrion - soluble	1	mitochondrion - soluble
TGGT1_253440	TGME49_253440	cell-cycle-associated protein kinase SRPK putative	unknown	nucleus - chromatin	0.97	unknown
TGGT1_272695	TGME49_272695	hypothetical protein	unknown	ER	1	ER
TGGT1_262730	TGME49_262730	rhoptry protein ROP16	rhoptries 1	rhoptries 1	1	rhoptries 1
TGGT1_212270	TGME49_212270	hypothetical protein	unknown	micronemes	1	micronemes
TGGT1_288860	TGME49_288860	RuvB family 2 protein	unknown	nucleus - non-chromatin	0.6	unknown
TGGT1_315690	TGME49_315690	DnaJ domain-containing protein	unknown	nucleus - chromatin	1	nucleus - chromatin
TGGT1_247000	TGME49_247000	tetratricopeptide repeat-containing protein	unknown	nucleus - chromatin	0.97	unknown
TGGT1_233480	TGME49_233480	SAG-related sequence SRS29C	unknown	PM - peripheral 1	1	PM - peripheral 1
TGGT1_233020	TGME49_233020	Not1 N-terminal domain CCR4-Not complex component protein	unknown	nucleus - non-chromatin	0.88	unknown
TGGT1_251770	TGME49_251770	hypothetical protein	unknown	PM - integral	1	PM - integral
TGGT1_216510	TGME49_216510	thioredoxin putative	unknown	mitochondrion - membranes	1	mitochondrion - membranes
TGGT1_258580	TGME49_258580	rhoptry protein ROP17	rhoptries 1	rhoptries 1	1	rhoptries 1
TGGT1_231350	TGME49_231350	glucosamine-fructose-6-phosphate aminotransferase	unknown	mitochondrion - soluble	1	mitochondrion - soluble
TGGT1_210690	TGME49_210690	ribosomal protein RPS6	40S ribosome	40S ribosome	1	40S ribosome
TGGT1_278890	TGME49_278890	hypothetical protein	unknown	Golgi	1	Golgi
TGGT1_216050	TGME49_216050	tetratricopeptide repeat-containing protein	unknown	cytosol	1	cytosol
TGGT1_245460	TGME49_245460	ribosomal protein RPS8	40S ribosome	40S ribosome	1	40S ribosome
TGGT1_293360	TGME49_293360	hypothetical protein	unknown	IMC	0	unknown
TGGT1_261710	TGME49_261710	ankyrin repeat-containing protein	unknown	micronemes	1	micronemes
TGGT1_301160	TGME49_301160	SAG-related sequence SRS19C	PM - peripheral 1	PM - peripheral 1	1	PM - peripheral 1
TGGT1_223710	TGME49_223710	tetratricopeptide repeat-containing protein	unknown	cytosol	0.99	cytosol
TGGT1_258070	TGME49_258070	hypothetical protein	unknown	cytosol	0.9	unknown
TGGT1_214140	TGME49_214140	hypothetical protein	unknown	nucleus - chromatin	1	nucleus - chromatin
TGGT1_267810	TGME49_267810	Rab 5	unknown	endomembrane vesicles	1	endomembrane vesicles
TGGT1_254010	TGME49_254010	serine carboxypeptidase s28 protein	endomembrane vesicles	endomembrane vesicles	1	endomembrane vesicles
TGGT1_258060	TGME49_258060	myosin heavy chain putative	unknown	mitochondrion - membranes	1	mitochondrion - membranes
TGGT1_243410	TGME49_243410	tetratricopeptide repeat-containing protein	unknown	ER	1	ER
TGGT1_240510	TGME49_240510	hypothetical protein	unknown	dense granules	0	unknown
TGGT1_225540	TGME49_225540	hypothetical protein	unknown	cytosol	0	unknown
TGGT1_237220	TGME49_237220	DNA replication licensing factor Mcm7 putative	unknown	cytosol	0.01	unknown
TGGT1_239610	TGME49_239610	hypothetical protein	unknown	mitochondrion - membranes	1	mitochondrion - membranes
TGGT1_307570	TGME49_307570	glycerol-3-phosphate dehydrogenase (gpdh) putative	unknown	nucleus - chromatin	0	unknown
TGGT1_209060	TGME49_209060	thrombospondin type 1 domain-containing protein	unknown	Golgi	0	unknown
TGGT1_242570	TGME49_242570	hypothetical protein	unknown	PM - integral	1	PM - integral
TGGT1_222050	TGME49_222050	hypothetical protein	unknown	nucleus - non-chromatin	0.99	nucleus - non-chromatin
TGGT1_201270	TGME49_201270	hypothetical protein	unknown	apicoplast	1	apicoplast
TGGT1_319850	TGME49_319850	splicing factor U2AF family SnRNP auxilary factor large subunit RRM domain-containing protein	unknown	nucleus - non-chromatin	1	nucleus - non-chromatin
TGGT1_289680	TGME49_289680	Ras-related protein Rab11	unknown	PM - integral	1	PM - integral
TGGT1_218760	TGME49_218760	SNAP protein (soluble N-ethylmaleimide-sensitive factor Attachment Protein) putative	unknown	PM - peripheral 2	0	unknown
TGGT1_316330	TGME49_316330	superoxide dismutase SOD2	unknown	mitochondrion - soluble	1	mitochondrion - soluble
TGGT1_290678	TGME49_290678	hypothetical protein	unknown	ER	1	ER
TGGT1_220930	TGME49_220930	hypothetical protein	unknown	IMC	1	IMC
TGGT1_275860	TGME49_275860	hypothetical protein	unknown	dense granules	0.51	unknown
TGGT1_312090	TGME49_312090	ribosomal protein RPL23	60S ribosome	60S ribosome	1	60S ribosome
TGGT1_260440	TGME49_260440	nuclear factor NF3	unknown	cytosol	1	cytosol
TGGT1_319340	TGME49_319340	hypothetical protein	unknown	dense granules	1	dense granules
TGGT1_243950	TGME49_243950	prohibitin putative	unknown	mitochondrion - membranes	1	mitochondrion - membranes
TGGT1_294360	TGME49_294360	ubiquitin specific protease 39 isoform 2 putative	nucleus - non-chromatin	nucleus - non-chromatin	1	nucleus - non-chromatin
TGGT1_229000	TGME49_229000	kelch repeat-containing protein	unknown	cytosol	1	cytosol
TGGT1_205130	TGME49_205130	hypothetical protein	unknown	nucleus - chromatin	0.9	unknown
TGGT1_219140	TGME49_219140	EF-1 guanine nucleotide exchange domain-containing protein	unknown	cytosol	1	cytosol
TGGT1_267690	TGME49_267690	hypothetical protein	unknown	apicoplast	1	apicoplast
TGGT1_221390	TGME49_221390	hypothetical protein	unknown	dense granules	0	unknown
TGGT1_267400	TGME49_267400	ribosomal protein RPL32	60S ribosome	60S ribosome	1	60S ribosome
TGGT1_313970	TGME49_313970	Phytanoyl-CoA dioxygenase (PhyH) superfamily protein	unknown	mitochondrion - membranes	1	mitochondrion - membranes
TGGT1_264740	TGME49_264740	hypothetical protein	unknown	PM - integral	1	PM - integral
TGGT1_294560	TGME49_294560	rhoptry kinase family protein ROP37 (incomplete catalytic triad)	rhoptries 1	rhoptries 1	1	rhoptries 1
TGGT1_214750	TGME49_214750	hypothetical protein	mitochondrion - soluble	mitochondrion - soluble	1	mitochondrion - soluble
TGGT1_204480	TGME49_204480	thioredoxin domain-containing protein	unknown	apicoplast	0	unknown
TGGT1_260190	TGME49_260190	microneme protein MIC13	micronemes	micronemes	1	micronemes
TGGT1_260520	TGME49_260520	hypothetical protein	unknown	dense granules	1	dense granules
TGGT1_248700	TGME49_248700	alveolin domain containing intermediate filament IMC12	IMC	IMC	1	IMC
TGGT1_241240	TGME49_241240	hypothetical protein	unknown	dense granules	1	dense granules
TGGT1_290660	TGME49_290660	RNA recognition motif-containing protein	unknown	nucleus - non-chromatin	1	nucleus - non-chromatin
TGGT1_243910	TGME49_243910	Cof family hydrolase subfamily protein	unknown	cytosol	1	cytosol
TGGT1_258050	TGME49_258050	actin like protein ALP2a	unknown	nucleus - chromatin	1	nucleus - chromatin
TGGT1_297650	TGME49_297650	Ser/Thr phosphatase family protein	unknown	Golgi	1	Golgi
TGGT1_240810	TGME49_240810	hypothetical protein	PM - integral	PM - integral	1	PM - integral
TGGT1_272600	TGME49_272600	adaptin c-terminal domain-containing protein	unknown	nucleus - chromatin	0.03	unknown
TGGT1_205220	TGME49_205220	U5 snRNP-associated subunit putative	unknown	nucleus - non-chromatin	1	nucleus - non-chromatin
TGGT1_249320	TGME49_249320	flavodoxin domain-containing protein	unknown	mitochondrion - membranes	1	mitochondrion - membranes
TGGT1_216650	TGME49_216650	S15 sporozoite-expressed protein	PM - peripheral 2	PM - peripheral 2	1	PM - peripheral 2
TGGT1_310320	TGME49_310320	calreticulin family protein	unknown	ER	1	ER
TGGT1_219590	TGME49_219590	RuvB family 1 protein	unknown	cytosol	0.16	unknown
TGGT1_306030	TGME49_306030	glutathione s-transferase n-terminal domain containing protein	unknown	ER	1	ER
TGGT1_244280	TGME49_244280	hypothetical protein	unknown	dense granules	0	unknown
TGGT1_307850	TGME49_307850	6-phosphogluconate dehydrogenase	cytosol	cytosol	1	cytosol
TGGT1_233500	TGME49_233500	triose-phosphate isomerase TPI-II	apicoplast	apicoplast	1	apicoplast
TGGT1_207760	TGME49_207760	DnaJ C terminal region domain-containing protein	unknown	mitochondrion - soluble	1	mitochondrion - soluble
TGGT1_316340	TGME49_316340	hypothetical protein	IMC	IMC	1	IMC
TGGT1_288630	TGME49_288630	nucleosome assembly protein (NAP) putative	unknown	cytosol	1	cytosol
TGGT1_221950	TGME49_221950	splicesome-associated protein putative	nucleus - non-chromatin	nucleus - non-chromatin	1	nucleus - non-chromatin
TGGT1_249970	TGME49_249970	hypothetical protein	unknown	micronemes	0	unknown
TGGT1_313230	TGME49_313230	eukaryotic initiation factor-2 alpha subunit	unknown	cytosol	1	cytosol
TGGT1_278050	TGME49_278050	proteasome subunit alpha type 1 putative	20S proteasome	20S proteasome	1	20S proteasome
TGGT1_252290	TGME49_252290	importin alpha putative	unknown	cytosol	0.97	unknown
TGGT1_273960	TGME49_273960	chaperonin GroS protein	unknown	apicoplast	1	apicoplast
TGGT1_292220	TGME49_292220	PCI domain-containing protein	19S proteasome	19S proteasome	1	19S proteasome
TGGT1_262670	TGME49_262670	ribosomal protein RPL18A	60S ribosome	60S ribosome	1	60S ribosome
TGGT1_204060	TGME49_204060	SNARE domain-containing protein	Golgi	Golgi	1	Golgi
TGGT1_289100	TGME49_289100	hypothetical protein	unknown	cytosol	1	cytosol
TGGT1_264760	TGME49_264760	Oxysterol-binding protein	unknown	nucleus - chromatin	0.91	unknown
TGGT1_262060	TGME49_262060	hypothetical protein	unknown	Golgi	1	Golgi
TGGT1_264640	TGME49_264640	bromodomain-containing protein	unknown	nucleus - chromatin	1	nucleus - chromatin
TGGT1_215280	TGME49_215280	succinate dehydrogenase [ubiquinone] iron-sulfur protein	mitochondrion - membranes	mitochondrion - membranes	1	mitochondrion - membranes
TGGT1_268570	TGME49_268570	zinc finger (CCCH type) motif-containing protein	unknown	nucleus - non-chromatin	1	nucleus - non-chromatin
TGGT1_289600	TGME49_289600	heat shock protein HSP29	unknown	cytosol	1	cytosol
TGGT1_218300	TGME49_218300	zinc finger (CCCH type) motif-containing protein	unknown	nucleus - non-chromatin	1	nucleus - non-chromatin
TGGT1_267080	TGME49_267080	26S protease regulatory subunit 4 putative	19S proteasome	19S proteasome	1	19S proteasome
TGGT1_290940	TGME49_290940	EMP/nonaspanin domain family protein	unknown	Golgi	1	Golgi
TGGT1_205740	TGME49_205740	hypothetical protein	unknown	ER	1	ER
TGGT1_263560	TGME49_263560	hypothetical protein	unknown	dense granules	0	unknown
TGGT1_273490	TGME49_273490	glutamine synthetase type I putative	unknown	cytosol	0.92	unknown
TGGT1_313440	TGME49_313440	hypothetical protein	unknown	dense granules	1	dense granules
TGGT1_258130	TGME49_258130	Rab1 protein	unknown	endomembrane vesicles	1	endomembrane vesicles
TGGT1_308870	TGME49_308870	hypothetical protein	unknown	nucleus - non-chromatin	1	nucleus - non-chromatin
TGGT1_267800	TGME49_267800	dynamin-related protein DRPA	unknown	nucleus - chromatin	1	nucleus - chromatin
TGGT1_213610	TGME49_213610	hypothetical protein	unknown	mitochondrion - membranes	0.98	unknown
TGGT1_208530	TGME49_208530	nicotinate phosphoribosyltransferase	unknown	nucleus - non-chromatin	1	nucleus - non-chromatin
TGGT1_318160	TGME49_318160	MSP (Major sperm protein) domain-containing protein	unknown	ER	1	ER
TGGT1_253890	TGME49_253890	peptidase M16 inactive domain-containing protein	unknown	apicoplast	1	apicoplast
TGGT1_213790	TGME49_213790	hypothetical protein	unknown	ER	1	ER
TGGT1_316730	TGME49_316730	Sma protein	unknown	PM - integral	1	PM - integral
TGGT1_225480	TGME49_225480	hypothetical protein	unknown	IMC	1	IMC
TGGT1_321530	TGME49_321530	cathepsin CPL	endomembrane vesicles	endomembrane vesicles	1	endomembrane vesicles
TGGT1_201380	TGME49_201380	chorismate synthase putative	unknown	cytosol	0.91	unknown
TGGT1_242660	TGME49_242660	vacuolar sorting protein 35 putative	unknown	cytosol	0.97	unknown
TGGT1_315210	TGME49_315210	rhoptry protein putative	unknown	rhoptries 2	1	rhoptries 2
TGGT1_221630	TGME49_221630	hypothetical protein	unknown	nucleus - chromatin	0	unknown
TGGT1_305520	TGME49_305520	ribosomal protein RPS2	40S ribosome	40S ribosome	1	40S ribosome
TGGT1_310000	TGME49_310000	membrane protein putative	unknown	Golgi	1	Golgi
TGGT1_233190	TGME49_233190	SKIP/SNW domain-containing protein	nucleus - non-chromatin	nucleus - non-chromatin	1	nucleus - non-chromatin
TGGT1_220950	TGME49_220950	hypothetical protein	dense granules	dense granules	1	dense granules
TGGT1_305240	TGME49_305240	XPA binding protein 2 family protein	nucleus - non-chromatin	nucleus - non-chromatin	1	nucleus - non-chromatin
TGGT1_265530	TGME49_265530	RNA recognition motif-containing protein	unknown	nucleus - non-chromatin	1	nucleus - non-chromatin
TGGT1_263320	TGME49_263320	hypothetical protein	unknown	nucleus - non-chromatin	1	nucleus - non-chromatin
TGGT1_212250	TGME49_212250	XPG N-terminal domain-containing protein	unknown	nucleus - non-chromatin	0.99	nucleus - non-chromatin
TGGT1_220240	TGME49_220240	hypothetical protein	dense granules	dense granules	1	dense granules
TGGT1_320600	TGME49_320600	cold-shock DNA-binding domain-containing protein	unknown	nucleus - non-chromatin	1	nucleus - non-chromatin
TGGT1_288530	TGME49_288530	NOL1/NOP2/sun family protein	unknown	nucleus - non-chromatin	1	nucleus - non-chromatin
TGGT1_228210	TGME49_228210	26S proteasome regulatory subunit	19S proteasome	19S proteasome	1	19S proteasome
TGGT1_271930	TGME49_271930	hypothetical protein	IMC	IMC	1	IMC
TGGT1_265180	TGME49_265180	hypothetical protein	unknown	mitochondrion - soluble	0	unknown
TGGT1_312280	TGME49_312280	pre-mRNA-splicing factor ATP-dependent RNA helicase putative	nucleus - non-chromatin	nucleus - non-chromatin	1	nucleus - non-chromatin
TGGT1_220900	TGME49_220900	hypothetical protein	unknown	IMC	0	unknown
TGGT1_270220	TGME49_270220	hypothetical protein	unknown	ER	1	ER
TGGT1_213040	TGME49_213040	hypothetical protein	unknown	nucleus - chromatin	1	nucleus - chromatin
TGGT1_204530	TGME49_204530	microneme protein MIC11	micronemes	micronemes	1	micronemes
TGGT1_205240	TGME49_205240	cleft lip and palate transmembrane protein 1 (clptm1) protein	unknown	ER	1	ER
TGGT1_312200	TGME49_312200	serine/threonine protein phosphatase	unknown	cytosol	1	cytosol
TGGT1_213770	TGME49_213770	Superkiller viralicidic activity 2 family 2 putative	unknown	nucleus - non-chromatin	0.99	unknown
TGGT1_320200	TGME49_320200	SAG-related sequence SRS16A	PM - peripheral 1	PM - peripheral 1	1	PM - peripheral 1
TGGT1_214440	TGME49_214440	4'-phosphopantetheinyl transferase superfamily protein	unknown	nucleus - chromatin	0.99	nucleus - chromatin
TGGT1_234505	TGME49_234505	phenylalanyl-tRNA synthetase alpha chain A putative	cytosol	cytosol	1	cytosol
TGGT1_249590	TGME49_249590	proteasome subunit alpha type 5-2 putative	20S proteasome	20S proteasome	1	20S proteasome
TGGT1_209910	TGME49_209910	histone H2Bv	nucleus - chromatin	nucleus - chromatin	1	nucleus - chromatin
TGGT1_226440	TGME49_226440	SWI2/SNF2-containing protein RAD16	nucleus - chromatin	nucleus - chromatin	1	nucleus - chromatin
TGGT1_313390	TGME49_313390	ribosomal protein RPL6	60S ribosome	60S ribosome	1	60S ribosome
TGGT1_223540	TGME49_223540	importin-beta N-terminal domain-containing protein	unknown	cytosol	1	cytosol
TGGT1_312580	TGME49_312580	hypothetical protein	unknown	IMC	1	IMC
TGGT1_290890	TGME49_290890	carbonyl reductase 1 putative	unknown	cytosol	1	cytosol
TGGT1_230590	TGME49_230590	chitobiosyldiphosphodolichol beta-mannosyltransferase	ER	ER	1	ER
TGGT1_250800	TGME49_250800	AP2 domain transcription factor AP2XII-8	nucleus - chromatin	nucleus - chromatin	1	nucleus - chromatin
TGGT1_234900	TGME49_234900	PHD-finger domain-containing protein	unknown	nucleus - chromatin	1	nucleus - chromatin
TGGT1_285950	TGME49_285950	hypothetical protein	unknown	nucleus - non-chromatin	1	nucleus - non-chromatin
TGGT1_261210	TGME49_261210	26s proteasome subunit p55 putative	19S proteasome	19S proteasome	1	19S proteasome
TGGT1_213000	TGME49_213000	replication factor C subunit 5 putative	nucleus - chromatin	nucleus - chromatin	1	nucleus - chromatin
TGGT1_293390	TGME49_293390	cytochrome C-type heme lyase putative	unknown	mitochondrion - membranes	1	mitochondrion - membranes
TGGT1_280590	TGME49_280590	hypothetical protein	unknown	nucleus - chromatin	1	nucleus - chromatin
TGGT1_230520	TGME49_230520	cyclophilin 1 putative	unknown	mitochondrion - soluble	0	unknown
TGGT1_270770	TGME49_270770	PWI domain-containing protein	unknown	nucleus - non-chromatin	0.74	unknown
TGGT1_224000	TGME49_224000	hypothetical protein	unknown	IMC	1	IMC
TGGT1_262390	TGME49_262390	TLD protein	unknown	nucleus - chromatin	1	nucleus - chromatin
TGGT1_265520	TGME49_265520	hypothetical protein	unknown	cytosol	1	cytosol
TGGT1_270880	TGME49_270880	RNA recognition motif-containing protein	unknown	nucleus - non-chromatin	1	nucleus - non-chromatin
TGGT1_261010	TGME49_261010	tat-binding family protein putative	19S proteasome	19S proteasome	1	19S proteasome
TGGT1_251810	TGME49_251810	translation initiation factor eIF-5A putative	unknown	cytosol	1	cytosol
TGGT1_301150	TGME49_301150	SAG-related sequence SRS19B	PM - peripheral 1	PM - peripheral 1	1	PM - peripheral 1
TGGT1_264450	TGME49_264450	DNA topoisomerase III beta-1 putative	unknown	60S ribosome	0.99	60S ribosome
TGGT1_309370	TGME49_309370	adaptin n terminal region domain-containing protein	unknown	nucleus - chromatin	1	nucleus - chromatin
TGGT1_231130	TGME49_231130	hypothetical protein	unknown	ER	1	ER
TGGT1_240870	TGME49_240870	beta adaptin protein putative	unknown	nucleus - chromatin	0.91	unknown
TGGT1_316250	TGME49_316250	hypothetical protein	unknown	dense granules	1	dense granules
TGGT1_316540	TGME49_316540	IMC sub-compartment protein ISP3	unknown	IMC	1	IMC
TGGT1_238510	TGME49_238510	hypothetical protein	unknown	nucleus - non-chromatin	1	nucleus - non-chromatin
TGGT1_306670	TGME49_306670	hypothetical protein	unknown	mitochondrion - membranes	1	mitochondrion - membranes
TGGT1_251880	TGME49_251880	tRNA synthetases class I family protein	unknown	nucleus - non-chromatin	0.97	unknown
TGGT1_210370	TGME49_210370	hypothetical protein	rhoptries 1	rhoptries 1	1	rhoptries 1
TGGT1_230160	TGME49_230160	hypothetical protein	unknown	IMC	1	IMC
TGGT1_240090	TGME49_240090	rhoptry kinase family protein ROP34 putative	unknown	dense granules	1	dense granules
TGGT1_234270	TGME49_234270	hypothetical protein	apical 2	apical 2	1	apical 2
TGGT1_204020	TGME49_204020	ribosomal protein RPL8	60S ribosome	60S ribosome	1	60S ribosome
TGGT1_209800	TGME49_209800	formate/nitrite transporter protein	unknown	PM - integral	1	PM - integral
TGGT1_227960	TGME49_227960	PCI domain-containing protein	19S proteasome	19S proteasome	1	19S proteasome
TGGT1_224660	TGME49_224660	transcription factor s-ii (tfiis) central domain-containing protein	unknown	nucleus - chromatin	1	nucleus - chromatin
TGGT1_252380	TGME49_252380	hypothetical protein	unknown	ER	1	ER
TGGT1_201840	TGME49_201840	aspartyl protease ASP1	endomembrane vesicles	endomembrane vesicles	1	endomembrane vesicles
TGGT1_226030	TGME49_226030	AGC kinase	IMC	IMC	1	IMC
TGGT1_229650	TGME49_229650	josephin protein	unknown	cytosol	1	cytosol
TGGT1_266320	TGME49_266320	hypothetical protein	unknown	ER	1	ER
TGGT1_219270	TGME49_219270	multi-pass transmembrane protein	unknown	IMC	1	IMC
TGGT1_241880	TGME49_241880	3'5'-cyclic nucleotide phosphodiesterase domain-containing protein	unknown	apical 1	0	unknown
TGGT1_258150	TGME49_258150	proteasome subunit alpha type 7 putative	20S proteasome	20S proteasome	1	20S proteasome
TGGT1_244290	TGME49_244290	adapter-related protein	unknown	nucleus - chromatin	1	nucleus - chromatin
TGGT1_243350	TGME49_243350	gamma-glutamyl hydrolase	endomembrane vesicles	endomembrane vesicles	1	endomembrane vesicles
TGGT1_257480	TGME49_257480	NADP-dependent succinate-semialdehyde dehydrogenase	unknown	mitochondrion - soluble	1	mitochondrion - soluble
TGGT1_231170	TGME49_231170	RecF/RecN/SMC N terminal domain-containing protein	unknown	nucleus - non-chromatin	1	nucleus - non-chromatin
TGGT1_202780	TGME49_202780	rhoptry kinase family protein ROP25	dense granules	dense granules	1	dense granules
TGGT1_217600	TGME49_217600	calcium-dependent protein kinase CDPK9	unknown	nucleus - chromatin	0.96	unknown
TGGT1_285830	TGME49_285830	hypothetical protein	unknown	apicoplast	1	apicoplast
TGGT1_237520	TGME49_237520	hypothetical protein	unknown	nucleus - chromatin	1	nucleus - chromatin
TGGT1_300120	TGME49_300120	aminotransferase class V superfamily protein	unknown	cytosol	1	cytosol
TGGT1_223760	TGME49_223760	hypothetical protein	unknown	nucleus - chromatin	1	nucleus - chromatin
TGGT1_224050	TGME49_224050	AP2 domain transcription factor AP2X-4	nucleus - chromatin	nucleus - chromatin	1	nucleus - chromatin
TGGT1_207430	TGME49_207430	ATP-dependent RNA helicase DDX1 putative	unknown	nucleus - non-chromatin	0.21	unknown
TGGT1_281580	TGME49_281580	PP2C putative	PM - peripheral 2	PM - peripheral 2	1	PM - peripheral 2
TGGT1_203220	TGME49_203220	DEAD/DEAH box helicase domain-containing protein	unknown	nucleus - chromatin	0.89	unknown
TGGT1_218600	TGME49_218600	RNA recognition motif-containing protein	unknown	nucleus - non-chromatin	1	nucleus - non-chromatin
TGGT1_205570	TGME49_205570	hypothetical protein	mitochondrion - membranes	mitochondrion - membranes	1	mitochondrion - membranes
TGGT1_247350	TGME49_247350	thioredoxin domain-containing protein	unknown	ER	1	ER
TGGT1_300020	TGME49_300020	ATP-dependent metallopeptidase HflB subfamily protein	unknown	mitochondrion - membranes	1	mitochondrion - membranes
TGGT1_216020	TGME49_216020	peptidase family c78 protein	unknown	ER	1	ER
TGGT1_220510	TGME49_220510	hypothetical protein	unknown	apical 1	0	unknown
TGGT1_304650	TGME49_304650	histidine acid phosphatase superfamily protein	unknown	nucleus - chromatin	1	nucleus - chromatin
TGGT1_271970	TGME49_271970	glideosome-associated protein with multiple-membrane spans GAPM3	IMC	IMC	1	IMC
TGGT1_230490	TGME49_230490	phosphatidylinositol-4-phosphate 5-kinase	unknown	IMC	0	unknown
TGGT1_228750	TGME49_228750	calcium dependent protein kinase CDPK7	unknown	nucleus - chromatin	0.99	nucleus - chromatin
TGGT1_207440	TGME49_207440	ribosomal protein RPS4	unknown	40S ribosome	1	40S ribosome
TGGT1_290840	TGME49_290840	serine protease	unknown	mitochondrion - soluble	1	mitochondrion - soluble
TGGT1_305270	TGME49_305270	hypothetical protein	unknown	rhoptries 1	1	rhoptries 1
TGGT1_243540	TGME49_243540	WD domain G-beta repeat-containing protein	nucleus - non-chromatin	nucleus - non-chromatin	1	nucleus - non-chromatin
TGGT1_209680	TGME49_209680	hypothetical protein	unknown	mitochondrion - membranes	1	mitochondrion - membranes
TGGT1_205380	TGME49_205380	fructose-bisphospatase I	unknown	nucleus - chromatin	0.79	unknown
TGGT1_310070	TGME49_310070	methyltransferase putative	unknown	cytosol	0	unknown
TGGT1_216790	TGME49_216790	ATP-binding cassette sub-family E member 1 putative	unknown	nucleus - non-chromatin	0.13	unknown
TGGT1_226510	TGME49_226510	Sec23/Sec24 trunk domain-containing protein	unknown	nucleus - chromatin	0.99	nucleus - chromatin
TGGT1_218540	TGME49_218540	peptidase S15 putative	unknown	ER	1	ER
TGGT1_226680	TGME49_226680	hypothetical protein	unknown	nucleus - chromatin	1	nucleus - chromatin
TGGT1_226950	TGME49_226950	IgA-specific metalloendopeptidase	unknown	nucleus - chromatin	1	nucleus - chromatin
TGGT1_237010	TGME49_237010	hypothetical protein	unknown	mitochondrion - soluble	1	mitochondrion - soluble
TGGT1_208400	TGME49_208400	hypothetical protein	unknown	nucleus - chromatin	1	nucleus - chromatin
TGGT1_251630	TGME49_251630	slc30a2 protein	unknown	Golgi	1	Golgi
TGGT1_305260	TGME49_305260	hypothetical protein	unknown	PM - integral	1	PM - integral
TGGT1_203370	TGME49_203370	hypothetical protein	unknown	nucleus - non-chromatin	1	nucleus - non-chromatin
TGGT1_214620	TGME49_214620	hypoxia- inducible factor prolyl hydroxylase (phd2) putative	unknown	nucleus - chromatin	0	unknown
TGGT1_297160	TGME49_297160	hypothetical protein	unknown	mitochondrion - membranes	1	mitochondrion - membranes
TGGT1_230450	TGME49_230450	bifunctional GMP synthase/glutamine amidotransferase protein	unknown	cytosol	1	cytosol
TGGT1_238010	TGME49_238010	ribosomal protein RPL23A	60S ribosome	60S ribosome	1	60S ribosome
TGGT1_242290	TGME49_242290	proteasome subunit alpha1 putative	20S proteasome	20S proteasome	1	20S proteasome
TGGT1_232680	TGME49_232680	hypothetical protein	unknown	nucleus - chromatin	1	nucleus - chromatin
TGGT1_228660	TGME49_228660	Sec7 domain-containing protein	unknown	nucleus - chromatin	1	nucleus - chromatin
TGGT1_269442	TGME49_269442	calmodulin putative	IMC	IMC	1	IMC
TGGT1_210730	TGME49_210730	ATP-dependent hsl protease ATP-binding subunit hslU putative	unknown	mitochondrion - soluble	1	mitochondrion - soluble
TGGT1_213067	TGME49_213067	hypothetical protein	dense granules	dense granules	1	dense granules
TGGT1_209985	TGME49_209985	cAMP-dependent protein kinase	unknown	rhoptries 1	1	rhoptries 1
TGGT1_236140	TGME49_236140	hypothetical protein	unknown	mitochondrion - soluble	1	mitochondrion - soluble
TGGT1_227650	TGME49_227650	microtubule-associated protein RP/EB family putative	unknown	nucleus - non-chromatin	0.71	unknown
TGGT1_293730	TGME49_293730	DHHC zinc finger domain-containing protein	unknown	IMC	1	IMC
TGGT1_267450	TGME49_267450	alpha-tubulin suppressor protein	unknown	micronemes	1	micronemes
TGGT1_315670	TGME49_315670	HEAT repeat-containing protein	unknown	cytosol	1	cytosol
TGGT1_229030	TGME49_229030	hypothetical protein	ER	ER	1	ER
TGGT1_267050	TGME49_267050	hydrolase alpha/beta fold family protein	cytosol	cytosol	1	cytosol
TGGT1_297830	TGME49_297830	hypothetical protein	unknown	nucleus - chromatin	1	nucleus - chromatin
TGGT1_315780	TGME49_315780	myosin regulatory light chain putative	apical 2	apical 2	1	apical 2
TGGT1_236570	TGME49_236570	lysine decarboxylase family protein	unknown	cytosol	1	cytosol
TGGT1_288210	TGME49_288210	PUL domain-containing protein	unknown	cytosol	1	cytosol
TGGT1_225330	TGME49_225330	hypothetical protein	unknown	rhoptries 1	0	unknown
TGGT1_220600	TGME49_220600	hypothetical protein	PM - integral	PM - integral	1	PM - integral
TGGT1_277000	TGME49_277000	transport protein Sec24 putative	unknown	nucleus - chromatin	1	nucleus - chromatin
TGGT1_219150	TGME49_219150	zinc finger zz type domain-containing protein	unknown	nucleus - non-chromatin	1	nucleus - non-chromatin
TGGT1_272520	TGME49_272520	hypothetical protein	IMC	IMC	1	IMC
TGGT1_227450	TGME49_227450	hydrolase NUDIX family protein	unknown	nucleus - chromatin	0.97	unknown
TGGT1_279320	TGME49_279320	hypothetical protein	unknown	nucleus - chromatin	0.98	unknown
TGGT1_304740	TGME49_304740	rhoptry kinase family protein ROP35	unknown	dense granules	1	dense granules
TGGT1_247590	TGME49_247590	methyltransferase domain-containing protein	unknown	mitochondrion - membranes	1	mitochondrion - membranes
TGGT1_293320	TGME49_293320	hypothetical protein	unknown	nucleus - non-chromatin	0.97	unknown
TGGT1_320170	TGME49_320170	SAG-related sequence SRS16E	PM - peripheral 1	PM - peripheral 1	1	PM - peripheral 1
TGGT1_306460	TGME49_306460	bromodomain-containing protein	unknown	nucleus - chromatin	1	nucleus - chromatin
TGGT1_212130	TGME49_212130	phospholipase patatin family protein	unknown	ER	1	ER
TGGT1_271470	TGME49_271470	hypothetical protein	unknown	apicoplast	1	apicoplast
TGGT1_246720	TGME49_246720	hypothetical protein	apical 2	apical 2	1	apical 2
TGGT1_211290	TGME49_211290	rhoptry protein ROP15	rhoptries 1	rhoptries 1	1	rhoptries 1
TGGT1_294930	TGME49_294930	leucine rich repeat-containing protein	unknown	nucleus - chromatin	0.98	unknown
TGGT1_280410	TGME49_280410	3'5'-cyclic nucleotide phosphodiesterase domain-containing protein	unknown	PM - integral	1	PM - integral
TGGT1_268760	TGME49_268760	hypothetical protein	unknown	rhoptries 1	0	unknown
TGGT1_230400	TGME49_230400	hypothetical protein	unknown	nucleus - chromatin	1	nucleus - chromatin
TGGT1_286590	TGME49_286590	microtubule associated protein SPM2	tubulin cytoskeleton	tubulin cytoskeleton	1	tubulin cytoskeleton
TGGT1_205558	TGME49_205558	NAC domain-containing protein	unknown	cytosol	1	cytosol
TGGT1_251620	TGME49_251620	flap structure-specific endonuclease 1 putative	unknown	nucleus - non-chromatin	0.99	unknown
TGGT1_219860	TGME49_219860	replication licensing factor putative	unknown	cytosol	0.98	unknown
TGGT1_286440	TGME49_286440	malic enzyme	unknown	nucleus - non-chromatin	1	nucleus - non-chromatin
TGGT1_308920	TGME49_308920	splicing factor U2AF protein	unknown	nucleus - non-chromatin	1	nucleus - non-chromatin
TGGT1_234930	TGME49_234930	SAG-related sequence SRS43	PM - peripheral 1	PM - peripheral 1	1	PM - peripheral 1
TGGT1_268890	TGME49_268890	citrate synthase I	mitochondrion - soluble	mitochondrion - soluble	1	mitochondrion - soluble
TGGT1_229140	TGME49_229140	MaoC family domain-containing protein	unknown	nucleus - non-chromatin	0	unknown
TGGT1_223140	TGME49_223140	tRNA binding domain-containing protein	unknown	cytosol	0.99	unknown
TGGT1_280730	TGME49_280730	cytosolic fe-s cluster assembling factor nbp35 putative	unknown	mitochondrion - membranes	1	mitochondrion - membranes
TGGT1_215040	TGME49_215040	HEAT repeat-containing protein	unknown	cytosol	1	cytosol
TGGT1_233890	TGME49_233890	hypothetical protein	unknown	mitochondrion - membranes	1	mitochondrion - membranes
TGGT1_305450	TGME49_305450	acetyltransferase GNAT family protein	unknown	ER	1	ER
TGGT1_247300	TGME49_247300	hypothetical protein	unknown	nucleus - chromatin	0.92	unknown
TGGT1_214220	TGME49_214220	hypothetical protein	unknown	IMC	1	IMC
TGGT1_278440	TGME49_278440	SWI2/SNF2 Brahma-like putative	unknown	nucleus - chromatin	0.98	unknown
TGGT1_290920	TGME49_290920	oxidoreductase 2OG-Fe(II) oxygenase family protein	unknown	nucleus - chromatin	0	unknown
TGGT1_269200	TGME49_269200	crooked neck family 1 protein isoform 2 putative	nucleus - non-chromatin	nucleus - non-chromatin	1	nucleus - non-chromatin
TGGT1_217220	TGME49_217220	zinc finger C3HC4 type (RING finger) domain-containing protein	unknown	nucleus - non-chromatin	0.98	unknown
TGGT1_280400	TGME49_280400	hypothetical protein	unknown	ER	1	ER
TGGT1_285180	TGME49_285180	hypothetical protein	unknown	PM - peripheral 2	1	PM - peripheral 2
TGGT1_276140	TGME49_276140	ADP ribosylation factor ARF1	unknown	nucleus - chromatin	0.98	unknown
TGGT1_247520	TGME49_247520	hypothetical protein	unknown	rhoptries 1	1	rhoptries 1
TGGT1_211260	TGME49_211260	rhoptry kinase family protein ROP26 (incomplete catalytic triad)	rhoptries 1	rhoptries 1	1	rhoptries 1
TGGT1_257750	TGME49_257750	homocysteine s-methyltransferase domain-containing protein	unknown	nucleus - chromatin	0.53	unknown
TGGT1_216730	TGME49_216730	MCM2/3/5 family protein	unknown	cytosol	0.98	unknown
TGGT1_310290	TGME49_310290	regulator of chromosome condensation (RCC1) repeat-containing protein	mitochondrion - soluble	mitochondrion - soluble	1	mitochondrion - soluble
TGGT1_239410	TGME49_239410	hypothetical protein	unknown	nucleus - chromatin	0.99	unknown
TGGT1_233000	TGME49_233000	KOW motif domain-containing protein	unknown	nucleus - non-chromatin	0.07	unknown
TGGT1_221200	TGME49_221200	CW-type Zinc Finger protein	unknown	nucleus - chromatin	0.99	unknown
TGGT1_245470	TGME49_245470	mitotic checkpoint protein BUB3 family protein	unknown	nucleus - non-chromatin	1	nucleus - non-chromatin
TGGT1_312050	TGME49_312050	small GTPase Rab2 putative	unknown	PM - integral	1	PM - integral
TGGT1_225550	TGME49_225550	phosphatidylserine decarboxylase	unknown	mitochondrion - membranes	1	mitochondrion - membranes
TGGT1_287980	TGME49_287980	FHA domain-containing protein	unknown	endomembrane vesicles	0	unknown
TGGT1_224190	TGME49_224190	cation-transporting atpase family protein	unknown	Golgi	1	Golgi
TGGT1_250700	TGME49_250700	hypothetical protein	unknown	nucleus - chromatin	0.81	unknown
TGGT1_320690	TGME49_320690	gamma-soluble NSF attachment protein putative	unknown	nucleus - chromatin	0	unknown
TGGT1_314810	TGME49_314810	ribosomal protein RPL7	60S ribosome	60S ribosome	1	60S ribosome
TGGT1_224920	TGME49_224920	hypothetical protein	unknown	ER	1	ER
TGGT1_205250	TGME49_205250	rhoptry protein ROP18	rhoptries 1	rhoptries 1	1	rhoptries 1
TGGT1_239620	TGME49_239620	5'-nucleotidase C-terminal domain-containing protein	unknown	cytosol	1	cytosol
TGGT1_312530	TGME49_312530	splicing factor CC1 family protein	unknown	nucleus - non-chromatin	1	nucleus - non-chromatin
TGGT1_299060	TGME49_299060	sodium/hydrogen exchanger NHE2	rhoptries 2	rhoptries 2	1	rhoptries 2
TGGT1_275460	TGME49_275460	hypothetical protein	unknown	dense granules	1	dense granules
TGGT1_232000	TGME49_232000	hypothetical protein	dense granules	dense granules	1	dense granules
TGGT1_208320	TGME49_208320	polynucleotide kinase 3 phosphatase	unknown	nucleus - chromatin	1	nucleus - chromatin
TGGT1_248460	TGME49_248460	ubiquitin putative	unknown	PM - integral	1	PM - integral
TGGT1_240060	TGME49_240060	hypothetical protein	dense granules	dense granules	1	dense granules
TGGT1_305160	TGME49_305160	histone H2Ba	unknown	nucleus - chromatin	0	unknown
TGGT1_269990	TGME49_269990	hypothetical protein	unknown	PM - peripheral 2	1	PM - peripheral 2
TGGT1_219520	TGME49_219520	histone arginine methyltransferase PRMT1	unknown	cytosol	1	cytosol
TGGT1_240710	TGME49_240710	RNA recognition motif-containing protein	unknown	nucleus - non-chromatin	1	nucleus - non-chromatin
TGGT1_251870	TGME49_251870	histone H2Bb	unknown	nucleus - chromatin	1	nucleus - chromatin
TGGT1_318730	TGME49_318730	glycosyl transferase	unknown	ER	1	ER
TGGT1_239930	TGME49_239930	beta-catenin family protein 1 putative	unknown	cytosol	0.99	cytosol
TGGT1_219700	TGME49_219700	DNA replication licensing factor MCM4 putative	unknown	cytosol	1	cytosol
TGGT1_290600	TGME49_290600	succinyl-CoA-synthetase alpha SCSA	mitochondrion - soluble	mitochondrion - soluble	1	mitochondrion - soluble
TGGT1_288030	TGME49_288030	hypothetical protein	unknown	ER	1	ER
TGGT1_255160	TGME49_255160	hypothetical protein	unknown	apical 1	1	apical 1
TGGT1_305560	TGME49_305560	Vps51/Vps67 protein	unknown	nucleus - chromatin	1	nucleus - chromatin
TGGT1_249630	TGME49_249630	glutathione S-transferase N-terminal domain-containing protein	unknown	mitochondrion - soluble	0.71	unknown
TGGT1_267590	TGME49_267590	hypothetical protein	unknown	ER	1	ER
TGGT1_263280	TGME49_263280	hypothetical protein	unknown	mitochondrion - membranes	1	mitochondrion - membranes
TGGT1_209450	TGME49_209450	TLD protein	unknown	nucleus - chromatin	0	unknown
TGGT1_216220	TGME49_216220	AP2 domain transcription factor AP2XI-5	nucleus - chromatin	nucleus - chromatin	1	nucleus - chromatin
TGGT1_228200	TGME49_228200	vacuolar (h+)-atpase g subunit protein	unknown	IMC	1	IMC
TGGT1_218920	TGME49_218920	proteasome subunit beta type putative	20S proteasome	20S proteasome	1	20S proteasome
TGGT1_277790	TGME49_277790	hypothetical protein	unknown	nucleus - chromatin	0	unknown
TGGT1_230510	TGME49_230510	hypothetical protein	unknown	ER	1	ER
TGGT1_245610	TGME49_245610	hypothetical protein	unknown	nucleus - chromatin	0	unknown
TGGT1_211410	TGME49_211410	translation initiation factor sui1 protein	unknown	nucleus - non-chromatin	0.92	unknown
TGGT1_201760	TGME49_201760	hypothetical protein	unknown	apical 1	1	apical 1
TGGT1_215710	TGME49_215710	hypothetical protein	unknown	mitochondrion - membranes	1	mitochondrion - membranes
TGGT1_304970	TGME49_304970	cell-cycle-associated protein kinase CDK putative	unknown	nucleus - non-chromatin	1	nucleus - non-chromatin
TGGT1_321410	TGME49_321410	hypothetical protein	unknown	nucleus - chromatin	0.86	unknown
TGGT1_203540	TGME49_203540	RNA binding protein putative	unknown	nucleus - chromatin	0.91	unknown
TGGT1_319620	TGME49_319620	hypothetical protein	unknown	PM - integral	0.95	unknown
TGGT1_264040	TGME49_264040	hypothetical protein	unknown	mitochondrion - membranes	1	mitochondrion - membranes
TGGT1_289150	TGME49_289150	hypothetical protein	unknown	ER	0	unknown
TGGT1_310860	TGME49_310860	U5 snRNP-specific protein	nucleus - non-chromatin	nucleus - non-chromatin	1	nucleus - non-chromatin
TGGT1_285510	TGME49_285510	hypothetical protein	unknown	mitochondrion - membranes	1	mitochondrion - membranes
TGGT1_281930	TGME49_281930	SAG-related sequence SRS39	PM - peripheral 1	PM - peripheral 1	1	PM - peripheral 1
TGGT1_209170	TGME49_209170	hypothetical protein	unknown	rhoptries 1	1	rhoptries 1
TGGT1_217820	TGME49_217820	PCI domain-containing protein	unknown	nucleus - non-chromatin	1	nucleus - non-chromatin
TGGT1_226600	TGME49_226600	syntaxin 5 putative	Golgi	Golgi	1	Golgi
TGGT1_227000	TGME49_227000	hypothetical protein	apical 1	apical 1	1	apical 1
TGGT1_264610	TGME49_264610	RNA recognition motif-containing protein	nucleus - non-chromatin	nucleus - non-chromatin	1	nucleus - non-chromatin
TGGT1_265260	TGME49_265260	hypothetical protein	unknown	cytosol	0	unknown
TGGT1_295650	TGME49_295650	hypothetical protein	unknown	ER	1	ER
TGGT1_225990	TGME49_225990	acyl transferase domain-containing protein	apicoplast	apicoplast	1	apicoplast
TGGT1_295340	TGME49_295340	UV excision repair protein Rad23 protein	unknown	cytosol	1	cytosol
TGGT1_244880	TGME49_244880	DNA-directed RNA polymerase I RPA1	unknown	nucleus - non-chromatin	1	nucleus - non-chromatin
TGGT1_292130	TGME49_292130	ribosomal protein RPL13A	60S ribosome	60S ribosome	1	60S ribosome
TGGT1_233080	TGME49_233080	G-patch domain-containing protein	unknown	nucleus - chromatin	0.76	unknown
TGGT1_299080	TGME49_299080	VTC domain-containing protein	unknown	ER	0.98	unknown
TGGT1_300330	TGME49_300330	hypothetical protein	unknown	nucleus - non-chromatin	1	nucleus - non-chromatin
TGGT1_217050	TGME49_217050	ADA2-A transcriptional co-activator SAGA component	nucleus - chromatin	nucleus - chromatin	1	nucleus - chromatin
TGGT1_218070	TGME49_218070	hypothetical protein	unknown	nucleus - non-chromatin	1	nucleus - non-chromatin
TGGT1_286790	TGME49_286790	nuclear factor NF2	unknown	nucleus - non-chromatin	1	nucleus - non-chromatin
TGGT1_316530	TGME49_316530	myosin heavy chain putative	unknown	nucleus - non-chromatin	0.67	unknown
TGGT1_253650	TGME49_253650	DnaJ C terminal region domain-containing protein	unknown	apicoplast	1	apicoplast
TGGT1_213310	TGME49_213310	hypothetical protein	unknown	mitochondrion - soluble	1	mitochondrion - soluble
TGGT1_265220	TGME49_265220	co-chaperone GrpE protein	mitochondrion - soluble	mitochondrion - soluble	1	mitochondrion - soluble
TGGT1_261250	TGME49_261250	histone H2A1	unknown	nucleus - chromatin	0	unknown
TGGT1_252360	TGME49_252360	rhoptry kinase family protein ROP24 (incomplete catalytic triad)	rhoptries 1	rhoptries 1	1	rhoptries 1
TGGT1_271760	TGME49_271760	seryl-tRNA synthetase (SerRS2)	unknown	ER	1	ER
TGGT1_246460	TGME49_246460	hypothetical protein	unknown	Golgi	0	unknown
TGGT1_225160	TGME49_225160	hypothetical protein	unknown	dense granules	1	dense granules
TGGT1_258210	TGME49_258210	DNA-directed RNA polymerase II RPB2	unknown	nucleus - non-chromatin	0.9	unknown
TGGT1_272380	TGME49_272380	hypothetical protein	unknown	micronemes	1	micronemes
TGGT1_202770	TGME49_202770	RNA recognition motif-containing protein	nucleus - non-chromatin	nucleus - non-chromatin	1	nucleus - non-chromatin
TGGT1_240220	TGME49_240220	hypothetical protein	unknown	cytosol	0.02	unknown
TGGT1_271810	TGME49_271810	lanp putative	unknown	cytosol	1	cytosol
TGGT1_262980	TGME49_262980	hypothetical protein	unknown	PM - peripheral 2	1	PM - peripheral 2
TGGT1_222400	TGME49_222400	hypothetical protein	IMC	IMC	1	IMC
TGGT1_268650	TGME49_268650	chaperone clpB protein putative	unknown	mitochondrion - soluble	1	mitochondrion - soluble
TGGT1_214320	TGME49_214320	facilitative glucose transporter GT1	PM - integral	PM - integral	1	PM - integral
TGGT1_316900	TGME49_316900	Sas10 C-terminal domain-containing protein	unknown	nucleus - non-chromatin	1	nucleus - non-chromatin
TGGT1_247460	TGME49_247460	proliferating cell nuclear antigen PCNA1	unknown	cytosol	1	cytosol
TGGT1_221330	TGME49_221330	DNA gyrase/topoisomerase IV A subunit domain-containing protein	apicoplast	apicoplast	1	apicoplast
TGGT1_305980	TGME49_305980	pyruvate dehydrogenase complex subunit PDH-E3I	apicoplast	apicoplast	1	apicoplast
TGGT1_216260	TGME49_216260	eukaryotic initiation factor-2B gamma subunit putative	unknown	cytosol	0.97	unknown
TGGT1_278030	TGME49_278030	hypothetical protein	unknown	ER	1	ER
TGGT1_296010	TGME49_296010	phosphatidylinositol 3- and 4-kinase	unknown	nucleus - chromatin	1	nucleus - chromatin
TGGT1_289190	TGME49_289190	tetratricopeptide repeat-containing protein	unknown	cytosol	0.69	unknown
TGGT1_215980	TGME49_215980	hypothetical protein	unknown	dense granules	0	unknown
TGGT1_299780	TGME49_299780	hypothetical protein	unknown	dense granules	1	dense granules
TGGT1_209190	TGME49_209190	ABC transporter transmembrane region domain-containing protein	unknown	mitochondrion - soluble	1	mitochondrion - soluble
TGGT1_228190	TGME49_228190	eukaryotic initiation factor-3 subunit 5 putative	unknown	nucleus - non-chromatin	1	nucleus - non-chromatin
TGGT1_213030	TGME49_213030	hypothetical protein	unknown	cytosol	1	cytosol
TGGT1_315620	TGME49_315620	vacuolar ATP synthase subunit C putative	unknown	nucleus - non-chromatin	0	unknown
TGGT1_266090	TGME49_266090	hypothetical protein	unknown	IMC	1	IMC
TGGT1_315140	TGME49_315140	WD domain G-beta repeat-containing protein	unknown	nucleolus	1	nucleolus
TGGT1_269250	TGME49_269250	Mov34/MPN/PAD-1 family protein	unknown	19S proteasome	1	19S proteasome
TGGT1_315530	TGME49_315530	hypothetical protein	unknown	nucleus - chromatin	1	nucleus - chromatin
TGGT1_207720	TGME49_207720	hypothetical protein	unknown	nucleolus	1	nucleolus
TGGT1_313400	TGME49_313400	DnaJ domain-containing protein	unknown	nucleus - chromatin	0.99	nucleus - chromatin
TGGT1_247330	TGME49_247330	hypothetical protein	unknown	nucleus - non-chromatin	0.95	unknown
TGGT1_207770	TGME49_207770	PCI domain-containing protein	unknown	19S proteasome	1	19S proteasome
TGGT1_256090	TGME49_256090	glycerophosphodiester phosphodiesterase family protein	unknown	mitochondrion - soluble	0	unknown
TGGT1_320020	TGME49_320020	transporter major facilitator family protein	PM - integral	PM - integral	1	PM - integral
TGGT1_229920	TGME49_229920	hypothetical protein	unknown	mitochondrion - membranes	1	mitochondrion - membranes
TGGT1_203390	TGME49_203390	CRAL/TRIO domain-containing protein	unknown	nucleus - chromatin	1	nucleus - chromatin
TGGT1_313670	TGME49_313670	adaptin n terminal region domain-containing protein	unknown	cytosol	0.48	unknown
TGGT1_267600	TGME49_267600	FHA domain-containing protein	unknown	cytosol	1	cytosol
TGGT1_203810	TGME49_203810	kelch repeat-containing protein	unknown	dense granules	0	unknown
TGGT1_269650	TGME49_269650	FFD and TFG box motifs protein	unknown	nucleus - non-chromatin	1	nucleus - non-chromatin
TGGT1_278530	TGME49_278530	multiprotein bridging factor type 1 family transcriptional co-activator putative	unknown	nucleus - chromatin	0.41	unknown
TGGT1_306220	TGME49_306220	hypothetical protein	unknown	nucleus - non-chromatin	0.98	unknown
TGGT1_272290	TGME49_272290	pyruvate dehydrogenase complex subunit PD-HE1Beta	apicoplast	apicoplast	1	apicoplast
TGGT1_232230	TGME49_232230	ribosomal protein RPL30	60S ribosome	60S ribosome	1	60S ribosome
TGGT1_274190	TGME49_274190	eukaryotic initiation factor 2B epsilon subunit putative	unknown	cytosol	1	cytosol
TGGT1_252440	TGME49_252440	peptidase c13 family protein	ER	ER	1	ER
TGGT1_286740	TGME49_286740	microneme-like protein	unknown	apicoplast	0	unknown
TGGT1_247960	TGME49_247960	hypothetical protein	unknown	rhoptries 2	1	rhoptries 2
TGGT1_221522	TGME49_221522	adaptor complexes medium subunit family protein	unknown	nucleus - chromatin	0	unknown
TGGT1_225020	TGME49_225020	hypothetical protein	apical 1	apical 1	1	apical 1
TGGT1_320480	TGME49_320480	Rab11b	unknown	PM - integral	1	PM - integral
TGGT1_243600	TGME49_243600	acetyltransferase GNAT family protein	unknown	cytosol	1	cytosol
TGGT1_223910	TGME49_223910	acyltransferase domain-containing protein	unknown	ER	1	ER
TGGT1_213072	TGME49_213072	Sec1 family protein	unknown	nucleus - chromatin	1	nucleus - chromatin
TGGT1_261600	TGME49_261600	creatinase domain-containing protein	unknown	cytosol	1	cytosol
TGGT1_320160	TGME49_320160	hypothetical protein	unknown	nucleus - chromatin	1	nucleus - chromatin
TGGT1_248670	TGME49_248670	V-type H(+)-translocating pyrophosphatase VP1	endomembrane vesicles	endomembrane vesicles	1	endomembrane vesicles
TGGT1_239500	TGME49_239500	proteasome subunit alpha type putative	20S proteasome	20S proteasome	1	20S proteasome
TGGT1_293350	TGME49_293350	mitochondrial carrier superfamily protein	unknown	mitochondrion - membranes	1	mitochondrion - membranes
TGGT1_232030	TGME49_232030	hypothetical protein	IMC	IMC	1	IMC
TGGT1_239020	TGME49_239020	ABC transporter transmembrane region domain-containing protein	unknown	PM - integral	1	PM - integral
TGGT1_283510	TGME49_283510	hypothetical protein	unknown	IMC	0	unknown
TGGT1_232300	TGME49_232300	ribosomal protein RPS3	40S ribosome	40S ribosome	1	40S ribosome
TGGT1_309140	TGME49_309140	transducin beta-like protein TBL1	unknown	nucleus - chromatin	1	nucleus - chromatin
TGGT1_227610	TGME49_227610	hypothetical protein	unknown	nucleus - chromatin	0.98	unknown
TGGT1_236560	TGME49_236560	hypothetical protein	unknown	nucleus - chromatin	1	nucleus - chromatin
TGGT1_275810	TGME49_275810	ribosomal protein RPS10	unknown	nucleus - chromatin	0	unknown
TGGT1_305180	TGME49_305180	Na+/H+ exchanger NHE3	unknown	Golgi	1	Golgi
TGGT1_223050	TGME49_223050	ribosomal protein RPS20	unknown	nucleus - chromatin	0.97	unknown
TGGT1_214200	TGME49_214200	WD domain G-beta repeat-containing protein	unknown	nucleolus	0.98	unknown
TGGT1_257090	TGME49_257090	NAC domain-containing protein	unknown	cytosol	1	cytosol
TGGT1_248290	TGME49_248290	WD domain G-beta repeat-containing protein	unknown	nucleus - chromatin	0.99	nucleus - chromatin
TGGT1_209100	TGME49_209100	PUB domain-containing protein	unknown	nucleus - chromatin	0.98	unknown
TGGT1_304670	TGME49_304670	leucine rich repeat-containing protein	IMC	IMC	1	IMC
TGGT1_206540	TGME49_206540	hypothetical protein	unknown	PM - integral	1	PM - integral
TGGT1_211630	TGME49_211630	hypothetical protein	unknown	PM - peripheral 2	1	PM - peripheral 2
TGGT1_319300	TGME49_319300	hypothetical protein	ER	ER	1	ER
TGGT1_202460	TGME49_202460	diacylglycerol kinase accessory domain (presumed) domain-containing protein	unknown	PM - peripheral 2	1	PM - peripheral 2
TGGT1_263050	TGME49_263050	ribosomal protein RPL13	60S ribosome	60S ribosome	1	60S ribosome
TGGT1_304660	TGME49_304660	prostaglandin-E synthase	unknown	mitochondrion - soluble	1	mitochondrion - soluble
TGGT1_250340	TGME49_250340	centrin 2	unknown	apical 2	1	apical 2
TGGT1_262910	TGME49_262910	NADH-cytochrome b5 reductase 1 putative	unknown	ER	1	ER
TGGT1_301410	TGME49_301410	hypothetical protein	unknown	nucleus - chromatin	0.99	nucleus - chromatin
TGGT1_263500	TGME49_263500	vacuolar protein sorting-associated protein 26 putative	unknown	cytosol	0.92	unknown
TGGT1_313540	TGME49_313540	hypothetical protein	unknown	ER	1	ER
TGGT1_311690	TGME49_311690	UBA/TS-N domain-containing protein	unknown	nucleus - chromatin	1	nucleus - chromatin
TGGT1_266080	TGME49_266080	hypothetical protein	unknown	apical 1	1	apical 1
TGGT1_249240	TGME49_249240	calmodulin putative	unknown	cytosol	0	unknown
TGGT1_202980	TGME49_202980	hypothetical protein	unknown	nucleolus	1	nucleolus
TGGT1_252500	TGME49_252500	polo kinase	unknown	rhoptries 1	1	rhoptries 1
TGGT1_219130	TGME49_219130	NADPH-glutathione reductase	unknown	apicoplast	1	apicoplast
TGGT1_290980	TGME49_290980	glycine C-acetyltransferase putative	unknown	ER	1	ER
TGGT1_263750	TGME49_263750	hypothetical protein	unknown	mitochondrion - membranes	1	mitochondrion - membranes
TGGT1_238100	TGME49_238100	transmembrane protein	unknown	Golgi	1	Golgi
TGGT1_200270	TGME49_200270	PAN/Apple domain-containing protein	unknown	micronemes	1	micronemes
TGGT1_224960	TGME49_224960	hypothetical protein	unknown	ER	1	ER
TGGT1_201130	TGME49_201130	rhoptry kinase family protein ROP33	unknown	dense granules	1	dense granules
TGGT1_206320	TGME49_206320	hypothetical protein	unknown	ER	1	ER
TGGT1_210360	TGME49_210360	DEAD (Asp-Glu-Ala-Asp) box polypeptide 41 family protein	unknown	cytosol	0.87	unknown
TGGT1_210778	TGME49_210778	hemimethylated DNA binding domain-containing protein	unknown	ER	1	ER
TGGT1_318880	TGME49_318880	hypothetical protein	unknown	micronemes	1	micronemes
TGGT1_294690	TGME49_294690	rhomboid protease ROM5	PM - integral	PM - integral	1	PM - integral
TGGT1_276210	TGME49_276210	phosphoglycerate mutase family protein	unknown	mitochondrion - soluble	0	unknown
TGGT1_227420	TGME49_227420	4-hydroxy-3-methylbut-2-enyl diphosphate reductase	apicoplast	apicoplast	1	apicoplast
TGGT1_239680	TGME49_239680	hypothetical protein	unknown	apicoplast	1	apicoplast
TGGT1_222370	TGME49_222370	SAG-related sequence SRS13	PM - peripheral 1	PM - peripheral 1	1	PM - peripheral 1
TGGT1_246330	TGME49_246330	CRAL/TRIO domain-containing protein	unknown	cytosol	1	cytosol
TGGT1_228490	TGME49_228490	hypothetical protein	unknown	cytosol	1	cytosol
TGGT1_228400	TGME49_228400	WD domain G-beta repeat-containing protein	unknown	cytosol	0	unknown
TGGT1_293870	TGME49_293870	thioredoxin putative	unknown	cytosol	1	cytosol
TGGT1_300380	TGME49_300380	endoplasmic reticulum oxidoreductin putative	unknown	ER	1	ER
TGGT1_246340	TGME49_246340	DnaJ domain-containing protein	unknown	nucleus - chromatin	0.63	unknown
TGGT1_234190	TGME49_234190	serine hydroxymethyltransferase 2 putative	unknown	cytosol	1	cytosol
TGGT1_289080	TGME49_289080	HEAT repeat-containing protein	unknown	nucleus - chromatin	1	nucleus - chromatin
TGGT1_300310	TGME49_300310	26S proteasome regulatory subunit S6a family AAA ATpase	19S proteasome	19S proteasome	1	19S proteasome
TGGT1_271350	TGME49_271350	bifunctional protein FolC subfamily protein	unknown	nucleus - chromatin	0.01	unknown
TGGT1_216120	TGME49_216120	hypothetical protein	unknown	nucleus - non-chromatin	1	nucleus - non-chromatin
TGGT1_311410	TGME49_311410	M phase phosphoprotein MPP10 putative	nucleolus	nucleolus	1	nucleolus
TGGT1_262040	TGME49_262040	SAC3/GANP family protein	unknown	cytosol	1	cytosol
TGGT1_271820	TGME49_271820	lipoyltransferase and lipoate-protein ligase subfamily protein	mitochondrion - soluble	mitochondrion - soluble	1	mitochondrion - soluble
TGGT1_266970	TGME49_266970	hypothetical protein	unknown	PM - peripheral 2	1	PM - peripheral 2
TGGT1_297970	TGME49_297970	aspartyl aminopeptidase	unknown	cytosol	0	unknown
TGGT1_294670	TGME49_294670	translation initiation factor 3 subunit	unknown	nucleus - non-chromatin	1	nucleus - non-chromatin
TGGT1_278720	TGME49_278720	hypothetical protein	unknown	mitochondrion - membranes	1	mitochondrion - membranes
TGGT1_234220	TGME49_234220	hypothetical protein	unknown	Golgi	1	Golgi
TGGT1_214930	TGME49_214930	hypothetical protein	unknown	mitochondrion - membranes	1	mitochondrion - membranes
TGGT1_232020	TGME49_232020	hypothetical protein	unknown	rhoptries 2	1	rhoptries 2
TGGT1_279380	TGME49_279380	hypothetical protein	unknown	cytosol	1	cytosol
TGGT1_311310	TGME49_311310	protein phosphatase 2B catalytic subunit calcineurin family phosphatse superfamily protein	cytosol	cytosol	1	cytosol
TGGT1_320588	TGME49_320588	glycosyl hydrolases family 35 protein	unknown	apicoplast	1	apicoplast
TGGT1_208790	TGME49_208790	MC family transporter putative	unknown	mitochondrion - membranes	1	mitochondrion - membranes
TGGT1_257380	TGME49_257380	hypothetical protein	unknown	cytosol	0	unknown
TGGT1_305820	TGME49_305820	SGS domain-containing protein	unknown	cytosol	1	cytosol
TGGT1_305290	TGME49_305290	vacuolar atp synthase subunit e putative	unknown	nucleus - chromatin	0	unknown
TGGT1_238070	TGME49_238070	glutaredoxin domain-containing protein	unknown	cytosol	1	cytosol
TGGT1_304955	TGME49_304955	serine/threonine specific protein phosphatase	dense granules	dense granules	1	dense granules
TGGT1_299050	TGME49_299050	ribosomal protein RPL17	60S ribosome	60S ribosome	1	60S ribosome
TGGT1_271050	TGME49_271050	SAG-related sequence SRS34A	PM - peripheral 1	PM - peripheral 1	1	PM - peripheral 1
TGGT1_297150	TGME49_297150	MORN repeat-containing protein	unknown	IMC	1	IMC
TGGT1_313240	TGME49_313240	ethylene-responsive RNA helicase putative	unknown	mitochondrion - soluble	1	mitochondrion - soluble
TGGT1_289360	TGME49_289360	hypothetical protein	unknown	apicoplast	1	apicoplast
TGGT1_259830	TGME49_259830	diacylglycerol kinase catalytic domain-containing protein	unknown	dense granules	1	dense granules
TGGT1_258660	TGME49_258660	rhoptry protein ROP6	rhoptries 2	rhoptries 2	1	rhoptries 2
TGGT1_275370	TGME49_275370	SAG-related sequence SRS47C	PM - peripheral 1	PM - peripheral 1	1	PM - peripheral 1
TGGT1_222952	TGME49_222952	phosphohistidine phosphatase	unknown	cytosol	1	cytosol
TGGT1_276970	TGME49_276970	hypothetical protein	unknown	apicoplast	1	apicoplast
TGGT1_222840	TGME49_222840	Ser/Thr phosphatase family protein	unknown	cytosol	1	cytosol
TGGT1_207060	TGME49_207060	ribonucleoside-diphosphate reductase small subunit	unknown	nucleus - chromatin	1	nucleus - chromatin
TGGT1_316140	TGME49_316140	hypothetical protein	mitochondrion - membranes	mitochondrion - membranes	1	mitochondrion - membranes
TGGT1_256030	TGME49_256030	hypothetical protein	apical 1	apical 1	1	apical 1
TGGT1_277850	TGME49_277850	trypsin domain-containing protein	unknown	nucleus - non-chromatin	1	nucleus - non-chromatin
TGGT1_288840	TGME49_288840	hypothetical protein	unknown	dense granules	1	dense granules
TGGT1_215350	TGME49_215350	hypothetical protein	unknown	mitochondrion - membranes	1	mitochondrion - membranes
TGGT1_232120	TGME49_232120	hypothetical protein	unknown	PM - integral	1	PM - integral
TGGT1_309810	TGME49_309810	ribosomal protein RPP2	unknown	40S ribosome	1	40S ribosome
TGGT1_245710	TGME49_245710	phosphatidylinositol-4-phosphate 5-kinase putative	unknown	IMC	1	IMC
TGGT1_210800	TGME49_210800	activator of hsp90 ATPase putative	unknown	cytosol	1	cytosol
TGGT1_249780	TGME49_249780	hypothetical protein	unknown	cytosol	1	cytosol
TGGT1_259660	TGME49_259660	orotate phosphoribosyltransferase	unknown	cytosol	1	cytosol
TGGT1_225940	TGME49_225940	hypothetical protein	unknown	IMC	1	IMC
TGGT1_218220	TGME49_218220	cell-cycle-associated protein kinase CDK putative	unknown	nucleus - chromatin	1	nucleus - chromatin
TGGT1_257150	TGME49_257150	NOT2 / NOT3 / NOT5 family protein	unknown	nucleus - non-chromatin	0.84	unknown
TGGT1_201700	TGME49_201700	WD domain G-beta repeat-containing protein	unknown	nucleus - non-chromatin	1	nucleus - non-chromatin
TGGT1_258410	TGME49_258410	photosensitized INA-labeled protein PHIL1	IMC	IMC	1	IMC
TGGT1_321420	TGME49_321420	kelch repeat-containing protein	unknown	cytosol	0.99	cytosol
TGGT1_290730	TGME49_290730	CS domain-containing protein	unknown	ER 2	0	unknown
TGGT1_281980	TGME49_281980	phosphatidate cytidylyltransferase	unknown	ER	1	ER
TGGT1_293340	TGME49_293340	ran binding family protein 1 putative	unknown	cytosol	1	cytosol
TGGT1_253040	TGME49_253040	actin-related protein ARP4A	unknown	nucleus - chromatin	0.99	unknown
TGGT1_226420	TGME49_226420	peptidase family M3 protein	unknown	dense granules	0	unknown
TGGT1_211350	TGME49_211350	CBS domain-containing protein	unknown	Golgi	0	unknown
TGGT1_246740	TGME49_246740	hypothetical protein	unknown	cytosol	0.84	unknown
TGGT1_203600	TGME49_203600	hypothetical protein	unknown	dense granules	1	dense granules
TGGT1_215460	TGME49_215460	ribosomal protein RPS24	unknown	40S ribosome	1	40S ribosome
TGGT1_319550	TGME49_319550	membrane protein C17G8.08c putative	unknown	ER	1	ER
TGGT1_315860	TGME49_315860	EF hand domain-containing protein	unknown	nucleus - chromatin	1	nucleus - chromatin
TGGT1_315940	TGME49_315940	rhoptry protein putative	unknown	ER	0.99	unknown
TGGT1_216030	TGME49_216030	hypothetical protein	unknown	nucleus - chromatin	1	nucleus - chromatin
TGGT1_305460	TGME49_305460	methionine aminopeptidase 2 putative	unknown	cytosol	1	cytosol
TGGT1_255660	TGME49_255660	EF hand domain-containing protein	unknown	apicoplast	0	unknown
TGGT1_246500	TGME49_246500	surp module domain-containing protein	unknown	nucleus - non-chromatin	1	nucleus - non-chromatin
TGGT1_286230	TGME49_286230	hypothetical protein	unknown	dense granules	0	unknown
TGGT1_248130	TGME49_248130	hypothetical protein	unknown	mitochondrion - soluble	1	mitochondrion - soluble
TGGT1_207840	TGME49_207840	ribosomal protein RPS17	40S ribosome	40S ribosome	1	40S ribosome
TGGT1_251850	TGME49_251850	serine/threonine protein phosphatase	unknown	cytosol	0.94	unknown
TGGT1_245560	TGME49_245560	hypothetical protein	unknown	nucleus - chromatin	1	nucleus - chromatin
TGGT1_305540	TGME49_305540	hypothetical protein	unknown	ER	1	ER
TGGT1_235130	TGME49_235130	transmembrane protein	unknown	rhoptries 2	1	rhoptries 2
TGGT1_209108	TGME49_209108	hypothetical protein	unknown	nucleus - non-chromatin	0.98	unknown
TGGT1_271740	TGME49_271740	hypothetical protein	unknown	nucleus - chromatin	0.96	unknown
TGGT1_261450	TGME49_261450	hypothetical protein	unknown	cytosol	0.99	unknown
TGGT1_215775	TGME49_215775	rhoptry protein ROP8	rhoptries 1	rhoptries 1	1	rhoptries 1
TGGT1_289320	TGME49_289320	casein kinase I putative	unknown	PM - peripheral 2	1	PM - peripheral 2
TGGT1_237820	TGME49_237820	IMC sub-compartment protein ISP2	IMC	IMC	1	IMC
TGGT1_212210	TGME49_212210	hypothetical protein	unknown	cytosol	0	unknown
TGGT1_297180	TGME49_297180	hypothetical protein	apical 1	apical 1	1	apical 1
TGGT1_213800	TGME49_213800	protein phosphatase 2b regulatory subunit putative	unknown	cytosol	1	cytosol
TGGT1_290340	TGME49_290340	HEAT repeat-containing protein	unknown	cytosol	1	cytosol
TGGT1_295090	TGME49_295090	hypothetical protein	unknown	ER	1	ER
TGGT1_253140	TGME49_253140	hypothetical protein	unknown	nucleus - chromatin	0	unknown
TGGT1_223590	TGME49_223590	proteasome subunit	20S proteasome	20S proteasome	1	20S proteasome
TGGT1_313910	TGME49_313910	RNA recognition motif 2 protein	unknown	nucleus - non-chromatin	0.96	unknown
TGGT1_297800	TGME49_297800	RecF/RecN/SMC N terminal domain-containing protein	unknown	nucleus - chromatin	0.99	nucleus - chromatin
TGGT1_244310	TGME49_244310	GTP-binding protein	unknown	nucleus - chromatin	1	nucleus - chromatin
TGGT1_321560	TGME49_321560	zinc knuckle domain-containing protein	unknown	nucleus - non-chromatin	0.79	unknown
TGGT1_220350	TGME49_220350	tRNA ligases class II (D K and N) domain-containing protein	unknown	apicoplast	1	apicoplast
TGGT1_257960	TGME49_257960	GDP-D-mannose pyrophosphorylase	cytosol	cytosol	1	cytosol
TGGT1_238390	TGME49_238390	hypothetical protein	unknown	Golgi	0	unknown
TGGT1_290620	TGME49_290620	hypothetical protein	unknown	nucleus - chromatin	1	nucleus - chromatin
TGGT1_312622	TGME49_312622	DUF803 domain-containing protein	unknown	IMC	1	IMC
TGGT1_244370	TGME49_244370	TDC1 putative	unknown	ER	1	ER
TGGT1_262960	TGME49_262960	U1 snRNP-associated protein Usp106 putative	unknown	nucleus - chromatin	0.71	unknown
TGGT1_306210	TGME49_306210	RNA polymerase II accessory factor CDC73	unknown	nucleus - non-chromatin	1	nucleus - non-chromatin
TGGT1_214960	TGME49_214960	AP2 domain transcription factor AP2X-8	unknown	nucleus - chromatin	1	nucleus - chromatin
TGGT1_258170	TGME49_258170	hypothetical protein	unknown	cytosol	0.99	cytosol
TGGT1_268780	TGME49_268780	hypothetical protein	unknown	nucleus - chromatin	0	unknown
TGGT1_267840	TGME49_267840	tetratricopeptide repeat-containing protein	unknown	ER	1	ER
TGGT1_315720	TGME49_315720	Smg-4/UPF3 family protein	unknown	nucleus - chromatin	1	nucleus - chromatin
TGGT1_219440	TGME49_219440	hypothetical protein	unknown	nucleus - chromatin	0.99	nucleus - chromatin
TGGT1_230430	TGME49_230430	vesicle-associated membrane protein putative	unknown	PM - integral	1	PM - integral
TGGT1_245640	TGME49_245640	hypothetical protein	unknown	apical 1	1	apical 1
TGGT1_239010	TGME49_239010	hypothetical protein	unknown	dense granules	1	dense granules
TGGT1_312990	TGME49_312990	DEAD/DEAH box ATP-dependent RNA helicase	unknown	nucleolus	1	nucleolus
TGGT1_265110	TGME49_265110	ribosome biogenesis protein putative	unknown	nucleus - non-chromatin	0.65	unknown
TGGT1_313130	TGME49_313130	hypothetical protein	unknown	nucleus - non-chromatin	1	nucleus - non-chromatin
TGGT1_231100	TGME49_231100	hypothetical protein	unknown	PM - integral	1	PM - integral
TGGT1_248640	TGME49_248640	regulator of chromosome condensation (RCC1) repeat-containing protein	unknown	PM - peripheral 2	0	unknown
TGGT1_248390	TGME49_248390	ribosomal protein RPL26	60S ribosome	60S ribosome	1	60S ribosome
TGGT1_260500	TGME49_260500	COPI associated protein putative	unknown	IMC	1	IMC
TGGT1_289050	TGME49_289050	FIKK kinase putative	unknown	dense granules	0	unknown
TGGT1_206690	TGME49_206690	glideosome-associated protein with multiple-membrane spans GAPM2B	IMC	IMC	1	IMC
TGGT1_272350	TGME49_272350	mRNA export protein	unknown	nucleus - chromatin	0	unknown
TGGT1_255890	TGME49_255890	pyridine nucleotide-disulfide oxidoreductase domain-containing protein	unknown	cytosol	1	cytosol
TGGT1_221380	TGME49_221380	alba 1	unknown	nucleus - non-chromatin	1	nucleus - non-chromatin
TGGT1_229470	TGME49_229470	hypothetical protein	unknown	nucleus - non-chromatin	1	nucleus - non-chromatin
TGGT1_205550	TGME49_205550	AGC kinase	unknown	nucleus - chromatin	1	nucleus - chromatin
TGGT1_223930	TGME49_223930	RNA recognition motif-containing protein	unknown	nucleus - non-chromatin	1	nucleus - non-chromatin
TGGT1_234560	TGME49_234560	hypothetical protein	unknown	cytosol	0.02	unknown
TGGT1_290300	TGME49_290300	hypothetical protein	unknown	rhoptries 1	0	unknown
TGGT1_285230	TGME49_285230	PRP38 family protein	unknown	nucleus - non-chromatin	0.91	unknown
TGGT1_281920	TGME49_281920	V-type ATPase D subunit protein	unknown	nucleus - chromatin	0	unknown
TGGT1_269010	TGME49_269010	AP2 domain transcription factor AP2VIII-7	nucleus - chromatin	nucleus - chromatin	1	nucleus - chromatin
TGGT1_236080	TGME49_236080	replication factor-a protein 1 (rpa1) subfamily protein	unknown	nucleus - non-chromatin	0.51	unknown
TGGT1_215290	TGME49_215290	saccharopine dehydrogenase domain-containing protein	unknown	dense granules	0	unknown
TGGT1_258860	TGME49_258860	hypothetical protein	unknown	mitochondrion - membranes	1	mitochondrion - membranes
TGGT1_209420	TGME49_209420	hypothetical protein	unknown	cytosol	0	unknown
TGGT1_321570	TGME49_321570	beta-hydroxyacyl-acyl carrier protein dehydratase (FABZ)	apicoplast	apicoplast	1	apicoplast
TGGT1_293580	TGME49_293580	prefoldin subunit protein	unknown	cytosol	1	cytosol
TGGT1_310450	TGME49_310450	myosin heavy chain putative	unknown	apicoplast	0	unknown
TGGT1_270800	TGME49_270800	GAF domain-containing protein	unknown	mitochondrion - membranes	1	mitochondrion - membranes
TGGT1_234280	TGME49_234280	AMP deaminase	unknown	cytosol	0.98	unknown
TGGT1_221510	TGME49_221510	hypothetical protein	unknown	mitochondrion - membranes	1	mitochondrion - membranes
TGGT1_304460	TGME49_304460	zinc finger C3HC4 type (RING finger) domain-containing protein	unknown	ER	1	ER
TGGT1_231160	TGME49_231160	hypothetical protein	unknown	IMC	0	unknown
TGGT1_214410	TGME49_214410	hypothetical protein	unknown	dense granules	1	dense granules
TGGT1_314070	TGME49_314070	hypothetical protein	unknown	cytosol	1	cytosol
TGGT1_313860	TGME49_313860	regulator of chromosome condensation (RCC1) repeat-containing protein	unknown	cytosol	0.99	cytosol
TGGT1_225790	TGME49_225790	PDI family protein	tubulin cytoskeleton	tubulin cytoskeleton	1	tubulin cytoskeleton
TGGT1_305040	TGME49_305040	HEAT repeat-containing protein	unknown	cytosol	1	cytosol
TGGT1_290700	TGME49_290700	hypothetical protein	dense granules	dense granules	1	dense granules
TGGT1_265830	TGME49_265830	phosphodiesterase/alkaline phosphatase D family protein	unknown	ER	1	ER
TGGT1_238380	TGME49_238380	hypothetical protein	unknown	apical 1	1	apical 1
TGGT1_263700	TGME49_263700	ribosomal protein RPS14	40S ribosome	40S ribosome	1	40S ribosome
TGGT1_283830	TGME49_283830	type I inorganic pyrophosphatase PPase	unknown	mitochondrion - soluble	0	unknown
TGGT1_293670	TGME49_293670	transcription elongation factor A TFIIS	unknown	nucleus - non-chromatin	0.47	unknown
TGGT1_225560	TGME49_225560	hypothetical protein	unknown	IMC	1	IMC
TGGT1_226220	TGME49_226220	alveolin domain containing intermediate filament IMC9	unknown	apical 1	0	unknown
TGGT1_219280	TGME49_219280	actin like protein ALP1	unknown	cytosol	1	cytosol
TGGT1_288720	TGME49_288720	ribosomal protein RPL10	60S ribosome	60S ribosome	1	60S ribosome
TGGT1_226690	TGME49_226690	hypothetical protein	unknown	rhoptries 1	1	rhoptries 1
TGGT1_237150	TGME49_237150	minor histocompatibility antigen h13 putative	unknown	ER	1	ER
TGGT1_240640	TGME49_240640	casein kinase I	unknown	nucleus - chromatin	0.81	unknown
TGGT1_240860	TGME49_240860	acyltransferase domain-containing protein	unknown	ER	0.94	unknown
TGGT1_207460	TGME49_207460	Rab5B protein	unknown	Golgi	0	unknown
TGGT1_278670	TGME49_278670	ubiquitin-conjugating enzyme subfamily protein	unknown	ER	1	ER
TGGT1_268870	TGME49_268870	tetratricopeptide repeat-containing protein	unknown	cytosol	1	cytosol
TGGT1_272390	TGME49_272390	hypothetical protein	apicoplast	apicoplast	1	apicoplast
TGGT1_211250	TGME49_211250	hypothetical protein	unknown	cytosol	1	cytosol
TGGT1_262690	TGME49_262690	ribosomal protein RPL27	60S ribosome	60S ribosome	1	60S ribosome
TGGT1_269700	TGME49_269700	NLI interacting factor family phosphatase	unknown	nucleus - non-chromatin	0.97	unknown
TGGT1_249360	TGME49_249360	RED family protein	unknown	nucleus - chromatin	0	unknown
TGGT1_201140	TGME49_201140	hypothetical protein	unknown	nucleus - non-chromatin	0.99	nucleus - non-chromatin
TGGT1_251760	TGME49_251760	subunit of proteaseome activator complex putative	unknown	cytosol	1	cytosol
TGGT1_289310	TGME49_289310	cullin family protein	unknown	nucleus - non-chromatin	0.8	unknown
TGGT1_319640	TGME49_319640	hypothetical protein	unknown	PM - integral	0	unknown
TGGT1_225080	TGME49_225080	ribosomal protein RPS18	40S ribosome	40S ribosome	1	40S ribosome
TGGT1_262935	TGME49_262935	hypothetical protein	unknown	nucleus - non-chromatin	1	nucleus - non-chromatin
TGGT1_292200	TGME49_292200	RNA recognition motif-containing protein	unknown	nucleus - non-chromatin	1	nucleus - non-chromatin
TGGT1_285860	TGME49_285860	SAG-related sequence SRS20C	PM - peripheral 1	PM - peripheral 1	1	PM - peripheral 1
TGGT1_213910	TGME49_213910	hypothetical protein	unknown	ER	1	ER
TGGT1_311870	TGME49_311870	WD domain G-beta repeat-containing protein	unknown	cytosol	1	cytosol
TGGT1_290640	TGME49_290640	DNA mismatch repair protein MSH6-1 putative	unknown	nucleus - chromatin	0.09	unknown
TGGT1_315760	TGME49_315760	AP2 domain transcription factor AP2XI-4	nucleus - chromatin	nucleus - chromatin	1	nucleus - chromatin
TGGT1_224330	TGME49_224330	proteasome activator pa28 beta subunit protein	unknown	cytosol	1	cytosol
TGGT1_281640	TGME49_281640	hypothetical protein	unknown	ER	0	unknown
TGGT1_216930	TGME49_216930	cholinephosphate cytidylyltransferase	unknown	cytosol	1	cytosol
TGGT1_221170	TGME49_221170	CAAX metallo endopeptidase	unknown	mitochondrion - soluble	0	unknown
TGGT1_285250	TGME49_285250	hypothetical protein	unknown	nucleus - chromatin	0.96	unknown
TGGT1_291880	TGME49_291880	hypothetical protein	apical 1	apical 1	1	apical 1
TGGT1_226400	TGME49_226400	lipoic acid synthase LIPA	apicoplast	apicoplast	1	apicoplast
TGGT1_272460	TGME49_272460	hypothetical protein	unknown	dense granules	1	dense granules
TGGT1_310700	TGME49_310700	serine/threonine phosophatase PP1	unknown	nucleus - non-chromatin	0.98	unknown
TGGT1_280710	TGME49_280710	20S proteasome subunit beta 7 putative	20S proteasome	20S proteasome	1	20S proteasome
TGGT1_321690	TGME49_321690	hypothetical protein	unknown	Golgi	1	Golgi
TGGT1_319720	TGME49_319720	hypothetical protein	unknown	nucleus - chromatin	1	nucleus - chromatin
TGGT1_272420	TGME49_272420	phosphatidylcholine-sterol O-acyltransferase putative	unknown	endomembrane vesicles	0	unknown
TGGT1_310780	TGME49_310780	dense granule protein GRA4	dense granules	dense granules	1	dense granules
TGGT1_223800	TGME49_223800	hypothetical protein	unknown	ER	1	ER
TGGT1_275310	TGME49_275310	hypothetical protein	nucleus - non-chromatin	nucleus - non-chromatin	1	nucleus - non-chromatin
TGGT1_307810	TGME49_307810	hypothetical protein	unknown	nucleus - chromatin	1	nucleus - chromatin
TGGT1_318260	TGME49_318260	transcription initiation factor TFIID subunit TAF5	nucleus - chromatin	nucleus - chromatin	1	nucleus - chromatin
TGGT1_272490	TGME49_272490	protoporphyrinogen oxidase	mitochondrion - membranes	mitochondrion - membranes	1	mitochondrion - membranes
TGGT1_296950	TGME49_296950	hypothetical protein	unknown	ER	1	ER
TGGT1_222430	TGME49_222430	HECT-domain (ubiquitin-transferase) domain-containing protein	unknown	cytosol	1	cytosol
TGGT1_260180	TGME49_260180	hypothetical protein	unknown	mitochondrion - membranes	1	mitochondrion - membranes
TGGT1_308040	TGME49_308040	ZPR1 zinc finger domain-containing protein	unknown	cytosol	0	unknown
TGGT1_259980	TGME49_259980	DnaJ domain-containing protein	unknown	ER	1	ER
TGGT1_243920	TGME49_243920	DNA replication licensing factor MCM5 putative	unknown	nucleus - non-chromatin	0.87	unknown
TGGT1_239260	TGME49_239260	histone H4	nucleus - chromatin	nucleus - chromatin	1	nucleus - chromatin
TGGT1_320010	TGME49_320010	hypothetical protein	unknown	nucleus - non-chromatin	1	nucleus - non-chromatin
TGGT1_202540	TGME49_202540	3'5'-cyclic nucleotide phosphodiesterase domain-containing protein	unknown	PM - integral	1	PM - integral
TGGT1_222350	TGME49_222350	hypothetical protein	apical 1	apical 1	1	apical 1
TGGT1_210980	TGME49_210980	alternative splicing type 3 and putative	unknown	nucleus - non-chromatin	1	nucleus - non-chromatin
TGGT1_210960	TGME49_210960	replication factor C subunit 4 putative	nucleus - chromatin	nucleus - chromatin	1	nucleus - chromatin
TGGT1_246920	TGME49_246920	glutathione reductase	unknown	cytosol	0	unknown
TGGT1_300000	TGME49_300000	ribosomal protein RPL18	60S ribosome	60S ribosome	1	60S ribosome
TGGT1_310050	TGME49_310050	RNA recognition motif-containing protein	unknown	nucleus - non-chromatin	1	nucleus - non-chromatin
TGGT1_257040	TGME49_257040	TB2/DP1 HVA22 family protein	unknown	ER	1	ER
TGGT1_295630	TGME49_295630	hypothetical protein	unknown	ER	1	ER
TGGT1_214110	TGME49_214110	protein yipf5 putative	unknown	ER	0	unknown
TGGT1_260470	TGME49_260470	heat shock protein DNAJ pfj4 putative	unknown	Golgi	1	Golgi
TGGT1_226380	TGME49_226380	hypothetical protein	dense granules	dense granules	1	dense granules
TGGT1_261490	TGME49_261490	hypothetical protein	unknown	nucleus - chromatin	1	nucleus - chromatin
TGGT1_289750	TGME49_289750	ribosomal-ubiquitin protein RPL40	unknown	nucleus - chromatin	0.72	unknown
TGGT1_240570	TGME49_240570	hypothetical protein	unknown	IMC	1	IMC
TGGT1_301420	TGME49_301420	hypothetical protein	apical 1	apical 1	1	apical 1
TGGT1_203950	TGME49_203950	Myb family DNA-binding domain-containing protein	unknown	nucleus - chromatin	1	nucleus - chromatin
TGGT1_235610	TGME49_235610	ATPase AAA family protein	unknown	nucleus - chromatin	1	nucleus - chromatin
TGGT1_243200	TGME49_243200	hypothetical protein	unknown	dense granules	0	unknown
TGGT1_304680	TGME49_304680	ubiquitin family protein	unknown	cytosol	0.98	unknown
TGGT1_263270	TGME49_263270	glycerophosphodiester phosphodiesterase family protein	endomembrane vesicles	endomembrane vesicles	1	endomembrane vesicles
TGGT1_263080	TGME49_263080	hypothetical protein	unknown	mitochondrion - membranes	1	mitochondrion - membranes
TGGT1_319940	TGME49_319940	hypothetical protein	unknown	Golgi	1	Golgi
TGGT1_244650	TGME49_244650	eukaryotic initiation factor-5 putative	cytosol	cytosol	1	cytosol
TGGT1_284540	TGME49_284540	ATP synthase F1 delta subunit protein	mitochondrion - membranes	mitochondrion - membranes	1	mitochondrion - membranes
TGGT1_297330	TGME49_297330	hypothetical protein	unknown	ER	1	ER
TGGT1_222000	TGME49_222000	brix domain-containing protein	unknown	nucleus - non-chromatin	1	nucleus - non-chromatin
TGGT1_218358	TGME49_218358	zinc knuckle domain-containing protein	unknown	nucleus - non-chromatin	1	nucleus - non-chromatin
TGGT1_240740	TGME49_240740	Sec1 family protein	unknown	PM - integral	1	PM - integral
TGGT1_319530	TGME49_319530	splicing factor SF2	unknown	nucleus - non-chromatin	1	nucleus - non-chromatin
TGGT1_229940	TGME49_229940	cyclophilin putative	unknown	nucleus - non-chromatin	1	nucleus - non-chromatin
TGGT1_305780	TGME49_305780	5'-3' exoribonuclease putative	unknown	nucleus - non-chromatin	1	nucleus - non-chromatin
TGGT1_270070	TGME49_270070	synaptobrevin family protein	unknown	Golgi	1	Golgi
TGGT1_225820	TGME49_225820	hypothetical protein	unknown	micronemes	1	micronemes
TGGT1_223510	TGME49_223510	hypothetical protein	unknown	PM - integral	1	PM - integral
TGGT1_236930	TGME49_236930	hypothetical protein	unknown	dense granules	0	unknown
TGGT1_202870	TGME49_202870	SAP domain-containing protein	unknown	nucleus - non-chromatin	0	unknown
TGGT1_320140	TGME49_320140	ubiquinol-cytochrome c reductase hinge protein putative	mitochondrion - membranes	mitochondrion - membranes	1	mitochondrion - membranes
TGGT1_241850	TGME49_241850	hypothetical protein	unknown	nucleus - chromatin	1	nucleus - chromatin
TGGT1_268580	TGME49_268580	hypothetical protein	unknown	nucleus - chromatin	1	nucleus - chromatin
TGGT1_269980	TGME49_269980	preprotein translocase Sec61 putative	ER	ER	1	ER
TGGT1_208430	TGME49_208430	serine proteinase inhibitor PI-2 putative	unknown	dense granules	0	unknown
TGGT1_235150	TGME49_235150	transporter major facilitator family protein	unknown	PM - integral	1	PM - integral
TGGT1_297130	TGME49_297130	hypothetical protein	unknown	IMC	1	IMC
TGGT1_272710	TGME49_272710	AP2 domain transcription factor AP2VIII-4	unknown	nucleus - chromatin	0	unknown
TGGT1_220260	TGME49_220260	hypothetical protein	unknown	nucleus - non-chromatin	1	nucleus - non-chromatin
TGGT1_263040	TGME49_263040	ribosomal protein RPS16	40S ribosome	40S ribosome	1	40S ribosome
TGGT1_272660	TGME49_272660	hypothetical protein	ER 2	ER 2	1	ER 2
TGGT1_275490	TGME49_275490	hypothetical protein	unknown	nucleus - chromatin	0.85	unknown
TGGT1_232540	TGME49_232540	FAD binding domain-containing protein	unknown	mitochondrion - membranes	1	mitochondrion - membranes
TGGT1_289940	TGME49_289940	uroporphyrinogen decarboxylase	unknown	apicoplast	1	apicoplast
TGGT1_273850	TGME49_273850	hypothetical protein	unknown	nucleus - chromatin	0	unknown
TGGT1_234610	TGME49_234610	WD-40 repeat protein	nucleolus	nucleolus	1	nucleolus
TGGT1_306930	TGME49_306930	proteasome subunit beta type 7 precursor putative	20S proteasome	20S proteasome	1	20S proteasome
TGGT1_271120	TGME49_271120	endonuclease/exonuclease/phosphatase family protein	unknown	PM - integral	0.99	unknown
TGGT1_262640	TGME49_262640	Cg8 family protein	unknown	mitochondrion - membranes	1	mitochondrion - membranes
TGGT1_287210	TGME49_287210	proteasome subunit alpha2 protease of the acylase family and NTN hydrolase fold putative	20S proteasome	20S proteasome	1	20S proteasome
TGGT1_275680	TGME49_275680	hypothetical protein	unknown	nucleus - chromatin	1	nucleus - chromatin
TGGT1_234450	TGME49_234450	ribosomal protein RPS15A	40S ribosome	40S ribosome	1	40S ribosome
TGGT1_245580	TGME49_245580	hypothetical protein	unknown	nucleus - chromatin	0	unknown
TGGT1_233680	TGME49_233680	nuclear movement family protein	unknown	cytosol	1	cytosol
TGGT1_232660	TGME49_232660	Hsp70 interacting protein HIP	unknown	cytosol	1	cytosol
TGGT1_237180	TGME49_237180	hypothetical protein	unknown	rhoptries 1	1	rhoptries 1
TGGT1_216210	TGME49_216210	hypothetical protein	unknown	nucleus - non-chromatin	0	unknown
TGGT1_318140	TGME49_318140	SART-1 family protein	nucleus - non-chromatin	nucleus - non-chromatin	1	nucleus - non-chromatin
TGGT1_218610	TGME49_218610	ATPase (DUF699) protein	nucleolus	nucleolus	1	nucleolus
TGGT1_249340	TGME49_249340	hypothetical protein	unknown	Golgi	0.99	Golgi
TGGT1_238950	TGME49_238950	fatty acyl-CoA desaturase putative	unknown	ER	1	ER
TGGT1_294980	TGME49_294980	hypothetical protein	unknown	dense granules	1	dense granules
TGGT1_258230	TGME49_258230	rhoptry kinase family protein ROP20	rhoptries 1	rhoptries 1	1	rhoptries 1
TGGT1_243610	TGME49_243610	C-5 cytosine-specific DNA methylase superfamily protein	unknown	PM - peripheral 2	0	unknown
TGGT1_267100	TGME49_267100	protein phosphatase 2C domain-containing protein	unknown	cytosol	1	cytosol
TGGT1_290005	TGME49_290005	proteasome subunit beta type 1 putative	20S proteasome	20S proteasome	1	20S proteasome
TGGT1_301480	TGME49_301480	hypothetical protein	unknown	dense granules	1	dense granules
TGGT1_267130	TGME49_267130	SAG-related sequence SRS38A	PM - peripheral 1	PM - peripheral 1	1	PM - peripheral 1
TGGT1_297460	TGME49_297460	hypothetical protein	unknown	ER	1	ER
TGGT1_308950	TGME49_308950	histidine acid phosphatase superfamily protein	unknown	dense granules	1	dense granules
TGGT1_258080	TGME49_258080	hypothetical protein	unknown	nucleus - non-chromatin	0	unknown
TGGT1_235700	TGME49_235700	sedoheptulose-1 7-bisphosphatase	unknown	cytosol	1	cytosol
TGGT1_269450	TGME49_269450	hypothetical protein	unknown	ER	1	ER
TGGT1_254440	TGME49_254440	ribosomal protein RPL12	60S ribosome	60S ribosome	1	60S ribosome
TGGT1_289820	TGME49_289820	TBC domain-containing protein	unknown	nucleus - chromatin	1	nucleus - chromatin
TGGT1_238180	TGME49_238180	26s proteasome regulatory complex subunit putative	19S proteasome	19S proteasome	1	19S proteasome
TGGT1_264860	TGME49_264860	zinc finger C3HC4 type (RING finger) domain-containing protein	unknown	nucleus - chromatin	0.98	unknown
TGGT1_313770	TGME49_313770	hypothetical protein	unknown	mitochondrion - soluble	1	mitochondrion - soluble
TGGT1_304500	TGME49_304500	hypothetical protein	unknown	micronemes	1	micronemes
TGGT1_284050	TGME49_284050	DEAD/DEAH box helicase domain-containing protein	unknown	nucleus - non-chromatin	1	nucleus - non-chromatin
TGGT1_316230	TGME49_316230	SAC1 phosphoinositide phosphatase putative	unknown	ER	1	ER
TGGT1_263220	TGME49_263220	rhoptry kinase family protein ROP21	unknown	nucleus - chromatin	0	unknown
TGGT1_320030	TGME49_320030	hypothetical protein	apical 1	apical 1	1	apical 1
TGGT1_293190	TGME49_293190	endonuclease/exonuclease/phosphatase family protein	apical 1	apical 1	1	apical 1
TGGT1_220890	TGME49_220890	hypothetical protein	unknown	PM - integral	0	unknown
TGGT1_231150	TGME49_231150	hypothetical protein	unknown	mitochondrion - membranes	0.99	unknown
TGGT1_254770	TGME49_254770	Ser/Thr phosphatase family protein	unknown	ER 2	1	ER 2
TGGT1_249610	TGME49_249610	hypothetical protein	nucleus - non-chromatin	nucleus - non-chromatin	1	nucleus - non-chromatin
TGGT1_252490	TGME49_252490	vacuolar protein sorting 29 putative	unknown	cytosol	0.99	cytosol
TGGT1_232520	TGME49_232520	brix domain-containing protein	unknown	nucleus - non-chromatin	1	nucleus - non-chromatin
TGGT1_277970	TGME49_277970	dolichol-phosphate-mannose synthase family protein	ER	ER	1	ER
TGGT1_292260	TGME49_292260	SAG-related sequence SRS36B	PM - peripheral 1	PM - peripheral 1	1	PM - peripheral 1
TGGT1_221690	TGME49_221690	hypothetical protein	unknown	cytosol	0.99	cytosol
TGGT1_295000	TGME49_295000	hypothetical protein	unknown	nucleus - chromatin	0.31	unknown
TGGT1_228230	TGME49_228230	hypothetical protein	unknown	nucleus - chromatin	0	unknown
TGGT1_320740	TGME49_320740	hypothetical protein	cytosol	cytosol	1	cytosol
TGGT1_247440	TGME49_247440	hypothetical protein	dense granules	dense granules	1	dense granules
TGGT1_313070	TGME49_313070	hypothetical protein	unknown	mitochondrion - membranes	1	mitochondrion - membranes
TGGT1_269260	TGME49_269260	hypothetical protein	unknown	PM - integral	1	PM - integral
TGGT1_220500	TGME49_220500	UBX domain-containing protein	unknown	cytosol	1	cytosol
TGGT1_309960	TGME49_309960	hypothetical protein	unknown	nucleus - non-chromatin	1	nucleus - non-chromatin
TGGT1_223620	TGME49_223620	golgi SNARE putative	Golgi	Golgi	1	Golgi
TGGT1_248630	TGME49_248630	actin-related protein ARP1	unknown	cytosol	1	cytosol
TGGT1_264460	TGME49_264460	DNA-directed RNA polymerase III RPC5	unknown	nucleus - non-chromatin	1	nucleus - non-chromatin
TGGT1_272030	TGME49_272030	kelch repeat-containing protein	unknown	nucleus - chromatin	1	nucleus - chromatin
TGGT1_268430	TGME49_268430	hypothetical protein	unknown	apicoplast	0	unknown
TGGT1_231920	TGME49_231920	oxidoreductase short chain dehydrogenase/reductase family protein	unknown	cytosol	1	cytosol
TGGT1_292235	TGME49_292235	hypothetical protein	unknown	nucleus - chromatin	1	nucleus - chromatin
TGGT1_306640	TGME49_306640	hypothetical protein	unknown	PM - integral	1	PM - integral
TGGT1_228100	TGME49_228100	hypothetical protein	unknown	nucleus - non-chromatin	1	nucleus - non-chromatin
TGGT1_304490	TGME49_304490	hypothetical protein	micronemes	micronemes	1	micronemes
TGGT1_230010	TGME49_230010	hypothetical protein	unknown	nucleus - non-chromatin	1	nucleus - non-chromatin
TGGT1_312270	TGME49_312270	rhoptry protein ROP13	rhoptries 1	rhoptries 1	1	rhoptries 1
TGGT1_319510	TGME49_319510	hypothetical protein	unknown	mitochondrion - membranes	0.93	unknown
TGGT1_202610	TGME49_202610	protein phosphatase 2C domain-containing protein	unknown	dense granules	1	dense granules
TGGT1_253000	TGME49_253000	ELMO/CED-12 family protein	unknown	PM - integral	1	PM - integral
TGGT1_314540	TGME49_314540	hypothetical protein	unknown	nucleus - chromatin	1	nucleus - chromatin
TGGT1_264890	TGME49_264890	hypothetical protein	unknown	nucleus - chromatin	1	nucleus - chromatin
TGGT1_261430	TGME49_261430	hypothetical protein	unknown	ER	1	ER
TGGT1_211040	TGME49_211040	Sec61beta family protein	ER	ER	1	ER
TGGT1_264000	TGME49_264000	aldehyde dehydrogenase	unknown	Golgi	0	unknown
TGGT1_304640	TGME49_304640	hypothetical protein	unknown	mitochondrion - membranes	1	mitochondrion - membranes
TGGT1_229950	TGME49_229950	26S proteasome regulatory subunit 6b putative	19S proteasome	19S proteasome	1	19S proteasome
TGGT1_266630	TGME49_266630	hypothetical protein	apical 1	apical 1	1	apical 1
TGGT1_248990	TGME49_248990	hypothetical protein	unknown	dense granules	1	dense granules
TGGT1_227790	TGME49_227790	glycosyltransferase group 1 family protein	ER	ER	1	ER
TGGT1_224090	TGME49_224090	enoyl-CoA hydratase/isomerase family protein	unknown	mitochondrion - soluble	1	mitochondrion - soluble
TGGT1_292010	TGME49_292010	transcription initiation factor IIB	unknown	nucleus - chromatin	1	nucleus - chromatin
TGGT1_286050	TGME49_286050	hypothetical protein	apicoplast	apicoplast	1	apicoplast
TGGT1_226860	TGME49_226860	SAG-related sequence SRS67	PM - peripheral 1	PM - peripheral 1	1	PM - peripheral 1
TGGT1_262050	TGME49_262050	rhoptry kinase family protein ROP39	rhoptries 2	rhoptries 2	1	rhoptries 2
TGGT1_318690	TGME49_318690	RNA recognition motif-containing protein	unknown	nucleus - non-chromatin	1	nucleus - non-chromatin
TGGT1_275840	TGME49_275840	protein phosphatase 2C domain-containing protein	unknown	mitochondrion - soluble	1	mitochondrion - soluble
TGGT1_263000	TGME49_263000	Beige/BEACH domain-containing protein	unknown	nucleus - chromatin	1	nucleus - chromatin
TGGT1_219750	TGME49_219750	cytochrome c putative	unknown	mitochondrion - soluble	0	unknown
TGGT1_304770	TGME49_304770	ubiquitin-conjugating enzyme subfamily protein	unknown	cytosol	1	cytosol
TGGT1_291800	TGME49_291800	ADP-ribosylation factor family protein	unknown	IMC	0.98	unknown
TGGT1_259950	TGME49_259950	carbonate dehydratase eukaryotic-type domain-containing protein	unknown	apicoplast	0	unknown
TGGT1_259630	TGME49_259630	hypothetical protein	unknown	IMC	1	IMC
TGGT1_319730	TGME49_319730	YOU2 family C2C2 zinc finger protein	unknown	mitochondrion - soluble	0	unknown
TGGT1_264420	TGME49_264420	lipoprotein putative	unknown	nucleus - chromatin	0	unknown
TGGT1_271380	TGME49_271380	PUB domain-containing protein	unknown	PM - peripheral 2	1	PM - peripheral 2
TGGT1_228460	TGME49_228460	hypothetical protein	unknown	nucleus - chromatin	1	nucleus - chromatin
TGGT1_259720	TGME49_259720	hypothetical protein	unknown	nucleus - chromatin	0	unknown
TGGT1_247600	TGME49_247600	hypothetical protein	unknown	nucleus - chromatin	1	nucleus - chromatin
TGGT1_228760	TGME49_228760	hypothetical protein	dense granules	dense granules	1	dense granules
TGGT1_254410	TGME49_254410	protein phosphatase 2C putative	unknown	mitochondrion - soluble	1	mitochondrion - soluble
TGGT1_207450	TGME49_207450	DNA segment Chr 10 Wayne State University 52 expressed family protein	unknown	nucleus - non-chromatin	0.82	unknown
TGGT1_313830	TGME49_313830	AARP2CN (NUC121) domain-containing protein	nucleolus	nucleolus	1	nucleolus
TGGT1_289770	TGME49_289770	mu1 adaptin	unknown	nucleus - chromatin	1	nucleus - chromatin
TGGT1_244100	TGME49_244100	snoRNA binding domain-containing protein	nucleus - non-chromatin	nucleus - non-chromatin	1	nucleus - non-chromatin
TGGT1_239800	TGME49_239800	hypothetical protein	IMC	IMC	1	IMC
TGGT1_219790	TGME49_219790	pre-mRNA processing factor PRP3	nucleus - non-chromatin	nucleus - non-chromatin	1	nucleus - non-chromatin
TGGT1_217400	TGME49_217400	hypothetical protein	unknown	rhoptries 1	0	unknown
TGGT1_227350	TGME49_227350	hypothetical protein	unknown	endomembrane vesicles	1	endomembrane vesicles
TGGT1_230580	TGME49_230580	hypothetical protein	unknown	cytosol	1	cytosol
TGGT1_211710	TGME49_211710	TB2/DP1 HVA22 family protein	unknown	ER	1	ER
TGGT1_265360	TGME49_265360	hypothetical protein	unknown	mitochondrion - soluble	1	mitochondrion - soluble
TGGT1_254540	TGME49_254540	CDP-alcohol phosphatidyltransferase superfamily protein	unknown	apicoplast	1	apicoplast
TGGT1_281630	TGME49_281630	hydroxyacylglutathione hydrolase	unknown	nucleus - non-chromatin	0	unknown
TGGT1_291820	TGME49_291820	RNA helicase (UPF2 interacting domain) protein	unknown	nucleus - non-chromatin	0.97	unknown
TGGT1_267560	TGME49_267560	folate-binding protein YgfZ protein	unknown	mitochondrion - soluble	1	mitochondrion - soluble
TGGT1_233140	TGME49_233140	deoxyuridine 5'-triphosphate nucleotidohydrolase putative	unknown	cytosol	1	cytosol
TGGT1_254000	TGME49_254000	hypothetical protein	unknown	dense granules	1	dense granules
TGGT1_260450	TGME49_260450	DEAD/DEAH box helicase domain-containing protein	unknown	apicoplast	1	apicoplast
TGGT1_267420	TGME49_267420	mago nashi family protein 2 putative	nucleus - non-chromatin	nucleus - non-chromatin	1	nucleus - non-chromatin
TGGT1_290030	TGME49_290030	hypothetical protein	unknown	mitochondrion - membranes	1	mitochondrion - membranes
TGGT1_244910	TGME49_244910	MIZ/SP-RING zinc finger domain-containing protein	unknown	nucleus - chromatin	1	nucleus - chromatin
TGGT1_254120	TGME49_254120	autophagy-related protein 8 atg8 putative	unknown	Golgi	1	Golgi
TGGT1_208740	TGME49_208740	microneme protein putative	dense granules	dense granules	1	dense granules
TGGT1_305810	TGME49_305810	hypothetical protein	unknown	endomembrane vesicles	1	endomembrane vesicles
TGGT1_247770	TGME49_247770	hypothetical protein	unknown	mitochondrion - membranes	1	mitochondrion - membranes
TGGT1_214575	TGME49_214575	hypothetical protein	unknown	PM - peripheral 1	0.99	unknown
TGGT1_205600	TGME49_205600	zinc finger C3HC4 type (RING finger) domain-containing protein	unknown	ER	1	ER
TGGT1_214610	TGME49_214610	hypothetical protein	unknown	nucleus - chromatin	1	nucleus - chromatin
TGGT1_291940	TGME49_291940	hypothetical protein	unknown	PM - integral	1	PM - integral
TGGT1_272720	TGME49_272720	methyltransferase domain-containing protein	unknown	nucleus - chromatin	0.76	unknown
TGGT1_248420	TGME49_248420	hypothetical protein	PM - integral	PM - integral	1	PM - integral
TGGT1_257740	TGME49_257740	UMP-CMP kinase	unknown	cytosol	1	cytosol
TGGT1_236890	TGME49_236890	hypothetical protein	dense granules	dense granules	1	dense granules
TGGT1_248850	TGME49_248850	methionine aminopeptidase	unknown	cytosol	0.8	unknown
TGGT1_255980	TGME49_255980	hypothetical protein	unknown	ER	1	ER
TGGT1_285200	TGME49_285200	cleavage and polyadenylation specifity factor protein	unknown	nucleus - non-chromatin	1	nucleus - non-chromatin
TGGT1_275990	TGME49_275990	hypothetical protein	unknown	nucleus - non-chromatin	0.91	unknown
TGGT1_249870	TGME49_249870	hypothetical protein	unknown	nucleus - chromatin	1	nucleus - chromatin
TGGT1_216810	TGME49_216810	5'-nucleotidase C-terminal domain-containing protein	unknown	cytosol	1	cytosol
TGGT1_278960	TGME49_278960	hypothetical protein	unknown	ER	1	ER
TGGT1_236070	TGME49_236070	pyrroline-5-carboxylate reductase	unknown	nucleus - chromatin	0	unknown
TGGT1_244390	TGME49_244390	coatomer epsilon subunit protein	unknown	cytosol	0.99	cytosol
TGGT1_271460	TGME49_271460	protein c14orf29 putative	unknown	nucleus - chromatin	1	nucleus - chromatin
TGGT1_273070	TGME49_273070	GTPase activating protein for adp ribosylation factor putative	unknown	nucleus - chromatin	1	nucleus - chromatin
TGGT1_270550	TGME49_270550	gamma-glutamyl phosphate reductase putative	unknown	cytosol	1	cytosol
TGGT1_255895	TGME49_255895	hypothetical protein	unknown	apical 1	1	apical 1
TGGT1_232720	TGME49_232720	Lsm12 putative	unknown	nucleus - non-chromatin	1	nucleus - non-chromatin
TGGT1_217350	TGME49_217350	methyltransferase MTA70 putative	unknown	nucleus - chromatin	0.91	unknown
TGGT1_294970	TGME49_294970	hypothetical protein	unknown	dense granules	0.99	unknown
TGGT1_272670	TGME49_272670	peptidase family M3 protein	mitochondrion - soluble	mitochondrion - soluble	1	mitochondrion - soluble
TGGT1_273860	TGME49_273860	hypothetical protein	unknown	rhoptries 1	1	rhoptries 1
TGGT1_277990	TGME49_277990	OTU family cysteine protease	unknown	nucleus - chromatin	1	nucleus - chromatin
TGGT1_306190	TGME49_306190	hypothetical protein	unknown	IMC	1	IMC
TGGT1_275330	TGME49_275330	ribosomal protein RPL29	unknown	apicoplast	1	apicoplast
TGGT1_215400	TGME49_215400	RNA recognition motif-containing protein	unknown	nucleus - non-chromatin	1	nucleus - non-chromatin
TGGT1_211020	TGME49_211020	RNA recognition motif-containing protein	unknown	nucleus - non-chromatin	1	nucleus - non-chromatin
TGGT1_254900	TGME49_254900	proteasome subunit beta type 2 putative	20S proteasome	20S proteasome	1	20S proteasome
TGGT1_211150	TGME49_211150	hypothetical protein	unknown	nucleus - chromatin	0	unknown
TGGT1_227410	TGME49_227410	hypothetical protein	unknown	Golgi	1	Golgi
TGGT1_313180	TGME49_313180	cell-cycle-associated protein kinase PRP4 putative	unknown	nucleus - non-chromatin	0.8	unknown
TGGT1_254650	TGME49_254650	zinc finger protein	nucleus - non-chromatin	nucleus - non-chromatin	1	nucleus - non-chromatin
TGGT1_212290	TGME49_212290	ribosomal protein RPS19	unknown	40S ribosome	1	40S ribosome
TGGT1_201800	TGME49_201800	hypothetical protein	unknown	mitochondrion - membranes	1	mitochondrion - membranes
TGGT1_305930	TGME49_305930	hypothetical protein	IMC	IMC	1	IMC
TGGT1_205350	TGME49_205350	integral membrane protein GNS1/SUR4 family protein putative	unknown	ER	1	ER
TGGT1_254060	TGME49_254060	SAG-related sequence SRS14A	PM - peripheral 1	PM - peripheral 1	1	PM - peripheral 1
TGGT1_236840	TGME49_236840	zinc finger (C-x8-C-x5-C-x3-H)-2 putative	unknown	nucleus - chromatin	1	nucleus - chromatin
TGGT1_293060	TGME49_293060	SPRY domain-containing protein	unknown	nucleus - non-chromatin	1	nucleus - non-chromatin
TGGT1_222140	TGME49_222140	DEAD/DEAH box helicase domain-containing protein	unknown	apicoplast	1	apicoplast
TGGT1_232090	TGME49_232090	3-hydroxyacyl-CoA dehydrogenase NAD binding domain-containing protein	unknown	mitochondrion - soluble	1	mitochondrion - soluble
TGGT1_240690	TGME49_240690	S-adenosyl methionine synthetase	unknown	cytosol	1	cytosol
TGGT1_226320	TGME49_226320	hypothetical protein	unknown	nucleus - non-chromatin	1	nucleus - non-chromatin
TGGT1_321540	TGME49_321540	hypothetical protein	unknown	nucleus - chromatin	0	unknown
TGGT1_225060	TGME49_225060	nucleoredoxin family protein	unknown	nucleus - chromatin	0.82	unknown
TGGT1_310760	TGME49_310760	protein phosphatase 2C domain-containing protein	unknown	nucleus - chromatin	0.66	unknown
TGGT1_266620	TGME49_266620	thioredoxin domain-containing protein	unknown	ER	1	ER
TGGT1_261940	TGME49_261940	hydrolase alpha/beta fold family protein	unknown	PM - integral	1	PM - integral
TGGT1_232270	TGME49_232270	histidine acid phosphatase superfamily protein	unknown	dense granules	0	unknown
TGGT1_229250	TGME49_229250	ribosomal protein RPL28	60S ribosome	60S ribosome	1	60S ribosome
TGGT1_224540	TGME49_224540	hypothetical protein	unknown	apical 1	1	apical 1
TGGT1_221940	TGME49_221940	adaptin n terminal region domain-containing protein	unknown	nucleus - chromatin	1	nucleus - chromatin
TGGT1_250880	TGME49_250880	kinase pfkB family protein	unknown	cytosol	1	cytosol
TGGT1_214970	TGME49_214970	DNA replication licensing factor putative	unknown	nucleus - chromatin	0	unknown
TGGT1_206580	TGME49_206580	formin FRM2	unknown	nucleus - chromatin	0.99	unknown
TGGT1_226570	TGME49_226570	hypothetical protein	unknown	IMC	1	IMC
TGGT1_216900	TGME49_216900	cytokine induced apoptosis inhibitor 1 family protein	unknown	cytosol	1	cytosol
TGGT1_267700	TGME49_267700	hypothetical protein	mitochondrion - membranes	mitochondrion - membranes	1	mitochondrion - membranes
TGGT1_223680	TGME49_223680	ubiquitin family protein	unknown	cytosol	1	cytosol
TGGT1_233260	TGME49_233260	GTP-binding protein putative	unknown	cytosol	1	cytosol
TGGT1_309265	TGME49_309265	oxidoreductase short chain dehydrogenase/reductase family protein	unknown	ER	1	ER
TGGT1_261460	TGME49_261460	transcriptional elongation factor FACT80	unknown	cytosol	0.98	unknown
TGGT1_314430	TGME49_314430	serine/threonine specific protein phosphatase	unknown	nucleus - chromatin	0.03	unknown
TGGT1_308580	TGME49_308580	Lon protease family protein	mitochondrion - soluble	mitochondrion - soluble	1	mitochondrion - soluble
TGGT1_282170	TGME49_282170	hypothetical protein	unknown	dense granules	1	dense granules
TGGT1_267650	TGME49_267650	hypothetical protein	unknown	nucleus - chromatin	1	nucleus - chromatin
TGGT1_240590	TGME49_240590	DNA-directed RNA polymerase II RPB5	unknown	40S ribosome	1	40S ribosome
TGGT1_313190	TGME49_313190	Rab18/RabC-family small GTPase	unknown	ER	1	ER
TGGT1_290580	TGME49_290580	ATP-binding cassette G family transporter ABCG89	unknown	PM - integral	1	PM - integral
TGGT1_316180	TGME49_316180	hypothetical protein	unknown	nucleus - chromatin	1	nucleus - chromatin
TGGT1_213890	TGME49_213890	Myb family DNA-binding domain-containing protein	unknown	nucleus - chromatin	1	nucleus - chromatin
TGGT1_202220	TGME49_202220	hypothetical protein	unknown	nucleus - chromatin	0	unknown
TGGT1_257440	TGME49_257440	SCO1/SenC protein	unknown	mitochondrion - membranes	1	mitochondrion - membranes
TGGT1_215360	TGME49_215360	hypothetical protein	unknown	dense granules	1	dense granules
TGGT1_246730	TGME49_246730	hypothetical protein	unknown	nucleus - non-chromatin	1	nucleus - non-chromatin
TGGT1_234520	TGME49_234520	U2 snRNP auxilliary factor large subunit splicing factor subfamily protein	unknown	nucleus - non-chromatin	1	nucleus - non-chromatin
TGGT1_270380	TGME49_270380	ribosomal protein RPS13	40S ribosome	40S ribosome	1	40S ribosome
TGGT1_216450	TGME49_216450	peptidase T1 family protein	20S proteasome	20S proteasome	1	20S proteasome
TGGT1_269900	TGME49_269900	WD domain G-beta repeat-containing protein	unknown	nucleus - non-chromatin	1	nucleus - non-chromatin
TGGT1_232380	TGME49_232380	WD domain G-beta repeat-containing protein	nucleolus	nucleolus	1	nucleolus
TGGT1_229690	TGME49_229690	autophagy-related protein 7 atg7 putative	unknown	cytosol	0.99	unknown
TGGT1_231930	TGME49_231930	hypothetical protein	unknown	mitochondrion - membranes	1	mitochondrion - membranes
TGGT1_293300	TGME49_293300	Yip1 domain-containing protein	Golgi	Golgi	1	Golgi
TGGT1_302050	TGME49_302050	elongation factor tu apicoplast putative	apicoplast	apicoplast	1	apicoplast
TGGT1_264090	TGME49_264090	hypothetical protein	unknown	nucleus - chromatin	0.99	unknown
TGGT1_273930	TGME49_273930	DNA topoisomerase domain-containing protein	unknown	mitochondrion - soluble	0.98	unknown
TGGT1_213388	TGME49_213388	hypothetical protein	unknown	nucleus - chromatin	0	unknown
TGGT1_278365	TGME49_278365	Toxoplasma gondii family A protein	PM - peripheral 1	PM - peripheral 1	1	PM - peripheral 1
TGGT1_202950	TGME49_202950	hypothetical protein	unknown	cytosol	0.92	unknown
TGGT1_255650	TGME49_255650	DHHC zinc finger domain-containing protein	unknown	ER	1	ER
TGGT1_265410	TGME49_265410	G-protein beta WD-40 repeat containing protein	nucleus - non-chromatin	nucleus - non-chromatin	1	nucleus - non-chromatin
TGGT1_242720	TGME49_242720	aspartyl protease ASP5	Golgi	Golgi	1	Golgi
TGGT1_306000	TGME49_306000	AP2 domain transcription factor AP2IX-8	nucleus - chromatin	nucleus - chromatin	1	nucleus - chromatin
TGGT1_219682	TGME49_219682	pyruvate dehydrogenase kinase putative	unknown	mitochondrion - soluble	1	mitochondrion - soluble
TGGT1_226990	TGME49_226990	hypothetical protein	apical 1	apical 1	1	apical 1
TGGT1_227870	TGME49_227870	Tim10/DDP family zinc finger superfamily protein	unknown	mitochondrion - soluble	0	unknown
TGGT1_273950	TGME49_273950	replication factor C subunit 5 putative	nucleus - chromatin	nucleus - chromatin	1	nucleus - chromatin
TGGT1_237870	TGME49_237870	FYVE zinc finger domain-containing protein	endomembrane vesicles	endomembrane vesicles	1	endomembrane vesicles
TGGT1_311890	TGME49_311890	hypothetical protein	unknown	cytosol	1	cytosol
TGGT1_226980	TGME49_226980	hypothetical protein	unknown	cytosol	1	cytosol
TGGT1_222900	TGME49_222900	phosphoserine phosphatase	unknown	nucleus - chromatin	0.84	unknown
TGGT1_309950	TGME49_309950	NLE (NUC135) domain-containing protein	unknown	nucleus - non-chromatin	1	nucleus - non-chromatin
TGGT1_304470	TGME49_304470	oxidoreductase putative	unknown	ER	1	ER
TGGT1_244670	TGME49_244670	hypothetical protein	unknown	IMC	1	IMC
TGGT1_207990	TGME49_207990	ribosomal RNA large subunit methyltransferase J protein	unknown	nucleolus	1	nucleolus
TGGT1_234510	TGME49_234510	ankyrin repeat-containing protein	unknown	mitochondrion - soluble	0	unknown
TGGT1_250330	TGME49_250330	hypothetical protein	unknown	ER	1	ER
TGGT1_224240	TGME49_224240	protein phosphatase 2C domain-containing protein	unknown	nucleus - chromatin	0.93	unknown
TGGT1_218840	TGME49_218840	mutS domain protein	unknown	mitochondrion - soluble	1	mitochondrion - soluble
TGGT1_222270	TGME49_222270	hypothetical protein	unknown	apicoplast	1	apicoplast
TGGT1_268790	TGME49_268790	hypothetical protein	unknown	dense granules	1	dense granules
TGGT1_276180	TGME49_276180	histone acetyltransferase TAF1/250	unknown	nucleus - chromatin	0	unknown
TGGT1_215785	TGME49_215785	rhoptry protein ROP2A	unknown	rhoptries 1	1	rhoptries 1
TGGT1_236110	TGME49_236110	autophagy-related protein 3 atg3 putative	unknown	nucleus - chromatin	1	nucleus - chromatin
TGGT1_262560	TGME49_262560	hypothetical protein	unknown	PM - integral	0.99	unknown
TGGT1_227030	TGME49_227030	hypothetical protein	unknown	nucleus - chromatin	1	nucleus - chromatin
TGGT1_319900	TGME49_319900	hypothetical protein	unknown	apical 1	1	apical 1
TGGT1_202250	TGME49_202250	hypothetical protein	unknown	Golgi	1	Golgi
TGGT1_213520	TGME49_213520	peptidase M20D amidohydrolase	unknown	ER 2	0	unknown
TGGT1_218820	TGME49_218820	alba 2	unknown	nucleus - non-chromatin	1	nucleus - non-chromatin
TGGT1_203450	TGME49_203450	DUF3228 domain-containing protein	unknown	cytosol	1	cytosol
TGGT1_315080	TGME49_315080	hypothetical protein	unknown	nucleus - chromatin	0.99	unknown
TGGT1_264200	TGME49_264200	hypothetical protein	apicoplast	apicoplast	1	apicoplast
TGGT1_266120	TGME49_266120	thioredoxin-dependent peroxidase TPX1/2	unknown	Golgi	0	unknown
TGGT1_309190	TGME49_309190	hypothetical protein	unknown	nucleus - chromatin	0	unknown
TGGT1_212930	TGME49_212930	NifU family domain-containing protein	unknown	mitochondrion - soluble	1	mitochondrion - soluble
TGGT1_246940	TGME49_246940	hypothetical protein	unknown	IMC	0	unknown
TGGT1_210380	TGME49_210380	hypothetical protein	unknown	Golgi	1	Golgi
TGGT1_203970	TGME49_203970	dolichyl-diphosphooligosaccharide--protein glycosyltransferase	ER	ER	1	ER
TGGT1_250750	TGME49_250750	tRNA (uracil-5-)-methyltransferase	unknown	nucleus - non-chromatin	1	nucleus - non-chromatin
TGGT1_202840	TGME49_202840	FHA domain-containing protein	unknown	cytosol	0.97	unknown
TGGT1_225000	TGME49_225000	hypothetical protein	unknown	nucleus - chromatin	0.79	unknown
TGGT1_218250	TGME49_218250	TAP42 family protein	unknown	cytosol	1	cytosol
TGGT1_283590	TGME49_283590	NLI interacting factor family phosphatase	mitochondrion - membranes	mitochondrion - membranes	1	mitochondrion - membranes
TGGT1_217020	TGME49_217020	ATPase AFG1 family protein	unknown	mitochondrion - soluble	1	mitochondrion - soluble
TGGT1_218950	TGME49_218950	hypothetical protein	unknown	nucleus - chromatin	0.01	unknown
TGGT1_262520	TGME49_262520	cyclophilin putative	unknown	mitochondrion - soluble	0	unknown
TGGT1_233230	TGME49_233230	RNA-binding protein 8A family protein	nucleus - non-chromatin	nucleus - non-chromatin	1	nucleus - non-chromatin
TGGT1_289630	TGME49_289630	microneme protein MIC16	micronemes	micronemes	1	micronemes
TGGT1_202380	TGME49_202380	rab GDI alpha putative	unknown	cytosol	1	cytosol
TGGT1_294890	TGME49_294890	hypothetical protein	unknown	apicoplast	1	apicoplast
TGGT1_244210	TGME49_244210	RNA polymerase-associated protein RTF1	unknown	nucleus - non-chromatin	1	nucleus - non-chromatin
TGGT1_230060	TGME49_230060	acetyltransferase GNAT family protein	unknown	nucleus - chromatin	1	nucleus - chromatin
TGGT1_227290	TGME49_227290	histone deacetylase HDAC3	unknown	nucleus - chromatin	1	nucleus - chromatin
TGGT1_294770	TGME49_294770	Armadillo/beta-catenin family repeat-containing protein	unknown	nucleus - chromatin	1	nucleus - chromatin
TGGT1_231140	TGME49_231140	ribosomal protein RPS25	40S ribosome	40S ribosome	1	40S ribosome
TGGT1_320430	TGME49_320430	cell-cycle-control protein (translation regulation) putative	unknown	nucleus - non-chromatin	0.99	unknown
TGGT1_257530	TGME49_257530	transporter major facilitator family protein	PM - integral	PM - integral	1	PM - integral
TGGT1_309820	TGME49_309820	ribosomal protein RPL11	unknown	40S ribosome	1	40S ribosome
TGGT1_309220	TGME49_309220	GTPase activating protein for Arf protein	unknown	cytosol	0.99	unknown
TGGT1_313060	TGME49_313060	eukaryotic translation initiation factor 2B putative	unknown	cytosol	0.98	unknown
TGGT1_222210	TGME49_222210	SPFH domain / Band 7 family protein	unknown	mitochondrion - membranes	1	mitochondrion - membranes
TGGT1_305030	TGME49_305030	kinase pfkB family protein	unknown	cytosol	1	cytosol
TGGT1_249650	TGME49_249650	apolipoprotein A-I binding protein putative	unknown	nucleus - non-chromatin	0.97	unknown
TGGT1_203490	TGME49_203490	GNL3L/Grn1 GTPase	unknown	nucleus - non-chromatin	1	nucleus - non-chromatin
TGGT1_291640	TGME49_291640	aspartate carbamoyltransferase	unknown	cytosol	1	cytosol
TGGT1_233930	TGME49_233930	CAF1 family ribonuclease	unknown	mitochondrion - soluble	1	mitochondrion - soluble
TGGT1_288740	TGME49_288740	L-asparaginase putative	unknown	cytosol	1	cytosol
TGGT1_254870	TGME49_254870	hypothetical protein	unknown	cytosol	1	cytosol
TGGT1_223410	TGME49_223410	eukaryotic initiation factor-4E putative	unknown	nucleus - chromatin	0.97	unknown
TGGT1_217780	TGME49_217780	Sec20 protein	unknown	ER	0	unknown
TGGT1_226020	TGME49_226020	transporter major facilitator family protein	unknown	micronemes	1	micronemes
TGGT1_311680	TGME49_311680	FUN14 family protein	unknown	mitochondrion - membranes	1	mitochondrion - membranes
TGGT1_244150	TGME49_244150	glycerate kinase	unknown	cytosol	1	cytosol
TGGT1_314400	TGME49_314400	pyruvate dehydrogenase E1 component beta subunit putative	unknown	mitochondrion - soluble	1	mitochondrion - soluble
TGGT1_254210	TGME49_254210	RNA recognition motif-containing protein	unknown	nucleus - non-chromatin	1	nucleus - non-chromatin
TGGT1_232780	TGME49_232780	hypothetical protein	unknown	dense granules	0	unknown
TGGT1_265500	TGME49_265500	chloride transporter chloride channel (ClC) family protein	unknown	Golgi	0	unknown
TGGT1_238190	TGME49_238190	DNA-directed RNA polymerase II RPB3	unknown	nucleus - non-chromatin	1	nucleus - non-chromatin
TGGT1_258980	TGME49_258980	hypothetical protein	unknown	nucleus - chromatin	0.98	unknown
TGGT1_319570	TGME49_319570	WD domain G-beta repeat-containing protein	unknown	cytosol	1	cytosol
TGGT1_318560	TGME49_318560	ATPase/histidine kinase/DNA gyrase B/HSP90 domain-containing protein	unknown	mitochondrion - soluble	1	mitochondrion - soluble
TGGT1_258500	TGME49_258500	hypothetical protein	unknown	nucleus - non-chromatin	1	nucleus - non-chromatin
TGGT1_315150	TGME49_315150	eukaryotic initiation factor-4E putative	unknown	nucleus - non-chromatin	0.84	unknown
TGGT1_209960	TGME49_209960	glycosyltransferase	unknown	cytosol	0.99	cytosol
TGGT1_267710	TGME49_267710	CPSF A subunit region protein	unknown	nucleus - non-chromatin	0.95	unknown
TGGT1_270250	TGME49_270250	dense granule protein GRA1	dense granules	dense granules	1	dense granules
TGGT1_266400	TGME49_266400	hypothetical protein	unknown	nucleus - non-chromatin	0	unknown
TGGT1_218940	TGME49_218940	hypothetical protein	unknown	mitochondrion - membranes	1	mitochondrion - membranes
TGGT1_226590	TGME49_226590	cytochrome C oxidase subunit IIa putative	mitochondrion - membranes	mitochondrion - membranes	1	mitochondrion - membranes
TGGT1_259710	TGME49_259710	protein kinase	unknown	mitochondrion - soluble	1	mitochondrion - soluble
TGGT1_310170	TGME49_310170	hypothetical protein	unknown	nucleus - chromatin	0.98	unknown
TGGT1_230220	TGME49_230220	hypothetical protein	unknown	nucleus - chromatin	1	nucleus - chromatin
TGGT1_213350	TGME49_213350	ribosomal protein RPS15	40S ribosome	40S ribosome	1	40S ribosome
TGGT1_269840	TGME49_269840	proteasome regulatory subunit	19S proteasome	19S proteasome	1	19S proteasome
TGGT1_268970	TGME49_268970	hypothetical protein	unknown	dense granules	1	dense granules
TGGT1_215060	TGME49_215060	small GTP-binding protein sar1 putative	unknown	nucleus - chromatin	1	nucleus - chromatin
TGGT1_289970	TGME49_289970	hypothetical protein	unknown	nucleus - chromatin	0	unknown
TGGT1_297400	TGME49_297400	hypothetical protein	unknown	PM - integral	0	unknown
TGGT1_267500	TGME49_267500	hypothetical protein	unknown	IMC	0	unknown
TGGT1_282180	TGME49_282180	hypothetical protein	unknown	mitochondrion - membranes	1	mitochondrion - membranes
TGGT1_312600	TGME49_312600	heat shock protein HSP21	unknown	cytosol	0.94	unknown
TGGT1_210300	TGME49_210300	hypothetical protein	unknown	nucleus - chromatin	0	unknown
TGGT1_208850	TGME49_208850	SAG-related sequence SRS11	PM - peripheral 1	PM - peripheral 1	1	PM - peripheral 1
TGGT1_247050	TGME49_247050	hypothetical protein	unknown	nucleus - chromatin	0.95	unknown
TGGT1_229210	TGME49_229210	small nuclear ribonucleoprotein polypeptide A' putative	nucleus - non-chromatin	nucleus - non-chromatin	1	nucleus - non-chromatin
TGGT1_212880	TGME49_212880	surface antigen repeat-containing protein	unknown	nucleus - chromatin	0	unknown
TGGT1_228000	TGME49_228000	splicing factor 3A subunit 2 putative	nucleus - non-chromatin	nucleus - non-chromatin	1	nucleus - non-chromatin
TGGT1_248890	TGME49_248890	actin-like protein ALP3b	unknown	nucleus - chromatin	1	nucleus - chromatin
TGGT1_203510	TGME49_203510	zinc finger C3HC4 type (RING finger) domain-containing protein	unknown	Golgi	0	unknown
TGGT1_320450	TGME49_320450	ribosome biogenesis regulatory protein (rrs1) protein	unknown	nucleus - non-chromatin	1	nucleus - non-chromatin
TGGT1_236010	TGME49_236010	prenylcysteine oxidase	unknown	apicoplast	0	unknown
TGGT1_263710	TGME49_263710	acyl-CoA:cholesterol acyltransferase alpha ACAT1-alpha	unknown	ER	1	ER
TGGT1_253520	TGME49_253520	U3 small nucleolar RNA-associated protein 6 protein	unknown	nucleus - non-chromatin	1	nucleus - non-chromatin
TGGT1_254930	TGME49_254930	hypothetical protein	unknown	Golgi	1	Golgi
TGGT1_268980	TGME49_268980	hypothetical protein	unknown	PM - integral	1	PM - integral
TGGT1_231190	TGME49_231190	arsenite-activated ATPase family protein	unknown	cytosol	1	cytosol
TGGT1_266070	TGME49_266070	ribosomal protein RPL31	60S ribosome	60S ribosome	1	60S ribosome
TGGT1_213550	TGME49_213550	DHHC zinc finger domain-containing protein	unknown	Golgi	0	unknown
TGGT1_208842	TGME49_208842	DEAD/DEAH box helicase domain-containing protein	unknown	apicoplast	1	apicoplast
TGGT1_246040	TGME49_246040	MIF4G domain-containing protein	unknown	nucleus - chromatin	0.99	nucleus - chromatin
TGGT1_231370	TGME49_231370	phospholipase patatin family protein	unknown	apicoplast	1	apicoplast
TGGT1_261480	TGME49_261480	phosphatidyl serine synthase	unknown	ER	1	ER
TGGT1_282140	TGME49_282140	cwf21 protein	unknown	nucleus - non-chromatin	1	nucleus - non-chromatin
TGGT1_271100	TGME49_271100	NUC153 domain-containing protein	unknown	nucleus - non-chromatin	0.63	unknown
TGGT1_227620	TGME49_227620	dense granule protein GRA2	dense granules	dense granules	1	dense granules
TGGT1_250830	TGME49_250830	SAC3/GANP family protein	unknown	19S proteasome	1	19S proteasome
TGGT1_305770	TGME49_305770	ABC transporter ATP-binding domain-containing protein	unknown	cytosol	0.99	cytosol
TGGT1_207120	TGME49_207120	Sad1/UNC family protein	unknown	ER	0.99	ER
TGGT1_249480	TGME49_249480	tetratricopeptide repeat-containing protein	unknown	nucleus - chromatin	0.95	unknown
TGGT1_203990	TGME49_203990	rhoptry protein ROP12	rhoptries 1	rhoptries 1	1	rhoptries 1
TGGT1_293230	TGME49_293230	hypothetical protein	unknown	nucleus - non-chromatin	1	nucleus - non-chromatin
TGGT1_247930	TGME49_247930	SNARE domain-containing protein	Golgi	Golgi	1	Golgi
TGGT1_218420	TGME49_218420	WD domain G-beta repeat-containing protein	nucleus - non-chromatin	nucleus - non-chromatin	1	nucleus - non-chromatin
TGGT1_308970	TGME49_308970	hypothetical protein	unknown	dense granules	1	dense granules
TGGT1_237560	TGME49_237560	iron-sulfur cluster protein ISCU	mitochondrion - soluble	mitochondrion - soluble	1	mitochondrion - soluble
TGGT1_254050	TGME49_254050	optic atrophy 3 protein (opa3) protein	unknown	mitochondrion - soluble	0	unknown
TGGT1_283740	TGME49_283740	RNA recognition motif-containing protein	unknown	nucleus - non-chromatin	1	nucleus - non-chromatin
TGGT1_221190	TGME49_221190	mrna cleavage factor family protein putative	unknown	cytosol	0.85	unknown
TGGT1_249260	TGME49_249260	cell-cycle-associated protein kinase CDK putative	unknown	nucleus - chromatin	0	unknown
TGGT1_316570	TGME49_316570	hypothetical protein	unknown	Golgi	0	unknown
TGGT1_305190	TGME49_305190	CorA family Mg2+ transporter protein	unknown	PM - integral	0.99	PM - integral
TGGT1_313990	TGME49_313990	CBF/Mak21 family protein	unknown	nucleus - non-chromatin	1	nucleus - non-chromatin
TGGT1_254300	TGME49_254300	hypothetical protein	unknown	40S ribosome	0.99	unknown
TGGT1_216480	TGME49_216480	NMD3 family protein	unknown	nucleus - non-chromatin	0.99	unknown
TGGT1_297880	TGME49_297880	dense granule protein DG32	unknown	dense granules	1	dense granules
TGGT1_323110	TGME49_323110	hypothetical protein	unknown	dense granules	1	dense granules
TGGT1_268330	TGME49_268330	hypothetical protein	unknown	nucleus - chromatin	0.95	unknown
TGGT1_210820	TGME49_210820	hypothetical protein	rhoptries 2	rhoptries 2	1	rhoptries 2
TGGT1_214180	TGME49_214180	ENTH domain-containing protein	unknown	nucleus - chromatin	1	nucleus - chromatin
TGGT1_214190	TGME49_214190	SAG-related sequence SRS46	PM - peripheral 1	PM - peripheral 1	1	PM - peripheral 1
TGGT1_219720	TGME49_219720	Ras-related protein Rab-5C putative	unknown	Golgi	0	unknown
TGGT1_283730	TGME49_283730	endomembrane protein 70 subfamily protein	unknown	Golgi	1	Golgi
TGGT1_253940	TGME49_253940	CAM Kinase family incomplete catalytic triad	unknown	PM - integral	1	PM - integral
TGGT1_288570	TGME49_288570	hypothetical protein	unknown	nucleus - chromatin	1	nucleus - chromatin
TGGT1_314850	TGME49_314850	hypothetical protein	unknown	ER	0	unknown
TGGT1_289730	TGME49_289730	Pep3/Vps18/deep orange family protein	unknown	nucleus - chromatin	1	nucleus - chromatin
TGGT1_258780	TGME49_258780	OTU family cysteine protease	unknown	PM - peripheral 2	0	unknown
TGGT1_211090	TGME49_211090	aminotransferase class V superfamily protein	unknown	mitochondrion - soluble	1	mitochondrion - soluble
TGGT1_272400	TGME49_272400	casein kinase ii regulatory subunit protein	unknown	cytosol	1	cytosol
TGGT1_243290	TGME49_243290	hypothetical protein	unknown	ER	1	ER
TGGT1_286650	TGME49_286650	hypothetical protein	unknown	mitochondrion - membranes	1	mitochondrion - membranes
TGGT1_236620	TGME49_236620	protein kinase (incomplete catalytic triad)	unknown	nucleus - chromatin	1	nucleus - chromatin
TGGT1_235730	TGME49_235730	hypothetical protein	unknown	mitochondrion - membranes	1	mitochondrion - membranes
TGGT1_215230	TGME49_215230	RNA recognition motif-containing protein	unknown	cytosol	1	cytosol
TGGT1_217000	TGME49_217000	hypothetical protein	unknown	nucleus - non-chromatin	1	nucleus - non-chromatin
TGGT1_263810	TGME49_263810	hypothetical protein	unknown	ER	0	unknown
TGGT1_295350	TGME49_295350	nucleoside diphosphate kinase putative	unknown	cytosol	1	cytosol
TGGT1_273360	TGME49_273360	ABC transporter transmembrane region domain-containing protein	unknown	endomembrane vesicles	1	endomembrane vesicles
TGGT1_262010	TGME49_262010	calmodulin CAM2	apical 2	apical 2	1	apical 2
TGGT1_223610	TGME49_223610	hypothetical protein	unknown	nucleus - chromatin	1	nucleus - chromatin
TGGT1_208500	TGME49_208500	protein phosphatase 2C domain-containing protein	unknown	cytosol	1	cytosol
TGGT1_258730	TGME49_258730	hypothetical protein	unknown	ER	1	ER
TGGT1_313350	TGME49_313350	hypothetical protein	unknown	nucleus - chromatin	1	nucleus - chromatin
TGGT1_220570	TGME49_220570	hypothetical protein	unknown	Golgi	1	Golgi
TGGT1_277090	TGME49_277090	carrier superfamily protein	unknown	mitochondrion - membranes	1	mitochondrion - membranes
TGGT1_295730	TGME49_295730	tetratricopeptide repeat-containing protein	unknown	cytosol	0.98	unknown
TGGT1_235750	TGME49_235750	ULK kinase	unknown	PM - integral	1	PM - integral
TGGT1_233430	TGME49_233430	hypothetical protein	unknown	Golgi	0	unknown
TGGT1_266310	TGME49_266310	Alpha-1 3-mannosyl-glycoprotein 2-beta-N-acetylglucosaminyltransferase	Golgi	Golgi	1	Golgi
TGGT1_248480	TGME49_248480	ribosomal protein RPS9	40S ribosome	40S ribosome	1	40S ribosome
TGGT1_234410	TGME49_234410	transporter small conductance mechanosensitive ion channel (MscS) family protein	unknown	PM - integral	1	PM - integral
TGGT1_225890	TGME49_225890	hypothetical protein	unknown	nucleus - non-chromatin	1	nucleus - non-chromatin
TGGT1_214530	TGME49_214530	DnaJ domain-containing protein	unknown	mitochondrion - membranes	1	mitochondrion - membranes
TGGT1_235990	TGME49_235990	hypothetical protein	unknown	nucleus - chromatin	0	unknown
TGGT1_222410	TGME49_222410	hypothetical protein	unknown	ER	1	ER
TGGT1_200460	TGME49_200460	hypothetical protein	unknown	Golgi	1	Golgi
TGGT1_300240	TGME49_300240	syntaxin 6 n-terminal protein	Golgi	Golgi	1	Golgi
TGGT1_223070	TGME49_223070	hypothetical protein	unknown	cytosol	1	cytosol
TGGT1_263650	TGME49_263650	pre-mRNA-processing protein 8 putative	unknown	nucleus - non-chromatin	1	nucleus - non-chromatin
TGGT1_293380	TGME49_293380	histone lysine acetyltransferase HAT1	unknown	nucleus - chromatin	0.98	unknown
TGGT1_269800	TGME49_269800	glutamine-dependent NAD(+) synthetase protein putative	unknown	cytosol	1	cytosol
TGGT1_312230	TGME49_312230	DNA topoisomerase 2 putative	unknown	cytosol	0	unknown
TGGT1_279330	TGME49_279330	DEAD/DEAH box helicase family protein	unknown	nucleolus	1	nucleolus
TGGT1_257340	TGME49_257340	Ras family protein	unknown	Golgi	1	Golgi
TGGT1_261030	TGME49_261030	pyridine nucleotide-disulfide oxidoreductase domain-containing protein	unknown	mitochondrion - soluble	1	mitochondrion - soluble
TGGT1_242380	TGME49_242380	fatty acid elongase	ER	ER	1	ER
TGGT1_285760	TGME49_285760	U-snRNP-associated cyclophilin family protein	nucleus - non-chromatin	nucleus - non-chromatin	1	nucleus - non-chromatin
TGGT1_255690	TGME49_255690	2-C-methyl-D-erythritol 2 4-cyclodiphosphate synthase domain-containing protein	apicoplast	apicoplast	1	apicoplast
TGGT1_309920	TGME49_309920	hypothetical protein	unknown	mitochondrion - membranes	1	mitochondrion - membranes
TGGT1_297900	TGME49_297900	hypothetical protein	unknown	dense granules	1	dense granules
TGGT1_263440	TGME49_263440	hypothetical protein	unknown	nucleus - non-chromatin	1	nucleus - non-chromatin
TGGT1_208710	TGME49_208710	DNA/RNA non-specific endonuclease	unknown	mitochondrion - membranes	1	mitochondrion - membranes
TGGT1_313580	TGME49_313580	cytochrome b5 family heme/steroid binding domain-containing protein	unknown	nucleus - chromatin	1	nucleus - chromatin
TGGT1_320000	TGME49_320000	SCY kinase (incomplete catalytic triad)	unknown	nucleus - chromatin	1	nucleus - chromatin
TGGT1_229930	TGME49_229930	p25-alpha family protein	unknown	nucleus - chromatin	0.99	unknown
TGGT1_246930	TGME49_246930	calmodulin CAM1	apical 2	apical 2	1	apical 2
TGGT1_294010	TGME49_294010	yrdC domain-containing protein	unknown	cytosol	0.99	cytosol
TGGT1_281400	TGME49_281400	phosphofructokinase domain-containing protein	unknown	nucleus - chromatin	1	nucleus - chromatin
TGGT1_242460	TGME49_242460	mitochondrial carrier superfamily protein	unknown	mitochondrion - membranes	1	mitochondrion - membranes
TGGT1_297530	TGME49_297530	DNA-directed RNA polymerase I RPA2	unknown	nucleus - non-chromatin	1	nucleus - non-chromatin
TGGT1_215700	TGME49_215700	phosphatidylinositol 3- and 4-kinase	unknown	nucleus - chromatin	0.91	unknown
TGGT1_305910	TGME49_305910	hypothetical protein	unknown	cytosol	1	cytosol
TGGT1_207590	TGME49_207590	protein phosphatase 2C domain-containing protein	unknown	cytosol	0	unknown
TGGT1_246100	TGME49_246100	phosducin putative	unknown	cytosol	1	cytosol
TGGT1_224720	TGME49_224720	SPOC domain-containing protein	unknown	nucleus - non-chromatin	1	nucleus - non-chromatin
TGGT1_216630	TGME49_216630	trigger factor protein putative	unknown	apicoplast	1	apicoplast
TGGT1_212990	TGME49_212990	hypothetical protein	unknown	endomembrane vesicles	1	endomembrane vesicles
TGGT1_235490	TGME49_235490	hypothetical protein	unknown	cytosol	1	cytosol
TGGT1_302000	TGME49_302000	chaperone clp putative	apicoplast	apicoplast	1	apicoplast
TGGT1_253350	TGME49_253350	hypothetical protein	unknown	apicoplast	1	apicoplast
[truncated: 1,833 more rows]
