# Supplementary material for: Analysis of CDPK1 targets identifies a trafficking adaptor complex that regulates microneme exocytosis in Toxoplasma
Source: eLife. 2023 Nov 7;12:RP85654. doi: 10.7554/eLife.85654 (PMC10629828; doi:10.7554/eLife.85654)
Supplement: Supplementary file 11. [file elife-85654-supp11.zip › Supplementary file - Phosphoproteomics/Processed_DF-elu-with-hit-classes.csv]

Checked	Confidence	Sequence	Annotated.Sequence	Modifications	Modifications..all.possible.sites.	Modifications.in.Master.Proteins	Modifications.in.Master.Proteins..all.Sites.	Qvality.PEP	Qvality.q.value	X..Protein.Groups	X..Proteins	X..PSMs	Master.Protein.Accessions	Master.Protein.Descriptions	Positions.in.Master.Proteins	X..Missed.Cleavages	Theo..MH...Da.	Sequence.Length	Abundance.Ratio...heavy..eluate..dKu80.....light..eluate..1M.	Abundance.Ratio...heavy..supernatant..dKu80.....light..supernatant..1M.	Abundance.Ratio..log2....heavy..eluate..dKu80.....light..eluate..1M.	Abundance.Ratio..log2....heavy..supernatant..dKu80.....light..supernatant..1M.	Abundance.Ratio.P.Value...heavy..eluate..dKu80.....light..eluate..1M.	Abundance.Ratio.P.Value...heavy..supernatant..dKu80.....light..supernatant..1M.	Abundance.Ratio.Adj..P.Value...heavy..eluate..dKu80.....light..eluate..1M.	Abundance.Ratio.Adj..P.Value...heavy..supernatant..dKu80.....light..supernatant..1M.	Abundance.Ratio.Variability.......heavy..eluate..dKu80.....light..eluate..1M.	Abundance.Ratio.Variability.......heavy..supernatant..dKu80.....light..supernatant..1M.	Abundance.Ratios..by.Bio..Rep.....heavy..eluate..dKu80.1.....light..eluate..1M.1.	Abundance.Ratios..by.Bio..Rep.....heavy..eluate..dKu80.2.....light..eluate..1M.2.	Abundance.Ratios..by.Bio..Rep.....heavy..eluate..dKu80.3.....light..eluate..1M.3.	Abundance.Ratios..by.Bio..Rep.....heavy..supernatant..dKu80.1.....light..supernatant..1M.1.	Abundance.Ratios..by.Bio..Rep.....heavy..supernatant..dKu80.2.....light..supernatant..1M.2.	Abundance.Ratios..by.Bio..Rep.....heavy..supernatant..dKu80.3.....light..supernatant..1M.3.	Abundance.Ratios..log2...by.Bio..Rep.....heavy..eluate..dKu80.1.....light..eluate..1M.1.	Abundance.Ratios..log2...by.Bio..Rep.....heavy..eluate..dKu80.2.....light..eluate..1M.2.	Abundance.Ratios..log2...by.Bio..Rep.....heavy..eluate..dKu80.3.....light..eluate..1M.3.	Abundance.Ratios..log2...by.Bio..Rep.....heavy..supernatant..dKu80.1.....light..supernatant..1M.1.	Abundance.Ratios..log2...by.Bio..Rep.....heavy..supernatant..dKu80.2.....light..supernatant..1M.2.	Abundance.Ratios..log2...by.Bio..Rep.....heavy..supernatant..dKu80.3.....light..supernatant..1M.3.	Abundances..Grouped...light..eluate..1M	Abundances..Grouped...heavy..eluate..dKu80	Abundances..Grouped...light..supernatant..1M	Abundances..Grouped...heavy..supernatant..dKu80	Abundances..Grouped..CV......light..eluate..1M	Abundances..Grouped..CV......heavy..eluate..dKu80	Abundances..Grouped..CV......light..supernatant..1M	Abundances..Grouped..CV......heavy..supernatant..dKu80	Abundances..by.Bio..Rep....light..eluate..1M.1
FALSE	High	EVLHDKVEQVVVSNR	[K].EVLHDKVEQVVVSNR.[I]					2.18382e-05	0	1	1	21	TGGT1_288380	transcript=TGGT1_288380-t26_1 | gene=TGGT1_288380 | organism=Toxoplasma_gondii_GT1 | gene_product=heat shock protein HSP90 | transcript_product=heat shock protein HSP90 | location=TGGT1_chrIX:2294323-2298742(+) | protein_length=708 | sequence_SO=chromosome | SO=protein_coding	TGGT1_288380-t26_1-p1 [554-568]	1	1750.94462	15	2.218	0.764	1.15	-0.39	0.065667229	0.014017557	0.444977006	0.204185338	41.52	0.72	3.481	2.218	1.597	0.77	0.764	0.689	1.8	1.15	0.68	-0.38	-0.39	-0.54	531390.6875	1604452.25	4252135.305	3247873.5	28.07	34.05	33.22	27.24	460902.125
FALSE	High	EVDEQMLNVQNK	[K].EVDEQMLNVQNK.[N]	1xOxidation [M6]	1xOxidation [M6]			2.44268e-05	0	2	3	24	TGGT1_221620; TGGT1_266960-t26_1-p1	transcript=TGGT1_221620-t26_1 | gene=TGGT1_221620 | organism=Toxoplasma_gondii_GT1 | gene_product=putative beta-tubulin | transcript_product=putative beta-tubulin | location=TGGT1_chrII:472166-474503(-) | protein_length=449 | sequence_SO=chromosome | SO=protein_coding transcript=TGGT1_266960-t26_1 | gene=TGGT1_266960 | organism=Toxoplasma_gondii_GT1 | gene_product=beta-tubulin | transcript_produc…	TGGT1_221620-t26_1-p1 [325-336]; TGGT1_266960-t26_1-p1 [325-336]	0	1462.68423	12	0.645	0.687	-0.63	-0.54	0.002061438	0.286537704	0.205516938	0.571504226	0.45	22.83	0.681	0.645	0.64	0.687	0.911	0.171	-0.56	-0.63	-0.64	-0.54	-0.13	-2.55	626322.75	405011.875	1163022.594	797600.5625	47.32	48.57	35.21	48.74	626322.75
FALSE	High	IAAGPLVEATLK	[R].IAAGPLVEATLK.[A]					7.38582e-05	0	1	1	20	TGGT1_243730	transcript=TGGT1_243730-t26_1 | gene=TGGT1_243730 | organism=Toxoplasma_gondii_GT1 | gene_product=rhoptry protein ROP9 | transcript_product=rhoptry protein ROP9 | location=TGGT1_chrVI:2733555-2736099(+) | protein_length=353 | sequence_SO=chromosome | SO=protein_coding	TGGT1_243730-t26_1-p1 [241-252]	0	1182.70925	12	0.78	0.81	-0.36	-0.3	0.01540137	0.006965535	0.265017112	0.197598772	0.46	1.61	0.776	0.78	0.846	0.774	0.81	0.824	-0.37	-0.36	-0.24	-0.37	-0.3	-0.28	328610.125	272813.4375	4169492.75	3378297.125	25.73	27.19	58.04	60.38	351752.7188
FALSE	High	IAADVAASEFFLQDDK	[K].IAADVAASEFFLQDDK.[V]					1.82859e-06	0	1	1	6	TGGT1_268850	transcript=TGGT1_268850-t26_1 | gene=TGGT1_268850 | organism=Toxoplasma_gondii_GT1 | gene_product=enolase 2 | transcript_product=enolase 2 | location=TGGT1_chrVIII:6248823-6250901(-) | protein_length=475 | sequence_SO=chromosome | SO=protein_coding	TGGT1_268850-t26_1-p1 [280-295]	0	1739.84866	16	1.206	0.894	0.27	-0.16	0.56705785	0.110002483	0.816662105	0.404505234	71.22	5.85	1.786	0.039	1.206	0.894	0.938	0.795	0.84	-4.67	0.27	-0.16	-0.09	-0.33	185109.2969	7695.806873	784401.041	714049.3125	126.49	169.24	95.93	88.08	4310.030811
FALSE	High	MEDLLELFR	[K].MEDLLELFR.[A]	1xOxidation [M1]	1xOxidation [M1]			0.000133778	0	1	1	8	TGGT1_213350	transcript=TGGT1_213350-t26_1 | gene=TGGT1_213350 | organism=Toxoplasma_gondii_GT1 | gene_product=ribosomal protein RPS15 | transcript_product=ribosomal protein RPS15 | location=TGGT1_chrV:820008-821446(-) | protein_length=150 | sequence_SO=chromosome | SO=protein_coding	TGGT1_213350-t26_1-p1 [35-43]	0	1181.58709	9	0.854	0.89	-0.23	-0.17	0.3941012	0.213625102	0.736918423	0.521535156	18.28	9.38	0.854	0.999	0.044	0.961	0.89	0.704	-0.23	0	-4.52	-0.06	-0.17	-0.51	275758.5938	232419.2939	814868.1563	725587.4375	39.96	99.93	60.26	43.25	272076.0313
FALSE	High	SAESLNANVTR	[R].SAESLNANVTR.[L]					0.000126715	0	1	1	16	TGGT1_263050	transcript=TGGT1_263050-t26_1 | gene=TGGT1_263050 | organism=Toxoplasma_gondii_GT1 | gene_product=ribosomal protein RPL13 | transcript_product=ribosomal protein RPL13 | location=TGGT1_chrVIIb:826699-830544(-) | protein_length=355 | sequence_SO=chromosome | SO=protein_coding	TGGT1_263050-t26_1-p1 [247-257]	0	1161.58584	11	0.808	0.744	-0.31	-0.43	0.115616731	0.023263698	0.555274911	0.213375768	6.2	2.35	0.808	0.86	0.606	0.744	0.829	0.722	-0.31	-0.22	-0.72	-0.43	-0.27	-0.47	141955.8125	113922.4922	3581266.406	2670814.5	60.98	68	15.74	9.96	360685.8108
FALSE	High	KVEEELSLLR	[K].KVEEELSLLR.[R]					0.000142314	0	1	1	16	TGGT1_227280	transcript=TGGT1_227280-t26_1 | gene=TGGT1_227280 | organism=Toxoplasma_gondii_GT1 | gene_product=dense granule protein GRA3 | transcript_product=dense granule protein GRA3 | location=TGGT1_chrX:956231-956899(-) | protein_length=222 | sequence_SO=chromosome | SO=protein_coding	TGGT1_227280-t26_1-p1 [114-123]	1	1215.69433	10	0.81	0.937	-0.3	-0.09	0.379556345	0.25586485	0.733972752	0.550083806	11.91	8.85	0.81	0.018	0.909	0.845	1.001	0.937	-0.3	-5.78	-0.14	-0.24	0	-0.09	281635.4375	216041.1719	3744388	3746920.25	58.05	111.8	78.92	79.53	266791.125
FALSE	High	TELTYAVTSEQIK	[R].TELTYAVTSEQIK.[D]					5.41854e-06	0	1	1	17	TGGT1_219320	transcript=TGGT1_219320-t26_1 | gene=TGGT1_219320 | organism=Toxoplasma_gondii_GT1 | gene_product=acid phosphatase GAP50 | transcript_product=acid phosphatase GAP50 | location=TGGT1_chrXII:907511-910397(-) | protein_length=431 | sequence_SO=chromosome | SO=protein_coding	TGGT1_219320-t26_1-p1 [144-156]	0	1482.76862	13	0.859	0.736	-0.22	-0.44	0.120265989	0.025703918	0.561931661	0.218877879	8.48	1.72	0.732	0.859	0.925	0.736	0.831	0.72	-0.45	-0.22	-0.11	-0.44	-0.27	-0.47	359017.6406	262979.5098	9442115.984	7850488.719	29.23	35.4	53.84	50.51	359017.6406
FALSE	High	MGSMGNYVAQPEGGMEIPTQYDYSQLQQQVSR	[R].MGSMGNYVAQPEGGMEIPTQYDYSQLQQQVSR.[E]	2xPhospho [Y7; T19]; 1xOxidation [M]; 1xLabel:13C(6)15N(4) [R32]	2xPhospho [Y7; T19]; 1xOxidation [M1; M4; M15]; 1xLabel:13C(6)15N(4) [R32]	TGGT1_219270-t26_1-p1 2xPhospho [Y352; T364]	TGGT1_219270-t26_1-p1 2xPhospho [Y352; T364]	0.000162845	0	1	1	12	TGGT1_219270	transcript=TGGT1_219270-t26_1 | gene=TGGT1_219270 | organism=Toxoplasma_gondii_GT1 | gene_product=multi-pass transmembrane protein | transcript_product=multi-pass transmembrane protein | location=TGGT1_chrXII:948336-949904(+) | protein_length=389 | sequence_SO=chromosome | SO=protein_coding	TGGT1_219270-t26_1-p1 [346-377]	0	3778.54997	32	100	1.658	6.64	0.73	0.006688989	0.853882602	0.232219405	0.899274788	0	24.74	100	100	100	1.934	0.422	1.658	6.64	6.64	6.64	0.95	-1.24	0.73	6986.896001	750872.0625	4449.285778	8445.66967	54.65	115.71	31.72	69.63	2509.476451
FALSE	High	EQEQAVEKPSVEGVK	[R].EQEQAVEKPSVEGVK.[A]					4.22709e-05	0	1	1	16	TGGT1_299050	transcript=TGGT1_299050-t26_1 | gene=TGGT1_299050 | organism=Toxoplasma_gondii_GT1 | gene_product=ribosomal protein RPL17 | transcript_product=ribosomal protein RPL17 | location=TGGT1_chrIII:2205438-2207707(-) | protein_length=195 | sequence_SO=chromosome | SO=protein_coding	TGGT1_299050-t26_1-p1 [158-172]	0	1656.84391	15	0.579	0.684	-0.79	-0.55	0.018284561	0.094502276	0.274663645	0.370856989	2.59	9.41	0.579	0.691	0.549	0.684	0.876	0.591	-0.79	-0.53	-0.86	-0.55	-0.19	-0.76	425838.75	263540.4375	2659073.75	2277292.25	22.54	18.94	24.77	16.56	580213.875
FALSE	High	LAALLDGGEASVEK	[R].LAALLDGGEASVEK.[F]					2.69004e-06	0	1	1	18	TGGT1_270510	transcript=TGGT1_270510-t26_1 | gene=TGGT1_270510 | organism=Toxoplasma_gondii_GT1 | gene_product=asparaginyl-tRNA synthetase (NOB+tRNA synthase) | transcript_product=asparaginyl-tRNA synthetase (NOB+tRNA synthase) | location=TGGT1_chrVIII:5218409-5221722(+) | protein_length=676 | sequence_SO=chromosome | SO=protein_coding	TGGT1_270510-t26_1-p1 [173-186]	0	1372.73184	14	0.721	0.735	-0.47	-0.44	0.007304915	0.00400572	0.232219405	0.197598772	0.93	2.16	0.712	0.775	0.721	0.755	0.735	0.705	-0.49	-0.37	-0.47	-0.41	-0.44	-0.5	300570.75	214009.0625	3422519.51	2582896.5	49.93	47.84	74.49	71.14	300570.75
FALSE	High	VFTMGAENSR	[K].VFTMGAENSR.[S]	1xOxidation [M4]; 1xLabel:13C(6)15N(4) [R10]	1xOxidation [M4]; 1xLabel:13C(6)15N(4) [R10]			0.000214132	0	2	2	23	TGGT1_308090; TGGT1_411430-t26_1-p1	transcript=TGGT1_308090-t26_1 | gene=TGGT1_308090 | organism=Toxoplasma_gondii_GT1 | gene_product=rhoptry protein ROP5 | transcript_product=rhoptry protein ROP5 | location=AAQM03000031:206-1855(-) | protein_length=549 | sequence_SO=contig | SO=protein_coding transcript=TGGT1_411430-t26_1 | gene=TGGT1_411430 | organism=Toxoplasma_gondii_GT1 | gene_product=rhoptry protein ROP5 | transcript_product=…	TGGT1_308090-t26_1-p1 [264-273]; TGGT1_411430-t26_1-p1 [193-202]	0	1137.52325	10	0.239	0.623	-2.06	-0.68	0.054493088	0.016653323	0.412855808	0.204349929	0.22	6.02	0.551	0.233	0.239	0.688	0.623	0.554	-0.86	-2.1	-2.06	-0.54	-0.68	-0.85	1128335.022	262979.625	3887488.5	2674129.58	40.27	89.4	57.93	47.78	1612617.07
FALSE	High	LADAVGVTLGPK	[R].LADAVGVTLGPK.[G]					6.25318e-05	0	1	1	12	TGGT1_247550	transcript=TGGT1_247550-t26_1 | gene=TGGT1_247550 | organism=Toxoplasma_gondii_GT1 | gene_product=heat shock protein HSP60 | transcript_product=heat shock protein HSP60 | location=TGGT1_chrXII:3342084-3346052(-) | protein_length=575 | sequence_SO=chromosome | SO=protein_coding	TGGT1_247550-t26_1-p1 [45-56]	0	1140.6623	12	0.779	0.809	-0.36	-0.31	0.536212687	0.026051578	0.804102307	0.220628738	0.74	3.26	0.773	0.779	14.538	0.836	0.809	0.736	-0.37	-0.36	3.86	-0.26	-0.31	-0.44	104801.1094	115565.0469	1531760.375	1239044.875	80.89	27.79	72.24	65.29	149546.3281
FALSE	High	ESGSAASPEKPANPEPAVPAAPVEK	[R].ESGSAASPEKPANPEPAVPAAPVEK.[K]					1.41754e-07	0	1	1	25	TGGT1_310420	transcript=TGGT1_310420-t26_1 | gene=TGGT1_310420 | organism=Toxoplasma_gondii_GT1 | gene_product=hypothetical protein | transcript_product=hypothetical protein | location=TGGT1_chrXI:1293202-1295045(-) | protein_length=210 | sequence_SO=chromosome | SO=protein_coding	TGGT1_310420-t26_1-p1 [14-38]	0	2430.21471	25	0.685	0.681	-0.55	-0.55	0.043424318	0.018463513	0.373872789	0.204349929	3.62	0.33	0.685	0.721	0.528	0.681	0.782	0.677	-0.55	-0.47	-0.92	-0.55	-0.36	-0.56	380625.8438	257599.8281	2810352.5	2196369.75	18.34	2.35	40.85	36.94	380625.8438
FALSE	High	VGGASEVEVGEAK	[K].VGGASEVEVGEAK.[D]					1.48308e-05	0	1	1	12	TGGT1_247550	transcript=TGGT1_247550-t26_1 | gene=TGGT1_247550 | organism=Toxoplasma_gondii_GT1 | gene_product=heat shock protein HSP60 | transcript_product=heat shock protein HSP60 | location=TGGT1_chrXII:3342084-3346052(-) | protein_length=575 | sequence_SO=chromosome | SO=protein_coding	TGGT1_247550-t26_1-p1 [405-417]	0	1231.61647	13	0.801	0.812	-0.32	-0.3	0.067924684	0.024795896	0.449431568	0.217298298	4.84	0.39	0.801	0.841	0.66	0.815	0.812	0.723	-0.32	-0.25	-0.6	-0.3	-0.3	-0.47	159776.5	105387.5156	1786267.875	1455917.875	61.72	65.96	70.93	64.15	313211.4375
FALSE	High	FAAEIAHNISSR	[K].FAAEIAHNISSR.[K]					2.8216e-05	0	1	1	24	TGGT1_267400	transcript=TGGT1_267400-t26_1 | gene=TGGT1_267400 | organism=Toxoplasma_gondii_GT1 | gene_product=ribosomal protein RPL32 | transcript_product=ribosomal protein RPL32 | location=TGGT1_chrIX:508439-508944(-) | protein_length=134 | sequence_SO=chromosome | SO=protein_coding	TGGT1_267400-t26_1-p1 [94-105]	0	1315.67532	12	0.19	0.886	-2.39	-0.17	0.107635053	0.549519556	0.53965871	0.683248299	3.44	0.16	0.19	0.312	0.025	0.886	0.885	3.176	-2.39	-1.68	-5.35	-0.17	-0.18	1.67	448305.7695	107024.3906	2500035.438	4595244.891	17.37	75.82	70.69	39.42	562791.1563
FALSE	High	FGSVLENVIIDGTTR	[R].FGSVLENVIIDGTTR.[V]					1.03373e-05	0	1	1	8	TGGT1_289650	transcript=TGGT1_289650-t26_1 | gene=TGGT1_289650 | organism=Toxoplasma_gondii_GT1 | gene_product=PEP-carboxykinase I | transcript_product=PEP-carboxykinase I | location=TGGT1_chrIX:3173228-3176423(+) | protein_length=677 | sequence_SO=chromosome | SO=protein_coding	TGGT1_289650-t26_1-p1 [437-451]	0	1620.85916	15	2.74	0.939	1.45	-0.09	0.017782867	0.443893973	0.274663645	0.624486117	23.58	21.67	2.043	3.176	2.74	0.784	0.939	100	1.03	1.67	1.45	-0.35	-0.09	6.64	108164.0313	332982.3438	1535117.243	1625523	74.42	78.39	86.98	81.01	108164.0313
FALSE	High	VDSLNLLQLAPGGALGR	[K].VDSLNLLQLAPGGALGR.[F]	1xLabel:13C(6)15N(4) [R17]	1xLabel:13C(6)15N(4) [R17]			8.57806e-06	0	1	1	10	TGGT1_309120	transcript=TGGT1_309120-t26_1 | gene=TGGT1_309120 | organism=Toxoplasma_gondii_GT1 | gene_product=ribosomal protein RPL4 | transcript_product=ribosomal protein RPL4 | location=TGGT1_chrXI:476484-477734(-) | protein_length=416 | sequence_SO=chromosome | SO=protein_coding	TGGT1_309120-t26_1-p1 [233-249]	0	1703.96781	17	0.65	0.837	-0.62	-0.26	0.286807338	0.075460765	0.694078584	0.329785201	15.35	6.96	0.81	0.083	0.65	0.837	0.893	0.731	-0.3	-3.59	-0.62	-0.26	-0.16	-0.45	277465.875	224614.8125	1787824.375	1495579	59.13	86.38	111.54	103.38	277465.875
FALSE	High	KLTTVLPGAVLTAK	[R].KLTTVLPGAVLTAK.[V]					1.80786e-05	0	1	1	38	TGGT1_271050	transcript=TGGT1_271050-t26_1 | gene=TGGT1_271050 | organism=Toxoplasma_gondii_GT1 | gene_product=SAG-related sequence SRS34A | transcript_product=SAG-related sequence SRS34A | location=TGGT1_chrVIII:4754604-4755164(+) | protein_length=186 | sequence_SO=chromosome | SO=protein_coding	TGGT1_271050-t26_1-p1 [82-95]	1	1411.88828	14	0.694	0.706	-0.53	-0.5	0.012395277	0.076059113	0.251092381	0.330601366	0.65	1.74	0.687	0.772	0.694	0.706	0.89	0.689	-0.54	-0.37	-0.53	-0.5	-0.17	-0.54	1821178.782	1320491.188	29164854.5	25969085.63	52.72	49.54	53.16	47.23	1821178.782
FALSE	High	VDIIPNDQGNR	[R].VDIIPNDQGNR.[I]					0.000208007	0	1	1	19	TGGT1_311720	transcript=TGGT1_311720-t26_1 | gene=TGGT1_311720 | organism=Toxoplasma_gondii_GT1 | gene_product=chaperonin protein BiP | transcript_product=chaperonin protein BiP | location=TGGT1_chrXI:2188121-2191497(-) | protein_length=668 | sequence_SO=chromosome | SO=protein_coding	TGGT1_311720-t26_1-p1 [61-71]	0	1240.62804	11	0.872	0.807	-0.2	-0.31	0.123400583	0.002278116	0.565385796	0.197598772	0.59	1.02	0.868	0.978	0.872	0.815	0.807	0.787	-0.2	-0.03	-0.2	-0.29	-0.31	-0.35	365663.7188	357533.5938	5827094.5	4700836.5	59.51	55.58	32.97	31.02	914707.0625
FALSE	High	VDISGVDVSSIKDEQFGASK	[K].VDISGVDVSSIKDEQFGASK.[K]					2.26449e-06	0	1	1	13	TGGT1_313390	transcript=TGGT1_313390-t26_1 | gene=TGGT1_313390 | organism=Toxoplasma_gondii_GT1 | gene_product=ribosomal protein RPL6 | transcript_product=ribosomal protein RPL6 | location=TGGT1_chrXI:3299999-3300967(+) | protein_length=322 | sequence_SO=chromosome | SO=protein_coding	TGGT1_313390-t26_1-p1 [227-246]	1	2081.0397	20	0.616	0.613	-0.7	-0.71	0.325586612	0.016197797	0.706449519	0.204349929	13.42	4.24	0.616	1.188	0.47	0.613	0.698	0.566	-0.7	0.25	-1.09	-0.71	-0.52	-0.82	140887.2656	86850.71875	1641121.75	1145135.75	84	49.31	101.19	93.24	140887.2656
FALSE	High	SDAEVTDDNIYEEHTDRK	[R].SDAEVTDDNIYEEHTDRK.[V]					6.99205e-06	0	1	1	28	TGGT1_203310	transcript=TGGT1_203310-t26_1 | gene=TGGT1_203310 | organism=Toxoplasma_gondii_GT1 | gene_product=dense granule protein GRA7 | transcript_product=dense granule protein GRA7 | location=TGGT1_chrVIIa:2502941-2503651(+) | protein_length=236 | sequence_SO=chromosome | SO=protein_coding	TGGT1_203310-t26_1-p1 [107-124]	1	2136.93161	18	0.857	0.9	-0.22	-0.15	0.331092068	0.245606398	0.708249798	0.544257607	9.46	8.65	0.783	0.857	1.059	0.835	0.9	1.012	-0.35	-0.22	0.08	-0.26	-0.15	0.02	1223955.82	958342.5039	5641149.5	5711057.5	33.83	24.23	64.83	63.54	1223955.82
FALSE	High	SDAEVTDDNIYEEHTDR	[R].SDAEVTDDNIYEEHTDR.[K]					3.75505e-07	0	1	1	28	TGGT1_203310	transcript=TGGT1_203310-t26_1 | gene=TGGT1_203310 | organism=Toxoplasma_gondii_GT1 | gene_product=dense granule protein GRA7 | transcript_product=dense granule protein GRA7 | location=TGGT1_chrVIIa:2502941-2503651(+) | protein_length=236 | sequence_SO=chromosome | SO=protein_coding	TGGT1_203310-t26_1-p1 [107-123]	0	2008.83665	17	0.955	1.022	-0.07	0.03	0.68267877	0.525112068	0.868274375	0.667047048	4.64	17.53	0.922	0.955	1.067	0.901	1.676	1.022	-0.12	-0.07	0.09	-0.15	0.75	0.03	1438601.25	1373769.625	4272452.5	4365445.5	3.82	11.44	34.2	63.61	1379303.75
FALSE	High	VDTDPEALGPLPEK	[R].VDTDPEALGPLPEK.[Q]					4.65792e-06	0	1	1	14	TGGT1_230160	transcript=TGGT1_230160-t26_1 | gene=TGGT1_230160 | organism=Toxoplasma_gondii_GT1 | gene_product=hypothetical protein | transcript_product=hypothetical protein | location=TGGT1_chrVIII:647435-648305(-) | protein_length=142 | sequence_SO=chromosome | SO=protein_coding	TGGT1_230160-t26_1-p1 [120-133]	0	1480.75297	14	34.211	100	5.1	6.64	0.006174694	0.418827949	0.232219405	0.617555301	22.01	0	16.771	39.291	34.211	100	100	0.082	4.07	5.3	5.1	6.64	6.64	-3.62	8303.0362	175901.8228	11359.58411	1338127.125	49.03	39.17	172.43	50.94	10488.69261
FALSE	High	FGFAPDSVELFAER	[R].FGFAPDSVELFAER.[V]					5.7496e-06	0	1	1	7	TGGT1_232300	transcript=TGGT1_232300-t26_1 | gene=TGGT1_232300 | organism=Toxoplasma_gondii_GT1 | gene_product=ribosomal protein RPS3 | transcript_product=ribosomal protein RPS3 | location=TGGT1_chrVIII:1993673-1994649(-) | protein_length=255 | sequence_SO=chromosome | SO=protein_coding	TGGT1_232300-t26_1-p1 [99-112]	0	1584.76928	14	23.677	0.924	4.57	-0.11	0.014900477	0.784321881	0.265017112	0.849172401	49.49	14.92	23.677	15.774	63.739	0.815	0.924	1.616	4.57	3.98	5.99	-0.29	-0.11	0.69	9650.238857	197147.4375	2346951	1913552.493	52.24	16.12	62.6	99.08	9650.238857
FALSE	High	FLGGVTIASGGVMPNVHSVLLPK	[K].FLGGVTIASGGVMPNVHSVLLPK.[K]	1xOxidation [M13]	1xOxidation [M13]			1.99467e-07	0	1	1	18	TGGT1_261250	transcript=TGGT1_261250-t26_1 | gene=TGGT1_261250 | organism=Toxoplasma_gondii_GT1 | gene_product=histone H2A1 | transcript_product=histone H2A1 | location=TGGT1_chrVIIb:1779724-1780266(-) | protein_length=180 | sequence_SO=chromosome | SO=protein_coding	TGGT1_261250-t26_1-p1 [150-172]	0	2309.2686	23	0.605	0.617	-0.72	-0.7	0.124199386	0.021018024	0.567443144	0.210342749	0.71	0.71	0.605	0.922	0.597	0.617	0.74	0.609	-0.72	-0.12	-0.74	-0.7	-0.43	-0.71	589588.375	356727.375	9378331	6941995.5	68.77	55.55	55.83	50.11	589588.375
FALSE	High	FIDLSASENPNLDPK	[K].FIDLSASENPNLDPK.[E]					9.88819e-07	0	1	1	23	TGGT1_235470	transcript=TGGT1_235470-t26_1 | gene=TGGT1_235470 | organism=Toxoplasma_gondii_GT1 | gene_product=myosin A | transcript_product=myosin A | location=TGGT1_chrX:4773284-4778894(+) | protein_length=831 | sequence_SO=chromosome | SO=protein_coding	TGGT1_235470-t26_1-p1 [720-734]	0	1659.82244	15	0.726	0.767	-0.46	-0.38	0.002224509	0.010168581	0.205516938	0.199491024	1.94	2.37	0.726	0.744	0.706	0.746	0.814	0.767	-0.46	-0.43	-0.5	-0.42	-0.3	-0.38	498877.5	362072.6875	2715925.5	2026041.75	58.99	56.97	85.82	85.04	498877.5
FALSE	High	SDFSGDVEELAEAAR	[R].SDFSGDVEELAEAAR.[E]					8.65112e-07	0	2	2	17	TGGT1_277270; TGGT1_360830-t26_1-p1	transcript=TGGT1_277270-t26_1 | gene=TGGT1_277270 | organism=Toxoplasma_gondii_GT1 | gene_product=NTPase II | transcript_product=NTPase II | location=AAQM03000418:1-4939(+) | protein_length=862 | sequence_SO=contig | SO=protein_coding transcript=TGGT1_360830-t26_1 | gene=TGGT1_360830 | organism=Toxoplasma_gondii_GT1 | gene_product=nucleoside-triphosphatase | transcript_product=nucleoside-triphosp…	TGGT1_277270-t26_1-p1 [373-387]; TGGT1_360830-t26_1-p1 [251-265]	0	1595.71837	15	0.981	1.044	-0.03	0.06	0.760387608	0.987821764	0.905572618	0.99064226	14.22	3.14	0.883	0.981	1.084	0.896	1.044	1.066	-0.18	-0.03	0.12	-0.16	0.06	0.09	749032	734913.25	6080646	6346824	23.43	33.01	33.36	40.28	557856.3125
FALSE	High	VDEVLSMVPADPFR	[R].VDEVLSMVPADPFR.[L]	1xOxidation [M7]	1xOxidation [M7]			1.60157e-05	0	1	1	14	TGGT1_288650	transcript=TGGT1_288650-t26_1 | gene=TGGT1_288650 | organism=Toxoplasma_gondii_GT1 | gene_product=dense granule protein GRA12 | transcript_product=dense granule protein GRA12 | location=TGGT1_chrIX:2467879-2469672(-) | protein_length=436 | sequence_SO=chromosome | SO=protein_coding	TGGT1_288650-t26_1-p1 [252-265]	0	1590.78322	14	1.04	0.912	0.06	-0.13	0.524890399	0.104401904	0.798009775	0.393776195	12.36	6.48	0.953	1.127	1.04	0.912	0.96	0.854	-0.07	0.17	0.06	-0.13	-0.06	-0.23	606522.9375	578057.6875	1580480.625	1517451	26.98	24.2	31.68	26.33	606522.9375
FALSE	High	TFSSSTLDLQPSAGLAR	[R].TFSSSTLDLQPSAGLAR.[S]	1xPhospho [S/T]; 1xLabel:13C(6)15N(4) [R17]	1xPhospho [T1; S3; S4; S5; T6]; 1xLabel:13C(6)15N(4) [R17]	TGGT1_298020-t26_1-p1 1xPhospho [S/T]	TGGT1_298020-t26_1-p1 1xPhospho [T180; S182; S183; S184; T185]	4.27668e-05	0	1	1	34	TGGT1_298020	transcript=TGGT1_298020-t26_1 | gene=TGGT1_298020 | organism=Toxoplasma_gondii_GT1 | gene_product=DEAD-family helicase | transcript_product=DEAD-family helicase | location=TGGT1_chrII:2173899-2186012(+) | protein_length=1158 | sequence_SO=chromosome | SO=protein_coding	TGGT1_298020-t26_1-p1 [180-196]	0	1840.8716	17	14.126	0.721	3.82	-0.47	0.001871538	0.430639948	0.205516938	0.620649719	1.17	75.99	14.126	14.237	10.192	0.01	0.721	1.441	3.82	3.83	3.35	-6.64	-0.47	0.53	190838	2695694.5	72398.57813	6777.041426	50.23	31.75	78.88	143.24	190838
FALSE	High	FLDPIDELPEPFK	[R].FLDPIDELPEPFK.[A]	1xLabel:13C(6)15N(2) [K13]	1xLabel:13C(6)15N(2) [K13]			6.28932e-05	0	1	1	7	TGGT1_216650	transcript=TGGT1_216650-t26_1 | gene=TGGT1_216650 | organism=Toxoplasma_gondii_GT1 | gene_product=S15 sporozoite-expressed protein | transcript_product=S15 sporozoite-expressed protein | location=TGGT1_chrXI:5902644-5904672(-) | protein_length=400 | sequence_SO=chromosome | SO=protein_coding	TGGT1_216650-t26_1-p1 [58-70]	0	1567.81339	13	0.036	0.01	-4.81	-6.64	0.008215754	0.180987423	0.234571851	0.500563757	0.09	0	0.056	0.036	0.019	0.01	0.01	0.931	-4.15	-4.81	-5.69	-6.64	-6.64	-0.1	148523.7031	7483.786312	1479242.25	10380.27157	86.13	35.43	86.58	38.65	132762
FALSE	High	SAGVNIIPASTGAAK	[R].SAGVNIIPASTGAAK.[A]					4.53328e-05	0	1	1	23	TGGT1_289690	transcript=TGGT1_289690-t26_1 | gene=TGGT1_289690 | organism=Toxoplasma_gondii_GT1 | gene_product=glyceraldehyde-3-phosphate dehydrogenase GAPDH1 | transcript_product=glyceraldehyde-3-phosphate dehydrogenase GAPDH1 | location=TGGT1_chrIX:3189155-3191218(-) | protein_length=489 | sequence_SO=chromosome | SO=protein_coding	TGGT1_289690-t26_1-p1 [352-366]	0	1356.74815	15	0.915	0.889	-0.13	-0.17	0.101148364	0.006713091	0.526839837	0.197598772	4.19	0.13	0.915	0.836	0.946	0.913	0.888	0.889	-0.13	-0.26	-0.08	-0.13	-0.17	-0.17	775857.4375	734246.75	16484178	14639471	90.27	91.55	23.66	22.42	2895302
FALSE	High	SINPDEAVAYGAAVQAAILK	[R].SINPDEAVAYGAAVQAAILK.[G]					2.81733e-08	0	1	1	17	TGGT1_273760	transcript=TGGT1_273760-t26_1 | gene=TGGT1_273760 | organism=Toxoplasma_gondii_GT1 | gene_product=heat shock protein HSP70 | transcript_product=heat shock protein HSP70 | location=TGGT1_chrVIII:3285695-3287698(-) | protein_length=667 | sequence_SO=chromosome | SO=protein_coding	TGGT1_273760-t26_1-p1 [364-383]	0	2001.06513	20	0.732	0.809	-0.45	-0.31	0.235010085	0.033110661	0.660722609	0.236556939	14.34	0.89	0.297	0.864	0.732	0.809	0.817	0.705	-1.75	-0.21	-0.45	-0.31	-0.29	-0.5	244563.2109	99766.52734	4928540.875	4024723.375	65.8	87.81	106.24	98.96	244563.2109
FALSE	High	FASGPVAPYAGLQADR	[R].FASGPVAPYAGLQADR.[D]	1xPhospho [S3]; 1xLabel:13C(6)15N(4) [R16]	1xPhospho [S3]; 1xLabel:13C(6)15N(4) [R16]	TGGT1_212090-t26_1-p1 1xPhospho [S352]	TGGT1_212090-t26_1-p1 1xPhospho [S352]	0.000109554	0	1	1	6	TGGT1_212090	transcript=TGGT1_212090-t26_1 | gene=TGGT1_212090 | organism=Toxoplasma_gondii_GT1 | gene_product=hypothetical protein | transcript_product=hypothetical protein | location=TGGT1_chrX:3976691-3978589(-) | protein_length=632 | sequence_SO=chromosome | SO=protein_coding	TGGT1_212090-t26_1-p1 [350-365]	0	1709.79223	16	100	5.55	6.64	2.47	0.004173568	0.221919903	0.215458969	0.527616026	0	124.84	100	100	100	11.49	5.55	0.877	6.64	6.64	6.64	3.52	2.47	-0.19	4211.904442	798816.25	8287.00613	15259.67578	46.46	20.05	71.04	84.33	4211.904442
FALSE	High	FAGFLADPDILTR	[K].FAGFLADPDILTR.[R]					6.75823e-05	0	1	1	6	TGGT1_216000	transcript=TGGT1_216000-t26_1 | gene=TGGT1_216000 | organism=Toxoplasma_gondii_GT1 | gene_product=alveolin domain containing intermediate filament IMC3 | transcript_product=alveolin domain containing intermediate filament IMC3 | location=TGGT1_chrXI:6395592-6397208(+) | protein_length=538 | sequence_SO=chromosome | SO=protein_coding	TGGT1_216000-t26_1-p1 [430-442]	0	1435.75799	13	0.324	0.418	-1.63	-1.26	0.012495842	0.086239994	0.251092381	0.351020269	2.23	5.31	0.324	0.278	0.423	0.332	0.418	0.74	-1.63	-1.85	-1.24	-1.59	-1.26	-0.43	480320.2813	203128.5938	4292501.625	1425013.625	49.35	52.97	52.76	94.13	697111.5469
FALSE	High	FAENVGHHSEK	[K].FAENVGHHSEK.[A]					4.48079e-05	0	1	1	26	TGGT1_227620	transcript=TGGT1_227620-t26_1 | gene=TGGT1_227620 | organism=Toxoplasma_gondii_GT1 | gene_product=dense granule protein GRA2 | transcript_product=dense granule protein GRA2 | location=TGGT1_chrX:779857-780655(-) | protein_length=185 | sequence_SO=chromosome | SO=protein_coding	TGGT1_227620-t26_1-p1 [89-99]	0	1254.58617	11	0.896	0.911	-0.16	-0.13	0.280209351	0.385016661	0.691376724	0.606821871	0.55	17.74	0.896	0.892	1.024	0.513	0.911	1.042	-0.16	-0.16	0.03	-0.96	-0.13	0.06	2276147.938	2240609.281	8247419.781	7271403.875	16.96	19.43	32.94	60.49	1783878.749
FALSE	High	VENNGEQSVLYK	[K].VENNGEQSVLYK.[F]					1.16022e-05	0	1	1	15	TGGT1_308020	transcript=TGGT1_308020-t26_1 | gene=TGGT1_308020 | organism=Toxoplasma_gondii_GT1 | gene_product=SAG-related sequence SRS57 | transcript_product=SAG-related sequence SRS57 | location=TGGT1_chrXII:456740-457897(-) | protein_length=385 | sequence_SO=chromosome | SO=protein_coding	TGGT1_308020-t26_1-p1 [154-165]	0	1379.68013	12	1.497	0.769	0.58	-0.38	0.334082529	0.014827441	0.710623095	0.204349929	61.8	4.03	0.873	3.302	1.497	0.769	0.804	0.717	-0.2	1.72	0.58	-0.38	-0.31	-0.48	204865.2344	178894.1875	1919340.125	1543026.25	40.24	98.18	31.31	25.99	204865.2344
FALSE	High	LYSRPEEEDEDAEEEEKAPETR	[R].LYSRPEEEDEDAEEEEKAPETR.[T]					2.72377e-05	0	1	1	11	TGGT1_317720	transcript=TGGT1_317720-t26_1 | gene=TGGT1_317720 | organism=Toxoplasma_gondii_GT1 | gene_product=putative eukaryotic translation initiation factor 3 subunit 7 | transcript_product=putative eukaryotic translation initiation factor 3 subunit 7 | location=TGGT1_chrIV:2518527-2525070(+) | protein_length=609 | sequence_SO=chromosome | SO=protein_coding	TGGT1_317720-t26_1-p1 [576-597]	1	2651.1591	22	0.634	0.618	-0.66	-0.69	0.023751317	0.301482542	0.30421533	0.579820064	6.08	1.14	0.634	0.699	0.541	0.63	0.618	0.015	-0.66	-0.52	-0.89	-0.67	-0.69	-6.04	913222.375	570438	549243.8125	185730.0313	45.2	56.67	44.04	105.54	899614.8125
FALSE	High	LYEVEFPALTER	[R].LYEVEFPALTER.[Y]					3.85005e-05	0	1	1	8	TGGT1_273460	transcript=TGGT1_273460-t26_1 | gene=TGGT1_273460 | organism=Toxoplasma_gondii_GT1 | gene_product=eukaryotic translation initiation factor 3 subunit 6 interacting protein | transcript_product=eukaryotic translation initiation factor 3 subunit 6 interacting protein | location=TGGT1_chrVIII:3489847-3495730(-) | protein_length=639 | sequence_SO=chromosome | SO=protein_coding	TGGT1_273460-t26_1-p1 [96-107]	0	1466.75257	12	100	0.916	6.64	-0.13	0.022344697	0.193555269	0.296653114	0.508430085	0	2.72	100	100	39.732	0.916	0.936	0.723	6.64	6.64	5.31	-0.13	-0.1	-0.47	3179.473134	336947.4375	683672.4375	639949.8125	106.34	14.19	80.53	65.47	3179.473134
FALSE	High	FEELNSDLFQK	[K].FEELNSDLFQK.[T]					4.33947e-05	0	1	1	14	TGGT1_311720	transcript=TGGT1_311720-t26_1 | gene=TGGT1_311720 | organism=Toxoplasma_gondii_GT1 | gene_product=chaperonin protein BiP | transcript_product=chaperonin protein BiP | location=TGGT1_chrXI:2188121-2191497(-) | protein_length=668 | sequence_SO=chromosome | SO=protein_coding	TGGT1_311720-t26_1-p1 [335-345]	0	1369.66342	11	0.021	0.055	-5.55	-4.19	0.004626029	0.150332698	0.218713071	0.467035752	0.02	0.36	0.037	0.021	0.015	0.055	0.01	0.567	-4.76	-5.55	-6.04	-4.19	-6.64	-0.82	212382.7813	5055.594967	1082997.875	33009.04297	88.26	51.2	113.29	169.73	137374.0625
FALSE	High	SLLVVTNDNQYTLSSTPPEAEQTETQR	[R].SLLVVTNDNQYTLSSTPPEAEQTETQR.[E]	1xPhospho [S1]; 1xLabel:13C(6)15N(4) [R27]	1xPhospho [S1]; 1xLabel:13C(6)15N(4) [R27]	TGGT1_240890-t26_1-p1 1xPhospho [S20]	TGGT1_240890-t26_1-p1 1xPhospho [S20]	8.30022e-05	0	1	1	3	TGGT1_240890	transcript=TGGT1_240890-t26_1 | gene=TGGT1_240890 | organism=Toxoplasma_gondii_GT1 | gene_product=6-phosphofructokinase | transcript_product=6-phosphofructokinase | location=TGGT1_chrVI:1494349-1507600(+) | protein_length=1399 | sequence_SO=chromosome | SO=protein_coding	TGGT1_240890-t26_1-p1 [20-46]	0	3111.43933	27	35.405	0.227	5.15	-2.14	0.032839375	0.144056861	0.337211551	0.46229223	112.22	2.82	35.405	8.606	70.061	0.227	0.809	0.143	5.15	3.11	6.13	-2.14	-0.31	-2.81	12342.54299	265744.5	9251.201802	2262.658043	29.85	103.22	12.08	80.65	7505.880215
FALSE	High	FDSIGVENTEANR	[R].FDSIGVENTEANR.[A]	1xLabel:13C(6)15N(4) [R13]	1xLabel:13C(6)15N(4) [R13]			1.46998e-05	0	1	2	19	TGGT1_236040	transcript=TGGT1_236040-t26_1 | gene=TGGT1_236040 | organism=Toxoplasma_gondii_GT1 | gene_product=fructose-1,6-bisphosphate aldolase | transcript_product=fructose-1,6-bisphosphate aldolase | location=TGGT1_chrX:5139351-5141389(+) | protein_length=433 | sequence_SO=chromosome | SO=protein_coding	TGGT1_236040-t26_1-p1 [114-126]	0	1461.68438	13	18.943	100	4.24	6.64	0.100685823	0.169675685	0.526233526	0.49003398	85.18	0	100	18.943	8.06	100	100	1.236	6.64	4.24	3.01	6.64	6.64	0.31	29864.09375	335460.9375	7838.491822	3398604.5	86.33	35.16	172.26	34.46	580.7020851
FALSE	High	LNGFIEGTAFAGK	[K].LNGFIEGTAFAGK.[T]					8.73405e-05	0	1	1	13	TGGT1_316310	transcript=TGGT1_316310-t26_1 | gene=TGGT1_316310 | organism=Toxoplasma_gondii_GT1 | gene_product=superoxide dismutase | transcript_product=superoxide dismutase | location=TGGT1_chrXI:5175968-5177674(-) | protein_length=201 | sequence_SO=chromosome | SO=protein_coding	TGGT1_316310-t26_1-p1 [39-51]	0	1324.68958	13	1.054	0.803	0.08	-0.32	0.514267006	0.533033854	0.793894872	0.672172607	36.01	4.92	1.054	3.364	0.798	0.803	14.393	0.762	0.08	1.75	-0.33	-0.32	3.85	-0.39	147094.7344	154968.395	1395036.461	1173941.125	93.64	81.23	136.84	106.32	147094.7344
FALSE	High	IATVQDALSYIEK	[K].IATVQDALSYIEK.[A]					1.1986e-05	0	1	1	9	TGGT1_264080	transcript=TGGT1_264080-t26_1 | gene=TGGT1_264080 | organism=Toxoplasma_gondii_GT1 | gene_product=acyl carrier protein ACP | transcript_product=acyl carrier protein ACP | location=TGGT1_chrVIIb:176277-177755(-) | protein_length=183 | sequence_SO=chromosome | SO=protein_coding	TGGT1_264080-t26_1-p1 [165-177]	0	1450.77879	13	0.74	0.709	-0.43	-0.5	0.066524484	0.025104459	0.445927791	0.21774815	5.04	6.02	0.74	0.882	0.694	0.709	0.767	0.629	-0.43	-0.18	-0.53	-0.5	-0.38	-0.67	194534.3906	143901.1094	1854346.5	1421732	54.95	46.4	95.76	86.7	194534.3906
FALSE	High	EFQEEIKEGVEETKHEDDPEMTR	[K].EFQEEIKEGVEETKHEDDPEMTR.[L]	1xOxidation [M21]	1xOxidation [M21]			5.83474e-05	0	1	1	2	TGGT1_277080	transcript=TGGT1_277080-t26_1 | gene=TGGT1_277080 | organism=Toxoplasma_gondii_GT1 | gene_product=microneme protein MIC5 | transcript_product=microneme protein MIC5 | location=TGGT1_chrXII:6631512-6633486(-) | protein_length=181 | sequence_SO=chromosome | SO=protein_coding	TGGT1_277080-t26_1-p1 [82-104]	2	2821.24687	23	0.629	0.825	-0.67	-0.28	0.00904676	0.096145592	0.238541183	0.374052511	0.28	6.42	0.629	0.709	0.626	0.773	0.825	0.939	-0.67	-0.5	-0.68	-0.37	-0.28	-0.09	437718.6875	273848.9688	583285.125	481366.4375	62.41	65.14	72.5	79.24	95637.08594
FALSE	High	EELQNVVSAQR	[R].EELQNVVSAQR.[R]					0.000171506	0	1	1	11	TGGT1_238250	transcript=TGGT1_238250-t26_1 | gene=TGGT1_238250 | organism=Toxoplasma_gondii_GT1 | gene_product=ribosomal protein RPL36 | transcript_product=ribosomal protein RPL36 | location=TGGT1_chrVI:154936-156110(+) | protein_length=101 | sequence_SO=chromosome | SO=protein_coding	TGGT1_238250-t26_1-p1 [88-98]	0	1272.65425	11	0.797	0.889	-0.33	-0.17	0.21576925	0.04255779	0.651896212	0.252742161	2.49	3.03	1.018	0.797	0.776	0.912	0.889	0.83	0.03	-0.33	-0.37	-0.13	-0.17	-0.27	187444.0156	170608.7344	1764041.5	1568088.625	15.44	19.4	51.71	46.69	187444.0156
FALSE	High	EESQSEDSSEEAVQHLR	[R].EESQSEDSSEEAVQHLR.[K]					5.76667e-06	0	1	1	9	TGGT1_244280	transcript=TGGT1_244280-t26_1 | gene=TGGT1_244280 | organism=Toxoplasma_gondii_GT1 | gene_product=hypothetical protein | transcript_product=hypothetical protein | location=TGGT1_chrVI:3070946-3071335(+) | protein_length=129 | sequence_SO=chromosome | SO=protein_coding	TGGT1_244280-t26_1-p1 [98-114]	0	1959.85263	17	0.218	0.676	-2.2	-0.56	0.068598831	0.050942445	0.450450033	0.269023548	4.61	8.43	0.072	0.218	0.36	0.676	0.76	0.54	-3.8	-2.2	-1.47	-0.56	-0.4	-0.89	196006.375	42636.72266	662440.9375	503523.5186	51.55	90.16	55.53	47.47	69798.86719
FALSE	High	LASYNPEEELIK	[K].LASYNPEEELIK.[S]					8.68483e-05	0	1	1	12	TGGT1_269442	transcript=TGGT1_269442-t26_1 | gene=TGGT1_269442 | organism=Toxoplasma_gondii_GT1 | gene_product=putative calmodulin | transcript_product=putative calmodulin | location=TGGT1_chrVIII:5794616-5795668(-) | protein_length=87 | sequence_SO=chromosome | SO=protein_coding	TGGT1_269442-t26_1-p1 [16-27]	0	1405.72094	12	0.86	0.891	-0.22	-0.17	0.228997	0.10230698	0.658071721	0.38813679	15.98	5.53	0.86	1.001	0.735	0.891	0.933	0.794	-0.22	0	-0.44	-0.17	-0.1	-0.33	126457.2266	108812.1797	764335.0625	681033.2676	60.28	48.47	90.69	82.7	126457.2266
FALSE	High	EEYDESGPSIVHR	[K].EEYDESGPSIVHR.[K]					0.000113247	0	1	1	32	TGGT1_209030	transcript=TGGT1_209030-t26_1 | gene=TGGT1_209030 | organism=Toxoplasma_gondii_GT1 | gene_product=actin ACT1 | transcript_product=actin ACT1 | location=TGGT1_chrIb:1014618-1016180(+) | protein_length=376 | sequence_SO=chromosome | SO=protein_coding	TGGT1_209030-t26_1-p1 [361-373]	0	1517.68668	13	0.762	0.831	-0.39	-0.27	0.197538344	0.189016181	0.634058276	0.504567927	2.01	3.29	1.009	0.744	0.762	0.831	1.001	0.804	0.01	-0.43	-0.39	-0.27	0	-0.31	1543236.156	1148683.258	9288820.125	8717391.125	44.99	33.91	53.19	54.56	608416.75
FALSE	High	EGAADKVDAAVAEATAFAEK	[K].EGAADKVDAAVAEATAFAEK.[K]					3.50595e-05	0	1	1	8	TGGT1_219540	transcript=TGGT1_219540-t26_1 | gene=TGGT1_219540 | organism=Toxoplasma_gondii_GT1 | gene_product=cytosolic tRNA-Ala synthetase | transcript_product=cytosolic tRNA-Ala synthetase | location=TGGT1_chrXII:800723-814444(-) | protein_length=1280 | sequence_SO=chromosome | SO=protein_coding	TGGT1_219540-t26_1-p1 [1257-1276]	1	1963.96073	20	0.085	0.053	-3.56	-4.23	0.003930959	0.155806726	0.215458969	0.474135986	0.14	0.34	0.085	0.122	0.074	0.053	0.01	0.536	-3.56	-3.03	-3.76	-4.23	-6.64	-0.9	103689.9141	9008.965595	1079182.125	43726.98828	31.83	9.42	80.73	166.32	103689.9141
FALSE	High	REPLETEPDEQEEVHFR	[R].REPLETEPDEQEEVHFR.[K]					1.1087e-08	0	1	1	54	TGGT1_203310	transcript=TGGT1_203310-t26_1 | gene=TGGT1_203310 | organism=Toxoplasma_gondii_GT1 | gene_product=dense granule protein GRA7 | transcript_product=dense granule protein GRA7 | location=TGGT1_chrVIIa:2502941-2503651(+) | protein_length=236 | sequence_SO=chromosome | SO=protein_coding	TGGT1_203310-t26_1-p1 [85-101]	1	2139.99415	17	0.951	0.912	-0.07	-0.13	0.565162143	0.283164613	0.815993737	0.569408695	13.72	3.7	0.853	0.951	1.075	0.912	0.939	0.557	-0.23	-0.07	0.1	-0.13	-0.09	-0.84	2576183.25	2769374.375	20343342.75	16471151.5	86.81	85.77	59.54	47.66	1974203.023
FALSE	High	LASGFEVEDPKDVAASLYK	[K].LASGFEVEDPKDVAASLYK.[A]					2.27123e-06	0	1	1	16	TGGT1_244560	transcript=TGGT1_244560-t26_1 | gene=TGGT1_244560 | organism=Toxoplasma_gondii_GT1 | gene_product=putative heat shock protein 90 | transcript_product=putative heat shock protein 90 | location=TGGT1_chrVI:3273039-3276701(+) | protein_length=853 | sequence_SO=chromosome | SO=protein_coding	TGGT1_244560-t26_1-p1 [775-793]	1	2039.03316	19	0.87	0.632	-0.2	-0.66	0.237635303	0.004780739	0.662410538	0.197598772	12.67	1.5	0.968	0.641	0.87	0.632	0.648	0.58	-0.05	-0.64	-0.2	-0.66	-0.63	-0.78	331859.8125	321204.6719	5052943.039	3273444.023	54.81	61.43	51.67	45.5	331859.8125
FALSE	High	TASGGDAENSAPEGAAGETSAEADGDATSTDGEAEK	[K].TASGGDAENSAPEGAAGETSAEADGDATSTDGEAEK.[A]					2.09174e-07	0	1	1	5	TGGT1_244250	transcript=TGGT1_244250-t26_1 | gene=TGGT1_244250 | organism=Toxoplasma_gondii_GT1 | gene_product=hypothetical protein | transcript_product=hypothetical protein | location=TGGT1_chrVI:3053040-3055892(-) | protein_length=616 | sequence_SO=chromosome | SO=protein_coding	TGGT1_244250-t26_1-p1 [521-556]	0	3326.35346	36	0.73	0.265	-0.45	-1.92	0.02974665	0.14734525	0.325495986	0.464993378	1.92	7.15	0.73	0.748	0.609	0.082	0.265	0.676	-0.45	-0.42	-0.72	-3.6	-1.92	-0.56	373270.9688	272439.5313	7858.368594	2934.910767	71.93	59.9	37	63.87	373270.9688
FALSE	High	EGDILALLETER	[R].EGDILALLETER.[E]					6.45443e-05	0	1	1	11	TGGT1_209290	transcript=TGGT1_209290-t26_1 | gene=TGGT1_209290 | organism=Toxoplasma_gondii_GT1 | gene_product=ribosomal protein RPS28 | transcript_product=ribosomal protein RPS28 | location=TGGT1_chrIb:1207027-1207383(-) | protein_length=118 | sequence_SO=chromosome | SO=protein_coding	TGGT1_209290-t26_1-p1 [101-112]	0	1358.71619	12	0.873	0.828	-0.2	-0.27	0.130006475	0.087973349	0.57619291	0.355648636	3.36	10.4	0.873	0.899	0.696	0.828	0.912	0.735	-0.2	-0.15	-0.52	-0.27	-0.13	-0.44	399816.375	349036.7188	2921531	2665466	48.82	34.55	87.39	77.46	399816.375
FALSE	High	EAQEDEADDIPTDR	[K].EAQEDEADDIPTDR.[N]	1xLabel:13C(6)15N(4) [R14]	1xLabel:13C(6)15N(4) [R14]			3.05455e-05	0	1	1	14	TGGT1_203990	transcript=TGGT1_203990-t26_1 | gene=TGGT1_203990 | organism=Toxoplasma_gondii_GT1 | gene_product=rhoptry protein ROP12 | transcript_product=rhoptry protein ROP12 | location=TGGT1_chrVIIa:1957210-1959051(-) | protein_length=236 | sequence_SO=chromosome | SO=protein_coding	TGGT1_203990-t26_1-p1 [66-79]	0	1613.68008	14	0.801	0.77	-0.32	-0.38	0.041360569	0.024680613	0.367512794	0.216820859	4.52	2.82	0.801	0.839	0.705	0.794	0.77	0.681	-0.32	-0.25	-0.5	-0.33	-0.38	-0.55	759935.625	535582.9375	636019.8125	477016.1875	26.87	30.75	21.58	16.27	520343.2163
FALSE	High	EASFVLEGEPLAVVR	[R].EASFVLEGEPLAVVR.[I]	1xLabel:13C(6)15N(4) [R15]	1xLabel:13C(6)15N(4) [R15]			3.43479e-05	0	1	1	4	TGGT1_310640	transcript=TGGT1_310640-t26_1 | gene=TGGT1_310640 | organism=Toxoplasma_gondii_GT1 | gene_product=phosphorylase family protein | transcript_product=phosphorylase family protein | location=TGGT1_chrXI:1460710-1463812(-) | protein_length=303 | sequence_SO=chromosome | SO=protein_coding	TGGT1_310640-t26_1-p1 [92-106]	0	1625.87727	15	19.774	0.896	4.31	-0.16	0.015731525	0.40615695	0.265017112	0.612622106	61.68	3.49	19.774	8.41	28	0.922	0.896	0.01	4.31	3.07	4.81	-0.12	-0.16	-6.64	8900.77832	169125.5938	1685957.875	1343390	21.11	40.67	75.29	86.42	9014.408814
FALSE	High	EAPIAFVAELASK	[K].EAPIAFVAELASK.[D]					4.02251e-05	0	1	1	12	TGGT1_211680	transcript=TGGT1_211680-t26_1 | gene=TGGT1_211680 | organism=Toxoplasma_gondii_GT1 | gene_product=protein disulfide isomerase | transcript_product=protein disulfide isomerase | location=TGGT1_chrIV:1556190-1558014(+) | protein_length=471 | sequence_SO=chromosome | SO=protein_coding	TGGT1_211680-t26_1-p1 [151-163]	0	1345.73619	13	26.154	100	4.71	6.64	0.219029034	0.016770378	0.655290434	0.204349929	143.94	0	54.149	0.762	26.154	100	100	100	5.76	-0.39	4.71	6.64	6.64	6.64	8365.892372	243546.3594	4758.800198	2785560.25	23.92	85.48	53.02	92.15	5714.143978
FALSE	High	TALTEPPTLAYSPNR	[K].TALTEPPTLAYSPNR.[Q]	1xLabel:13C(6)15N(4) [R15]	1xLabel:13C(6)15N(4) [R15]			1.32544e-05	0	1	1	33	TGGT1_233460	transcript=TGGT1_233460-t26_1 | gene=TGGT1_233460 | organism=Toxoplasma_gondii_GT1 | gene_product=SAG-related sequence SRS29B | transcript_product=SAG-related sequence SRS29B | location=TGGT1_chrVIII:2660455-2661465(+) | protein_length=336 | sequence_SO=chromosome | SO=protein_coding	TGGT1_233460-t26_1-p1 [85-99]	0	1640.85178	15	0.766	0.793	-0.38	-0.34	0.005928062	0.014893232	0.231343364	0.204349929	0.35	1.89	0.769	0.766	0.719	0.793	0.848	0.777	-0.38	-0.38	-0.48	-0.34	-0.24	-0.36	4729716.523	3638792.527	42716174.03	36237449.36	42.22	40.53	66.92	63.5	4729716.523
FALSE	High	LDATSNSITAK	[K].LDATSNSITAK.[R]					0.000112935	0	1	1	17	TGGT1_247350	transcript=TGGT1_247350-t26_1 | gene=TGGT1_247350 | organism=Toxoplasma_gondii_GT1 | gene_product=thioredoxin domain-containing protein | transcript_product=thioredoxin domain-containing protein | location=TGGT1_chrXII:3207736-3209852(-) | protein_length=312 | sequence_SO=chromosome | SO=protein_coding	TGGT1_247350-t26_1-p1 [183-193]	0	1120.58444	11	0.361	0.695	-1.47	-0.52	0.066128064	0.050314309	0.445927791	0.26758357	4.74	5.71	0.45	0.15	0.361	0.695	0.751	0.542	-1.15	-2.74	-1.47	-0.52	-0.41	-0.88	542099.5625	88230.80469	4103320.75	3020246.5	71.32	108.89	38.26	20.01	1146161.625
FALSE	High	VLVADQFDDLLPK	[R].VLVADQFDDLLPK.[Y]					1.58743e-05	0	1	1	14	TGGT1_244560	transcript=TGGT1_244560-t26_1 | gene=TGGT1_244560 | organism=Toxoplasma_gondii_GT1 | gene_product=putative heat shock protein 90 | transcript_product=putative heat shock protein 90 | location=TGGT1_chrVI:3273039-3276701(+) | protein_length=853 | sequence_SO=chromosome | SO=protein_coding	TGGT1_244560-t26_1-p1 [438-450]	0	1472.79952	13	19.601	0.712	4.29	-0.49	0.231786546	0.018479388	0.658236145	0.204349929	80.43	1	0.707	19.601	30.235	0.712	0.722	0.611	-0.5	4.29	4.92	-0.49	-0.47	-0.71	10532.723	225073.0625	2996858.637	2162588.25	157.66	27.07	96.82	87.98	318161.6563
FALSE	High	VLVDDNAIHFIAEAR	[R].VLVDDNAIHFIAEAR.[S]					6.39894e-05	0	1	1	7	TGGT1_209600	transcript=TGGT1_209600-t26_1 | gene=TGGT1_209600 | organism=Toxoplasma_gondii_GT1 | gene_product=hypothetical protein | transcript_product=hypothetical protein | location=TGGT1_chrIb:1372263-1374087(-) | protein_length=451 | sequence_SO=chromosome | SO=protein_coding	TGGT1_209600-t26_1-p1 [127-141]	0	1682.88605	15	0.616	0.711	-0.7	-0.49	0.203337489	0.053159109	0.641897041	0.27467308	10.58	5.39	0.732	0.172	0.616	0.66	0.847	0.711	-0.45	-2.54	-0.7	-0.6	-0.24	-0.49	108495.4624	79420.42969	1913910.719	1454703.375	63.62	82.48	48.17	45	108495.4624
FALSE	High	EAVPAQASVEAPTQDENSKDPPPLINHGFSR	[K].EAVPAQASVEAPTQDENSKDPPPLINHGFSR.[Y]	1xPhospho [S30]; 1xLabel:13C(6)15N(2) [K19]; 1xLabel:13C(6)15N(4) [R31]	1xPhospho [T13; S18; S30]; 1xLabel:13C(6)15N(2) [K19]; 1xLabel:13C(6)15N(4) [R31]	TGGT1_212210-t26_1-p1 1xPhospho [S59]	TGGT1_212210-t26_1-p1 1xPhospho [S59]	0.000174618	0	1	1	14	TGGT1_212210	transcript=TGGT1_212210-t26_1 | gene=TGGT1_212210 | organism=Toxoplasma_gondii_GT1 | gene_product=hypothetical protein | transcript_product=hypothetical protein | location=TGGT1_chrX:3883183-3884263(-) | protein_length=280 | sequence_SO=chromosome | SO=protein_coding	TGGT1_212210-t26_1-p1 [30-60]	1	3399.59717	31	56.1	0.201	5.81	-2.31	0.086977384	0.21760756	0.494123165	0.524374369	21.01	2.62	64.05	56.1	3.149	0.201	1.12	0.114	6	5.81	1.65	-2.31	0.16	-3.14	181182.9063	10164315	11882.41895	2393.863226	163.37	62.48	48.54	60.06	140091.1719
FALSE	High	EAVITVPAYFNDSQR	[K].EAVITVPAYFNDSQR.[Q]					6.83627e-05	0	1	1	19	TGGT1_273760	transcript=TGGT1_273760-t26_1 | gene=TGGT1_273760 | organism=Toxoplasma_gondii_GT1 | gene_product=heat shock protein HSP70 | transcript_product=heat shock protein HSP70 | location=TGGT1_chrVIII:3285695-3287698(-) | protein_length=667 | sequence_SO=chromosome | SO=protein_coding	TGGT1_273760-t26_1-p1 [142-156]	0	1709.84933	15	0.723	0.907	-0.47	-0.14	0.113780117	0.139025628	0.552260241	0.454407839	11.36	3.58	0.906	0.617	0.723	0.933	0.907	0.77	-0.14	-0.7	-0.47	-0.1	-0.14	-0.38	555791.9375	402044.7188	4423494.046	4127765.25	43.36	54.54	76.02	65.18	557956.1875
FALSE	High	VIDDVQQLEK	[K].VIDDVQQLEK.[D]	1xLabel:13C(6)15N(2) [K10]	1xLabel:13C(6)15N(2) [K10]			0.000168871	0	1	1	42	TGGT1_270250	transcript=TGGT1_270250-t26_1 | gene=TGGT1_270250 | organism=Toxoplasma_gondii_GT1 | gene_product=dense granule protein GRA1 | transcript_product=dense granule protein GRA1 | location=TGGT1_chrVIII:5308049-5308756(-) | protein_length=190 | sequence_SO=chromosome | SO=protein_coding	TGGT1_270250-t26_1-p1 [164-173]	0	1194.64559	10	0.862	0.805	-0.21	-0.31	0.142717312	0.525777875	0.585049694	0.667301874	5.57	27.03	0.819	0.862	0.977	0.805	0.579	85.337	-0.29	-0.21	-0.03	-0.31	-0.79	6.42	6760863.867	5830975.813	28204309.44	22717580	26.46	33.67	118.27	105.02	4287647.43
FALSE	High	LNSVTAAVTEHLSR	[R].LNSVTAAVTEHLSR.[G]	1xPhospho [S/T]; 1xLabel:13C(6)15N(4) [R14]	1xPhospho [S3; T5]; 1xLabel:13C(6)15N(4) [R14]	TGGT1_321410-t26_1-p1 1xPhospho [T/S]	TGGT1_321410-t26_1-p1 1xPhospho [S107; T109]	3.13633e-05	0	1	1	6	TGGT1_321410	transcript=TGGT1_321410-t26_1 | gene=TGGT1_321410 | organism=Toxoplasma_gondii_GT1 | gene_product=hypothetical protein | transcript_product=hypothetical protein | location=TGGT1_chrIb:1833268-1845048(-) | protein_length=1923 | sequence_SO=chromosome | SO=protein_coding	TGGT1_321410-t26_1-p1 [105-118]	0	1587.77658	14	100	0.725	6.64	-0.46	0.006478953	0.283762485	0.232219405	0.569692766	0	26.79	100	36.475	100	0.725	0.974	0.292	6.64	5.19	6.64	-0.46	-0.04	-1.77	5682.6913	323791.2813	12879.65804	9338.859141	42.9	41.66	5.77	47.79	3215.548056
FALSE	High	VLAPEEVSAMVLTK	[K].VLAPEEVSAMVLTK.[M]	1xOxidation [M10]	1xOxidation [M10]			2.47163e-05	0	1	1	14	TGGT1_311720	transcript=TGGT1_311720-t26_1 | gene=TGGT1_311720 | organism=Toxoplasma_gondii_GT1 | gene_product=chaperonin protein BiP | transcript_product=chaperonin protein BiP | location=TGGT1_chrXI:2188121-2191497(-) | protein_length=668 | sequence_SO=chromosome | SO=protein_coding	TGGT1_311720-t26_1-p1 [148-161]	0	1502.81346	14	0.72	0.721	-0.47	-0.47	0.025812488	0.017428676	0.310562494	0.204349929	1.01	2.13	0.72	0.729	0.599	0.721	0.741	0.633	-0.47	-0.46	-0.74	-0.47	-0.43	-0.66	586000.3438	421631.3594	1454999.75	1077475.719	40.9	33.81	74.83	66.02	586000.3438
FALSE	High	INVFYNEATGGR	[R].INVFYNEATGGR.[F]					2.90577e-05	0	2	2	26	TGGT1_221620; TGGT1_266960-t26_1-p1	transcript=TGGT1_221620-t26_1 | gene=TGGT1_221620 | organism=Toxoplasma_gondii_GT1 | gene_product=putative beta-tubulin | transcript_product=putative beta-tubulin | location=TGGT1_chrII:472166-474503(-) | protein_length=449 | sequence_SO=chromosome | SO=protein_coding transcript=TGGT1_266960-t26_1 | gene=TGGT1_266960 | organism=Toxoplasma_gondii_GT1 | gene_product=beta-tubulin | transcript_produc…	TGGT1_221620-t26_1-p1 [47-58]; TGGT1_266960-t26_1-p1 [47-58]	0	1340.65934	12	0.754	0.72	-0.41	-0.47	0.045117393	0.797209392	0.380638123	0.858924548	5.48	4.24	0.754	0.803	0.636	0.72	1.603	0.68	-0.41	-0.32	-0.65	-0.47	0.68	-0.56	532984.8125	402071.3438	5542982.547	8725625	57.59	45.66	85.5	58.58	532984.8125
FALSE	High	VLATAESTELPR	[R].VLATAESTELPR.[Y]					5.03344e-05	0	1	1	18	TGGT1_320050	transcript=TGGT1_320050-t26_1 | gene=TGGT1_320050 | organism=Toxoplasma_gondii_GT1 | gene_product=ribosomal protein RPL5 | transcript_product=ribosomal protein RPL5 | location=TGGT1_chrIV:494655-497683(+) | protein_length=310 | sequence_SO=chromosome | SO=protein_coding	TGGT1_320050-t26_1-p1 [74-85]	0	1286.69506	12	0.833	0.739	-0.26	-0.44	0.075568	0.791429666	0.470116126	0.854713222	5.95	14.59	0.833	0.881	0.714	0.739	1.683	0.606	-0.26	-0.18	-0.49	-0.44	0.75	-0.72	354420.2188	275472.9688	3341357.25	3895176.25	11.66	13.67	41.54	40.39	395158.7813
FALSE	High	VLDVETIEGTPSQLDR	[R].VLDVETIEGTPSQLDR.[S]					5.77628e-07	0	1	1	17	TGGT1_291960	transcript=TGGT1_291960-t26_1 | gene=TGGT1_291960 | organism=Toxoplasma_gondii_GT1 | gene_product=rhoptry kinase family protein ROP40 (incomplete catalytic triad) | transcript_product=rhoptry kinase family protein ROP40 (incomplete catalytic triad) | location=TGGT1_chrIX:4241532-4244563(+) | protein_length=525 | sequence_SO=chromosome | SO=protein_coding	TGGT1_291960-t26_1-p1 [147-162]	0	1771.90723	16	0.033	0.01	-4.93	-6.64	0.004746064	0.169556028	0.218713071	0.49003398	0.02	0	0.038	0.033	0.017	0.01	0.01	0.796	-4.72	-4.93	-5.89	-6.64	-6.64	-0.33	297721.6563	11138.77003	2265077.25	13736.04916	55.17	16.3	82.63	172.42	297721.6563
FALSE	High	IAEIQAPAEIR	[K].IAEIQAPAEIR.[S]					9.91149e-05	0	1	1	27	TGGT1_324600	transcript=TGGT1_324600-t26_1 | gene=TGGT1_324600 | organism=Toxoplasma_gondii_GT1 | gene_product=heat shock protein | transcript_product=heat shock protein | location=TGGT1_chrVIII:2284363-2285174(-) | protein_length=185 | sequence_SO=chromosome | SO=protein_coding	TGGT1_324600-t26_1-p1 [46-56]	0	1210.67901	11	0.86	0.757	-0.22	-0.4	0.100679618	0.017264418	0.526233526	0.204349929	9.27	3.11	0.787	0.941	0.86	0.729	0.757	0.821	-0.35	-0.09	-0.22	-0.46	-0.4	-0.28	792920.5391	624067.8125	6305846.375	4774502	35.92	35.2	50.58	57.02	792920.5391
FALSE	High	EMCHDLSEEAPGRPHEAESAGSK	[K].EMCHDLSEEAPGRPHEAESAGSK.[T]	1xPhospho [S7]	1xPhospho [S7]	TGGT1_320020-t26_1-p1 1xPhospho [S340]	TGGT1_320020-t26_1-p1 1xPhospho [S340]	0.00020299	0	1	1	7	TGGT1_320020	transcript=TGGT1_320020-t26_1 | gene=TGGT1_320020 | organism=Toxoplasma_gondii_GT1 | gene_product=transporter, major facilitator family protein | transcript_product=transporter, major facilitator family protein | location=TGGT1_chrIV:518139-519905(-) | protein_length=588 | sequence_SO=chromosome | SO=protein_coding	TGGT1_320020-t26_1-p1 [334-356]	0	2547.02759	23	0.527	1.487	-0.92	0.57	0.066550388	0.290694294	0.445927791	0.575268846	4.9	37.5	0.768	0.527	0.464	7.171	1.111	1.487	-0.38	-0.92	-1.11	2.84	0.15	0.57	2452325.5	1138137	6557.025273	11471.21332	50.27	39.84	67.65	16.13	1249221.625
FALSE	High	TDGPVIQLPNAR	[R].TDGPVIQLPNAR.[G]					7.84171e-05	0	2	2	17	TGGT1_277270; TGGT1_360830-t26_1-p1	transcript=TGGT1_277270-t26_1 | gene=TGGT1_277270 | organism=Toxoplasma_gondii_GT1 | gene_product=NTPase II | transcript_product=NTPase II | location=AAQM03000418:1-4939(+) | protein_length=862 | sequence_SO=contig | SO=protein_coding transcript=TGGT1_360830-t26_1 | gene=TGGT1_360830 | organism=Toxoplasma_gondii_GT1 | gene_product=nucleoside-triphosphatase | transcript_product=nucleoside-triphosp…	TGGT1_277270-t26_1-p1 [398-409]; TGGT1_360830-t26_1-p1 [276-287]	0	1280.69573	12	1.145	0.996	0.19	-0.01	0.407435966	0.914478121	0.742943673	0.941763306	0.47	11.44	0.938	1.145	1.148	0.918	1.076	0.996	-0.09	0.19	0.2	-0.12	0.11	-0.01	255546.125	292491.9063	3949798.75	4250034.5	24.5	12.06	61.08	61.3	372130.9063
FALSE	High	VIAGPGDKPLIEVTYQGEK	[K].VIAGPGDKPLIEVTYQGEK.[K]					7.23901e-07	0	1	1	20	TGGT1_273760	transcript=TGGT1_273760-t26_1 | gene=TGGT1_273760 | organism=Toxoplasma_gondii_GT1 | gene_product=heat shock protein HSP70 | transcript_product=heat shock protein HSP70 | location=TGGT1_chrVIII:3285695-3287698(-) | protein_length=667 | sequence_SO=chromosome | SO=protein_coding	TGGT1_273760-t26_1-p1 [94-112]	0	2014.08553	19	0.711	0.706	-0.49	-0.5	0.029458697	0.009974414	0.325495986	0.199491024	1.33	3.02	0.711	0.824	0.698	0.706	0.734	0.649	-0.49	-0.28	-0.52	-0.5	-0.45	-0.62	364160.75	258787.1719	6227870	4574269	66.29	60.58	80.9	74.7	364160.75
FALSE	High	SLSGTVSSSQQVPLHLALAAVLQQQQEAAAAATR	[R].SLSGTVSSSQQVPLHLALAAVLQQQQEAAAAATR.[V]	1xPhospho [S/T]; 1xLabel:13C(6)15N(4) [R34]	1xPhospho [S1; S3; T5; S7; S8; S9]; 1xLabel:13C(6)15N(4) [R34]	TGGT1_202840-t26_1-p1 1xPhospho [T/S]	TGGT1_202840-t26_1-p1 1xPhospho [S812; S814; T816; S818; S819; S820]	1.61064e-07	0	1	1	18	TGGT1_202840	transcript=TGGT1_202840-t26_1 | gene=TGGT1_202840 | organism=Toxoplasma_gondii_GT1 | gene_product=FHA domain-containing protein | transcript_product=FHA domain-containing protein | location=TGGT1_chrVIIa:2890185-2896672(-) | protein_length=1042 | sequence_SO=chromosome | SO=protein_coding	TGGT1_202840-t26_1-p1 [812-845]	0	3521.79872	34	3.589	5.616	1.84	2.49	0.087760199	0.378218285	0.495669602	0.606227842	76.08	137.72	6.983	1.747	3.589	0.399	39.238	5.616	2.8	0.81	1.84	-1.32	5.29	2.49	7562.610709	13214.23971	6902.126517	11795.76953	77.69	129.29	72.22	158.12	13448.71833
FALSE	High	RPSGEETGPGAPHSVAHTNGPFPR	[R].RPSGEETGPGAPHSVAHTNGPFPR.[A]	1xPhospho [T/S]; 2xLabel:13C(6)15N(4) [R1; R24]	1xPhospho [S3; T7]; 2xLabel:13C(6)15N(4) [R1; R24]	TGGT1_254940-t26_1-p1 1xPhospho [S/T]	TGGT1_254940-t26_1-p1 1xPhospho [S103; T107]	0.000125683	0	1	1	5	TGGT1_254940	transcript=TGGT1_254940-t26_1 | gene=TGGT1_254940 | organism=Toxoplasma_gondii_GT1 | gene_product=MIF4G domain-containing protein | transcript_product=MIF4G domain-containing protein | location=TGGT1_chrIII:2027943-2043635(+) | protein_length=3756 | sequence_SO=chromosome | SO=protein_coding	TGGT1_254940-t26_1-p1 [101-124]	0	2555.16901	24	24.277	1.104	4.6	0.14	0.445922796	0.429645591	0.762770916	0.620423225	147.63	27.26	0.102	100	24.277	1.104	0.901	3.1	-3.29	6.64	4.6	0.14	-0.15	1.63	12411.04614	301302.0625	5229.404037	8639.754516	72.53	93.3	68.07	45.09	12607.96396
FALSE	High	VLIEAIHNEK	[R].VLIEAIHNEK.[N]					0.000190803	0	1	1	14	TGGT1_289530	transcript=TGGT1_289530-t26_1 | gene=TGGT1_289530 | organism=Toxoplasma_gondii_GT1 | gene_product=ribosomal protein RPL19 | transcript_product=ribosomal protein RPL19 | location=TGGT1_chrIX:3095967-3098521(-) | protein_length=187 | sequence_SO=chromosome | SO=protein_coding	TGGT1_289530-t26_1-p1 [136-145]	0	1165.65755	10	0.767	0.741	-0.38	-0.43	0.101489212	0.426881566	0.528260869	0.620024917	13.38	70.95	0.767	0.885	0.632	0.741	1.387	0.01	-0.38	-0.18	-0.66	-0.43	0.47	-6.64	272252.6563	219015.4531	2863883.25	973083.125	4.94	14.65	39.92	125.17	285452.8438
FALSE	High	EHPDMTIECVDDGLGGEFLPLEGATSSYPR	[K].EHPDMTIECVDDGLGGEFLPLEGATSSYPR.[V]	1xPhospho [T6]	1xPhospho [T6]	TGGT1_308020-t26_1-p1 1xPhospho [T94]	TGGT1_308020-t26_1-p1 1xPhospho [T94]	3.14459e-08	0	1	1	5	TGGT1_308020	transcript=TGGT1_308020-t26_1 | gene=TGGT1_308020 | organism=Toxoplasma_gondii_GT1 | gene_product=SAG-related sequence SRS57 | transcript_product=SAG-related sequence SRS57 | location=TGGT1_chrXII:456740-457897(-) | protein_length=385 | sequence_SO=chromosome | SO=protein_coding	TGGT1_308020-t26_1-p1 [89-118]	0	3315.42215	30	0.836	0.787	-0.26	-0.34	0.013739908	0.566049805	0.260890274	0.693475751	2.64	12.62	0.858	0.836	0.795	0.679	13.973	0.787	-0.22	-0.26	-0.33	-0.56	3.8	-0.34	327569.375	273935.1563	3916.350658	8653.130508	139.65	137.81	101.43	53.87	252891.2656
FALSE	High	ELADVVLYDVVK	[R].ELADVVLYDVVK.[G]					7.53495e-05	0	1	1	22	TGGT1_232350	transcript=TGGT1_232350-t26_1 | gene=TGGT1_232350 | organism=Toxoplasma_gondii_GT1 | gene_product=lactate dehydrogenase LDH1 | transcript_product=lactate dehydrogenase LDH1 | location=TGGT1_chrVIII:2023599-2025126(+) | protein_length=329 | sequence_SO=chromosome | SO=protein_coding	TGGT1_232350-t26_1-p1 [32-43]	0	1362.75151	12	0.93	0.914	-0.1	-0.13	0.522870073	0.164398696	0.797292164	0.483310388	3.01	1.64	0.908	0.93	1.06	0.914	0.902	0.995	-0.14	-0.1	0.08	-0.13	-0.15	-0.01	1790786.25	1726111.5	15873167	14508872.07	40.63	42.88	67.22	72.89	1900103.75
FALSE	High	VLEQLTGQRPQFSK	[R].VLEQLTGQRPQFSK.[A]					6.66186e-05	0	1	1	10	TGGT1_309820	transcript=TGGT1_309820-t26_1 | gene=TGGT1_309820 | organism=Toxoplasma_gondii_GT1 | gene_product=ribosomal protein RPL11 | transcript_product=ribosomal protein RPL11 | location=TGGT1_chrXI:792484-794108(+) | protein_length=175 | sequence_SO=chromosome | SO=protein_coding	TGGT1_309820-t26_1-p1 [37-50]	0	1630.89113	14	1.022	0.888	0.03	-0.17	0.883513894	0.377880643	0.957094958	0.606226329	50.07	18.95	1.643	1.022	0.677	0.888	1.032	0.357	0.72	0.03	-0.56	-0.17	0.05	-1.48	407722.3438	380430.75	2677931.75	2763087.25	36.43	47.1	121.28	70.13	407722.3438
FALSE	High	VIELELNEEEKK	[R].VIELELNEEEKK.[Q]					0.000122634	0	1	1	30	TGGT1_232350	transcript=TGGT1_232350-t26_1 | gene=TGGT1_232350 | organism=Toxoplasma_gondii_GT1 | gene_product=lactate dehydrogenase LDH1 | transcript_product=lactate dehydrogenase LDH1 | location=TGGT1_chrVIII:2023599-2025126(+) | protein_length=329 | sequence_SO=chromosome | SO=protein_coding	TGGT1_232350-t26_1-p1 [297-308]	1	1472.78427	12	0.969	0.93	-0.05	-0.1	0.338242111	0.004538308	0.713514746	0.197598772	5.99	0.51	1.01	0.969	0.9	0.93	0.926	0.941	0.02	-0.05	-0.15	-0.1	-0.11	-0.09	1607421.375	1557184.082	11776222.13	10908287.88	51.64	47.25	37.63	38.24	673628.9297
FALSE	High	ELISNAVDALEK	[R].ELISNAVDALEK.[V]					7.23947e-05	0	1	1	21	TGGT1_244560	transcript=TGGT1_244560-t26_1 | gene=TGGT1_244560 | organism=Toxoplasma_gondii_GT1 | gene_product=putative heat shock protein 90 | transcript_product=putative heat shock protein 90 | location=TGGT1_chrVI:3273039-3276701(+) | protein_length=853 | sequence_SO=chromosome | SO=protein_coding	TGGT1_244560-t26_1-p1 [115-126]	0	1301.69472	12	0.716	0.67	-0.48	-0.58	0.030603175	0.00490518	0.327582813	0.197598772	2.27	2.77	0.716	0.738	0.591	0.67	0.707	0.642	-0.48	-0.44	-0.76	-0.58	-0.5	-0.64	836162.6875	494263.1875	4586212.234	3240858.75	29.76	27.31	83.99	79.85	861741.5117
FALSE	High	ELISNASDALDK	[R].ELISNASDALDK.[I]	1xLabel:13C(6)15N(2) [K12]	1xLabel:13C(6)15N(2) [K12]			0.000139669	0	1	1	19	TGGT1_288380	transcript=TGGT1_288380-t26_1 | gene=TGGT1_288380 | organism=Toxoplasma_gondii_GT1 | gene_product=heat shock protein HSP90 | transcript_product=heat shock protein HSP90 | location=TGGT1_chrIX:2294323-2298742(+) | protein_length=708 | sequence_SO=chromosome | SO=protein_coding	TGGT1_288380-t26_1-p1 [34-45]	0	1283.65689	12	0.685	0.755	-0.55	-0.41	0.617428203	0.052574413	0.840987788	0.273124776	5.5	7.18	0.631	1.451	0.685	0.755	0.819	0.637	-0.66	0.54	-0.55	-0.41	-0.29	-0.65	471024.5625	377884.9844	3816759.789	3126348.367	30.32	17.47	70.31	57.21	471024.5625
FALSE	High	LAPADATEAAAAENHGYPK	[K].LAPADATEAAAAENHGYPK.[W]					1.41642e-06	0	1	1	22	TGGT1_219320	transcript=TGGT1_219320-t26_1 | gene=TGGT1_219320 | organism=Toxoplasma_gondii_GT1 | gene_product=acid phosphatase GAP50 | transcript_product=acid phosphatase GAP50 | location=TGGT1_chrXII:907511-910397(-) | protein_length=431 | sequence_SO=chromosome | SO=protein_coding	TGGT1_219320-t26_1-p1 [160-178]	0	1896.90863	19	0.7	0.649	-0.51	-0.62	0.022445609	0.075366137	0.297324691	0.329785201	5.15	4.78	0.7	0.78	0.65	0.698	0.416	0.649	-0.51	-0.36	-0.62	-0.52	-1.27	-0.62	610741.625	476125.8125	9264417	3851356	34.08	29.16	41.72	43.39	444323.4375
FALSE	High	RLTNQPALSFVGEHAK	[R].RLTNQPALSFVGEHAK.[A]					2.70606e-06	0	1	1	14	TGGT1_248340	transcript=TGGT1_248340-t26_1 | gene=TGGT1_248340 | organism=Toxoplasma_gondii_GT1 | gene_product=GTP-binding nuclear protein ran/tc4 | transcript_product=GTP-binding nuclear protein ran/tc4 | location=TGGT1_chrXII:3749189-3752256(+) | protein_length=229 | sequence_SO=chromosome | SO=protein_coding	TGGT1_248340-t26_1-p1 [181-196]	1	1767.95004	16	0.71	0.855	-0.49	-0.23	0.024052249	0.39384277	0.305942391	0.609734272	2.48	4.56	0.71	0.807	0.687	0.855	0.891	0.01	-0.49	-0.31	-0.54	-0.23	-0.17	-6.64	149614.7813	119128.5156	1357435.197	1049507.625	57.61	51.38	18.56	86.02	149614.7813
FALSE	High	TAVPQVDVDDEDKHDEL	[K].TAVPQVDVDDEDKHDEL.[-]					4.61314e-05	0	1	1	15	TGGT1_229480	transcript=TGGT1_229480-t26_1 | gene=TGGT1_229480 | organism=Toxoplasma_gondii_GT1 | gene_product=putative calcium binding protein precursor | transcript_product=putative calcium binding protein precursor | location=TGGT1_chrVIII:289042-291582(-) | protein_length=335 | sequence_SO=chromosome | SO=protein_coding	TGGT1_229480-t26_1-p1 [319-335]	1	1924.87706	17	0.712	0.753	-0.49	-0.41	0.008905663	0.067372735	0.238541183	0.310514339	1.24	3.36	0.712	0.724	0.648	0.753	0.783	0.571	-0.49	-0.47	-0.63	-0.41	-0.35	-0.81	663596.875	480412.625	1927805.375	1509213.25	25.36	20.73	82.28	64.19	498450.8438
FALSE	High	GLETLPLTDDEK	[K].GLETLPLTDDEK.[A]	1xLabel:13C(6)15N(2) [K12]	1xLabel:13C(6)15N(2) [K12]			0.000156987	0	1	1	19	TGGT1_236040	transcript=TGGT1_236040-t26_1 | gene=TGGT1_236040 | organism=Toxoplasma_gondii_GT1 | gene_product=fructose-1,6-bisphosphate aldolase | transcript_product=fructose-1,6-bisphosphate aldolase | location=TGGT1_chrX:5139351-5141389(+) | protein_length=433 | sequence_SO=chromosome | SO=protein_coding	TGGT1_236040-t26_1-p1 [181-192]	0	1338.68785	12	0.92	0.923	-0.12	-0.12	0.107709374	0.322167727	0.53965871	0.592650358	5.56	4.44	0.971	0.92	0.879	0.923	0.504	0.955	-0.04	-0.12	-0.19	-0.12	-0.99	-0.07	390687.0918	359517.1875	6861999.313	3460396.5	43.87	39.12	64.52	83.75	350371.7188
FALSE	High	GIFPLQNVFIR	[K].GIFPLQNVFIR.[K]					0.000214647	0	1	1	9	TGGT1_232710	transcript=TGGT1_232710-t26_1 | gene=TGGT1_232710 | organism=Toxoplasma_gondii_GT1 | gene_product=ribosomal protein RPS3A | transcript_product=ribosomal protein RPS3A | location=TGGT1_chrVIII:2231374-2232762(+) | protein_length=259 | sequence_SO=chromosome | SO=protein_coding	TGGT1_232710-t26_1-p1 [203-213]	0	1303.75212	11	0.883	0.85	-0.18	-0.23	0.352226036	0.112083313	0.72099423	0.409233198	9.91	9.39	0.883	1.056	0.807	0.85	0.925	0.735	-0.18	0.08	-0.31	-0.23	-0.11	-0.44	126011.1563	111282.0078	2887093.75	2454476.5	69.94	60.2	93.73	83.09	126011.1563
FALSE	High	GILAADESTGTIK	[K].GILAADESTGTIK.[K]					8.02221e-05	0	1	2	19	TGGT1_236040	transcript=TGGT1_236040-t26_1 | gene=TGGT1_236040 | organism=Toxoplasma_gondii_GT1 | gene_product=fructose-1,6-bisphosphate aldolase | transcript_product=fructose-1,6-bisphosphate aldolase | location=TGGT1_chrX:5139351-5141389(+) | protein_length=433 | sequence_SO=chromosome | SO=protein_coding	TGGT1_236040-t26_1-p1 [99-111]	0	1275.67907	13	46.801	100	5.55	6.64	0.000183571	0.186077504	0.144169118	0.502810679	9.86	0	46.801	49.914	41.794	100	100	0.969	5.55	5.64	5.39	6.64	6.64	-0.05	12597.83977	526514.0625	7395.034412	4829754.5	38.46	34.87	172.79	37.32	13203.0089
FALSE	High	GIYSYGFEKPSAIQQR	[R].GIYSYGFEKPSAIQQR.[G]					1.99881e-05	0	1	1	15	TGGT1_250770	transcript=TGGT1_250770-t26_1 | gene=TGGT1_250770 | organism=Toxoplasma_gondii_GT1 | gene_product=putative eukaryotic initiation factor-4A | transcript_product=putative eukaryotic initiation factor-4A | location=TGGT1_chrXII:5123731-5125767(-) | protein_length=412 | sequence_SO=chromosome | SO=protein_coding	TGGT1_250770-t26_1-p1 [53-68]	0	1843.93372	16	0.822	0.643	-0.28	-0.64	0.012170784	0.026200991	0.250379212	0.220930396	3.49	4.09	0.788	0.822	0.851	0.755	0.6	0.643	-0.34	-0.28	-0.23	-0.41	-0.74	-0.64	162973.9346	134002.3594	3879424.063	2327120.75	38.22	41.83	71.82	69.51	162520.3438
FALSE	High	LSSYLQDIPLGFFQSR	[K].LSSYLQDIPLGFFQSR.[A]	1xPhospho [S/Y]; 1xLabel:13C(6)15N(4) [R16]	1xPhospho [S2; S3; Y4]; 1xLabel:13C(6)15N(4) [R16]	TGGT1_258470-t26_1-p1 1xPhospho [S/Y]	TGGT1_258470-t26_1-p1 1xPhospho [S111; S112; Y113]	6.93016e-06	0	1	1	5	TGGT1_258470	transcript=TGGT1_258470-t26_1 | gene=TGGT1_258470 | organism=Toxoplasma_gondii_GT1 | gene_product=hypothetical protein | transcript_product=hypothetical protein | location=TGGT1_chrVIIb:3369823-3371292(+) | protein_length=284 | sequence_SO=chromosome | SO=protein_coding	TGGT1_258470-t26_1-p1 [110-125]	0	1960.94437	16	25.48	0.624	4.67	-0.68	0.237357736	0.277492628	0.662112134	0.566659939	144.23	18.89	25.48	0.692	100	0.624	0.828	0.095	4.67	-0.53	6.64	-0.68	-0.27	-3.4	9475.70179	152171.625	8193.237116	3199.301369	24.6	144.51	44.6	75.55	5972.138325
FALSE	High	TPGPGAQSALR	[K].TPGPGAQSALR.[A]					0.000188901	0	1	1	12	TGGT1_263700	transcript=TGGT1_263700-t26_1 | gene=TGGT1_263700 | organism=Toxoplasma_gondii_GT1 | gene_product=ribosomal protein RPS14 | transcript_product=ribosomal protein RPS14 | location=TGGT1_chrVIIb:359504-361231(+) | protein_length=156 | sequence_SO=chromosome | SO=protein_coding	TGGT1_263700-t26_1-p1 [112-122]	0	1054.56398	11	0.743	0.826	-0.43	-0.28	0.350625303	0.110753533	0.720168236	0.406480123	10.62	12.1	0.743	0.839	0.026	0.826	0.925	0.72	-0.43	-0.25	-5.26	-0.28	-0.11	-0.47	107923.3906	78152.74219	2024572.875	1872964.75	71.16	111.69	59.94	47.73	310175.4688
FALSE	High	LSSASGPSGVSAAER	[R].LSSASGPSGVSAAER.[M]	1xPhospho [S]; 1xLabel:13C(6)15N(4) [R15]	1xPhospho [S2; S3]; 1xLabel:13C(6)15N(4) [R15]	TGGT1_209100-t26_1-p1 1xPhospho [S]	TGGT1_209100-t26_1-p1 1xPhospho [S584; S585]	6.38054e-05	0	1	1	12	TGGT1_209100	transcript=TGGT1_209100-t26_1 | gene=TGGT1_209100 | organism=Toxoplasma_gondii_GT1 | gene_product=PUB domain-containing protein | transcript_product=PUB domain-containing protein | location=TGGT1_chrIb:1054806-1062365(-) | protein_length=620 | sequence_SO=chromosome | SO=protein_coding	TGGT1_209100-t26_1-p1 [583-597]	0	1465.6558	15	100	0.936	6.64	-0.1	0.000337741	0.581336832	0.144169118	0.70234316	0	32.04	100	100	100	0.936	0.705	5.019	6.64	6.64	6.64	-0.1	-0.5	2.33	9120.009528	1290303	3323.889721	8566.845454	17.76	23.18	84.78	55.87	11003.79274
FALSE	High	TLFSQQDDESENDALEEEEQR	[R].TLFSQQDDESENDALEEEEQR.[L]	1xLabel:13C(6)15N(4) [R21]	1xLabel:13C(6)15N(4) [R21]			0.000161576	0	1	1	2	TGGT1_208450	transcript=TGGT1_208450-t26_1 | gene=TGGT1_208450 | organism=Toxoplasma_gondii_GT1 | gene_product=protease inhibitor PI2 | transcript_product=protease inhibitor PI2 | location=TGGT1_chrIb:728877-731848(-) | protein_length=318 | sequence_SO=chromosome | SO=protein_coding	TGGT1_208450-t26_1-p1 [157-177]	0	2522.06766	21	0.925	9.145	-0.11	3.19	0.724087327	0.170576117	0.888070465	0.490612763	89.51	27.7	0.273	1.965	0.925	10.853	1.08	9.145	-1.87	0.97	-0.11	3.44	0.11	3.19	99156.15625	27072.46875	1420.56007	12653.22336	123.77	149.1	127.92	6.54	99156.15625
FALSE	High	GLVHGHFTPDNLFIMPDGR	[K].GLVHGHFTPDNLFIMPDGR.[L]	1xOxidation [M15]	1xOxidation [M15]			2.39797e-07	0	1	1	26	TGGT1_308090	transcript=TGGT1_308090-t26_1 | gene=TGGT1_308090 | organism=Toxoplasma_gondii_GT1 | gene_product=rhoptry protein ROP5 | transcript_product=rhoptry protein ROP5 | location=AAQM03000031:206-1855(-) | protein_length=549 | sequence_SO=contig | SO=protein_coding	TGGT1_308090-t26_1-p1 [384-402]	0	2139.04402	19	0.822	0.922	-0.28	-0.12	0.655548368	0.466178087	0.858079998	0.633005742	95.95	17.35	0.035	3.977	0.822	0.795	67.4	0.922	-4.83	1.99	-0.28	-0.33	6.07	-0.12	27890.22852	31731.19141	679258.7969	714420.7695	140.04	137.93	142.12	116.56	27890.22852
FALSE	High	TIDQQNEALPEDLK	[R].TIDQQNEALPEDLK.[I]					2.40304e-06	0	1	1	9	TGGT1_201780	transcript=TGGT1_201780-t26_1 | gene=TGGT1_201780 | organism=Toxoplasma_gondii_GT1 | gene_product=microneme protein MIC2 | transcript_product=microneme protein MIC2 | location=TGGT1_chrVIIa:3693727-3696991(-) | protein_length=769 | sequence_SO=chromosome | SO=protein_coding	TGGT1_201780-t26_1-p1 [569-582]	0	1613.80171	14	0.338	0.989	-1.56	-0.02	0.042691202	0.494217948	0.370541407	0.647780014	3.98	6.8	0.338	0.259	0.543	0.943	1.793	0.989	-1.56	-1.95	-0.88	-0.08	0.84	-0.02	800167.75	270783.3125	2361877	4016346.906	18.05	19.29	40.02	39.32	800167.75
FALSE	High	LTNQPALSFVGEHAK	[R].LTNQPALSFVGEHAK.[A]					0.000119322	0	1	1	15	TGGT1_248340	transcript=TGGT1_248340-t26_1 | gene=TGGT1_248340 | organism=Toxoplasma_gondii_GT1 | gene_product=GTP-binding nuclear protein ran/tc4 | transcript_product=GTP-binding nuclear protein ran/tc4 | location=TGGT1_chrXII:3749189-3752256(+) | protein_length=229 | sequence_SO=chromosome | SO=protein_coding	TGGT1_248340-t26_1-p1 [182-196]	0	1611.84893	15	0.715	0.785	-0.48	-0.35	0.01256628	0.844330362	0.251092381	0.892239705	1.76	8.05	0.784	0.715	0.698	0.785	1.52	0.716	-0.35	-0.48	-0.52	-0.35	0.6	-0.48	144009.4375	112936.9766	2566610.25	3900699	63.24	58.81	101.07	75.53	144009.4375
FALSE	High	ITPSYVAFTDDDR	[R].ITPSYVAFTDDDR.[K]					5.07747e-05	0	1	1	8	TGGT1_311720	transcript=TGGT1_311720-t26_1 | gene=TGGT1_311720 | organism=Toxoplasma_gondii_GT1 | gene_product=chaperonin protein BiP | transcript_product=chaperonin protein BiP | location=TGGT1_chrXI:2188121-2191497(-) | protein_length=668 | sequence_SO=chromosome | SO=protein_coding	TGGT1_311720-t26_1-p1 [72-84]	0	1499.70126	13	0.469	0.783	-1.09	-0.35	0.608937935	0.060434048	0.836697099	0.294805787	31.17	4.72	0.469	5.504	0.021	0.743	0.783	0.896	-1.09	2.46	-5.54	-0.43	-0.35	-0.16	201485.3906	19672.15625	663833.2227	492924.6875	88.3	118.85	66.21	76.2	201485.3906
FALSE	High	SIDPDSIQLIGAGK	[R].SIDPDSIQLIGAGK.[R]					6.04682e-06	0	1	1	11	TGGT1_408820	transcript=TGGT1_408820-t26_1 | gene=TGGT1_408820 | organism=Toxoplasma_gondii_GT1 | gene_product=NTPase | transcript_product=NTPase | location=AAQM03000066:3951-4340(+) | protein_length=130 | sequence_SO=contig | SO=protein_coding	TGGT1_408820-t26_1-p1 [94-107]	0	1413.75838	14	41.005	100	5.36	6.64	0.029397303	0.184331869	0.325495986	0.501400329	83.5	0	100	41.005	17.91	100	100	0.989	6.64	5.36	4.16	6.64	6.64	-0.02	3208.477333	211765.8281	2747.271712	2420600.273	101.06	35.05	173.02	80.29	1449.235825
FALSE	High	HLTVNDLPLGR	[R].HLTVNDLPLGR.[S]					0.000185137	0	1	1	17	TGGT1_230410	transcript=TGGT1_230410-t26_1 | gene=TGGT1_230410 | organism=Toxoplasma_gondii_GT1 | gene_product=peroxiredoxin PRX3 | transcript_product=peroxiredoxin PRX3 | location=TGGT1_chrVIII:753559-755687(-) | protein_length=283 | sequence_SO=chromosome | SO=protein_coding	TGGT1_230410-t26_1-p1 [222-232]	0	1234.69025	11	0.91	0.878	-0.14	-0.19	0.042912453	0.085175249	0.371111482	0.348142622	3.98	6.03	0.944	0.881	0.91	0.924	0.878	0.789	-0.08	-0.18	-0.14	-0.11	-0.19	-0.34	293266.1563	276713.8125	1890417.25	1746540.75	59.05	58.99	83.31	75.38	293266.1563
FALSE	High	ITPSYVAFTDDDRK	[R].ITPSYVAFTDDDRK.[I]					1.253e-05	0	1	1	23	TGGT1_311720	transcript=TGGT1_311720-t26_1 | gene=TGGT1_311720 | organism=Toxoplasma_gondii_GT1 | gene_product=chaperonin protein BiP | transcript_product=chaperonin protein BiP | location=TGGT1_chrXI:2188121-2191497(-) | protein_length=668 | sequence_SO=chromosome | SO=protein_coding	TGGT1_311720-t26_1-p1 [72-85]	1	1627.79623	14	0.889	0.781	-0.17	-0.36	0.356332515	0.075309208	0.722651567	0.329785201	20.44	9.92	0.889	1.055	0.734	0.781	0.888	0.695	-0.17	0.08	-0.45	-0.36	-0.17	-0.52	584950.5	455880.5	5465748.051	4854766.688	34.67	38.92	76.05	65.56	302596.6875
FALSE	High	TTGIVLDSGDGVSHTVPIYEGYALPHAIMR	[R].TTGIVLDSGDGVSHTVPIYEGYALPHAIMR.[L]	1xOxidation [M29]	1xOxidation [M29]			1.27758e-07	0	1	1	9	TGGT1_209030	transcript=TGGT1_209030-t26_1 | gene=TGGT1_209030 | organism=Toxoplasma_gondii_GT1 | gene_product=actin ACT1 | transcript_product=actin ACT1 | location=TGGT1_chrIb:1014618-1016180(+) | protein_length=376 | sequence_SO=chromosome | SO=protein_coding	TGGT1_209030-t26_1-p1 [149-178]	0	3185.59357	30	0.624	0.832	-0.68	-0.27	0.899957846	0.009708947	0.96150784	0.199491024	20.19	0.91	0.406	0.624	5.583	0.788	0.839	0.832	-1.3	-0.68	2.48	-0.34	-0.25	-0.27	190008.7832	92570.46094	7324018.172	6146896.5	86.2	73.24	38.15	40.33	228125.5
FALSE	High	TPFQDAALSIVK	[R].TPFQDAALSIVK.[G]					1.48308e-05	0	1	1	14	TGGT1_288360	transcript=TGGT1_288360-t26_1 | gene=TGGT1_288360 | organism=Toxoplasma_gondii_GT1 | gene_product=tryptophanyl-tRNA synthetase (TrpRS2) | transcript_product=tryptophanyl-tRNA synthetase (TrpRS2) | location=TGGT1_chrIX:2284649-2289081(+) | protein_length=689 | sequence_SO=chromosome | SO=protein_coding	TGGT1_288360-t26_1-p1 [88-99]	0	1289.70998	12	0.88	0.814	-0.18	-0.3	0.001512913	0.014441952	0.205516938	0.204349929	0.34	1.17	0.883	0.88	0.868	0.823	0.754	0.814	-0.18	-0.18	-0.2	-0.28	-0.41	-0.3	294498.125	255709.0938	2745835.75	2260731.5	47.33	47.63	48.17	50.48	405440.4063
FALSE	High	HLFHPEQLISGK	[R].HLFHPEQLISGK.[E]	1xLabel:13C(6)15N(2) [K12]	1xLabel:13C(6)15N(2) [K12]			0.000109251	0	1	1	28	TGGT1_316400B	transcript=TGGT1_316400B-t26_1 | gene=TGGT1_316400B | organism=Toxoplasma_gondii_GT1 | gene_product=alpha tubulin TUBA1 | transcript_product=alpha tubulin TUBA1 | location=TGGT1_chrXI:5219470-5220918(+) | protein_length=432 | sequence_SO=chromosome | SO=protein_coding	TGGT1_316400B-t26_1-p1 [64-75]	0	1413.77286	12	0.671	0.588	-0.58	-0.77	0.086652852	0.130726617	0.494123165	0.441017772	9.31	0.91	0.671	0.765	0.461	0.577	0.927	0.588	-0.58	-0.39	-1.12	-0.79	-0.11	-0.77	446850.5889	341643.375	6173981.891	5724367.5	96.98	73.21	86.44	73.93	186822.9063
FALSE	High	GKPTNLSITEVAHGLAR	[K].GKPTNLSITEVAHGLAR.[Y]					1.68769e-06	0	1	2	35	TGGT1_236040	transcript=TGGT1_236040-t26_1 | gene=TGGT1_236040 | organism=Toxoplasma_gondii_GT1 | gene_product=fructose-1,6-bisphosphate aldolase | transcript_product=fructose-1,6-bisphosphate aldolase | location=TGGT1_chrX:5139351-5141389(+) | protein_length=433 | sequence_SO=chromosome | SO=protein_coding	TGGT1_236040-t26_1-p1 [228-244]	0	1763.97626	17	0.894	1.22	-0.16	0.29	0.675595404	0.022771655	0.867462388	0.212947931	8.53	0.55	0.894	0.83	1.162	1.224	1.22	1.128	-0.16	-0.27	0.22	0.29	0.29	0.17	574945.125	477113.9375	7146071.625	8717541.25	36.12	55.24	76.98	72.24	499450.0313
FALSE	High	LTISPSGEGDVFYGK	[K].LTISPSGEGDVFYGK.[E]					3.20495e-06	0	1	1	36	TGGT1_271050	transcript=TGGT1_271050-t26_1 | gene=TGGT1_271050 | organism=Toxoplasma_gondii_GT1 | gene_product=SAG-related sequence SRS34A | transcript_product=SAG-related sequence SRS34A | location=TGGT1_chrVIII:4754604-4755164(+) | protein_length=186 | sequence_SO=chromosome | SO=protein_coding	TGGT1_271050-t26_1-p1 [61-75]	0	1569.77951	15	0.692	0.679	-0.53	-0.56	0.006697051	0.007002323	0.232219405	0.197598772	1.35	0.15	0.679	0.746	0.692	0.679	0.742	0.678	-0.56	-0.42	-0.53	-0.56	-0.43	-0.56	2559765.5	1737287.875	26455975.39	17965992	60.91	59.19	101.2	99.01	2559765.5
FALSE	High	GKEDHIAVLVGSVTDDIR	[K].GKEDHIAVLVGSVTDDIR.[M]					1.03987e-05	0	1	1	13	TGGT1_300000	transcript=TGGT1_300000-t26_1 | gene=TGGT1_300000 | organism=Toxoplasma_gondii_GT1 | gene_product=ribosomal protein RPL18 | transcript_product=ribosomal protein RPL18 | location=TGGT1_chrXII:251803-254851(+) | protein_length=187 | sequence_SO=chromosome | SO=protein_coding	TGGT1_300000-t26_1-p1 [73-90]	1	1924.01343	18	0.442	0.707	-1.18	-0.5	0.047531075	0.03783876	0.389680135	0.241722115	3.27	7.32	0.442	0.241	0.492	0.707	0.805	0.637	-1.18	-2.05	-1.02	-0.5	-0.31	-0.65	35507.35547	15696.37256	752272.0625	547542.375	125.18	136.37	88.7	78.82	35507.35547
FALSE	High	HLKTEDEEEEEDDLADGER	[K].HLKTEDEEEEEDDLADGER.[M]					0.000120307	0	1	1	2	TGGT1_308920	transcript=TGGT1_308920-t26_1 | gene=TGGT1_308920 | organism=Toxoplasma_gondii_GT1 | gene_product=splicing factor U2AF protein | transcript_product=splicing factor U2AF protein | location=TGGT1_chrXI:318912-325751(-) | protein_length=770 | sequence_SO=chromosome | SO=protein_coding	TGGT1_308920-t26_1-p1 [459-477]	1	2258.95313	19	0.7	1.431	-0.52	0.52	0.015054991	0.262154663	0.265017112	0.555636454	2.91	42.46	0.7	0.773	0.671	3.014	1.431	1.021	-0.52	-0.37	-0.57	1.59	0.52	0.03	221117.7188	148467.6563	4309.450033	6167.461139	44.46	50.61	98.82	69.97	122871.1172
FALSE	High	GHYTEGAELIDSVLDVVR	[K].GHYTEGAELIDSVLDVVR.[K]	1xLabel:13C(6)15N(4) [R18]	1xLabel:13C(6)15N(4) [R18]			5.53219e-06	0	2	2	13	TGGT1_221620; TGGT1_266960-t26_1-p1	transcript=TGGT1_221620-t26_1 | gene=TGGT1_221620 | organism=Toxoplasma_gondii_GT1 | gene_product=putative beta-tubulin | transcript_product=putative beta-tubulin | location=TGGT1_chrII:472166-474503(-) | protein_length=449 | sequence_SO=chromosome | SO=protein_coding transcript=TGGT1_266960-t26_1 | gene=TGGT1_266960 | organism=Toxoplasma_gondii_GT1 | gene_product=beta-tubulin | transcript_produc…	TGGT1_221620-t26_1-p1 [104-121]; TGGT1_266960-t26_1-p1 [104-121]	0	1983.00571	18	0.515	0.775	-0.96	-0.37	0.109768438	0.046080579	0.546409433	0.259574434	7.43	0.49	0.613	0.215	0.515	0.779	0.775	0.626	-0.71	-2.22	-0.96	-0.36	-0.37	-0.68	37842.39966	23182.36328	4539150.795	3516869.406	134.65	135.26	104.58	93.34	37842.39966
FALSE	High	SIDAFNFVSQLPEVR	[K].SIDAFNFVSQLPEVR.[Y]					9.65601e-07	0	1	1	10	TGGT1_219320	transcript=TGGT1_219320-t26_1 | gene=TGGT1_219320 | organism=Toxoplasma_gondii_GT1 | gene_product=acid phosphatase GAP50 | transcript_product=acid phosphatase GAP50 | location=TGGT1_chrXII:907511-910397(-) | protein_length=431 | sequence_SO=chromosome | SO=protein_coding	TGGT1_219320-t26_1-p1 [372-386]	0	1721.88571	15	0.796	0.83	-0.33	-0.27	0.064736184	0.10666497	0.442943794	0.399980763	2.68	8.28	0.796	0.914	0.774	0.83	0.942	0.763	-0.33	-0.13	-0.37	-0.27	-0.09	-0.39	190694.7344	151877.8438	4952805.172	4664847.75	76.47	71.39	98.71	90.26	190694.7344
FALSE	High	GHAENALGITEFPGLVFQSK	[K].GHAENALGITEFPGLVFQSK.[K]					6.6416e-07	0	1	1	10	TGGT1_211680	transcript=TGGT1_211680-t26_1 | gene=TGGT1_211680 | organism=Toxoplasma_gondii_GT1 | gene_product=protein disulfide isomerase | transcript_product=protein disulfide isomerase | location=TGGT1_chrIV:1556190-1558014(+) | protein_length=471 | sequence_SO=chromosome | SO=protein_coding	TGGT1_211680-t26_1-p1 [285-304]	0	2115.08693	20	0.629	0.734	-0.67	-0.45	0.05524446	0.056524313	0.415322821	0.285408128	11.17	8.82	0.749	0.629	0.497	0.734	0.846	0.653	-0.42	-0.67	-1.01	-0.45	-0.24	-0.61	168495.0178	126152.3438	4298422	3155918.383	90.5	74.74	103.92	95.65	168495.0178
FALSE	High	TTPSYVAFTDTER	[R].TTPSYVAFTDTER.[L]					0.000109554	0	1	1	23	TGGT1_273760	transcript=TGGT1_273760-t26_1 | gene=TGGT1_273760 | organism=Toxoplasma_gondii_GT1 | gene_product=heat shock protein HSP70 | transcript_product=heat shock protein HSP70 | location=TGGT1_chrVIII:3285695-3287698(-) | protein_length=667 | sequence_SO=chromosome | SO=protein_coding	TGGT1_273760-t26_1-p1 [37-49]	0	1487.70126	13	0.053	0.01	-4.22	-6.64	0.52242809	0.169822534	0.797292164	0.490093572	0.21	0	0.027	0.053	9.573	0.01	0.01	0.813	-5.19	-4.22	3.26	-6.64	-6.64	-0.3	299575.2344	11765.60596	5224039.346	21894.6582	90.32	24.83	70.98	172.48	430522.1123
FALSE	High	GTDPGDVVIEELFNR	[R].GTDPGDVVIEELFNR.[I]					1.53925e-06	0	2	2	15	TGGT1_363030; TGGT1_215775-t26_1-p1	transcript=TGGT1_363030-t26_1 | gene=TGGT1_363030 | organism=Toxoplasma_gondii_GT1 | gene_product=rhoptry protein ROP8 | transcript_product=rhoptry protein ROP8 | location=AAQM03000199:1511-3196(+) | protein_length=561 | sequence_SO=contig | SO=protein_coding transcript=TGGT1_215775-t26_1 | gene=TGGT1_215775 | organism=Toxoplasma_gondii_GT1 | gene_product=rhoptry protein ROP8 | transcript_product…	TGGT1_363030-t26_1-p1 [194-208]; TGGT1_215775-t26_1-p1 [207-221]	0	1660.81769	15	0.926	0.916	-0.11	-0.13	0.778765922	0.0391536	0.912856017	0.244326068	18.45	1.75	0.792	0.926	1.211	0.953	0.916	0.903	-0.34	-0.11	0.28	-0.07	-0.13	-0.15	312998.2188	247798.1953	3586826.734	3286631.875	46.25	67.84	79.91	78	312998.2188
FALSE	High	TLVEALDTMEAPK	[K].TLVEALDTMEAPK.[R]	1xOxidation [M9]; 1xLabel:13C(6)15N(2) [K13]	1xOxidation [M9]; 1xLabel:13C(6)15N(2) [K13]			1.79721e-05	0	2	5	32	TGGT1_294800B; TGGT1_286420A-t26_1-p1	transcript=TGGT1_294800B-t26_1 | gene=TGGT1_294800B | organism=Toxoplasma_gondii_GT1 | gene_product=putative elongation factor 1-alpha (EF-1-ALPHA) | transcript_product=putative elongation factor 1-alpha (EF-1-ALPHA) | location=TGGT1_chrIa:1133102-1134034(-) | protein_length=310 | sequence_SO=chromosome | SO=protein_coding transcript=TGGT1_286420A-t26_1 | gene=TGGT1_286420A | organism=Toxoplasma_…	TGGT1_294800B-t26_1-p1 [75-87]; TGGT1_286420A-t26_1-p1 [213-225]	0	1441.73342	13	0.868	0.756	-0.2	-0.4	0.052800621	0.349705426	0.410460083	0.600444912	2.32	30.42	0.868	0.886	0.776	1.027	0.164	0.756	-0.2	-0.17	-0.37	0.04	-2.61	-0.4	2069772.125	1606222.25	10480489.38	8633352.963	29.93	28.43	46.3	78.01	2234731.75
FALSE	High	GTADGAGVADETHQEPRPPLR	[R].GTADGAGVADETHQEPRPPLR.[K]					4.49503e-06	0	2	2	60	TGGT1_308090; TGGT1_411430-t26_1-p1	transcript=TGGT1_308090-t26_1 | gene=TGGT1_308090 | organism=Toxoplasma_gondii_GT1 | gene_product=rhoptry protein ROP5 | transcript_product=rhoptry protein ROP5 | location=AAQM03000031:206-1855(-) | protein_length=549 | sequence_SO=contig | SO=protein_coding transcript=TGGT1_411430-t26_1 | gene=TGGT1_411430 | organism=Toxoplasma_gondii_GT1 | gene_product=rhoptry protein ROP5 | transcript_product=…	TGGT1_308090-t26_1-p1 [106-126]; TGGT1_411430-t26_1-p1 [35-55]	0	2174.05848	21	0.752	0.783	-0.41	-0.35	0.107282066	0.071793213	0.539644209	0.320060904	13.72	3.59	0.628	0.896	0.752	0.614	0.814	0.783	-0.67	-0.16	-0.41	-0.7	-0.3	-0.35	1336493.375	1021622.594	14555914.76	11854066.5	13.07	14.12	39.03	47.97	1336493.375
FALSE	High	GSQPSPPGKPLQR	[K].GSQPSPPGKPLQR.[R]	1xLabel:13C(6)15N(2) [K9]; 1xLabel:13C(6)15N(4) [R13]	1xLabel:13C(6)15N(2) [K9]; 1xLabel:13C(6)15N(4) [R13]			8.85822e-05	0	1	1	38	TGGT1_261740	transcript=TGGT1_261740-t26_1 | gene=TGGT1_261740 | organism=Toxoplasma_gondii_GT1 | gene_product=hypothetical protein | transcript_product=hypothetical protein | location=TGGT1_chrVIIb:1528797-1529192(-) | protein_length=131 | sequence_SO=chromosome | SO=protein_coding	TGGT1_261740-t26_1-p1 [95-107]	0	1366.75564	13	0.903	0.907	-0.15	-0.14	0.139664209	0.09424047	0.583312969	0.370497027	4.91	0.14	0.903	0.94	0.776	0.907	0.908	0.786	-0.15	-0.09	-0.37	-0.14	-0.14	-0.35	423771.8594	328640.8281	10635349.25	8972297.5	63.22	66.76	35.59	32.56	1030121.313
FALSE	High	GVVDSDDLPLNVSR	[K].GVVDSDDLPLNVSR.[E]					1.08097e-06	0	1	1	24	TGGT1_244560	transcript=TGGT1_244560-t26_1 | gene=TGGT1_244560 | organism=Toxoplasma_gondii_GT1 | gene_product=putative heat shock protein 90 | transcript_product=putative heat shock protein 90 | location=TGGT1_chrVI:3273039-3276701(+) | protein_length=853 | sequence_SO=chromosome | SO=protein_coding	TGGT1_244560-t26_1-p1 [457-470]	0	1485.75436	14	0.767	0.804	-0.38	-0.31	0.095319422	0.388832248	0.512865759	0.607923749	4.68	1.22	0.809	0.767	0.553	0.814	0.804	0.01	-0.31	-0.38	-0.85	-0.3	-0.31	-6.64	634536.625	426481.5938	3272207.744	2625828.516	32.22	26.04	82.83	86.13	634536.625
FALSE	High	GVVDSEDLPLNISR	[R].GVVDSEDLPLNISR.[E]	1xLabel:13C(6)15N(4) [R14]	1xLabel:13C(6)15N(4) [R14]			1.68769e-06	0	1	1	20	TGGT1_288380	transcript=TGGT1_288380-t26_1 | gene=TGGT1_288380 | organism=Toxoplasma_gondii_GT1 | gene_product=heat shock protein HSP90 | transcript_product=heat shock protein HSP90 | location=TGGT1_chrIX:2294323-2298742(+) | protein_length=708 | sequence_SO=chromosome | SO=protein_coding	TGGT1_288380-t26_1-p1 [364-377]	0	1523.79393	14	0.012	0.01	-6.35	-6.64	0.011242067	0.163880282	0.244758758	0.483265826	0	0	0.012	0.027	0.01	0.01	0.01	0.73	-6.35	-5.21	-6.64	-6.64	-6.64	-0.45	684454.125	8369.323852	5665715	12464.56729	30.89	44.84	71.82	172.77	684454.125
FALSE	High	SGMEECEQTEFASEEAEEPKDNAEK	[R].SGMEECEQTEFASEEAEEPKDNAEK.[R]	1xPhospho [S1]	1xPhospho [S1]	TGGT1_249030-t26_1-p1 1xPhospho [S340]	TGGT1_249030-t26_1-p1 1xPhospho [S340]	0.000216717	0	1	1	3	TGGT1_249030	transcript=TGGT1_249030-t26_1 | gene=TGGT1_249030 | organism=Toxoplasma_gondii_GT1 | gene_product=endonuclease/exonuclease/phosphatase family protein | transcript_product=endonuclease/exonuclease/phosphatase family protein | location=TGGT1_chrXII:4253966-4255780(-) | protein_length=541 | sequence_SO=chromosome | SO=protein_coding	TGGT1_249030-t26_1-p1 [340-364]	1	2897.10127	25	1.67	1.912	0.74	0.93	0.295210958	0.310234375	0.694766617	0.586035341	32.56	77.13	2.036	1.67	0.869	10.294	0.917	1.912	1.03	0.74	-0.2	3.36	-0.12	0.93	8418.87207	17141.95508	6933.810056	10104.93509	169.33	165	71.12	29.35	8418.87207
FALSE	High	GSSFSIVALPGAIQMR	[R].GSSFSIVALPGAIQMR.[L]	1xPhospho [S]; 1xOxidation [M15]; 1xLabel:13C(6)15N(4) [R16]	1xPhospho [S2; S3; S5]; 1xOxidation [M15]; 1xLabel:13C(6)15N(4) [R16]	TGGT1_306660-t26_1-p1 1xPhospho [S]	TGGT1_306660-t26_1-p1 1xPhospho [S3999; S4000; S4002]	3.9642e-05	0	1	1	23	TGGT1_306660	transcript=TGGT1_306660-t26_1 | gene=TGGT1_306660 | organism=Toxoplasma_gondii_GT1 | gene_product=RNA pseudouridine synthase superfamily protein | transcript_product=RNA pseudouridine synthase superfamily protein | location=TGGT1_chrIX:6025601-6045208(-) | protein_length=6535 | sequence_SO=chromosome | SO=protein_coding	TGGT1_306660-t26_1-p1 [3998-4013]	0	1739.84255	16	100	4.325	6.64	2.11	0.001769399	0.263562967	0.205516938	0.556506254	0	121.89	100	100	100	11.06	0.769	4.325	6.64	6.64	6.64	3.47	-0.38	2.11	11336.33988	1934391.594	740.3203862	6434.058612	36.92	41.27	135.14	40.11	6013.977472
FALSE	High	TLSIIDSGIGMTK	[K].TLSIIDSGIGMTK.[Q]	1xOxidation [M11]	1xOxidation [M11]			0.000210545	0	1	1	8	TGGT1_244560	transcript=TGGT1_244560-t26_1 | gene=TGGT1_244560 | organism=Toxoplasma_gondii_GT1 | gene_product=putative heat shock protein 90 | transcript_product=putative heat shock protein 90 | location=TGGT1_chrVI:3273039-3276701(+) | protein_length=853 | sequence_SO=chromosome | SO=protein_coding	TGGT1_244560-t26_1-p1 [156-168]	0	1351.71374	13	0.717	0.803	-0.48	-0.32	0.588733714	0.710535701	0.827859241	0.795447636	3.74	24.53	0.717	13.634	0.681	0.803	1.479	0.597	-0.48	3.77	-0.55	-0.32	0.56	-0.74	157369.4063	113545.4805	1062963.625	1572411.125	89.76	33.57	71.93	48.12	264809.4688
FALSE	High	SGSAADTQAVTQIVK	[R].SGSAADTQAVTQIVK.[L]					1.99898e-06	0	1	1	9	TGGT1_223590	transcript=TGGT1_223590-t26_1 | gene=TGGT1_223590 | organism=Toxoplasma_gondii_GT1 | gene_product=proteasome subunit | transcript_product=proteasome subunit | location=TGGT1_chrX:3626728-3628061(-) | protein_length=369 | sequence_SO=chromosome | SO=protein_coding	TGGT1_223590-t26_1-p1 [215-229]	0	1475.77001	15	22.802	0.663	4.51	-0.59	0.096098453	0.080899827	0.514500987	0.342567098	130.3	7.2	2.763	22.802	64.541	0.443	0.663	0.736	1.47	4.51	6.01	-1.18	-0.59	-0.44	21857.86133	498412.9688	1313408.75	778742.25	152.61	52.63	7.18	26.24	299068.9688
FALSE	High	GVQGGGPPARPPSPSPEEEPIFGTFVK	[R].GVQGGGPPARPPSPSPEEEPIFGTFVK.[T]					1.6396e-07	0	1	1	13	TGGT1_247520	transcript=TGGT1_247520-t26_1 | gene=TGGT1_247520 | organism=Toxoplasma_gondii_GT1 | gene_product=hypothetical protein | transcript_product=hypothetical protein | location=TGGT1_chrXII:3323216-3323986(-) | protein_length=256 | sequence_SO=chromosome | SO=protein_coding	TGGT1_247520-t26_1-p1 [64-90]	0	2734.38351	27	1.593	0.81	0.67	-0.3	0.312369714	0.044633864	0.701522036	0.256055217	61.36	3.58	1.593	5.33	0.934	0.78	0.896	0.81	0.67	2.41	-0.1	-0.36	-0.16	-0.3	321712.1563	512478.8438	7202517.5	5772864	59.13	23.02	46.4	44.25	321712.1563
FALSE	High	ISQFFDDVEAGKIDR	[K].ISQFFDDVEAGKIDR.[S]					9.43077e-06	0	1	1	15	TGGT1_211680	transcript=TGGT1_211680-t26_1 | gene=TGGT1_211680 | organism=Toxoplasma_gondii_GT1 | gene_product=protein disulfide isomerase | transcript_product=protein disulfide isomerase | location=TGGT1_chrIV:1556190-1558014(+) | protein_length=471 | sequence_SO=chromosome | SO=protein_coding	TGGT1_211680-t26_1-p1 [323-337]	1	1739.85989	15	0.855	0.879	-0.23	-0.19	0.091204845	0.121054375	0.503767303	0.425580932	4.23	7.09	0.855	0.888	0.717	0.879	0.933	0.763	-0.23	-0.17	-0.48	-0.19	-0.1	-0.39	309345.1875	264424.5625	2092947.625	1839845.072	60.02	52.48	92.24	83.34	309345.1875
FALSE	High	SKNPEIVNTASVSPAGAFDASSK	[K].SKNPEIVNTASVSPAGAFDASSK.[L]					1.83005e-07	0	1	1	13	TGGT1_263300	transcript=TGGT1_263300-t26_1 | gene=TGGT1_263300 | organism=Toxoplasma_gondii_GT1 | gene_product=eukaryotic porin protein | transcript_product=eukaryotic porin protein | location=TGGT1_chrVIIb:618828-622551(-) | protein_length=290 | sequence_SO=chromosome | SO=protein_coding	TGGT1_263300-t26_1-p1 [33-55]	1	2277.13573	23	0.889	0.715	-0.17	-0.48	0.082259183	0.019235101	0.486023556	0.204349929	4.05	4.66	0.795	0.889	0.92	0.715	0.759	0.641	-0.33	-0.17	-0.12	-0.48	-0.4	-0.64	245235.1875	195030.25	2618858.25	1872210.75	32.53	37.81	82.15	73.83	245235.1875
FALSE	High	GPASSVPVTYAPR	[R].GPASSVPVTYAPR.[E]					8.85822e-05	0	2	2	30	TGGT1_308090; TGGT1_411430-t26_1-p1	transcript=TGGT1_308090-t26_1 | gene=TGGT1_308090 | organism=Toxoplasma_gondii_GT1 | gene_product=rhoptry protein ROP5 | transcript_product=rhoptry protein ROP5 | location=AAQM03000031:206-1855(-) | protein_length=549 | sequence_SO=contig | SO=protein_coding transcript=TGGT1_411430-t26_1 | gene=TGGT1_411430 | organism=Toxoplasma_gondii_GT1 | gene_product=rhoptry protein ROP5 | transcript_product=…	TGGT1_308090-t26_1-p1 [418-430]; TGGT1_411430-t26_1-p1 [330-342]	0	1301.68483	13	0.044	0.753	-4.52	-0.41	0.007413784	0.372177903	0.232219405	0.604960938	0.02	22.16	0.04	0.089	0.044	0.753	0.951	0.025	-4.64	-3.49	-4.52	-0.41	-0.07	-5.3	27909530.73	1216200.25	22583860.28	11671499	58.63	29.05	37.88	91.08	43842625.78
FALSE	High	ISQFFDDVEAGK	[K].ISQFFDDVEAGK.[I]					9.82869e-05	0	1	1	12	TGGT1_211680	transcript=TGGT1_211680-t26_1 | gene=TGGT1_211680 | organism=Toxoplasma_gondii_GT1 | gene_product=protein disulfide isomerase | transcript_product=protein disulfide isomerase | location=TGGT1_chrIV:1556190-1558014(+) | protein_length=471 | sequence_SO=chromosome | SO=protein_coding	TGGT1_211680-t26_1-p1 [323-334]	0	1355.64777	12	0.319	0.784	-1.65	-0.35	0.718204437	0.011613904	0.884206668	0.201939793	14.59	3.53	0.01	24.854	0.319	0.742	0.815	0.784	-6.64	4.64	-1.65	-0.43	-0.3	-0.35	731888.375	81956.27344	1261537.75	936489	126.39	152.49	112	112.91	731888.375
FALSE	High	TNGEEGRPLLGEGR	[R].TNGEEGRPLLGEGR.[E]					0.000108347	0	1	1	36	TGGT1_309590	transcript=TGGT1_309590-t26_1 | gene=TGGT1_309590 | organism=Toxoplasma_gondii_GT1 | gene_product=rhoptry protein ROP1 | transcript_product=rhoptry protein ROP1 | location=TGGT1_chrXI:707942-709312(+) | protein_length=456 | sequence_SO=chromosome | SO=protein_coding	TGGT1_309590-t26_1-p1 [436-449]	0	1484.74519	14	0.817	0.873	-0.29	-0.2	0.376848372	0.036649973	0.730710567	0.240815106	5.77	0.26	0.865	0.817	0.014	0.871	0.933	0.873	-0.21	-0.29	-6.17	-0.2	-0.1	-0.2	919047.7734	751086.0625	16038832	13975114	47.77	100.64	26.29	23.34	1832746
FALSE	High	ISGLIYEEIR	[R].ISGLIYEEIR.[G]					0.000120307	0	1	1	39	TGGT1_239260	transcript=TGGT1_239260-t26_1 | gene=TGGT1_239260 | organism=Toxoplasma_gondii_GT1 | gene_product=histone H4 | transcript_product=histone H4 | location=TGGT1_chrVI:491746-492057(-) | protein_length=103 | sequence_SO=chromosome | SO=protein_coding	TGGT1_239260-t26_1-p1 [47-56]	0	1192.65721	10	0.788	0.813	-0.34	-0.3	0.019525837	0.444036218	0.281111182	0.624486117	0.74	96.84	0.788	0.795	0.705	0.813	1.729	0.01	-0.34	-0.33	-0.5	-0.3	0.79	-6.64	1784434.313	1257992	14678127.3	11936115.72	49.2	48.48	92.14	93.95	1928032.596
FALSE	High	GRGTADGAGVADETHQEPRPPLR	[R].GRGTADGAGVADETHQEPRPPLR.[K]					3.3708e-06	0	2	2	15	TGGT1_308090; TGGT1_411430-t26_1-p1	transcript=TGGT1_308090-t26_1 | gene=TGGT1_308090 | organism=Toxoplasma_gondii_GT1 | gene_product=rhoptry protein ROP5 | transcript_product=rhoptry protein ROP5 | location=AAQM03000031:206-1855(-) | protein_length=549 | sequence_SO=contig | SO=protein_coding transcript=TGGT1_411430-t26_1 | gene=TGGT1_411430 | organism=Toxoplasma_gondii_GT1 | gene_product=rhoptry protein ROP5 | transcript_product=…	TGGT1_308090-t26_1-p1 [104-126]; TGGT1_411430-t26_1-p1 [33-55]	1	2387.18106	23	0.917	1.113	-0.12	0.15	0.312049178	0.370639686	0.701298524	0.6042925	12.42	12.29	0.712	0.917	1.008	1.205	0.949	1.113	-0.49	-0.12	0.01	0.27	-0.08	0.15	294481.1953	209542.2598	2302317.5	2562605.75	34.44	36.65	48.83	37.12	294481.1953
FALSE	High	LQVPGEHGPQGPPYDDQQLLLEPTEEQQEGPQEPLPPPPPPTR	[R].LQVPGEHGPQGPPYDDQQLLLEPTEEQQEGPQEPLPPPPPPTR.[G]					8.97911e-09	0	1	1	40	TGGT1_309590	transcript=TGGT1_309590-t26_1 | gene=TGGT1_309590 | organism=Toxoplasma_gondii_GT1 | gene_product=rhoptry protein ROP1 | transcript_product=rhoptry protein ROP1 | location=TGGT1_chrXI:707942-709312(+) | protein_length=456 | sequence_SO=chromosome | SO=protein_coding	TGGT1_309590-t26_1-p1 [254-296]	0	4732.31655	43	0.753	0.747	-0.41	-0.42	0.038487936	0.023327141	0.359683885	0.213375768	7.91	3.06	0.753	0.824	0.673	0.747	0.828	0.72	-0.41	-0.28	-0.57	-0.42	-0.27	-0.47	267497.3125	201535.4688	5755508.438	4299934.5	125.42	119.15	81.8	76.6	267497.3125
FALSE	High	TNDLASGTPHVAR	[R].TNDLASGTPHVAR.[G]	1xLabel:13C(6)15N(4) [R13]	1xLabel:13C(6)15N(4) [R13]			1.60157e-05	0	1	1	48	TGGT1_308090	transcript=TGGT1_308090-t26_1 | gene=TGGT1_308090 | organism=Toxoplasma_gondii_GT1 | gene_product=rhoptry protein ROP5 | transcript_product=rhoptry protein ROP5 | location=AAQM03000031:206-1855(-) | protein_length=549 | sequence_SO=contig | SO=protein_coding	TGGT1_308090-t26_1-p1 [34-46]	0	1348.68432	13	0.85	0.843	-0.23	-0.25	0.27810214	0.274774831	0.690673209	0.56476362	4.7	6.39	0.813	1.038	0.85	0.792	1.038	0.843	-0.3	0.05	-0.23	-0.34	0.05	-0.25	1349389.933	1400532.708	23659182	24568546.31	52.19	43.83	27.08	26.09	2845251.406
FALSE	High	LSLQEDSIAK	[K].LSLQEDSIAK.[M]					0.000190803	0	1	1	21	TGGT1_266060	transcript=TGGT1_266060-t26_1 | gene=TGGT1_266060 | organism=Toxoplasma_gondii_GT1 | gene_product=ribosomal protein RPSA | transcript_product=ribosomal protein RPSA | location=TGGT1_chrIX:1148543-1150882(-) | protein_length=287 | sequence_SO=chromosome | SO=protein_coding	TGGT1_266060-t26_1-p1 [9-18]	0	1103.59428	10	0.021	0.01	-5.59	-6.64	0.037954571	0.151715314	0.358236326	0.469084047	0.02	0	0.01	0.026	0.021	0.01	0.01	0.646	-6.64	-5.26	-5.59	-6.64	-6.64	-0.63	395857.625	6759.832951	2793006.25	11753.56166	38.64	88.86	54.99	171.45	395857.625
FALSE	High	FSSAASLANAQHTAQSVTAAVER	[R].FSSAASLANAQHTAQSVTAAVER.[L]	1xPhospho [S]; 1xLabel:13C(6)15N(4) [R23]	1xPhospho [S2; S3]; 1xLabel:13C(6)15N(4) [R23]	TGGT1_219630-t26_1-p1 1xPhospho [S]	TGGT1_219630-t26_1-p1 1xPhospho [S337; S338]	3.68482e-05	0	1	1	4	TGGT1_219630	transcript=TGGT1_219630-t26_1 | gene=TGGT1_219630 | organism=Toxoplasma_gondii_GT1 | gene_product=flavodoxin domain-containing protein | transcript_product=flavodoxin domain-containing protein | location=TGGT1_chrXII:741441-752773(+) | protein_length=949 | sequence_SO=chromosome | SO=protein_coding	TGGT1_219630-t26_1-p1 [336-358]	0	2407.12771	23	55.325	7.947	5.79	2.99	0.00736712	0.214686473	0.232219405	0.521774812	27.82	130.17	55.325	44.944	100	7.947	34.873	0.97	5.79	5.49	6.64	2.99	5.12	-0.04	6958.848169	433648.1563	13818.20981	110797.6484	30.9	39.68	30.42	98.13	6958.848169
FALSE	High	FSQYVGAQAIAGR	[K].FSQYVGAQAIAGR.[W]					1.92354e-05	0	1	1	13	TGGT1_266060	transcript=TGGT1_266060-t26_1 | gene=TGGT1_266060 | organism=Toxoplasma_gondii_GT1 | gene_product=ribosomal protein RPSA | transcript_product=ribosomal protein RPSA | location=TGGT1_chrIX:1148543-1150882(-) | protein_length=287 | sequence_SO=chromosome | SO=protein_coding	TGGT1_266060-t26_1-p1 [91-103]	0	1367.70662	13	0.609	0.818	-0.71	-0.29	0.228378996	0.082442216	0.657989281	0.344862814	21.67	4.89	0.849	0.609	0.195	0.818	0.858	0.666	-0.24	-0.71	-2.36	-0.29	-0.22	-0.59	134901.9063	47743.28125	1482080.875	1212196.75	82.95	87.39	75.01	61.09	134901.9063
FALSE	High	FSQFMSYPIYVR	[R].FSQFMSYPIYVR.[T]	1xOxidation [M5]	1xOxidation [M5]			0.000138921	0	1	1	5	TGGT1_244560	transcript=TGGT1_244560-t26_1 | gene=TGGT1_244560 | organism=Toxoplasma_gondii_GT1 | gene_product=putative heat shock protein 90 | transcript_product=putative heat shock protein 90 | location=TGGT1_chrVI:3273039-3276701(+) | protein_length=853 | sequence_SO=chromosome | SO=protein_coding	TGGT1_244560-t26_1-p1 [279-290]	0	1553.74571	12	0.743	0.932	-0.43	-0.1	0.803456296	0.543139334	0.922762276	0.678159958	75.16	26.15	0.061	0.743	100	0.731	1.121	0.932	-4.03	-0.43	6.64	-0.45	0.16	-0.1	5644.849137	13701.96751	615651.8047	449979.0625	162.57	165.8	99.91	104.96	223198.1367
FALSE	High	FSTVADEELPHR	[R].FSTVADEELPHR.[F]	1xPhospho [S/T]; 1xLabel:13C(6)15N(4) [R12]	1xPhospho [S2; T3]; 1xLabel:13C(6)15N(4) [R12]	TGGT1_291180-t26_1-p1 1xPhospho [T/S]	TGGT1_291180-t26_1-p1 1xPhospho [S2429; T2430]	0.000143078	0	1	1	20	TGGT1_291180	transcript=TGGT1_291180-t26_1 | gene=TGGT1_291180 | organism=Toxoplasma_gondii_GT1 | gene_product=hypothetical protein | transcript_product=hypothetical protein | location=TGGT1_chrIX:4004987-4034538(-) | protein_length=5394 | sequence_SO=chromosome | SO=protein_coding	TGGT1_291180-t26_1-p1 [2428-2439]	0	1490.65507	12	100	0.485	6.64	-1.04	0.028290187	0.58000466	0.323906022	0.701716184	0	16.76	100	100	100	0.252	0.485	2.275	6.64	6.64	6.64	-1.99	-1.04	1.19	12089.15599	2325464.063	10329.15413	5163.210936	78.78	26.72	63.64	37.84	12089.15599
FALSE	High	KEEPEEEEDDMGFSLFD	[K].KEEPEEEEDDMGFSLFD.[-]	1xOxidation [M11]; 1xLabel:13C(6)15N(2) [K1]	1xOxidation [M11]; 1xLabel:13C(6)15N(2) [K1]			0.000112624	0	1	1	3	TGGT1_260260	transcript=TGGT1_260260-t26_1 | gene=TGGT1_260260 | organism=Toxoplasma_gondii_GT1 | gene_product=ribosomal protein RPP1 | transcript_product=ribosomal protein RPP1 | location=TGGT1_chrVIIb:2389422-2391225(-) | protein_length=179 | sequence_SO=chromosome | SO=protein_coding	TGGT1_260260-t26_1-p1 [163-179]	1	2069.82594	17	0.672	0.575	-0.57	-0.8	0.014109994	0.03629841	0.263563285	0.239762289	3.62	8.21	0.672	0.709	0.598	0.575	0.671	0.454	-0.57	-0.5	-0.74	-0.8	-0.57	-1.14	2693112.75	1908986.5	202864.3281	116643.7422	78.29	69.56	86.7	91.02	2048711.625
FALSE	High	VAGLDDVTGEPLHHR	[K].VAGLDDVTGEPLHHR.[K]					6.41616e-06	0	1	1	8	TGGT1_224900	transcript=TGGT1_224900-t26_1 | gene=TGGT1_224900 | organism=Toxoplasma_gondii_GT1 | gene_product=putative adenylate kinase | transcript_product=putative adenylate kinase | location=TGGT1_chrX:2611933-2614564(+) | protein_length=257 | sequence_SO=chromosome | SO=protein_coding	TGGT1_224900-t26_1-p1 [182-196]	0	1615.81869	15	0.919	0.918	-0.12	-0.12	0.066318191	0.424709245	0.445927791	0.618827759	1.96	26.14	0.933	0.851	0.919	1.11	0.918	0.01	-0.1	-0.23	-0.12	0.15	-0.12	-6.64	91066.83594	84971.3125	650999.625	510806.125	22.84	25.56	93.59	85.15	91066.83594
FALSE	High	TGGSDGGGEPPQTPRPSLPTR	[R].TGGSDGGGEPPQTPRPSLPTR.[L]					4.81884e-05	0	1	1	35	TGGT1_363030	transcript=TGGT1_363030-t26_1 | gene=TGGT1_363030 | organism=Toxoplasma_gondii_GT1 | gene_product=rhoptry protein ROP8 | transcript_product=rhoptry protein ROP8 | location=AAQM03000199:1511-3196(+) | protein_length=561 | sequence_SO=contig | SO=protein_coding	TGGT1_363030-t26_1-p1 [125-145]	0	2064.01047	21	1.154	0.918	0.21	-0.12	0.464411034	0.338064951	0.771599344	0.599047346	40.03	13.38	1.154	2.206	0.842	0.918	0.674	1.017	0.21	1.14	-0.25	-0.12	-0.57	0.02	159885.1973	159153.7813	1934314.25	1966493.25	47.6	31.93	76.58	55.8	211238.2969
FALSE	High	VAEYVGAQDPGVQSVK	[K].VAEYVGAQDPGVQSVK.[R]					2.01686e-06	0	1	1	11	TGGT1_229360	transcript=TGGT1_229360-t26_1 | gene=TGGT1_229360 | organism=Toxoplasma_gondii_GT1 | gene_product=transaldolase | transcript_product=transaldolase | location=TGGT1_chrVIII:196233-200460(-) | protein_length=550 | sequence_SO=chromosome | SO=protein_coding	TGGT1_229360-t26_1-p1 [415-430]	0	1646.83843	16	0.701	0.814	-0.51	-0.3	0.051256989	0.986405869	0.405358223	0.989847265	9.1	8.04	0.701	0.789	0.581	0.814	1.669	0.747	-0.51	-0.34	-0.78	-0.3	0.74	-0.42	121209.5547	85018.38281	737828.375	940171.8125	56.4	41.38	38.45	40.48	121209.5547
FALSE	High	IPSAVGYQPTLATDLGQLQER	[R].IPSAVGYQPTLATDLGQLQER.[I]					6.86756e-08	0	1	1	8	TGGT1_261950	transcript=TGGT1_261950-t26_1 | gene=TGGT1_261950 | organism=Toxoplasma_gondii_GT1 | gene_product=ATP synthase beta subunit ATP-B | transcript_product=ATP synthase beta subunit ATP-B | location=TGGT1_chrVIIb:1457013-1460114(-) | protein_length=560 | sequence_SO=chromosome | SO=protein_coding	TGGT1_261950-t26_1-p1 [354-374]	0	2257.18229	21	1.426	0.787	0.51	-0.35	0.67998177	0.141849124	0.867686235	0.458808955	105.16	9.88	1.426	0.414	4.566	0.787	0.956	0.702	0.51	-1.27	2.19	-0.35	-0.07	-0.51	10584.29102	11810.42087	1097571.75	863804.3125	127.1	131.93	91.35	79.28	59343.58203
FALSE	High	KDSQTVFVSEPVSQSVAHFR	[R].KDSQTVFVSEPVSQSVAHFR.[A]	1xPhospho [T/S]; 1xLabel:13C(6)15N(2) [K1]; 1xLabel:13C(6)15N(4) [R20]	1xPhospho [S3; T5; S9]; 1xLabel:13C(6)15N(2) [K1]; 1xLabel:13C(6)15N(4) [R20]	TGGT1_205320-t26_1-p1 1xPhospho [T/S]	TGGT1_205320-t26_1-p1 1xPhospho [S337; T339]	5.08774e-08	0	1	1	20	TGGT1_205320	transcript=TGGT1_205320-t26_1 | gene=TGGT1_205320 | organism=Toxoplasma_gondii_GT1 | gene_product=hypothetical protein | transcript_product=hypothetical protein | location=TGGT1_chrVIIa:1385667-1389087(+) | protein_length=739 | sequence_SO=chromosome | SO=protein_coding	TGGT1_205320-t26_1-p1 [335-354]	1	2346.12447	20	100	5.982	6.64	2.58	0.005124029	0.212547646	0.220878877	0.521093627	0	113.31	100	100	100	1.41	93.801	5.982	6.64	6.64	6.64	0.5	6.55	2.58	7543.451644	2532625	1146.717817	7865.491752	19.6	60.23	113.71	114.35	7543.451644
FALSE	High	FVGPAAEEVER	[R].FVGPAAEEVER.[Q]					0.000156164	0	1	1	14	TGGT1_248810	transcript=TGGT1_248810-t26_1 | gene=TGGT1_248810 | organism=Toxoplasma_gondii_GT1 | gene_product=nuclear factor NF7 | transcript_product=nuclear factor NF7 | location=TGGT1_chrXII:4119880-4123828(+) | protein_length=497 | sequence_SO=chromosome | SO=protein_coding	TGGT1_248810-t26_1-p1 [157-167]	0	1203.60043	11	1.743	0.856	0.8	-0.23	0.451017932	0.69832015	0.763254217	0.784826959	94.48	15.6	4.047	1.743	0.632	0.733	1.277	0.856	2.02	0.8	-0.66	-0.45	0.35	-0.23	226411.127	348406.25	1293869.891	1598359.063	9.91	83.74	28.61	35.58	226411.127
FALSE	High	LPSSLSSAASASQSPSFVSTTVESQR	[R].LPSSLSSAASASQSPSFVSTTVESQR.[D]	1xPhospho [S]; 1xLabel:13C(6)15N(4) [R26]	1xPhospho [S3; S4; S6; S7; S10; S12]; 1xLabel:13C(6)15N(4) [R26]	TGGT1_234230-t26_1-p1 1xPhospho [S]	TGGT1_234230-t26_1-p1 1xPhospho [S515; S516; S518; S519; S522; S524]	4.9426e-06	0	1	1	20	TGGT1_234230	transcript=TGGT1_234230-t26_1 | gene=TGGT1_234230 | organism=Toxoplasma_gondii_GT1 | gene_product=hypothetical protein | transcript_product=hypothetical protein | location=TGGT1_chrX:4104920-4121364(-) | protein_length=4625 | sequence_SO=chromosome | SO=protein_coding	TGGT1_234230-t26_1-p1 [513-538]	0	2701.25918	26	100	0.895	6.64	-0.16	0.0217204	0.762154735	0.292340768	0.832240393	0	60.32	55.557	100	100	0.441	5.551	0.895	5.8	6.64	6.64	-1.18	2.47	-0.16	954.6776254	528645	9761.958803	8738.957173	130.99	48.47	69.3	30.82	9515.366861
FALSE	High	FVEELYELPTEDRPLADAAR	[R].FVEELYELPTEDRPLADAAR.[L]	2xLabel:13C(6)15N(4) [R13; R20]	2xLabel:13C(6)15N(4) [R13; R20]			5.16663e-05	0	1	1	9	TGGT1_295110	transcript=TGGT1_295110-t26_1 | gene=TGGT1_295110 | organism=Toxoplasma_gondii_GT1 | gene_product=rhoptry protein ROP7 | transcript_product=rhoptry protein ROP7 | location=AAQM03000462:293-2020(-) | protein_length=575 | sequence_SO=contig | SO=protein_coding	TGGT1_295110-t26_1-p1 [370-389]	0	2354.17775	20	0.865	0.938	-0.21	-0.09	0.1282231	0.444990697	0.575928626	0.625112209	5.52	17.43	0.971	0.865	0.822	100	0.938	0.812	-0.04	-0.21	-0.28	6.64	-0.09	-0.3	184285.2813	159508.2344	1911361.625	1792399.75	72.21	65.48	94.91	30.54	164336.2188
FALSE	High	KAEEAGAIAQASAEEE	[R].KAEEAGAIAQASAEEE.[-]					4.04606e-05	0	1	1	7	TGGT1_309120	transcript=TGGT1_309120-t26_1 | gene=TGGT1_309120 | organism=Toxoplasma_gondii_GT1 | gene_product=ribosomal protein RPL4 | transcript_product=ribosomal protein RPL4 | location=TGGT1_chrXI:476484-477734(-) | protein_length=416 | sequence_SO=chromosome | SO=protein_coding	TGGT1_309120-t26_1-p1 [401-416]	1	1603.74459	16	0.577	0.823	-0.79	-0.28	0.096798221	0.836574574	0.515971595	0.886289546	3.33	5.79	0.577	0.273	0.616	0.776	0.823	1.925	-0.79	-1.87	-0.7	-0.37	-0.28	0.95	196078.2656	113216.2422	219656.9531	332639.1563	72.08	88.28	48.87	46.95	196078.2656
FALSE	High	FTQAGSEVSALLGR	[R].FTQAGSEVSALLGR.[I]					5.90509e-06	0	1	1	14	TGGT1_261950	transcript=TGGT1_261950-t26_1 | gene=TGGT1_261950 | organism=Toxoplasma_gondii_GT1 | gene_product=ATP synthase beta subunit ATP-B | transcript_product=ATP synthase beta subunit ATP-B | location=TGGT1_chrVIIb:1457013-1460114(-) | protein_length=560 | sequence_SO=chromosome | SO=protein_coding	TGGT1_261950-t26_1-p1 [340-353]	0	1435.75397	14	0.956	0.866	-0.07	-0.21	0.366563748	0.398962724	0.724642337	0.610711433	8.76	3.92	0.956	1.017	0.791	0.866	0.897	0.01	-0.07	0.02	-0.34	-0.21	-0.16	-6.64	187911.9063	179559.9219	1513611.875	1182505.125	41.26	29.2	86.52	85.62	187911.9063
FALSE	High	KDETQATVENGDSSVPVQAVK	[K].KDETQATVENGDSSVPVQAVK.[S]					4.87669e-07	0	1	1	8	TGGT1_316340	transcript=TGGT1_316340-t26_1 | gene=TGGT1_316340 | organism=Toxoplasma_gondii_GT1 | gene_product=hypothetical protein | transcript_product=hypothetical protein | location=TGGT1_chrXI:5191484-5192942(+) | protein_length=243 | sequence_SO=chromosome | SO=protein_coding	TGGT1_316340-t26_1-p1 [22-42]	1	2202.08845	21	0.6	0.626	-0.74	-0.67	0.01111449	0.067963333	0.24410437	0.312309613	4.02	1.54	0.532	0.645	0.6	0.61	0.843	0.626	-0.91	-0.63	-0.74	-0.71	-0.25	-0.67	218551.1563	137224.1563	842301.0625	710207.5625	13.97	21.67	40.11	35.47	174318.3438
FALSE	High	IVKPQGVEPTEIENEVAK	[K].IVKPQGVEPTEIENEVAK.[C]					6.88258e-07	0	1	1	18	TGGT1_239100	transcript=TGGT1_239100-t26_1 | gene=TGGT1_239100 | organism=Toxoplasma_gondii_GT1 | gene_product=ribosomal protein RPS7 | transcript_product=ribosomal protein RPS7 | location=TGGT1_chrVI:457170-458270(+) | protein_length=196 | sequence_SO=chromosome | SO=protein_coding	TGGT1_239100-t26_1-p1 [8-25]	0	1980.0648	18	0.596	0.637	-0.75	-0.65	0.060815051	0.029679265	0.432280165	0.229322433	7.89	8	0.596	0.778	0.507	0.637	0.721	0.544	-0.75	-0.36	-0.98	-0.65	-0.47	-0.88	326826.5313	254176.5313	2571420.5	1855027.375	48.61	34.3	90.74	77.89	256552.125
FALSE	High	TGRPLPTPEDMEAALNDCTSSGEATNEDVPGQGNK	[K].TGRPLPTPEDMEAALNDCTSSGEATNEDVPGQGNK.[G]	1xPhospho [T/S]	1xPhospho [T7; T19; S20; S21; T25]	TGGT1_259550-t26_1-p1 1xPhospho [T/S]	TGGT1_259550-t26_1-p1 1xPhospho [T191; T203; S204; S205]	7.441e-06	0	1	1	16	TGGT1_259550	transcript=TGGT1_259550-t26_1 | gene=TGGT1_259550 | organism=Toxoplasma_gondii_GT1 | gene_product=dihydropteroate synthase | transcript_product=dihydropteroate synthase | location=TGGT1_chrVIIb:2750606-2755609(-) | protein_length=748 | sequence_SO=chromosome | SO=protein_coding	TGGT1_259550-t26_1-p1 [185-219]	0	3681.56804	35	0.817	0.904	-0.29	-0.15	0.098155304	0.797458304	0.520323612	0.858979969	4.43	91.21	0.854	0.817	0.636	0.223	0.904	14.58	-0.23	-0.29	-0.65	-2.16	-0.15	3.87	476237.3125	389072.875	8342.098355	7539.048971	115.27	102.18	80.02	63.99	377719.5313
FALSE	High	LVSGVVATQGEAR	[R].LVSGVVATQGEAR.[I]	1xLabel:13C(6)15N(4) [R13]	1xLabel:13C(6)15N(4) [R13]			1.92354e-05	0	1	1	21	TGGT1_231630	transcript=TGGT1_231630-t26_1 | gene=TGGT1_231630 | organism=Toxoplasma_gondii_GT1 | gene_product=alveolin domain containing intermediate filament IMC4 | transcript_product=alveolin domain containing intermediate filament IMC4 | location=TGGT1_chrVIII:1508307-1510463(-) | protein_length=452 | sequence_SO=chromosome | SO=protein_coding	TGGT1_231630-t26_1-p1 [30-42]	0	1296.71456	13	0.772	0.775	-0.37	-0.37	0.093187715	0.044742072	0.507790787	0.256055217	6.11	4.55	0.772	0.921	0.718	0.775	0.874	0.736	-0.37	-0.12	-0.48	-0.37	-0.19	-0.44	353768.5	273607.5938	8899272.383	7774808.143	62.18	58.84	29.05	26.04	868956.5625
FALSE	High	FLTDVTEVSSSR	[K].FLTDVTEVSSSR.[Q]					3.46511e-05	0	1	1	15	TGGT1_310640	transcript=TGGT1_310640-t26_1 | gene=TGGT1_310640 | organism=Toxoplasma_gondii_GT1 | gene_product=phosphorylase family protein | transcript_product=phosphorylase family protein | location=TGGT1_chrXI:1460710-1463812(-) | protein_length=303 | sequence_SO=chromosome | SO=protein_coding	TGGT1_310640-t26_1-p1 [47-58]	0	1340.66924	12	17.211	81.343	4.11	6.35	0.002217803	0.17482338	0.205516938	0.493843732	4.08	34.01	17.211	17.685	11.863	100	81.343	1.124	4.11	4.14	3.57	6.64	6.35	0.17	12935.11134	222625.1709	24414.27344	1985932.637	39	14.98	171.14	64.76	12935.11134
FALSE	High	VAPEEHPVLLTEAPLNPK	[R].VAPEEHPVLLTEAPLNPK.[A]					1.68908e-05	0	1	1	40	TGGT1_209030	transcript=TGGT1_209030-t26_1 | gene=TGGT1_209030 | organism=Toxoplasma_gondii_GT1 | gene_product=actin ACT1 | transcript_product=actin ACT1 | location=TGGT1_chrIb:1014618-1016180(+) | protein_length=376 | sequence_SO=chromosome | SO=protein_coding	TGGT1_209030-t26_1-p1 [97-114]	0	1954.0644	18	0.651	0.666	-0.62	-0.59	0.004161867	0.003719487	0.215458969	0.197598772	0.68	1.29	0.644	0.7	0.651	0.653	0.707	0.666	-0.64	-0.51	-0.62	-0.62	-0.5	-0.59	2072573	1333758.875	24802466	17540900	78.6	76.73	76.89	75.54	2072573
FALSE	High	VATPAQAQEVHEHIR	[K].VATPAQAQEVHEHIR.[E]					2.62927e-05	0	1	1	21	TGGT1_225930	transcript=TGGT1_225930-t26_1 | gene=TGGT1_225930 | organism=Toxoplasma_gondii_GT1 | gene_product=triose-phosphate isomerase TPI-I | transcript_product=triose-phosphate isomerase TPI-I | location=TGGT1_chrX:1833650-1835998(+) | protein_length=253 | sequence_SO=chromosome | SO=protein_coding	TGGT1_225930-t26_1-p1 [176-190]	0	1685.87179	15	0.987	0.905	-0.02	-0.14	0.573486561	0.528464105	0.820649471	0.668630211	8.16	0.27	0.987	0.931	1.414	0.905	0.903	3.143	-0.02	-0.1	0.5	-0.14	-0.15	1.65	447578.2969	416689.3535	1876875.75	2175215.125	50.45	37.08	49.77	17.32	470608.2344
FALSE	High	LVSLSEQELMDCSR	[K].LVSLSEQELMDCSR.[A]	1xPhospho [S13]	1xPhospho [S13]	TGGT1_321530-t26_1-p1 1xPhospho [S261]	TGGT1_321530-t26_1-p1 1xPhospho [S261]	0.000141176	0	1	1	1	TGGT1_321530	transcript=TGGT1_321530-t26_1 | gene=TGGT1_321530 | organism=Toxoplasma_gondii_GT1 | gene_product=cathepsin CPL | transcript_product=cathepsin CPL | location=TGGT1_chrIb:1759925-1763220(-) | protein_length=422 | sequence_SO=chromosome | SO=protein_coding	TGGT1_321530-t26_1-p1 [249-262]	0	1689.72235	14	100	0.767	6.64	-0.38	0.065748601	0.816733083	0.444977006	0.871735724	0	10.25	16.403	100	100	0.767	2.744	0.677	4.04	6.64	6.64	-0.38	1.46	-0.56	884.3411565	133471.5313	3868.348617	4393.659168	136.54	114.48	49.63	37.76	8136.86891
FALSE	High	FNDAGLDVHAIDLQGHGLSK	[K].FNDAGLDVHAIDLQGHGLSK.[V]					2.52745e-06	0	1	1	8	TGGT1_286580	transcript=TGGT1_286580-t26_1 | gene=TGGT1_286580 | organism=Toxoplasma_gondii_GT1 | gene_product=hypothetical protein | transcript_product=hypothetical protein | location=TGGT1_chrV:1631039-1633906(-) | protein_length=955 | sequence_SO=chromosome | SO=protein_coding	TGGT1_286580-t26_1-p1 [144-163]	0	2107.05669	20	0.7	0.691	-0.51	-0.53	0.206133543	0.044944211	0.644977072	0.256349216	3.17	4.93	0.218	0.7	0.731	0.643	0.824	0.691	-2.2	-0.51	-0.45	-0.64	-0.28	-0.53	74340.86816	52045.98828	843130.5625	694453.0469	80.26	100.82	118.2	114.33	36349.71484
FALSE	High	HQALAIGLFQK	[R].HQALAIGLFQK.[V]					5.65209e-05	0	1	1	8	TGGT1_295110	transcript=TGGT1_295110-t26_1 | gene=TGGT1_295110 | organism=Toxoplasma_gondii_GT1 | gene_product=rhoptry protein ROP7 | transcript_product=rhoptry protein ROP7 | location=AAQM03000462:293-2020(-) | protein_length=575 | sequence_SO=contig | SO=protein_coding	TGGT1_295110-t26_1-p1 [303-313]	0	1225.70517	11	0.832	0.927	-0.27	-0.11	0.721338925	0.732459425	0.886660034	0.810180871	5.39	10.8	0.788	1.268	0.832	0.849	0.927	1.145	-0.34	0.34	-0.27	-0.24	-0.11	0.2	110867.3828	87377.48438	981294	909811.9883	102.24	101.99	70.17	84.51	110867.3828
FALSE	High	HSEFISFPIELAVEK	[K].HSEFISFPIELAVEK.[S]					5.38065e-05	0	1	1	7	TGGT1_288380	transcript=TGGT1_288380-t26_1 | gene=TGGT1_288380 | organism=Toxoplasma_gondii_GT1 | gene_product=heat shock protein HSP90 | transcript_product=heat shock protein HSP90 | location=TGGT1_chrIX:2294323-2298742(+) | protein_length=708 | sequence_SO=chromosome | SO=protein_coding	TGGT1_288380-t26_1-p1 [199-213]	0	1745.91086	15	0.637	0.711	-0.65	-0.49	0.003285092	0.016154061	0.212900211	0.204349929	2.37	2.83	0.662	0.604	0.637	0.711	0.737	0.63	-0.6	-0.73	-0.65	-0.49	-0.44	-0.67	88245.40625	58389.58203	1950567.375	1438486.875	115.97	116.15	97.95	90.28	88245.40625
FALSE	High	GDTEAQSGTGDDSDFPQAVAEEVADMSGGR	[R].GDTEAQSGTGDDSDFPQAVAEEVADMSGGR.[V]	1xOxidation [M26]	1xOxidation [M26]			1.12617e-09	0	1	1	10	TGGT1_308090	transcript=TGGT1_308090-t26_1 | gene=TGGT1_308090 | organism=Toxoplasma_gondii_GT1 | gene_product=rhoptry protein ROP5 | transcript_product=rhoptry protein ROP5 | location=AAQM03000031:206-1855(-) | protein_length=549 | sequence_SO=contig | SO=protein_coding	TGGT1_308090-t26_1-p1 [47-76]	0	3015.23922	30	0.465	1.17	-1.11	0.23	0.182524688	0.433114755	0.621686329	0.62138725	9.06	47.88	0.333	0.968	0.465	0.792	1.17	100	-1.59	-0.05	-1.11	-0.34	0.23	6.64	741770.3867	718211.4688	126387.6309	420909.8438	101.92	83.97	115.69	61.3	403480.2656
FALSE	High	TVEGLTEFVNK	[R].TVEGLTEFVNK.[H]					0.000136329	0	1	1	16	TGGT1_211680	transcript=TGGT1_211680-t26_1 | gene=TGGT1_211680 | organism=Toxoplasma_gondii_GT1 | gene_product=protein disulfide isomerase | transcript_product=protein disulfide isomerase | location=TGGT1_chrIV:1556190-1558014(+) | protein_length=471 | sequence_SO=chromosome | SO=protein_coding	TGGT1_211680-t26_1-p1 [446-456]	0	1236.64704	11	0.672	0.769	-0.57	-0.38	0.323108774	0.06541752	0.704813501	0.306898073	6.53	9.64	0.737	0.672	0.021	0.769	0.854	0.659	-0.44	-0.57	-5.57	-0.38	-0.23	-0.6	476772.6875	97540.79688	3132992.25	2410328.25	55.31	121.58	88.91	77.67	552174.6875
FALSE	High	GFLDFAMSIDPEDK	[R].GFLDFAMSIDPEDK.[M]	1xOxidation [M7]	1xOxidation [M7]			1.62062e-05	0	1	1	2	TGGT1_253430	transcript=TGGT1_253430-t26_1 | gene=TGGT1_253430 | organism=Toxoplasma_gondii_GT1 | gene_product=putative asparagine synthetase | transcript_product=putative asparagine synthetase | location=TGGT1_chrIII:924367-930594(+) | protein_length=588 | sequence_SO=chromosome | SO=protein_coding	TGGT1_253430-t26_1-p1 [439-452]	0	1600.71995	14	0.023	0.01	-5.45	-6.64	0.076012158	0.035038525	0.471493946	0.238377278	0.04	0	0.011	0.023	0.253	0.01	0.035	0.01	-6.45	-5.45	-1.98	-6.64	-4.82	-6.64	107997.3672	2846.073644	242991.9844	1066.21323	40.9	111.56	71.28	126.7	107997.3672
FALSE	High	GEQPEGQQPQGPVR	[R].GEQPEGQQPQGPVR.[Q]	1xLabel:13C(6)15N(4) [R14]	1xLabel:13C(6)15N(4) [R14]			1.51858e-05	0	1	1	28	TGGT1_309590	transcript=TGGT1_309590-t26_1 | gene=TGGT1_309590 | organism=Toxoplasma_gondii_GT1 | gene_product=rhoptry protein ROP1 | transcript_product=rhoptry protein ROP1 | location=TGGT1_chrXI:707942-709312(+) | protein_length=456 | sequence_SO=chromosome | SO=protein_coding	TGGT1_309590-t26_1-p1 [297-310]	0	1516.73781	14	0.875	0.849	-0.19	-0.24	0.124990651	0.050310915	0.568978543	0.26758357	4.46	4.58	0.875	0.91	0.719	0.849	0.918	0.812	-0.19	-0.14	-0.48	-0.24	-0.12	-0.3	1071401.5	974474.7461	17858201.53	15157718.94	53.14	58.4	31.82	26.14	1491047.746
FALSE	High	LTTVLPGAVLTAK	[K].LTTVLPGAVLTAK.[V]					0.000166268	0	1	1	31	TGGT1_271050	transcript=TGGT1_271050-t26_1 | gene=TGGT1_271050 | organism=Toxoplasma_gondii_GT1 | gene_product=SAG-related sequence SRS34A | transcript_product=SAG-related sequence SRS34A | location=TGGT1_chrVIII:4754604-4755164(+) | protein_length=186 | sequence_SO=chromosome | SO=protein_coding	TGGT1_271050-t26_1-p1 [83-95]	0	1283.79331	13	0.696	0.694	-0.52	-0.53	0.01660944	0.019523738	0.269270022	0.205588453	0.06	0.42	0.696	0.789	0.696	0.694	0.794	0.69	-0.52	-0.34	-0.52	-0.53	-0.33	-0.53	1101912.875	766518.5625	9687550	7690576	49.84	45.51	108.62	104.78	1101912.875
FALSE	High	THINLVVIGHVDSGK	[K].THINLVVIGHVDSGK.[S]					6.60919e-06	0	1	2	56	TGGT1_286420A	transcript=TGGT1_286420A-t26_1 | gene=TGGT1_286420A | organism=Toxoplasma_gondii_GT1 | gene_product=putative elongation factor 1-alpha (EF-1-ALPHA) | transcript_product=putative elongation factor 1-alpha (EF-1-ALPHA) | location=TGGT1_chrV:1692242-1694172(-) | protein_length=448 | sequence_SO=chromosome | SO=protein_coding	TGGT1_286420A-t26_1-p1 [6-20]	0	1588.88057	15	1.352	0.801	0.44	-0.32	0.855840346	0.01799537	0.945931786	0.204349929	25.64	4.67	1.352	0.346	1.586	0.845	0.762	0.801	0.44	-1.53	0.67	-0.24	-0.39	-0.32	68568.91211	80736.98145	2541020.563	2147882.443	109.01	136.23	116.78	116.18	59710.07422
FALSE	High	GAEDYGIADNSEEDGGGVDSTSETVVDVVDAFR	[K].GAEDYGIADNSEEDGGGVDSTSETVVDVVDAFR.[L]					1.48328e-08	0	1	1	5	TGGT1_251680	transcript=TGGT1_251680-t26_1 | gene=TGGT1_251680 | organism=Toxoplasma_gondii_GT1 | gene_product=putative histamine-releasing factor | transcript_product=putative histamine-releasing factor | location=TGGT1_chrXII:5449838-5451669(-) | protein_length=171 | sequence_SO=chromosome | SO=protein_coding	TGGT1_251680-t26_1-p1 [44-76]	0	3375.46189	33	0.795	0.469	-0.33	-1.09	0.201991177	0.305884323	0.640548918	0.582658241	15.74	30.4	0.929	0.53	0.795	0.96	0.469	0.032	-0.11	-0.92	-0.33	-0.06	-1.09	-4.99	298871.875	277505.0938	163978.3594	41041.96094	132.41	130.57	70.68	110.03	298871.875
FALSE	High	HYYLLDEAELK	[R].HYYLLDEAELK.[A]					0.000127753	0	1	1	6	TGGT1_297060	transcript=TGGT1_297060-t26_1 | gene=TGGT1_297060 | organism=Toxoplasma_gondii_GT1 | gene_product=phosphoglycerate mutase PGMII | transcript_product=phosphoglycerate mutase PGMII | location=TGGT1_chrII:1486715-1490594(-) | protein_length=339 | sequence_SO=chromosome | SO=protein_coding	TGGT1_297060-t26_1-p1 [316-326]	0	1393.69981	11	0.834	0.955	-0.26	-0.07	0.308914556	0.940077175	0.697798268	0.958844147	14.52	25.4	1.057	0.717	0.834	0.955	1.299	0.776	0.08	-0.48	-0.26	-0.07	0.38	-0.37	181462.7656	148171.0313	917280.5625	1191147.125	86.92	84.64	102.29	81.62	140166.894
FALSE	High	TGVPSVIVIGSDGR	[R].TGVPSVIVIGSDGR.[E]					5.33407e-05	0	1	1	19	TGGT1_232410	transcript=TGGT1_232410-t26_1 | gene=TGGT1_232410 | organism=Toxoplasma_gondii_GT1 | gene_product=PDI family protein | transcript_product=PDI family protein | location=TGGT1_chrVIII:2074655-2076392(-) | protein_length=220 | sequence_SO=chromosome | SO=protein_coding	TGGT1_232410-t26_1-p1 [165-178]	0	1356.74815	14	0.82	0.929	-0.29	-0.11	0.133632862	0.011202451	0.57860295	0.199491024	5.85	0.22	0.966	0.82	0.772	0.931	0.906	0.929	-0.05	-0.29	-0.37	-0.1	-0.14	-0.11	278627.875	215189.1563	2713883.75	2460089	52.5	64.5	75.45	76.17	545587.8125
FALSE	High	IVELDLTPEEK	[K].IVELDLTPEEK.[K]					0.000107152	0	1	1	17	TGGT1_318430	transcript=TGGT1_318430-t26_1 | gene=TGGT1_318430 | organism=Toxoplasma_gondii_GT1 | gene_product=malate dehydrogenase MDH | transcript_product=malate dehydrogenase MDH | location=TGGT1_chrIV:1282502-1286316(-) | protein_length=511 | sequence_SO=chromosome | SO=protein_coding	TGGT1_318430-t26_1-p1 [480-490]	0	1285.68857	11	0.659	0.619	-0.6	-0.69	0.02924358	0.008978835	0.325495986	0.199491024	5.95	1.78	0.552	0.72	0.659	0.619	0.638	0.544	-0.86	-0.47	-0.6	-0.69	-0.65	-0.88	245934.9219	177049.1094	1373281.5	876619.3125	45.69	49.37	71.99	63.03	209257.8906
FALSE	High	LVELDTGVASPVFAR	[K].LVELDTGVASPVFAR.[S]	1xLabel:13C(6)15N(4) [R15]	1xLabel:13C(6)15N(4) [R15]			1.10041e-06	0	2	2	14	TGGT1_220950; TGGT1_410360-t26_1-p1	transcript=TGGT1_220950-t26_1 | gene=TGGT1_220950 | organism=Toxoplasma_gondii_GT1 | gene_product=hypothetical protein | transcript_product=hypothetical protein | location=TGGT1_chrII:72817-74397(+) | protein_length=334 | sequence_SO=chromosome | SO=protein_coding transcript=TGGT1_410360-t26_1 | gene=TGGT1_410360 | organism=Toxoplasma_gondii_GT1 | gene_product=putative transmembrane protein | tra…	TGGT1_220950-t26_1-p1 [161-175]; TGGT1_410360-t26_1-p1 [273-287]	0	1583.8667	15	0.868	0.99	-0.2	-0.01	0.261243932	0.823793505	0.67687558	0.876511051	18.38	5.75	0.868	1.011	0.713	0.951	0.99	1.096	-0.2	0.02	-0.49	-0.07	-0.01	0.13	479208.5	415877.9688	3475278.5	3306068	60.62	46.28	39.53	46.78	479208.5
FALSE	High	TIADNAGHEGAVVVGNLLR	[K].TIADNAGHEGAVVVGNLLR.[E]					7.3038e-07	0	1	1	9	TGGT1_247550	transcript=TGGT1_247550-t26_1 | gene=TGGT1_247550 | organism=Toxoplasma_gondii_GT1 | gene_product=heat shock protein HSP60 | transcript_product=heat shock protein HSP60 | location=TGGT1_chrXII:3342084-3346052(-) | protein_length=575 | sequence_SO=chromosome | SO=protein_coding	TGGT1_247550-t26_1-p1 [477-495]	0	1906.0141	19	0.022	0.827	-5.52	-0.27	0.00815612	0.058504979	0.234571851	0.289620851	0.03	8.34	0.022	0.043	0.013	0.898	0.827	0.759	-5.52	-4.53	-6.24	-0.16	-0.27	-0.4	147201.7188	3208.79651	2652999	2194400.25	31.3	29.73	47.87	39.59	147201.7188
FALSE	High	GDDAQSCMVTVTVQAR	[K].GDDAQSCMVTVTVQAR.[A]	1xPhospho [T/S]	1xPhospho [S6; T10; T12]	TGGT1_233460-t26_1-p1 1xPhospho [S/T]	TGGT1_233460-t26_1-p1 1xPhospho [S169; T173]	0.000128101	0	1	1	29	TGGT1_233460	transcript=TGGT1_233460-t26_1 | gene=TGGT1_233460 | organism=Toxoplasma_gondii_GT1 | gene_product=SAG-related sequence SRS29B | transcript_product=SAG-related sequence SRS29B | location=TGGT1_chrVIII:2660455-2661465(+) | protein_length=336 | sequence_SO=chromosome | SO=protein_coding	TGGT1_233460-t26_1-p1 [164-179]	0	1760.73431	16	0.57	1.431	-0.81	0.52	0.057432285	0.720891337	0.42214085	0.801494935	3.86	26.47	0.57	0.782	0.525	1.686	1.431	0.164	-0.81	-0.36	-0.93	0.75	0.52	-2.61	3930051.875	2241753.094	6865.353362	6656.123043	49.92	34.94	35.22	71.7	3930051.875
FALSE	High	SFQGHTSDVNSVAFSPDNR	[R].SFQGHTSDVNSVAFSPDNR.[Q]					4.95728e-06	0	1	1	14	TGGT1_216880	transcript=TGGT1_216880-t26_1 | gene=TGGT1_216880 | organism=Toxoplasma_gondii_GT1 | gene_product=guanine nucleotide-binding protein | transcript_product=guanine nucleotide-binding protein | location=TGGT1_chrXI:5736268-5739860(-) | protein_length=321 | sequence_SO=chromosome | SO=protein_coding	TGGT1_216880-t26_1-p1 [105-123]	0	2064.93697	19	0.588	0.811	-0.77	-0.3	0.907694421	0.146667953	0.963921082	0.464346977	40.43	13.9	8.446	0.588	0.124	0.811	0.927	0.652	3.08	-0.77	-3.01	-0.3	-0.11	-0.62	251605.6953	69502.03906	2590224.75	2177083.75	87.61	92.22	25.87	19.89	8229.102903
FALSE	High	HVDYAITSPFGGGRPGR	[K].HVDYAITSPFGGGRPGR.[V]					2.78042e-05	0	1	1	17	TGGT1_248480	transcript=TGGT1_248480-t26_1 | gene=TGGT1_248480 | organism=Toxoplasma_gondii_GT1 | gene_product=ribosomal protein RPS9 | transcript_product=ribosomal protein RPS9 | location=TGGT1_chrXII:3816916-3818776(+) | protein_length=188 | sequence_SO=chromosome | SO=protein_coding	TGGT1_248480-t26_1-p1 [155-171]	0	1786.89834	17	0.027	0.01	-5.21	-6.64	0.00510963	0.018907778	0.220878877	0.204349929	0	0	0.055	0.027	0.026	0.013	0.01	0.01	-4.18	-5.21	-5.25	-6.22	-6.64	-6.64	347587.25	9383.610785	1348808.875	3400.604354	67.87	47.47	91.65	57.82	80489.64844
FALSE	High	HSSQEGLLFQPYAPTYPGR	[R].HSSQEGLLFQPYAPTYPGR.[G]	1xPhospho [S]; 1xLabel:13C(6)15N(4) [R19]	1xPhospho [S2; S3]; 1xLabel:13C(6)15N(4) [R19]	TGGT1_222310-t26_1-p1 1xPhospho [S]	TGGT1_222310-t26_1-p1 1xPhospho [S494; S495]	0.000171064	0	1	1	16	TGGT1_222310	transcript=TGGT1_222310-t26_1 | gene=TGGT1_222310 | organism=Toxoplasma_gondii_GT1 | gene_product=hypothetical protein | transcript_product=hypothetical protein | location=TGGT1_chrII:1007308-1013299(+) | protein_length=536 | sequence_SO=chromosome | SO=protein_coding	TGGT1_222310-t26_1-p1 [493-511]	0	2238.02548	19	40.231	0.353	5.33	-1.5	0.006299599	0.374605532	0.232219405	0.605292394	51.41	1.46	26.281	40.231	73.764	0.325	0.353	1.551	4.72	5.33	6.2	-1.62	-1.5	0.63	11687.5621	332049.8125	10575.65816	4369.914853	26.41	63.65	36.95	53.48	12634.66493
FALSE	High	GASAPGPQAAPAPAASQNFLSLASR	[R].GASAPGPQAAPAPAASQNFLSLASR.[R]	1xPhospho [S]; 1xLabel:13C(6)15N(4) [R25]	1xPhospho [S21; S24]; 1xLabel:13C(6)15N(4) [R25]	TGGT1_228230-t26_1-p1 1xPhospho [S]	TGGT1_228230-t26_1-p1 1xPhospho [S599; S602]	8.56291e-05	0	1	1	6	TGGT1_228230	transcript=TGGT1_228230-t26_1 | gene=TGGT1_228230 | organism=Toxoplasma_gondii_GT1 | gene_product=hypothetical protein | transcript_product=hypothetical protein | location=TGGT1_chrX:378932-383473(+) | protein_length=1256 | sequence_SO=chromosome | SO=protein_coding	TGGT1_228230-t26_1-p1 [579-603]	0	2427.16918	25	43.848	0.654	5.45	-0.61	0.019745224	0.308892562	0.281111182	0.584517456	101.11	34.2	43.848	13.945	80.395	0.654	0.162	1.007	5.45	3.8	6.33	-0.61	-2.63	0.01	7534.845199	330390.9688	6179.942287	4044.201373	34.45	54.75	57.27	107.55	7534.845199
FALSE	High	LLSNEEVTALIK	[R].LLSNEEVTALIK.[K]					8.20657e-05	0	1	1	10	TGGT1_239500	transcript=TGGT1_239500-t26_1 | gene=TGGT1_239500 | organism=Toxoplasma_gondii_GT1 | gene_product=putative proteasome subunit alpha type | transcript_product=putative proteasome subunit alpha type | location=TGGT1_chrVI:713977-716908(+) | protein_length=252 | sequence_SO=chromosome | SO=protein_coding	TGGT1_239500-t26_1-p1 [229-240]	0	1329.76241	12	0.683	0.693	-0.55	-0.53	0.931472179	0.013112744	0.972809701	0.203173414	29.88	3.76	0.683	3.147	0.388	0.693	0.73	0.628	-0.55	1.65	-1.37	-0.53	-0.45	-0.67	126233.0547	73620.02344	862431.75	597922.125	87.18	61.22	91.57	84.51	126233.0547
FALSE	High	ATIAGGGVIPHIHK	[K].ATIAGGGVIPHIHK.[S]					5.49085e-05	0	1	1	24	TGGT1_300200	transcript=TGGT1_300200-t26_1 | gene=TGGT1_300200 | organism=Toxoplasma_gondii_GT1 | gene_product=histone H2AZ | transcript_product=histone H2AZ | location=TGGT1_chrXII:122117-123855(-) | protein_length=155 | sequence_SO=chromosome | SO=protein_coding	TGGT1_300200-t26_1-p1 [125-138]	0	1370.79029	14	0.979	0.815	-0.03	-0.3	0.558614334	0.029637332	0.815125494	0.229322433	5.21	4.85	0.979	0.943	1.425	0.815	0.855	0.75	-0.03	-0.08	0.51	-0.3	-0.23	-0.41	458212.8438	461712.71	4864818.938	4158017.858	26.45	42.25	58.12	52.03	471494.7813
FALSE	High	YITVNGYPIQK	[R].YITVNGYPIQK.[F]					0.000125	0	1	1	31	TGGT1_232350	transcript=TGGT1_232350-t26_1 | gene=TGGT1_232350 | organism=Toxoplasma_gondii_GT1 | gene_product=lactate dehydrogenase LDH1 | transcript_product=lactate dehydrogenase LDH1 | location=TGGT1_chrVIII:2023599-2025126(+) | protein_length=329 | sequence_SO=chromosome | SO=protein_coding	TGGT1_232350-t26_1-p1 [198-208]	0	1295.69941	11	0.923	0.928	-0.12	-0.11	0.180566957	0.136808573	0.621013375	0.451004428	0.66	6.81	0.918	0.923	0.999	0.928	0.878	0.979	-0.12	-0.12	0	-0.11	-0.19	-0.03	506330.6875	464878.4063	10579375.91	9290956	35.59	40.82	69.26	73.84	506330.6875
FALSE	High	QDLINNLGTVAK	[K].QDLINNLGTVAK.[S]					7.73084e-05	0	1	1	19	TGGT1_244560	transcript=TGGT1_244560-t26_1 | gene=TGGT1_244560 | organism=Toxoplasma_gondii_GT1 | gene_product=putative heat shock protein 90 | transcript_product=putative heat shock protein 90 | location=TGGT1_chrVI:3273039-3276701(+) | protein_length=853 | sequence_SO=chromosome | SO=protein_coding	TGGT1_244560-t26_1-p1 [169-180]	0	1285.71104	12	0.681	0.705	-0.55	-0.5	0.044562588	0.013709709	0.378088969	0.204185338	4.99	3.74	0.681	0.731	0.531	0.705	0.741	0.639	-0.55	-0.45	-0.91	-0.5	-0.43	-0.65	461685.4375	281044.8125	4673728.5	3462360	36.55	27.89	69.37	61.79	461685.4375
FALSE	High	AVDTVLGANAER	[K].AVDTVLGANAER.[V]					9.91149e-05	0	1	1	22	TGGT1_293870	transcript=TGGT1_293870-t26_1 | gene=TGGT1_293870 | organism=Toxoplasma_gondii_GT1 | gene_product=putative thioredoxin | transcript_product=putative thioredoxin | location=TGGT1_chrIa:604538-605891(+) | protein_length=106 | sequence_SO=chromosome | SO=protein_coding	TGGT1_293870-t26_1-p1 [86-97]	0	1215.63279	12	0.905	0.955	-0.14	-0.07	0.301917015	0.114362718	0.695211823	0.413512991	14.61	0.34	0.905	1.014	0.725	0.955	0.958	0.884	-0.14	0.02	-0.46	-0.07	-0.06	-0.18	429973.9063	311573.5	6190876	5928825	33.53	32.05	41.6	37.7	525718
FALSE	High	IINEPTAAAIAYGLDKK	[R].IINEPTAAAIAYGLDKK.[NG]					4.81241e-06	0	2	2	21	TGGT1_311720; TGGT1_273760-t26_1-p1	transcript=TGGT1_311720-t26_1 | gene=TGGT1_311720 | organism=Toxoplasma_gondii_GT1 | gene_product=chaperonin protein BiP | transcript_product=chaperonin protein BiP | location=TGGT1_chrXI:2188121-2191497(-) | protein_length=668 | sequence_SO=chromosome | SO=protein_coding transcript=TGGT1_273760-t26_1 | gene=TGGT1_273760 | organism=Toxoplasma_gondii_GT1 | gene_product=heat shock protein HSP70 | t…	TGGT1_311720-t26_1-p1 [207-223]; TGGT1_273760-t26_1-p1 [173-189]	1	1787.99018	17	0.79	0.764	-0.34	-0.39	0.039429461	0.390920818	0.362229954	0.608760993	7.49	3.92	0.79	0.858	0.726	0.764	0.798	0.01	-0.34	-0.22	-0.46	-0.39	-0.32	-6.64	766636.9375	605319.25	7713582.5	5261904.5	38.98	30.93	83.35	87.31	766636.9375
FALSE	High	IINEPTAAAIAYGLDK	[R].IINEPTAAAIAYGLDK.[K]	1xLabel:13C(6)15N(2) [K16]	1xLabel:13C(6)15N(2) [K16]			1.87812e-06	0	2	2	15	TGGT1_311720; TGGT1_273760-t26_1-p1	transcript=TGGT1_311720-t26_1 | gene=TGGT1_311720 | organism=Toxoplasma_gondii_GT1 | gene_product=chaperonin protein BiP | transcript_product=chaperonin protein BiP | location=TGGT1_chrXI:2188121-2191497(-) | protein_length=668 | sequence_SO=chromosome | SO=protein_coding transcript=TGGT1_273760-t26_1 | gene=TGGT1_273760 | organism=Toxoplasma_gondii_GT1 | gene_product=heat shock protein HSP70 | t…	TGGT1_311720-t26_1-p1 [207-222]; TGGT1_273760-t26_1-p1 [173-188]	0	1667.90941	16	0.726	0.688	-0.46	-0.54	0.022346391	0.010267974	0.296653114	0.199491024	0.69	3.54	0.733	0.726	0.616	0.688	0.723	0.631	-0.45	-0.46	-0.7	-0.54	-0.47	-0.66	805564.1953	590152.75	7140985.563	5159788.15	61.4	52.93	72.45	65.56	805564.1953
FALSE	High	AVCMISNSTAIAEVFSR	[R].AVCMISNSTAIAEVFSR.[M]	1xPhospho [S/T]; 1xLabel:13C(6)15N(4) [R17]	1xPhospho [S6; S8; T9; S16]; 1xLabel:13C(6)15N(4) [R17]	TGGT1_316400B-t26_1-p1 1xPhospho [S/T]	TGGT1_316400B-t26_1-p1 1xPhospho [S358; S360; T361]	0.000119978	0	1	1	5	TGGT1_316400B	transcript=TGGT1_316400B-t26_1 | gene=TGGT1_316400B | organism=Toxoplasma_gondii_GT1 | gene_product=alpha tubulin TUBA1 | transcript_product=alpha tubulin TUBA1 | location=TGGT1_chrXI:5219470-5220918(+) | protein_length=432 | sequence_SO=chromosome | SO=protein_coding	TGGT1_316400B-t26_1-p1 [353-369]	0	1888.85722	17	0.441	2.591	-1.18	1.37	0.085997801	0.580716038	0.493474166	0.70192074	12.29	128.05	0.253	0.441	0.651	2.591	0.353	5.39	-1.98	-1.18	-0.62	1.37	-1.5	2.43	949605.75	418742.5938	1474.448356	4612.750566	67.61	101.63	128.41	29.73	613863.6133
FALSE	High	QLLIQSPPGTVTKPDAVQIIK	[R].QLLIQSPPGTVTKPDAVQIIK.[G]					4.01078e-05	0	1	1	12	TGGT1_311240	transcript=TGGT1_311240-t26_1 | gene=TGGT1_311240 | organism=Toxoplasma_gondii_GT1 | gene_product=putative DnaJ family chaperone | transcript_product=putative DnaJ family chaperone | location=TGGT1_chrXI:1865804-1870827(-) | protein_length=426 | sequence_SO=chromosome | SO=protein_coding	TGGT1_311240-t26_1-p1 [305-325]	0	2246.31184	21	0.095	0.703	-3.39	-0.51	0.172017011	0.030393015	0.617336578	0.230725471	0.63	3.7	0.095	0.891	0.05	0.703	0.739	0.586	-3.39	-0.17	-4.31	-0.51	-0.44	-0.77	122653.0234	11674.49999	1388115.625	976522	43.82	109.79	90.06	77.91	122653.0234
FALSE	High	LGDIYINDAFGTAHR	[K].LGDIYINDAFGTAHR.[A]	1xLabel:13C(6)15N(4) [R15]	1xLabel:13C(6)15N(4) [R15]			8.91478e-06	0	1	1	13	TGGT1_318230	transcript=TGGT1_318230-t26_1 | gene=TGGT1_318230 | organism=Toxoplasma_gondii_GT1 | gene_product=phosphoglycerate kinase PGKI | transcript_product=phosphoglycerate kinase PGKI | location=TGGT1_chrIV:1413955-1416908(+) | protein_length=417 | sequence_SO=chromosome | SO=protein_coding	TGGT1_318230-t26_1-p1 [157-171]	0	1672.83171	15	1.092	0.98	0.13	-0.03	0.015034672	0.518788878	0.265017112	0.663725233	0.36	9.4	1.089	1.131	1.092	1.045	0.98	0.838	0.12	0.18	0.13	0.06	-0.03	-0.26	127348.7344	138713.2031	1224088.125	1279107.875	70.25	69.53	118.93	110.33	127348.7344
FALSE	High	AGELTADEISK	[R].AGELTADEISK.[V]	1xLabel:13C(6)15N(2) [K11]	1xLabel:13C(6)15N(2) [K11]			0.00011673	0	1	1	19	TGGT1_225080	transcript=TGGT1_225080-t26_1 | gene=TGGT1_225080 | organism=Toxoplasma_gondii_GT1 | gene_product=ribosomal protein RPS18 | transcript_product=ribosomal protein RPS18 | location=TGGT1_chrX:2450681-2451929(+) | protein_length=156 | sequence_SO=chromosome | SO=protein_coding	TGGT1_225080-t26_1-p1 [58-68]	0	1141.58266	11	1.009	0.71	0.01	-0.49	0.59097511	0.043539241	0.829180253	0.254804633	9.02	8.43	1.009	1.07	0.754	0.71	0.811	0.63	0.01	0.1	-0.41	-0.49	-0.3	-0.67	356015.375	381007.1914	5423348.664	3415502.75	39.66	49.09	31.5	40.44	548215.3477
FALSE	High	ASDGSYSEVGNVNVEEVIDTMK	[K].ASDGSYSEVGNVNVEEVIDTMK.[S]	1xOxidation [M21]	1xOxidation [M21]			7.46897e-09	0	1	1	20	TGGT1_270250	transcript=TGGT1_270250-t26_1 | gene=TGGT1_270250 | organism=Toxoplasma_gondii_GT1 | gene_product=dense granule protein GRA1 | transcript_product=dense granule protein GRA1 | location=TGGT1_chrVIII:5308049-5308756(-) | protein_length=190 | sequence_SO=chromosome | SO=protein_coding	TGGT1_270250-t26_1-p1 [86-107]	0	2359.06058	22	0.772	0.85	-0.37	-0.23	0.178968005	0.119036413	0.619470329	0.422310088	11.76	7.15	0.772	0.475	0.875	0.793	0.85	0.958	-0.37	-1.07	-0.19	-0.33	-0.23	-0.06	521385.6875	402644.6875	2309633.495	1831876	54.49	73.27	47.15	54.57	521385.6875
FALSE	High	ATAGDTHLGGEDFDNR	[K].ATAGDTHLGGEDFDNR.[L]	1xLabel:13C(6)15N(4) [R16]	1xLabel:13C(6)15N(4) [R16]			5.61948e-05	0	1	1	25	TGGT1_273760	transcript=TGGT1_273760-t26_1 | gene=TGGT1_273760 | organism=Toxoplasma_gondii_GT1 | gene_product=heat shock protein HSP70 | transcript_product=heat shock protein HSP70 | location=TGGT1_chrVIII:3285695-3287698(-) | protein_length=667 | sequence_SO=chromosome | SO=protein_coding	TGGT1_273760-t26_1-p1 [222-237]	0	1685.73894	16	0.841	0.938	-0.25	-0.09	0.124126668	0.196482653	0.567443144	0.510483721	9.13	3.13	0.954	0.841	0.768	0.938	0.961	0.802	-0.07	-0.25	-0.38	-0.09	-0.06	-0.32	662923.3125	632344.125	6406081.5	6151176.5	9.7	14.55	23.04	17.2	662923.3125
FALSE	High	VYEVNLADLNNDEDQGFRK	[R].VYEVNLADLNNDEDQGFRK.[I]	1xLabel:13C(6)15N(2) [K19]; 1xLabel:13C(6)15N(4) [R18]	1xLabel:13C(6)15N(2) [K19]; 1xLabel:13C(6)15N(4) [R18]			3.11797e-05	0	1	1	12	TGGT1_232710	transcript=TGGT1_232710-t26_1 | gene=TGGT1_232710 | organism=Toxoplasma_gondii_GT1 | gene_product=ribosomal protein RPS3A | transcript_product=ribosomal protein RPS3A | location=TGGT1_chrVIII:2231374-2232762(+) | protein_length=259 | sequence_SO=chromosome | SO=protein_coding	TGGT1_232710-t26_1-p1 [65-83]	1	2257.08503	19	0.89	0.75	-0.17	-0.42	0.947761143	0.172535379	0.979548242	0.491715676	102.5	11.28	0.114	0.89	7.535	0.75	0.851	0.438	-3.13	-0.17	2.91	-0.42	-0.23	-1.19	135002.4531	120204.625	1209693.375	1030004.438	67.49	161.11	90.12	53.5	111716.5234
FALSE	High	ATETAEAELPSTHPIR	[K].ATETAEAELPSTHPIR.[L]					6.5313e-06	0	1	1	34	TGGT1_263090	transcript=TGGT1_263090-t26_1 | gene=TGGT1_263090 | organism=Toxoplasma_gondii_GT1 | gene_product=14-3-3 protein | transcript_product=14-3-3 protein | location=TGGT1_chrVIIb:786880-789511(+) | protein_length=323 | sequence_SO=chromosome | SO=protein_coding	TGGT1_263090-t26_1-p1 [224-239]	0	1722.8657	16	0.806	0.913	-0.31	-0.13	0.200983728	0.089060465	0.639164468	0.358201515	11.86	0.18	0.906	0.51	0.806	0.915	0.913	0.805	-0.14	-0.97	-0.31	-0.13	-0.13	-0.31	1405397.813	1272692.727	22305253.75	18780097.38	9.48	31	37.82	35.47	1405397.813
FALSE	High	QQELQNQSPEEVEEAKR	[R].QQELQNQSPEEVEEAKR.[K]					4.91337e-06	0	1	1	16	TGGT1_250710	transcript=TGGT1_250710-t26_1 | gene=TGGT1_250710 | organism=Toxoplasma_gondii_GT1 | gene_product=microneme protein MIC10 | transcript_product=microneme protein MIC10 | location=TGGT1_chrXII:5071359-5071955(+) | protein_length=198 | sequence_SO=chromosome | SO=protein_coding	TGGT1_250710-t26_1-p1 [74-90]	1	2041.9785	17	0.893	0.825	-0.16	-0.28	0.019306517	0.022432485	0.281111182	0.212021306	1.95	0.15	0.893	0.857	0.908	0.825	0.823	0.89	-0.16	-0.22	-0.14	-0.28	-0.28	-0.17	571045.375	518368.9688	2162534	1924258.375	61.45	58.49	39.22	37.28	369737.5938
FALSE	High	YQDVEEVEEIIR	[R].YQDVEEVEEIIR.[Y]					1.06479e-05	0	1	1	21	TGGT1_231640	transcript=TGGT1_231640-t26_1 | gene=TGGT1_231640 | organism=Toxoplasma_gondii_GT1 | gene_product=alveolin domain containing intermediate filament IMC1 | transcript_product=alveolin domain containing intermediate filament IMC1 | location=TGGT1_chrVIII:1511977-1514752(+) | protein_length=609 | sequence_SO=chromosome | SO=protein_coding	TGGT1_231640-t26_1-p1 [202-213]	0	1521.74313	12	0.023	0.82	-5.42	-0.29	0.145724761	0.471999315	0.586867587	0.635973526	0.05	9.47	0.01	0.023	0.588	0.742	0.82	100	-6.64	-5.42	-0.77	-0.43	-0.29	6.64	737963.75	13745.46111	2277183	2449666.25	41.72	166.89	90.4	40.53	737963.75
FALSE	High	CDPTWHGIAPSAAYEIVFTTR	[R].CDPTWHGIAPSAAYEIVFTTR.[E]	1xPhospho [T4]; 1xLabel:13C(6)15N(4) [R21]	1xPhospho [T4]; 1xLabel:13C(6)15N(4) [R21]	TGGT1_299780-t26_1-p1 1xPhospho [T77]	TGGT1_299780-t26_1-p1 1xPhospho [T77]	0.000179593	0	1	1	1	TGGT1_299780	transcript=TGGT1_299780-t26_1 | gene=TGGT1_299780 | organism=Toxoplasma_gondii_GT1 | gene_product=hypothetical protein | transcript_product=hypothetical protein | location=TGGT1_chrXII:309236-312184(-) | protein_length=545 | sequence_SO=chromosome | SO=protein_coding	TGGT1_299780-t26_1-p1 [74-94]	0	2425.09218	21	0.711	0.906	-0.49	-0.14	0.406261764	0.906888566	0.742187944	0.936438835	56.07	46.55	0.03	0.711	1.243	0.906	0.559	2.331	-5.08	-0.49	0.31	-0.14	-0.84	1.22	150709.3125	8417.121094	9311.450757	10601.34915	87.02	162.89	45.64	37.01	150709.3125
FALSE	High	CEDMYTALIGSQPDIHK	[K].CEDMYTALIGSQPDIHK.[L]	1xPhospho [T/Y]	1xPhospho [Y5; T6]	TGGT1_223920-t26_1-p1 1xPhospho [Y/T]	TGGT1_223920-t26_1-p1 1xPhospho [Y1800; T1801]	0.000120968	0	1	1	25	TGGT1_223920	transcript=TGGT1_223920-t26_1 | gene=TGGT1_223920 | organism=Toxoplasma_gondii_GT1 | gene_product=rhoptry neck protein RON3 | transcript_product=rhoptry neck protein RON3 | location=TGGT1_chrX:3357300-3367973(+) | protein_length=1958 | sequence_SO=chromosome | SO=protein_coding	TGGT1_223920-t26_1-p1 [1796-1812]	0	2000.84934	17	0.676	4.535	-0.57	2.18	0.089710321	0.226795703	0.499061858	0.530845464	2.69	97.31	0.676	0.893	0.649	1.559	4.535	100	-0.57	-0.16	-0.62	0.64	2.18	6.64	6233121.078	5567854.617	6150.797452	49310.98828	72.89	61.66	62.22	133.56	5904703.906
FALSE	High	STAAVILTPTENHFTLK	[K].STAAVILTPTENHFTLK.[C]	1xLabel:13C(6)15N(2) [K17]	1xLabel:13C(6)15N(2) [K17]			1.66923e-05	0	1	1	54	TGGT1_233460	transcript=TGGT1_233460-t26_1 | gene=TGGT1_233460 | organism=Toxoplasma_gondii_GT1 | gene_product=SAG-related sequence SRS29B | transcript_product=SAG-related sequence SRS29B | location=TGGT1_chrVIII:2660455-2661465(+) | protein_length=336 | sequence_SO=chromosome | SO=protein_coding	TGGT1_233460-t26_1-p1 [65-81]	0	1851.01019	17	0.859	0.682	-0.22	-0.55	0.116911838	0.004647041	0.559031967	0.197598772	1.26	1.97	0.663	0.859	0.869	0.662	0.722	0.682	-0.59	-0.22	-0.2	-0.59	-0.47	-0.55	3087787.5	2515399.094	46803566.84	33812966	52.25	46.54	77.19	76.18	3794616.49
FALSE	High	SVSEVVLVGGSTR	[R].SVSEVVLVGGSTR.[I]					3.89531e-05	0	1	1	14	TGGT1_273760	transcript=TGGT1_273760-t26_1 | gene=TGGT1_273760 | organism=Toxoplasma_gondii_GT1 | gene_product=heat shock protein HSP70 | transcript_product=heat shock protein HSP70 | location=TGGT1_chrVIII:3285695-3287698(-) | protein_length=667 | sequence_SO=chromosome | SO=protein_coding	TGGT1_273760-t26_1-p1 [332-344]	0	1289.70596	13	0.936	0.946	-0.1	-0.08	0.498858022	0.675669518	0.787821287	0.771087359	21.7	13.78	0.936	11.826	0.78	0.946	1.718	0.847	-0.1	3.56	-0.36	-0.08	0.78	-0.24	253599.0938	237423.4219	3167579.879	3593901.25	84.35	44.87	78.18	53.14	253599.0938
FALSE	High	VVEVLKEEIQER	[R].VVEVLKEEIQER.[V]					0.000128101	0	1	1	17	TGGT1_231630	transcript=TGGT1_231630-t26_1 | gene=TGGT1_231630 | organism=Toxoplasma_gondii_GT1 | gene_product=alveolin domain containing intermediate filament IMC4 | transcript_product=alveolin domain containing intermediate filament IMC4 | location=TGGT1_chrVIII:1508307-1510463(-) | protein_length=452 | sequence_SO=chromosome | SO=protein_coding	TGGT1_231630-t26_1-p1 [52-63]	1	1470.81623	12	0.73	0.725	-0.45	-0.46	0.002329459	0.017948773	0.205516938	0.204349929	1.33	4.12	0.718	0.73	0.755	0.725	0.793	0.687	-0.48	-0.45	-0.4	-0.46	-0.33	-0.54	236082.5	169516.0469	2039463.5	1478362.75	37.12	39.43	95.97	90.67	236082.5
FALSE	High	LFTFLQPDAPK	[R].LFTFLQPDAPK.[R]	1xPhospho [T3]	1xPhospho [T3]	TGGT1_221470-t26_1-p1 1xPhospho [T378]	TGGT1_221470-t26_1-p1 1xPhospho [T378]	8.44256e-05	0	1	1	17	TGGT1_221470	transcript=TGGT1_221470-t26_1 | gene=TGGT1_221470 | organism=Toxoplasma_gondii_GT1 | gene_product=hypothetical protein | transcript_product=hypothetical protein | location=TGGT1_chrII:360683-367434(+) | protein_length=552 | sequence_SO=chromosome | SO=protein_coding	TGGT1_221470-t26_1-p1 [376-386]	0	1356.65993	11	4.862	0.152	2.28	-2.72	0.005494888	0.203867303	0.227699753	0.514538016	29.34	2.82	4.862	5.841	3.9	0.152	0.886	0.027	2.28	2.55	1.96	-2.72	-0.17	-5.19	5803747.75	28217165	89141.42969	13570.24904	68.64	48.77	75.32	108.98	5803747.75
FALSE	High	QRPLLDPSFHGLEAGDSFMR	[R].QRPLLDPSFHGLEAGDSFMR.[D]	1xOxidation [M19]	1xOxidation [M19]			1.0368e-05	0	2	2	20	TGGT1_308090; TGGT1_411430-t26_1-p1	transcript=TGGT1_308090-t26_1 | gene=TGGT1_308090 | organism=Toxoplasma_gondii_GT1 | gene_product=rhoptry protein ROP5 | transcript_product=rhoptry protein ROP5 | location=AAQM03000031:206-1855(-) | protein_length=549 | sequence_SO=contig | SO=protein_coding transcript=TGGT1_411430-t26_1 | gene=TGGT1_411430 | organism=Toxoplasma_gondii_GT1 | gene_product=rhoptry protein ROP5 | transcript_product=…	TGGT1_308090-t26_1-p1 [163-182]; TGGT1_411430-t26_1-p1 [92-111]	0	2289.10808	20	0.79	0.788	-0.34	-0.34	0.116290198	0.392289743	0.5571312	0.609135921	7.78	4.12	0.724	0.941	0.79	0.753	1.121	0.788	-0.47	-0.09	-0.34	-0.41	0.16	-0.34	358547.2031	337557.4844	3755273.688	4208906.021	58.69	56.48	81.16	71.39	272415.4844
FALSE	High	CVMSNFNFGPTLGTGSFGR	[K].CVMSNFNFGPTLGTGSFGR.[V]	1xPhospho [S4]	1xPhospho [S4]	TGGT1_226030-t26_1-p1 1xPhospho [S32]	TGGT1_226030-t26_1-p1 1xPhospho [S32]	5.77628e-07	0	1	1	12	TGGT1_226030	transcript=TGGT1_226030-t26_1 | gene=TGGT1_226030 | organism=Toxoplasma_gondii_GT1 | gene_product=AGC kinase | transcript_product=AGC kinase | location=TGGT1_chrX:1762934-1764677(+) | protein_length=343 | sequence_SO=chromosome | SO=protein_coding	TGGT1_226030-t26_1-p1 [29-47]	0	2071.87656	19	0.795	0.856	-0.33	-0.22	0.013630503	0.691711532	0.260084727	0.780903003	4.14	66.56	0.795	0.83	0.755	0.856	0.332	1.798	-0.33	-0.27	-0.41	-0.22	-1.59	0.85	5688327.5	4720987	4321.259437	1565.505987	76.06	71.61	46.14	100.72	3913955.25
FALSE	High	CVMTTAVQQLQGSAMK	[K].CVMTTAVQQLQGSAMK.[D]	1xPhospho [T]; 1xOxidation [M15]	1xPhospho [T4; T5]; 1xOxidation [M15]	TGGT1_232830-t26_1-p1 1xPhospho [T]	TGGT1_232830-t26_1-p1 1xPhospho [T139; T140]	0.000109554	0	1	1	6	TGGT1_232830	transcript=TGGT1_232830-t26_1 | gene=TGGT1_232830 | organism=Toxoplasma_gondii_GT1 | gene_product=putative vacuolar proton translocating ATPase subunit A | transcript_product=putative vacuolar proton translocating ATPase subunit A | location=TGGT1_chrVIII:2275918-2280585(-) | protein_length=909 | sequence_SO=chromosome | SO=protein_coding	TGGT1_232830-t26_1-p1 [136-151]	0	1791.7839	16	100	36.626	6.64	5.19	0.007439587	0.054581666	0.232219405	0.279789581	0	103.97	51.767	100	100	10.941	36.626	100	5.69	6.64	6.64	3.45	5.19	6.64	10282.98433	973157.6641	3604.994805	43944.09375	46.21	63.66	54.54	156.76	10282.98433
FALSE	High	CYMAFPAIIAPTK	[R].CYMAFPAIIAPTK.[C]	1xPhospho [Y2]	1xPhospho [Y2]	TGGT1_256990-t26_1-p1 1xPhospho [Y646]	TGGT1_256990-t26_1-p1 1xPhospho [Y646]	0.000183276	0	1	1	10	TGGT1_256990	transcript=TGGT1_256990-t26_1 | gene=TGGT1_256990 | organism=Toxoplasma_gondii_GT1 | gene_product=glycyl-tRNA synthetase | transcript_product=glycyl-tRNA synthetase | location=TGGT1_chrVIIb:4226828-4230134(+) | protein_length=771 | sequence_SO=chromosome | SO=protein_coding	TGGT1_256990-t26_1-p1 [645-657]	0	1505.69322	13	0.705	9.16	-0.5	3.2	0.011457271	0.067008409	0.247847253	0.309570081	4.8	101.47	0.705	0.752	0.659	9.16	20.967	2.891	-0.5	-0.41	-0.6	3.2	4.39	1.53	4808976.5	3614397.25	5827.219681	67512.00781	63.47	57.16	26.76	81.59	4606524
FALSE	High	DAAAAAAEPLIPLTK	[K].DAAAAAAEPLIPLTK.[D]					1.61584e-05	0	1	1	20	TGGT1_270510	transcript=TGGT1_270510-t26_1 | gene=TGGT1_270510 | organism=Toxoplasma_gondii_GT1 | gene_product=asparaginyl-tRNA synthetase (NOB+tRNA synthase) | transcript_product=asparaginyl-tRNA synthetase (NOB+tRNA synthase) | location=TGGT1_chrVIII:5218409-5221722(+) | protein_length=676 | sequence_SO=chromosome | SO=protein_coding	TGGT1_270510-t26_1-p1 [384-398]	0	1451.81042	15	0.699	0.751	-0.52	-0.41	0.0481679	0.014409611	0.393345862	0.204349929	6.69	0.87	0.764	0.699	0.561	0.751	0.759	0.672	-0.39	-0.52	-0.83	-0.41	-0.4	-0.57	380533.9688	290627.2813	3680546.75	2792114.75	51.26	43.53	80.08	73.25	380533.9688
FALSE	High	CLITHEAPMTMGFGAELASTIQEK	[R].CLITHEAPMTMGFGAELASTIQEK.[C]	1xPhospho [T]	1xPhospho [T4; T10]	TGGT1_314400-t26_1-p1 1xPhospho [T]	TGGT1_314400-t26_1-p1 1xPhospho [T359; T365]	2.26917e-05	0	1	1	14	TGGT1_314400	transcript=TGGT1_314400-t26_1 | gene=TGGT1_314400 | organism=Toxoplasma_gondii_GT1 | gene_product=putative pyruvate dehydrogenase E1 component, beta subunit | transcript_product=putative pyruvate dehydrogenase E1 component, beta subunit | location=TGGT1_chrXI:4024213-4027840(+) | protein_length=423 | sequence_SO=chromosome | SO=protein_coding	TGGT1_314400-t26_1-p1 [356-379]	0	2658.20132	24	1.12	2.573	0.16	1.36	0.986412738	0.295592721	0.993866894	0.576909397	22.39	31.59	1.12	1.289	0.685	2.573	0.777	3.121	0.16	0.37	-0.55	1.36	-0.36	1.64	947660.5	1221911.594	4024.16914	7733.828021	55.39	20.18	35.98	42.26	934867.125
FALSE	High	CLITHEAPMTMGFGAELASTIQEK	[R].CLITHEAPMTMGFGAELASTIQEK.[C]	1xPhospho [T]; 1xOxidation [M]	1xPhospho [T4; T10]; 1xOxidation [M9; M11]	TGGT1_314400-t26_1-p1 1xPhospho [T]	TGGT1_314400-t26_1-p1 1xPhospho [T359; T365]	6.41409e-08	0	1	1	37	TGGT1_314400	transcript=TGGT1_314400-t26_1 | gene=TGGT1_314400 | organism=Toxoplasma_gondii_GT1 | gene_product=putative pyruvate dehydrogenase E1 component, beta subunit | transcript_product=putative pyruvate dehydrogenase E1 component, beta subunit | location=TGGT1_chrXI:4024213-4027840(+) | protein_length=423 | sequence_SO=chromosome | SO=protein_coding	TGGT1_314400-t26_1-p1 [356-379]	0	2674.19624	24	0.77	1.337	-0.38	0.42	0.054597336	0.035487695	0.412855808	0.239063791	1.95	13.12	0.77	0.787	0.612	1.219	1.337	1.485	-0.38	-0.35	-0.71	0.29	0.42	0.57	1008748.313	793943.1875	4323.029657	5268.571459	86.55	72.11	61.5	61.06	992060.75
FALSE	High	CLITHEAPMTMGFGAELASTIQEK	[R].CLITHEAPMTMGFGAELASTIQEK.[C]	1xPhospho [T]; 2xOxidation [M9; M11]	1xPhospho [T4; T10]; 2xOxidation [M9; M11]	TGGT1_314400-t26_1-p1 1xPhospho [T]	TGGT1_314400-t26_1-p1 1xPhospho [T359; T365]	2.6449e-07	0	1	1	11	TGGT1_314400	transcript=TGGT1_314400-t26_1 | gene=TGGT1_314400 | organism=Toxoplasma_gondii_GT1 | gene_product=putative pyruvate dehydrogenase E1 component, beta subunit | transcript_product=putative pyruvate dehydrogenase E1 component, beta subunit | location=TGGT1_chrXI:4024213-4027840(+) | protein_length=423 | sequence_SO=chromosome | SO=protein_coding	TGGT1_314400-t26_1-p1 [356-379]	0	2690.19115	24	0.678	0.157	-0.56	-2.67	0.001182515	0.14002347	0.205516938	0.455692741	1.14	1.04	0.678	0.698	0.667	0.112	0.783	0.157	-0.56	-0.52	-0.58	-3.15	-0.35	-2.67	698918	487749.375	11388.79963	1980.012759	107.78	106.23	22.33	85.04	657475.5
FALSE	High	CMFYDEPSNQLFVGQDDGK	[R].CMFYDEPSNQLFVGQDDGK.[V]	1xPhospho [Y4]	1xPhospho [Y4]	TGGT1_228400-t26_1-p1 1xPhospho [Y204]	TGGT1_228400-t26_1-p1 1xPhospho [Y204]	1.2429e-06	0	1	1	7	TGGT1_228400	transcript=TGGT1_228400-t26_1 | gene=TGGT1_228400 | organism=Toxoplasma_gondii_GT1 | gene_product=WD domain, G-beta repeat-containing protein | transcript_product=WD domain, G-beta repeat-containing protein | location=TGGT1_chrX:240768-248903(-) | protein_length=632 | sequence_SO=chromosome | SO=protein_coding	TGGT1_228400-t26_1-p1 [201-219]	0	2272.89266	19	0.649	0.36	-0.62	-1.48	0.000756003	0.257087089	0.192613642	0.550921173	0.72	15.55	0.642	0.668	0.649	0.36	0.068	1.01	-0.64	-0.58	-0.62	-1.48	-3.88	0.01	555161.3125	370591.9688	10879.40461	4047.847966	94.45	93.93	17.97	102.39	465888.3125
FALSE	High	AFDDAITEFDNVSEDSYK	[R].AFDDAITEFDNVSEDSYK.[D]	1xLabel:13C(6)15N(2) [K18]	1xLabel:13C(6)15N(2) [K18]			4.58181e-07	0	1	1	11	TGGT1_263090	transcript=TGGT1_263090-t26_1 | gene=TGGT1_263090 | organism=Toxoplasma_gondii_GT1 | gene_product=14-3-3 protein | transcript_product=14-3-3 protein | location=TGGT1_chrVIIb:786880-789511(+) | protein_length=323 | sequence_SO=chromosome | SO=protein_coding	TGGT1_263090-t26_1-p1 [267-284]	0	2073.90149	18	0.718	0.7	-0.48	-0.51	0.00341425	0.007426064	0.212900211	0.197598772	1.37	2.01	0.718	0.751	0.705	0.7	0.752	0.681	-0.48	-0.41	-0.5	-0.51	-0.41	-0.55	643726.5	483450.2188	3620001	2722457.75	95.98	93.59	105.28	101.68	366120.4688
FALSE	High	AVLTIPHDNFPEAQK	[K].AVLTIPHDNFPEAQK.[K]					0.000210545	0	1	1	13	TGGT1_308840	transcript=TGGT1_308840-t26_1 | gene=TGGT1_308840 | organism=Toxoplasma_gondii_GT1 | gene_product=SAG-related sequence SRS51 | transcript_product=SAG-related sequence SRS51 | location=TGGT1_chrXI:258885-259967(+) | protein_length=360 | sequence_SO=chromosome | SO=protein_coding	TGGT1_308840-t26_1-p1 [293-307]	0	1679.87515	15	0.642	0.709	-0.64	-0.5	0.123191565	0.688738843	0.565094916	0.778793191	9.9	4.23	0.642	0.351	0.746	0.669	1.478	0.709	-0.64	-1.51	-0.42	-0.58	0.56	-0.5	123664.0625	79441.53125	1899046.875	2806717.131	54.04	80.54	90.66	69.7	123664.0625
FALSE	High	ILDYIIVVADR	[K].ILDYIIVVADR.[A]	1xLabel:13C(6)15N(4) [R11]	1xLabel:13C(6)15N(4) [R11]			4.62659e-05	0	1	1	10	TGGT1_219320	transcript=TGGT1_219320-t26_1 | gene=TGGT1_219320 | organism=Toxoplasma_gondii_GT1 | gene_product=acid phosphatase GAP50 | transcript_product=acid phosphatase GAP50 | location=TGGT1_chrXII:907511-910397(-) | protein_length=431 | sequence_SO=chromosome | SO=protein_coding	TGGT1_219320-t26_1-p1 [247-257]	0	1299.75463	11	0.699	0.809	-0.52	-0.31	0.068791365	0.106006358	0.450450033	0.397895301	11.8	0.32	0.699	0.567	0.813	0.806	0.955	0.809	-0.52	-0.82	-0.3	-0.31	-0.07	-0.31	402857.8438	281740.0938	3930278.487	3167788.75	57.89	68.91	56.44	51.07	402857.8438
FALSE	High	AVILSLATSAAIGGR	[R].AVILSLATSAAIGGR.[M]					1.55033e-05	0	1	1	15	TGGT1_227280	transcript=TGGT1_227280-t26_1 | gene=TGGT1_227280 | organism=Toxoplasma_gondii_GT1 | gene_product=dense granule protein GRA3 | transcript_product=dense granule protein GRA3 | location=TGGT1_chrX:956231-956899(-) | protein_length=222 | sequence_SO=chromosome | SO=protein_coding	TGGT1_227280-t26_1-p1 [138-152]	0	1399.82674	15	0.894	100	-0.16	6.64	0.454804052	0.19665758	0.764842699	0.510483721	2.14	0	0.894	0.878	81.498	0.907	100	100	-0.16	-0.19	6.35	-0.14	6.64	6.64	9668.284645	101270.2109	3355.982448	2003319.138	147.15	101.64	172.89	87.06	113254.75
FALSE	High	YDSVHGHYPGEVSHK	[R].YDSVHGHYPGEVSHK.[D]					7.98938e-06	0	1	1	14	TGGT1_289690	transcript=TGGT1_289690-t26_1 | gene=TGGT1_289690 | organism=Toxoplasma_gondii_GT1 | gene_product=glyceraldehyde-3-phosphate dehydrogenase GAPDH1 | transcript_product=glyceraldehyde-3-phosphate dehydrogenase GAPDH1 | location=TGGT1_chrIX:3189155-3191218(-) | protein_length=489 | sequence_SO=chromosome | SO=protein_coding	TGGT1_289690-t26_1-p1 [197-211]	0	1711.78231	15	0.338	0.925	-1.56	-0.11	0.180979408	0.082040221	0.621346633	0.343833976	7.09	2.27	0.338	0.197	0.939	0.925	0.854	0.942	-1.56	-2.34	-0.09	-0.11	-0.23	-0.09	150009.25	29584.81152	1080225.781	922013.0449	70.52	133.79	116.23	119.48	65824.4375
FALSE	High	LLALQAIETPEYR	[R].LLALQAIETPEYR.[E]					3.39477e-05	0	1	1	12	TGGT1_295125	transcript=TGGT1_295125-t26_1 | gene=TGGT1_295125 | organism=Toxoplasma_gondii_GT1 | gene_product=rhoptry protein ROP4 | transcript_product=rhoptry protein ROP4 | location=TGGT1_chrIa:1394541-1396277(-) | protein_length=365 | sequence_SO=chromosome | SO=protein_coding	TGGT1_295125-t26_1-p1 [322-334]	0	1516.83697	13	0.677	0.871	-0.56	-0.2	0.189181651	0.00039401	0.626424419	0.177260881	16.22	0.33	0.838	0.324	0.677	0.871	0.876	0.868	-0.25	-1.63	-0.56	-0.2	-0.19	-0.2	404186	338895.1875	4003848	3485854.75	60.23	73.45	54.97	54.61	404186
FALSE	High	ALREDDEAGAAGGDGDEETGLR	[R].ALREDDEAGAAGGDGDEETGLR.[S]					2.09003e-06	0	1	1	9	TGGT1_294670	transcript=TGGT1_294670-t26_1 | gene=TGGT1_294670 | organism=Toxoplasma_gondii_GT1 | gene_product=translation initiation factor 3 subunit | transcript_product=translation initiation factor 3 subunit | location=TGGT1_chrIa:1039815-1044413(-) | protein_length=277 | sequence_SO=chromosome | SO=protein_coding	TGGT1_294670-t26_1-p1 [144-165]	1	2203.96979	22	1.582	0.856	0.66	-0.22	0.498091155	0.394412541	0.787655448	0.609873491	20.48	0.86	1.582	1.801	0.715	0.856	0.863	0.01	0.66	0.85	-0.48	-0.22	-0.21	-6.64	262144.5	414779.0938	359912.75	258268.3438	9.2	36.55	31.47	87.14	262144.5
FALSE	High	NVQAPAGVADASQEAGDVVEER	[R].NVQAPAGVADASQEAGDVVEER.[T]					5.74658e-08	0	4	4	10	TGGT1_410370; TGGT1_411470-t26_1-p1; TGGT1_410360-t26_1-p1; TGGT1_279100-t26_1-p1	transcript=TGGT1_410370-t26_1 | gene=TGGT1_410370 | organism=Toxoplasma_gondii_GT1 | gene_product=putative transmembrane protein | transcript_product=putative transmembrane protein | location=AAQM03000265:733-2584(+) | protein_length=435 | sequence_SO=contig | SO=protein_coding transcript=TGGT1_411470-t26_1 | gene=TGGT1_411470 | organism=Toxoplasma_gondii_GT1 | gene_product=putative transmembrane…	TGGT1_410370-t26_1-p1 [37-58]; TGGT1_411470-t26_1-p1 [37-58]; TGGT1_410360-t26_1-p1 [37-58]; TGGT1_279100-t26_1-p1 [37-58]	0	2212.04764	22	0.868	0.971	-0.2	-0.04	0.280005659	0.673140097	0.691376724	0.769218068	16.79	27.24	0.868	1.026	0.737	0.781	2.003	0.971	-0.2	0.04	-0.44	-0.36	1	-0.04	125602.395	109001.8828	1047116.538	817986.1875	83.13	68.81	55.92	35.14	125602.395
FALSE	High	YEDLVAAGSENAVK	[K].YEDLVAAGSENAVK.[A]					3.19204e-05	0	1	1	6	TGGT1_214350	transcript=TGGT1_214350-t26_1 | gene=TGGT1_214350 | organism=Toxoplasma_gondii_GT1 | gene_product=putative GTP-binding protein | transcript_product=putative GTP-binding protein | location=TGGT1_chrX:6150425-6154448(+) | protein_length=396 | sequence_SO=chromosome | SO=protein_coding	TGGT1_214350-t26_1-p1 [351-364]	0	1465.71691	14	0.683	1.054	-0.55	0.08	0.085419974	0.557611187	0.492529379	0.68845392	0.08	144.9	0.897	0.682	0.683	0.024	2.141	1.054	-0.16	-0.55	-0.55	-5.39	1.1	0.08	468183.7832	319187.4688	499415.875	1001735.688	64.62	56.33	57.28	85.85	240663.1719
FALSE	High	ALPNLQSFSSFGSGEGR	[R].ALPNLQSFSSFGSGEGR.[G]	1xPhospho [S]; 1xLabel:13C(6)15N(4) [R17]	1xPhospho [S7; S9; S10]; 1xLabel:13C(6)15N(4) [R17]	TGGT1_321620-t26_1-p1 1xPhospho [S]	TGGT1_321620-t26_1-p1 1xPhospho [S748; S750; S751]	9.42929e-07	0	1	1	21	TGGT1_321620	transcript=TGGT1_321620-t26_1 | gene=TGGT1_321620 | organism=Toxoplasma_gondii_GT1 | gene_product=dynamin-related protein DRPB | transcript_product=dynamin-related protein DRPB | location=TGGT1_chrIb:1696372-1706596(+) | protein_length=860 | sequence_SO=chromosome | SO=protein_coding	TGGT1_321620-t26_1-p1 [742-758]	0	1843.82499	17	13.252	0.466	3.73	-1.1	0.001448617	0.331992102	0.205516938	0.595764536	20.95	31.38	16.02	13.252	11.379	0.012	0.466	0.998	4	3.73	3.51	-6.32	-1.1	0	756933.5	12125960	9683.214443	3938.356137	40.56	28.19	140.11	82.57	756933.5
FALSE	High	YHYTVIDAPGHR	[K].YHYTVIDAPGHR.[D]					9.82869e-05	0	1	2	54	TGGT1_286420A	transcript=TGGT1_286420A-t26_1 | gene=TGGT1_286420A | organism=Toxoplasma_gondii_GT1 | gene_product=putative elongation factor 1-alpha (EF-1-ALPHA) | transcript_product=putative elongation factor 1-alpha (EF-1-ALPHA) | location=TGGT1_chrV:1692242-1694172(-) | protein_length=448 | sequence_SO=chromosome | SO=protein_coding	TGGT1_286420A-t26_1-p1 [85-96]	0	1428.70187	12	0.993	0.941	-0.01	-0.09	0.496868806	0.745723642	0.787015416	0.819975693	5.19	1.3	0.993	1.028	0.839	0.941	1.283	0.931	-0.01	0.04	-0.25	-0.09	0.36	-0.1	2973526.938	2494225.665	18687561.56	17405794.25	43.78	47.88	45.54	56.25	1465361.844
FALSE	High	LIAQVISSLTASLR	[R].LIAQVISSLTASLR.[F]					3.27743e-05	0	1	1	8	TGGT1_316400B	transcript=TGGT1_316400B-t26_1 | gene=TGGT1_316400B | organism=Toxoplasma_gondii_GT1 | gene_product=alpha tubulin TUBA1 | transcript_product=alpha tubulin TUBA1 | location=TGGT1_chrXI:5219470-5220918(+) | protein_length=432 | sequence_SO=chromosome | SO=protein_coding	TGGT1_316400B-t26_1-p1 [209-222]	0	1471.88425	14	0.324	0.791	-1.62	-0.34	0.178121775	0.395910159	0.618646559	0.610165401	7.49	19.03	0.028	0.48	0.324	0.791	0.954	0.01	-5.15	-1.06	-1.62	-0.34	-0.07	-6.64	13755.49779	4461.077833	3193804.75	2527488.5	94.38	51.67	26.84	86.13	57505.24609
FALSE	High	ALSVPELTQQMFDAK	[R].ALSVPELTQQMFDAK.[N]	1xOxidation [M11]	1xOxidation [M11]			3.65262e-05	0	1	1	6	TGGT1_266960	transcript=TGGT1_266960-t26_1 | gene=TGGT1_266960 | organism=Toxoplasma_gondii_GT1 | gene_product=beta-tubulin | transcript_product=beta-tubulin | location=TGGT1_chrIX:705551-707606(-) | protein_length=449 | sequence_SO=chromosome | SO=protein_coding	TGGT1_266960-t26_1-p1 [283-297]	0	1693.84655	15	0.597	0.633	-0.75	-0.66	0.063842701	0.43100231	0.441891634	0.620649719	3.39	8.43	0.635	0.365	0.597	0.633	1.31	0.543	-0.66	-1.45	-0.75	-0.66	0.39	-0.88	215778.6563	136999.6563	498735.0781	653363.7188	24.33	44.62	85.24	56.31	215778.6563
FALSE	High	LKDPSTAAQAEEDVQR	[R].LKDPSTAAQAEEDVQR.[L]					5.8179e-05	0	1	1	9	TGGT1_236570	transcript=TGGT1_236570-t26_1 | gene=TGGT1_236570 | organism=Toxoplasma_gondii_GT1 | gene_product=lysine decarboxylase family protein | transcript_product=lysine decarboxylase family protein | location=TGGT1_chrX:5322842-5325476(+) | protein_length=397 | sequence_SO=chromosome | SO=protein_coding	TGGT1_236570-t26_1-p1 [118-133]	1	1757.86643	16	0.818	0.749	-0.29	-0.42	0.075176563	0.031500083	0.468556333	0.232125528	5.7	0.43	0.865	0.818	0.685	0.855	0.749	0.746	-0.21	-0.29	-0.55	-0.23	-0.42	-0.42	191298.0313	160593.3438	803319.25	602001.125	15.33	3.17	43.35	38.48	185654.7656
FALSE	High	YGGGAGGAAAASSLFEK	[K].YGGGAGGAAAASSLFEK.[R]	1xLabel:13C(6)15N(2) [K17]	1xLabel:13C(6)15N(2) [K17]			9.35299e-08	0	1	1	21	TGGT1_236040	transcript=TGGT1_236040-t26_1 | gene=TGGT1_236040 | organism=Toxoplasma_gondii_GT1 | gene_product=fructose-1,6-bisphosphate aldolase | transcript_product=fructose-1,6-bisphosphate aldolase | location=TGGT1_chrX:5139351-5141389(+) | protein_length=433 | sequence_SO=chromosome | SO=protein_coding	TGGT1_236040-t26_1-p1 [413-429]	0	1521.74235	17	0.231	0.01	-2.12	-6.64	0.051901074	0.194076888	0.407135089	0.509026362	4.18	0	0.108	0.231	0.384	0.01	0.01	0.99	-3.21	-2.12	-1.38	-6.64	-6.64	-0.01	513624.0938	90106.96094	4605818.5	11376.9873	37.16	90.47	81.64	172.97	513624.0938
FALSE	High	QLVEALVDLVEAR	[R].QLVEALVDLVEAR.[Y]	1xLabel:13C(6)15N(4) [R13]	1xLabel:13C(6)15N(4) [R13]			2.40696e-05	0	1	1	5	TGGT1_226960	transcript=TGGT1_226960-t26_1 | gene=TGGT1_226960 | organism=Toxoplasma_gondii_GT1 | gene_product=phosphofructokinase PFKII | transcript_product=phosphofructokinase PFKII | location=TGGT1_chrX:1093641-1104060(-) | protein_length=1225 | sequence_SO=chromosome | SO=protein_coding	TGGT1_226960-t26_1-p1 [344-356]	0	1464.82959	13	0.503	1.186	-0.99	0.25	0.762981751	0.719606129	0.906771123	0.80063914	7.25	137.1	2.651	0.406	0.503	1.186	2.658	0.089	1.41	-1.3	-0.99	0.25	1.41	-3.49	6042.117111	5733.455076	10989.69899	9048.607516	69.25	42.41	134.62	30.25	2322.971652
FALSE	High	QAALAGQILNEQR	[K].QAALAGQILNEQR.[D]					9.12852e-06	0	1	1	25	TGGT1_214080	transcript=TGGT1_214080-t26_1 | gene=TGGT1_214080 | organism=Toxoplasma_gondii_GT1 | gene_product=toxofilin | transcript_product=toxofilin | location=TGGT1_chrX:5904318-5905055(+) | protein_length=245 | sequence_SO=chromosome | SO=protein_coding	TGGT1_214080-t26_1-p1 [184-196]	0	1411.7652	13	39.102	100	5.29	6.64	0.022711026	0.200856301	0.297928767	0.51366338	71.8	0	100	20.166	39.102	100	100	0.78	6.64	4.33	5.29	6.64	6.64	-0.36	12190.28953	341401.6875	9280.518157	3394351	65.63	30.36	172.85	61.85	2219.360073
FALSE	High	ALDLSHVTSVVDTNVSVR	[K].ALDLSHVTSVVDTNVSVR.[A]					2.05312e-06	0	1	1	20	TGGT1_232350	transcript=TGGT1_232350-t26_1 | gene=TGGT1_232350 | organism=Toxoplasma_gondii_GT1 | gene_product=lactate dehydrogenase LDH1 | transcript_product=lactate dehydrogenase LDH1 | location=TGGT1_chrVIII:2023599-2025126(+) | protein_length=329 | sequence_SO=chromosome | SO=protein_coding	TGGT1_232350-t26_1-p1 [50-67]	0	1912.01343	18	0.987	1.007	-0.02	0.01	0.663128217	0.556700491	0.862703902	0.687772195	0.46	3.53	1.08	0.987	0.983	1.007	0.983	1.054	0.11	-0.02	-0.02	0.01	-0.02	0.08	748920.5625	808882.3125	12602037	12691744.73	58.64	58.79	42.99	46.77	748920.5625
FALSE	High	YEEGTEAFTGK	[R].YEEGTEAFTGK.[T]					0.000138921	0	1	1	18	TGGT1_211680	transcript=TGGT1_211680-t26_1 | gene=TGGT1_211680 | organism=Toxoplasma_gondii_GT1 | gene_product=protein disulfide isomerase | transcript_product=protein disulfide isomerase | location=TGGT1_chrIV:1556190-1558014(+) | protein_length=471 | sequence_SO=chromosome | SO=protein_coding	TGGT1_211680-t26_1-p1 [200-210]	0	1231.54772	11	0.807	0.766	-0.31	-0.38	0.836970505	0.054817251	0.939185468	0.280626744	16.93	9.26	0.807	1.554	0.666	0.766	0.848	0.671	-0.31	0.64	-0.59	-0.38	-0.24	-0.58	518054.8125	344996.125	3118486.204	2389199.75	85.28	86.06	53.53	43.51	602791.8848
FALSE	High	ILAHMQEQIGQPQALENSER	[R].ILAHMQEQIGQPQALENSER.[L]	1xOxidation [M5]	1xOxidation [M5]			2.47163e-05	0	1	1	11	TGGT1_205250	transcript=TGGT1_205250-t26_1 | gene=TGGT1_205250 | organism=Toxoplasma_gondii_GT1 | gene_product=rhoptry protein ROP18 | transcript_product=rhoptry protein ROP18 | location=TGGT1_chrVIIa:1426782-1428446(-) | protein_length=554 | sequence_SO=chromosome | SO=protein_coding	TGGT1_205250-t26_1-p1 [204-223]	0	2308.13502	20	0.01	0.111	-6.64	-3.17	0.007398842	0.072665528	0.232219405	0.322800686	0	1.39	0.01	0.01	0.028	0.272	0.111	0.026	-6.64	-6.64	-5.14	-1.88	-3.17	-5.24	216420.8906	2646.021238	459638.375	89423.71094	28.77	74.34	47.27	80.35	268093.75
FALSE	High	APSQAFAETGPQAAAQAAAGAPSR	[K].APSQAFAETGPQAAAQAAAGAPSR.[A]	1xPhospho [T/S]; 1xLabel:13C(6)15N(4) [R24]	1xPhospho [S3; T9]; 1xLabel:13C(6)15N(4) [R24]	TGGT1_305340-t26_1-p1 1xPhospho [T/S]	TGGT1_305340-t26_1-p1 1xPhospho [S353; T359]	3.75006e-05	0	1	1	8	TGGT1_305340	transcript=TGGT1_305340-t26_1 | gene=TGGT1_305340 | organism=Toxoplasma_gondii_GT1 | gene_product=corepressor complex CRC230 | transcript_product=corepressor complex CRC230 | location=TGGT1_chrIX:5155746-5169422(+) | protein_length=1916 | sequence_SO=chromosome | SO=protein_coding	TGGT1_305340-t26_1-p1 [351-374]	0	2316.06438	24	62.344	0.95	5.96	-0.07	0.029963395	0.853041186	0.325495986	0.898754287	89.55	33.36	23.837	62.344	100	0.95	1.744	0.713	4.58	5.96	6.64	-0.07	0.8	-0.49	3435.870268	278501.2813	5170.625245	5627.649472	92.67	61.19	53.64	16.1	11683.69698
FALSE	High	LGIQDVGAQLTGK	[K].LGIQDVGAQLTGK.[S]					1.72949e-05	0	1	1	18	TGGT1_318230	transcript=TGGT1_318230-t26_1 | gene=TGGT1_318230 | organism=Toxoplasma_gondii_GT1 | gene_product=phosphoglycerate kinase PGKI | transcript_product=phosphoglycerate kinase PGKI | location=TGGT1_chrIV:1413955-1416908(+) | protein_length=417 | sequence_SO=chromosome | SO=protein_coding	TGGT1_318230-t26_1-p1 [6-18]	0	1299.72669	13	0.697	0.794	-0.52	-0.33	0.307572077	0.203063877	0.69699174	0.513692034	18.12	8.08	0.872	0.1	0.697	0.863	0.434	0.794	-0.2	-3.33	-0.52	-0.21	-1.21	-0.33	369712.625	299209.125	2608497.5	1670583.875	52.73	81.75	94.47	107.68	369712.625
FALSE	High	NSIVAIDATPFK	[K].NSIVAIDATPFK.[A]	1xLabel:13C(6)15N(2) [K12]	1xLabel:13C(6)15N(2) [K12]			0.000145001	0	1	1	12	TGGT1_245460	transcript=TGGT1_245460-t26_1 | gene=TGGT1_245460 | organism=Toxoplasma_gondii_GT1 | gene_product=ribosomal protein RPS8 | transcript_product=ribosomal protein RPS8 | location=TGGT1_chrXII:2220293-2224095(-) | protein_length=205 | sequence_SO=chromosome | SO=protein_coding	TGGT1_245460-t26_1-p1 [99-110]	0	1283.70853	12	0.564	0.719	-0.83	-0.48	0.067306139	0.057672448	0.448717859	0.287403227	2.88	6.24	0.804	0.53	0.564	0.719	0.854	0.66	-0.31	-0.92	-0.83	-0.48	-0.23	-0.6	424004.4375	300143.875	2976231.25	2140055.176	39.72	46.72	77.11	66.71	424004.4375
FALSE	High	QPQTLSAGAVESGR	[K].QPQTLSAGAVESGR.[V]					9.00938e-05	0	1	1	12	TGGT1_256760	transcript=TGGT1_256760-t26_1 | gene=TGGT1_256760 | organism=Toxoplasma_gondii_GT1 | gene_product=pyruvate kinase PyK1 | transcript_product=pyruvate kinase PyK1 | location=TGGT1_chrVIIb:4413512-4417055(-) | protein_length=531 | sequence_SO=chromosome | SO=protein_coding	TGGT1_256760-t26_1-p1 [5-18]	0	1400.71283	14	1.008	0.978	0.01	-0.03	0.621453596	0.550672569	0.843554353	0.683905207	3.33	8.76	1.031	1.008	0.888	1.039	0.978	0.902	0.04	0.01	-0.17	0.05	-0.03	-0.15	166835.5781	148193.7969	4552250	4108129	43.99	49.36	34.13	31.72	312482.125
FALSE	High	SVEMHHEVMEQAVPGDNVGFNVK	[K].SVEMHHEVMEQAVPGDNVGFNVK.[N]	2xOxidation [M4; M9]; 1xLabel:13C(6)15N(2) [K23]	2xOxidation [M4; M9]; 1xLabel:13C(6)15N(2) [K23]			2.14551e-05	0	2	5	25	TGGT1_294800B; TGGT1_286420A-t26_1-p1	transcript=TGGT1_294800B-t26_1 | gene=TGGT1_294800B | organism=Toxoplasma_gondii_GT1 | gene_product=putative elongation factor 1-alpha (EF-1-ALPHA) | transcript_product=putative elongation factor 1-alpha (EF-1-ALPHA) | location=TGGT1_chrIa:1133102-1134034(-) | protein_length=310 | sequence_SO=chromosome | SO=protein_coding transcript=TGGT1_286420A-t26_1 | gene=TGGT1_286420A | organism=Toxoplasma_…	TGGT1_294800B-t26_1-p1 [139-161]; TGGT1_286420A-t26_1-p1 [277-299]	0	2593.1901	23	0.01	0.76	-6.64	-0.4	0.055777974	0.222460861	0.417716243	0.527616026	0	24.35	0.01	0.06	0.01	0.976	0.527	0.76	-6.64	-4.06	-6.64	-0.03	-0.92	-0.4	13596625.51	67264.94531	2583700.699	1362099.414	29.38	156.13	75.91	80.51	13596625.51
FALSE	High	STGEILAVNEIR	[K].STGEILAVNEIR.[E]					8.39487e-05	0	1	1	12	TGGT1_262670	transcript=TGGT1_262670-t26_1 | gene=TGGT1_262670 | organism=Toxoplasma_gondii_GT1 | gene_product=ribosomal protein RPL18A | transcript_product=ribosomal protein RPL18A | location=TGGT1_chrVIIb:1067095-1069205(+) | protein_length=183 | sequence_SO=chromosome | SO=protein_coding	TGGT1_262670-t26_1-p1 [61-72]	0	1301.70596	12	15.649	100	3.97	6.64	0.009299093	0.204209876	0.238541183	0.514733496	33.92	0	15.649	30.942	12.068	100	100	0.772	3.97	4.95	3.59	6.64	6.64	-0.37	10593.1152	140223.2031	12560.61748	2179457	55.29	26.65	172.39	61.47	10593.1152
FALSE	High	NRDPEDALDGSCDVHMEEGSASKPTGSR	[R].NRDPEDALDGSCDVHMEEGSASKPTGSR.[F]	1xPhospho [T/S]	1xPhospho [S20; S22; T25; S27]	TGGT1_289330-t26_1-p1 1xPhospho [S/T]	TGGT1_289330-t26_1-p1 1xPhospho [S621; S623; T626; S628]	0.000211566	0	1	1	10	TGGT1_289330	transcript=TGGT1_289330-t26_1 | gene=TGGT1_289330 | organism=Toxoplasma_gondii_GT1 | gene_product=ubiquitin carboxyl-terminal hydrolase family 2 protein | transcript_product=ubiquitin carboxyl-terminal hydrolase family 2 protein | location=TGGT1_chrIX:3004463-3016618(+) | protein_length=2291 | sequence_SO=chromosome | SO=protein_coding	TGGT1_289330-t26_1-p1 [602-629]	1	3040.24083	28	0.775	0.603	-0.37	-0.73	0.522583613	0.565839352	0.797292164	0.693410284	19.69	44.2	95.518	0.775	0.603	0.108	2.435	0.603	6.58	-0.37	-0.73	-3.21	1.28	-0.73	731985.8125	441692.8125	7484.390303	4764.870633	89.14	63.92	39.68	81.02	1847.582764
FALSE	High	AQSDLAQALNAVDAHLK	[R].AQSDLAQALNAVDAHLK.[T]					7.50744e-06	0	1	1	9	TGGT1_300140	transcript=TGGT1_300140-t26_1 | gene=TGGT1_300140 | organism=Toxoplasma_gondii_GT1 | gene_product=putative elongation factor 1-gamma | transcript_product=putative elongation factor 1-gamma | location=TGGT1_chrXII:146844-149444(+) | protein_length=394 | sequence_SO=chromosome | SO=protein_coding	TGGT1_300140-t26_1-p1 [121-137]	0	1764.92389	17	0.755	0.748	-0.41	-0.42	0.021656828	0.01376939	0.291991192	0.204185338	5.51	2.38	0.804	0.755	0.693	0.748	0.769	0.68	-0.31	-0.41	-0.53	-0.42	-0.38	-0.56	192123.0156	154518.8281	5555288	4273210	49.1	42.3	73.12	66.68	192123.0156
FALSE	High	NRSLEDAGLVHASDASVR	[R].NRSLEDAGLVHASDASVR.[D]	1xPhospho [S3]; 2xLabel:13C(6)15N(4) [R2; R18]	1xPhospho [S3]; 2xLabel:13C(6)15N(4) [R2; R18]	TGGT1_253750-t26_1-p1 1xPhospho [S3937]	TGGT1_253750-t26_1-p1 1xPhospho [S3937]	8.78352e-05	0	1	1	10	TGGT1_253750	transcript=TGGT1_253750-t26_1 | gene=TGGT1_253750 | organism=Toxoplasma_gondii_GT1 | gene_product=PLU-1 family protein | transcript_product=PLU-1 family protein | location=TGGT1_chrIII:1126566-1154665(-) | protein_length=8088 | sequence_SO=chromosome | SO=protein_coding	TGGT1_253750-t26_1-p1 [3935-3952]	1	1996.9351	18	100	2.574	6.64	1.36	0.025338695	0.52857766	0.308433077	0.668664946	0	135.58	73.617	100	100	0.22	98.216	2.574	6.2	6.64	6.64	-2.18	6.62	1.36	8230.058138	1426099.125	4123.029401	10611.35302	81.59	41.65	104.31	123.57	8230.058138
FALSE	High	NSDFFDGQAPVDSLRPTNAGVDSK	[R].NSDFFDGQAPVDSLRPTNAGVDSK.[G]					6.97136e-06	0	1	1	43	TGGT1_203310	transcript=TGGT1_203310-t26_1 | gene=TGGT1_203310 | organism=Toxoplasma_gondii_GT1 | gene_product=dense granule protein GRA7 | transcript_product=dense granule protein GRA7 | location=TGGT1_chrVIIa:2502941-2503651(+) | protein_length=236 | sequence_SO=chromosome | SO=protein_coding	TGGT1_203310-t26_1-p1 [40-63]	0	2537.19028	24	0.01	0.918	-6.64	-0.12	0.188714186	0.117551756	0.626424419	0.419341724	0	6.79	0.01	0.01	0.985	0.863	0.918	0.968	-6.64	-6.64	-0.02	-0.21	-0.12	-0.05	2468084	6646.810478	19154276	16522417	42.79	172.75	60.85	66.03	2099095.5
FALSE	High	ANAAAVEAAITR	[R].ANAAAVEAAITR.[F]					0.00011965	0	2	2	13	TGGT1_410370; TGGT1_279100-t26_1-p1	transcript=TGGT1_410370-t26_1 | gene=TGGT1_410370 | organism=Toxoplasma_gondii_GT1 | gene_product=putative transmembrane protein | transcript_product=putative transmembrane protein | location=AAQM03000265:733-2584(+) | protein_length=435 | sequence_SO=contig | SO=protein_coding transcript=TGGT1_279100-t26_1 | gene=TGGT1_279100 | organism=Toxoplasma_gondii_GT1 | gene_product=hypothetical protein |…	TGGT1_410370-t26_1-p1 [390-401]; TGGT1_279100-t26_1-p1 [390-401]	0	1157.62731	12	0.924	0.937	-0.11	-0.09	0.780692721	0.643977663	0.913645977	0.746771768	21.52	4.3	0.924	0.766	1.813	0.906	0.937	1.575	-0.11	-0.38	0.86	-0.14	-0.09	0.66	108076.3828	82830.9375	1148337.625	1039868.063	129.42	132.32	88.99	89.32	537796.1875
FALSE	High	ANAEGTSLAITR	[R].ANAEGTSLAITR.[Y]					9.82869e-05	0	1	1	15	TGGT1_220950	transcript=TGGT1_220950-t26_1 | gene=TGGT1_220950 | organism=Toxoplasma_gondii_GT1 | gene_product=hypothetical protein | transcript_product=hypothetical protein | location=TGGT1_chrII:72817-74397(+) | protein_length=334 | sequence_SO=chromosome | SO=protein_coding	TGGT1_220950-t26_1-p1 [289-300]	0	1203.63279	12	1.395	1.026	0.48	0.04	0.33757193	0.419523536	0.712774227	0.617555301	27.02	5.09	1.141	1.395	19.853	0.991	1.026	23.255	0.19	0.48	4.31	-0.01	0.04	4.54	108278.3203	151071.3125	2299666.75	2998028.453	111.1	72.8	83.08	16.36	315595.8438
FALSE	High	STGQIADIQFESVK	[K].STGQIADIQFESVK.[F]					1.26791e-05	0	1	1	13	TGGT1_288360	transcript=TGGT1_288360-t26_1 | gene=TGGT1_288360 | organism=Toxoplasma_gondii_GT1 | gene_product=tryptophanyl-tRNA synthetase (TrpRS2) | transcript_product=tryptophanyl-tRNA synthetase (TrpRS2) | location=TGGT1_chrIX:2284649-2289081(+) | protein_length=689 | sequence_SO=chromosome | SO=protein_coding	TGGT1_288360-t26_1-p1 [209-222]	0	1522.77476	14	32.728	43.194	5.03	5.43	0.087701038	0.190899769	0.495669602	0.50650072	129.36	104.01	100	4.172	32.728	73.497	43.194	0.946	6.64	2.06	5.03	6.2	5.43	-0.08	5786.606244	189386.3594	25407.02539	1097424.539	87.54	56.24	170.72	83.56	1294.483533
FALSE	High	YIATLAGNPTDK	[K].YIATLAGNPTDK.[M]					0.000143844	0	1	1	18	TGGT1_268850	transcript=TGGT1_268850-t26_1 | gene=TGGT1_268850 | organism=Toxoplasma_gondii_GT1 | gene_product=enolase 2 | transcript_product=enolase 2 | location=TGGT1_chrVIII:6248823-6250901(-) | protein_length=475 | sequence_SO=chromosome | SO=protein_coding	TGGT1_268850-t26_1-p1 [169-180]	0	1263.65794	12	0.923	0.874	-0.12	-0.19	0.209555072	0.144818422	0.649145801	0.46301353	0.01	6.42	0.923	0.923	0.689	0.923	0.874	0.712	-0.12	-0.12	-0.54	-0.11	-0.19	-0.49	340783.5313	285664.25	3304613.25	2887855.5	7.17	16.71	36.02	22.57	356897.2813
FALSE	High	LGTSGYGTYVGNGDDEQPTTTAGDAGVNR	[R].LGTSGYGTYVGNGDDEQPTTTAGDAGVNR.[K]	1xPhospho [T/S/Y]	1xPhospho [T3; S4; Y6; T8]	TGGT1_254870-t26_1-p1 1xPhospho [Y/S/T]	TGGT1_254870-t26_1-p1 1xPhospho [T67; S68; Y70; T72]	2.37175e-05	0	1	1	7	TGGT1_254870	transcript=TGGT1_254870-t26_1 | gene=TGGT1_254870 | organism=Toxoplasma_gondii_GT1 | gene_product=hypothetical protein | transcript_product=hypothetical protein | location=TGGT1_chrIII:1976274-1981704(-) | protein_length=428 | sequence_SO=chromosome | SO=protein_coding	TGGT1_254870-t26_1-p1 [65-93]	0	2953.24834	29	8.624	1.796	3.11	0.85	0.001514633	0.195406266	0.205516938	0.509407539	8.28	31.82	10.797	8.624	8.142	0.994	1.796	2.182	3.43	3.11	3.03	-0.01	0.85	1.13	309313.0313	2667400.25	7225.335764	12980.09248	77.02	66.96	67.95	34.98	202434.5625
FALSE	High	NVAERPGSVTPLPSESLESMCPDAGLSR	[K].NVAERPGSVTPLPSESLESMCPDAGLSR.[M]	1xPhospho [S]	1xPhospho [S14; S16; S19]	TGGT1_280600-t26_1-p1 1xPhospho [S]	TGGT1_280600-t26_1-p1 1xPhospho [S436; S438; S441]	4.8267e-06	0	1	1	7	TGGT1_280600	transcript=TGGT1_280600-t26_1 | gene=TGGT1_280600 | organism=Toxoplasma_gondii_GT1 | gene_product=putative histidyl-tRNA synthetase (HisRS) | transcript_product=putative histidyl-tRNA synthetase (HisRS) | location=TGGT1_chrVIIa:251998-256202(-) | protein_length=1252 | sequence_SO=chromosome | SO=protein_coding	TGGT1_280600-t26_1-p1 [423-450]	0	2979.35876	28	0.704	0.107	-0.51	-3.22	0.19640648	0.364433971	0.632661138	0.603207729	24.27	0.34	0.455	0.937	0.704	0.107	0.086	2.466	-1.14	-0.09	-0.51	-3.22	-3.54	1.3	155252.7656	139694.375	40813.43359	7934.181527	97.59	99.62	86.57	55	155252.7656
FALSE	High	YAVGASYTGVASK	[K].YAVGASYTGVASK.[A]					8.02221e-05	0	1	1	12	TGGT1_263300	transcript=TGGT1_263300-t26_1 | gene=TGGT1_263300 | organism=Toxoplasma_gondii_GT1 | gene_product=eukaryotic porin protein | transcript_product=eukaryotic porin protein | location=TGGT1_chrVIIb:618828-622551(-) | protein_length=290 | sequence_SO=chromosome | SO=protein_coding	TGGT1_263300-t26_1-p1 [159-171]	0	1273.64229	13	0.66	0.763	-0.6	-0.39	0.036461339	0.066708725	0.353274539	0.308847276	0.1	2.24	0.661	0.66	0.487	0.783	0.763	0.58	-0.6	-0.6	-1.04	-0.35	-0.39	-0.79	261345.5625	127256.2422	2359771.75	1800983.375	24.95	31.58	39.27	20.82	320773.375
FALSE	High	ANSFSLSVSDVR	[R].ANSFSLSVSDVR.[R]	1xPhospho [S]; 1xLabel:13C(6)15N(4) [R12]	1xPhospho [S3; S5]; 1xLabel:13C(6)15N(4) [R12]	TGGT1_229640-t26_1-p1 1xPhospho [S]	TGGT1_229640-t26_1-p1 1xPhospho [S646; S648]	0.000113873	0	1	1	18	TGGT1_229640	transcript=TGGT1_229640-t26_1 | gene=TGGT1_229640 | organism=Toxoplasma_gondii_GT1 | gene_product=hypothetical protein | transcript_product=hypothetical protein | location=TGGT1_chrVIII:347644-355417(+) | protein_length=1289 | sequence_SO=chromosome | SO=protein_coding	TGGT1_229640-t26_1-p1 [644-655]	0	1371.61796	12	61.816	0.545	5.95	-0.88	0.055744694	0.645789993	0.417716243	0.748426368	91.58	29.5	14.384	61.816	100	2.825	0.545	0.18	3.85	5.95	6.64	1.5	-0.88	-2.48	8006.819982	1064338.912	5794.685452	6572.44005	141.95	44.55	63.84	74.91	73992.78125
FALSE	High	SSITPGTVLILLSGGHR	[R].SSITPGTVLILLSGGHR.[G]					3.28705e-05	0	1	1	10	TGGT1_313390	transcript=TGGT1_313390-t26_1 | gene=TGGT1_313390 | organism=Toxoplasma_gondii_GT1 | gene_product=ribosomal protein RPL6 | transcript_product=ribosomal protein RPL6 | location=TGGT1_chrXI:3299999-3300967(+) | protein_length=322 | sequence_SO=chromosome | SO=protein_coding	TGGT1_313390-t26_1-p1 [167-183]	0	1707.97519	17	0.911	0.858	-0.13	-0.22	0.554411505	0.173799049	0.813506793	0.493139721	18.85	7.99	0.911	5.078	0.771	0.858	0.988	0.795	-0.13	2.34	-0.37	-0.22	-0.02	-0.33	75762.60938	69014.59375	2568360.957	2536375	93.63	62.55	82.88	74	75762.60938
FALSE	High	YVADALSVSPR	[R].YVADALSVSPR.[D]					0.000127406	0	1	1	24	TGGT1_232350	transcript=TGGT1_232350-t26_1 | gene=TGGT1_232350 | organism=Toxoplasma_gondii_GT1 | gene_product=lactate dehydrogenase LDH1 | transcript_product=lactate dehydrogenase LDH1 | location=TGGT1_chrVIII:2023599-2025126(+) | protein_length=329 | sequence_SO=chromosome | SO=protein_coding	TGGT1_232350-t26_1-p1 [168-178]	0	1177.62116	11	100	100	6.64	6.64	0.011142567	0.182238569	0.24410437	0.501208997	0	0	100	100	100	100	100	1.092	6.64	6.64	6.64	6.64	6.64	0.13	2833.165137	2189219	88140.49219	15202236	112.52	32.34	171.64	46.4	12360.77586
FALSE	High	SRQPALEQEVPESGEDGEDARQ	[R].SRQPALEQEVPESGEDGEDARQ.[-]	1xPhospho [S13]	1xPhospho [S13]	TGGT1_203310-t26_1-p1 1xPhospho [S227]	TGGT1_203310-t26_1-p1 1xPhospho [S227]	2.93189e-06	0	1	1	9	TGGT1_203310	transcript=TGGT1_203310-t26_1 | gene=TGGT1_203310 | organism=Toxoplasma_gondii_GT1 | gene_product=dense granule protein GRA7 | transcript_product=dense granule protein GRA7 | location=TGGT1_chrVIIa:2502941-2503651(+) | protein_length=236 | sequence_SO=chromosome | SO=protein_coding	TGGT1_203310-t26_1-p1 [215-236]	2	2507.06819	22	1.205	12.387	0.27	3.63	0.990622675	0.58671975	0.996009282	0.706976816	144.14	6.23	1.205	0.034	22.969	12.387	12.908	0.123	0.27	-4.9	4.52	3.63	3.69	-3.03	1058397.375	150144.0469	8951.103601	115543.6484	92.79	151.83	11.11	85.59	1701284.875
FALSE	High	DNIQGITKPAIR	[R].DNIQGITKPAIR.[R]					0.000184671	0	1	1	55	TGGT1_239260	transcript=TGGT1_239260-t26_1 | gene=TGGT1_239260 | organism=Toxoplasma_gondii_GT1 | gene_product=histone H4 | transcript_product=histone H4 | location=TGGT1_chrVI:491746-492057(-) | protein_length=103 | sequence_SO=chromosome | SO=protein_coding	TGGT1_239260-t26_1-p1 [25-36]	0	1325.75357	12	0.752	0.753	-0.41	-0.41	0.08689661	0.051519584	0.494123165	0.270558346	3.28	6.92	0.752	0.916	0.722	0.753	0.859	0.691	-0.41	-0.13	-0.47	-0.41	-0.22	-0.53	3661757.375	2763002.563	43532929.89	37411655.19	22.49	16.28	52.37	46.03	4707610
FALSE	High	SRQPALEQEVPESGEDGEDARQ	[R].SRQPALEQEVPESGEDGEDARQ.[-]					8.38621e-09	0	1	1	31	TGGT1_203310	transcript=TGGT1_203310-t26_1 | gene=TGGT1_203310 | organism=Toxoplasma_gondii_GT1 | gene_product=dense granule protein GRA7 | transcript_product=dense granule protein GRA7 | location=TGGT1_chrVIIa:2502941-2503651(+) | protein_length=236 | sequence_SO=chromosome | SO=protein_coding	TGGT1_203310-t26_1-p1 [215-236]	2	2427.10186	22	0.979	0.979	-0.03	-0.03	0.594307498	0.521532819	0.831003246	0.664951584	14.82	10.29	0.799	0.979	1.081	0.821	0.979	1.05	-0.32	-0.03	0.11	-0.29	-0.03	0.07	2499447.25	2446955	5937285.5	5814524.5	5.47	10.66	19.71	30.47	2548880.75
FALSE	High	NEATINPTNTLFDVK	[K].NEATINPTNTLFDVK.[R]					1.30339e-06	0	1	1	29	TGGT1_311720	transcript=TGGT1_311720-t26_1 | gene=TGGT1_311720 | organism=Toxoplasma_gondii_GT1 | gene_product=chaperonin protein BiP | transcript_product=chaperonin protein BiP | location=TGGT1_chrXI:2188121-2191497(-) | protein_length=668 | sequence_SO=chromosome | SO=protein_coding	TGGT1_311720-t26_1-p1 [92-106]	0	1676.84899	15	0.701	0.701	-0.51	-0.51	0.056878827	0.011287028	0.421087677	0.199491024	2.13	2.26	0.701	0.722	0.508	0.701	0.723	0.632	-0.51	-0.47	-0.98	-0.51	-0.47	-0.66	1284102.125	900778.875	6826198.648	4788559	75.46	54.21	83.49	76.41	1284102.125
FALSE	High	DSEGNLDEVATQVK	[K].DSEGNLDEVATQVK.[N]					1.23554e-06	0	1	1	32	TGGT1_251810	transcript=TGGT1_251810-t26_1 | gene=TGGT1_251810 | organism=Toxoplasma_gondii_GT1 | gene_product=putative translation initiation factor eIF-5A | transcript_product=putative translation initiation factor eIF-5A | location=TGGT1_chrXII:5518720-5519205(-) | protein_length=161 | sequence_SO=chromosome | SO=protein_coding	TGGT1_251810-t26_1-p1 [120-133]	0	1504.71256	14	0.811	0.796	-0.3	-0.33	0.036177835	0.046723472	0.352076525	0.261101611	5.32	7.22	0.811	0.855	0.737	0.796	0.858	0.713	-0.3	-0.23	-0.44	-0.33	-0.22	-0.49	750600.6875	642080.625	5635148.102	4832510	71.01	63.67	44.78	35.9	474315.5938
FALSE	High	IDVDELADVAER	[K].IDVDELADVAER.[E]					5.27259e-05	0	1	1	7	TGGT1_293870	transcript=TGGT1_293870-t26_1 | gene=TGGT1_293870 | organism=Toxoplasma_gondii_GT1 | gene_product=putative thioredoxin | transcript_product=putative thioredoxin | location=TGGT1_chrIa:604538-605891(+) | protein_length=106 | sequence_SO=chromosome | SO=protein_coding	TGGT1_293870-t26_1-p1 [58-69]	0	1344.66415	12	0.631	1.122	-0.66	0.17	0.011136018	0.697149073	0.24410437	0.784231335	2.23	17.71	0.607	0.708	0.631	1.256	1.122	0.836	-0.72	-0.5	-0.66	0.33	0.17	-0.26	227761.1719	161272.8438	581887.0625	652936.875	76.84	74.27	122.83	107.79	165852.9297
FALSE	High	NDAVEIIANDQGNR	[K].NDAVEIIANDQGNR.[T]					1.62377e-06	0	1	1	31	TGGT1_273760	transcript=TGGT1_273760-t26_1 | gene=TGGT1_273760 | organism=Toxoplasma_gondii_GT1 | gene_product=heat shock protein HSP70 | transcript_product=heat shock protein HSP70 | location=TGGT1_chrVIII:3285695-3287698(-) | protein_length=667 | sequence_SO=chromosome | SO=protein_coding	TGGT1_273760-t26_1-p1 [23-36]	0	1528.73502	14	0.915	0.915	-0.13	-0.13	0.122246992	0.154641887	0.563424417	0.473321909	2.84	2.1	0.915	0.936	0.801	0.915	0.93	0.759	-0.13	-0.1	-0.32	-0.13	-0.1	-0.4	1826508.25	1463685.25	6649044.242	6184871.063	28.03	26.86	39.35	28.69	2007837.375
FALSE	High	NDELTLEGIR	[K].NDELTLEGIR.[Q]					0.000208513	0	1	1	30	TGGT1_250770	transcript=TGGT1_250770-t26_1 | gene=TGGT1_250770 | organism=Toxoplasma_gondii_GT1 | gene_product=putative eukaryotic initiation factor-4A | transcript_product=putative eukaryotic initiation factor-4A | location=TGGT1_chrXII:5123731-5125767(-) | protein_length=412 | sequence_SO=chromosome | SO=protein_coding	TGGT1_250770-t26_1-p1 [244-253]	0	1159.59534	10	0.988	0.877	-0.02	-0.19	0.974307895	0.132083962	0.989674075	0.44382095	31.56	9.75	1.289	0.988	0.773	0.877	0.952	0.78	0.37	-0.02	-0.37	-0.19	-0.07	-0.36	749789.9375	740917.5625	3369837.07	3208328.25	45.51	20.56	67.01	57.25	526238.9375
FALSE	High	IDVDELADVAEREEINAMPTFK	[K].IDVDELADVAEREEINAMPTFK.[L]	1xOxidation [M18]	1xOxidation [M18]			2.20007e-07	0	1	1	6	TGGT1_293870	transcript=TGGT1_293870-t26_1 | gene=TGGT1_293870 | organism=Toxoplasma_gondii_GT1 | gene_product=putative thioredoxin | transcript_product=putative thioredoxin | location=TGGT1_chrIa:604538-605891(+) | protein_length=106 | sequence_SO=chromosome | SO=protein_coding	TGGT1_293870-t26_1-p1 [58-79]	1	2521.21266	22	1.825	0.895	0.87	-0.16	0.331298182	0.167270888	0.708249798	0.486344333	81.82	5.61	5.412	1.825	0.818	0.937	0.895	0.729	2.44	0.87	-0.29	-0.09	-0.16	-0.46	64553.32422	196690.4844	881079.5625	788242.9375	85.24	56.29	81.72	67.79	64553.32422
FALSE	High	DREEADAVGSDDGLNAEATMANSPDFHDEVECVHTGNIGSK	[R].DREEADAVGSDDGLNAEATMANSPDFHDEVECVHTGNIGSK.[A]	1xPhospho [T/S]	1xPhospho [S10; T19; S23; T35; S40]	TGGT1_208030-t26_1-p1 1xPhospho [S/T]	TGGT1_208030-t26_1-p1 1xPhospho [T406; S410; T422]	8.73541e-08	0	1	1	19	TGGT1_208030	transcript=TGGT1_208030-t26_1 | gene=TGGT1_208030 | organism=Toxoplasma_gondii_GT1 | gene_product=microneme protein MIC4 | transcript_product=microneme protein MIC4 | location=TGGT1_chrIb:547335-549077(+) | protein_length=580 | sequence_SO=chromosome | SO=protein_coding	TGGT1_208030-t26_1-p1 [388-428]	1	4382.80856	41	0.869	1.239	-0.2	0.31	0.054794312	0.175092965	0.413857988	0.493843732	4.95	23.87	0.831	0.929	0.869	1.239	1.507	1.04	-0.27	-0.11	-0.2	0.31	0.59	0.06	2573554.5	2138695	4531.132461	5615.716693	94.82	94.63	13.72	32.34	2573554.5
FALSE	High	IEDVTPIPTDSTR	[R].IEDVTPIPTDSTR.[R]	1xLabel:13C(6)15N(4) [R13]	1xLabel:13C(6)15N(4) [R13]			5.18164e-05	0	1	1	17	TGGT1_263700	transcript=TGGT1_263700-t26_1 | gene=TGGT1_263700 | organism=Toxoplasma_gondii_GT1 | gene_product=ribosomal protein RPS14 | transcript_product=ribosomal protein RPS14 | location=TGGT1_chrVIIb:359504-361231(+) | protein_length=156 | sequence_SO=chromosome | SO=protein_coding	TGGT1_263700-t26_1-p1 [134-146]	0	1453.74083	13	0.73	0.74	-0.45	-0.43	0.136412754	0.044448863	0.582221067	0.25589787	16.02	7.12	0.73	0.878	0.526	0.675	0.839	0.74	-0.45	-0.19	-0.93	-0.57	-0.25	-0.43	768508.8125	560897.1875	3955706.25	3320549	47.66	26.16	22.93	26.29	768508.8125
FALSE	High	AASGLQGSFESDSHSPPQASGGR	[R].AASGLQGSFESDSHSPPQASGGR.[R]	1xPhospho [S3]; 1xLabel:13C(6)15N(4) [R23]	1xPhospho [S3]; 1xLabel:13C(6)15N(4) [R23]	TGGT1_206670-t26_1-p1 1xPhospho [S1867]	TGGT1_206670-t26_1-p1 1xPhospho [S1867]	5.90256e-05	0	1	1	10	TGGT1_206670	transcript=TGGT1_206670-t26_1 | gene=TGGT1_206670 | organism=Toxoplasma_gondii_GT1 | gene_product=hypothetical protein | transcript_product=hypothetical protein | location=TGGT1_chrVIIa:705099-714174(-) | protein_length=2072 | sequence_SO=chromosome | SO=protein_coding	TGGT1_206670-t26_1-p1 [1865-1887]	0	2319.98653	23	14.574	0.557	3.87	-0.85	0.001446428	0.069235285	0.205516938	0.315487328	12.19	8.09	15.773	14.574	11.328	0.459	0.557	0.769	3.98	3.87	3.5	-1.12	-0.85	-0.38	113761.1484	1794304.875	9711.085922	4453.950034	39.14	21.49	58.48	78.61	113761.1484
FALSE	High	DLSSSSAFPVHQR	[R].DLSSSSAFPVHQR.[E]	1xPhospho [S]; 1xLabel:13C(6)15N(4) [R13]	1xPhospho [S3; S4; S5; S6]; 1xLabel:13C(6)15N(4) [R13]	TGGT1_240890-t26_1-p1 1xPhospho [S]	TGGT1_240890-t26_1-p1 1xPhospho [S112; S113; S114; S115]	0.000105382	0	1	1	15	TGGT1_240890	transcript=TGGT1_240890-t26_1 | gene=TGGT1_240890 | organism=Toxoplasma_gondii_GT1 | gene_product=6-phosphofructokinase | transcript_product=6-phosphofructokinase | location=TGGT1_chrVI:1494349-1507600(+) | protein_length=1399 | sequence_SO=chromosome | SO=protein_coding	TGGT1_240890-t26_1-p1 [110-122]	0	1520.67687	13	100	0.269	6.64	-1.89	0.005830079	0.092406582	0.229829424	0.367073231	0	2.14	100	100	100	0.269	0.216	0.681	6.64	6.64	6.64	-1.89	-2.21	-0.55	5382.725304	1177600.875	6378.599019	1932.822009	37.5	73.21	16.53	68.34	8094.212052
FALSE	High	IEDLDGNDEEEEEDEDEDEDDDDEDDDEDDAEMK	[K].IEDLDGNDEEEEEDEDEDEDDDDEDDDEDDAEMK.[A]	1xOxidation [M33]	1xOxidation [M33]			1.49446e-10	0	1	1	12	TGGT1_260440	transcript=TGGT1_260440-t26_1 | gene=TGGT1_260440 | organism=Toxoplasma_gondii_GT1 | gene_product=nuclear factor NF3 | transcript_product=nuclear factor NF3 | location=TGGT1_chrVIIb:2242975-2247472(-) | protein_length=312 | sequence_SO=chromosome | SO=protein_coding	TGGT1_260440-t26_1-p1 [132-165]	0	4036.3331	34	0.763	1.306	-0.39	0.38	0.927935106	0.926252732	0.971329202	0.949983983	42.44	105.52	0.763	0.387	4.207	2.417	1.306	0.376	-0.39	-1.37	2.07	1.27	0.38	-1.41	1758512.438	681222.3125	5420.40916	7054.219	112.93	135.84	56.41	33.73	5052043.301
FALSE	High	SRQPALEQEVPESGEDGEDAR	[R].SRQPALEQEVPESGEDGEDAR.[Q]					4.2025e-05	0	1	1	8	TGGT1_203310	transcript=TGGT1_203310-t26_1 | gene=TGGT1_203310 | organism=Toxoplasma_gondii_GT1 | gene_product=dense granule protein GRA7 | transcript_product=dense granule protein GRA7 | location=TGGT1_chrVIIa:2502941-2503651(+) | protein_length=236 | sequence_SO=chromosome | SO=protein_coding	TGGT1_203310-t26_1-p1 [215-235]	1	2299.04329	21	0.439	1.056	-1.19	0.08	0.188761084	0.473257863	0.626424419	0.636970635	8.35	20.43	0.439	0.31	0.983	0.91	1.746	1.056	-1.19	-1.69	-0.02	-0.14	0.8	0.08	420812.375	323343.9375	743963.125	1155759.25	61.62	42.92	62.28	66.07	365606.8438
FALSE	High	NFSGEDSSEIDEK	[K].NFSGEDSSEIDEK.[E]					5.75102e-05	0	1	1	20	TGGT1_214940	transcript=TGGT1_214940-t26_1 | gene=TGGT1_214940 | organism=Toxoplasma_gondii_GT1 | gene_product=MIC2-associated protein M2AP | transcript_product=MIC2-associated protein M2AP | location=TGGT1_chrX:6494811-6496996(+) | protein_length=330 | sequence_SO=chromosome | SO=protein_coding	TGGT1_214940-t26_1-p1 [127-139]	0	1456.60742	13	0.844	0.855	-0.24	-0.23	0.008016692	0.010486725	0.234571851	0.199491024	2.12	0.49	0.816	0.844	0.861	0.813	0.855	0.859	-0.29	-0.24	-0.22	-0.3	-0.23	-0.22	987540.1875	850534.4375	2029730.5	1735501.75	31.59	32.6	26.42	28.88	748854.8125
FALSE	High	DMFIGLPAVIGGAGIER	[K].DMFIGLPAVIGGAGIER.[V]	1xOxidation [M2]; 1xLabel:13C(6)15N(4) [R17]	1xOxidation [M2]; 1xLabel:13C(6)15N(4) [R17]			6.78113e-07	0	1	1	13	TGGT1_232350	transcript=TGGT1_232350-t26_1 | gene=TGGT1_232350 | organism=Toxoplasma_gondii_GT1 | gene_product=lactate dehydrogenase LDH1 | transcript_product=lactate dehydrogenase LDH1 | location=TGGT1_chrVIII:2023599-2025126(+) | protein_length=329 | sequence_SO=chromosome | SO=protein_coding	TGGT1_232350-t26_1-p1 [280-296]	0	1741.91809	17	1.039	1.122	0.06	0.17	0.438057481	0.119357808	0.758850602	0.422753187	6.13	8.79	1.039	1.082	0.012	1.122	1.033	1.189	0.06	0.11	-6.4	0.17	0.05	0.25	447645.375	335267.75	1554855.625	1606489.25	25.22	92.02	86.3	91.96	521705.7188
FALSE	High	LLGESPEEAR	[R].LLGESPEEAR.[D]	1xLabel:13C(6)15N(4) [R10]	1xLabel:13C(6)15N(4) [R10]			0.00018235	0	2	2	36	TGGT1_308090; TGGT1_411430-t26_1-p1	transcript=TGGT1_308090-t26_1 | gene=TGGT1_308090 | organism=Toxoplasma_gondii_GT1 | gene_product=rhoptry protein ROP5 | transcript_product=rhoptry protein ROP5 | location=AAQM03000031:206-1855(-) | protein_length=549 | sequence_SO=contig | SO=protein_coding transcript=TGGT1_411430-t26_1 | gene=TGGT1_411430 | organism=Toxoplasma_gondii_GT1 | gene_product=rhoptry protein ROP5 | transcript_product=…	TGGT1_308090-t26_1-p1 [289-298]; TGGT1_411430-t26_1-p1 [218-227]	0	1110.5665	10	0.721	0.841	-0.47	-0.25	0.01205666	0.164652875	0.250379212	0.483598949	2.88	10.15	0.694	0.721	0.781	0.759	0.977	0.841	-0.53	-0.47	-0.36	-0.4	-0.03	-0.25	3312125.828	2389204.479	20285667.31	19819372.73	34.16	28.88	35.31	37.14	4469687.875
FALSE	High	VQIVGDDLLVTNPTR	[K].VQIVGDDLLVTNPTR.[I]					2.10873e-06	0	1	1	19	TGGT1_268850	transcript=TGGT1_268850-t26_1 | gene=TGGT1_268850 | organism=Toxoplasma_gondii_GT1 | gene_product=enolase 2 | transcript_product=enolase 2 | location=TGGT1_chrVIII:6248823-6250901(-) | protein_length=475 | sequence_SO=chromosome | SO=protein_coding	TGGT1_268850-t26_1-p1 [356-370]	0	1639.90136	15	0.959	1.067	-0.06	0.09	0.508869148	0.639657194	0.792297621	0.744407396	16.16	41.66	1.072	0.959	0.773	1.067	1.875	0.767	0.1	-0.06	-0.37	0.09	0.91	-0.38	470270.9688	363688.1875	2786402	5070597.75	50.65	53.76	80.01	43.94	472015.0313
FALSE	High	QVAPLVEAMSEKPEYAK	[R].QVAPLVEAMSEKPEYAK.[V]	1xOxidation [M9]	1xOxidation [M9]			3.98742e-05	0	1	1	11	TGGT1_293870	transcript=TGGT1_293870-t26_1 | gene=TGGT1_293870 | organism=Toxoplasma_gondii_GT1 | gene_product=putative thioredoxin | transcript_product=putative thioredoxin | location=TGGT1_chrIa:604538-605891(+) | protein_length=106 | sequence_SO=chromosome | SO=protein_coding	TGGT1_293870-t26_1-p1 [36-52]	0	1905.96264	17	0.337	0.69	-1.57	-0.53	0.876934223	0.030064181	0.954412018	0.230254862	16.29	3.89	0.337	100	0.01	0.652	0.799	0.69	-1.57	6.64	-6.64	-0.62	-0.32	-0.53	130981.9219	44078.19141	1151622.75	920237.0625	93.88	156.14	49.34	51.47	130981.9219
FALSE	High	VQQQIIQQQLSAR	[K].VQQQIIQQQLSAR.[A]	1xLabel:13C(6)15N(4) [R13]	1xLabel:13C(6)15N(4) [R13]			4.27396e-06	0	1	1	20	TGGT1_231640	transcript=TGGT1_231640-t26_1 | gene=TGGT1_231640 | organism=Toxoplasma_gondii_GT1 | gene_product=alveolin domain containing intermediate filament IMC1 | transcript_product=alveolin domain containing intermediate filament IMC1 | location=TGGT1_chrVIII:1511977-1514752(+) | protein_length=609 | sequence_SO=chromosome | SO=protein_coding	TGGT1_231640-t26_1-p1 [271-283]	0	1549.86843	13	0.669	0.797	-0.58	-0.33	0.073036569	0.097462889	0.461890873	0.377478255	11.1	5.85	0.669	0.823	0.557	0.797	0.933	0.747	-0.58	-0.28	-0.84	-0.33	-0.1	-0.42	839301.2891	561463.625	5634193.563	4809215.5	44.94	29.36	26.31	27.79	839301.2891
FALSE	High	AAALQTVHQLGAVALTPEQAK	[K].AAALQTVHQLGAVALTPEQAK.[A]					4.207e-08	0	1	1	23	TGGT1_214080	transcript=TGGT1_214080-t26_1 | gene=TGGT1_214080 | organism=Toxoplasma_gondii_GT1 | gene_product=toxofilin | transcript_product=toxofilin | location=TGGT1_chrX:5904318-5905055(+) | protein_length=245 | sequence_SO=chromosome | SO=protein_coding	TGGT1_214080-t26_1-p1 [88-108]	0	2117.17133	21	0.01	0.01	-6.64	-6.64	0.026099792	0.166044073	0.311353277	0.485286315	0	0	0.02	0.01	0.01	0.01	0.01	0.644	-5.66	-6.64	-6.64	-6.64	-6.64	-0.64	590423.625	626.97004	7524077.5	1318.010877	49.71	149.05	86.32	173.18	590423.625
FALSE	High	YYEVILVDPAHNAIR	[K].YYEVILVDPAHNAIR.[N]					4.70805e-05	0	1	1	15	TGGT1_228470	transcript=TGGT1_228470-t26_1 | gene=TGGT1_228470 | organism=Toxoplasma_gondii_GT1 | gene_product=ribosomal protein RPL15 | transcript_product=ribosomal protein RPL15 | location=TGGT1_chrX:205832-208062(+) | protein_length=205 | sequence_SO=chromosome | SO=protein_coding	TGGT1_228470-t26_1-p1 [130-144]	0	1772.933	15	0.821	0.811	-0.28	-0.3	0.088931698	0.31205496	0.498659616	0.587390234	9.1	7.15	0.821	0.896	0.705	0.811	0.871	0.183	-0.28	-0.16	-0.51	-0.3	-0.2	-2.45	134158.7656	110138.8125	1449863.5	1176212.25	62.96	50.62	113.79	24.39	134158.7656
FALSE	High	AAAPLTAEEQEAVQK	[K].AAAPLTAEEQEAVQK.[S]	1xLabel:13C(6)15N(2) [K15]	1xLabel:13C(6)15N(2) [K15]			5.1598e-07	0	1	1	13	TGGT1_244560	transcript=TGGT1_244560-t26_1 | gene=TGGT1_244560 | organism=Toxoplasma_gondii_GT1 | gene_product=putative heat shock protein 90 | transcript_product=putative heat shock protein 90 | location=TGGT1_chrVI:3273039-3276701(+) | protein_length=853 | sequence_SO=chromosome | SO=protein_coding	TGGT1_244560-t26_1-p1 [69-83]	0	1563.81043	15	25.082	100	4.65	6.64	0.060702548	0.216148786	0.432280165	0.522431068	40.75	0	100	18.188	25.082	100	100	0.65	6.64	4.18	4.65	6.64	6.64	-0.62	10436.56125	311707.2813	13459.72676	3240309.5	79.73	31.44	172.68	48.05	715.4664752
FALSE	High	NALEGYLHSMK	[R].NALEGYLHSMK.[T]	1xOxidation [M10]	1xOxidation [M10]			0.000168871	0	1	1	9	TGGT1_311720	transcript=TGGT1_311720-t26_1 | gene=TGGT1_311720 | organism=Toxoplasma_gondii_GT1 | gene_product=chaperonin protein BiP | transcript_product=chaperonin protein BiP | location=TGGT1_chrXI:2188121-2191497(-) | protein_length=668 | sequence_SO=chromosome | SO=protein_coding	TGGT1_311720-t26_1-p1 [570-580]	0	1278.6147	11	16.866	44.912	4.08	5.49	0.004780281	0.229737659	0.218713071	0.531454432	15.32	145.93	16.866	15.124	29.453	100	0.705	44.912	4.08	3.92	4.88	6.64	-0.5	5.49	10763.73053	162786.9063	13911.22306	624786	40.41	17.14	170.31	32.39	12199.70385
FALSE	High	NAALTIGNILPLNK	[K].NAALTIGNILPLNK.[M]					7.57807e-05	0	1	1	11	TGGT1_204020	transcript=TGGT1_204020-t26_1 | gene=TGGT1_204020 | organism=Toxoplasma_gondii_GT1 | gene_product=ribosomal protein RPL8 | transcript_product=ribosomal protein RPL8 | location=TGGT1_chrVIIa:1947745-1950214(+) | protein_length=260 | sequence_SO=chromosome | SO=protein_coding	TGGT1_204020-t26_1-p1 [93-106]	0	1451.85804	14	0.688	0.67	-0.54	-0.58	0.00996691	0.030615042	0.240580633	0.231278192	1.83	6.65	0.688	0.753	0.67	0.67	0.768	0.603	-0.54	-0.41	-0.58	-0.58	-0.38	-0.73	357763.375	245969.7813	3071405.25	2357834	42.6	38	79.23	68.57	357763.375
FALSE	High	EAEGEVDETGVDPK	[K].EAEGEVDETGVDPK.[D]	1xLabel:13C(6)15N(2) [K14]	1xLabel:13C(6)15N(2) [K14]			8.2296e-06	0	1	1	16	TGGT1_205558	transcript=TGGT1_205558-t26_1 | gene=TGGT1_205558 | organism=Toxoplasma_gondii_GT1 | gene_product=NAC domain-containing protein | transcript_product=NAC domain-containing protein | location=TGGT1_chrVIIa:1246583-1248351(+) | protein_length=189 | sequence_SO=chromosome | SO=protein_coding	TGGT1_205558-t26_1-p1 [139-152]	0	1482.66857	14	0.737	0.694	-0.44	-0.53	0.041297252	0.031417339	0.367512794	0.232125528	2.56	7.98	0.737	0.761	0.596	0.694	0.771	0.61	-0.44	-0.39	-0.75	-0.53	-0.37	-0.71	523007.9063	348700.5625	1292095.875	977301.875	16.91	13.06	41.44	29.86	415391.3125
FALSE	High	EAAQDEELLQTLDHGEDEEGDAAR	[K].EAAQDEELLQTLDHGEDEEGDAAR.[A]					3.83881e-05	0	1	1	12	TGGT1_273520	transcript=TGGT1_273520-t26_1 | gene=TGGT1_273520 | organism=Toxoplasma_gondii_GT1 | gene_product=PCI domain-containing protein | transcript_product=PCI domain-containing protein | location=TGGT1_chrVIII:3416534-3423842(+) | protein_length=601 | sequence_SO=chromosome | SO=protein_coding	TGGT1_273520-t26_1-p1 [212-235]	0	2641.1496	24	1.169	0.582	0.23	-0.78	0.937278101	0.316782565	0.974995164	0.587845495	22.57	6.58	1.348	1.169	0.672	0.582	0.658	0.01	0.43	0.23	-0.57	-0.78	-0.6	-6.64	370087.8125	432802.5	317790.375	149167.4844	101.42	66.35	86.79	84.37	219852.8594
FALSE	High	AATGEEGEAQGSGLGPATR	[K].AATGEEGEAQGSGLGPATR.[D]					3.42475e-07	0	1	1	12	TGGT1_263700	transcript=TGGT1_263700-t26_1 | gene=TGGT1_263700 | organism=Toxoplasma_gondii_GT1 | gene_product=ribosomal protein RPS14 | transcript_product=ribosomal protein RPS14 | location=TGGT1_chrVIIb:359504-361231(+) | protein_length=156 | sequence_SO=chromosome | SO=protein_coding	TGGT1_263700-t26_1-p1 [9-27]	0	1758.8253	19	0.019	0.83	-5.69	-0.27	0.17711845	0.061637226	0.618047023	0.298053981	0.01	7.42	0.937	0.017	0.019	0.83	0.89	0.744	-0.09	-5.9	-5.69	-0.27	-0.17	-0.43	212866.2813	4110.167445	2510762.25	2082808.5	57.32	169	50.66	41.43	404654.3438
FALSE	High	NAVVTVPAYFNDAQR	[K].NAVVTVPAYFNDAQR.[Q]					5.15167e-05	0	1	1	26	TGGT1_311720	transcript=TGGT1_311720-t26_1 | gene=TGGT1_311720 | organism=Toxoplasma_gondii_GT1 | gene_product=chaperonin protein BiP | transcript_product=chaperonin protein BiP | location=TGGT1_chrXI:2188121-2191497(-) | protein_length=668 | sequence_SO=chromosome | SO=protein_coding	TGGT1_311720-t26_1-p1 [176-190]	0	1664.83909	15	0.763	0.823	-0.39	-0.28	0.03331939	0.027442985	0.339128785	0.225363182	3.81	1.74	0.797	0.763	0.66	0.837	0.823	0.742	-0.33	-0.39	-0.6	-0.26	-0.28	-0.43	601396.0625	479044.2813	9027942.5	7429931	54.44	46.57	67.22	61.32	601396.0625
FALSE	High	QGSFFSGSSNHTPR	[R].QGSFFSGSSNHTPR.[S]	1xPhospho [S/T]; 1xLabel:13C(6)15N(4) [R14]	1xPhospho [S3; S6; S8; S9; T12]; 1xLabel:13C(6)15N(4) [R14]	TGGT1_202840-t26_1-p1 1xPhospho [S/T]	TGGT1_202840-t26_1-p1 1xPhospho [S901; S906; S907; T910]	0.00011108	0	1	1	17	TGGT1_202840	transcript=TGGT1_202840-t26_1 | gene=TGGT1_202840 | organism=Toxoplasma_gondii_GT1 | gene_product=FHA domain-containing protein | transcript_product=FHA domain-containing protein | location=TGGT1_chrVIIa:2890185-2896672(-) | protein_length=1042 | sequence_SO=chromosome | SO=protein_coding	TGGT1_202840-t26_1-p1 [899-912]	0	1598.66228	14	11.05	1.386	3.47	0.47	0.000187399	0.848307737	0.144169118	0.895346274	1.15	82.93	11.135	11.05	10.064	0.21	1.386	2.161	3.48	3.47	3.33	-2.25	0.47	1.11	546617.0781	5501320	5669.229352	6662.210992	30.45	30.33	58.21	66.1	335358.5
FALSE	High	LLGVVYNASNNELVR	[R].LLGVVYNASNNELVR.[T]					2.29837e-06	0	1	1	15	TGGT1_245460	transcript=TGGT1_245460-t26_1 | gene=TGGT1_245460 | organism=Toxoplasma_gondii_GT1 | gene_product=ribosomal protein RPS8 | transcript_product=ribosomal protein RPS8 | location=TGGT1_chrXII:2220293-2224095(-) | protein_length=205 | sequence_SO=chromosome | SO=protein_coding	TGGT1_245460-t26_1-p1 [78-92]	0	1660.9017	15	0.846	0.872	-0.24	-0.2	0.194108815	0.196395686	0.631203581	0.510483721	15.66	13.26	0.846	0.971	0.694	0.872	0.974	0.733	-0.24	-0.04	-0.53	-0.2	-0.04	-0.45	236482.3594	200002.3281	3150177.5	2745761	59.62	48.94	89.89	76.96	236482.3594
FALSE	High	LDPLLEEQFNTGR	[K].LDPLLEEQFNTGR.[L]					4.95728e-06	0	1	1	15	TGGT1_245460	transcript=TGGT1_245460-t26_1 | gene=TGGT1_245460 | organism=Toxoplasma_gondii_GT1 | gene_product=ribosomal protein RPS8 | transcript_product=ribosomal protein RPS8 | location=TGGT1_chrXII:2220293-2224095(-) | protein_length=205 | sequence_SO=chromosome | SO=protein_coding	TGGT1_245460-t26_1-p1 [155-167]	0	1531.7751	13	39.639	100	5.31	6.64	0.015020677	0.011224629	0.265017112	0.199491024	64.1	0	100	22.502	39.639	100	100	100	6.64	4.49	5.31	6.64	6.64	6.64	11829.09255	418359.8984	3818.956474	2434666.75	54.57	21.2	86.39	85.98	3657.356294
FALSE	High	QLGLAPSYADK	[R].QLGLAPSYADK.[Q]					0.000117373	0	1	1	13	TGGT1_257680	transcript=TGGT1_257680-t26_1 | gene=TGGT1_257680 | organism=Toxoplasma_gondii_GT1 | gene_product=myosin light chain MLC1 | transcript_product=myosin light chain MLC1 | location=TGGT1_chrVIIb:3843366-3845688(+) | protein_length=213 | sequence_SO=chromosome | SO=protein_coding	TGGT1_257680-t26_1-p1 [107-117]	0	1162.61026	11	3.015	0.01	1.59	-6.64	0.227703205	0.057908886	0.657989281	0.287962509	1.59	0	0.892	3.047	3.015	0.058	0.01	0.01	-0.17	1.61	1.59	-4.1	-6.64	-6.64	2978.370454	5801.274365	3757635.156	4255.075413	27.33	50.65	87.19	31.36	3346.612553
FALSE	High	YRVENLYEGPMDDEAAQGIR	[K].YRVENLYEGPMDDEAAQGIR.[N]	1xOxidation [M11]	1xOxidation [M11]			9.68547e-06	0	1	1	7	TGGT1_205470	transcript=TGGT1_205470-t26_1 | gene=TGGT1_205470 | organism=Toxoplasma_gondii_GT1 | gene_product=putative translation elongation factor 2 family protein | transcript_product=putative translation elongation factor 2 family protein | location=TGGT1_chrVIIa:1297616-1301283(+) | protein_length=832 | sequence_SO=chromosome | SO=protein_coding	TGGT1_205470-t26_1-p1 [341-360]	1	2342.07175	20	1.467	1.073	0.55	0.1	0.365454792	0.548532485	0.724359257	0.68221802	53.55	32.51	1.467	0.937	18.677	1.073	0.838	1.817	0.55	-0.09	4.22	0.1	-0.26	0.86	71303.60938	121542.1563	398124.875	427132.4688	97.46	18.63	89.49	83.63	71303.60938
FALSE	High	VSYTEAIDVLK	[R].VSYTEAIDVLK.[A]					0.000149306	0	1	1	14	TGGT1_270510	transcript=TGGT1_270510-t26_1 | gene=TGGT1_270510 | organism=Toxoplasma_gondii_GT1 | gene_product=asparaginyl-tRNA synthetase (NOB+tRNA synthase) | transcript_product=asparaginyl-tRNA synthetase (NOB+tRNA synthase) | location=TGGT1_chrVIII:5218409-5221722(+) | protein_length=676 | sequence_SO=chromosome | SO=protein_coding	TGGT1_270510-t26_1-p1 [519-529]	0	1237.66744	11	0.818	0.766	-0.29	-0.38	0.566396842	0.0099054	0.816662105	0.199491024	9.98	1.81	0.818	8.417	0.736	0.766	0.782	0.712	-0.29	3.07	-0.44	-0.38	-0.35	-0.49	269967.9688	220926.7344	1951069.875	1525790.875	86.71	46.39	107.09	102.86	269967.9688
FALSE	High	DGGIDDAAAIEGK	[K].DGGIDDAAAIEGK.[N]					2.00472e-05	0	1	1	18	TGGT1_235470	transcript=TGGT1_235470-t26_1 | gene=TGGT1_235470 | organism=Toxoplasma_gondii_GT1 | gene_product=myosin A | transcript_product=myosin A | location=TGGT1_chrX:4773284-4778894(+) | protein_length=831 | sequence_SO=chromosome | SO=protein_coding	TGGT1_235470-t26_1-p1 [374-386]	0	1231.58009	13	25.497	32.778	4.67	5.03	8.86562e-05	0.224351608	0.114750665	0.529325075	6.73	88.37	27.049	25.497	24.34	52.315	32.778	0.709	4.76	4.67	4.61	5.71	5.03	-0.5	8873.712753	226248.875	58059.04688	1903078.625	21.2	26.13	167.43	30.78	10258.44727
FALSE	High	ADVFEDFQGR	[R].ADVFEDFQGR.[S]					0.0001501	0	1	1	23	TGGT1_262620	transcript=TGGT1_262620-t26_1 | gene=TGGT1_262620 | organism=Toxoplasma_gondii_GT1 | gene_product=RNA recognition motif-containing protein | transcript_product=RNA recognition motif-containing protein | location=TGGT1_chrVIIb:1093901-1096823(+) | protein_length=293 | sequence_SO=chromosome | SO=protein_coding	TGGT1_262620-t26_1-p1 [51-60]	0	1183.53783	10	0.456	0.01	-1.13	-6.64	0.274310897	0.016585449	0.687494582	0.204349929	22.24	0	0.456	0.029	0.785	0.01	0.01	0.01	-1.13	-5.11	-0.35	-6.64	-6.64	-6.64	785892.375	376382.5	3282826.613	7370.741699	33.3	90.86	62.99	78.57	825736.9688
FALSE	High	NLGLEELGIETDR	[K].NLGLEELGIETDR.[V]	1xLabel:13C(6)15N(4) [R13]	1xLabel:13C(6)15N(4) [R13]			3.34538e-05	0	1	1	4	TGGT1_206470	transcript=TGGT1_206470-t26_1 | gene=TGGT1_206470 | organism=Toxoplasma_gondii_GT1 | gene_product=pyruvate dehydrogenase complex subunit PDH-E3II | transcript_product=pyruvate dehydrogenase complex subunit PDH-E3II | location=TGGT1_chrVIIa:922416-929013(+) | protein_length=519 | sequence_SO=chromosome | SO=protein_coding	TGGT1_206470-t26_1-p1 [329-341]	0	1468.75173	13	0.833	3.783	-0.26	1.92	0.647578779	0.2098399	0.8540495	0.518986198	7.73	110.68	1.235	0.77	0.833	7.409	3.783	0.959	0.3	-0.38	-0.26	2.89	1.92	-0.06	127715.7656	98375.60938	137199.6094	642269.4375	109.52	110.52	134.81	47.89	7881.052246
FALSE	High	SQTIIVSGESGAGK	[K].SQTIIVSGESGAGK.[T]					2.24919e-05	0	1	1	19	TGGT1_235470	transcript=TGGT1_235470-t26_1 | gene=TGGT1_235470 | organism=Toxoplasma_gondii_GT1 | gene_product=myosin A | transcript_product=myosin A | location=TGGT1_chrX:4773284-4778894(+) | protein_length=831 | sequence_SO=chromosome | SO=protein_coding	TGGT1_235470-t26_1-p1 [186-199]	0	1333.69578	14	0.77	0.719	-0.38	-0.48	0.001080215	0.016275171	0.205516938	0.204349929	1.12	3.25	0.779	0.77	0.756	0.688	0.79	0.719	-0.36	-0.38	-0.4	-0.54	-0.34	-0.48	105117.3281	79516.17969	2693423.844	1854384.125	95.33	96.52	57.51	55.72	421403.4688
FALSE	High	SPDATLLEEHYADLK	[K].SPDATLLEEHYADLK.[G]					2.1266e-05	0	1	1	15	TGGT1_295350	transcript=TGGT1_295350-t26_1 | gene=TGGT1_295350 | organism=Toxoplasma_gondii_GT1 | gene_product=putative nucleoside diphosphate kinase | transcript_product=putative nucleoside diphosphate kinase | location=TGGT1_chrIa:1794066-1795458(-) | protein_length=155 | sequence_SO=chromosome | SO=protein_coding	TGGT1_295350-t26_1-p1 [44-58]	0	1701.83301	15	0.706	0.787	-0.5	-0.34	0.027486199	0.089130258	0.321515132	0.358201515	0.27	2.27	0.82	0.703	0.706	0.787	0.807	0.579	-0.29	-0.51	-0.5	-0.34	-0.31	-0.79	200993.7344	157391.4219	2447003.492	1974516.207	28.46	31.4	92.49	74.02	200993.7344
FALSE	High	SQTFTTYADNQPGVLIQVYEGER	[K].SQTFTTYADNQPGVLIQVYEGER.[A]					9.22961e-10	0	1	1	9	TGGT1_273760	transcript=TGGT1_273760-t26_1 | gene=TGGT1_273760 | organism=Toxoplasma_gondii_GT1 | gene_product=heat shock protein HSP70 | transcript_product=heat shock protein HSP70 | location=TGGT1_chrVIII:3285695-3287698(-) | protein_length=667 | sequence_SO=chromosome | SO=protein_coding	TGGT1_273760-t26_1-p1 [427-449]	0	2616.25764	23	0.086	0.911	-3.54	-0.13	0.230328812	0.074450116	0.658071721	0.327395015	0.19	3.26	0.086	1.317	0.071	0.911	0.935	0.84	-3.54	0.4	-3.82	-0.13	-0.1	-0.25	61912.20703	8616.097151	1641005.625	1494570.125	107.69	42.92	96.56	91.41	61912.20703
FALSE	High	QSAQNDERPPASFSSFTSAR	[K].QSAQNDERPPASFSSFTSAR.[R]	1xPhospho [S/T]; 2xLabel:13C(6)15N(4) [R8; R20]	1xPhospho [S12; S14; S15; T17; S18]; 2xLabel:13C(6)15N(4) [R8; R20]	TGGT1_235160-t26_1-p1 1xPhospho [S/T]	TGGT1_235160-t26_1-p1 1xPhospho [S1012; S1014; S1015; T1017; S1018]	1.73461e-05	0	1	1	54	TGGT1_235160	transcript=TGGT1_235160-t26_1 | gene=TGGT1_235160 | organism=Toxoplasma_gondii_GT1 | gene_product=hypothetical protein | transcript_product=hypothetical protein | location=TGGT1_chrX:4553113-4566152(-) | protein_length=1545 | sequence_SO=chromosome | SO=protein_coding	TGGT1_235160-t26_1-p1 [1001-1020]	0	2282.99407	20	100	1.222	6.64	0.29	0.004852646	0.660494681	0.218713071	0.759354692	0	43	100	100	100	0.184	1.222	1.577	6.64	6.64	6.64	-2.45	0.29	0.66	9460.936619	2195626.75	9348.786847	11096.16903	51.55	41.29	19.79	70.01	11285.91992
FALSE	High	VTVSPALLEELK	[R].VTVSPALLEELK.[N]					0.000150898	0	1	1	4	TGGT1_229360	transcript=TGGT1_229360-t26_1 | gene=TGGT1_229360 | organism=Toxoplasma_gondii_GT1 | gene_product=transaldolase | transcript_product=transaldolase | location=TGGT1_chrVIII:196233-200460(-) | protein_length=550 | sequence_SO=chromosome | SO=protein_coding	TGGT1_229360-t26_1-p1 [465-476]	0	1298.75659	12	0.068	0.791	-3.88	-0.34	0.294648788	0.249837063	0.694391518	0.54623647	0.35	8.74	0.033	0.068	2.059	0.791	0.866	0.326	-4.94	-3.88	1.04	-0.34	-0.21	-1.62	144614.625	9800.922017	1579076.375	1249409.625	85.79	31.45	85.94	87.09	203613.4219
FALSE	High	AELVNNLGTIAR	[K].AELVNNLGTIAR.[S]					5.97114e-05	0	1	1	20	TGGT1_288380	transcript=TGGT1_288380-t26_1 | gene=TGGT1_288380 | organism=Toxoplasma_gondii_GT1 | gene_product=heat shock protein HSP90 | transcript_product=heat shock protein HSP90 | location=TGGT1_chrIX:2294323-2298742(+) | protein_length=708 | sequence_SO=chromosome | SO=protein_coding	TGGT1_288380-t26_1-p1 [88-99]	0	1270.71138	12	100	100	6.64	6.64	0.018218416	0.210939919	0.274663645	0.520215754	0	0	100	100	31.811	100	100	0.708	6.64	6.64	4.99	6.64	6.64	-0.5	3297.090527	417093	9542.728262	4817422.5	111.94	26.99	172.98	59.09	3297.090527
FALSE	High	DAGAIAGLNVIR	[K].DAGAIAGLNVIR.[I]					0.000144614	0	1	1	26	TGGT1_311720	transcript=TGGT1_311720-t26_1 | gene=TGGT1_311720 | organism=Toxoplasma_gondii_GT1 | gene_product=chaperonin protein BiP | transcript_product=chaperonin protein BiP | location=TGGT1_chrXI:2188121-2191497(-) | protein_length=668 | sequence_SO=chromosome | SO=protein_coding	TGGT1_311720-t26_1-p1 [195-206]	0	1169.6637	12	1.953	0.801	0.97	-0.32	0.505332299	0.642025386	0.791530987	0.745732747	115.45	93.84	1.953	0.432	12.208	13.849	0.01	0.801	0.97	-1.21	3.61	3.79	-6.64	-0.32	2294.4739	4481.453462	6391405.5	9508.609356	108.57	53.39	123.7	173.01	2294.4739
FALSE	High	DAGTIAGLSVLR	[K].DAGTIAGLSVLR.[I]					0.000116409	0	1	1	25	TGGT1_273760	transcript=TGGT1_273760-t26_1 | gene=TGGT1_273760 | organism=Toxoplasma_gondii_GT1 | gene_product=heat shock protein HSP70 | transcript_product=heat shock protein HSP70 | location=TGGT1_chrVIII:3285695-3287698(-) | protein_length=667 | sequence_SO=chromosome | SO=protein_coding	TGGT1_273760-t26_1-p1 [161-172]	0	1172.66336	12	0.914	0.937	-0.13	-0.09	0.157100184	0.201620655	0.600916184	0.51366338	4.3	3.78	0.914	0.946	0.78	0.937	0.964	0.801	-0.13	-0.08	-0.36	-0.09	-0.05	-0.32	647377.875	505196.0938	5002427.5	4821748.5	42.65	42.98	89	78.96	810836.4971
FALSE	High	DDAEDDPFVASDVASVLK	[R].DDAEDDPFVASDVASVLK.[Y]					1.51656e-06	0	1	1	6	TGGT1_286630	transcript=TGGT1_286630-t26_1 | gene=TGGT1_286630 | organism=Toxoplasma_gondii_GT1 | gene_product=redoxin domain-containing protein | transcript_product=redoxin domain-containing protein | location=TGGT1_chrV:1606591-1607469(+) | protein_length=292 | sequence_SO=chromosome | SO=protein_coding	TGGT1_286630-t26_1-p1 [264-281]	0	1892.87599	18	0.589	0.61	-0.76	-0.71	0.059655813	0.01790681	0.429367048	0.204349929	0.54	2.88	0.344	0.595	0.589	0.61	0.712	0.578	-1.54	-0.75	-0.76	-0.71	-0.49	-0.79	148872.0469	88548.84375	442228.6563	308825.125	103.14	113.84	104.48	97.58	131327.9063
FALSE	High	DDIGFLTGERE	[K].DDIGFLTGERE.[-]					0.000204487	0	1	1	36	TGGT1_270250	transcript=TGGT1_270250-t26_1 | gene=TGGT1_270250 | organism=Toxoplasma_gondii_GT1 | gene_product=dense granule protein GRA1 | transcript_product=dense granule protein GRA1 | location=TGGT1_chrVIII:5308049-5308756(-) | protein_length=190 | sequence_SO=chromosome | SO=protein_coding	TGGT1_270250-t26_1-p1 [180-190]	1	1251.58517	11	0.981	1.016	-0.03	0.02	0.861433277	0.702903856	0.949189958	0.7888369	18.22	9.05	0.981	0.856	1.135	0.954	1.016	1.084	-0.03	-0.22	0.18	-0.07	0.02	0.12	1123090.153	1101734.834	8346250.5	8477823	20.4	34.55	88.54	93.55	1123090.153
FALSE	High	LFEEVANESR	[K].LFEEVANESR.[Q]					0.000147336	0	1	1	20	TGGT1_211680	transcript=TGGT1_211680-t26_1 | gene=TGGT1_211680 | organism=Toxoplasma_gondii_GT1 | gene_product=protein disulfide isomerase | transcript_product=protein disulfide isomerase | location=TGGT1_chrIV:1556190-1558014(+) | protein_length=471 | sequence_SO=chromosome | SO=protein_coding	TGGT1_211680-t26_1-p1 [170-179]	0	1193.57969	10	0.895	0.727	-0.16	-0.46	0.277775254	0.1482617	0.690673209	0.465563189	13.01	14.62	0.895	0.993	0.676	0.863	0.48	0.727	-0.16	-0.01	-0.57	-0.21	-1.06	-0.46	659449.25	590318.5	3520081.564	3037376.331	63.17	47.81	49.95	58.8	659449.25
FALSE	High	ILEQSMGPITVK	[R].ILEQSMGPITVK.[Y]	1xOxidation [M6]	1xOxidation [M6]			0.000123643	0	1	1	11	TGGT1_321500	transcript=TGGT1_321500-t26_1 | gene=TGGT1_321500 | organism=Toxoplasma_gondii_GT1 | gene_product=RNA recognition motif-containing protein | transcript_product=RNA recognition motif-containing protein | location=TGGT1_chrIb:1771014-1773404(+) | protein_length=475 | sequence_SO=chromosome | SO=protein_coding	TGGT1_321500-t26_1-p1 [103-114]	0	1331.72391	12	0.726	0.774	-0.46	-0.37	0.077743893	0.089509136	0.47400925	0.359053691	6.01	7.25	0.726	0.886	0.671	0.774	0.837	0.598	-0.46	-0.17	-0.58	-0.37	-0.26	-0.74	211123.625	155884.4844	1085456.031	649617.5781	25.15	12.95	50.18	56.96	211123.625
FALSE	High	SVVGYTVTPCDMAAIDETAK	[R].SVVGYTVTPCDMAAIDETAK.[Y]	1xPhospho [T]	1xPhospho [T8; T18]	TGGT1_223940-t26_1-p1 1xPhospho [T]	TGGT1_223940-t26_1-p1 1xPhospho [T199; T209]	1.10696e-06	0	1	1	18	TGGT1_223940	transcript=TGGT1_223940-t26_1 | gene=TGGT1_223940 | organism=Toxoplasma_gondii_GT1 | gene_product=GAP45 protein | transcript_product=GAP45 protein | location=TGGT1_chrX:3344621-3345358(-) | protein_length=245 | sequence_SO=chromosome | SO=protein_coding	TGGT1_223940-t26_1-p1 [192-211]	0	2150.93855	20	0.689	2.265	-0.54	1.18	0.003737895	0.054982438	0.215458969	0.281101784	0.88	38.59	0.689	0.697	0.645	2.855	2.265	1.511	-0.54	-0.52	-0.63	1.51	1.18	0.6	1565202	1091388	3256.215059	9296.086896	93.46	89.48	29.47	46.15	1481526.375
FALSE	High	DASGALQSGAVK	[R].DASGALQSGAVK.[T]					0.00018374	0	1	1	15	TGGT1_214080	transcript=TGGT1_214080-t26_1 | gene=TGGT1_214080 | organism=Toxoplasma_gondii_GT1 | gene_product=toxofilin | transcript_product=toxofilin | location=TGGT1_chrX:5904318-5905055(+) | protein_length=245 | sequence_SO=chromosome | SO=protein_coding	TGGT1_214080-t26_1-p1 [197-208]	0	1103.56913	12	0.75	0.741	-0.41	-0.43	0.046143005	0.013213101	0.383258368	0.203597115	4.86	4.76	0.75	0.707	0.86	0.741	0.784	0.694	-0.41	-0.5	-0.22	-0.43	-0.35	-0.53	137908.1563	102185.8516	5026114.187	3723766.715	94.6	92.56	27.24	21.19	591115.25
FALSE	High	SQVDEIVLVGGSTR	[K].SQVDEIVLVGGSTR.[I]					3.79566e-06	0	1	1	25	TGGT1_311720	transcript=TGGT1_311720-t26_1 | gene=TGGT1_311720 | organism=Toxoplasma_gondii_GT1 | gene_product=chaperonin protein BiP | transcript_product=chaperonin protein BiP | location=TGGT1_chrXI:2188121-2191497(-) | protein_length=668 | sequence_SO=chromosome | SO=protein_coding	TGGT1_311720-t26_1-p1 [362-375]	0	1459.7751	14	6.343	0.769	2.67	-0.38	0.304715325	0.027713345	0.696612889	0.225363182	130.12	3.66	0.776	6.343	100	0.801	0.769	0.68	-0.37	2.67	6.64	-0.32	-0.38	-0.56	9643.692481	631755.6875	3941901.75	3157182.5	169.57	81.77	84.16	75.74	813898.625
FALSE	High	NGILSVSAVDK	[R].NGILSVSAVDK.[G]	1xLabel:13C(6)15N(2) [K11]	1xLabel:13C(6)15N(2) [K11]			0.000166268	0	1	1	13	TGGT1_311720	transcript=TGGT1_311720-t26_1 | gene=TGGT1_311720 | organism=Toxoplasma_gondii_GT1 | gene_product=chaperonin protein BiP | transcript_product=chaperonin protein BiP | location=TGGT1_chrXI:2188121-2191497(-) | protein_length=668 | sequence_SO=chromosome | SO=protein_coding	TGGT1_311720-t26_1-p1 [513-523]	0	1110.62446	11	0.724	0.74	-0.47	-0.43	0.015731765	0.029593298	0.265017112	0.229322433	2.39	7.49	0.724	0.797	0.702	0.74	0.808	0.672	-0.47	-0.33	-0.51	-0.43	-0.31	-0.57	538759.7788	390216.875	3575338.492	2890641.563	35.33	30.39	70.53	61.67	538759.7788
FALSE	High	IEIEEILNAQDK	[K].IEIEEILNAQDK.[N]					1.44841e-05	0	1	1	14	TGGT1_229480	transcript=TGGT1_229480-t26_1 | gene=TGGT1_229480 | organism=Toxoplasma_gondii_GT1 | gene_product=putative calcium binding protein precursor | transcript_product=putative calcium binding protein precursor | location=TGGT1_chrVIII:289042-291582(-) | protein_length=335 | sequence_SO=chromosome | SO=protein_coding	TGGT1_229480-t26_1-p1 [193-204]	0	1414.7424	12	0.762	0.799	-0.39	-0.32	0.041970444	0.39498673	0.369038696	0.60997377	5.3	7.03	0.762	0.809	0.652	0.799	0.858	0.01	-0.39	-0.31	-0.62	-0.32	-0.22	-6.64	446591.5313	340304.3125	3581162.766	2346399.75	54.79	47.97	62.47	87.69	446591.5313
FALSE	High	YTGEYHAVAISGAVR	[R].YTGEYHAVAISGAVR.[Q]					0.000100229	0	1	1	15	TGGT1_259240	transcript=TGGT1_259240-t26_1 | gene=TGGT1_259240 | organism=Toxoplasma_gondii_GT1 | gene_product=ribosomal protein RPS21 | transcript_product=ribosomal protein RPS21 | location=TGGT1_chrVIIb:2808644-2809838(-) | protein_length=82 | sequence_SO=chromosome | SO=protein_coding	TGGT1_259240-t26_1-p1 [45-59]	0	1593.80198	15	0.972	0.779	-0.04	-0.36	0.507648129	0.762576267	0.79176098	0.83258362	36.71	15.53	0.972	13.15	0.717	0.779	1.522	0.644	-0.04	3.72	-0.48	-0.36	0.61	-0.63	134145.3281	130376.9141	1180402.164	1796301.188	85.68	20.89	59.41	37.25	134145.3281
FALSE	High	NGDGELTHQEAVLAVR	[R].NGDGELTHQEAVLAVR.[S]					1.86757e-05	0	1	1	11	TGGT1_305050	transcript=TGGT1_305050-t26_1 | gene=TGGT1_305050 | organism=Toxoplasma_gondii_GT1 | gene_product=putative calmodulin | transcript_product=putative calmodulin | location=TGGT1_chrIX:4983149-4983550(+) | protein_length=133 | sequence_SO=chromosome | SO=protein_coding	TGGT1_305050-t26_1-p1 [18-33]	0	1708.86129	16	0.036	0.09	-4.8	-3.47	0.03517624	0.123244854	0.349780638	0.429779765	0.14	0.54	0.088	0.01	0.036	0.05	0.09	0.62	-3.5	-6.64	-4.8	-4.32	-3.47	-0.69	247579.3906	10746.4352	1248197.383	112691.3047	42.3	63.36	81.08	156.96	121799.7109
FALSE	High	VSDSQSIVVFGLK	[R].VSDSQSIVVFGLK.[T]					1.66923e-05	0	1	1	18	TGGT1_215460	transcript=TGGT1_215460-t26_1 | gene=TGGT1_215460 | organism=Toxoplasma_gondii_GT1 | gene_product=ribosomal protein RPS24 | transcript_product=ribosomal protein RPS24 | location=TGGT1_chrX:6863478-6865141(-) | protein_length=267 | sequence_SO=chromosome | SO=protein_coding	TGGT1_215460-t26_1-p1 [184-196]	0	1378.75766	13	0.711	0.729	-0.49	-0.46	0.217824007	0.04066925	0.653640355	0.247715602	10.26	7.35	0.711	0.808	0.263	0.729	0.825	0.661	-0.49	-0.31	-1.93	-0.46	-0.28	-0.6	305421.5313	101166.5234	2354877.5	1746100.75	48.87	47.97	75.15	65.28	305421.5313
FALSE	High	AATVAAGNELFK	[R].AATVAAGNELFK.[E]					0.000121632	0	1	1	17	TGGT1_288650	transcript=TGGT1_288650-t26_1 | gene=TGGT1_288650 | organism=Toxoplasma_gondii_GT1 | gene_product=dense granule protein GRA12 | transcript_product=dense granule protein GRA12 | location=TGGT1_chrIX:2467879-2469672(-) | protein_length=436 | sequence_SO=chromosome | SO=protein_coding	TGGT1_288650-t26_1-p1 [233-244]	0	1191.63681	12	0.025	0.029	-5.32	-5.1	0.010242824	0.212482271	0.240580633	0.521093627	0.02	0.08	0.025	0.063	0.02	0.029	0.01	0.78	-5.32	-4	-5.67	-5.1	-6.64	-0.36	415598.2813	10278.54115	8392747.609	150361.6406	48.41	20.94	31.64	168.17	497996.9688
FALSE	High	LEFEPLLNPLLLQK	[R].LEFEPLLNPLLLQK.[E]					1.11313e-05	0	1	1	7	TGGT1_226960	transcript=TGGT1_226960-t26_1 | gene=TGGT1_226960 | organism=Toxoplasma_gondii_GT1 | gene_product=phosphofructokinase PFKII | transcript_product=phosphofructokinase PFKII | location=TGGT1_chrX:1093641-1104060(-) | protein_length=1225 | sequence_SO=chromosome | SO=protein_coding	TGGT1_226960-t26_1-p1 [610-623]	0	1666.97782	14	0.701	0.754	-0.51	-0.41	0.131830303	0.31057872	0.576785425	0.586035341	1.9	0.06	0.701	0.683	0.95	0.754	0.754	0.065	-0.51	-0.55	-0.07	-0.41	-0.41	-3.94	76153.11719	51997.71484	3303729.25	2492236.75	86.11	85.16	86.06	86.56	107562.8281
FALSE	High	LEFAGAAGSAK	[K].LEFAGAAGSAK.[S]	1xLabel:13C(6)15N(2) [K11]	1xLabel:13C(6)15N(2) [K11]			0.000169308	0	1	1	39	TGGT1_233460	transcript=TGGT1_233460-t26_1 | gene=TGGT1_233460 | organism=Toxoplasma_gondii_GT1 | gene_product=SAG-related sequence SRS29B | transcript_product=SAG-related sequence SRS29B | location=TGGT1_chrVIII:2660455-2661465(+) | protein_length=336 | sequence_SO=chromosome | SO=protein_coding	TGGT1_233460-t26_1-p1 [299-309]	0	1029.54548	11	0.01	0.015	-6.64	-6.08	0.005204846	0.155953406	0.220878877	0.474396456	0	0.01	0.01	0.01	0.01	0.01	0.015	0.698	-6.64	-6.64	-6.64	-6.64	-6.08	-0.52	4197128	13450.55823	54413320.45	804874.125	42.3	54.98	18.19	166.34	6421103.496
FALSE	High	AAVDEVPTGDYELPLSHADIVK	[R].AAVDEVPTGDYELPLSHADIVK.[E]					7.09643e-06	0	1	1	7	TGGT1_314400	transcript=TGGT1_314400-t26_1 | gene=TGGT1_314400 | organism=Toxoplasma_gondii_GT1 | gene_product=putative pyruvate dehydrogenase E1 component, beta subunit | transcript_product=putative pyruvate dehydrogenase E1 component, beta subunit | location=TGGT1_chrXI:4024213-4027840(+) | protein_length=423 | sequence_SO=chromosome | SO=protein_coding	TGGT1_314400-t26_1-p1 [278-299]	0	2339.17653	22	0.183	0.64	-2.45	-0.64	0.610852236	0.000549684	0.838020142	0.177260881	4.61	0.86	0.183	11.734	0.014	0.654	0.64	0.631	-2.45	3.55	-6.19	-0.61	-0.64	-0.66	109961.5234	20161.73047	1619830.273	1037185.188	90.76	81.1	55.06	53.45	109961.5234
FALSE	High	QSVASSPFLEALR	[R].QSVASSPFLEALR.[K]					3.6313e-05	0	1	1	17	TGGT1_288380	transcript=TGGT1_288380-t26_1 | gene=TGGT1_288380 | organism=Toxoplasma_gondii_GT1 | gene_product=heat shock protein HSP90 | transcript_product=heat shock protein HSP90 | location=TGGT1_chrIX:2294323-2298742(+) | protein_length=708 | sequence_SO=chromosome | SO=protein_coding	TGGT1_288380-t26_1-p1 [477-489]	0	1404.74815	13	27.608	0.833	4.79	-0.26	0.220783482	0.044359906	0.657188395	0.25589787	143.94	1.09	0.804	27.608	100	0.833	0.842	0.723	-0.31	4.79	6.64	-0.26	-0.25	-0.47	12426.60818	452214.0625	4531254	3815538.75	165.62	32.07	47.67	38.09	562299.625
FALSE	High	NLDVDNLVIEHIQVNR	[K].NLDVDNLVIEHIQVNR.[A]	1xLabel:13C(6)15N(4) [R16]	1xLabel:13C(6)15N(4) [R16]			1.22823e-06	0	1	1	10	TGGT1_299050	transcript=TGGT1_299050-t26_1 | gene=TGGT1_299050 | organism=Toxoplasma_gondii_GT1 | gene_product=ribosomal protein RPL17 | transcript_product=ribosomal protein RPL17 | location=TGGT1_chrIII:2205438-2207707(-) | protein_length=195 | sequence_SO=chromosome | SO=protein_coding	TGGT1_299050-t26_1-p1 [112-127]	0	1901.01147	16	0.812	0.825	-0.3	-0.28	0.156147251	0.64650193	0.599722825	0.749027896	10.66	2.99	0.812	0.9	0.593	3.088	0.825	0.801	-0.3	-0.15	-0.75	1.63	-0.28	-0.32	141031.6875	114461.7656	6579.136892	9630.864003	92.83	71.69	168.77	165.07	141031.6875
FALSE	High	SYELPDGNIITVGNER	[K].SYELPDGNIITVGNER.[F]					3.30484e-07	0	1	1	32	TGGT1_209030	transcript=TGGT1_209030-t26_1 | gene=TGGT1_209030 | organism=Toxoplasma_gondii_GT1 | gene_product=actin ACT1 | transcript_product=actin ACT1 | location=TGGT1_chrIb:1014618-1016180(+) | protein_length=376 | sequence_SO=chromosome | SO=protein_coding	TGGT1_209030-t26_1-p1 [240-255]	0	1776.87627	16	0.761	0.822	-0.39	-0.28	0.003790876	0.017354073	0.215458969	0.204349929	0.83	2.44	0.768	0.761	0.726	0.822	0.871	0.802	-0.38	-0.39	-0.46	-0.28	-0.2	-0.32	2208083.5	1696573.875	11590995.58	10099408	47.59	45.22	91.09	87.94	2208083.5
FALSE	High	NLDIERPTYTNLNR	[R].NLDIERPTYTNLNR.[L]					8.32379e-05	0	1	1	24	TGGT1_316400B	transcript=TGGT1_316400B-t26_1 | gene=TGGT1_316400B | organism=Toxoplasma_gondii_GT1 | gene_product=alpha tubulin TUBA1 | transcript_product=alpha tubulin TUBA1 | location=TGGT1_chrXI:5219470-5220918(+) | protein_length=432 | sequence_SO=chromosome | SO=protein_coding	TGGT1_316400B-t26_1-p1 [195-208]	0	1718.88202	14	0.01	0.779	-6.64	-0.36	0.030708252	0.073047206	0.327582813	0.323423375	0	9.48	0.023	0.01	0.01	0.779	0.861	0.66	-5.43	-6.64	-6.64	-0.36	-0.22	-0.6	872898.5	11109.57993	6233546	5368701.5	71.89	78.42	85.62	73.29	489266.5938
FALSE	High	DKDLLPYEIINK	[K].DKDLLPYEIINK.[D]					7.28101e-05	0	1	1	24	TGGT1_311720	transcript=TGGT1_311720-t26_1 | gene=TGGT1_311720 | organism=Toxoplasma_gondii_GT1 | gene_product=chaperonin protein BiP | transcript_product=chaperonin protein BiP | location=TGGT1_chrXI:2188121-2191497(-) | protein_length=668 | sequence_SO=chromosome | SO=protein_coding	TGGT1_311720-t26_1-p1 [121-132]	1	1460.79952	12	0.761	0.715	-0.39	-0.48	0.111837428	0.012857314	0.549255694	0.203173414	12.53	0.07	0.872	0.761	0.591	0.715	0.716	0.629	-0.2	-0.39	-0.76	-0.48	-0.48	-0.67	623449.3438	474652.2969	3795813.625	2718004	70.43	51.75	102.38	95.57	324817.0313
FALSE	High	SSSFSSAGFPASGVR	[R].SSSFSSAGFPASGVR.[N]	1xPhospho [S]; 1xLabel:13C(6)15N(4) [R15]	1xPhospho [S1; S2; S3]; 1xLabel:13C(6)15N(4) [R15]	TGGT1_236270-t26_1-p1 1xPhospho [S]	TGGT1_236270-t26_1-p1 1xPhospho [S6; S7; S8]	9.08584e-05	0	1	1	50	TGGT1_236270	transcript=TGGT1_236270-t26_1 | gene=TGGT1_236270 | organism=Toxoplasma_gondii_GT1 | gene_product=hypothetical protein | transcript_product=hypothetical protein | location=TGGT1_chrX:5261682-5264457(+) | protein_length=384 | sequence_SO=chromosome | SO=protein_coding	TGGT1_236270-t26_1-p1 [6-20]	0	1533.66088	15	100	1.114	6.64	0.16	0.015602577	0.891699567	0.265017112	0.925838099	0	123.73	100	100	100	0.184	1.114	3.299	6.64	6.64	6.64	-2.44	0.16	1.72	1151.70247	990789.5625	6126.705144	6826.967839	121.33	36.44	53.27	68.65	1151.70247
FALSE	High	GLSSAFYGLGSR	[R].GLSSAFYGLGSR.[G]	1xPhospho [S]; 1xLabel:13C(6)15N(4) [R12]	1xPhospho [S3; S4]; 1xLabel:13C(6)15N(4) [R12]	TGGT1_295710-t26_1-p1 1xPhospho [S]	TGGT1_295710-t26_1-p1 1xPhospho [S2529; S2530]	0.000251734	0.000155496	1	1	11	TGGT1_295710	transcript=TGGT1_295710-t26_1 | gene=TGGT1_295710 | organism=Toxoplasma_gondii_GT1 | gene_product=HECT-domain (ubiquitin-transferase) domain-containing protein | transcript_product=HECT-domain (ubiquitin-transferase) domain-containing protein | location=TGGT1_chrIa:1556788-1587317(-) | protein_length=8007 | sequence_SO=chromosome | SO=protein_coding	TGGT1_295710-t26_1-p1 [2527-2538]	0	1304.59101	12	100	0.992	6.64	-0.01	0.006463305	0.474394455	0.232219405	0.637616362	0	14.71	100	100	100	0.992	4.081	0.892	6.64	6.64	6.64	-0.01	2.03	-0.16	4234.287693	1093907.375	6242.033903	7982.031243	66.79	27.73	81.19	34.92	9996.311851
FALSE	High	YGSNSYYYAHAPLPGAQQQGDVK	[R].YGSNSYYYAHAPLPGAQQQGDVK.[V]	1xPhospho [S/Y]	1xPhospho [Y1; S3; S5; Y6; Y7; Y8]	TGGT1_293860-t26_1-p1 1xPhospho [Y/S]	TGGT1_293860-t26_1-p1 1xPhospho [Y54; S56; S58; Y59]	0.000249419	0.000155496	1	1	7	TGGT1_293860	transcript=TGGT1_293860-t26_1 | gene=TGGT1_293860 | organism=Toxoplasma_gondii_GT1 | gene_product=hypothetical protein | transcript_product=hypothetical protein | location=TGGT1_chrIa:599772-602943(-) | protein_length=234 | sequence_SO=chromosome | SO=protein_coding	TGGT1_293860-t26_1-p1 [54-76]	0	2594.13476	23	6.436	1.999	2.69	1	0.000344575	0.213867705	0.144169118	0.521632859	8.09	54.79	6.859	6.436	6.085	2.738	1.999	0.966	2.78	2.69	2.61	1.45	1	-0.05	574629.1875	3698289.5	4558.70229	11262.45784	45.18	39.43	71.89	34.51	533902
FALSE	High	LIDLHSPSDVVK	[R].LIDLHSPSDVVK.[Q]					0.000247124	0.000155496	1	1	14	TGGT1_223050	transcript=TGGT1_223050-t26_1 | gene=TGGT1_223050 | organism=Toxoplasma_gondii_GT1 | gene_product=ribosomal protein RPS20 | transcript_product=ribosomal protein RPS20 | location=TGGT1_chrII:1366681-1368519(+) | protein_length=233 | sequence_SO=chromosome | SO=protein_coding	TGGT1_223050-t26_1-p1 [202-213]	0	1322.73144	12	0.396	0.739	-1.34	-0.44	0.319957892	0.033541392	0.704280756	0.237105874	22.64	5.26	0.396	0.921	0.01	0.739	0.83	0.691	-1.34	-0.12	-6.64	-0.44	-0.27	-0.53	390583.5469	154580.5938	3495487.623	2902312.469	14.33	106.49	79.64	71.94	390583.5469
FALSE	High	AGVAGDDAPR	[K].AGVAGDDAPR.[A]	1xLabel:13C(6)15N(4) [R10]	1xLabel:13C(6)15N(4) [R10]			0.000261204	0.000155496	1	1	41	TGGT1_209030	transcript=TGGT1_209030-t26_1 | gene=TGGT1_209030 | organism=Toxoplasma_gondii_GT1 | gene_product=actin ACT1 | transcript_product=actin ACT1 | location=TGGT1_chrIb:1014618-1016180(+) | protein_length=376 | sequence_SO=chromosome | SO=protein_coding	TGGT1_209030-t26_1-p1 [20-29]	0	938.45655	10	0.848	0.823	-0.24	-0.28	0.103647646	0.018075121	0.532007681	0.204349929	9.44	2.82	0.848	0.94	0.773	0.823	0.871	0.8	-0.24	-0.09	-0.37	-0.28	-0.2	-0.32	416779.7813	322174	6020560.5	4953555	54.27	53.21	84.09	80.77	700679.6875
FALSE	High	ADQLNVLVLNR	[R].ADQLNVLVLNR.[S]	1xLabel:13C(6)15N(4) [R11]	1xLabel:13C(6)15N(4) [R11]			0.000244848	0.000155496	1	1	14	TGGT1_267400	transcript=TGGT1_267400-t26_1 | gene=TGGT1_267400 | organism=Toxoplasma_gondii_GT1 | gene_product=ribosomal protein RPL32 | transcript_product=ribosomal protein RPL32 | location=TGGT1_chrIX:508439-508944(-) | protein_length=134 | sequence_SO=chromosome | SO=protein_coding	TGGT1_267400-t26_1-p1 [114-124]	0	1264.72473	11	0.817	0.834	-0.29	-0.26	0.141147732	0.13441161	0.584927047	0.447313241	12.45	13.5	0.817	0.92	0.655	0.834	0.944	0.725	-0.29	-0.12	-0.61	-0.26	-0.08	-0.46	213509.2031	139868.3906	2345160.25	2214849.25	51.87	51.19	84.75	72.56	277266.5938
FALSE	High	GFLTDYIPGAK	[K].GFLTDYIPGAK.[Q]					0.000220892	0.000155496	1	1	12	TGGT1_308020	transcript=TGGT1_308020-t26_1 | gene=TGGT1_308020 | organism=Toxoplasma_gondii_GT1 | gene_product=SAG-related sequence SRS57 | transcript_product=SAG-related sequence SRS57 | location=TGGT1_chrXII:456740-457897(-) | protein_length=385 | sequence_SO=chromosome | SO=protein_coding	TGGT1_308020-t26_1-p1 [135-145]	0	1181.6201	11	0.94	0.811	-0.09	-0.3	0.664860707	0.046628185	0.862950153	0.261101611	22.66	4.81	0.94	1.153	0.777	0.811	0.894	0.771	-0.09	0.21	-0.36	-0.3	-0.16	-0.38	407055.7188	316402.6563	4031077.941	3267553.813	49.26	40.77	43.9	37.25	412443.4688
FALSE	High	HLPSPFAAQK	[R].HLPSPFAAQK.[Y]					0.000258206	0.000155496	1	1	21	TGGT1_205470	transcript=TGGT1_205470-t26_1 | gene=TGGT1_205470 | organism=Toxoplasma_gondii_GT1 | gene_product=putative translation elongation factor 2 family protein | transcript_product=putative translation elongation factor 2 family protein | location=TGGT1_chrVIIa:1297616-1301283(+) | protein_length=832 | sequence_SO=chromosome | SO=protein_coding	TGGT1_205470-t26_1-p1 [331-340]	0	1095.59455	10	0.697	0.727	-0.52	-0.46	0.306510364	0.030204838	0.696816723	0.230725471	3.25	0.88	0.697	1.109	0.665	0.727	0.837	0.719	-0.52	0.15	-0.59	-0.46	-0.26	-0.48	555086.625	370801.5	4160968.25	2990462.266	19.87	51.19	37.03	42.13	532211.8457
FALSE	High	QLEEIAEHTK	[K].QLEEIAEHTK.[V]					0.000247124	0.000155496	1	1	31	TGGT1_232350	transcript=TGGT1_232350-t26_1 | gene=TGGT1_232350 | organism=Toxoplasma_gondii_GT1 | gene_product=lactate dehydrogenase LDH1 | transcript_product=lactate dehydrogenase LDH1 | location=TGGT1_chrVIII:2023599-2025126(+) | protein_length=329 | sequence_SO=chromosome | SO=protein_coding	TGGT1_232350-t26_1-p1 [219-228]	0	1197.61099	10	0.939	0.917	-0.09	-0.12	0.041680782	0.064477507	0.368670791	0.304952694	1.39	0.31	0.949	0.902	0.939	0.917	0.915	0.968	-0.08	-0.15	-0.09	-0.12	-0.13	-0.05	2296209.688	2178517.688	13367732	12230040	33.17	31.88	12.35	15.65	2296209.688
FALSE	High	QATTTMFGIPSR	[R].QATTTMFGIPSR.[F]	1xPhospho [T]; 1xOxidation [M6]	1xPhospho [T3; T4; T5]; 1xOxidation [M6]	TGGT1_316340-t26_1-p1 1xPhospho [T]	TGGT1_316340-t26_1-p1 1xPhospho [T96; T97]	0.000245984	0.000155496	1	1	18	TGGT1_316340	transcript=TGGT1_316340-t26_1 | gene=TGGT1_316340 | organism=Toxoplasma_gondii_GT1 | gene_product=hypothetical protein | transcript_product=hypothetical protein | location=TGGT1_chrXI:5191484-5192942(+) | protein_length=243 | sequence_SO=chromosome | SO=protein_coding	TGGT1_316340-t26_1-p1 [94-105]	0	1405.61814	12	10.505	0.747	3.39	-0.42	0.002424652	0.685860856	0.205516938	0.777916665	17.35	69.47	11.735	10.505	8.011	3.009	0.747	0.12	3.55	3.39	3	1.59	-0.42	-3.06	1813914.789	14531875	5240.54906	3915.659749	57.45	58.69	51.85	93.51	588324.9375
FALSE	High	VEEELSLLR	[K].VEEELSLLR.[R]					0.000238682	0.000155496	1	1	25	TGGT1_227280	transcript=TGGT1_227280-t26_1 | gene=TGGT1_227280 | organism=Toxoplasma_gondii_GT1 | gene_product=dense granule protein GRA3 | transcript_product=dense granule protein GRA3 | location=TGGT1_chrX:956231-956899(-) | protein_length=222 | sequence_SO=chromosome | SO=protein_coding	TGGT1_227280-t26_1-p1 [115-123]	0	1087.59937	9	0.95	1.022	-0.07	0.03	0.177236863	0.429010029	0.618047023	0.620423225	4.18	13.52	0.876	0.95	0.98	0.929	1.022	100	-0.19	-0.07	-0.03	-0.11	0.03	6.64	602323.375	572141	3027081.25	4774398	15.09	19.92	89.82	58.01	591100.5625
FALSE	High	IFVVDNDGLQR	[R].IFVVDNDGLQR.[K]					0.000236472	0.000155496	1	1	15	TGGT1_211030	transcript=TGGT1_211030-t26_1 | gene=TGGT1_211030 | organism=Toxoplasma_gondii_GT1 | gene_product=hypothetical protein | transcript_product=hypothetical protein | location=TGGT1_chrIV:1889471-1891938(-) | protein_length=191 | sequence_SO=chromosome | SO=protein_coding	TGGT1_211030-t26_1-p1 [21-31]	0	1275.66918	11	0.998	0.854	0	-0.23	0.958475399	0.446835691	0.983656516	0.625924598	47.1	6.27	1.539	0.998	0.679	0.804	0.854	100	0.62	0	-0.56	-0.31	-0.23	6.64	224862.8906	328695.8516	1802622	1954719.625	52.67	21.78	88.39	76.14	213613.8906
FALSE	High	QQEPEEPVSQR	[R].QQEPEEPVSQR.[A]	1xLabel:13C(6)15N(4) [R11]	1xLabel:13C(6)15N(4) [R11]			0.000226182	0.000155496	1	1	39	TGGT1_227620	transcript=TGGT1_227620-t26_1 | gene=TGGT1_227620 | organism=Toxoplasma_gondii_GT1 | gene_product=dense granule protein GRA2 | transcript_product=dense granule protein GRA2 | location=TGGT1_chrX:779857-780655(-) | protein_length=185 | sequence_SO=chromosome | SO=protein_coding	TGGT1_227620-t26_1-p1 [64-74]	0	1336.6367	11	1.035	1.035	0.05	0.05	0.203656108	0.210333918	0.641897041	0.51941483	1.15	0.62	1.027	1.035	1.147	1.035	1.031	1.162	0.04	0.05	0.2	0.05	0.04	0.22	1575293.25	1630691.625	10418121	10781375	26.33	21.52	61.57	68.84	2018160.625
FALSE	High	VFVTAELPFSK	[K].VFVTAELPFSK.[R]					0.00022565	0.000155496	1	1	13	TGGT1_239760	transcript=TGGT1_239760-t26_1 | gene=TGGT1_239760 | organism=Toxoplasma_gondii_GT1 | gene_product=ribosomal protein RPL22 | transcript_product=ribosomal protein RPL22 | location=TGGT1_chrVI:893982-895795(-) | protein_length=133 | sequence_SO=chromosome | SO=protein_coding	TGGT1_239760-t26_1-p1 [78-88]	0	1237.6827	11	0.953	0.628	-0.07	-0.67	0.885517538	0.346002592	0.95792587	0.600444912	21.27	9.61	1.231	0.953	0.802	0.01	0.731	0.628	0.3	-0.07	-0.32	-6.64	-0.45	-0.67	510405.2188	551176.4609	3812457.75	2786516.75	86.4	84.25	40.47	92.88	510405.2188
FALSE	High	ENSIDPTKPLAER	[R].ENSIDPTKPLAER.[M]					0.000244848	0.000155496	2	2	14	TGGT1_277270; TGGT1_360830-t26_1-p1	transcript=TGGT1_277270-t26_1 | gene=TGGT1_277270 | organism=Toxoplasma_gondii_GT1 | gene_product=NTPase II | transcript_product=NTPase II | location=AAQM03000418:1-4939(+) | protein_length=862 | sequence_SO=contig | SO=protein_coding transcript=TGGT1_360830-t26_1 | gene=TGGT1_360830 | organism=Toxoplasma_gondii_GT1 | gene_product=nucleoside-triphosphatase | transcript_product=nucleoside-triphosp…	TGGT1_277270-t26_1-p1 [279-291]; [844-856]; TGGT1_360830-t26_1-p1 [157-169]	0	1469.75945	13	0.882	0.979	-0.18	-0.03	0.444022496	0.456091225	0.761392159	0.629018728	55.64	6.82	0.882	0.016	1.308	0.866	1.026	0.979	-0.18	-5.96	0.39	-0.21	0.04	-0.03	457811.5	283971.0625	4946853.375	4843746	46.29	96.05	22.36	29.32	610622.75
FALSE	High	NLAEGESVEFR	[R].NLAEGESVEFR.[V]					0.000220368	0.000155496	1	1	22	TGGT1_320600	transcript=TGGT1_320600-t26_1 | gene=TGGT1_320600 | organism=Toxoplasma_gondii_GT1 | gene_product=cold-shock DNA-binding domain-containing protein | transcript_product=cold-shock DNA-binding domain-containing protein | location=TGGT1_chrIV:154209-155894(+) | protein_length=209 | sequence_SO=chromosome | SO=protein_coding	TGGT1_320600-t26_1-p1 [126-136]	0	1250.60116	11	0.959	0.815	-0.06	-0.3	0.347018862	0.072992389	0.718961939	0.323423375	5.73	9.18	0.959	0.999	0.742	0.815	0.903	0.739	-0.06	0	-0.43	-0.3	-0.15	-0.44	1663668.625	1233757.912	2975813.707	2688153.25	39.69	41.4	65.89	56.42	753109.625
FALSE	High	MGSMGNYVAQPEGGMEIPTQYDYSQLQQQVSR	[R].MGSMGNYVAQPEGGMEIPTQYDYSQLQQQVSR.[E]	2xPhospho [Y7; T/Y]; 1xLabel:13C(6)15N(4) [R32]	2xPhospho [Y7; T19; Y21]; 1xLabel:13C(6)15N(4) [R32]	TGGT1_219270-t26_1-p1 2xPhospho [Y352; T/Y]	TGGT1_219270-t26_1-p1 2xPhospho [Y352; T364; Y366]	0.000235373	0.000155496	1	1	11	TGGT1_219270	transcript=TGGT1_219270-t26_1 | gene=TGGT1_219270 | organism=Toxoplasma_gondii_GT1 | gene_product=multi-pass transmembrane protein | transcript_product=multi-pass transmembrane protein | location=TGGT1_chrXII:948336-949904(+) | protein_length=389 | sequence_SO=chromosome | SO=protein_coding	TGGT1_219270-t26_1-p1 [346-377]	0	3762.55506	32	26.137	0.618	4.71	-0.69	0.002562288	0.72827854	0.205516938	0.807165854	3.05	37.87	26.137	26.675	16.442	3.075	0.205	0.618	4.71	4.74	4.04	1.62	-2.29	-0.69	117062.1328	3122688.117	9062.373316	5232.909026	109.28	84.1	71.44	36.73	80292.375
FALSE	High	EQIAAAAAAGSR	[K].EQIAAAAAAGSR.[K]					0.000261204	0.000155496	1	1	14	TGGT1_231140	transcript=TGGT1_231140-t26_1 | gene=TGGT1_231140 | organism=Toxoplasma_gondii_GT1 | gene_product=ribosomal protein RPS25 | transcript_product=ribosomal protein RPS25 | location=TGGT1_chrVIII:1259763-1260788(+) | protein_length=161 | sequence_SO=chromosome | SO=protein_coding	TGGT1_231140-t26_1-p1 [63-74]	0	1115.58036	12	0.837	0.671	-0.26	-0.58	0.63318495	0.107321432	0.84869077	0.401086738	22.81	11.43	0.837	1.304	0.653	0.786	0.438	0.671	-0.26	0.38	-0.61	-0.35	-1.19	-0.58	146810.2813	96988.41602	3318344.75	1775607.25	78.14	73.43	33.7	40.1	369615.2188
FALSE	High	CTSAEEMQELALLALR	[R].CTSAEEMQELALLALR.[L]	1xPhospho [S/T]; 1xLabel:13C(6)15N(4) [R16]	1xPhospho [T2; S3]; 1xLabel:13C(6)15N(4) [R16]	TGGT1_269290-t26_1-p1 1xPhospho [T/S]	TGGT1_269290-t26_1-p1 1xPhospho [T3965; S3966]	0.000224587	0.000155496	1	1	2	TGGT1_269290	transcript=TGGT1_269290-t26_1 | gene=TGGT1_269290 | organism=Toxoplasma_gondii_GT1 | gene_product=hypothetical protein | transcript_product=hypothetical protein | location=TGGT1_chrVIII:5927256-5944753(-) | protein_length=4668 | sequence_SO=chromosome | SO=protein_coding	TGGT1_269290-t26_1-p1 [3964-3979]	0	1867.85688	16	0.782	0.989	-0.35	-0.02	0.267654438	0.492328073	0.681627625	0.64654686	1.95	71.64	0.765	1.05	0.782	0.036	1.478	0.989	-0.39	0.07	-0.35	-4.78	0.56	-0.02	98186.88281	99140.89063	6473.478994	6278.287481	88.21	80.03	98.56	74.79	98186.88281
FALSE	High	VFSGTVATGQK	[R].VFSGTVATGQK.[V]					0.000260601	0.000155496	1	1	17	TGGT1_205470	transcript=TGGT1_205470-t26_1 | gene=TGGT1_205470 | organism=Toxoplasma_gondii_GT1 | gene_product=putative translation elongation factor 2 family protein | transcript_product=putative translation elongation factor 2 family protein | location=TGGT1_chrVIIa:1297616-1301283(+) | protein_length=832 | sequence_SO=chromosome | SO=protein_coding	TGGT1_205470-t26_1-p1 [390-400]	0	1094.58405	11	0.579	0.699	-0.79	-0.52	0.789746267	0.777505558	0.917629409	0.843428994	23.37	5.51	0.307	3.019	0.579	1.654	0.646	0.699	-1.7	1.59	-0.79	0.73	-0.63	-0.52	9264.996608	7623.128527	9018.397259	7453.592614	65.47	46.11	172.73	172.54	9264.996608
FALSE	High	LAVNLIPFPR	[K].LAVNLIPFPR.[L]					0.000235373	0.000155496	2	3	13	TGGT1_221620; TGGT1_266960-t26_1-p1	transcript=TGGT1_221620-t26_1 | gene=TGGT1_221620 | organism=Toxoplasma_gondii_GT1 | gene_product=putative beta-tubulin | transcript_product=putative beta-tubulin | location=TGGT1_chrII:472166-474503(-) | protein_length=449 | sequence_SO=chromosome | SO=protein_coding transcript=TGGT1_266960-t26_1 | gene=TGGT1_266960 | organism=Toxoplasma_gondii_GT1 | gene_product=beta-tubulin | transcript_produc…	TGGT1_221620-t26_1-p1 [253-262]; TGGT1_266960-t26_1-p1 [253-262]	0	1139.69354	10	0.764	0.742	-0.39	-0.43	0.536676461	0.043109099	0.804102307	0.253831147	11.53	6.1	0.764	36.1	0.662	0.742	0.844	0.686	-0.39	5.17	-0.59	-0.43	-0.24	-0.54	758372.3125	579400.625	7713284	5720431.875	91.52	70.27	100.06	93.68	758372.3125
FALSE	High	TAPAEGGIGQLR	[R].TAPAEGGIGQLR.[F]					0.000258206	0.000155496	1	1	13	TGGT1_230410	transcript=TGGT1_230410-t26_1 | gene=TGGT1_230410 | organism=Toxoplasma_gondii_GT1 | gene_product=peroxiredoxin PRX3 | transcript_product=peroxiredoxin PRX3 | location=TGGT1_chrVIII:753559-755687(-) | protein_length=283 | sequence_SO=chromosome | SO=protein_coding	TGGT1_230410-t26_1-p1 [172-183]	0	1169.62731	12	0.893	0.865	-0.16	-0.21	0.36670672	0.037973343	0.724642337	0.241722115	5.33	1.33	0.893	0.933	0.16	0.927	0.865	0.855	-0.16	-0.1	-2.65	-0.11	-0.21	-0.23	121798.4688	113624.1484	2120324.5	1880760.125	68.92	97.38	26.66	23.67	298597.4375
FALSE	High	KADTSNLNLQAAGVETTETGK	[R].KADTSNLNLQAAGVETTETGK.[I]	2xLabel:13C(6)15N(2) [K1; K21]	2xLabel:13C(6)15N(2) [K1; K21]			0.000244848	0.000155496	1	1	6	TGGT1_309730	transcript=TGGT1_309730-t26_1 | gene=TGGT1_309730 | organism=Toxoplasma_gondii_GT1 | gene_product=thioredoxin reductase | transcript_product=thioredoxin reductase | location=TGGT1_chrXI:735920-743442(-) | protein_length=662 | sequence_SO=chromosome | SO=protein_coding	TGGT1_309730-t26_1-p1 [439-459]	1	2164.10628	21	0.676	0.74	-0.56	-0.43	0.002435884	0.374781587	0.205516938	0.605292394	0.21	3.88	0.714	0.674	0.676	0.74	0.775	0.01	-0.49	-0.57	-0.56	-0.43	-0.37	-6.64	86372.6875	61641.35938	733886.5625	511030.75	88.05	86.57	50.3	86.43	86372.6875
FALSE	High	DSSSSESTVTPADEAASESEEGDKTSR	[K].DSSSSESTVTPADEAASESEEGDKTSR.[K]					0.000240351	0.000155496	1	1	17	TGGT1_310780	transcript=TGGT1_310780-t26_1 | gene=TGGT1_310780 | organism=Toxoplasma_gondii_GT1 | gene_product=dense granule protein GRA4 | transcript_product=dense granule protein GRA4 | location=TGGT1_chrXI:1552761-1553798(-) | protein_length=345 | sequence_SO=chromosome | SO=protein_coding	TGGT1_310780-t26_1-p1 [242-268]	1	2759.16095	27	1.019	0.897	0.03	-0.16	0.815628559	0.934946492	0.928481822	0.955493415	17.63	0.1	0.898	1.16	1.019	0.897	0.896	1.209	-0.16	0.21	0.03	-0.16	-0.16	0.27	496320.877	445523.7188	1009978.688	999813.125	13.71	21.62	18.28	8.4	496320.877
FALSE	High	LENILAEPFAR	[R].LENILAEPFAR.[V]					0.000316162	0.000232671	1	1	15	TGGT1_270510	transcript=TGGT1_270510-t26_1 | gene=TGGT1_270510 | organism=Toxoplasma_gondii_GT1 | gene_product=asparaginyl-tRNA synthetase (NOB+tRNA synthase) | transcript_product=asparaginyl-tRNA synthetase (NOB+tRNA synthase) | location=TGGT1_chrVIII:5218409-5221722(+) | protein_length=676 | sequence_SO=chromosome | SO=protein_coding	TGGT1_270510-t26_1-p1 [508-518]	0	1272.69466	11	0.838	0.863	-0.25	-0.21	0.077943576	0.045578285	0.47400925	0.258958975	8.41	4.3	0.906	0.838	0.747	0.897	0.863	0.795	-0.14	-0.25	-0.42	-0.16	-0.21	-0.33	559427.75	480783.9063	3644391.75	3269026.5	40.92	39.32	56.86	50.3	559427.75
FALSE	High	SNQITITNDK	[K].SNQITITNDK.[G]	1xLabel:13C(6)15N(2) [K10]	1xLabel:13C(6)15N(2) [K10]			0.000365561	0.000232671	1	1	17	TGGT1_273760	transcript=TGGT1_273760-t26_1 | gene=TGGT1_273760 | organism=Toxoplasma_gondii_GT1 | gene_product=heat shock protein HSP70 | transcript_product=heat shock protein HSP70 | location=TGGT1_chrVIII:3285695-3287698(-) | protein_length=667 | sequence_SO=chromosome | SO=protein_coding	TGGT1_273760-t26_1-p1 [500-509]	0	1141.59389	10	55.672	100	5.8	6.64	0.012295601	0.202983637	0.25099849	0.513692034	87.06	0	55.672	100	22.979	100	100	0.729	5.8	6.64	4.52	6.64	6.64	-0.46	5896.719261	169245.2813	2963.908439	4283675.5	73.1	83.15	173.09	21.45	10283.27552
FALSE	High	SRSFVFSEEK	[R].SRSFVFSEEK.[N]	1xPhospho [S]; 1xLabel:13C(6)15N(2) [K10]; 1xLabel:13C(6)15N(4) [R2]	1xPhospho [S1; S3]; 1xLabel:13C(6)15N(2) [K10]; 1xLabel:13C(6)15N(4) [R2]	TGGT1_295360-t26_1-p1 1xPhospho [S]	TGGT1_295360-t26_1-p1 1xPhospho [S159; S161]	0.000490274	0.000232671	1	1	27	TGGT1_295360	transcript=TGGT1_295360-t26_1 | gene=TGGT1_295360 | organism=Toxoplasma_gondii_GT1 | gene_product=hypothetical protein | transcript_product=hypothetical protein | location=TGGT1_chrIa:1791407-1792949(+) | protein_length=268 | sequence_SO=chromosome | SO=protein_coding	TGGT1_295360-t26_1-p1 [159-168]	1	1313.58923	10	24.249	1.82	4.6	0.86	0.00068427	0.812627557	0.185146579	0.869145936	17.84	48.1	27.167	24.249	20.423	1.82	2.411	0.366	4.76	4.6	4.35	0.86	1.27	-1.45	564625.3125	13143230	17571.74805	31981.17383	37.36	27.97	49.11	89.52	288541.625
FALSE	High	TAASFASPGLLTPSPDAR	[K].TAASFASPGLLTPSPDAR.[S]	1xPhospho [S/T]; 1xLabel:13C(6)15N(4) [R18]	1xPhospho [T1; S4; S7]; 1xLabel:13C(6)15N(4) [R18]	TGGT1_291950-t26_1-p1 1xPhospho [S/T]	TGGT1_291950-t26_1-p1 1xPhospho [T35; S38]	0.000327267	0.000232671	1	1	19	TGGT1_291950	transcript=TGGT1_291950-t26_1 | gene=TGGT1_291950 | organism=Toxoplasma_gondii_GT1 | gene_product=RNA recognition motif-containing protein | transcript_product=RNA recognition motif-containing protein | location=TGGT1_chrIX:4225895-4238503(-) | protein_length=725 | sequence_SO=chromosome | SO=protein_coding	TGGT1_291950-t26_1-p1 [35-52]	0	1848.87669	18	17.278	7.266	4.11	2.86	0.001097936	0.314116495	0.205516938	0.587481865	11.77	125.76	18.65	17.278	13.699	0.534	7.266	13.429	4.22	4.11	3.78	-0.91	2.86	3.75	68738.48438	1281949.375	3069.546704	6535.304557	62.41	47.34	113.16	80.21	68738.48438
FALSE	High	LNPVIQTSLSKELLYETTSPR	[R].LNPVIQTSLSKELLYETTSPR.[T]	1xPhospho [S/T]; 1xLabel:13C(6)15N(2) [K11]; 1xLabel:13C(6)15N(4) [R21]	1xPhospho [T7; S8; S10]; 1xLabel:13C(6)15N(2) [K11]; 1xLabel:13C(6)15N(4) [R21]	TGGT1_250820-t26_1-p1 1xPhospho [S/T]	TGGT1_250820-t26_1-p1 1xPhospho [T1104; S1105; S1107]	0.000264849	0.000232671	1	1	8	TGGT1_250820	transcript=TGGT1_250820-t26_1 | gene=TGGT1_250820 | organism=Toxoplasma_gondii_GT1 | gene_product=hypothetical protein | transcript_product=hypothetical protein | location=TGGT1_chrXII:5170586-5175102(+) | protein_length=1156 | sequence_SO=chromosome | SO=protein_coding	TGGT1_250820-t26_1-p1 [1098-1118]	1	2487.28611	21	72.034	1.018	6.17	0.03	0.004458139	0.567048098	0.217645965	0.693932482	28.97	10.99	57.96	100	72.034	1.018	1.093	0.634	5.86	6.64	6.17	0.03	0.13	-0.66	4897.478271	301673.8125	9821.610163	9997.641126	62.92	44.57	33.65	52.41	4897.478271
FALSE	High	TGVTGVTVGPR	[K].TGVTGVTVGPR.[E]					0.000363621	0.000232671	1	1	8	TGGT1_208030	transcript=TGGT1_208030-t26_1 | gene=TGGT1_208030 | organism=Toxoplasma_gondii_GT1 | gene_product=microneme protein MIC4 | transcript_product=microneme protein MIC4 | location=TGGT1_chrIb:547335-549077(+) | protein_length=580 | sequence_SO=chromosome | SO=protein_coding	TGGT1_208030-t26_1-p1 [367-377]	0	1043.58438	11	0.824	0.965	-0.28	-0.05	0.367903281	0.252038655	0.725714219	0.547476295	5.27	1.79	0.824	0.867	0.032	0.839	0.978	0.965	-0.28	-0.21	-4.97	-0.25	-0.03	-0.05	276643.6719	154167.2344	3623171.836	3541729.5	50.57	105.66	27.75	34.12	488980.0625
FALSE	High	HVVFGEVVEGQDVLDEVEDVETDK	[K].HVVFGEVVEGQDVLDEVEDVETDK.[S]	1xLabel:13C(6)15N(2) [K24]	1xLabel:13C(6)15N(2) [K24]			0.000438117	0.000232671	1	1	1	TGGT1_283850	transcript=TGGT1_283850-t26_1 | gene=TGGT1_283850 | organism=Toxoplasma_gondii_GT1 | gene_product=peptidyl-prolyl cis-trans isomerase | transcript_product=peptidyl-prolyl cis-trans isomerase | location=TGGT1_chrV:2748825-2756049(-) | protein_length=503 | sequence_SO=chromosome | SO=protein_coding	TGGT1_283850-t26_1-p1 [461-484]	0	2694.28721	24	0.373	2.006	-1.42	1	0.365232971	0.137273577	0.724359257	0.451355863	19.67	6.68	1.534	0.373	0.017	8.183	1.916	2.006	0.62	-1.42	-5.88	3.03	0.94	1	12858.58861	6074.844599	4885.430371	10531.15436	161.46	14.29	67.21	19.28	4117.903555
FALSE	High	SVFEELPESTR	[R].SVFEELPESTR.[R]					0.000375523	0.000232671	1	1	10	TGGT1_226960	transcript=TGGT1_226960-t26_1 | gene=TGGT1_226960 | organism=Toxoplasma_gondii_GT1 | gene_product=phosphofructokinase PFKII | transcript_product=phosphofructokinase PFKII | location=TGGT1_chrX:1093641-1104060(-) | protein_length=1225 | sequence_SO=chromosome | SO=protein_coding	TGGT1_226960-t26_1-p1 [406-416]	0	1293.63212	11	0.749	0.806	-0.42	-0.31	0.771255031	0.026372745	0.909991883	0.221856834	32.62	4.42	0.749	6.671	0.455	0.806	0.843	0.74	-0.42	2.74	-1.14	-0.31	-0.25	-0.43	164527.8438	123236.3494	1651936.688	1392199.547	95.78	28.24	83.46	77.1	164527.8438
FALSE	High	IGGIGTVPVGR	[K].IGGIGTVPVGR.[V]					0.000286644	0.000232671	2	5	42	TGGT1_294800B; TGGT1_286420A-t26_1-p1	transcript=TGGT1_294800B-t26_1 | gene=TGGT1_294800B | organism=Toxoplasma_gondii_GT1 | gene_product=putative elongation factor 1-alpha (EF-1-ALPHA) | transcript_product=putative elongation factor 1-alpha (EF-1-ALPHA) | location=TGGT1_chrIa:1133102-1134034(-) | protein_length=310 | sequence_SO=chromosome | SO=protein_coding transcript=TGGT1_286420A-t26_1 | gene=TGGT1_286420A | organism=Toxoplasma_…	TGGT1_294800B-t26_1-p1 [104-114]; TGGT1_286420A-t26_1-p1 [242-252]	0	1025.6102	11	0.984	1.038	-0.02	0.05	0.301474012	0.420508902	0.695211823	0.6176823	0.44	7.49	0.984	0.987	0.878	0.986	1.038	100	-0.02	-0.02	-0.19	-0.02	0.05	6.64	3790496.75	3329871.914	35456644	51465043.66	71.55	75.03	89.75	22.57	9693900
FALSE	High	STFVSLEGIGLSR	[R].STFVSLEGIGLSR.[G]	1xPhospho [S/T]; 1xLabel:13C(6)15N(4) [R13]	1xPhospho [S1; T2]; 1xLabel:13C(6)15N(4) [R13]	TGGT1_295850-t26_1-p1 1xPhospho [S/T]	TGGT1_295850-t26_1-p1 1xPhospho [S2048; T2049]	0.00026855	0.000232671	1	1	8	TGGT1_295850	transcript=TGGT1_295850-t26_1 | gene=TGGT1_295850 | organism=Toxoplasma_gondii_GT1 | gene_product=cyclic nucleotide-binding domain-containing protein | transcript_product=cyclic nucleotide-binding domain-containing protein | location=TGGT1_chrIa:1477996-1491633(-) | protein_length=3062 | sequence_SO=chromosome | SO=protein_coding	TGGT1_295850-t26_1-p1 [2048-2060]	0	1455.71186	13	100	1.331	6.64	0.41	0.001456382	0.337615548	0.205516938	0.598824986	0	26.8	100	100	76.615	1.091	10.868	1.331	6.64	6.64	6.26	0.13	3.44	0.41	5150.183975	712715.8125	10335.27466	13758.37799	74.57	50.73	9.84	129.15	2176.320447
FALSE	High	KEEEEEEDDMGFSLFD	[K].KEEEEEEDDMGFSLFD.[-]	1xOxidation [M10]	1xOxidation [M10]			0.000413022	0.000232671	1	1	2	TGGT1_309810	transcript=TGGT1_309810-t26_1 | gene=TGGT1_309810 | organism=Toxoplasma_gondii_GT1 | gene_product=ribosomal protein RPP2 | transcript_product=ribosomal protein RPP2 | location=TGGT1_chrXI:791021-791848(-) | protein_length=113 | sequence_SO=chromosome | SO=protein_coding	TGGT1_309810-t26_1-p1 [98-113]	1	1964.75897	16	0.699	0.699	-0.52	-0.52	0.017956013	0.952194095	0.274663645	0.966632594	4.05	1.22	0.699	0.738	0.62	0.699	0.688	1.939	-0.52	-0.44	-0.69	-0.52	-0.54	0.96	283351.3438	209168.6094	11707.61634	8052.123404	107.59	99.99	59.19	23.6	214966.75
FALSE	High	HIELQQPDRPPYR	[K].HIELQQPDRPPYR.[N]	2xLabel:13C(6)15N(4) [R9; R13]	2xLabel:13C(6)15N(4) [R9; R13]			0.000265462	0.000232671	1	1	12	TGGT1_255260	transcript=TGGT1_255260-t26_1 | gene=TGGT1_255260 | organism=Toxoplasma_gondii_GT1 | gene_product=apical membrane antigen AMA1 | transcript_product=apical membrane antigen AMA1 | location=TGGT1_chrVIIb:4856406-4860874(+) | protein_length=569 | sequence_SO=chromosome | SO=protein_coding	TGGT1_255260-t26_1-p1 [123-135]	0	1668.87195	13	0.997	0.975	0	-0.04	0.545394591	0.813294212	0.807680483	0.869619008	6.4	21.62	0.954	1.29	0.997	0.825	1.15	0.975	-0.07	0.37	0	-0.28	0.2	-0.04	419068	417771.3125	979384.5898	1126447.75	51.41	60.69	48.77	54.88	138112.6387
FALSE	High	SPTFAFTRPVGDAGR	[R].SPTFAFTRPVGDAGR.[E]	1xPhospho [T3]; 2xLabel:13C(6)15N(4) [R8; R15]	1xPhospho [T3]; 2xLabel:13C(6)15N(4) [R8; R15]	TGGT1_252340-t26_1-p1 1xPhospho [T705]	TGGT1_252340-t26_1-p1 1xPhospho [T705]	0.000388085	0.000232671	1	1	4	TGGT1_252340	transcript=TGGT1_252340-t26_1 | gene=TGGT1_252340 | organism=Toxoplasma_gondii_GT1 | gene_product=hypothetical protein | transcript_product=hypothetical protein | location=TGGT1_chrIII:479884-486400(+) | protein_length=1243 | sequence_SO=chromosome | SO=protein_coding	TGGT1_252340-t26_1-p1 [703-717]	0	1678.78518	15	33.621	0.758	5.07	-0.4	0.003349298	0.908280443	0.212900211	0.937386622	16.16	28.2	37.286	19.818	33.621	0.758	2.196	0.507	5.22	4.31	5.07	-0.4	1.14	-0.98	8929.701752	291705.5	13140.97336	9955.197912	30.34	45.68	43.02	26.09	7823.400808
FALSE	High	STTTGHLIYK	[K].STTTGHLIYK.[L]					0.000290719	0.000232671	1	2	29	TGGT1_286420A	transcript=TGGT1_286420A-t26_1 | gene=TGGT1_286420A | organism=Toxoplasma_gondii_GT1 | gene_product=putative elongation factor 1-alpha (EF-1-ALPHA) | transcript_product=putative elongation factor 1-alpha (EF-1-ALPHA) | location=TGGT1_chrV:1692242-1694172(-) | protein_length=448 | sequence_SO=chromosome | SO=protein_coding	TGGT1_286420A-t26_1-p1 [21-30]	0	1120.5997	10	0.859	0.858	-0.22	-0.22	0.02782002	0.035931681	0.322463094	0.23966555	0.17	3.36	0.858	0.918	0.859	0.858	0.914	0.831	-0.22	-0.12	-0.22	-0.22	-0.13	-0.27	904631.125	830150.4609	14187001	12724367.59	70.71	68.55	42.81	38.74	2759002.5
FALSE	High	ILNTNVDGR	[R].ILNTNVDGR.[E]					0.000460093	0.000232671	1	1	12	TGGT1_225080	transcript=TGGT1_225080-t26_1 | gene=TGGT1_225080 | organism=Toxoplasma_gondii_GT1 | gene_product=ribosomal protein RPS18 | transcript_product=ribosomal protein RPS18 | location=TGGT1_chrX:2450681-2451929(+) | protein_length=156 | sequence_SO=chromosome | SO=protein_coding	TGGT1_225080-t26_1-p1 [17-25]	0	1001.53743	9	0.817	0.831	-0.29	-0.27	0.144552676	0.108285282	0.585923529	0.402365312	14.94	9.79	0.817	0.94	0.685	0.831	0.938	0.752	-0.29	-0.09	-0.55	-0.27	-0.09	-0.41	222475.5781	189512.6094	3591047.813	2985683.477	63.42	64.54	49.87	39.47	578785.5732
FALSE	High	LHEATFAAAR	[R].LHEATFAAAR.[L]					0.000364589	0.000232671	2	2	20	TGGT1_308090; TGGT1_411430-t26_1-p1	transcript=TGGT1_308090-t26_1 | gene=TGGT1_308090 | organism=Toxoplasma_gondii_GT1 | gene_product=rhoptry protein ROP5 | transcript_product=rhoptry protein ROP5 | location=AAQM03000031:206-1855(-) | protein_length=549 | sequence_SO=contig | SO=protein_coding transcript=TGGT1_411430-t26_1 | gene=TGGT1_411430 | organism=Toxoplasma_gondii_GT1 | gene_product=rhoptry protein ROP5 | transcript_product=…	TGGT1_308090-t26_1-p1 [279-288]; TGGT1_411430-t26_1-p1 [208-217]	0	1086.56907	10	0.82	0.867	-0.29	-0.21	0.086967146	0.291875883	0.494123165	0.575268846	0.66	16.35	0.826	0.628	0.82	0.867	1.034	0.739	-0.28	-0.67	-0.29	-0.21	0.05	-0.44	2234555.25	1832806.25	5455939.5	5640472.5	96.18	96.5	43.21	31.2	4027112.5
FALSE	High	LFLGDFGTYR	[R].LFLGDFGTYR.[I]					0.000340725	0.000232671	1	1	7	TGGT1_205250	transcript=TGGT1_205250-t26_1 | gene=TGGT1_205250 | organism=Toxoplasma_gondii_GT1 | gene_product=rhoptry protein ROP18 | transcript_product=rhoptry protein ROP18 | location=TGGT1_chrVIIa:1426782-1428446(-) | protein_length=554 | sequence_SO=chromosome | SO=protein_coding	TGGT1_205250-t26_1-p1 [423-432]	0	1188.60479	10	0.243	0.29	-2.04	-1.79	0.152234327	0.353998729	0.596795449	0.600457941	7.14	12.01	0.243	0.572	0.045	0.29	1.278	0.01	-2.04	-0.81	-4.49	-1.79	0.35	-6.64	223594.2656	9964.694041	2335894.546	77533.29688	81.35	119.2	92.17	146.47	281342.2188
FALSE	High	SVTEFFGPVALGEK	[R].SVTEFFGPVALGEK.[A]	1xPhospho [S/T]; 1xLabel:13C(6)15N(2) [K14]	1xPhospho [S1; T3]; 1xLabel:13C(6)15N(2) [K14]	TGGT1_305140-t26_1-p1 1xPhospho [T/S]	TGGT1_305140-t26_1-p1 1xPhospho [S1320; T1322]	0.000417845	0.000232671	1	1	4	TGGT1_305140	transcript=TGGT1_305140-t26_1 | gene=TGGT1_305140 | organism=Toxoplasma_gondii_GT1 | gene_product=phospholipase, patatin family protein | transcript_product=phospholipase, patatin family protein | location=TGGT1_chrIX:5010164-5021415(+) | protein_length=2574 | sequence_SO=chromosome | SO=protein_coding	TGGT1_305140-t26_1-p1 [1320-1333]	0	1568.74875	14	46.264	1.295	5.53	0.37	0.025853297	0.985470493	0.310562494	0.989164256	56.95	88.4	64.034	10.256	46.264	0.385	2.068	1.295	6	3.36	5.53	-1.38	1.05	0.37	6382.851417	408721.625	9612.407042	12451.4063	63.12	81.05	23.33	52.12	6382.851417
FALSE	High	HALDEVLALR	[K].HALDEVLALR.[E]	1xLabel:13C(6)15N(4) [R10]	1xLabel:13C(6)15N(4) [R10]			0.000327267	0.000232671	1	1	3	TGGT1_205510	transcript=TGGT1_205510-t26_1 | gene=TGGT1_205510 | organism=Toxoplasma_gondii_GT1 | gene_product=putative nucleolar protein 5 | transcript_product=putative nucleolar protein 5 | location=TGGT1_chrVIIa:1272709-1276843(-) | protein_length=490 | sequence_SO=chromosome | SO=protein_coding	TGGT1_205510-t26_1-p1 [57-66]	0	1146.6505	10	0.757	0.851	-0.4	-0.23	0.102833991	0.402079117	0.530873573	0.61154454	10.16	15.78	0.574	0.848	0.757	0.01	0.851	0.976	-0.8	-0.24	-0.4	-6.64	-0.23	-0.04	124647.8086	71577.57813	614053.1719	299701.0313	77.44	83.22	56.26	121.11	124647.8086
FALSE	High	HAPSLLLHSLPSPSFGASGLR	[R].HAPSLLLHSLPSPSFGASGLR.[G]	1xPhospho [S4]; 1xLabel:13C(6)15N(4) [R21]	1xPhospho [S4]; 1xLabel:13C(6)15N(4) [R21]	TGGT1_235420-t26_1-p1 1xPhospho [S766]	TGGT1_235420-t26_1-p1 1xPhospho [S766]	0.000480881	0.000232671	1	1	2	TGGT1_235420	transcript=TGGT1_235420-t26_1 | gene=TGGT1_235420 | organism=Toxoplasma_gondii_GT1 | gene_product=hypothetical protein | transcript_product=hypothetical protein | location=TGGT1_chrX:4743542-4757528(-) | protein_length=4118 | sequence_SO=chromosome | SO=protein_coding	TGGT1_235420-t26_1-p1 [763-783]	0	2234.1357	21	33.965	1.483	5.09	0.57	0.008202156	0.527593659	0.234571851	0.66825384	34.17	83.97	33.965	15.428	41.793	1.483	2.7	0.643	5.09	3.95	5.39	0.57	1.43	-0.64	13011.79511	200742.8281	9345.979306	8366.351211	47.47	72.8	59.81	32.02	4751.939033
FALSE	High	TEFIEGIITK	[K].TEFIEGIITK.[R]					0.000310824	0.000232671	1	1	24	TGGT1_288650	transcript=TGGT1_288650-t26_1 | gene=TGGT1_288650 | organism=Toxoplasma_gondii_GT1 | gene_product=dense granule protein GRA12 | transcript_product=dense granule protein GRA12 | location=TGGT1_chrIX:2467879-2469672(-) | protein_length=436 | sequence_SO=chromosome | SO=protein_coding	TGGT1_288650-t26_1-p1 [348-357]	0	1150.63542	10	0.965	0.941	-0.05	-0.09	0.458849561	0.416243522	0.768310843	0.617369594	7.39	4.31	0.965	1.031	0.913	0.941	0.972	0.01	-0.05	0.04	-0.13	-0.09	-0.04	-6.64	564344.3125	515440.6563	5657313.438	4965023.5	41.08	39.06	63.21	86.64	730342.9375
FALSE	High	SSSAVGGHLAPVLQK	[R].SSSAVGGHLAPVLQK.[V]	1xPhospho [S]; 1xLabel:13C(6)15N(2) [K15]	1xPhospho [S1; S2; S3]; 1xLabel:13C(6)15N(2) [K15]	TGGT1_289100-t26_1-p1 1xPhospho [S]	TGGT1_289100-t26_1-p1 1xPhospho [S187; S188; S189]	0.000421525	0.000232671	1	1	4	TGGT1_289100	transcript=TGGT1_289100-t26_1 | gene=TGGT1_289100 | organism=Toxoplasma_gondii_GT1 | gene_product=hypothetical protein | transcript_product=hypothetical protein | location=TGGT1_chrIX:2793313-2802752(+) | protein_length=698 | sequence_SO=chromosome | SO=protein_coding	TGGT1_289100-t26_1-p1 [187-201]	0	1538.78178	15	100	1.116	6.64	0.16	0.002131503	0.402058146	0.205516938	0.61154454	0	16.34	100	100	100	1.116	17.038	0.993	6.64	6.64	6.64	0.16	4.09	-0.01	7601.588173	836407.0938	5947.499773	9307.172852	53.65	81.77	74.27	49.87	7601.588173
FALSE	High	HGSLGFLPR	[R].HGSLGFLPR.[K]					0.000332213	0.000232671	1	1	10	TGGT1_227360	transcript=TGGT1_227360-t26_1 | gene=TGGT1_227360 | organism=Toxoplasma_gondii_GT1 | gene_product=ribosomal protein RPL3 | transcript_product=ribosomal protein RPL3 | location=TGGT1_chrX:901297-903989(-) | protein_length=389 | sequence_SO=chromosome | SO=protein_coding	TGGT1_227360-t26_1-p1 [11-19]	0	983.54213	9	0.051	0.95	-4.29	-0.07	0.119468008	0.511914449	0.560936246	0.65907288	0.3	4.51	0.051	0.011	0.422	0.918	2.48	0.95	-4.29	-6.53	-1.25	-0.12	1.31	-0.07	172250.5156	7131.547782	8537.671942	16795.31836	122.13	63.09	172.26	171.61	172250.5156
FALSE	High	KQTTSEDIGGLASVANKR	[K].KQTTSEDIGGLASVANKR.[F]	1xPhospho [T/S]; 2xLabel:13C(6)15N(2) [K1; K17]; 1xLabel:13C(6)15N(4) [R18]	1xPhospho [T3; T4; S5]; 2xLabel:13C(6)15N(2) [K1; K17]; 1xLabel:13C(6)15N(4) [R18]	TGGT1_205380-t26_1-p1 1xPhospho [T/S]	TGGT1_205380-t26_1-p1 1xPhospho [T94; T95; S96]	0.000438117	0.000232671	1	1	7	TGGT1_205380	transcript=TGGT1_205380-t26_1 | gene=TGGT1_205380 | organism=Toxoplasma_gondii_GT1 | gene_product=fructose-bisphospatase I | transcript_product=fructose-bisphospatase I | location=TGGT1_chrVIIa:1342975-1346118(+) | protein_length=388 | sequence_SO=chromosome | SO=protein_coding	TGGT1_205380-t26_1-p1 [92-109]	2	1980.99603	18	52.527	2.491	5.71	1.32	0.029686752	0.19518711	0.325495986	0.5091827	58.21	85.43	31.903	52.527	100	2.491	1.012	3.926	5	5.71	6.64	1.32	0.02	1.97	5064.080903	396854.7813	3544.394978	12595.17664	94.31	22.45	79.32	23.02	12439.40656
FALSE	High	VLITTDLLAR	[R].VLITTDLLAR.[G]	1xLabel:13C(6)15N(4) [R10]	1xLabel:13C(6)15N(4) [R10]			0.000274849	0.000232671	1	1	17	TGGT1_250770	transcript=TGGT1_250770-t26_1 | gene=TGGT1_250770 | organism=Toxoplasma_gondii_GT1 | gene_product=putative eukaryotic initiation factor-4A | transcript_product=putative eukaryotic initiation factor-4A | location=TGGT1_chrXII:5123731-5125767(-) | protein_length=412 | sequence_SO=chromosome | SO=protein_coding	TGGT1_250770-t26_1-p1 [331-340]	0	1124.6913	10	0.907	0.923	-0.14	-0.12	0.237008423	0.183033452	0.662112134	0.501262522	8.83	7.47	0.907	1.008	0.841	0.923	0.977	0.828	-0.14	0.01	-0.25	-0.12	-0.03	-0.27	667766	605444	5340127	4926849.836	43.69	37.53	70.37	61.83	667766
FALSE	High	MQTDILEEHEQLMR	[R].MQTDILEEHEQLMR.[E]	1xPhospho [T3]; 2xOxidation [M1; M13]; 1xLabel:13C(6)15N(4) [R14]	1xPhospho [T3]; 2xOxidation [M1; M13]; 1xLabel:13C(6)15N(4) [R14]	TGGT1_232030-t26_1-p1 1xPhospho [T114]	TGGT1_232030-t26_1-p1 1xPhospho [T114]	0.000485539	0.000232671	1	1	8	TGGT1_232030	transcript=TGGT1_232030-t26_1 | gene=TGGT1_232030 | organism=Toxoplasma_gondii_GT1 | gene_product=hypothetical protein | transcript_product=hypothetical protein | location=TGGT1_chrVIII:1768528-1771709(+) | protein_length=208 | sequence_SO=chromosome | SO=protein_coding	TGGT1_232030-t26_1-p1 [112-125]	0	1894.79501	14	100	0.66	6.64	-0.6	0.02032272	0.679148023	0.285400078	0.773352426	0	57.52	100	100	38.399	0.66	0.072	3.979	6.64	6.64	5.26	-0.6	-3.8	1.99	9089.494325	580056	3519.319484	2322.043254	76.54	48.55	57.5	124.23	1317.012644
FALSE	High	MQSLASVHGLR	[R].MQSLASVHGLR.[T]	1xPhospho [S]; 1xOxidation [M1]; 1xLabel:13C(6)15N(4) [R11]	1xPhospho [S3; S6]; 1xOxidation [M1]; 1xLabel:13C(6)15N(4) [R11]	TGGT1_254480-t26_1-p1 1xPhospho [S]	TGGT1_254480-t26_1-p1 1xPhospho [S277; S280]	0.000355097	0.000232671	1	1	14	TGGT1_254480	transcript=TGGT1_254480-t26_1 | gene=TGGT1_254480 | organism=Toxoplasma_gondii_GT1 | gene_product=WD domain, G-beta repeat-containing protein | transcript_product=WD domain, G-beta repeat-containing protein | location=TGGT1_chrIII:1745233-1748585(-) | protein_length=816 | sequence_SO=chromosome | SO=protein_coding	TGGT1_254480-t26_1-p1 [275-285]	0	1304.60562	11	7.367	0.213	2.88	-2.23	0.012475423	0.144992212	0.251092381	0.463186092	47.65	2.25	9.735	4.611	7.367	0.142	0.213	0.817	3.28	2.21	2.88	-2.82	-2.23	-0.29	184248.5	1684435.875	56115.72656	11865.49345	65.53	27.55	73.35	16.51	173027.8906
FALSE	High	ELDSIHTVEDESLK	[K].ELDSIHTVEDESLK.[A]					0.000304883	0.000232671	1	1	9	TGGT1_279390	transcript=TGGT1_279390-t26_1 | gene=TGGT1_279390 | organism=Toxoplasma_gondii_GT1 | gene_product=putative proliferation-associated protein 2G4 | transcript_product=putative proliferation-associated protein 2G4 | location=TGGT1_chrIX:43752-48368(-) | protein_length=462 | sequence_SO=chromosome | SO=protein_coding	TGGT1_279390-t26_1-p1 [422-435]	0	1614.78572	14	0.764	0.788	-0.39	-0.34	0.003855112	0.062908503	0.215458969	0.301016886	1.11	1.84	0.774	0.731	0.764	0.804	0.788	0.623	-0.37	-0.45	-0.39	-0.32	-0.34	-0.68	212087.4219	155032.5	1541160.75	1214186.125	31.43	31.74	88.22	74.16	156466.4531
FALSE	High	ALQQLHGTQESVR	[R].ALQQLHGTQESVR.[S]					0.000351413	0.000232671	1	1	19	TGGT1_231640	transcript=TGGT1_231640-t26_1 | gene=TGGT1_231640 | organism=Toxoplasma_gondii_GT1 | gene_product=alveolin domain containing intermediate filament IMC1 | transcript_product=alveolin domain containing intermediate filament IMC1 | location=TGGT1_chrVIII:1511977-1514752(+) | protein_length=609 | sequence_SO=chromosome | SO=protein_coding	TGGT1_231640-t26_1-p1 [55-67]	0	1466.77102	13	0.872	0.907	-0.2	-0.14	0.477436102	0.526272583	0.779221494	0.667379634	7.15	14.47	0.816	0.872	39.042	0.799	0.907	6.495	-0.29	-0.2	5.29	-0.32	-0.14	2.7	199518.5469	173910.7344	3734842.5	3440981	106.01	57.85	64.18	24.65	491960.3125
FALSE	High	EIDIGVPDDNGR	[R].EIDIGVPDDNGR.[L]					0.000351413	0.000232671	1	1	9	TGGT1_273090	transcript=TGGT1_273090-t26_1 | gene=TGGT1_273090 | organism=Toxoplasma_gondii_GT1 | gene_product=cell division protein CDC48CY | transcript_product=cell division protein CDC48CY | location=TGGT1_chrVIII:3661986-3671254(-) | protein_length=811 | sequence_SO=chromosome | SO=protein_coding	TGGT1_273090-t26_1-p1 [372-383]	0	1299.61753	12	0.049	0.774	-4.35	-0.37	0.162294417	0.048526058	0.607697377	0.265164057	0.21	7.55	0.049	0.782	0.02	0.774	0.84	0.678	-4.35	-0.36	-5.63	-0.37	-0.25	-0.56	245698.25	6974.60691	985554	827655.4102	49.22	157.24	70.65	61.46	114335.4844
FALSE	High	RFDSIGVENTEANR	[K].RFDSIGVENTEANR.[A]					0.000330551	0.000232671	1	2	19	TGGT1_236040	transcript=TGGT1_236040-t26_1 | gene=TGGT1_236040 | organism=Toxoplasma_gondii_GT1 | gene_product=fructose-1,6-bisphosphate aldolase | transcript_product=fructose-1,6-bisphosphate aldolase | location=TGGT1_chrX:5139351-5141389(+) | protein_length=433 | sequence_SO=chromosome | SO=protein_coding	TGGT1_236040-t26_1-p1 [113-126]	1	1607.77722	14	1.314	1.21	0.39	0.28	0.005030883	0.929422984	0.219660143	0.951727175	0.54	16.29	1.314	1.319	1.246	1.343	0.658	1.21	0.39	0.4	0.32	0.43	-0.6	0.28	825535.9375	1029002	3636495.5	2817179	27.06	26.24	48.25	41.5	494106.1821
FALSE	High	ALSVAVTGLGEQVK	[R].ALSVAVTGLGEQVK.[H]	1xPhospho [S3]; 1xLabel:13C(6)15N(2) [K14]	1xPhospho [S3]; 1xLabel:13C(6)15N(2) [K14]	TGGT1_232150-t26_1-p1 1xPhospho [S100]	TGGT1_232150-t26_1-p1 1xPhospho [S100]	0.000316936	0.000232671	1	1	5	TGGT1_232150	transcript=TGGT1_232150-t26_1 | gene=TGGT1_232150 | organism=Toxoplasma_gondii_GT1 | gene_product=hypothetical protein | transcript_product=hypothetical protein | location=TGGT1_chrVIII:1884936-1895884(+) | protein_length=976 | sequence_SO=chromosome | SO=protein_coding	TGGT1_232150-t26_1-p1 [98-111]	0	1459.76474	14	8.838	0.095	3.14	-3.39	0.015699229	0.123453889	0.265017112	0.430275369	32.84	0.85	8.838	6.88	18.501	0.035	0.095	0.565	3.14	2.78	4.21	-4.82	-3.39	-0.82	38140.63672	454566.125	200310.25	7493.447706	31.64	30.93	83.88	87.39	51433.91797
FALSE	High	QVSSAFSSLSTEK	[R].QVSSAFSSLSTEK.[A]	1xPhospho [S]; 1xLabel:13C(6)15N(2) [K13]	1xPhospho [S3; S4]; 1xLabel:13C(6)15N(2) [K13]	TGGT1_218580-t26_1-p1 1xPhospho [S]	TGGT1_218580-t26_1-p1 1xPhospho [S1804; S1805]	0.000360743	0.000232671	1	1	12	TGGT1_218580	transcript=TGGT1_218580-t26_1 | gene=TGGT1_218580 | organism=Toxoplasma_gondii_GT1 | gene_product=RNA methyltransferase, TrmH family protein | transcript_product=RNA methyltransferase, TrmH family protein | location=TGGT1_chrXII:1343203-1357999(+) | protein_length=2905 | sequence_SO=chromosome | SO=protein_coding	TGGT1_218580-t26_1-p1 [1802-1814]	0	1458.66033	13	100	1.618	6.64	0.69	0.01385387	0.832825913	0.2617741	0.883327785	0	13.18	100	39.688	100	0.214	1.762	1.618	6.64	5.31	6.64	-2.23	0.82	0.69	3696.168133	498788.625	6429.940492	2958.385095	96.84	21.23	69.61	87.84	1680.474634
FALSE	High	EDAANNFAR	[K].EDAANNFAR.[G]	1xLabel:13C(6)15N(4) [R9]	1xLabel:13C(6)15N(4) [R9]			0.000396855	0.000232671	1	2	19	TGGT1_316400B	transcript=TGGT1_316400B-t26_1 | gene=TGGT1_316400B | organism=Toxoplasma_gondii_GT1 | gene_product=alpha tubulin TUBA1 | transcript_product=alpha tubulin TUBA1 | location=TGGT1_chrXI:5219470-5220918(+) | protein_length=432 | sequence_SO=chromosome | SO=protein_coding	TGGT1_316400B-t26_1-p1 [76-84]	0	1017.46237	9	0.663	0.679	-0.59	-0.56	0.003904474	0.025481415	0.215458969	0.217750991	1.08	4.15	0.674	0.663	0.617	0.679	0.779	0.638	-0.57	-0.59	-0.7	-0.56	-0.36	-0.65	195357.834	129494.375	3688225.5	2872028.25	67.37	70.6	82.66	74.67	556300.5015
FALSE	High	EDDEDLDFAAVR	[R].EDDEDLDFAAVR.[D]	1xLabel:13C(6)15N(4) [R12]	1xLabel:13C(6)15N(4) [R12]			0.000264238	0.000232671	1	1	2	TGGT1_315270	transcript=TGGT1_315270-t26_1 | gene=TGGT1_315270 | organism=Toxoplasma_gondii_GT1 | gene_product=hypothetical protein | transcript_product=hypothetical protein | location=TGGT1_chrXI:4558433-4565813(-) | protein_length=780 | sequence_SO=chromosome | SO=protein_coding	TGGT1_315270-t26_1-p1 [201-212]	0	1404.6153	12	0.56	10.763	-0.84	3.43	0.937582267	0.63083451	0.974995164	0.737781354	31.62	147.83	0.179	7.451	0.56	10.763	100	0.031	-2.48	2.9	-0.84	3.43	6.64	-5.01	13713.71544	86515.63281	7969.971908	85781.53125	156.6	104.32	168.27	75.13	13713.71544
FALSE	High	EDQTEYLEDR	[K].EDQTEYLEDR.[R]					0.000362657	0.000232671	1	1	22	TGGT1_288380	transcript=TGGT1_288380-t26_1 | gene=TGGT1_288380 | organism=Toxoplasma_gondii_GT1 | gene_product=heat shock protein HSP90 | transcript_product=heat shock protein HSP90 | location=TGGT1_chrIX:2294323-2298742(+) | protein_length=708 | sequence_SO=chromosome | SO=protein_coding	TGGT1_288380-t26_1-p1 [181-190]	0	1297.55427	10	0.937	0.828	-0.09	-0.27	0.454772479	0.056346726	0.764842699	0.284757053	4.98	0.15	1.046	0.902	0.937	0.829	0.828	0.688	0.07	-0.15	-0.09	-0.27	-0.27	-0.54	562374.9922	588376.5547	2244500.75	1731768.5	25.51	21.07	34.6	30.08	562374.9922
FALSE	High	QPALEQEVPESGEDGEDARQ	[R].QPALEQEVPESGEDGEDARQ.[-]	1xLabel:13C(6)15N(4) [R19]	1xLabel:13C(6)15N(4) [R19]			0.000422764	0.000232671	1	1	2	TGGT1_203310	transcript=TGGT1_203310-t26_1 | gene=TGGT1_203310 | organism=Toxoplasma_gondii_GT1 | gene_product=dense granule protein GRA7 | transcript_product=dense granule protein GRA7 | location=TGGT1_chrVIIa:2502941-2503651(+) | protein_length=236 | sequence_SO=chromosome | SO=protein_coding	TGGT1_203310-t26_1-p1 [217-236]	1	2193.97699	20	0.775	0.642	-0.37	-0.64	0.294308624	0.149479348	0.694078584	0.466599025	20.69	4.69	0.3	0.775	0.955	0.642	0.955	0.593	-1.74	-0.37	-0.07	-0.64	-0.07	-0.75	122428.2813	94830.14063	183265.3906	175038.9844	86	109.99	89.9	83.81	55390.55078
FALSE	High	VLTQDEQER	[R].VLTQDEQER.[S]	1xLabel:13C(6)15N(4) [R9]	1xLabel:13C(6)15N(4) [R9]			0.000394632	0.000232671	1	1	22	TGGT1_235470	transcript=TGGT1_235470-t26_1 | gene=TGGT1_235470 | organism=Toxoplasma_gondii_GT1 | gene_product=myosin A | transcript_product=myosin A | location=TGGT1_chrX:4773284-4778894(+) | protein_length=831 | sequence_SO=chromosome | SO=protein_coding	TGGT1_235470-t26_1-p1 [279-287]	0	1127.55666	9	1.089	1.005	0.12	0.01	0.898106676	0.423979225	0.961295466	0.618607647	2.78	1.78	1.089	1.11	0.788	1.005	0.993	2.153	0.12	0.15	-0.34	0.01	-0.01	1.11	191702.125	212750.375	1413522	1420856.625	43.54	53.89	44.5	91.51	376149.125
FALSE	High	VFFDISIDK	[R].VFFDISIDK.[K]					0.00028067	0.000232671	1	1	14	TGGT1_205700	transcript=TGGT1_205700-t26_1 | gene=TGGT1_205700 | organism=Toxoplasma_gondii_GT1 | gene_product=cyclophilin precursor | transcript_product=cyclophilin precursor | location=TGGT1_chrVIIa:1122121-1123167(+) | protein_length=348 | sequence_SO=chromosome | SO=protein_coding	TGGT1_205700-t26_1-p1 [182-190]	0	1083.57209	9	0.845	0.893	-0.24	-0.16	0.484436805	0.061184721	0.782474256	0.296975338	10.27	3.94	0.845	66.276	0.763	0.893	0.922	0.824	-0.24	6.05	-0.39	-0.16	-0.12	-0.28	299588.125	253243.1094	5355196.5	4780442.5	89.58	69.21	66.46	62.01	299588.125
FALSE	High	ELTDTELFDR	[K].ELTDTELFDR.[L]	1xLabel:13C(6)15N(4) [R10]	1xLabel:13C(6)15N(4) [R10]			0.000271678	0.000232671	1	1	21	TGGT1_262620	transcript=TGGT1_262620-t26_1 | gene=TGGT1_262620 | organism=Toxoplasma_gondii_GT1 | gene_product=RNA recognition motif-containing protein | transcript_product=RNA recognition motif-containing protein | location=TGGT1_chrVIIb:1093901-1096823(+) | protein_length=293 | sequence_SO=chromosome | SO=protein_coding	TGGT1_262620-t26_1-p1 [81-90]	0	1248.59819	10	0.837	0.852	-0.26	-0.23	0.035458457	0.857950495	0.351237721	0.903069063	5.25	10.29	0.837	0.879	0.776	0.852	1.791	0.77	-0.26	-0.19	-0.37	-0.23	0.84	-0.38	681185.625	569985.7646	3084640.5	5525895.5	38.29	32.28	71.67	47.83	681185.625
FALSE	High	ELTSLAPSTMK	[K].ELTSLAPSTMK.[I]	1xOxidation [M10]	1xOxidation [M10]			0.000316162	0.000232671	1	1	35	TGGT1_209030	transcript=TGGT1_209030-t26_1 | gene=TGGT1_209030 | organism=Toxoplasma_gondii_GT1 | gene_product=actin ACT1 | transcript_product=actin ACT1 | location=TGGT1_chrIb:1014618-1016180(+) | protein_length=376 | sequence_SO=chromosome | SO=protein_coding	TGGT1_209030-t26_1-p1 [317-327]	0	1193.60822	11	0.754	0.724	-0.41	-0.47	0.011874469	0.057955885	0.250379212	0.287962509	3.98	7.78	0.708	0.79	0.754	0.724	0.849	0.651	-0.5	-0.34	-0.41	-0.47	-0.24	-0.62	504326.2188	398271.875	6058668.813	3945288.375	64.19	58.99	21.73	29.61	1148591.206
FALSE	High	YEAITDPEK	[R].YEAITDPEK.[L]					0.000346894	0.000232671	1	1	19	TGGT1_288380	transcript=TGGT1_288380-t26_1 | gene=TGGT1_288380 | organism=Toxoplasma_gondii_GT1 | gene_product=heat shock protein HSP90 | transcript_product=heat shock protein HSP90 | location=TGGT1_chrIX:2294323-2298742(+) | protein_length=708 | sequence_SO=chromosome | SO=protein_coding	TGGT1_288380-t26_1-p1 [48-56]	0	1065.50988	9	0.828	0.804	-0.27	-0.32	0.290230035	0.899278044	0.694078584	0.931669329	1.8	14.24	0.813	1.048	0.828	0.804	1.623	0.684	-0.3	0.07	-0.27	-0.32	0.7	-0.55	306383.5625	321009.7734	1928313.75	2876554.273	42.23	35.07	50.85	32.05	575131
FALSE	High	VHVDEDEEEEEGDEEEESGEGGR	[R].VHVDEDEEEEEGDEEEESGEGGR.[S]					0.000282644	0.000232671	1	1	1	TGGT1_253040	transcript=TGGT1_253040-t26_1 | gene=TGGT1_253040 | organism=Toxoplasma_gondii_GT1 | gene_product=actin-related protein ARP4A | transcript_product=actin-related protein ARP4A | location=TGGT1_chrIII:687256-690815(-) | protein_length=727 | sequence_SO=chromosome | SO=protein_coding	TGGT1_253040-t26_1-p1 [469-491]	0	2589.98193	23	0.733	1.077	-0.45	0.11	0.041836394	0.560606448	0.369038696	0.690401154	3.32	6.92	0.733	0.764	0.595	1.128	0.426	1.077	-0.45	-0.39	-0.75	0.17	-1.23	0.11	207836.7656	123674.4297	10408.21394	5872.210725	20.96	22.69	47.74	48.3	241038.9063
FALSE	High	YEDIVAAVK	[K].YEDIVAAVK.[E]	1xLabel:13C(6)15N(2) [K9]	1xLabel:13C(6)15N(2) [K9]			0.000474784	0.000232671	1	1	23	TGGT1_289690	transcript=TGGT1_289690-t26_1 | gene=TGGT1_289690 | organism=Toxoplasma_gondii_GT1 | gene_product=glyceraldehyde-3-phosphate dehydrogenase GAPDH1 | transcript_product=glyceraldehyde-3-phosphate dehydrogenase GAPDH1 | location=TGGT1_chrIX:3189155-3191218(-) | protein_length=489 | sequence_SO=chromosome | SO=protein_coding	TGGT1_289690-t26_1-p1 [406-414]	0	1015.55499	9	0.902	0.899	-0.15	-0.15	0.01405671	0.13386848	0.263563285	0.446599461	1.34	0.85	0.902	0.873	0.912	0.899	0.986	0.893	-0.15	-0.2	-0.13	-0.15	-0.02	-0.16	1910822.125	1742853.875	10405817	10256081.75	38.09	37.4	44.07	42.5	919239.125
FALSE	High	ASVESQLPR	[K].ASVESQLPR.[R]					0.000320061	0.000232671	1	1	41	TGGT1_203310	transcript=TGGT1_203310-t26_1 | gene=TGGT1_203310 | organism=Toxoplasma_gondii_GT1 | gene_product=dense granule protein GRA7 | transcript_product=dense granule protein GRA7 | location=TGGT1_chrVIIa:2502941-2503651(+) | protein_length=236 | sequence_SO=chromosome | SO=protein_coding	TGGT1_203310-t26_1-p1 [76-84]	0	986.52653	9	0.658	0.668	-0.6	-0.58	0.793385092	0.972813746	0.91952859	0.980897371	20.99	2.99	0.658	0.443	2.223	0.668	0.638	2.24	-0.6	-1.18	1.15	-0.58	-0.65	1.16	2857.823992	4967.926116	21410.18164	13650.06363	89.99	47.1	172.69	173.06	2857.823992
FALSE	High	ASVAFQGDDAR	[K].ASVAFQGDDAR.[V]					0.000383821	0.000232671	1	1	18	TGGT1_215220	transcript=TGGT1_215220-t26_1 | gene=TGGT1_215220 | organism=Toxoplasma_gondii_GT1 | gene_product=hypothetical protein | transcript_product=hypothetical protein | location=TGGT1_chrX:6716950-6719044(+) | protein_length=502 | sequence_SO=chromosome | SO=protein_coding	TGGT1_215220-t26_1-p1 [7-17]; [28-38]; [49-59]; [91-101]; [112-122]; [133-143]	0	1136.53308	11	0.854	0.887	-0.23	-0.17	0.007120813	0.084218578	0.232219405	0.346787633	0.28	6.82	0.885	0.852	0.854	0.887	0.939	0.819	-0.18	-0.23	-0.23	-0.17	-0.09	-0.29	140710.0781	120172.9844	3321845.5	2946003.25	120.78	122.1	67.27	63.15	533763
FALSE	High	ASSVVNNVAR	[R].ASSVVNNVAR.[C]					0.000274212	0.000232671	1	1	39	TGGT1_233460	transcript=TGGT1_233460-t26_1 | gene=TGGT1_233460 | organism=Toxoplasma_gondii_GT1 | gene_product=SAG-related sequence SRS29B | transcript_product=SAG-related sequence SRS29B | location=TGGT1_chrVIII:2660455-2661465(+) | protein_length=336 | sequence_SO=chromosome | SO=protein_coding	TGGT1_233460-t26_1-p1 [180-189]	0	1016.54833	10	0.804	0.783	-0.31	-0.35	0.052022295	0.013104262	0.40741592	0.203173414	7.79	0.18	0.804	0.869	0.721	0.781	0.844	0.783	-0.31	-0.2	-0.47	-0.36	-0.24	-0.35	1622764.75	1169832.625	41455726.45	32450934.56	95.1	96.64	37.54	34.41	5836128
FALSE	High	QSSFSFVSTGK	[R].QSSFSFVSTGK.[K]	1xPhospho [S]; 1xLabel:13C(6)15N(2) [K11]	1xPhospho [S2; S3; S5]; 1xLabel:13C(6)15N(2) [K11]	TGGT1_240220-t26_1-p1 1xPhospho [S]	TGGT1_240220-t26_1-p1 1xPhospho [S1361; S1362; S1364]	0.000367518	0.000232671	1	1	17	TGGT1_240220	transcript=TGGT1_240220-t26_1 | gene=TGGT1_240220 | organism=Toxoplasma_gondii_GT1 | gene_product=hypothetical protein | transcript_product=hypothetical protein | location=TGGT1_chrVI:1067690-1077245(+) | protein_length=1539 | sequence_SO=chromosome | SO=protein_coding	TGGT1_240220-t26_1-p1 [1360-1370]	0	1262.55441	11	7.129	0.95	2.83	-0.07	0.073001558	0.364490668	0.461890873	0.603207729	13.36	4.31	6.487	7.129	68.004	0.98	0.95	0.503	2.7	2.83	6.09	-0.03	-0.07	-0.99	99511.01563	709418.9375	10872.29086	6454.034509	73.69	4.2	68.55	68.47	102548.2969
FALSE	High	DGASAVSPIGR	[R].DGASAVSPIGR.[G]					0.000394632	0.000232671	1	1	19	TGGT1_363030	transcript=TGGT1_363030-t26_1 | gene=TGGT1_363030 | organism=Toxoplasma_gondii_GT1 | gene_product=rhoptry protein ROP8 | transcript_product=rhoptry protein ROP8 | location=AAQM03000199:1511-3196(+) | protein_length=561 | sequence_SO=contig | SO=protein_coding	TGGT1_363030-t26_1-p1 [434-444]	0	1029.53235	11	0.249	0.974	-2	-0.04	0.250522758	0.366689434	0.672962309	0.603829486	8.11	4.89	1	0.03	0.249	0.974	1.013	0.94	0	-5.06	-2	-0.04	0.02	-0.09	138673.25	22799.80664	3712201	3614339.25	110.48	163.86	23.82	20.2	719127.3125
FALSE	High	NNFLEDVPTEK	[R].NNFLEDVPTEK.[E]	1xLabel:13C(6)15N(2) [K11]	1xLabel:13C(6)15N(2) [K11]			0.000476296	0.000232671	1	1	11	TGGT1_255260	transcript=TGGT1_255260-t26_1 | gene=TGGT1_255260 | organism=Toxoplasma_gondii_GT1 | gene_product=apical membrane antigen AMA1 | transcript_product=apical membrane antigen AMA1 | location=TGGT1_chrVIIb:4856406-4860874(+) | protein_length=569 | sequence_SO=chromosome | SO=protein_coding	TGGT1_255260-t26_1-p1 [136-146]	0	1313.64632	11	0.883	1.031	-0.18	0.04	0.037834451	0.439577377	0.357883492	0.624486117	1.19	22.57	0.812	0.892	0.883	0.874	1.031	37.433	-0.3	-0.17	-0.18	-0.19	0.04	5.23	407595.875	363515.2813	582433.8125	509188.4063	61.89	64.16	85.01	30.19	286731.7813
FALSE	High	AYTFEAGNLGK	[R].AYTFEAGNLGK.[R]	1xPhospho [T3]; 1xLabel:13C(6)15N(2) [K11]	1xPhospho [T3]; 1xLabel:13C(6)15N(2) [K11]	TGGT1_254220-t26_1-p1 1xPhospho [T131]	TGGT1_254220-t26_1-p1 1xPhospho [T131]	0.00047328	0.000232671	1	1	8	TGGT1_254220	transcript=TGGT1_254220-t26_1 | gene=TGGT1_254220 | organism=Toxoplasma_gondii_GT1 | gene_product=hypothetical protein | transcript_product=hypothetical protein | location=TGGT1_chrIII:1519422-1526676(-) | protein_length=826 | sequence_SO=chromosome | SO=protein_coding	TGGT1_254220-t26_1-p1 [129-139]	0	1258.55949	11	63.6	0.933	5.99	-0.1	0.000542889	0.440208964	0.176239645	0.624486117	6.52	21.19	83.364	63.6	60.805	0.487	1.087	0.933	6.38	5.99	5.93	-1.04	0.12	-0.1	7472.696146	608524.25	9674.057402	6396.797061	33.83	24.31	24.48	35.6	7299.625789
FALSE	High	NLSVVTPPELVTDDPGDMPDCK	[K].NLSVVTPPELVTDDPGDMPDCK.[I]	1xPhospho [T12]	1xPhospho [T12]	TGGT1_293180-t26_1-p1 1xPhospho [T106]	TGGT1_293180-t26_1-p1 1xPhospho [T106]	0.000446148	0.000232671	1	1	4	TGGT1_293180	transcript=TGGT1_293180-t26_1 | gene=TGGT1_293180 | organism=Toxoplasma_gondii_GT1 | gene_product=NADP-specific glutamate dehydrogenase | transcript_product=NADP-specific glutamate dehydrogenase | location=TGGT1_chrIa:124576-129868(-) | protein_length=578 | sequence_SO=chromosome | SO=protein_coding	TGGT1_293180-t26_1-p1 [95-116]	0	2422.05537	22	0.954	0.497	-0.07	-1.01	0.269833353	0.585904673	0.683692079	0.706323454	1.32	4.29	0.954	0.963	0.748	0.497	0.438	1.873	-0.07	-0.05	-0.42	-1.01	-1.19	0.91	474810.75	457369.75	7215.555442	3721.691396	114.11	102.23	45.08	26.71	256967.75
FALSE	High	NLQYYDISAR	[R].NLQYYDISAR.[S]					0.000474784	0.000232671	1	1	15	TGGT1_248340	transcript=TGGT1_248340-t26_1 | gene=TGGT1_248340 | organism=Toxoplasma_gondii_GT1 | gene_product=GTP-binding nuclear protein ran/tc4 | transcript_product=GTP-binding nuclear protein ran/tc4 | location=TGGT1_chrXII:3749189-3752256(+) | protein_length=229 | sequence_SO=chromosome | SO=protein_coding	TGGT1_248340-t26_1-p1 [157-166]	0	1242.61133	10	0.824	0.88	-0.28	-0.18	0.328458331	0.099864357	0.707336631	0.383364605	13.9	4.56	0.938	0.228	0.824	0.88	0.915	0.762	-0.09	-2.14	-0.28	-0.18	-0.13	-0.39	337339.5938	206884	1850346.25	1692945.625	84.21	31.57	71.17	61.31	155087.7969
FALSE	High	CSYGADSTLGPVK	[R].CSYGADSTLGPVK.[L]	1xPhospho [S/Y]; 1xLabel:13C(6)15N(2) [K13]	1xPhospho [S2; Y3]; 1xLabel:13C(6)15N(2) [K13]	TGGT1_233460-t26_1-p1 1xPhospho [S/Y]	TGGT1_233460-t26_1-p1 1xPhospho [S191; Y192]	0.000465877	0.000232671	1	1	72	TGGT1_233460	transcript=TGGT1_233460-t26_1 | gene=TGGT1_233460 | organism=Toxoplasma_gondii_GT1 | gene_product=SAG-related sequence SRS29B | transcript_product=SAG-related sequence SRS29B | location=TGGT1_chrVIII:2660455-2661465(+) | protein_length=336 | sequence_SO=chromosome | SO=protein_coding	TGGT1_233460-t26_1-p1 [190-202]	0	1385.58981	13	0.663	0.361	-0.59	-1.47	0.000527598	0.197632759	0.176239645	0.511775927	0.6	0.61	0.67	0.663	0.648	1.036	0.361	0.349	-0.58	-0.59	-0.63	0.05	-1.47	-1.52	14050075.69	9109628.281	6011.506186	2098.559379	59.01	59.88	55.76	115.15	21719481.16
FALSE	High	CDNGYSGSASATSHHGK	[K].CDNGYSGSASATSHHGK.[G]	1xPhospho [Y/T/S]; 1xLabel:13C(6)15N(2) [K17]	1xPhospho [Y5; S6; S8; S10; T12; S13]; 1xLabel:13C(6)15N(2) [K17]	TGGT1_319560-t26_1-p1 1xPhospho [Y/S]	TGGT1_319560-t26_1-p1 1xPhospho [Y308; S309]	0.000399099	0.000232671	1	1	5	TGGT1_319560	transcript=TGGT1_319560-t26_1 | gene=TGGT1_319560 | organism=Toxoplasma_gondii_GT1 | gene_product=microneme protein MIC3 | transcript_product=microneme protein MIC3 | location=TGGT1_chrIV:856315-857588(+) | protein_length=383 | sequence_SO=chromosome | SO=protein_coding	TGGT1_319560-t26_1-p1 [304-320]	0	1766.66795	17	0.639	0.58	-0.65	-0.79	0.047004491	0.390229986	0.388337103	0.6084172	9.86	2.91	0.639	0.759	0.535	1.284	0.58	0.546	-0.65	-0.4	-0.9	0.36	-0.79	-0.87	1309477.25	836578.4063	7982.329624	5344.37128	42.62	59.55	25.88	23.37	1309477.25
FALSE	High	CFDTMNGAQFGGR	[K].CFDTMNGAQFGGR.[S]	1xPhospho [T4]	1xPhospho [T4]	TGGT1_224720-t26_1-p1 1xPhospho [T199]	TGGT1_224720-t26_1-p1 1xPhospho [T199]	0.000396855	0.000232671	1	1	9	TGGT1_224720	transcript=TGGT1_224720-t26_1 | gene=TGGT1_224720 | organism=Toxoplasma_gondii_GT1 | gene_product=SPOC domain-containing protein | transcript_product=SPOC domain-containing protein | location=TGGT1_chrX:2763216-2767432(-) | protein_length=704 | sequence_SO=chromosome | SO=protein_coding	TGGT1_224720-t26_1-p1 [196-208]	0	1483.54941	13	0.846	1.137	-0.24	0.19	0.084275819	0.956330905	0.491042305	0.969817943	4.97	27.49	0.886	0.846	0.717	0.625	1.348	1.137	-0.18	-0.24	-0.48	-0.68	0.43	0.19	407475.8125	344776.4688	6527.397761	4145.104568	79.06	67.78	34.31	50.26	278386.7813
FALSE	High	CMYTQGALPAAAAR	[R].CMYTQGALPAAAAR.[S]	1xPhospho [T/Y]	1xPhospho [Y3; T4]	TGGT1_246460-t26_1-p1 1xPhospho [T/Y]	TGGT1_246460-t26_1-p1 1xPhospho [Y360; T361]	0.000416631	0.000232671	1	1	2	TGGT1_246460	transcript=TGGT1_246460-t26_1 | gene=TGGT1_246460 | organism=Toxoplasma_gondii_GT1 | gene_product=hypothetical protein | transcript_product=hypothetical protein | location=TGGT1_chrXII:2716581-2719461(+) | protein_length=634 | sequence_SO=chromosome | SO=protein_coding	TGGT1_246460-t26_1-p1 [358-371]	0	1503.6484	14	32.558	0.531	5.02	-0.91	0.016989739	0.662313196	0.269270022	0.760763834	36.83	10.78	24.471	100	32.558	0.531	0.394	2.154	4.61	6.64	5.02	-0.91	-1.34	1.11	1411.007719	139800.1875	3569.120998	4223.498962	116.59	83.5	64.1	53.36	1411.007719
FALSE	High	NPENTIFDAK	[R].NPENTIFDAK.[R]					0.00026731	0.000232671	1	1	33	TGGT1_273760	transcript=TGGT1_273760-t26_1 | gene=TGGT1_273760 | organism=Toxoplasma_gondii_GT1 | gene_product=heat shock protein HSP70 | transcript_product=heat shock protein HSP70 | location=TGGT1_chrVIII:3285695-3287698(-) | protein_length=667 | sequence_SO=chromosome | SO=protein_coding	TGGT1_273760-t26_1-p1 [62-71]	0	1148.55823	10	0.819	0.757	-0.29	-0.4	0.038426923	0.205720844	0.359683885	0.516180634	4.84	9.43	0.819	0.858	0.739	0.757	0.841	0.363	-0.29	-0.22	-0.44	-0.4	-0.25	-1.46	776241.1875	573891.4375	4652035.227	3519418.25	9.65	7.57	98.46	107.54	792383.5625
FALSE	High	DSTLIMQLLR	[K].DSTLIMQLLR.[D]	1xOxidation [M6]; 1xLabel:13C(6)15N(4) [R10]	1xOxidation [M6]; 1xLabel:13C(6)15N(4) [R10]			0.000404804	0.000232671	1	1	8	TGGT1_263090	transcript=TGGT1_263090-t26_1 | gene=TGGT1_263090 | organism=Toxoplasma_gondii_GT1 | gene_product=14-3-3 protein | transcript_product=14-3-3 protein | location=TGGT1_chrVIIb:786880-789511(+) | protein_length=323 | sequence_SO=chromosome | SO=protein_coding	TGGT1_263090-t26_1-p1 [285-294]	0	1215.6641	10	0.417	0.501	-1.26	-1	0.336056434	0.110059176	0.711852554	0.404505234	24.63	4.2	0.417	1.173	0.018	0.501	0.445	0.854	-1.26	0.23	-5.82	-1	-1.17	-0.23	404135.6563	130930.4297	1978086.156	879959.8438	55.39	82.45	56.34	88.99	404135.6563
FALSE	High	DSVTYTEHAR	[K].DSVTYTEHAR.[R]					0.000307833	0.000232671	1	1	28	TGGT1_239260	transcript=TGGT1_239260-t26_1 | gene=TGGT1_239260 | organism=Toxoplasma_gondii_GT1 | gene_product=histone H4 | transcript_product=histone H4 | location=TGGT1_chrVI:491746-492057(-) | protein_length=103 | sequence_SO=chromosome | SO=protein_coding	TGGT1_239260-t26_1-p1 [69-78]	0	1178.54364	10	0.792	0.892	-0.34	-0.16	0.056979315	0.918654111	0.421429864	0.944685888	7.13	10.87	0.792	0.886	0.731	0.81	0.892	1.476	-0.34	-0.18	-0.45	-0.3	-0.16	0.56	319542.5469	269306.8203	6236720.5	8493868.75	82.51	81.51	26.47	30.12	1162737.875
FALSE	High	QVLEDADLQK	[K].QVLEDADLQK.[S]	1xLabel:13C(6)15N(2) [K10]	1xLabel:13C(6)15N(2) [K10]			0.000282644	0.000232671	1	1	24	TGGT1_311720	transcript=TGGT1_311720-t26_1 | gene=TGGT1_311720 | organism=Toxoplasma_gondii_GT1 | gene_product=chaperonin protein BiP | transcript_product=chaperonin protein BiP | location=TGGT1_chrXI:2188121-2191497(-) | protein_length=668 | sequence_SO=chromosome | SO=protein_coding	TGGT1_311720-t26_1-p1 [352-361]	0	1166.61429	10	0.662	0.695	-0.6	-0.52	0.009001509	0.008360439	0.238541183	0.199491024	3.76	2.52	0.662	0.713	0.623	0.695	0.72	0.64	-0.6	-0.49	-0.68	-0.52	-0.47	-0.64	1345363.475	884857.3125	7830937.58	5636128	10.53	17.13	25.9	22.43	1337417.098
FALSE	High	APFDLFETR	[R].APFDLFETR.[K]					0.000301974	0.000232671	1	1	15	TGGT1_288380	transcript=TGGT1_288380-t26_1 | gene=TGGT1_288380 | organism=Toxoplasma_gondii_GT1 | gene_product=heat shock protein HSP90 | transcript_product=heat shock protein HSP90 | location=TGGT1_chrIX:2294323-2298742(+) | protein_length=708 | sequence_SO=chromosome | SO=protein_coding	TGGT1_288380-t26_1-p1 [324-332]	0	1095.54694	9	0.896	0.855	-0.16	-0.23	0.136325266	0.076051828	0.582221067	0.330601366	5.44	1.13	0.896	0.937	0.767	0.855	0.864	0.713	-0.16	-0.09	-0.38	-0.23	-0.21	-0.49	5467974.027	4898671.063	4918655	3508163.25	41.26	30.87	55.97	57.59	5467974.027
FALSE	High	DVQATVIGTHGDCMVPLVR	[R].DVQATVIGTHGDCMVPLVR.[Y]	1xPhospho [T]; 1xLabel:13C(6)15N(4) [R19]	1xPhospho [T5; T9]; 1xLabel:13C(6)15N(4) [R19]	TGGT1_232350-t26_1-p1 1xPhospho [T]	TGGT1_232350-t26_1-p1 1xPhospho [T183; T187]	0.000468815	0.000232671	1	1	13	TGGT1_232350	transcript=TGGT1_232350-t26_1 | gene=TGGT1_232350 | organism=Toxoplasma_gondii_GT1 | gene_product=lactate dehydrogenase LDH1 | transcript_product=lactate dehydrogenase LDH1 | location=TGGT1_chrVIII:2023599-2025126(+) | protein_length=329 | sequence_SO=chromosome | SO=protein_coding	TGGT1_232350-t26_1-p1 [179-197]	0	2100.98454	19	1.07	1.393	0.1	0.48	0.296307613	0.252434511	0.695043547	0.547599557	1.91	31.22	1.057	1.686	1.07	1.393	1.1	3.458	0.08	0.75	0.1	0.48	0.14	1.79	2296314.391	3872312.516	6508.421	9067.347406	70.45	57.83	55.32	7.97	1744871.219
FALSE	High	QVHPETGISK	[K].QVHPETGISK.[K]					0.000287318	0.000232671	1	2	28	TGGT1_305160	transcript=TGGT1_305160-t26_1 | gene=TGGT1_305160 | organism=Toxoplasma_gondii_GT1 | gene_product=histone H2Ba | transcript_product=histone H2Ba | location=TGGT1_chrIX:5039074-5039424(+) | protein_length=116 | sequence_SO=chromosome | SO=protein_coding	TGGT1_305160-t26_1-p1 [39-48]	0	1095.5793	10	0.647	0.643	-0.63	-0.64	0.017509512	0.078468613	0.274150956	0.335830371	1.21	2.38	0.647	0.75	0.635	0.668	0.383	0.643	-0.63	-0.42	-0.66	-0.58	-1.38	-0.64	1202131.625	778022.25	7928187.5	3037560.25	18.07	9.75	50.97	61.98	1202131.625
FALSE	High	NQPGFVLLGR	[R].NQPGFVLLGR.[T]					0.000344228	0.000232671	1	1	17	TGGT1_226960	transcript=TGGT1_226960-t26_1 | gene=TGGT1_226960 | organism=Toxoplasma_gondii_GT1 | gene_product=phosphofructokinase PFKII | transcript_product=phosphofructokinase PFKII | location=TGGT1_chrX:1093641-1104060(-) | protein_length=1225 | sequence_SO=chromosome | SO=protein_coding	TGGT1_226960-t26_1-p1 [734-743]	0	1100.6211	10	0.819	0.789	-0.29	-0.34	0.07270233	0.435271815	0.461557876	0.622526872	2.33	77.64	0.819	0.931	0.799	0.789	1.453	0.01	-0.29	-0.1	-0.32	-0.34	0.54	-6.64	267947.1641	219326.125	2115222.438	1499328	32.08	25.56	78.7	100.43	267947.1641
FALSE	High	VSINEASTIK	[K].VSINEASTIK.[A]	1xLabel:13C(6)15N(2) [K10]	1xLabel:13C(6)15N(2) [K10]			0.000421525	0.000232671	1	1	24	TGGT1_293690	transcript=TGGT1_293690-t26_1 | gene=TGGT1_293690 | organism=Toxoplasma_gondii_GT1 | gene_product=profilin PRF | transcript_product=profilin PRF | location=TGGT1_chrIa:496750-498091(-) | protein_length=165 | sequence_SO=chromosome | SO=protein_coding	TGGT1_293690-t26_1-p1 [67-76]	0	1069.59791	10	0.748	0.754	-0.42	-0.41	0.005246665	0.003010505	0.221443478	0.197598772	2.33	2.13	0.748	0.781	0.727	0.754	0.776	0.735	-0.42	-0.36	-0.46	-0.41	-0.37	-0.44	799237.1875	624330.6875	8064697.984	6256872.5	30.31	30.62	31.39	29.28	1159369.125
FALSE	High	YSAQFSQYIK	[K].YSAQFSQYIK.[N]					0.000424008	0.000232671	1	1	12	TGGT1_320050	transcript=TGGT1_320050-t26_1 | gene=TGGT1_320050 | organism=Toxoplasma_gondii_GT1 | gene_product=ribosomal protein RPL5 | transcript_product=ribosomal protein RPL5 | location=TGGT1_chrIV:494655-497683(+) | protein_length=310 | sequence_SO=chromosome | SO=protein_coding	TGGT1_320050-t26_1-p1 [222-231]	0	1234.61026	10	0.753	0.873	-0.41	-0.2	0.287662277	0.457152194	0.694078584	0.62951546	11.3	7.67	0.753	0.854	0.178	0.814	0.873	100	-0.41	-0.23	-2.49	-0.3	-0.2	6.64	53122.10547	45383.05078	855185.25	938843.25	77.78	87.74	87.17	76.24	91725.96875
FALSE	High	ITYFGTLTQK	[K].ITYFGTLTQK.[A]					0.000442102	0.000232671	1	1	15	TGGT1_308020	transcript=TGGT1_308020-t26_1 | gene=TGGT1_308020 | organism=Toxoplasma_gondii_GT1 | gene_product=SAG-related sequence SRS57 | transcript_product=SAG-related sequence SRS57 | location=TGGT1_chrXII:456740-457897(-) | protein_length=385 | sequence_SO=chromosome | SO=protein_coding	TGGT1_308020-t26_1-p1 [55-64]	0	1171.63575	10	0.75	0.751	-0.42	-0.41	0.015625879	0.278167051	0.265017112	0.567294949	4.63	0.5	0.75	0.792	0.696	0.746	0.751	1.063	-0.42	-0.34	-0.52	-0.42	-0.41	0.09	284943.4063	198345.5	3178756.648	2387066	33.67	30.56	50.2	72.45	300613.8438
FALSE	High	AEGQFENIVR	[K].AEGQFENIVR.[G]					0.000300535	0.000232671	1	1	21	TGGT1_288380	transcript=TGGT1_288380-t26_1 | gene=TGGT1_288380 | organism=Toxoplasma_gondii_GT1 | gene_product=heat shock protein HSP90 | transcript_product=heat shock protein HSP90 | location=TGGT1_chrIX:2294323-2298742(+) | protein_length=708 | sequence_SO=chromosome | SO=protein_coding	TGGT1_288380-t26_1-p1 [162-171]	0	1162.58511	10	0.021	0.01	-5.56	-6.64	0.028687574	0.008521395	0.325495986	0.199491024	0.03	0	0.01	0.021	0.03	0.01	0.01	0.01	-6.64	-5.56	-5.06	-6.64	-6.64	-6.64	413751.7813	8152.88134	4252939	10860.74882	57.58	64.29	54.63	42.12	996256.3125
FALSE	High	TVDKDNDGLLDLSEIR	[K].TVDKDNDGLLDLSEIR.[I]					0.000359791	0.000232671	1	1	17	TGGT1_229480	transcript=TGGT1_229480-t26_1 | gene=TGGT1_229480 | organism=Toxoplasma_gondii_GT1 | gene_product=putative calcium binding protein precursor | transcript_product=putative calcium binding protein precursor | location=TGGT1_chrVIII:289042-291582(-) | protein_length=335 | sequence_SO=chromosome | SO=protein_coding	TGGT1_229480-t26_1-p1 [164-179]	1	1802.91305	16	0.67	0.785	-0.58	-0.35	0.051891172	0.03950802	0.407135089	0.244867746	0.02	6.98	0.843	0.67	0.67	0.859	0.785	0.725	-0.25	-0.58	-0.58	-0.22	-0.35	-0.46	226918.7747	191398.4531	1547454.875	1315851.5	30.57	25.35	84.46	77.03	226918.7747
FALSE	High	YSSVQEPQAK	[R].YSSVQEPQAK.[V]	1xLabel:13C(6)15N(2) [K10]	1xLabel:13C(6)15N(2) [K10]			0.000461528	0.000232671	1	1	14	TGGT1_275440	transcript=TGGT1_275440-t26_1 | gene=TGGT1_275440 | organism=Toxoplasma_gondii_GT1 | gene_product=dense granule protein GRA6 | transcript_product=dense granule protein GRA6 | location=TGGT1_chrX:7158307-7158999(-) | protein_length=223 | sequence_SO=chromosome | SO=protein_coding	TGGT1_275440-t26_1-p1 [132-141]	0	1144.57243	10	0.069	0.01	-3.86	-6.64	0.016516877	0.168916036	0.269270022	0.488880138	0.38	0	0.032	0.069	0.11	0.01	0.01	0.805	-4.98	-3.86	-3.19	-6.64	-6.64	-0.31	129596.8828	12690.07702	2536122	6420.160816	73.29	20.01	36.44	172.25	400015.0938
FALSE	High	TVVAEEGAAGLR	[R].TVVAEEGAAGLR.[L]					0.000450256	0.000232671	1	1	11	TGGT1_278990	transcript=TGGT1_278990-t26_1 | gene=TGGT1_278990 | organism=Toxoplasma_gondii_GT1 | gene_product=putative phosphate carrier | transcript_product=putative phosphate carrier | location=TGGT1_chrXII:5622211-5625652(-) | protein_length=479 | sequence_SO=chromosome | SO=protein_coding	TGGT1_278990-t26_1-p1 [230-241]	0	1172.62698	12	0.036	0.712	-4.78	-0.49	0.071309574	0.126357891	0.458698921	0.434971358	0.14	12.06	0.01	0.074	0.036	0.826	0.471	0.712	-6.64	-3.76	-4.78	-0.28	-1.09	-0.49	153739.6621	5593.583379	3312545.25	1771101.25	50.07	83.88	30.02	19.4	297216.5313
FALSE	High	IVDLYIPR	[R].IVDLYIPR.[K]					0.000356028	0.000232671	1	1	19	TGGT1_259240	transcript=TGGT1_259240-t26_1 | gene=TGGT1_259240 | organism=Toxoplasma_gondii_GT1 | gene_product=ribosomal protein RPS21 | transcript_product=ribosomal protein RPS21 | location=TGGT1_chrVIIb:2808644-2809838(-) | protein_length=82 | sequence_SO=chromosome | SO=protein_coding	TGGT1_259240-t26_1-p1 [8-15]	0	988.58259	8	0.767	0.758	-0.38	-0.4	0.068746863	0.069350062	0.450450033	0.315487328	2.2	1.14	0.747	0.906	0.767	0.758	0.906	0.748	-0.42	-0.14	-0.38	-0.4	-0.14	-0.42	392214.4375	293086.0313	2608039.102	2362547	48.69	43.74	100.25	94.34	392214.4375
FALSE	High	IVDVPIGPGLLGR	[R].IVDVPIGPGLLGR.[V]					0.000278713	0.000232671	1	1	9	TGGT1_204400	transcript=TGGT1_204400-t26_1 | gene=TGGT1_204400 | organism=Toxoplasma_gondii_GT1 | gene_product=putative ATPase synthase subunit alpha | transcript_product=putative ATPase synthase subunit alpha | location=TGGT1_chrVIIa:1716199-1723634(+) | protein_length=577 | sequence_SO=chromosome | SO=protein_coding	TGGT1_204400-t26_1-p1 [145-157]	0	1305.7889	13	0.873	0.91	-0.2	-0.14	0.085614388	0.039354443	0.492869783	0.244697039	0.21	3.66	0.874	0.873	0.726	0.937	0.91	0.874	-0.19	-0.2	-0.46	-0.09	-0.14	-0.19	374892.3438	327193.5938	2860383.75	2602218.75	61.93	50.08	72.84	69.48	343176.9063
FALSE	High	YQNDVYLLPK	[R].YQNDVYLLPK.[E]					0.000301253	0.000232671	1	1	10	TGGT1_225050	transcript=TGGT1_225050-t26_1 | gene=TGGT1_225050 | organism=Toxoplasma_gondii_GT1 | gene_product=putative adenosylhomocysteinase | transcript_product=putative adenosylhomocysteinase | location=TGGT1_chrX:2464799-2467238(-) | protein_length=588 | sequence_SO=chromosome | SO=protein_coding	TGGT1_225050-t26_1-p1 [535-544]	0	1252.65721	10	0.766	0.79	-0.38	-0.34	0.188472393	0.009420151	0.626424419	0.199491024	16.66	1.16	0.913	0.501	0.766	0.837	0.78	0.79	-0.13	-1	-0.38	-0.26	-0.36	-0.34	302922.1875	162551.7656	2537443.719	1979394.125	40.75	45.51	63.74	62.39	178134.625
FALSE	High	QEEIEVEVPQVK	[K].QEEIEVEVPQVK.[F]					0.000425259	0.000232671	1	1	5	TGGT1_220270	transcript=TGGT1_220270-t26_1 | gene=TGGT1_220270 | organism=Toxoplasma_gondii_GT1 | gene_product=alveolin domain containing intermediate filament IMC6 | transcript_product=alveolin domain containing intermediate filament IMC6 | location=TGGT1_chrV:152699-154033(-) | protein_length=444 | sequence_SO=chromosome | SO=protein_coding	TGGT1_220270-t26_1-p1 [225-236]	0	1426.7424	12	0.091	0.059	-3.46	-4.09	0.02085778	0.109216297	0.286526772	0.403621613	0.52	0.34	0.173	0.091	0.052	0.446	0.02	0.059	-2.53	-3.46	-4.26	-1.17	-5.63	-4.09	69296.79688	6292.818046	63225.10547	4485.892023	94.33	47.9	148.38	76.55	22185.9043
FALSE	High	GDEELDTLIK	[R].GDEELDTLIK.[A]					0.000274849	0.000232671	1	1	29	TGGT1_300200	transcript=TGGT1_300200-t26_1 | gene=TGGT1_300200 | organism=Toxoplasma_gondii_GT1 | gene_product=histone H2AZ | transcript_product=histone H2AZ | location=TGGT1_chrXII:122117-123855(-) | protein_length=155 | sequence_SO=chromosome | SO=protein_coding	TGGT1_300200-t26_1-p1 [115-124]	0	1132.57321	10	0.675	0.664	-0.57	-0.59	0.028889743	0.00917855	0.325495986	0.199491024	6.85	0.42	0.607	0.765	0.675	0.664	0.738	0.66	-0.72	-0.39	-0.57	-0.59	-0.44	-0.6	686981.625	525860.25	4712179.5	3478356.25	37.18	37.54	62.45	58.7	657285.0625
FALSE	High	AESYSSYIFK	[R].AESYSSYIFK.[V]					0.000303424	0.000232671	1	2	27	TGGT1_305160	transcript=TGGT1_305160-t26_1 | gene=TGGT1_305160 | organism=Toxoplasma_gondii_GT1 | gene_product=histone H2Ba | transcript_product=histone H2Ba | location=TGGT1_chrIX:5039074-5039424(+) | protein_length=116 | sequence_SO=chromosome | SO=protein_coding	TGGT1_305160-t26_1-p1 [26-35]	0	1194.56773	10	0.697	0.681	-0.52	-0.55	0.017109433	0.661441152	0.269982572	0.759874554	4.62	3.69	0.652	0.766	0.697	0.681	1.502	0.644	-0.62	-0.38	-0.52	-0.55	0.59	-0.63	1053213.25	687131.125	14887582	22354225.03	47.56	46.37	77.99	60.71	1053213.25
FALSE	High	SGEAYEEDDEDEHPGQQR	[R].SGEAYEEDDEDEHPGQQR.[V]					0.000482425	0.000232671	1	1	7	TGGT1_311240	transcript=TGGT1_311240-t26_1 | gene=TGGT1_311240 | organism=Toxoplasma_gondii_GT1 | gene_product=putative DnaJ family chaperone | transcript_product=putative DnaJ family chaperone | location=TGGT1_chrXI:1865804-1870827(-) | protein_length=426 | sequence_SO=chromosome | SO=protein_coding	TGGT1_311240-t26_1-p1 [403-420]	0	2090.81697	18	0.829	0.746	-0.27	-0.42	0.261825166	0.049588799	0.67687558	0.26758357	3.71	8.41	0.829	0.859	0.333	0.746	0.844	0.67	-0.27	-0.22	-1.59	-0.42	-0.25	-0.58	275152.9375	228023.7344	285345.875	240761.6406	25.05	58.53	45.75	42.7	275152.9375
FALSE	High	SGDDVVSLK	[K].SGDDVVSLK.[E]					0.000313095	0.000232671	1	1	16	TGGT1_288380	transcript=TGGT1_288380-t26_1 | gene=TGGT1_288380 | organism=Toxoplasma_gondii_GT1 | gene_product=heat shock protein HSP90 | transcript_product=heat shock protein HSP90 | location=TGGT1_chrIX:2294323-2298742(+) | protein_length=708 | sequence_SO=chromosome | SO=protein_coding	TGGT1_288380-t26_1-p1 [447-455]	0	919.4731	9	69.898	86.529	6.13	6.44	0.23692569	0.222908447	0.662112134	0.528098535	2.12	23.08	70.9	69.898	0.591	86.529	100	0.654	6.15	6.13	-0.76	6.44	6.64	-0.61	6270.626928	263847.6973	24675.81055	2864513.25	65.41	91.82	171.11	25.66	6270.626928
FALSE	High	ISQYQVVGR	[K].ISQYQVVGR.[K]	1xLabel:13C(6)15N(4) [R9]	1xLabel:13C(6)15N(4) [R9]			0.000435493	0.000232671	1	1	8	TGGT1_262670	transcript=TGGT1_262670-t26_1 | gene=TGGT1_262670 | organism=Toxoplasma_gondii_GT1 | gene_product=ribosomal protein RPL18A | transcript_product=ribosomal protein RPL18A | location=TGGT1_chrVIIb:1067095-1069205(+) | protein_length=183 | sequence_SO=chromosome | SO=protein_coding	TGGT1_262670-t26_1-p1 [11-19]	0	1059.58209	9	10.835	0.854	3.44	-0.23	0.205861946	0.141488945	0.644659629	0.457834646	84.95	5	0.886	17.044	10.835	0.894	0.653	0.854	-0.17	4.09	3.44	-0.16	-0.61	-0.23	11945.21726	203588.8594	3487332.25	2979241.906	158.97	55.87	45.32	30.82	334443.4375
FALSE	High	FADENFSYK	[K].FADENFSYK.[H]					0.000338995	0.000232671	1	1	23	TGGT1_205700	transcript=TGGT1_205700-t26_1 | gene=TGGT1_205700 | organism=Toxoplasma_gondii_GT1 | gene_product=cyclophilin precursor | transcript_product=cyclophilin precursor | location=TGGT1_chrVIIa:1122121-1123167(+) | protein_length=348 | sequence_SO=chromosome | SO=protein_coding	TGGT1_205700-t26_1-p1 [266-274]	0	1120.49457	9	0.906	0.874	-0.14	-0.2	0.025508565	0.037151847	0.308784251	0.241642585	0.63	4.39	0.911	0.906	0.859	0.907	0.874	0.824	-0.13	-0.14	-0.22	-0.14	-0.2	-0.28	1052845.125	958921	4378974	3825339.25	34.34	31.5	30.72	25.67	1052845.125
FALSE	High	IYSVNEGNYK	[R].IYSVNEGNYK.[A]					0.000416631	0.000232671	1	1	8	TGGT1_247510	transcript=TGGT1_247510-t26_1 | gene=TGGT1_247510 | organism=Toxoplasma_gondii_GT1 | gene_product=fructose-bisphospatase II | transcript_product=fructose-bisphospatase II | location=TGGT1_chrXII:3317257-3321142(+) | protein_length=381 | sequence_SO=chromosome | SO=protein_coding	TGGT1_247510-t26_1-p1 [240-249]	0	1186.57388	10	0.658	0.709	-0.6	-0.5	0.030919101	0.125870957	0.328928406	0.434056047	6.11	6.77	0.72	0.658	0.547	0.774	0.417	0.709	-0.47	-0.6	-0.87	-0.37	-1.26	-0.5	190480.5781	130617.6797	2219184	1371764.625	19.01	23.6	50.31	30.33	181329.5938
FALSE	High	LYESVLAFR	[R].LYESVLAFR.[R]					0.000314623	0.000232671	1	1	18	TGGT1_215980	transcript=TGGT1_215980-t26_1 | gene=TGGT1_215980 | organism=Toxoplasma_gondii_GT1 | gene_product=hypothetical protein | transcript_product=hypothetical protein | location=TGGT1_chrXI:6414554-6415186(+) | protein_length=210 | sequence_SO=chromosome | SO=protein_coding	TGGT1_215980-t26_1-p1 [93-101]	0	1097.59897	9	1.162	0.851	0.22	-0.23	0.086776074	0.645310758	0.494123165	0.747982589	7.82	24.97	1.057	1.162	1.223	0.851	0.653	1.302	0.08	0.22	0.29	-0.23	-0.61	0.38	418169.2188	441984	3551078.625	2991460.25	36.67	40.77	47.88	82.56	418169.2188
FALSE	High	YISEFSGEEGKK	[R].YISEFSGEEGKK.[Q]					0.000439438	0.000232671	1	1	23	TGGT1_263090	transcript=TGGT1_263090-t26_1 | gene=TGGT1_263090 | organism=Toxoplasma_gondii_GT1 | gene_product=14-3-3 protein | transcript_product=14-3-3 protein | location=TGGT1_chrVIIb:786880-789511(+) | protein_length=323 | sequence_SO=chromosome | SO=protein_coding	TGGT1_263090-t26_1-p1 [200-211]	1	1373.65834	12	0.714	0.752	-0.49	-0.41	0.007117792	0.003062257	0.232219405	0.197598772	0.46	0.6	0.709	0.771	0.714	0.752	0.757	0.718	-0.5	-0.38	-0.49	-0.41	-0.4	-0.48	1025193.688	776345.5	5355196.76	4055485.875	11.13	8.85	37.41	34.51	1225119.146
FALSE	High	LVPELTEEQQR	[R].LVPELTEEQQR.[G]					0.000271678	0.000232671	1	1	30	TGGT1_203310	transcript=TGGT1_203310-t26_1 | gene=TGGT1_203310 | organism=Toxoplasma_gondii_GT1 | gene_product=dense granule protein GRA7 | transcript_product=dense granule protein GRA7 | location=TGGT1_chrVIIa:2502941-2503651(+) | protein_length=236 | sequence_SO=chromosome | SO=protein_coding	TGGT1_203310-t26_1-p1 [160-170]	0	1341.70087	11	1.009	1.01	0.01	0.01	0.635638147	0.594924692	0.849393229	0.712881524	6.32	6.64	0.966	1.009	1.086	0.965	1.01	1.109	-0.05	0.01	0.12	-0.05	0.01	0.15	1372750.102	1385040.118	16036255	17787559.28	14.88	21.01	42.96	43.92	1255399.375
FALSE	High	IVEISQVDYR	[K].IVEISQVDYR.[D]					0.000310072	0.000232671	1	1	13	TGGT1_231630	transcript=TGGT1_231630-t26_1 | gene=TGGT1_231630 | organism=Toxoplasma_gondii_GT1 | gene_product=alveolin domain containing intermediate filament IMC4 | transcript_product=alveolin domain containing intermediate filament IMC4 | location=TGGT1_chrVIII:1508307-1510463(-) | protein_length=452 | sequence_SO=chromosome | SO=protein_coding	TGGT1_231630-t26_1-p1 [160-169]	0	1221.64738	10	16.553	18.023	4.05	4.17	0.2291372	0.253816828	0.658071721	0.548629258	141.37	142.64	16.553	60.915	0.769	100	18.023	0.683	4.05	5.93	-0.38	6.64	4.17	-0.55	8494.808594	264348.8438	102137.3223	1840830.375	163.94	32.2	167.23	50.64	8494.808594
FALSE	High	FPLVSDLDK	[R].FPLVSDLDK.[T]	1xLabel:13C(6)15N(2) [K9]	1xLabel:13C(6)15N(2) [K9]			0.000380674	0.000232671	1	1	21	TGGT1_230410	transcript=TGGT1_230410-t26_1 | gene=TGGT1_230410 | organism=Toxoplasma_gondii_GT1 | gene_product=peroxiredoxin PRX3 | transcript_product=peroxiredoxin PRX3 | location=TGGT1_chrVIII:753559-755687(-) | protein_length=283 | sequence_SO=chromosome | SO=protein_coding	TGGT1_230410-t26_1-p1 [184-192]	0	1041.57064	9	0.798	0.799	-0.33	-0.32	0.354507736	0.247588167	0.722062704	0.545002751	32.8	14.47	0.352	1.075	0.798	0.799	1.027	0.677	-1.51	0.1	-0.33	-0.32	0.04	-0.56	410127.5625	327297.9668	2774062.484	2849530.25	18.88	35.58	73.59	61.04	528851.7969
FALSE	High	AGEFTLSLK	[K].AGEFTLSLK.[T]					0.000335576	0.000232671	1	1	12	TGGT1_263300	transcript=TGGT1_263300-t26_1 | gene=TGGT1_263300 | organism=Toxoplasma_gondii_GT1 | gene_product=eukaryotic porin protein | transcript_product=eukaryotic porin protein | location=TGGT1_chrVIIb:618828-622551(-) | protein_length=290 | sequence_SO=chromosome | SO=protein_coding	TGGT1_263300-t26_1-p1 [172-180]	0	965.53022	9	0.761	0.787	-0.39	-0.34	0.267820773	0.005248653	0.681627625	0.197598772	22.02	2.37	0.761	0.956	0.365	0.787	0.814	0.767	-0.39	-0.06	-1.46	-0.34	-0.3	-0.38	223492.8906	101996.1094	2162102.25	1760307	47.38	59.38	66.86	64.16	307011.2188
FALSE	High	IVNSEEIQR	[R].IVNSEEIQR.[V]					0.000365561	0.000232671	1	1	16	TGGT1_309120	transcript=TGGT1_309120-t26_1 | gene=TGGT1_309120 | organism=Toxoplasma_gondii_GT1 | gene_product=ribosomal protein RPL4 | transcript_product=ribosomal protein RPL4 | location=TGGT1_chrXI:476484-477734(-) | protein_length=416 | sequence_SO=chromosome | SO=protein_coding	TGGT1_309120-t26_1-p1 [295-303]	0	1087.57421	9	0.851	0.829	-0.23	-0.27	0.218225208	0.095414599	0.654338595	0.372976097	5.31	9.67	0.851	1.012	0.809	0.829	0.907	0.717	-0.23	0.02	-0.31	-0.27	-0.14	-0.48	243201.3438	196668.5938	3361449.25	2785550	63.82	59.91	46.11	33.71	595621.375
FALSE	High	ILLLDDDR	[K].ILLLDDDR.[A]	1xLabel:13C(6)15N(4) [R8]	1xLabel:13C(6)15N(4) [R8]			0.00109022	0.000254605	1	1	4	TGGT1_243730	transcript=TGGT1_243730-t26_1 | gene=TGGT1_243730 | organism=Toxoplasma_gondii_GT1 | gene_product=rhoptry protein ROP9 | transcript_product=rhoptry protein ROP9 | location=TGGT1_chrVI:2733555-2736099(+) | protein_length=353 | sequence_SO=chromosome | SO=protein_coding	TGGT1_243730-t26_1-p1 [308-315]	0	982.54431	8	28.323	0.88	4.82	-0.19	0.206105127	0.773743807	0.644977072	0.840757577	143.64	6.92	0.882	28.323	96.132	0.827	1.74	0.88	-0.18	4.82	6.59	-0.27	0.8	-0.19	5432.244136	153858.8594	1082324.434	1882759.375	158.4	44.47	83.53	65.43	137146.5781
FALSE	High	QQLKDDIGFLTGERE	[K].QQLKDDIGFLTGERE.[-]	1xLabel:13C(6)15N(2) [K4]; 1xLabel:13C(6)15N(4) [R14]	1xLabel:13C(6)15N(2) [K4]; 1xLabel:13C(6)15N(4) [R14]			0.000608454	0.000254605	1	1	14	TGGT1_270250	transcript=TGGT1_270250-t26_1 | gene=TGGT1_270250 | organism=Toxoplasma_gondii_GT1 | gene_product=dense granule protein GRA1 | transcript_product=dense granule protein GRA1 | location=TGGT1_chrVIII:5308049-5308756(-) | protein_length=190 | sequence_SO=chromosome | SO=protein_coding	TGGT1_270250-t26_1-p1 [176-190]	2	1766.90382	15	1.003	1.066	0	0.09	0.701532516	0.389437037	0.877916287	0.608035389	6.12	3.35	0.962	1.003	1.087	0.969	1.066	1.091	-0.06	0	0.12	-0.05	0.09	0.13	936101.8125	939039.125	5454437	5282807.337	26.18	31.68	58.22	62.69	632789.875
FALSE	High	QLSEQVLR	[K].QLSEQVLR.[L]					0.00114848	0.000254605	1	1	15	TGGT1_363030	transcript=TGGT1_363030-t26_1 | gene=TGGT1_363030 | organism=Toxoplasma_gondii_GT1 | gene_product=rhoptry protein ROP8 | transcript_product=rhoptry protein ROP8 | location=AAQM03000199:1511-3196(+) | protein_length=561 | sequence_SO=contig | SO=protein_coding	TGGT1_363030-t26_1-p1 [297-304]	0	972.54727	8	1.014	0.983	0.02	-0.02	0.405990308	0.82688625	0.742187944	0.878403362	1.17	3.99	1.014	1.924	1.006	0.956	1.044	0.983	0.02	0.94	0.01	-0.07	0.06	-0.02	278755.9688	536273.875	4397406.5	4322567.094	59.74	46.65	22.9	26.66	648871.25
FALSE	High	QKVEEELNK	[R].QKVEEELNK.[I]	2xLabel:13C(6)15N(2) [K2; K9]	2xLabel:13C(6)15N(2) [K2; K9]			0.00069476	0.000254605	1	1	23	TGGT1_263090	transcript=TGGT1_263090-t26_1 | gene=TGGT1_263090 | organism=Toxoplasma_gondii_GT1 | gene_product=14-3-3 protein | transcript_product=14-3-3 protein | location=TGGT1_chrVIIb:786880-789511(+) | protein_length=323 | sequence_SO=chromosome | SO=protein_coding	TGGT1_263090-t26_1-p1 [156-164]	1	1132.61793	9	0.732	0.743	-0.45	-0.43	0.003897959	0.003704023	0.215458969	0.197598772	2.31	2.52	0.732	0.753	0.703	0.743	0.766	0.72	-0.45	-0.41	-0.51	-0.43	-0.38	-0.47	1198701.625	896983.75	3026395.5	2319131	4.32	5.5	54.17	51.14	1286379.125
FALSE	High	QADAAESVSSGGALLHRPGSR	[R].QADAAESVSSGGALLHRPGSR.[A]	1xPhospho [S]; 2xLabel:13C(6)15N(4) [R17; R21]	1xPhospho [S9; S10; S20]; 2xLabel:13C(6)15N(4) [R17; R21]	TGGT1_298610-t26_1-p1 1xPhospho [S]	TGGT1_298610-t26_1-p1 1xPhospho [S767; S768; S778]	0.000912525	0.000254605	1	1	15	TGGT1_298610	transcript=TGGT1_298610-t26_1 | gene=TGGT1_298610 | organism=Toxoplasma_gondii_GT1 | gene_product=GYF domain-containing protein | transcript_product=GYF domain-containing protein | location=TGGT1_chrXI:6511021-6521705(+) | protein_length=2331 | sequence_SO=chromosome | SO=protein_coding	TGGT1_298610-t26_1-p1 [759-779]	0	2166.02022	21	34.561	0.695	5.11	-0.53	0.023295784	0.41093937	0.301023391	0.614312829	52.95	1.41	22.219	34.561	100	0.695	0.681	1.195	4.47	5.11	6.64	-0.53	-0.55	0.26	9772.910978	337761.4063	9209.314857	6272.143113	53.65	43.23	15	45.6	13382.31693
FALSE	High	NVLSEITPEK	[K].NVLSEITPEK.[T]					0.000510005	0.000254605	1	1	19	TGGT1_216880	transcript=TGGT1_216880-t26_1 | gene=TGGT1_216880 | organism=Toxoplasma_gondii_GT1 | gene_product=guanine nucleotide-binding protein | transcript_product=guanine nucleotide-binding protein | location=TGGT1_chrXI:5736268-5739860(-) | protein_length=321 | sequence_SO=chromosome | SO=protein_coding	TGGT1_216880-t26_1-p1 [270-279]	0	1129.60993	10	0.719	0.894	-0.48	-0.16	0.016590686	0.45221393	0.269270022	0.628358092	0.73	25.23	0.719	0.726	0.624	0.704	0.894	100	-0.48	-0.46	-0.68	-0.51	-0.16	6.64	515564.6563	370774.3906	3018410.25	2952771.594	38.5	29.11	86.83	66.6	515564.6563
FALSE	High	QFGVDILHPSR	[K].QFGVDILHPSR.[G]					0.00089969	0.000254605	1	1	14	TGGT1_215460	transcript=TGGT1_215460-t26_1 | gene=TGGT1_215460 | organism=Toxoplasma_gondii_GT1 | gene_product=ribosomal protein RPS24 | transcript_product=ribosomal protein RPS24 | location=TGGT1_chrX:6863478-6865141(-) | protein_length=267 | sequence_SO=chromosome | SO=protein_coding	TGGT1_215460-t26_1-p1 [156-166]	0	1268.6746	11	0.843	0.817	-0.25	-0.29	0.09884934	0.11119992	0.523288326	0.407348388	7.7	6.3	0.905	0.843	0.719	0.817	0.948	0.765	-0.14	-0.25	-0.48	-0.29	-0.08	-0.39	245155.332	195250.0469	2367315.109	2245279.25	38.67	32.1	63.85	57.56	118416.5547
FALSE	High	LLLPGELSK	[R].LLLPGELSK.[H]					0.00165754	0.000254605	1	1	17	TGGT1_209910	transcript=TGGT1_209910-t26_1 | gene=TGGT1_209910 | organism=Toxoplasma_gondii_GT1 | gene_product=histone H2Bv | transcript_product=histone H2Bv | location=TGGT1_chrIb:1562803-1563174(+) | protein_length=123 | sequence_SO=chromosome | SO=protein_coding	TGGT1_209910-t26_1-p1 [97-105]	0	969.59791	9	0.01	0.01	-6.64	-6.64	0.03915579	0.165119552	0.362004602	0.483598949	0	0	0.01	0.029	0.01	0.01	0.01	0.704	-6.64	-5.09	-6.64	-6.64	-6.64	-0.51	1223060.875	6125.575017	7137685.5	8384.362015	55.59	81.53	97.12	173.05	1257460.375
FALSE	High	LINPSVEAR	[K].LINPSVEAR.[L]					0.000511708	0.000254605	2	2	18	TGGT1_295125; TGGT1_295110-t26_1-p1	transcript=TGGT1_295125-t26_1 | gene=TGGT1_295125 | organism=Toxoplasma_gondii_GT1 | gene_product=rhoptry protein ROP4 | transcript_product=rhoptry protein ROP4 | location=TGGT1_chrIa:1394541-1396277(-) | protein_length=365 | sequence_SO=chromosome | SO=protein_coding transcript=TGGT1_295110-t26_1 | gene=TGGT1_295110 | organism=Toxoplasma_gondii_GT1 | gene_product=rhoptry protein ROP7 | transcrip…	TGGT1_295125-t26_1-p1 [313-321]; TGGT1_295110-t26_1-p1 [523-531]	0	998.56292	9	0.95	0.975	-0.07	-0.04	0.29006476	0.423815345	0.694078584	0.618607647	7.31	6.73	0.95	1.002	0.842	0.975	1.021	0.89	-0.07	0	-0.25	-0.04	0.03	-0.17	343837.7188	296641.4688	4375955	4313315	80.32	82.4	42.54	35.09	1147769.625
FALSE	High	NQEEGLIAR	[K].NQEEGLIAR.[L]					0.00105193	0.000254605	1	1	21	TGGT1_270510	transcript=TGGT1_270510-t26_1 | gene=TGGT1_270510 | organism=Toxoplasma_gondii_GT1 | gene_product=asparaginyl-tRNA synthetase (NOB+tRNA synthase) | transcript_product=asparaginyl-tRNA synthetase (NOB+tRNA synthase) | location=TGGT1_chrVIII:5218409-5221722(+) | protein_length=676 | sequence_SO=chromosome | SO=protein_coding	TGGT1_270510-t26_1-p1 [499-507]	0	1029.53235	9	1.316	5.716	0.4	2.52	0.73798229	0.261268426	0.894098357	0.555223629	84.39	113.65	2.076	1.316	0.567	5.716	1.335	100	1.05	0.4	-0.82	2.52	0.42	6.64	6650.321621	8753.41645	2533.327107	14481.625	12.76	63.67	98.75	172.37	6682.405455
FALSE	High	QQELGLLRPEER	[R].QQELGLLRPEER.[L]	2xLabel:13C(6)15N(4) [R8; R12]	2xLabel:13C(6)15N(4) [R8; R12]			0.000534751	0.000254605	1	1	19	TGGT1_214080	transcript=TGGT1_214080-t26_1 | gene=TGGT1_214080 | organism=Toxoplasma_gondii_GT1 | gene_product=toxofilin | transcript_product=toxofilin | location=TGGT1_chrX:5904318-5905055(+) | protein_length=245 | sequence_SO=chromosome | SO=protein_coding	TGGT1_214080-t26_1-p1 [69-80]	0	1487.80795	12	0.815	0.912	-0.29	-0.13	0.162370855	0.108910953	0.607697377	0.40341203	1.4	5.31	0.989	0.804	0.815	0.912	0.952	0.834	-0.02	-0.32	-0.29	-0.13	-0.07	-0.26	1319263.75	1246874.125	4318774.5	4109423.25	13.32	14.96	58.8	53.53	1319263.75
FALSE	High	LPSAGSAQASEAPR	[R].LPSAGSAQASEAPR.[A]	1xPhospho [S3]; 1xLabel:13C(6)15N(4) [R14]	1xPhospho [S3]; 1xLabel:13C(6)15N(4) [R14]	TGGT1_321410-t26_1-p1 1xPhospho [S718]	TGGT1_321410-t26_1-p1 1xPhospho [S718]	0.00105728	0.000254605	1	1	2	TGGT1_321410	transcript=TGGT1_321410-t26_1 | gene=TGGT1_321410 | organism=Toxoplasma_gondii_GT1 | gene_product=hypothetical protein | transcript_product=hypothetical protein | location=TGGT1_chrIb:1833268-1845048(-) | protein_length=1923 | sequence_SO=chromosome | SO=protein_coding	TGGT1_321410-t26_1-p1 [716-729]	0	1431.65032	14	100	0.486	6.64	-1.04	0.001953378	0.761718007	0.205516938	0.831880473	0	4.88	59.534	100	100	0.486	0.419	2.651	5.9	6.64	6.64	-1.04	-1.26	1.41	10375.82561	714394.125	6492.732612	5083.139325	50.7	47.68	67.12	38.31	11999.75515
FALSE	High	LPSFATPHVR	[R].LPSFATPHVR.[H]	1xPhospho [S3]; 1xLabel:13C(6)15N(4) [R10]	1xPhospho [S3]; 1xLabel:13C(6)15N(4) [R10]	TGGT1_278975-t26_1-p1 1xPhospho [S366]	TGGT1_278975-t26_1-p1 1xPhospho [S366]	0.00177234	0.000254605	1	1	4	TGGT1_278975	transcript=TGGT1_278975-t26_1 | gene=TGGT1_278975 | organism=Toxoplasma_gondii_GT1 | gene_product=ICE family protease (caspase) p20 domain-containing protein | transcript_product=ICE family protease (caspase) p20 domain-containing protein | location=TGGT1_chrXII:5626974-5634008(-) | protein_length=1344 | sequence_SO=chromosome | SO=protein_coding	TGGT1_278975-t26_1-p1 [364-373]	0	1214.5957	10	96.52	1.349	6.59	0.43	0.016891808	0.403405302	0.269270022	0.611764416	5.35	57.87	86.108	96.52	100	1.349	2.273	0.823	6.43	6.59	6.64	0.43	1.18	-0.28	3116.198319	454602.5938	9198.595966	12412.02281	70.2	31.34	26.53	25.64	3116.198319
FALSE	High	SESFEVLDGPSR	[R].SESFEVLDGPSR.[E]	1xPhospho [S3]; 1xLabel:13C(6)15N(4) [R12]	1xPhospho [S3]; 1xLabel:13C(6)15N(4) [R12]	TGGT1_234280-t26_1-p1 1xPhospho [S1027]	TGGT1_234280-t26_1-p1 1xPhospho [S1027]	0.000549804	0.000254605	1	1	4	TGGT1_234280	transcript=TGGT1_234280-t26_1 | gene=TGGT1_234280 | organism=Toxoplasma_gondii_GT1 | gene_product=AMP deaminase | transcript_product=AMP deaminase | location=TGGT1_chrX:4167559-4179258(-) | protein_length=1159 | sequence_SO=chromosome | SO=protein_coding	TGGT1_234280-t26_1-p1 [1025-1036]	0	1412.59689	12	34.995	1.07	5.13	0.1	0.14792882	0.273395377	0.591176869	0.563883817	29.79	1.84	34.995	42.027	1.4	1.056	1.539	1.07	5.13	5.39	0.49	0.08	0.62	0.1	9723.872192	341190.5	6616.449813	7212.853983	57.66	86.47	37.54	23.48	9749.694482
FALSE	High	LPSSISPGTDSAVPR	[R].LPSSISPGTDSAVPR.[S]	1xPhospho [S]; 1xLabel:13C(6)15N(4) [R15]	1xPhospho [S3; S4; S6]; 1xLabel:13C(6)15N(4) [R15]	TGGT1_253060-t26_1-p1 1xPhospho [S]	TGGT1_253060-t26_1-p1 1xPhospho [S95; S96]	0.000634371	0.000254605	1	1	24	TGGT1_253060	transcript=TGGT1_253060-t26_1 | gene=TGGT1_253060 | organism=Toxoplasma_gondii_GT1 | gene_product=WD domain, G-beta repeat-containing protein | transcript_product=WD domain, G-beta repeat-containing protein | location=TGGT1_chrIII:692424-694682(+) | protein_length=752 | sequence_SO=chromosome | SO=protein_coding	TGGT1_253060-t26_1-p1 [93-107]	0	1573.7497	15	10.975	0.114	3.46	-3.13	0.001359125	0.241609868	0.205516938	0.540576847	13.29	0.84	13.54	10.975	9.991	1.352	0.064	0.114	3.76	3.46	3.32	0.44	-3.96	-3.13	226694.6836	2487956.5	76820.81641	5183.096671	51.22	38.15	80.3	34.43	141508.3281
FALSE	High	SDPLEDLIK	[R].SDPLEDLIK.[L]					0.00109022	0.000254605	1	1	11	TGGT1_305050	transcript=TGGT1_305050-t26_1 | gene=TGGT1_305050 | organism=Toxoplasma_gondii_GT1 | gene_product=putative calmodulin | transcript_product=putative calmodulin | location=TGGT1_chrIX:4983149-4983550(+) | protein_length=133 | sequence_SO=chromosome | SO=protein_coding	TGGT1_305050-t26_1-p1 [66-74]	0	1029.54627	9	0.642	0.649	-0.64	-0.62	0.007813885	0.018546564	0.234571851	0.204349929	2.84	3.09	0.642	0.698	0.612	0.649	0.744	0.617	-0.64	-0.52	-0.71	-0.62	-0.43	-0.7	227970.3281	146253.9219	1111049.875	826085.0625	44.14	38.25	67.44	59.94	227970.3281
FALSE	High	LPLQDVYK	[R].LPLQDVYK.[I]	1xLabel:13C(6)15N(2) [K8]	1xLabel:13C(6)15N(2) [K8]			0.000511708	0.000254605	2	5	35	TGGT1_294800B; TGGT1_286420A-t26_1-p1	transcript=TGGT1_294800B-t26_1 | gene=TGGT1_294800B | organism=Toxoplasma_gondii_GT1 | gene_product=putative elongation factor 1-alpha (EF-1-ALPHA) | transcript_product=putative elongation factor 1-alpha (EF-1-ALPHA) | location=TGGT1_chrIa:1133102-1134034(-) | protein_length=310 | sequence_SO=chromosome | SO=protein_coding transcript=TGGT1_286420A-t26_1 | gene=TGGT1_286420A | organism=Toxoplasma_…	TGGT1_294800B-t26_1-p1 [96-103]; TGGT1_286420A-t26_1-p1 [234-241]	0	983.56516	8	0.885	0.866	-0.18	-0.21	0.053526535	0.046455076	0.412387966	0.260860534	1.78	2.37	0.885	0.899	0.801	0.866	0.884	0.781	-0.18	-0.15	-0.32	-0.21	-0.18	-0.36	1581363.75	1399792.18	24004838	21229308.16	38.93	31.95	74.44	68.07	1581363.75
FALSE	High	LPLLGGGIFR	[R].LPLLGGGIFR.[R]	1xLabel:13C(6)15N(4) [R10]	1xLabel:13C(6)15N(4) [R10]			0.00166756	0.000254605	1	1	9	TGGT1_220950	transcript=TGGT1_220950-t26_1 | gene=TGGT1_220950 | organism=Toxoplasma_gondii_GT1 | gene_product=hypothetical protein | transcript_product=hypothetical protein | location=TGGT1_chrII:72817-74397(+) | protein_length=334 | sequence_SO=chromosome | SO=protein_coding	TGGT1_220950-t26_1-p1 [269-278]	0	1052.64905	10	0.998	0.997	0	0	0.457892218	0.565710057	0.767467385	0.693387674	0.86	3.71	0.998	0.97	1.004	0.972	0.997	1.145	0	-0.04	0.01	-0.04	0	0.2	233600.3281	234465.1563	3503158.805	3492905.063	45.6	46.62	38.46	48.28	263399.375
FALSE	High	SGHAVGDIPGVR	[R].SGHAVGDIPGVR.[F]					0.000498338	0.000254605	1	1	14	TGGT1_229670	transcript=TGGT1_229670-t26_1 | gene=TGGT1_229670 | organism=Toxoplasma_gondii_GT1 | gene_product=ribosomal protein RPS23 | transcript_product=ribosomal protein RPS23 | location=TGGT1_chrVIII:368147-371053(+) | protein_length=143 | sequence_SO=chromosome | SO=protein_coding	TGGT1_229670-t26_1-p1 [108-119]	0	1164.612	12	0.71	0.823	-0.49	-0.28	0.315756565	0.125987272	0.70295922	0.434080371	24.3	7.44	0.71	0.941	0.137	0.823	0.762	0.957	-0.49	-0.09	-2.87	-0.28	-0.39	-0.06	303177.4766	285199.6641	2493148	2052116.969	67.54	82.5	84.1	77.71	450190.9297
FALSE	High	LSAEGPTTMTLVCGK	[K].LSAEGPTTMTLVCGK.[D]	1xPhospho [T]	1xPhospho [T7; T8; T10]	TGGT1_233460-t26_1-p1 1xPhospho [T]	TGGT1_233460-t26_1-p1 1xPhospho [T210; T212]	0.000615347	0.000254605	1	1	12	TGGT1_233460	transcript=TGGT1_233460-t26_1 | gene=TGGT1_233460 | organism=Toxoplasma_gondii_GT1 | gene_product=SAG-related sequence SRS29B | transcript_product=SAG-related sequence SRS29B | location=TGGT1_chrVIII:2660455-2661465(+) | protein_length=336 | sequence_SO=chromosome | SO=protein_coding	TGGT1_233460-t26_1-p1 [203-217]	0	1587.71581	15	0.733	1.178	-0.45	0.24	0.002826052	0.86421987	0.205516938	0.907429165	1.82	142.85	0.733	0.75	0.708	1.178	0.043	8.114	-0.45	-0.42	-0.5	0.24	-4.54	3.02	1047777.563	785500.5625	1405.603916	1254.638562	99.95	97.46	144.38	132.81	885771.0625
FALSE	High	SGNLLLAANK	[R].SGNLLLAANK.[I]	1xLabel:13C(6)15N(2) [K10]	1xLabel:13C(6)15N(2) [K10]			0.00104662	0.000254605	1	1	8	TGGT1_324600	transcript=TGGT1_324600-t26_1 | gene=TGGT1_324600 | organism=Toxoplasma_gondii_GT1 | gene_product=heat shock protein | transcript_product=heat shock protein | location=TGGT1_chrVIII:2284363-2285174(-) | protein_length=185 | sequence_SO=chromosome | SO=protein_coding	TGGT1_324600-t26_1-p1 [36-45]	0	1008.59277	10	16.532	0.756	4.05	-0.4	0.224948357	0.020835117	0.657736757	0.209826024	113.68	3.34	0.758	29.209	16.532	0.756	0.827	0.726	-0.4	4.87	4.05	-0.4	-0.27	-0.46	13147.52148	384031.8594	5229897	4326814.938	164.16	48.61	28.39	26.06	624680.25
FALSE	High	LTPEEIER	[R].LTPEEIER.[M]					0.00110153	0.000254605	1	1	28	TGGT1_311720	transcript=TGGT1_311720-t26_1 | gene=TGGT1_311720 | organism=Toxoplasma_gondii_GT1 | gene_product=chaperonin protein BiP | transcript_product=chaperonin protein BiP | location=TGGT1_chrXI:2188121-2191497(-) | protein_length=668 | sequence_SO=chromosome | SO=protein_coding	TGGT1_311720-t26_1-p1 [540-547]	0	986.5153	8	0.777	0.802	-0.36	-0.32	0.045700157	0.041667737	0.381291337	0.25045793	6.51	2.33	0.777	0.833	0.677	0.822	0.802	0.688	-0.36	-0.26	-0.56	-0.28	-0.32	-0.54	1486129.652	1238127.688	7157599.578	5741390	43.97	48.23	38.16	28.17	2023606.801
FALSE	High	LTSGASLGLR	[R].LTSGASLGLR.[R]					0.000553678	0.000254605	1	1	34	TGGT1_309590	transcript=TGGT1_309590-t26_1 | gene=TGGT1_309590 | organism=Toxoplasma_gondii_GT1 | gene_product=rhoptry protein ROP1 | transcript_product=rhoptry protein ROP1 | location=TGGT1_chrXI:707942-709312(+) | protein_length=456 | sequence_SO=chromosome | SO=protein_coding	TGGT1_309590-t26_1-p1 [368-377]	0	974.56292	10	0.845	0.874	-0.24	-0.19	0.006740462	0.040248797	0.232219405	0.246825336	1.68	5.02	0.871	0.832	0.845	0.874	0.913	0.826	-0.2	-0.27	-0.24	-0.19	-0.13	-0.27	991856.375	838129.5625	9969368.221	8713049	62.63	64.87	68.18	63.3	2041002.125
FALSE	High	NFVDIVFDR	[K].NFVDIVFDR.[E]					0.000820713	0.000254605	1	1	9	TGGT1_235470	transcript=TGGT1_235470-t26_1 | gene=TGGT1_235470 | organism=Toxoplasma_gondii_GT1 | gene_product=myosin A | transcript_product=myosin A | location=TGGT1_chrX:4773284-4778894(+) | protein_length=831 | sequence_SO=chromosome | SO=protein_coding	TGGT1_235470-t26_1-p1 [498-506]	0	1124.57348	9	0.814	0.864	-0.3	-0.21	0.05448191	0.064333567	0.412855808	0.304642975	0.98	7.5	0.806	0.814	0.916	0.864	0.923	0.805	-0.31	-0.3	-0.13	-0.21	-0.12	-0.31	332471.3535	267857.9063	2903179.484	2678903.863	42.62	49.08	63.82	57.23	332471.3535
FALSE	High	NGVTFAASELLQK	[K].NGVTFAASELLQK.[A]	1xPhospho [T4]; 1xLabel:13C(6)15N(2) [K13]	1xPhospho [T4]; 1xLabel:13C(6)15N(2) [K13]	TGGT1_232060-t26_1-p1 1xPhospho [T358]	TGGT1_232060-t26_1-p1 1xPhospho [T358]	0.00116066	0.000254605	1	1	2	TGGT1_232060	transcript=TGGT1_232060-t26_1 | gene=TGGT1_232060 | organism=Toxoplasma_gondii_GT1 | gene_product=hypothetical protein | transcript_product=hypothetical protein | location=TGGT1_chrVIII:1797045-1802052(+) | protein_length=469 | sequence_SO=chromosome | SO=protein_coding	TGGT1_232060-t26_1-p1 [355-367]	0	1465.71779	13	50.675	34.37	5.66	5.1	0.001143896	0.255761917	0.205516938	0.550083806	19.79	145.83	57.439	37.008	50.675	34.37	100	0.564	5.84	5.21	5.66	5.1	6.64	-0.83	6315.650009	362762.9063	9458.365803	420888.6875	14.18	28.5	65.49	87.38	6315.650009
FALSE	High	NDLLPFNSK	[R].NDLLPFNSK.[I]					0.000634371	0.000254605	1	1	24	TGGT1_232350	transcript=TGGT1_232350-t26_1 | gene=TGGT1_232350 | organism=Toxoplasma_gondii_GT1 | gene_product=lactate dehydrogenase LDH1 | transcript_product=lactate dehydrogenase LDH1 | location=TGGT1_chrVIII:2023599-2025126(+) | protein_length=329 | sequence_SO=chromosome | SO=protein_coding	TGGT1_232350-t26_1-p1 [102-110]	0	1047.54694	9	0.924	0.983	-0.11	-0.03	0.365302996	0.568381771	0.724359257	0.694598698	7.29	13.19	0.924	0.977	0.372	0.892	1.746	0.983	-0.11	-0.03	-1.43	-0.16	0.8	-0.03	802985.1875	741997.4375	8523852.605	14882452.5	78.72	26.92	62.41	52.32	802985.1875
FALSE	High	NEIDVEVDEK	[R].NEIDVEVDEK.[T]	1xLabel:13C(6)15N(2) [K10]	1xLabel:13C(6)15N(2) [K10]			0.000843256	0.000254605	1	1	5	TGGT1_265450	transcript=TGGT1_265450-t26_1 | gene=TGGT1_265450 | organism=Toxoplasma_gondii_GT1 | gene_product=hexokinase | transcript_product=hexokinase | location=TGGT1_chrIX:1363173-1366449(-) | protein_length=468 | sequence_SO=chromosome | SO=protein_coding	TGGT1_265450-t26_1-p1 [289-298]	0	1197.57249	10	0.807	0.874	-0.31	-0.19	0.215728411	0.25335913	0.651896212	0.548629258	6.58	6.8	0.807	0.42	0.862	0.874	0.53	0.927	-0.31	-1.25	-0.21	-0.19	-0.92	-0.11	300260.125	242299.6406	76277.875	70702.39844	84.22	87.37	142.14	141.86	300260.125
FALSE	High	NALIHDGLVR	[K].NALIHDGLVR.[G]					0.000588516	0.000254605	1	1	14	TGGT1_205340	transcript=TGGT1_205340-t26_1 | gene=TGGT1_205340 | organism=Toxoplasma_gondii_GT1 | gene_product=ribosomal protein RPS12 | transcript_product=ribosomal protein RPS12 | location=TGGT1_chrVIIa:1379775-1380954(+) | protein_length=142 | sequence_SO=chromosome | SO=protein_coding	TGGT1_205340-t26_1-p1 [34-43]	0	1107.62692	10	0.802	0.785	-0.32	-0.35	0.110192518	0.081840684	0.546564857	0.343596806	3.94	5.89	0.802	0.95	0.769	0.785	0.835	0.618	-0.32	-0.07	-0.38	-0.35	-0.26	-0.7	229562.5625	218105.8281	1219447.375	1018587.477	67.79	59.98	55.71	38.55	183579.9688
FALSE	High	RSTFVSLEGIGLSR	[R].RSTFVSLEGIGLSR.[G]	1xPhospho [T3]; 2xLabel:13C(6)15N(4) [R1; R14]	1xPhospho [T3]; 2xLabel:13C(6)15N(4) [R1; R14]	TGGT1_295850-t26_1-p1 1xPhospho [T2049]	TGGT1_295850-t26_1-p1 1xPhospho [T2049]	0.000516877	0.000254605	1	1	1	TGGT1_295850	transcript=TGGT1_295850-t26_1 | gene=TGGT1_295850 | organism=Toxoplasma_gondii_GT1 | gene_product=cyclic nucleotide-binding domain-containing protein | transcript_product=cyclic nucleotide-binding domain-containing protein | location=TGGT1_chrIa:1477996-1491633(-) | protein_length=3062 | sequence_SO=chromosome | SO=protein_coding	TGGT1_295850-t26_1-p1 [2047-2060]	1	1621.82124	14	35.304	27.02	5.14	4.76	0.002680792	0.288239703	0.205516938	0.573231634	43.36	145.88	24.98	35.304	47.204	27.02	66.747	0.434	4.64	5.14	5.56	4.76	6.06	-1.2	11120.65181	277797.4375	10209.35954	275854.5938	46.5	66.32	38.17	85.47	11120.65181
FALSE	High	LNEYLASR	[K].LNEYLASR.[S]	1xLabel:13C(6)15N(4) [R8]	1xLabel:13C(6)15N(4) [R8]			0.000761693	0.000254605	1	1	14	TGGT1_226410	transcript=TGGT1_226410-t26_1 | gene=TGGT1_226410 | organism=Toxoplasma_gondii_GT1 | gene_product=EF-1 guanine nucleotide exchange domain-containing protein | transcript_product=EF-1 guanine nucleotide exchange domain-containing protein | location=TGGT1_chrX:1563878-1565889(-) | protein_length=328 | sequence_SO=chromosome | SO=protein_coding	TGGT1_226410-t26_1-p1 [104-111]	0	975.51334	8	0.831	0.863	-0.27	-0.21	0.004615687	0.398082071	0.218713071	0.610711433	0.64	5.34	0.858	0.826	0.831	0.905	0.863	0.01	-0.22	-0.28	-0.27	-0.14	-0.21	-6.64	362119.9365	299022.8438	3446997.148	1768735.875	18.99	20.96	30.49	94.01	448449.0947
FALSE	High	MSSSSLSAEVPSLSAR	[R].MSSSSLSAEVPSLSAR.[E]	1xPhospho [S]; 1xOxidation [M1]; 1xLabel:13C(6)15N(4) [R16]	1xPhospho [S2; S3; S4; S5; S7]; 1xOxidation [M1]; 1xLabel:13C(6)15N(4) [R16]	TGGT1_261480-t26_1-p1 1xPhospho [S]	TGGT1_261480-t26_1-p1 1xPhospho [S506; S507; S508; S509; S511]	0.000592853	0.000254605	1	1	36	TGGT1_261480	transcript=TGGT1_261480-t26_1 | gene=TGGT1_261480 | organism=Toxoplasma_gondii_GT1 | gene_product=phosphatidyl serine synthase | transcript_product=phosphatidyl serine synthase | location=TGGT1_chrVIIb:1685826-1692167(-) | protein_length=540 | sequence_SO=chromosome | SO=protein_coding	TGGT1_261480-t26_1-p1 [505-520]	0	1714.75928	16	100	1.331	6.64	0.41	0.002885963	0.626875271	0.205516938	0.735662487	0	96.37	100	100	100	1.331	5.439	0.466	6.64	6.64	6.64	0.41	2.44	-1.1	4401.959194	768671.8125	5273.21987	8121.55785	29.24	42.29	11.53	106.49	6653.583137
FALSE	High	LNESLLR	[K].LNESLLR.[G]					0.00177234	0.000254605	1	1	14	TGGT1_250770	transcript=TGGT1_250770-t26_1 | gene=TGGT1_250770 | organism=Toxoplasma_gondii_GT1 | gene_product=putative eukaryotic initiation factor-4A | transcript_product=putative eukaryotic initiation factor-4A | location=TGGT1_chrXII:5123731-5125767(-) | protein_length=412 | sequence_SO=chromosome | SO=protein_coding	TGGT1_250770-t26_1-p1 [46-52]	0	844.48869	7	0.89	0.978	-0.17	-0.03	0.174956198	0.43179872	0.618047023	0.620805524	10.95	8.13	0.89	0.981	0.807	0.922	0.978	100	-0.17	-0.03	-0.31	-0.12	-0.03	6.64	683197.8125	670449	2973498.5	3892910.5	16.66	21.01	89.03	30.12	829863.6875
FALSE	High	VIDDVQQLEKDK	[K].VIDDVQQLEKDK.[Q]	2xLabel:13C(6)15N(2) [K10; K12]	2xLabel:13C(6)15N(2) [K10; K12]			0.00124445	0.000254605	1	1	12	TGGT1_270250	transcript=TGGT1_270250-t26_1 | gene=TGGT1_270250 | organism=Toxoplasma_gondii_GT1 | gene_product=dense granule protein GRA1 | transcript_product=dense granule protein GRA1 | location=TGGT1_chrVIII:5308049-5308756(-) | protein_length=190 | sequence_SO=chromosome | SO=protein_coding	TGGT1_270250-t26_1-p1 [164-175]	1	1445.7817	12	0.826	0.951	-0.28	-0.07	0.352269452	0.355132812	0.72099423	0.600460072	17.07	9.98	0.826	0.965	0.172	0.845	0.951	1.021	-0.28	-0.05	-2.54	-0.24	-0.07	0.03	674316.5625	650898.625	3016759.697	2867758.25	91.99	89.44	37.27	29.38	1078792.107
FALSE	High	EIVDLSLDR	[K].EIVDLSLDR.[I]					0.00120476	0.000254605	1	1	18	TGGT1_316400B	transcript=TGGT1_316400B-t26_1 | gene=TGGT1_316400B | organism=Toxoplasma_gondii_GT1 | gene_product=alpha tubulin TUBA1 | transcript_product=alpha tubulin TUBA1 | location=TGGT1_chrXI:5219470-5220918(+) | protein_length=432 | sequence_SO=chromosome | SO=protein_coding	TGGT1_316400B-t26_1-p1 [92-100]	0	1059.56807	9	0.716	0.741	-0.48	-0.43	0.036482897	0.038355277	0.353274539	0.24295847	7.25	7.79	0.716	0.809	0.648	0.741	0.825	0.67	-0.48	-0.31	-0.63	-0.43	-0.28	-0.58	1013600.813	725618	6672740.5	5505219	31.1	22.11	67.72	58.11	1013600.813
FALSE	High	ETVSAPSHMTCLSK	[R].ETVSAPSHMTCLSK.[S]	1xPhospho [T/S]	1xPhospho [S7; T10]	TGGT1_205470-t26_1-p1 1xPhospho [S/T]	TGGT1_205470-t26_1-p1 1xPhospho [S561; T564]	0.000870779	0.000254605	1	1	8	TGGT1_205470	transcript=TGGT1_205470-t26_1 | gene=TGGT1_205470 | organism=Toxoplasma_gondii_GT1 | gene_product=putative translation elongation factor 2 family protein | transcript_product=putative translation elongation factor 2 family protein | location=TGGT1_chrVIIa:1297616-1301283(+) | protein_length=832 | sequence_SO=chromosome | SO=protein_coding	TGGT1_205470-t26_1-p1 [555-568]	0	1570.66411	14	0.713	1.588	-0.49	0.67	0.024432255	0.772899685	0.305942391	0.84027477	1.72	14.03	0.696	0.813	0.713	1.588	0.171	1.738	-0.52	-0.3	-0.49	0.67	-2.55	0.8	1255390.625	1020602	5099.356443	3467.881605	43.13	40.66	65.83	80.85	1022372.5
FALSE	High	ESIASLLDK	[K].ESIASLLDK.[I]	1xLabel:13C(6)15N(2) [K9]	1xLabel:13C(6)15N(2) [K9]			0.00172942	0.000254605	1	1	11	TGGT1_209950	transcript=TGGT1_209950-t26_1 | gene=TGGT1_209950 | organism=Toxoplasma_gondii_GT1 | gene_product=putative thioredoxin | transcript_product=putative thioredoxin | location=TGGT1_chrIb:1585569-1589285(-) | protein_length=424 | sequence_SO=chromosome | SO=protein_coding	TGGT1_209950-t26_1-p1 [378-386]	0	983.5499	9	0.668	0.739	-0.58	-0.44	0.022233785	0.018133291	0.296653114	0.204349929	0.44	1.14	0.664	0.782	0.668	0.739	0.749	0.647	-0.59	-0.35	-0.58	-0.44	-0.42	-0.63	308414.5938	206140.0156	1835101.375	1374855.375	40.39	33.92	89.6	81.51	335909.6484
FALSE	High	EEVAGSSNLLK	[K].EEVAGSSNLLK.[V]					0.000870779	0.000254605	1	1	13	TGGT1_256760	transcript=TGGT1_256760-t26_1 | gene=TGGT1_256760 | organism=Toxoplasma_gondii_GT1 | gene_product=pyruvate kinase PyK1 | transcript_product=pyruvate kinase PyK1 | location=TGGT1_chrVIIb:4413512-4417055(-) | protein_length=531 | sequence_SO=chromosome | SO=protein_coding	TGGT1_256760-t26_1-p1 [516-526]	0	1146.60009	11	1.072	0.949	0.1	-0.07	0.34222288	0.313451408	0.715739867	0.587390234	13.51	8.31	1.072	1.237	0.975	0.949	1.009	0.833	0.1	0.31	-0.04	-0.07	0.01	-0.26	205081.4063	253706.1484	2783753.203	2807415.219	38.57	39.28	39.08	30.33	335082.498
FALSE	High	VLLDVGIVR	[K].VLLDVGIVR.[T]	1xLabel:13C(6)15N(4) [R9]	1xLabel:13C(6)15N(4) [R9]			0.00110153	0.000254605	1	1	15	TGGT1_320050	transcript=TGGT1_320050-t26_1 | gene=TGGT1_320050 | organism=Toxoplasma_gondii_GT1 | gene_product=ribosomal protein RPL5 | transcript_product=ribosomal protein RPL5 | location=TGGT1_chrIV:494655-497683(+) | protein_length=310 | sequence_SO=chromosome | SO=protein_coding	TGGT1_320050-t26_1-p1 [143-151]	0	993.63306	9	0.824	0.843	-0.28	-0.25	0.077302612	0.103935178	0.473448017	0.392821396	9.68	10.78	0.824	0.909	0.745	0.843	0.929	0.749	-0.28	-0.14	-0.42	-0.25	-0.11	-0.42	295568.8125	220206.2344	3572735.5	3011154.5	49.56	47.53	70.01	59.56	396700.4063
FALSE	High	FSSGAFLSEAR	[R].FSSGAFLSEAR.[D]	1xPhospho [S]; 1xLabel:13C(6)15N(4) [R11]	1xPhospho [S2; S3]; 1xLabel:13C(6)15N(4) [R11]	TGGT1_311230-t26_1-p1 1xPhospho [S]	TGGT1_311230-t26_1-p1 1xPhospho [S3909; S3910]	0.000995591	0.000254605	1	1	6	TGGT1_311230	transcript=TGGT1_311230-t26_1 | gene=TGGT1_311230 | organism=Toxoplasma_gondii_GT1 | gene_product=hypothetical protein | transcript_product=hypothetical protein | location=TGGT1_chrXI:1844321-1862670(+) | protein_length=4603 | sequence_SO=chromosome | SO=protein_coding	TGGT1_311230-t26_1-p1 [3908-3918]	0	1261.54881	11	55.571	1.144	5.8	0.19	0.028110652	0.774404838	0.322939833	0.841130579	68.6	128.39	100	29.86	55.571	1.144	2.514	0.153	6.64	4.9	5.8	0.19	1.33	-2.7	8495.201879	359977.0938	8991.736987	10289.98153	72.89	29.24	25.14	83.32	958.5303045
FALSE	High	FTALSHPEVLEPK	[R].FTALSHPEVLEPK.[K]					0.000501625	0.000254605	1	1	8	TGGT1_244560	transcript=TGGT1_244560-t26_1 | gene=TGGT1_244560 | organism=Toxoplasma_gondii_GT1 | gene_product=putative heat shock protein 90 | transcript_product=putative heat shock protein 90 | location=TGGT1_chrVI:3273039-3276701(+) | protein_length=853 | sequence_SO=chromosome | SO=protein_coding	TGGT1_244560-t26_1-p1 [129-141]	0	1467.78421	13	0.618	0.726	-0.69	-0.46	0.009225413	0.015174747	0.238541183	0.204349929	0.03	2.77	0.619	0.618	0.53	0.726	0.752	0.652	-0.69	-0.69	-0.92	-0.46	-0.41	-0.62	515538.8984	318787.6875	4106271.969	3087950.438	19.23	10.51	82.56	75.07	460293.5625
FALSE	High	TVPIGEETER	[R].TVPIGEETER.[Q]					0.000903938	0.000254605	1	1	15	TGGT1_231640	transcript=TGGT1_231640-t26_1 | gene=TGGT1_231640 | organism=Toxoplasma_gondii_GT1 | gene_product=alveolin domain containing intermediate filament IMC1 | transcript_product=alveolin domain containing intermediate filament IMC1 | location=TGGT1_chrVIII:1511977-1514752(+) | protein_length=609 | sequence_SO=chromosome | SO=protein_coding	TGGT1_231640-t26_1-p1 [80-89]	0	1130.56879	10	0.681	0.731	-0.56	-0.45	0.318542793	0.028493174	0.703985012	0.227620715	0.17	5.82	0.682	0.681	0.018	0.731	0.812	0.678	-0.55	-0.56	-5.79	-0.45	-0.3	-0.56	283372.6406	192842.4063	3746796.359	2740174.376	73.88	113.34	37.75	29.16	851705.7188
FALSE	High	FVLPEATTSLK	[R].FVLPEATTSLK.[D]					0.00109022	0.000254605	1	1	12	TGGT1_211680	transcript=TGGT1_211680-t26_1 | gene=TGGT1_211680 | organism=Toxoplasma_gondii_GT1 | gene_product=protein disulfide isomerase | transcript_product=protein disulfide isomerase | location=TGGT1_chrIV:1556190-1558014(+) | protein_length=471 | sequence_SO=chromosome | SO=protein_coding	TGGT1_211680-t26_1-p1 [308-318]	0	1205.67762	11	1.134	100	0.18	6.64	0.457714084	0.025487465	0.767402326	0.217750991	56.01	0	0.705	1.134	51.784	100	45.142	100	-0.5	0.18	5.69	6.64	5.5	6.64	145170.125	446706.7813	24845.6582	3340952.247	127.23	47.34	118.04	107.32	671465.1875
FALSE	High	VAAAGEQEVEKTEEEKEK	[R].VAAAGEQEVEKTEEEKEK.[R]					0.00106267	0.000254605	1	1	5	TGGT1_321680	transcript=TGGT1_321680-t26_1 | gene=TGGT1_321680 | organism=Toxoplasma_gondii_GT1 | gene_product=hypothetical protein | transcript_product=hypothetical protein | location=TGGT1_chrIb:1645852-1649258(-) | protein_length=372 | sequence_SO=chromosome | SO=protein_coding	TGGT1_321680-t26_1-p1 [191-208]	2	2003.97677	18	17.008	31.102	4.09	4.96	0.000371283	0.272179338	0.144169118	0.5631274	4.1	145.98	19.768	17.008	16.537	31.102	87.109	0.478	4.31	4.09	4.05	4.96	6.44	-1.07	7755.678734	129559.7031	13839.29722	629565.5625	15.63	6.89	168.85	26.9	5860.882651
FALSE	High	FVSVTTGETR	[R].FVSVTTGETR.[T]					0.000536595	0.000254605	1	1	14	TGGT1_205250	transcript=TGGT1_205250-t26_1 | gene=TGGT1_205250 | organism=Toxoplasma_gondii_GT1 | gene_product=rhoptry protein ROP18 | transcript_product=rhoptry protein ROP18 | location=TGGT1_chrVIIa:1426782-1428446(-) | protein_length=554 | sequence_SO=chromosome | SO=protein_coding	TGGT1_205250-t26_1-p1 [241-250]	0	1096.56331	10	0.265	0.155	-1.92	-2.69	0.226913375	0.017581612	0.657736757	0.204349929	9.48	0.71	0.265	0.024	0.774	0.273	0.124	0.155	-1.92	-5.39	-0.37	-1.87	-3.01	-2.69	330196.25	10707.13467	3774724.25	585019.4375	81.36	128.77	19.33	21.57	339097.9063
FALSE	High	FYETVVNQK	[R].FYETVVNQK.[S]					0.000590678	0.000254605	1	1	20	TGGT1_300140	transcript=TGGT1_300140-t26_1 | gene=TGGT1_300140 | organism=Toxoplasma_gondii_GT1 | gene_product=putative elongation factor 1-gamma | transcript_product=putative elongation factor 1-gamma | location=TGGT1_chrXII:146844-149444(+) | protein_length=394 | sequence_SO=chromosome | SO=protein_coding	TGGT1_300140-t26_1-p1 [182-190]	0	1127.57315	9	100	38.714	6.64	5.27	0.010486074	0.219576818	0.240580633	0.526724449	0	145.43	39.497	100	100	100	38.714	0.74	5.3	6.64	6.64	6.64	5.27	-0.43	3849.446207	321595.083	79443.22656	2448740.57	44.8	77.85	166.13	37.1	3849.446207
FALSE	High	FASQAPQFR	[R].FASQAPQFR.[E]	1xPhospho [S3]; 1xLabel:13C(6)15N(4) [R9]	1xPhospho [S3]; 1xLabel:13C(6)15N(4) [R9]	TGGT1_234270-t26_1-p1 1xPhospho [S392]	TGGT1_234270-t26_1-p1 1xPhospho [S392]	0.00133695	0.000254605	1	1	11	TGGT1_234270	transcript=TGGT1_234270-t26_1 | gene=TGGT1_234270 | organism=Toxoplasma_gondii_GT1 | gene_product=hypothetical protein | transcript_product=hypothetical protein | location=TGGT1_chrX:4150640-4163518(+) | protein_length=2027 | sequence_SO=chromosome | SO=protein_coding	TGGT1_234270-t26_1-p1 [390-398]	0	1141.50655	9	10.743	0.369	3.43	-1.44	0.129006008	0.109299028	0.57619291	0.403621613	22.03	9.75	10.743	9.146	100	0.369	0.678	0.191	3.43	3.19	6.64	-1.44	-0.56	-2.39	111316.5156	1995357.875	12390.33628	4572.592433	98.89	27.54	42.56	81.24	111316.5156
FALSE	High	VFLENIIK	[K].VFLENIIK.[D]					0.00137506	0.000254605	1	1	34	TGGT1_239260	transcript=TGGT1_239260-t26_1 | gene=TGGT1_239260 | organism=Toxoplasma_gondii_GT1 | gene_product=histone H4 | transcript_product=histone H4 | location=TGGT1_chrVI:491746-492057(-) | protein_length=103 | sequence_SO=chromosome | SO=protein_coding	TGGT1_239260-t26_1-p1 [61-68]	0	975.58734	8	0.662	0.705	-0.6	-0.5	0.09179195	0.043585635	0.504982685	0.254884068	4.29	4.11	0.705	0.395	0.662	0.705	0.834	0.665	-0.5	-1.34	-0.6	-0.5	-0.26	-0.59	3624645	2398398.75	25842548	18213470	13.56	39.16	65.16	56.24	3797598.176
FALSE	High	DVNAAVATIK	[K].DVNAAVATIK.[T]	1xLabel:13C(6)15N(2) [K10]	1xLabel:13C(6)15N(2) [K10]			0.00106267	0.000254605	1	1	13	TGGT1_316400B	transcript=TGGT1_316400B-t26_1 | gene=TGGT1_316400B | organism=Toxoplasma_gondii_GT1 | gene_product=alpha tubulin TUBA1 | transcript_product=alpha tubulin TUBA1 | location=TGGT1_chrXI:5219470-5220918(+) | protein_length=432 | sequence_SO=chromosome | SO=protein_coding	TGGT1_316400B-t26_1-p1 [306-315]	0	1009.57678	10	0.636	0.629	-0.65	-0.67	0.035777988	0.014751982	0.351242248	0.204349929	4.06	2.42	0.636	0.774	0.593	0.629	0.719	0.603	-0.65	-0.37	-0.75	-0.67	-0.48	-0.73	384996	298155.0625	8809334	6336872	75.93	71.93	36.71	33.43	1283670
FALSE	High	ALISILEGMR	[K].ALISILEGMR.[G]	1xOxidation [M9]	1xOxidation [M9]			0.00108463	0.000254605	1	1	11	TGGT1_215980	transcript=TGGT1_215980-t26_1 | gene=TGGT1_215980 | organism=Toxoplasma_gondii_GT1 | gene_product=hypothetical protein | transcript_product=hypothetical protein | location=TGGT1_chrXI:6414554-6415186(+) | protein_length=210 | sequence_SO=chromosome | SO=protein_coding	TGGT1_215980-t26_1-p1 [160-169]	0	1118.62381	10	1.031	1.122	0.04	0.17	0.663285622	0.444089038	0.862703902	0.624486117	34.73	4.98	1.031	0.494	1.272	1.122	1.16	0.01	0.04	-1.02	0.35	0.17	0.21	-6.64	246646.3906	224698.8281	1211217.688	1148753.133	27.22	44.47	16.79	87.78	309567.3125
FALSE	High	ALLVSDPECDEAAASMR	[R].ALLVSDPECDEAAASMR.[V]	1xPhospho [S15]; 1xLabel:13C(6)15N(4) [R17]	1xPhospho [S15]; 1xLabel:13C(6)15N(4) [R17]	TGGT1_269885A-t26_1-p1 1xPhospho [S107]	TGGT1_269885A-t26_1-p1 1xPhospho [S107]	0.000656948	0.000254605	1	1	6	TGGT1_269885A	transcript=TGGT1_269885A-t26_1 | gene=TGGT1_269885A | organism=Toxoplasma_gondii_GT1 | gene_product=rhoptry metalloprotease toxolysin TLN1 | transcript_product=rhoptry metalloprotease toxolysin TLN1 | location=TGGT1_chrVIII:5561686-5568242(+) | protein_length=1291 | sequence_SO=chromosome | SO=protein_coding	TGGT1_269885A-t26_1-p1 [93-109]	0	1867.78411	17	0.816	0.251	-0.29	-1.99	0.045141348	0.044697607	0.380638123	0.256055217	0.47	3.35	0.82	0.816	0.69	0.162	0.444	0.251	-0.29	-0.29	-0.53	-2.63	-1.17	-1.99	436640.2188	356334.8438	8283.702787	2083.069885	74.76	65.52	19.01	32.03	194415.6875
FALSE	High	ALPSNIQIIR	[R].ALPSNIQIIR.[V]					0.000565575	0.000254605	1	1	17	TGGT1_262670	transcript=TGGT1_262670-t26_1 | gene=TGGT1_262670 | organism=Toxoplasma_gondii_GT1 | gene_product=ribosomal protein RPL18A | transcript_product=ribosomal protein RPL18A | location=TGGT1_chrVIIb:1067095-1069205(+) | protein_length=183 | sequence_SO=chromosome | SO=protein_coding	TGGT1_262670-t26_1-p1 [123-132]	0	1124.67862	10	0.762	0.81	-0.39	-0.3	0.032448668	0.082835129	0.335547742	0.345697693	2.78	7.73	0.786	0.762	0.652	0.81	0.875	0.679	-0.35	-0.39	-0.62	-0.3	-0.19	-0.56	238789	155650.6719	2393580.75	2093732.5	41.98	48.13	77.75	64.49	386383.25
FALSE	High	ALQEQLEAR	[K].ALQEQLEAR.[K]					0.000774966	0.000254605	1	1	15	TGGT1_289530	transcript=TGGT1_289530-t26_1 | gene=TGGT1_289530 | organism=Toxoplasma_gondii_GT1 | gene_product=ribosomal protein RPL19 | transcript_product=ribosomal protein RPL19 | location=TGGT1_chrIX:3095967-3098521(-) | protein_length=187 | sequence_SO=chromosome | SO=protein_coding	TGGT1_289530-t26_1-p1 [153-161]	0	1057.56365	9	0.833	0.824	-0.26	-0.28	0.164734675	0.06225077	0.611160406	0.29968015	10.32	6.11	0.833	0.917	0.627	0.824	0.874	0.72	-0.26	-0.13	-0.67	-0.28	-0.19	-0.47	182473.375	167322.9688	2695785	2356479.5	48.86	55.7	24.69	15.19	358033.5
FALSE	High	ALTSITGAGHTTK	[R].ALTSITGAGHTTK.[Q]	1xPhospho [T/S]; 1xLabel:13C(6)15N(2) [K13]	1xPhospho [T3; S4]; 1xLabel:13C(6)15N(2) [K13]	TGGT1_251840-t26_1-p1 1xPhospho [T/S]	TGGT1_251840-t26_1-p1 1xPhospho [T200; S201]	0.000499977	0.000254605	1	1	10	TGGT1_251840	transcript=TGGT1_251840-t26_1 | gene=TGGT1_251840 | organism=Toxoplasma_gondii_GT1 | gene_product=hypothetical protein | transcript_product=hypothetical protein | location=TGGT1_chrXII:5528592-5531006(+) | protein_length=477 | sequence_SO=chromosome | SO=protein_coding	TGGT1_251840-t26_1-p1 [198-210]	0	1345.66027	13	6.985	0.548	2.8	-0.87	0.000240104	0.349867886	0.144169118	0.600447546	0.37	38.17	7.647	6.968	6.985	1.213	0.077	0.548	2.93	2.8	2.8	0.28	-3.69	-0.87	130722.0859	913146.4375	11050.79244	3704.469423	35.04	40.09	121.75	110.56	179295.375
FALSE	High	YESAFFEVPSR	[R].YESAFFEVPSR.[G]	1xPhospho [S3]; 1xLabel:13C(6)15N(4) [R11]	1xPhospho [S3]; 1xLabel:13C(6)15N(4) [R11]	TGGT1_234410-t26_1-p1 1xPhospho [S6]	TGGT1_234410-t26_1-p1 1xPhospho [S6]	0.00162793	0.000254605	1	1	2	TGGT1_234410	transcript=TGGT1_234410-t26_1 | gene=TGGT1_234410 | organism=Toxoplasma_gondii_GT1 | gene_product=transporter, small conductance mechanosensitive ion channel (MscS) family protein | transcript_product=transporter, small conductance mechanosensitive ion channel (MscS) family protein | location=TGGT1_chrX:4238133-4259220(+) | protein_length=3400 | sequence_SO=chromosome | SO=protein_coding	TGGT1_234410-t26_1-p1 [4-14]	0	1421.60124	11	4.323	1.578	2.11	0.66	0.368053929	0.454713715	0.725827022	0.62870296	131.71	83	4.323	0.482	72.298	1.578	2.751	0.695	2.11	-1.05	6.18	0.66	1.46	-0.53	4855.57793	6857.754395	5815.525126	7421.483461	81.51	164.55	79.6	43.68	1586.392788
FALSE	High	APTRDEGGANEHFK	[R].APTRDEGGANEHFK.[R]	1xPhospho [T3]; 1xLabel:13C(6)15N(2) [K14]; 1xLabel:13C(6)15N(4) [R4]	1xPhospho [T3]; 1xLabel:13C(6)15N(2) [K14]; 1xLabel:13C(6)15N(4) [R4]	TGGT1_221470-t26_1-p1 1xPhospho [T363]	TGGT1_221470-t26_1-p1 1xPhospho [T363]	0.00136732	0.000254605	1	1	4	TGGT1_221470	transcript=TGGT1_221470-t26_1 | gene=TGGT1_221470 | organism=Toxoplasma_gondii_GT1 | gene_product=hypothetical protein | transcript_product=hypothetical protein | location=TGGT1_chrII:360683-367434(+) | protein_length=552 | sequence_SO=chromosome | SO=protein_coding	TGGT1_221470-t26_1-p1 [361-374]	1	1626.70269	14	42.751	9.627	5.42	3.27	0.003964862	0.521375944	0.215458969	0.664951584	6.16	145.94	88.98	42.751	40.975	26.982	0.151	9.627	6.48	5.42	5.36	4.75	-2.73	3.27	31079.10742	1328663.125	817.8311624	8616.904297	62.9	39.74	166.99	40.42	7186.915039
FALSE	High	YAYNLFDK	[R].YAYNLFDK.[L]					0.000646754	0.000254605	1	1	17	TGGT1_288650	transcript=TGGT1_288650-t26_1 | gene=TGGT1_288650 | organism=Toxoplasma_gondii_GT1 | gene_product=dense granule protein GRA12 | transcript_product=dense granule protein GRA12 | location=TGGT1_chrIX:2467879-2469672(-) | protein_length=436 | sequence_SO=chromosome | SO=protein_coding	TGGT1_288650-t26_1-p1 [186-193]	0	1033.49892	8	1.475	0.818	0.56	-0.29	0.399930074	0.033018138	0.740306607	0.236498606	67.88	6.15	0.8	1.475	31.354	0.761	0.868	0.818	-0.32	0.56	4.97	-0.39	-0.2	-0.29	210424.2188	372899.0313	2580279.352	2034165.023	102.07	12.85	64.06	64.45	501614.2188
FALSE	High	AAAAIPAAASR	[R].AAAAIPAAASR.[F]	1xLabel:13C(6)15N(4) [R11]	1xLabel:13C(6)15N(4) [R11]			0.000525688	0.000254605	1	1	13	TGGT1_363030	transcript=TGGT1_363030-t26_1 | gene=TGGT1_363030 | organism=Toxoplasma_gondii_GT1 | gene_product=rhoptry protein ROP8 | transcript_product=rhoptry protein ROP8 | location=AAQM03000199:1511-3196(+) | protein_length=561 | sequence_SO=contig | SO=protein_coding	TGGT1_363030-t26_1-p1 [153-163]	0	979.55587	11	0.918	0.948	-0.12	-0.08	0.274960536	0.213351423	0.688154535	0.521535156	9	4.06	0.918	1.017	0.852	0.948	1.002	0.919	-0.12	0.02	-0.23	-0.08	0	-0.12	98465.50781	83882.71094	2731823.25	2590620.604	93.54	92.97	37.57	33.73	400279.8125
FALSE	High	AALLDEILR	[K].AALLDEILR.[A]					0.000499977	0.000254605	1	1	10	TGGT1_214080	transcript=TGGT1_214080-t26_1 | gene=TGGT1_214080 | organism=Toxoplasma_gondii_GT1 | gene_product=toxofilin | transcript_product=toxofilin | location=TGGT1_chrX:5904318-5905055(+) | protein_length=245 | sequence_SO=chromosome | SO=protein_coding	TGGT1_214080-t26_1-p1 [109-117]	0	1013.59897	9	0.914	0.846	-0.13	-0.24	0.67138437	0.074918145	0.86571313	0.329080496	10.53	7.84	0.914	1.142	0.836	0.846	0.909	0.76	-0.13	0.19	-0.26	-0.24	-0.14	-0.4	626893.125	523993.8438	4967802.5	4203846.505	83.05	82.9	106.19	101.08	725390.875
FALSE	High	YKEVPVPVHVQR	[R].YKEVPVPVHVQR.[T]					0.000629526	0.000254605	1	1	12	TGGT1_231630	transcript=TGGT1_231630-t26_1 | gene=TGGT1_231630 | organism=Toxoplasma_gondii_GT1 | gene_product=alveolin domain containing intermediate filament IMC4 | transcript_product=alveolin domain containing intermediate filament IMC4 | location=TGGT1_chrVIII:1508307-1510463(-) | protein_length=452 | sequence_SO=chromosome | SO=protein_coding	TGGT1_231630-t26_1-p1 [272-283]	1	1450.81651	12	0.765	0.764	-0.39	-0.39	0.051759195	0.011978894	0.407135089	0.201939793	2.76	1.64	0.765	0.884	0.74	0.75	0.821	0.764	-0.39	-0.18	-0.43	-0.42	-0.28	-0.39	495798.6563	438409.25	1950691.932	1602263.5	58.23	53.98	50.37	51.5	234637.4375
FALSE	High	AEMKPAAPDEDSEEEEGDLEER	[R].AEMKPAAPDEDSEEEEGDLEER.[I]	1xOxidation [M3]; 1xLabel:13C(6)15N(2) [K4]; 1xLabel:13C(6)15N(4) [R22]	1xOxidation [M3]; 1xLabel:13C(6)15N(2) [K4]; 1xLabel:13C(6)15N(4) [R22]			0.00110153	0.000254605	1	1	1	TGGT1_310750	transcript=TGGT1_310750-t26_1 | gene=TGGT1_310750 | organism=Toxoplasma_gondii_GT1 | gene_product=emp24/gp25L/p24 family protein | transcript_product=emp24/gp25L/p24 family protein | location=TGGT1_chrXI:1533084-1537096(+) | protein_length=601 | sequence_SO=chromosome | SO=protein_coding	TGGT1_310750-t26_1-p1 [365-386]	0	2510.04778	22	0.651	0.851	-0.62	-0.23	0.003475521	0.615089069	0.212900211	0.728167944	2.67	31.1	0.651	0.678	0.621	0.851	0.604	1.31	-0.62	-0.56	-0.69	-0.23	-0.73	0.39	296468.4688	201127.8906	5697.330332	7460.957404	5.87	3.35	59.24	60.66	291987.3438
FALSE	High	AFEPLLLLGK	[K].AFEPLLLLGK.[E]					0.000496707	0.000254605	1	1	8	TGGT1_263040	transcript=TGGT1_263040-t26_1 | gene=TGGT1_263040 | organism=Toxoplasma_gondii_GT1 | gene_product=ribosomal protein RPS16 | transcript_product=ribosomal protein RPS16 | location=TGGT1_chrVIIb:830975-832663(+) | protein_length=211 | sequence_SO=chromosome | SO=protein_coding	TGGT1_263040-t26_1-p1 [116-125]	0	1100.67141	10	0.726	0.732	-0.46	-0.45	0.015663584	0.033262888	0.265017112	0.236946592	4.6	6.65	0.726	0.768	0.665	0.732	0.817	0.671	-0.46	-0.38	-0.59	-0.45	-0.29	-0.58	359081.25	275879.875	3810081.25	3112429.25	12.44	7.06	80.84	72.2	345165.4688
FALSE	High	DLSQLSPETK	[R].DLSQLSPETK.[A]					0.000606184	0.000254605	1	1	21	TGGT1_214080	transcript=TGGT1_214080-t26_1 | gene=TGGT1_214080 | organism=Toxoplasma_gondii_GT1 | gene_product=toxofilin | transcript_product=toxofilin | location=TGGT1_chrX:5904318-5905055(+) | protein_length=245 | sequence_SO=chromosome | SO=protein_coding	TGGT1_214080-t26_1-p1 [144-153]	0	1117.57354	10	0.528	0.696	-0.92	-0.52	0.292645138	0.41935766	0.694078584	0.617555301	16.06	68.48	0.021	0.528	0.733	0.696	1.36	0.01	-5.57	-0.92	-0.45	-0.52	0.44	-6.64	218305.625	115243.9453	4319321.242	2525552.25	55.55	76.54	16.12	105.03	457812.2813
FALSE	High	DIVVGSPDAK	[K].DIVVGSPDAK.[A]					0.00050831	0.000254605	1	1	12	TGGT1_226960	transcript=TGGT1_226960-t26_1 | gene=TGGT1_226960 | organism=Toxoplasma_gondii_GT1 | gene_product=phosphofructokinase PFKII | transcript_product=phosphofructokinase PFKII | location=TGGT1_chrX:1093641-1104060(-) | protein_length=1225 | sequence_SO=chromosome | SO=protein_coding	TGGT1_226960-t26_1-p1 [826-835]	0	1000.53095	10	0.675	0.72	-0.57	-0.47	0.031094353	0.375248238	0.329888992	0.605606363	4.77	5.13	0.675	0.786	0.627	0.72	0.768	0.01	-0.57	-0.35	-0.67	-0.47	-0.38	-6.64	74433.78906	54855.16797	1468622.75	1057743	97.5	95.28	45.22	86.29	350727.25
FALSE	High	AVCMISNSTAIAEVFSR	[R].AVCMISNSTAIAEVFSR.[M]	1xPhospho [T/S]; 1xOxidation [M4]	1xPhospho [S6; S8; T9]; 1xOxidation [M4]	TGGT1_316400B-t26_1-p1 1xPhospho [S/T]	TGGT1_316400B-t26_1-p1 1xPhospho [S358; S360; T361]	0.0010055	0.000254605	1	1	6	TGGT1_316400B	transcript=TGGT1_316400B-t26_1 | gene=TGGT1_316400B | organism=Toxoplasma_gondii_GT1 | gene_product=alpha tubulin TUBA1 | transcript_product=alpha tubulin TUBA1 | location=TGGT1_chrXI:5219470-5220918(+) | protein_length=432 | sequence_SO=chromosome | SO=protein_coding	TGGT1_316400B-t26_1-p1 [353-369]	0	1894.84386	17	0.678	15.456	-0.56	3.95	0.03994465	0.12406373	0.362395038	0.431279736	4.77	127.66	0.678	0.806	0.63	15.456	68.721	2.147	-0.56	-0.31	-0.67	3.95	6.1	1.1	601061.5	484754.8125	5067.450949	65889.46875	71.59	62.37	64.42	69.96	350393.9688
FALSE	High	AVFPSIVGKPK	[R].AVFPSIVGKPK.[N]					0.000654375	0.000254605	1	1	24	TGGT1_209030	transcript=TGGT1_209030-t26_1 | gene=TGGT1_209030 | organism=Toxoplasma_gondii_GT1 | gene_product=actin ACT1 | transcript_product=actin ACT1 | location=TGGT1_chrIb:1014618-1016180(+) | protein_length=376 | sequence_SO=chromosome | SO=protein_coding	TGGT1_209030-t26_1-p1 [30-40]	0	1142.69321	11	0.392	0.761	-1.35	-0.39	0.082863559	0.014094329	0.487805597	0.204185338	5.87	3.98	0.702	0.29	0.392	0.726	0.811	0.761	-0.51	-1.78	-1.35	-0.46	-0.3	-0.39	894361.4688	534313.0234	8805971.75	6390770.25	36.51	50.57	40.53	44.84	894361.4688
FALSE	High	AVLSIDPAK	[R].AVLSIDPAK.[G]					0.000966701	0.000254605	1	2	19	TGGT1_236040	transcript=TGGT1_236040-t26_1 | gene=TGGT1_236040 | organism=Toxoplasma_gondii_GT1 | gene_product=fructose-1,6-bisphosphate aldolase | transcript_product=fructose-1,6-bisphosphate aldolase | location=TGGT1_chrX:5139351-5141389(+) | protein_length=433 | sequence_SO=chromosome | SO=protein_coding	TGGT1_236040-t26_1-p1 [219-227]	0	913.53531	9	1.077	1.045	0.11	0.06	0.170868003	0.339015883	0.616252835	0.599047346	5.94	3.09	1.007	1.12	1.077	1.045	1.067	0.983	0.01	0.16	0.11	0.06	0.09	-0.02	228576.2188	246192.9375	4731599.495	4998533.66	76.78	71.5	39.84	35.19	730850.2813
FALSE	High	DAVAELDGYR	[K].DAVAELDGYR.[Y]					0.000774966	0.000254605	1	1	6	TGGT1_211420	transcript=TGGT1_211420-t26_1 | gene=TGGT1_211420 | organism=Toxoplasma_gondii_GT1 | gene_product=RNA recognition motif-containing protein | transcript_product=RNA recognition motif-containing protein | location=TGGT1_chrIV:1661239-1664919(-) | protein_length=189 | sequence_SO=chromosome | SO=protein_coding	TGGT1_211420-t26_1-p1 [63-72]	0	1108.52693	10	0.096	0.866	-3.38	-0.21	0.159965129	0.703418388	0.605542061	0.789300274	1.13	110.01	0.637	0.096	0.017	0.866	14.571	0.01	-0.65	-3.38	-5.86	-0.21	3.87	-6.64	404741.6563	41857.23828	452951.5	392448.0313	71.58	69.51	118.76	103.97	65695.22656
FALSE	High	VTLSEVYR	[K].VTLSEVYR.[S]	1xLabel:13C(6)15N(4) [R8]	1xLabel:13C(6)15N(4) [R8]			0.001286	0.000254605	1	1	11	TGGT1_230410	transcript=TGGT1_230410-t26_1 | gene=TGGT1_230410 | organism=Toxoplasma_gondii_GT1 | gene_product=peroxiredoxin PRX3 | transcript_product=peroxiredoxin PRX3 | location=TGGT1_chrVIII:753559-755687(-) | protein_length=283 | sequence_SO=chromosome | SO=protein_coding	TGGT1_230410-t26_1-p1 [109-116]	0	976.53374	8	0.923	0.926	-0.12	-0.11	0.111140154	0.436137197	0.548734958	0.623076062	5.07	5.22	0.855	0.923	0.96	0.926	0.888	1.05	-0.23	-0.12	-0.06	-0.11	-0.17	0.07	165230.0156	158569.9453	2348382.094	2466650.813	56.81	50.92	41.9	37.28	355504.0825
FALSE	High	DDIGFLTGER	[K].DDIGFLTGER.[E]	1xLabel:13C(6)15N(4) [R10]	1xLabel:13C(6)15N(4) [R10]			0.000544078	0.000254605	1	1	11	TGGT1_270250	transcript=TGGT1_270250-t26_1 | gene=TGGT1_270250 | organism=Toxoplasma_gondii_GT1 | gene_product=dense granule protein GRA1 | transcript_product=dense granule protein GRA1 | location=TGGT1_chrVIII:5308049-5308756(-) | protein_length=190 | sequence_SO=chromosome | SO=protein_coding	TGGT1_270250-t26_1-p1 [180-189]	0	1132.55085	10	0.901	0.949	-0.15	-0.08	0.563142464	0.427819918	0.815478206	0.620207108	15.13	7.61	0.787	1.133	0.901	0.894	0.949	1.037	-0.34	0.18	-0.15	-0.16	-0.08	0.05	86396.99219	97875.05469	1168933.25	1108834	59.46	56.76	106.32	111.28	83424.92188
FALSE	High	CGSEDEVPAVLGKPDSYTMPGNALSGGSVSSEK	[R].CGSEDEVPAVLGKPDSYTMPGNALSGGSVSSEK.[T]	1xPhospho [Y/S/T]; 2xLabel:13C(6)15N(2) [K13; K33]	1xPhospho [S3; S16; Y17; T18]; 2xLabel:13C(6)15N(2) [K13; K33]	TGGT1_225850-t26_1-p1 1xPhospho [Y/T/S]	TGGT1_225850-t26_1-p1 1xPhospho [S721; S734; Y735; T736]	0.000985821	0.000254605	1	1	4	TGGT1_225850	transcript=TGGT1_225850-t26_1 | gene=TGGT1_225850 | organism=Toxoplasma_gondii_GT1 | gene_product=peptidase, M28 family protein | transcript_product=peptidase, M28 family protein | location=TGGT1_chrX:1906784-1917654(+) | protein_length=1555 | sequence_SO=chromosome | SO=protein_coding	TGGT1_225850-t26_1-p1 [719-751]	0	3364.49314	33	0.791	0.409	-0.34	-1.29	0.265693975	0.27049415	0.680534106	0.562502571	21.81	0.04	0.977	0.456	0.791	0.409	0.408	1.192	-0.03	-1.13	-0.34	-1.29	-1.29	0.25	430532.6563	420673.0938	7702.028539	3150.320362	117.04	118.61	66.66	32.33	430532.6563
FALSE	High	CIVVGGSMDTQLELEQVDPPAR	[K].CIVVGGSMDTQLELEQVDPPAR.[G]	1xPhospho [S/T]	1xPhospho [S7; T10]	TGGT1_255190-t26_1-p1 1xPhospho [T/S]	TGGT1_255190-t26_1-p1 1xPhospho [S70; T73]	0.00146429	0.000254605	1	1	4	TGGT1_255190	transcript=TGGT1_255190-t26_1 | gene=TGGT1_255190 | organism=Toxoplasma_gondii_GT1 | gene_product=myosin C | transcript_product=myosin C | location=TGGT1_chrVIIb:4925758-4933694(+) | protein_length=1171 | sequence_SO=chromosome | SO=protein_coding	TGGT1_255190-t26_1-p1 [64-85]	0	2437.11389	22	1.3	1.902	0.38	0.93	0.419434854	0.128341656	0.750018668	0.437819066	57.07	41.97	0.799	11.119	1.3	3.829	1.364	1.902	-0.32	3.48	0.38	1.94	0.45	0.93	214011.9531	171065.4688	3436.838799	12288.86641	112.53	127.16	64.38	38.35	214011.9531
FALSE	High	CMYTSSFDGLVK	[R].CMYTSSFDGLVK.[V]	1xPhospho [Y/T]	1xPhospho [Y3; T4]	TGGT1_243540-t26_1-p1 1xPhospho [Y/T]	TGGT1_243540-t26_1-p1 1xPhospho [Y633; T634]	0.000700448	0.000254605	1	1	5	TGGT1_243540	transcript=TGGT1_243540-t26_1 | gene=TGGT1_243540 | organism=Toxoplasma_gondii_GT1 | gene_product=WD domain, G-beta repeat-containing protein | transcript_product=WD domain, G-beta repeat-containing protein | location=TGGT1_chrVI:2620984-2624695(-) | protein_length=711 | sequence_SO=chromosome | SO=protein_coding	TGGT1_243540-t26_1-p1 [631-642]	0	1430.57317	12	0.943	0.742	-0.08	-0.43	0.185008514	0.489497311	0.623600747	0.645906851	4.39	58.56	0.943	0.974	0.848	0.209	1.505	0.742	-0.08	-0.04	-0.24	-2.26	0.59	-0.43	464641.8125	438092.8438	12281.28921	7478.192672	75.41	68.09	45.64	49.67	464641.8125
FALSE	High	CQDSWLTPSSDAPTIR	[R].CQDSWLTPSSDAPTIR.[H]	1xPhospho [S4]; 1xLabel:13C(6)15N(4) [R16]	1xPhospho [S4]; 1xLabel:13C(6)15N(4) [R16]	TGGT1_286590-t26_1-p1 1xPhospho [S299]	TGGT1_286590-t26_1-p1 1xPhospho [S299]	0.00110153	0.000254605	1	1	13	TGGT1_286590	transcript=TGGT1_286590-t26_1 | gene=TGGT1_286590 | organism=Toxoplasma_gondii_GT1 | gene_product=microtubule associated protein SPM2 | transcript_product=microtubule associated protein SPM2 | location=TGGT1_chrV:1625039-1626577(+) | protein_length=357 | sequence_SO=chromosome | SO=protein_coding	TGGT1_286590-t26_1-p1 [296-311]	0	1866.79672	16	0.781	0.454	-0.36	-1.14	0.000260443	0.998920259	0.144169118	0.99917758	0.01	1.87	0.771	0.781	0.781	0.426	5.145	0.454	-0.37	-0.36	-0.36	-1.23	2.36	-1.14	1000081.057	780692.0469	5339.146455	3088.635688	74.59	74.91	45.88	97.89	583461.1953
FALSE	High	VVAGQEVVK	[K].VVAGQEVVK.[M]					0.00135964	0.000254605	1	1	14	TGGT1_205700	transcript=TGGT1_205700-t26_1 | gene=TGGT1_205700 | organism=Toxoplasma_gondii_GT1 | gene_product=cyclophilin precursor | transcript_product=cyclophilin precursor | location=TGGT1_chrVIIa:1122121-1123167(+) | protein_length=348 | sequence_SO=chromosome | SO=protein_coding	TGGT1_205700-t26_1-p1 [315-323]	0	928.54621	9	1.295	1.163	0.37	0.22	0.999492528	0.451989142	0.999651375	0.628158139	55.1	40.85	1.776	1.295	0.434	1.163	2.525	0.842	0.83	0.37	-1.2	0.22	1.34	-0.25	7069.307371	6373.227107	7326.738486	11164.6982	55.33	29.79	172.91	172.62	3587.540579
FALSE	High	CYEAMLVTAQDPR	[R].CYEAMLVTAQDPR.[F]	1xPhospho [Y2]	1xPhospho [Y2]	TGGT1_255340-t26_1-p1 1xPhospho [Y696]	TGGT1_255340-t26_1-p1 1xPhospho [Y696]	0.000795571	0.000254605	1	1	9	TGGT1_255340	transcript=TGGT1_255340-t26_1 | gene=TGGT1_255340 | organism=Toxoplasma_gondii_GT1 | gene_product=tetratricopeptide repeat-containing protein | transcript_product=tetratricopeptide repeat-containing protein | location=TGGT1_chrVIIb:4796393-4804342(+) | protein_length=1696 | sequence_SO=chromosome | SO=protein_coding	TGGT1_255340-t26_1-p1 [695-707]	0	1576.65354	13	0.647	2.255	-0.63	1.17	0.320581055	0.060577487	0.704280756	0.295134731	1.31	8.73	0.647	0.661	0.011	1.385	2.255	2.388	-0.63	-0.6	-6.55	0.47	1.17	1.26	464953.1563	230010.3594	3371.328384	6724.998589	69.72	82.73	30.18	14.28	464953.1563
FALSE	High	CMSLAAPQVVYVK	[R].CMSLAAPQVVYVK.[A]	1xPhospho [S3]	1xPhospho [S3]	TGGT1_297745-t26_1-p1 1xPhospho [S3493]	TGGT1_297745-t26_1-p1 1xPhospho [S3493]	0.000639278	0.000254605	1	1	11	TGGT1_297745	transcript=TGGT1_297745-t26_1 | gene=TGGT1_297745 | organism=Toxoplasma_gondii_GT1 | gene_product=hypothetical protein | transcript_product=hypothetical protein | location=TGGT1_chrII:1939393-1956115(-) | protein_length=3869 | sequence_SO=chromosome | SO=protein_coding	TGGT1_297745-t26_1-p1 [3491-3503]	0	1488.69904	13	0.76	0.367	-0.4	-1.45	0.077910466	0.026188322	0.47400925	0.220930396	10.15	2.58	0.76	0.881	0.67	0.367	0.32	0.533	-0.4	-0.18	-0.58	-1.45	-1.65	-0.91	536081.25	472429.3125	12161.57988	5796.088356	80.19	67.88	27.01	15.34	512888.375
FALSE	High	GYGFTTSAEK	[R].GYGFTTSAEK.[E]					0.000664765	0.000254605	1	1	22	TGGT1_209030	transcript=TGGT1_209030-t26_1 | gene=TGGT1_209030 | organism=Toxoplasma_gondii_GT1 | gene_product=actin ACT1 | transcript_product=actin ACT1 | location=TGGT1_chrIb:1014618-1016180(+) | protein_length=376 | sequence_SO=chromosome | SO=protein_coding	TGGT1_209030-t26_1-p1 [198-207]	0	1060.49457	10	0.762	0.751	-0.39	-0.41	0.016272759	0.429234115	0.267708476	0.620423225	3.72	0.89	0.762	0.819	0.729	0.751	1.161	0.743	-0.39	-0.29	-0.46	-0.41	0.22	-0.43	807609.5625	661572.75	13010037	9749686	57.58	57.11	14.46	35.98	1525120.75
FALSE	High	IDEVPELPLVVSEK	[R].IDEVPELPLVVSEK.[L]					0.000764978	0.000254605	1	1	7	TGGT1_309120	transcript=TGGT1_309120-t26_1 | gene=TGGT1_309120 | organism=Toxoplasma_gondii_GT1 | gene_product=ribosomal protein RPL4 | transcript_product=ribosomal protein RPL4 | location=TGGT1_chrXI:476484-477734(-) | protein_length=416 | sequence_SO=chromosome | SO=protein_coding	TGGT1_309120-t26_1-p1 [144-157]	0	1566.86252	14	0.711	0.694	-0.49	-0.53	0.034476192	0.013836018	0.346704694	0.204185338	8.24	2.73	0.711	0.789	0.627	0.694	0.766	0.668	-0.49	-0.34	-0.67	-0.53	-0.38	-0.58	381489.4688	271151.6875	2795769.5	2142137.25	82.98	72.91	84.56	79.23	381489.4688
FALSE	High	GVEDVVVGR	[K].GVEDVVVGR.[G]	1xLabel:13C(6)15N(4) [R9]	1xLabel:13C(6)15N(4) [R9]			0.000733115	0.000254605	1	1	17	TGGT1_216860	transcript=TGGT1_216860-t26_1 | gene=TGGT1_216860 | organism=Toxoplasma_gondii_GT1 | gene_product=DEAD (Asp-Glu-Ala-Asp) box polypeptide DDX39 | transcript_product=DEAD (Asp-Glu-Ala-Asp) box polypeptide DDX39 | location=TGGT1_chrXI:5764687-5768776(+) | protein_length=434 | sequence_SO=chromosome | SO=protein_coding	TGGT1_216860-t26_1-p1 [27-35]	0	939.51334	9	0.938	0.886	-0.09	-0.17	0.092610859	0.070196993	0.506478098	0.316735222	4.18	2.34	0.974	0.908	0.938	0.886	0.904	0.787	-0.04	-0.14	-0.09	-0.17	-0.15	-0.35	289441.25	262798.875	2994652.5	2706086.75	44.91	48	23.75	18.42	481056.0625
FALSE	High	GVLGVTSGPK	[R].GVLGVTSGPK.[Q]					0.000595041	0.000254605	1	1	16	TGGT1_208030	transcript=TGGT1_208030-t26_1 | gene=TGGT1_208030 | organism=Toxoplasma_gondii_GT1 | gene_product=microneme protein MIC4 | transcript_product=microneme protein MIC4 | location=TGGT1_chrIb:547335-549077(+) | protein_length=580 | sequence_SO=chromosome | SO=protein_coding	TGGT1_208030-t26_1-p1 [202-211]	0	914.53056	10	0.72	0.851	-0.47	-0.23	0.022909764	0.065528636	0.298892996	0.306898073	2.28	3.35	0.72	0.699	0.812	0.737	0.851	0.878	-0.47	-0.52	-0.3	-0.44	-0.23	-0.19	463718.0703	324156.9688	3785441.75	3321760.25	68.66	66.63	42.89	46.89	608561.8203
FALSE	High	TGNTCMLTIHVEPR	[K].TGNTCMLTIHVEPR.[D]	1xPhospho [T]	1xPhospho [T1; T4; T8]	TGGT1_233480-t26_1-p1 1xPhospho [T]	TGGT1_233480-t26_1-p1 1xPhospho [T173; T176]	0.000809789	0.000254605	1	1	14	TGGT1_233480	transcript=TGGT1_233480-t26_1 | gene=TGGT1_233480 | organism=Toxoplasma_gondii_GT1 | gene_product=SAG-related sequence SRS29C | transcript_product=SAG-related sequence SRS29C | location=TGGT1_chrVIII:2667297-2668415(+) | protein_length=372 | sequence_SO=chromosome | SO=protein_coding	TGGT1_233480-t26_1-p1 [173-186]	0	1651.73319	14	100	3.348	6.64	1.74	0.01041566	0.175761142	0.240580633	0.493932571	0	76.27	100	100	100	1.626	3.348	21.767	6.64	6.64	6.64	0.7	1.74	4.44	1435.839492	958714.8125	12452.31567	41769.81641	130.26	79.68	38.86	133.01	1435.839492
FALSE	High	KYEDVCPTSHNMEVPNVK	[K].KYEDVCPTSHNMEVPNVK.[R]	1xPhospho [S/T]; 2xLabel:13C(6)15N(2) [K1; K18]	1xPhospho [T8; S9]; 2xLabel:13C(6)15N(2) [K1; K18]	TGGT1_251810-t26_1-p1 1xPhospho [T/S]	TGGT1_251810-t26_1-p1 1xPhospho [T77; S78]	0.000835637	0.000254605	1	1	14	TGGT1_251810	transcript=TGGT1_251810-t26_1 | gene=TGGT1_251810 | organism=Toxoplasma_gondii_GT1 | gene_product=putative translation initiation factor eIF-5A | transcript_product=putative translation initiation factor eIF-5A | location=TGGT1_chrXII:5518720-5519205(-) | protein_length=161 | sequence_SO=chromosome | SO=protein_coding	TGGT1_251810-t26_1-p1 [70-87]	1	2185.96287	18	0.75	0.896	-0.41	-0.16	0.016917609	0.507906707	0.269270022	0.656853204	3.82	24.44	0.785	0.75	0.685	0.896	0.712	23.72	-0.35	-0.41	-0.55	-0.16	-0.49	4.57	3607115.25	2706041	10403.07579	11342.57218	41.45	35.13	45.07	158.74	2143723
FALSE	High	KEEDDDDIDLFGEDDADKEAVK	[K].KEEDDDDIDLFGEDDADKEAVK.[K]					0.000703321	0.000254605	1	1	3	TGGT1_226410	transcript=TGGT1_226410-t26_1 | gene=TGGT1_226410 | organism=Toxoplasma_gondii_GT1 | gene_product=EF-1 guanine nucleotide exchange domain-containing protein | transcript_product=EF-1 guanine nucleotide exchange domain-containing protein | location=TGGT1_chrX:1563878-1565889(-) | protein_length=328 | sequence_SO=chromosome | SO=protein_coding	TGGT1_226410-t26_1-p1 [172-193]	2	2511.08929	22	0.509	0.836	-0.97	-0.26	0.012663499	0.469278183	0.251092381	0.634380735	3.16	53.42	0.601	0.509	0.467	0.836	0.32	1.267	-0.74	-0.97	-1.1	-0.26	-1.64	0.34	373129.9688	190039.2188	10885.26166	9595.068316	64.39	54.74	19.31	66	172883.0625
FALSE	High	TEDEEEEEDDLADGER	[K].TEDEEEEEDDLADGER.[M]					0.00152519	0.000254605	1	1	1	TGGT1_308920	transcript=TGGT1_308920-t26_1 | gene=TGGT1_308920 | organism=Toxoplasma_gondii_GT1 | gene_product=splicing factor U2AF protein | transcript_product=splicing factor U2AF protein | location=TGGT1_chrXI:318912-325751(-) | protein_length=770 | sequence_SO=chromosome | SO=protein_coding	TGGT1_308920-t26_1-p1 [462-477]	0	1880.71519	16	0.738	0.432	-0.44	-1.21	0.003827307	0.609467325	0.215458969	0.724383722	1.74	20.14	0.738	0.754	0.707	3.38	0.118	0.432	-0.44	-0.41	-0.5	1.76	-3.08	-1.21	351230.7813	264943.3438	3230.789396	1114.702862	20.02	17.73	74.09	129.3	283734.5
FALSE	High	KSDEESEGAAEDAETDDAEPTAGASPSEK	[R].KSDEESEGAAEDAETDDAEPTAGASPSEK.[A]					0.00144749	0.000254605	1	1	3	TGGT1_318710	transcript=TGGT1_318710-t26_1 | gene=TGGT1_318710 | organism=Toxoplasma_gondii_GT1 | gene_product=ATP-binding cassette sub-family F member 1 | transcript_product=ATP-binding cassette sub-family F member 1 | location=TGGT1_chrIV:1070737-1079983(+) | protein_length=811 | sequence_SO=chromosome | SO=protein_coding	TGGT1_318710-t26_1-p1 [559-587]	1	2923.2083	29	0.578	0.916	-0.79	-0.13	0.00538207	0.418072071	0.225930591	0.617555301	2.42	21	0.578	0.63	0.55	0.916	1.07	0.116	-0.79	-0.67	-0.86	-0.13	0.1	-3.11	352077.8125	193589.25	9225.979474	7750.858063	14.34	17.41	26.53	65.91	273532.0313
FALSE	High	KQPTEAEPNPSLFR	[R].KQPTEAEPNPSLFR.[M]	1xLabel:13C(6)15N(2) [K1]; 1xLabel:13C(6)15N(4) [R14]	1xLabel:13C(6)15N(2) [K1]; 1xLabel:13C(6)15N(4) [R14]			0.000586368	0.000254605	1	1	9	TGGT1_262670	transcript=TGGT1_262670-t26_1 | gene=TGGT1_262670 | organism=Toxoplasma_gondii_GT1 | gene_product=ribosomal protein RPL18A | transcript_product=ribosomal protein RPL18A | location=TGGT1_chrVIIb:1067095-1069205(+) | protein_length=183 | sequence_SO=chromosome | SO=protein_coding	TGGT1_262670-t26_1-p1 [20-33]	1	1631.85066	14	0.967	1.052	-0.05	0.07	0.37427818	0.67206276	0.730061867	0.768326129	4.14	39.83	0.996	0.967	0.655	1.052	1.763	0.769	-0.01	-0.05	-0.61	0.07	0.82	-0.38	199583.5469	193079.0469	1407290.5	1761759.953	42.33	16.56	44.84	43.32	182730.625
FALSE	High	HLTGEFEK	[R].HLTGEFEK.[K]	1xLabel:13C(6)15N(2) [K8]	1xLabel:13C(6)15N(2) [K8]			0.000878894	0.000254605	1	1	13	TGGT1_248340	transcript=TGGT1_248340-t26_1 | gene=TGGT1_248340 | organism=Toxoplasma_gondii_GT1 | gene_product=GTP-binding nuclear protein ran/tc4 | transcript_product=GTP-binding nuclear protein ran/tc4 | location=TGGT1_chrXII:3749189-3752256(+) | protein_length=229 | sequence_SO=chromosome | SO=protein_coding	TGGT1_248340-t26_1-p1 [44-51]	0	968.49272	8	49.805	100	5.64	6.64	0.007435111	0.005996859	0.232219405	0.197598772	58.13	0	99.324	30.277	49.805	100	79.456	100	6.63	4.92	5.64	6.64	6.31	6.64	12341.69792	477935.625	12580.04261	1384756.875	46.38	20.61	48.8	44.75	4811.882291
FALSE	High	HLVISSVK	[R].HLVISSVK.[E]					0.00119831	0.000254605	1	1	14	TGGT1_239100	transcript=TGGT1_239100-t26_1 | gene=TGGT1_239100 | organism=Toxoplasma_gondii_GT1 | gene_product=ribosomal protein RPS7 | transcript_product=ribosomal protein RPS7 | location=TGGT1_chrVI:457170-458270(+) | protein_length=196 | sequence_SO=chromosome | SO=protein_coding	TGGT1_239100-t26_1-p1 [44-51]	0	882.54073	8	0.716	0.728	-0.48	-0.46	0.025896319	0.024672051	0.310562494	0.216820859	1.74	3.68	0.716	0.818	0.7	0.728	0.815	0.694	-0.48	-0.29	-0.52	-0.46	-0.3	-0.53	599663.625	453848.3125	3830731.25	2790205.252	47.67	44.1	38.09	31.06	1233093.09
FALSE	High	LASFATGPDINGNAETGSAADPAGATAAATHK	[R].LASFATGPDINGNAETGSAADPAGATAAATHK.[G]	1xPhospho [S3]; 1xLabel:13C(6)15N(2) [K32]	1xPhospho [S3]; 1xLabel:13C(6)15N(2) [K32]	TGGT1_309190-t26_1-p1 1xPhospho [S138]	TGGT1_309190-t26_1-p1 1xPhospho [S138]	0.00148135	0.000254605	1	1	9	TGGT1_309190	transcript=TGGT1_309190-t26_1 | gene=TGGT1_309190 | organism=Toxoplasma_gondii_GT1 | gene_product=hypothetical protein | transcript_product=hypothetical protein | location=TGGT1_chrXI:506755-512407(+) | protein_length=822 | sequence_SO=chromosome | SO=protein_coding	TGGT1_309190-t26_1-p1 [136-167]	0	3043.38841	32	6.741	1.233	2.75	0.3	0.002890854	0.471853111	0.205516938	0.635973526	17.03	65.41	6.741	8.529	5.967	10.31	1.233	0.689	2.75	3.09	2.58	3.37	0.3	-0.54	327067.1563	2204708.75	8858.467573	10921.01234	75.23	60.55	63.36	66.89	327067.1563
FALSE	High	HINENPDFIRPEER	[K].HINENPDFIRPEER.[R]					0.000742449	0.000254605	1	1	4	TGGT1_289300	transcript=TGGT1_289300-t26_1 | gene=TGGT1_289300 | organism=Toxoplasma_gondii_GT1 | gene_product=methionyl-tRNA synthetase | transcript_product=methionyl-tRNA synthetase | location=TGGT1_chrIX:2966904-2971258(+) | protein_length=976 | sequence_SO=chromosome | SO=protein_coding	TGGT1_289300-t26_1-p1 [448-461]	0	1765.86162	14	19.29	0.638	4.27	-0.65	0.016612127	0.578054205	0.269270022	0.700447645	63.07	6.16	8.079	19.29	27.495	0.573	50.392	0.638	3.01	4.27	4.78	-0.8	5.66	-0.65	8182.265625	158824.0137	254832.6875	385116.3125	22.85	44.52	103.15	51.79	8182.265625
FALSE	High	HGEFTLDTVR	[R].HGEFTLDTVR.[M]					0.00121125	0.000254605	1	1	6	TGGT1_311470	transcript=TGGT1_311470-t26_1 | gene=TGGT1_311470 | organism=Toxoplasma_gondii_GT1 | gene_product=rhoptry neck protein RON5 | transcript_product=rhoptry neck protein RON5 | location=TGGT1_chrXI:2047692-2067010(-) | protein_length=1699 | sequence_SO=chromosome | SO=protein_coding	TGGT1_311470-t26_1-p1 [892-901]	0	1174.58511	10	0.045	0.926	-4.47	-0.11	0.584077986	0.414130668	0.824868092	0.615603432	0.24	10.89	0.045	23.395	0.01	0.01	1.006	0.926	-4.47	4.55	-6.64	-6.64	0.01	-0.11	225179.9063	10186.98545	685119.125	572582.1875	89.28	162.17	13.78	86.61	225179.9063
FALSE	High	HLGGFDIIHLR	[R].HLGGFDIIHLR.[D]					0.00112466	0.000254605	1	1	14	TGGT1_207440	transcript=TGGT1_207440-t26_1 | gene=TGGT1_207440 | organism=Toxoplasma_gondii_GT1 | gene_product=ribosomal protein RPS4 | transcript_product=ribosomal protein RPS4 | location=TGGT1_chrIb:77395-80548(-) | protein_length=312 | sequence_SO=chromosome | SO=protein_coding	TGGT1_207440-t26_1-p1 [250-260]	0	1277.71132	11	0.712	0.877	-0.49	-0.19	0.616090638	0.32190318	0.840480819	0.592650358	20.39	12.77	0.519	1.534	0.712	0.877	1.046	0.779	-0.95	0.62	-0.49	-0.19	0.07	-0.36	28626.44922	43910.16602	958695.1367	1003081.719	151.11	135.56	128.69	120.13	6776.765137
FALSE	High	HSSESLFPR	[R].HSSESLFPR.[N]	1xLabel:13C(6)15N(4) [R9]	1xLabel:13C(6)15N(4) [R9]			0.000925637	0.000254605	4	4	5	TGGT1_410370; TGGT1_411470-t26_1-p1; TGGT1_410360-t26_1-p1; TGGT1_279100-t26_1-p1	transcript=TGGT1_410370-t26_1 | gene=TGGT1_410370 | organism=Toxoplasma_gondii_GT1 | gene_product=putative transmembrane protein | transcript_product=putative transmembrane protein | location=AAQM03000265:733-2584(+) | protein_length=435 | sequence_SO=contig | SO=protein_coding transcript=TGGT1_411470-t26_1 | gene=TGGT1_411470 | organism=Toxoplasma_gondii_GT1 | gene_product=putative transmembrane…	TGGT1_410370-t26_1-p1 [75-83]; TGGT1_411470-t26_1-p1 [75-83]; TGGT1_410360-t26_1-p1 [75-83]; TGGT1_279100-t26_1-p1 [75-83]	0	1069.53005	9	1.191	0.209	0.25	-2.26	0.570432799	0.191612102	0.818779135	0.506932814	87.5	0	0.035	1.894	1.191	0.209	0.209	1.031	-4.85	0.92	0.25	-2.26	-2.26	0.04	617817.7461	436221.7813	2371075.137	837381.1133	34.37	115.37	34.28	84.03	617817.7461
FALSE	High	HTVDGTQVEVR	[R].HTVDGTQVEVR.[R]					0.000802631	0.000254605	1	1	8	TGGT1_264610	transcript=TGGT1_264610-t26_1 | gene=TGGT1_264610 | organism=Toxoplasma_gondii_GT1 | gene_product=RNA recognition motif-containing protein | transcript_product=RNA recognition motif-containing protein | location=TGGT1_chrIX:1992388-1998489(-) | protein_length=430 | sequence_SO=chromosome | SO=protein_coding	TGGT1_264610-t26_1-p1 [185-195]	0	1240.62804	11	0.918	0.931	-0.12	-0.1	0.129509662	0.1400642	0.57619291	0.455692741	5.94	2.77	0.918	0.978	0.875	0.931	0.951	0.827	-0.12	-0.03	-0.19	-0.1	-0.07	-0.27	195683.9844	171129.625	712449.4375	663507.5	36.49	35.26	40.49	32.55	296254
FALSE	High	LAIFGELR	[K].LAIFGELR.[A]					0.000843256	0.000254605	1	1	7	TGGT1_235930	transcript=TGGT1_235930-t26_1 | gene=TGGT1_235930 | organism=Toxoplasma_gondii_GT1 | gene_product=domain K- type RNA binding proteins family protein | transcript_product=domain K- type RNA binding proteins family protein | location=TGGT1_chrX:5075263-5081044(+) | protein_length=570 | sequence_SO=chromosome | SO=protein_coding	TGGT1_235930-t26_1-p1 [242-249]	0	918.54073	8	1.57	1.34	0.65	0.42	0.062360417	0.53417012	0.438030428	0.67282533	0.46	83.35	1.575	1.186	1.57	1.34	2.094	0.01	0.66	0.25	0.65	0.42	1.07	-6.64	7379.072297	10454.62945	7685.408722	8127.29814	12.58	7.33	171.86	18.2	7379.072297
FALSE	High	IKEVAIDVFR	[K].IKEVAIDVFR.[Q]	1xLabel:13C(6)15N(2) [K2]; 1xLabel:13C(6)15N(4) [R10]	1xLabel:13C(6)15N(2) [K2]; 1xLabel:13C(6)15N(4) [R10]			0.00136732	0.000254605	1	1	8	TGGT1_204530	transcript=TGGT1_204530-t26_1 | gene=TGGT1_204530 | organism=Toxoplasma_gondii_GT1 | gene_product=microneme protein MIC11 | transcript_product=microneme protein MIC11 | location=TGGT1_chrVIIa:1632334-1633282(-) | protein_length=204 | sequence_SO=chromosome | SO=protein_coding	TGGT1_204530-t26_1-p1 [182-191]	1	1207.7164	10	0.288	0.205	-1.8	-2.29	0.176582269	0.185461176	0.618047023	0.502339251	9.51	0.42	0.288	0.027	0.511	0.191	0.205	1.007	-1.8	-5.2	-0.97	-2.39	-2.29	0.01	579121.0313	166731.375	3208599.188	654575.375	40.01	106.12	49.57	133.89	579121.0313
FALSE	High	STLTDSLVSK	[K].STLTDSLVSK.[A]					0.000858818	0.000254605	1	1	23	TGGT1_205470	transcript=TGGT1_205470-t26_1 | gene=TGGT1_205470 | organism=Toxoplasma_gondii_GT1 | gene_product=putative translation elongation factor 2 family protein | transcript_product=putative translation elongation factor 2 family protein | location=TGGT1_chrVIIa:1297616-1301283(+) | protein_length=832 | sequence_SO=chromosome | SO=protein_coding	TGGT1_205470-t26_1-p1 [33-42]	0	1050.56773	10	0.776	0.724	-0.37	-0.47	0.091047589	0.93578306	0.503552144	0.955970961	10.34	2.28	0.776	0.866	0.631	0.703	2.173	0.724	-0.37	-0.21	-0.66	-0.51	1.12	-0.47	342821.7813	249456.2031	5065899.5	6069046.367	61.1	64.17	45.28	66.74	827937.9375
FALSE	High	TSSSTSASSTSDANALVPTAVGSEAVSR	[R].TSSSTSASSTSDANALVPTAVGSEAVSR.[T]	1xPhospho [S/T]; 1xLabel:13C(6)15N(4) [R28]	1xPhospho [T1; S2; S3; S4; T5; S6; S8; S9; T10; S11]; 1xLabel:13C(6)15N(4) [R28]	TGGT1_310900-t26_1-p1 1xPhospho [S/T]	TGGT1_310900-t26_1-p1 1xPhospho [T107; S108; S109; S110; T111; S112; S114; S115; T116; S117]	0.00119192	0.000254605	1	1	10	TGGT1_310900	transcript=TGGT1_310900-t26_1 | gene=TGGT1_310900 | organism=Toxoplasma_gondii_GT1 | gene_product=AP2 domain transcription factor AP2XI-2 | transcript_product=AP2 domain transcription factor AP2XI-2 | location=TGGT1_chrXI:1609168-1617013(-) | protein_length=2243 | sequence_SO=chromosome | SO=protein_coding	TGGT1_310900-t26_1-p1 [107-134]	0	2730.23409	28	26.555	0.84	4.73	-0.25	0.006557973	0.31585746	0.232219405	0.587845495	17.07	12.03	23.498	26.555	58.333	0.937	0.84	0.3	4.55	4.73	5.87	-0.09	-0.25	-1.74	4891.089506	178309.7656	11891.36048	7814.796722	37.62	50.72	23.75	40.97	7588.284419
FALSE	High	LLGEELTR	[K].LLGEELTR.[R]					0.00170847	0.000254605	1	1	14	TGGT1_243730	transcript=TGGT1_243730-t26_1 | gene=TGGT1_243730 | organism=Toxoplasma_gondii_GT1 | gene_product=rhoptry protein ROP9 | transcript_product=rhoptry protein ROP9 | location=TGGT1_chrVI:2733555-2736099(+) | protein_length=353 | sequence_SO=chromosome | SO=protein_coding	TGGT1_243730-t26_1-p1 [213-220]	0	930.52547	8	0.903	0.859	-0.15	-0.22	0.036296814	0.017220786	0.352654148	0.204349929	1.54	0.19	0.849	0.915	0.903	0.858	0.859	0.906	-0.24	-0.13	-0.15	-0.22	-0.22	-0.14	273394.625	246991.5	2608339.297	2241771.25	18.55	15.23	33.38	36.38	311607.6465
FALSE	High	LIEVLYNK	[K].LIEVLYNK.[E]					0.001286	0.000254605	1	1	13	TGGT1_214290	transcript=TGGT1_214290-t26_1 | gene=TGGT1_214290 | organism=Toxoplasma_gondii_GT1 | gene_product=DJ-1 family protein | transcript_product=DJ-1 family protein | location=TGGT1_chrX:6106825-6108652(+) | protein_length=256 | sequence_SO=chromosome | SO=protein_coding	TGGT1_214290-t26_1-p1 [235-242]	0	991.58226	8	1.036	0.758	0.05	-0.4	0.416781301	0.74636943	0.748029485	0.82001785	6.97	61.99	1.036	9.046	0.987	0.207	35.668	0.758	0.05	3.18	-0.02	-2.27	5.16	-0.4	10950.46063	10812.1881	40990.69922	1375842.5	65.95	148.03	168.7	107.16	2259.754166
FALSE	High	TVFESQPLQSR	[K].TVFESQPLQSR.[A]	1xPhospho [S10]; 1xLabel:13C(6)15N(4) [R11]	1xPhospho [S5; S10]; 1xLabel:13C(6)15N(4) [R11]	TGGT1_205320-t26_1-p1 1xPhospho [S658]	TGGT1_205320-t26_1-p1 1xPhospho [S658]	0.00102064	0.000254605	1	1	15	TGGT1_205320	transcript=TGGT1_205320-t26_1 | gene=TGGT1_205320 | organism=Toxoplasma_gondii_GT1 | gene_product=hypothetical protein | transcript_product=hypothetical protein | location=TGGT1_chrVIIa:1385667-1389087(+) | protein_length=739 | sequence_SO=chromosome | SO=protein_coding	TGGT1_205320-t26_1-p1 [649-659]	0	1381.63869	11	0.676	3.731	-0.56	1.9	0.091669996	0.316673832	0.504982685	0.587845495	3.14	122.62	0.407	0.676	0.708	0.645	3.731	9.144	-1.3	-0.56	-0.5	-0.63	1.9	3.19	4006098.75	2267545.5	4507.35976	8587.959961	28.93	11.09	102.01	42.41	5574301.5
FALSE	High	GEFVSTKAGTPYYVAPQVLQGK	[K].GEFVSTKAGTPYYVAPQVLQGK.[Y]	1xPhospho [T/S]	1xPhospho [S5; T6; T10]	TGGT1_206590-t26_1-p1 1xPhospho [T/S]	TGGT1_206590-t26_1-p1 1xPhospho [S431; T432; T436]	0.000672735	0.000254605	1	1	12	TGGT1_206590	transcript=TGGT1_206590-t26_1 | gene=TGGT1_206590 | organism=Toxoplasma_gondii_GT1 | gene_product=calcium-dependent protein kinase CDPK2A | transcript_product=calcium-dependent protein kinase CDPK2A | location=TGGT1_chrVIIa:775466-782202(-) | protein_length=786 | sequence_SO=chromosome | SO=protein_coding	TGGT1_206590-t26_1-p1 [427-448]	1	2420.18975	22	0.403	0.484	-1.31	-1.05	0.000603325	0.736398702	0.180208388	0.81281441	0.71	32.21	0.391	0.403	0.422	0.484	0.036	9.063	-1.36	-1.31	-1.25	-1.05	-4.81	3.18	469049.4063	183225.8125	10663.37695	5164.090107	47.9	51.05	85.7	74.48	469049.4063
FALSE	High	LLAPVAPTLEK	[K].LLAPVAPTLEK.[A]					0.000659537	0.000254605	1	1	13	TGGT1_313080	transcript=TGGT1_313080-t26_1 | gene=TGGT1_313080 | organism=Toxoplasma_gondii_GT1 | gene_product=hypothetical protein | transcript_product=hypothetical protein | location=TGGT1_chrXI:3049384-3050751(-) | protein_length=455 | sequence_SO=chromosome | SO=protein_coding	TGGT1_313080-t26_1-p1 [296-306]	0	1151.70344	11	0.715	0.715	-0.48	-0.48	0.350440336	0.042456403	0.720131395	0.252742161	12.93	8.77	0.715	0.837	0.019	0.715	0.809	0.632	-0.48	-0.26	-5.69	-0.48	-0.31	-0.66	167684.7031	62132.97656	1340368.625	1054992.598	47.77	93.13	90.65	79.87	167684.7031
FALSE	High	ILEPLVQER	[R].ILEPLVQER.[V]					0.000571683	0.000254605	1	1	19	TGGT1_231630	transcript=TGGT1_231630-t26_1 | gene=TGGT1_231630 | organism=Toxoplasma_gondii_GT1 | gene_product=alveolin domain containing intermediate filament IMC4 | transcript_product=alveolin domain containing intermediate filament IMC4 | location=TGGT1_chrVIII:1508307-1510463(-) | protein_length=452 | sequence_SO=chromosome | SO=protein_coding	TGGT1_231630-t26_1-p1 [43-51]	0	1096.63609	9	0.771	0.76	-0.38	-0.4	0.034167367	0.033735306	0.344155346	0.237105874	5.36	4.41	0.771	0.851	0.724	0.76	0.849	0.721	-0.38	-0.23	-0.47	-0.4	-0.24	-0.47	562989	433945.5938	5224979.695	4435986.5	36.13	28.74	59.95	53.58	562989
FALSE	High	LFTFLQPDAPKR	[R].LFTFLQPDAPKR.[G]	1xPhospho [T3]; 1xLabel:13C(6)15N(2) [K11]; 1xLabel:13C(6)15N(4) [R12]	1xPhospho [T3]; 1xLabel:13C(6)15N(2) [K11]; 1xLabel:13C(6)15N(4) [R12]	TGGT1_221470-t26_1-p1 1xPhospho [T378]	TGGT1_221470-t26_1-p1 1xPhospho [T378]	0.000723968	0.000254605	1	1	9	TGGT1_221470	transcript=TGGT1_221470-t26_1 | gene=TGGT1_221470 | organism=Toxoplasma_gondii_GT1 | gene_product=hypothetical protein | transcript_product=hypothetical protein | location=TGGT1_chrII:360683-367434(+) | protein_length=552 | sequence_SO=chromosome | SO=protein_coding	TGGT1_221470-t26_1-p1 [376-387]	1	1530.78351	12	100	1.718	6.64	0.78	0.002673629	0.282135168	0.205516938	0.568571185	0	32.26	100	100	100	1.344	22.905	1.718	6.64	6.64	6.64	0.43	4.52	0.78	9697.60188	2568310.125	10125.72581	13610.55222	16.21	55.19	22.33	149.76	11143.80848
FALSE	High	TPNLSEAQLLSPEEVPLFSSPSSLGSLSANGHK	[R].TPNLSEAQLLSPEEVPLFSSPSSLGSLSANGHK.[E]	1xPhospho [S]; 1xLabel:13C(6)15N(2) [K33]	1xPhospho [S19; S20; S22; S23; S26; S28]; 1xLabel:13C(6)15N(2) [K33]	TGGT1_218780-t26_1-p1 1xPhospho [S]	TGGT1_218780-t26_1-p1 1xPhospho [S199; S200; S202; S203; S206; S208]	0.000887124	0.000254605	1	1	6	TGGT1_218780	transcript=TGGT1_218780-t26_1 | gene=TGGT1_218780 | organism=Toxoplasma_gondii_GT1 | gene_product=putative phosphoserine aminotransferase | transcript_product=putative phosphoserine aminotransferase | location=TGGT1_chrXII:1247991-1254054(-) | protein_length=481 | sequence_SO=chromosome | SO=protein_coding	TGGT1_218780-t26_1-p1 [181-213]	0	3481.69778	33	23.013	1.564	4.52	0.64	0.069686622	0.039112865	0.45287557	0.244326068	6.54	11.98	2.983	23.013	24.029	1.437	2.023	1.564	1.58	4.52	4.59	0.52	1.02	0.64	5731.371492	34817.24609	5555.475049	7984.759608	77.58	88.01	56.21	66.63	10862.17796
FALSE	High	GQLPGADAEEEEEEEQEEQDNDDYDIEALVPK	[R].GQLPGADAEEEEEEEQEEQDNDDYDIEALVPK.[R]					0.00119831	0.000254605	1	1	1	TGGT1_315270	transcript=TGGT1_315270-t26_1 | gene=TGGT1_315270 | organism=Toxoplasma_gondii_GT1 | gene_product=hypothetical protein | transcript_product=hypothetical protein | location=TGGT1_chrXI:4558433-4565813(-) | protein_length=780 | sequence_SO=chromosome | SO=protein_coding	TGGT1_315270-t26_1-p1 [738-769]	0	3633.53584	32	0.078	0.425	-3.68	-1.23	0.02306629	0.797847812	0.299553187	0.859254765	0.17	16.96	0.064	0.078	0.202	0.156	0.425	5.859	-3.97	-3.68	-2.31	-2.68	-1.23	2.55	147792.0313	11539.43066	10690.49801	4543.263807	93.88	138.24	70.42	71.38	125023.6875
FALSE	High	LGSTAAPGAATAGPGTTGASPSGGAAGAR	[R].LGSTAAPGAATAGPGTTGASPSGGAAGAR.[A]	1xPhospho [T/S]; 1xLabel:13C(6)15N(4) [R29]	1xPhospho [S3; T4]; 1xLabel:13C(6)15N(4) [R29]	TGGT1_226660-t26_1-p1 1xPhospho [S/T]	TGGT1_226660-t26_1-p1 1xPhospho [S1776; T1777]	0.00142278	0.000254605	1	1	8	TGGT1_226660	transcript=TGGT1_226660-t26_1 | gene=TGGT1_226660 | organism=Toxoplasma_gondii_GT1 | gene_product=hypothetical protein | transcript_product=hypothetical protein | location=TGGT1_chrX:1361506-1380909(+) | protein_length=3736 | sequence_SO=chromosome | SO=protein_coding	TGGT1_226660-t26_1-p1 [1774-1802]	0	2430.12844	29	19.797	0.839	4.31	-0.25	0.007364144	0.563465341	0.232219405	0.692165745	12.25	87.47	43.484	18.161	19.797	0.839	1.806	0.136	5.44	4.18	4.31	-0.25	0.85	-2.88	7261.963046	135965.6094	11471.20792	9626.696815	21.23	63.38	29.16	70.49	7261.963046
FALSE	High	LGSTQGPPGADPIAAAAASAGLTAASTAVSR	[R].LGSTQGPPGADPIAAAAASAGLTAASTAVSR.[M]	1xPhospho [S/T]; 1xLabel:13C(6)15N(4) [R31]	1xPhospho [S3; T4; S19]; 1xLabel:13C(6)15N(4) [R31]	TGGT1_268370-t26_1-p1 1xPhospho [S/T]	TGGT1_268370-t26_1-p1 1xPhospho [S1342; T1343; S1358]	0.000667405	0.000254605	1	1	5	TGGT1_268370	transcript=TGGT1_268370-t26_1 | gene=TGGT1_268370 | organism=Toxoplasma_gondii_GT1 | gene_product=non-specific serine/threonine protein kinase | transcript_product=non-specific serine/threonine protein kinase | location=TGGT1_chrVIII:6481671-6517585(-) | protein_length=8429 | sequence_SO=chromosome | SO=protein_coding	TGGT1_268370-t26_1-p1 [1340-1370]	0	2827.38611	31	27.939	21.267	4.8	4.41	0.013014357	0.19507819	0.25207492	0.5091827	37.65	139.82	27.939	20.844	81.245	100	21.267	1.21	4.8	4.38	6.34	6.64	4.41	0.28	9145.580608	255517.6406	979.1537712	185704.375	5.76	70.76	134.05	86.61	9145.580608
FALSE	High	LFSFGTNETK	[R].LFSFGTNETK.[E]	1xPhospho [S3]; 1xLabel:13C(6)15N(2) [K10]	1xPhospho [S3]; 1xLabel:13C(6)15N(2) [K10]	TGGT1_214110-t26_1-p1 1xPhospho [S304]	TGGT1_214110-t26_1-p1 1xPhospho [S304]	0.00115455	0.000254605	1	1	10	TGGT1_214110	transcript=TGGT1_214110-t26_1 | gene=TGGT1_214110 | organism=Toxoplasma_gondii_GT1 | gene_product=putative protein yipf5 | transcript_product=putative protein yipf5 | location=TGGT1_chrX:5926034-5929692(+) | protein_length=505 | sequence_SO=chromosome | SO=protein_coding	TGGT1_214110-t26_1-p1 [302-311]	0	1231.5486	10	6.174	2.712	2.63	1.44	0.0753823	0.903249061	0.469461863	0.93403891	10.97	65.1	6.631	1.824	6.174	0.145	3.903	2.712	2.73	0.87	2.63	-2.78	1.96	1.44	218290.5938	1250828.375	40490.90234	12138.17517	59.38	17.58	103.83	162.75	188628.9844
FALSE	High	LGPEEIPSR	[K].LGPEEIPSR.[A]					0.000887124	0.000254605	1	1	11	TGGT1_288360	transcript=TGGT1_288360-t26_1 | gene=TGGT1_288360 | organism=Toxoplasma_gondii_GT1 | gene_product=tryptophanyl-tRNA synthetase (TrpRS2) | transcript_product=tryptophanyl-tRNA synthetase (TrpRS2) | location=TGGT1_chrIX:2284649-2289081(+) | protein_length=689 | sequence_SO=chromosome | SO=protein_coding	TGGT1_288360-t26_1-p1 [253-261]	0	997.53129	9	0.751	0.906	-0.41	-0.14	0.027726065	0.982589665	0.321854439	0.986919219	2.4	3.67	0.842	0.751	0.729	0.906	1.245	0.879	-0.25	-0.41	-0.46	-0.14	0.32	-0.19	170792.0625	134429.3281	1538282.25	1914788.313	9.12	11.09	55.6	49.32	170792.0625
FALSE	High	IISSVEQK	[R].IISSVEQK.[E]					0.00236435	0.000323255	1	1	18	TGGT1_263090	transcript=TGGT1_263090-t26_1 | gene=TGGT1_263090 | organism=Toxoplasma_gondii_GT1 | gene_product=14-3-3 protein | transcript_product=14-3-3 protein | location=TGGT1_chrVIIb:786880-789511(+) | protein_length=323 | sequence_SO=chromosome | SO=protein_coding	TGGT1_263090-t26_1-p1 [131-138]	0	903.51457	8	0.774	0.764	-0.37	-0.39	0.014822114	0.187562325	0.265017112	0.503453652	3.4	4.91	0.774	0.804	0.718	0.764	0.808	0.374	-0.37	-0.32	-0.48	-0.39	-0.31	-1.42	481596.4688	354909.9063	10168107	7773049	93.44	94.49	72.36	32.21	2082838
FALSE	High	ARFEELCMDYFR	[R].ARFEELCMDYFR.[N]	1xPhospho [Y10]	1xPhospho [Y10]	TGGT1_273760-t26_1-p1 1xPhospho [Y311]	TGGT1_273760-t26_1-p1 1xPhospho [Y311]	0.00221335	0.000323255	1	1	3	TGGT1_273760	transcript=TGGT1_273760-t26_1 | gene=TGGT1_273760 | organism=Toxoplasma_gondii_GT1 | gene_product=heat shock protein HSP70 | transcript_product=heat shock protein HSP70 | location=TGGT1_chrVIII:3285695-3287698(-) | protein_length=667 | sequence_SO=chromosome | SO=protein_coding	TGGT1_273760-t26_1-p1 [302-313]	1	1659.66953	12	0.839	1.426	-0.25	0.51	0.405773385	0.299749296	0.742187944	0.578779968	32.57	49.78	1.126	0.577	0.839	2.943	0.947	1.426	0.17	-0.79	-0.25	1.56	-0.08	0.51	347921.0625	391892.5938	5684.671908	8610.097005	106.85	97.43	47.03	11.46	347921.0625
FALSE	High	LGINGFGR	[K].LGINGFGR.[I]					0.00219892	0.000323255	1	1	17	TGGT1_289690	transcript=TGGT1_289690-t26_1 | gene=TGGT1_289690 | organism=Toxoplasma_gondii_GT1 | gene_product=glyceraldehyde-3-phosphate dehydrogenase GAPDH1 | transcript_product=glyceraldehyde-3-phosphate dehydrogenase GAPDH1 | location=TGGT1_chrIX:3189155-3191218(-) | protein_length=489 | sequence_SO=chromosome | SO=protein_coding	TGGT1_289690-t26_1-p1 [154-161]	0	833.46281	8	0.01	0.202	-6.64	-2.31	0.015010725	0.310767032	0.265017112	0.586035341	0	5.74	0.024	0.01	0.01	0.01	0.202	1.115	-5.38	-6.64	-6.64	-6.64	-2.31	0.16	357938.5625	1181.728734	6378771.75	1287096.25	38.96	129.15	36.98	148.19	409571.0313
FALSE	High	NLPSFGLQPLQPR	[R].NLPSFGLQPLQPR.[F]	1xPhospho [S4]; 1xLabel:13C(6)15N(4) [R13]	1xPhospho [S4]; 1xLabel:13C(6)15N(4) [R13]	TGGT1_234900-t26_1-p1 1xPhospho [S424]	TGGT1_234900-t26_1-p1 1xPhospho [S424]	0.00182795	0.000323255	1	1	4	TGGT1_234900	transcript=TGGT1_234900-t26_1 | gene=TGGT1_234900 | organism=Toxoplasma_gondii_GT1 | gene_product=PHD-finger domain-containing protein | transcript_product=PHD-finger domain-containing protein | location=TGGT1_chrX:4428067-4444742(+) | protein_length=4608 | sequence_SO=chromosome | SO=protein_coding	TGGT1_234900-t26_1-p1 [421-433]	0	1556.78602	13	21.395	1.596	4.42	0.67	0.037054618	0.489654622	0.355779371	0.645936854	48.68	98.11	14.37	21.395	100	9.642	1.596	0.54	3.84	4.42	6.64	3.27	0.67	-0.89	38176.88281	874946.9375	7907.253658	9148.933653	70.51	30.54	85.08	27.17	60888.62891
FALSE	High	EIEAPAAEDEAEAEISDASGGVAVTSPAAEEER	[R].EIEAPAAEDEAEAEISDASGGVAVTSPAAEEER.[L]					0.00231773	0.000323255	1	1	1	TGGT1_247440	transcript=TGGT1_247440-t26_1 | gene=TGGT1_247440 | organism=Toxoplasma_gondii_GT1 | gene_product=hypothetical protein | transcript_product=hypothetical protein | location=TGGT1_chrXII:3270269-3271405(-) | protein_length=378 | sequence_SO=chromosome | SO=protein_coding	TGGT1_247440-t26_1-p1 [116-148]	0	3300.48737	33	4.568	1.234	2.19	0.3	0.354310626	0.937196298	0.722062704	0.957037008	130.65	51.71	4.568	0.543	100	0.437	1.234	1.665	2.19	-0.88	6.64	-1.19	0.3	0.74	6062.711628	10146.56043	5206.181209	5200.120021	61.44	171.48	31.96	40.07	2221.088972
FALSE	High	RLPSGPPPSPSAVLPSATEVR	[R].RLPSGPPPSPSAVLPSATEVR.[A]	1xPhospho [S]; 2xLabel:13C(6)15N(4) [R1; R21]	1xPhospho [S4; S9; S11]; 2xLabel:13C(6)15N(4) [R1; R21]	TGGT1_220510-t26_1-p1 1xPhospho [S]	TGGT1_220510-t26_1-p1 1xPhospho [S298; S303]	0.00186241	0.000323255	1	1	7	TGGT1_220510	transcript=TGGT1_220510-t26_1 | gene=TGGT1_220510 | organism=Toxoplasma_gondii_GT1 | gene_product=hypothetical protein | transcript_product=hypothetical protein | location=TGGT1_chrV:328785-330623(+) | protein_length=612 | sequence_SO=chromosome | SO=protein_coding	TGGT1_220510-t26_1-p1 [295-315]	1	2215.13855	21	34.403	0.708	5.1	-0.5	0.012745916	0.390183909	0.251092381	0.6084172	71.66	50.45	34.403	17.774	72.633	1.189	0.08	0.708	5.1	4.15	6.18	0.25	-3.64	-0.5	11995.48087	412675.3438	10235.38563	7257.547678	23.13	44.03	25.36	88.11	11995.48087
FALSE	High	HGEHFDVLDVR	[R].HGEHFDVLDVR.[N]					0.00221335	0.000323255	1	1	3	TGGT1_221470	transcript=TGGT1_221470-t26_1 | gene=TGGT1_221470 | organism=Toxoplasma_gondii_GT1 | gene_product=hypothetical protein | transcript_product=hypothetical protein | location=TGGT1_chrII:360683-367434(+) | protein_length=552 | sequence_SO=chromosome | SO=protein_coding	TGGT1_221470-t26_1-p1 [437-447]	0	1323.64402	11	1.016	16.588	0.02	4.05	0.509927339	0.218655288	0.792360974	0.525747604	68.69	140.47	1.016	0.545	63.606	84.185	16.588	0.872	0.02	-0.87	5.99	6.4	4.05	-0.2	10400.7772	13098.41192	1700.004393	45102.25684	58.45	150.23	172.41	146.26	12890.48172
FALSE	High	LVSASSVMTQQLGK	[R].LVSASSVMTQQLGK.[S]	1xPhospho [S3]; 1xOxidation [M8]	1xPhospho [S3]; 1xOxidation [M8]	TGGT1_256760-t26_1-p1 1xPhospho [S24]	TGGT1_256760-t26_1-p1 1xPhospho [S24]	0.00215635	0.000323255	1	1	3	TGGT1_256760	transcript=TGGT1_256760-t26_1 | gene=TGGT1_256760 | organism=Toxoplasma_gondii_GT1 | gene_product=pyruvate kinase PyK1 | transcript_product=pyruvate kinase PyK1 | location=TGGT1_chrVIIb:4413512-4417055(-) | protein_length=531 | sequence_SO=chromosome | SO=protein_coding	TGGT1_256760-t26_1-p1 [22-35]	0	1544.73899	14	6.116	0.054	2.61	-4.21	4.13323e-05	0.047826858	0.112129531	0.263047717	2	0.16	6.279	6.116	6.034	0.054	0.033	0.235	2.65	2.61	2.59	-4.21	-4.91	-2.09	493010.75	3095388	70643.63281	2587.286569	52.93	51.55	76.3	44.31	493010.75
FALSE	High	FIFPIDLVK	[R].FIFPIDLVK.[D]					0.00187408	0.000323255	1	1	10	TGGT1_363030	transcript=TGGT1_363030-t26_1 | gene=TGGT1_363030 | organism=Toxoplasma_gondii_GT1 | gene_product=rhoptry protein ROP8 | transcript_product=rhoptry protein ROP8 | location=AAQM03000199:1511-3196(+) | protein_length=561 | sequence_SO=contig | SO=protein_coding	TGGT1_363030-t26_1-p1 [323-331]	0	1091.64994	9	0.748	0.855	-0.42	-0.23	0.021853845	0.013083109	0.293120827	0.203173414	1.36	3.22	0.736	0.834	0.748	0.83	0.883	0.855	-0.44	-0.26	-0.42	-0.27	-0.18	-0.23	233180.2344	171681.3281	2409361.699	1998679.23	57.83	54.91	85.93	85.88	233180.2344
FALSE	High	DVFTGDELCSDSYAELPPMDDPSLSEVAFEVATK	[K].DVFTGDELCSDSYAELPPMDDPSLSEVAFEVATK.[R]	1xPhospho [S/Y]	1xPhospho [S10; S12; Y13; S23; S25]	TGGT1_251680-t26_1-p1 1xPhospho [Y/S]	TGGT1_251680-t26_1-p1 1xPhospho [S15; S17; Y18; S28; S30]	0.00188585	0.000323255	1	1	5	TGGT1_251680	transcript=TGGT1_251680-t26_1 | gene=TGGT1_251680 | organism=Toxoplasma_gondii_GT1 | gene_product=putative histamine-releasing factor | transcript_product=putative histamine-releasing factor | location=TGGT1_chrXII:5449838-5451669(-) | protein_length=171 | sequence_SO=chromosome | SO=protein_coding	TGGT1_251680-t26_1-p1 [6-39]	0	3757.60605	34	0.669	1.349	-0.58	0.43	0.272493795	0.349013095	0.685198694	0.600444912	5.13	48.16	0.078	0.669	0.721	0.911	3.598	1.349	-3.69	-0.58	-0.47	-0.13	1.85	0.43	9270.650841	6679.530857	9163.71981	9879.44823	148.46	47.59	61.44	21.28	167508.7969
FALSE	High	LVLPGELAK	[R].LVLPGELAK.[H]					0.00208768	0.000323255	1	2	33	TGGT1_305160	transcript=TGGT1_305160-t26_1 | gene=TGGT1_305160 | organism=Toxoplasma_gondii_GT1 | gene_product=histone H2Ba | transcript_product=histone H2Ba | location=TGGT1_chrIX:5039074-5039424(+) | protein_length=116 | sequence_SO=chromosome | SO=protein_coding	TGGT1_305160-t26_1-p1 [92-100]	0	939.58734	9	0.662	0.674	-0.59	-0.57	0.02438084	0.019013697	0.305942391	0.204349929	1.71	1.54	0.645	0.778	0.662	0.674	0.773	0.658	-0.63	-0.36	-0.59	-0.57	-0.37	-0.6	3677760.25	2371970.25	24651174	16609799.27	61.2	57.24	95.23	90.52	3677760.25
FALSE	High	GFAPPETTAER	[R].GFAPPETTAER.[M]					0.00190967	0.000323255	1	1	15	TGGT1_363030	transcript=TGGT1_363030-t26_1 | gene=TGGT1_363030 | organism=Toxoplasma_gondii_GT1 | gene_product=rhoptry protein ROP8 | transcript_product=rhoptry protein ROP8 | location=AAQM03000199:1511-3196(+) | protein_length=561 | sequence_SO=contig | SO=protein_coding	TGGT1_363030-t26_1-p1 [445-455]	0	1175.56913	11	1.021	1.02	0.03	0.03	0.67009397	0.460484114	0.86516745	0.631042815	27.71	11.67	1.021	1.547	0.83	1.02	1.986	0.94	0.03	0.63	-0.27	0.03	0.99	-0.09	232746.7344	274797.4688	4121313	5513643.5	66.96	60.53	25.96	38.93	588328.25
FALSE	High	GASFVEEAR	[R].GASFVEEAR.[R]	1xPhospho [S3]; 1xLabel:13C(6)15N(4) [R9]	1xPhospho [S3]; 1xLabel:13C(6)15N(4) [R9]	TGGT1_214260-t26_1-p1 1xPhospho [S1324]	TGGT1_214260-t26_1-p1 1xPhospho [S1324]	0.00181665	0.000323255	1	1	3	TGGT1_214260	transcript=TGGT1_214260-t26_1 | gene=TGGT1_214260 | organism=Toxoplasma_gondii_GT1 | gene_product=putative alpha-glucan water dikinase 1 | transcript_product=putative alpha-glucan water dikinase 1 | location=TGGT1_chrX:6069350-6083963(+) | protein_length=1715 | sequence_SO=chromosome | SO=protein_coding	TGGT1_214260-t26_1-p1 [1322-1330]	0	1055.44329	9	38.127	2.492	5.25	1.32	0.018185285	0.112179612	0.274663645	0.409392323	60.85	25.03	38.127	22.479	100	2.072	9.312	2.492	5.25	4.49	6.64	1.05	3.22	1.32	8899.865667	229938.125	4729.421864	11910.45508	73.34	40.64	37.85	43.07	8899.865667
FALSE	High	KKVEVLLPGAAQGEK	[K].KKVEVLLPGAAQGEK.[A]					0.00185083	0.000323255	1	1	10	TGGT1_324600	transcript=TGGT1_324600-t26_1 | gene=TGGT1_324600 | organism=Toxoplasma_gondii_GT1 | gene_product=heat shock protein | transcript_product=heat shock protein | location=TGGT1_chrVIII:2284363-2285174(-) | protein_length=185 | sequence_SO=chromosome | SO=protein_coding	TGGT1_324600-t26_1-p1 [167-181]	2	1566.92137	15	0.72	0.733	-0.47	-0.45	0.541236067	0.691246478	0.806203178	0.780589294	0.52	0.07	0.72	1.276	0.715	0.733	1.388	0.733	-0.47	0.35	-0.48	-0.45	0.47	-0.45	443555.9375	369382.375	1939847.75	2115185	21.96	42.33	33.86	41.29	329200.1875
FALSE	High	EECGDDTMFIFGAR	[R].EECGDDTMFIFGAR.[E]	1xPhospho [T7]	1xPhospho [T7]	TGGT1_310670-t26_1-p1 1xPhospho [T759]	TGGT1_310670-t26_1-p1 1xPhospho [T759]	0.00227225	0.000323255	1	1	8	TGGT1_310670	transcript=TGGT1_310670-t26_1 | gene=TGGT1_310670 | organism=Toxoplasma_gondii_GT1 | gene_product=putative glycogen phosphorylase 1 | transcript_product=putative glycogen phosphorylase 1 | location=TGGT1_chrXI:1474522-1478513(+) | protein_length=912 | sequence_SO=chromosome | SO=protein_coding	TGGT1_310670-t26_1-p1 [753-766]	0	1670.62264	14	0.81	1.057	-0.3	0.08	0.03380132	0.412425686	0.341547367	0.61506519	2.69	12.23	0.81	0.832	0.717	0.969	1.057	3.52	-0.3	-0.27	-0.48	-0.04	0.08	1.82	504307.5	419670.2813	4816.499545	6882.623746	97.74	90.39	47.58	25.4	277931.0938
FALSE	High	NLVVDPLPR	[K].NLVVDPLPR.[V]					0.00239608	0.000401305	1	1	24	TGGT1_288650	transcript=TGGT1_288650-t26_1 | gene=TGGT1_288650 | organism=Toxoplasma_gondii_GT1 | gene_product=dense granule protein GRA12 | transcript_product=dense granule protein GRA12 | location=TGGT1_chrIX:2467879-2469672(-) | protein_length=436 | sequence_SO=chromosome | SO=protein_coding	TGGT1_288650-t26_1-p1 [75-83]	0	1022.59931	9	0.906	0.884	-0.14	-0.18	0.157154361	0.413625529	0.600916184	0.615467413	3.48	16.62	0.88	0.99	0.906	0.884	1.01	0.01	-0.18	-0.01	-0.14	-0.18	0.02	-6.64	807209.875	710688.25	5211153	4604719.5	32.92	29.62	51.45	86.41	807209.875
FALSE	High	GQAVELAVR	[K].GQAVELAVR.[D]					0.00241214	0.000401305	1	1	6	TGGT1_270510	transcript=TGGT1_270510-t26_1 | gene=TGGT1_270510 | organism=Toxoplasma_gondii_GT1 | gene_product=asparaginyl-tRNA synthetase (NOB+tRNA synthase) | transcript_product=asparaginyl-tRNA synthetase (NOB+tRNA synthase) | location=TGGT1_chrVIII:5218409-5221722(+) | protein_length=676 | sequence_SO=chromosome | SO=protein_coding	TGGT1_270510-t26_1-p1 [262-270]	0	942.53671	9	0.875	0.923	-0.19	-0.12	0.763922741	0.171545598	0.906771123	0.491512574	18.83	5.51	0.875	0.73	2.236	0.963	0.923	0.808	-0.19	-0.45	1.16	-0.05	-0.12	-0.31	6723.130047	4910.1724	1696159.125	1564730.227	167	166.11	52.56	42.54	334610.9688
[truncated: 177 more rows]
[truncated: 141 more columns]
