# Supplementary material for: Analysis of CDPK1 targets identifies a trafficking adaptor complex that regulates microneme exocytosis in Toxoplasma
Source: eLife. 2023 Nov 7;12:RP85654. doi: 10.7554/eLife.85654 (PMC10629828; doi:10.7554/eLife.85654)
Supplement: Supplementary file 11. [file elife-85654-supp11.zip › Supplementary file - Phosphoproteomics/Processed_Zap_phosphopeptides-with-clusters.csv]

�..Checked	Confidence.x	Sequence	Annotated.Sequence	Modifications	Modifications..all.possible.sites.	Qvality.PEP	Qvality.q.value	X..Protein.Groups	X..Proteins	X..PSMs	Master.Protein.Accessions	Positions.in.Master.Proteins	Modifications.in.Master.Proteins..all.Sites.	Modifications.in.Master.Proteins	Master.Protein.Descriptions	X..Missed.Cleavages	Theo..MH...Da.	Sequence.Length	Abundance.Ratio...IAA..9.....IAA..0.	Abundance.Ratio...IAA..30.....IAA..0.	Abundance.Ratio...IAA..300.....IAA..0.	Abundance.Ratio...IAA..0.....PBS..0.	Abundance.Ratio...IAA..9.....PBS..0.	Abundance.Ratio...IAA..30.....PBS..0.	Abundance.Ratio...IAA..300.....PBS..0.	Abundance.Ratio...PBS..9.....PBS..0.	Abundance.Ratio...PBS..30.....PBS..0.	Abundance.Ratio...PBS..300.....PBS..0.	Abundance.Ratio..log2....IAA..9.....IAA..0.	Abundance.Ratio..log2....IAA..30.....IAA..0.	Abundance.Ratio..log2....IAA..300.....IAA..0.	Abundance.Ratio..log2....IAA..0.....PBS..0.	Abundance.Ratio..log2....IAA..9.....PBS..0.	Abundance.Ratio..log2....IAA..30.....PBS..0.	Abundance.Ratio..log2....IAA..300.....PBS..0.	Abundance.Ratio..log2....PBS..9.....PBS..0.	Abundance.Ratio..log2....PBS..30.....PBS..0.	Abundance.Ratio..log2....PBS..300.....PBS..0.	Abundance.Ratio.P.Value...IAA..9.....IAA..0.	Abundance.Ratio.P.Value...IAA..30.....IAA..0.	Abundance.Ratio.P.Value...IAA..300.....IAA..0.	Abundance.Ratio.P.Value...IAA..0.....PBS..0.	Abundance.Ratio.P.Value...IAA..9.....PBS..0.	Abundance.Ratio.P.Value...IAA..30.....PBS..0.	Abundance.Ratio.P.Value...IAA..300.....PBS..0.	Abundance.Ratio.P.Value...PBS..9.....PBS..0.	Abundance.Ratio.P.Value...PBS..30.....PBS..0.	Abundance.Ratio.P.Value...PBS..300.....PBS..0.	Abundance.Ratio.Adj..P.Value...IAA..9.....IAA..0.
FALSE	High	APSAVFHPSTSAPAICFPK	[R].APSAVFHPSTSAPAICFPK.[R]	1xMethylthio [C16]; 1xTMTpro [K19]; 1xTMTpro [N-Term]; 2xPhospho [S3(100); S11(99.6)]	1xMethylthio [C16]; 1xTMTpro [K19]; 1xTMTpro [N-Term]; 2xPhospho [S3(100); S9(0); T10(0.4); S11(99.6)]	2.57128e-06	5.34993e-05	1	1	1	TGGT1_249390	TGGT1_249390-t26_1-p1 [104-122]	TGGT1_249390-t26_1-p1 1xMethylthio [C119]; 2xPhospho [S106(100); S112(0); T113(0.4); S114(99.6)]	TGGT1_249390-t26_1-p1 1xMethylthio [C119]; 2xPhospho [S106(100); S114(99.6)]	transcript=TGGT1_249390-t26_1 | gene=TGGT1_249390 | organism=Toxoplasma_gondii_GT1 | gene_product=ELFV_dehydrog domain-containing protein [Source:UniProtKB/TrEMBL;Acc:S7W941] | transcript_product=glutamate/leucine/phenylalanine/valine dehydrogenase family protein | location=TGGT1_chrXII:4441593-4452115(+) | protein_length=1206 | sequence_SO=chromosome | SO=protein_coding_gene | is_pseudo=false	0	2742.30815	19	1.263	2.083	1.757	0.754	0.952	1.571	1.325	3.127	23.4	10.436	0.34	1.06	0.81	-0.41	-0.07	0.65	0.41	1.64	4.55	3.38	0.547863217	0.463005802	0.438195762	0.234672333	0.918582772	0.659415286	0.709177082	0.321597215	0.150787872	0.270415261	0.931669712
FALSE	High	AGTGFGR	[R].AGTGFGR.[R]	1xTMTpro [N-Term]; 1xPhospho [T3(100)]	1xTMTpro [N-Term]; 1xPhospho [T3(100)]	0.0637943	0.00483865	1	1	1	TGGT1_268330	TGGT1_268330-t26_1-p1 [1834-1840]	TGGT1_268330-t26_1-p1 1xPhospho [T1836(100)]	TGGT1_268330-t26_1-p1 1xPhospho [T1836(100)]	transcript=TGGT1_268330-t26_1 | gene=TGGT1_268330 | organism=Toxoplasma_gondii_GT1 | gene_product=hypothetical protein | transcript_product=hypothetical protein | location=TGGT1_chrVIII:6529494-6542333(+) | protein_length=2958 | sequence_SO=chromosome | SO=protein_coding_gene | is_pseudo=false	0	1049.51003	7	2.134	5.38	4.569	1.072	2.289	5.769	4.9	5.083	10.105	9.297	1.09	2.43	2.19	0.1	1.19	2.53	2.29	2.35	3.34	3.22	0.085537789	0.041540395	0.007995852	0.922850413	0.329202061	0.164560308	0.21363524	0.230599755	0.186858425	0.195720476	0.894600223
FALSE	High	IFSLFDDDR	[K].IFSLFDDDR.[T]	1xTMTpro [N-Term]; 1xPhospho [S3(100)]	1xTMTpro [N-Term]; 1xPhospho [S3(100)]	0.000573906	0.000125562	1	1	1	TGGT1_250340	TGGT1_250340-t26_1-p1 [107-115]	TGGT1_250340-t26_1-p1 1xPhospho [S109(100)]	TGGT1_250340-t26_1-p1 1xPhospho [S109(100)]	transcript=TGGT1_250340-t26_1 | gene=TGGT1_250340 | organism=Toxoplasma_gondii_GT1 | gene_product=Centrin 2 [Source:UniProtKB/TrEMBL;Acc:S7V0C6] | transcript_product=centrin 2 | location=TGGT1_chrXII:4993747-4995535(-) | protein_length=170 | sequence_SO=chromosome | SO=protein_coding_gene | is_pseudo=false	0	1511.71024	9	1.133	5.292	2.755	1.206	1.367	6.383	3.323	2.983	12.807	7.072	0.18	2.4	1.46	0.27	0.45	2.67	1.73	1.58	3.68	2.82	0.818602469	0.197871388	0.356269173	0.427606135	0.683572869	0.225131249	0.368160735	0.249110617	0.174622649	0.302684899	0.97563665
FALSE	High	RDTMEEEELFLR	[K].RDTMEEEELFLR.[L]	1xTMTpro [N-Term]; 1xPhospho [T3(100)]	1xTMTpro [N-Term]; 1xPhospho [T3(100)]	3.46005e-07	5.34993e-05	1	1	5	TGGT1_227820	TGGT1_227820-t26_1-p1 [71-82]	TGGT1_227820-t26_1-p1 1xPhospho [T73(100)]	TGGT1_227820-t26_1-p1 1xPhospho [T73(100)]	transcript=TGGT1_227820-t26_1 | gene=TGGT1_227820 | organism=Toxoplasma_gondii_GT1 | gene_product=hypothetical protein | transcript_product=hypothetical protein | location=TGGT1_chrX:705130-713114(+) | protein_length=2006 | sequence_SO=chromosome | SO=protein_coding_gene | is_pseudo=false	1	1951.91556	12	1.897	4.934	5.442	0.656	1.245	3.238	3.572	3.483	6.977	5.246	0.92	2.3	2.44	-0.61	0.32	1.7	1.84	1.8	2.8	2.39	0.040243888	0.010755062	0.000681193	0.657291365	0.817770252	0.333196244	0.321297584	0.388480289	0.178552913	0.309270734	0.894600223
FALSE	High	AATKEVSR	[R].AATKEVSR.[R]	1xTMTpro [K4]; 1xTMTpro [N-Term]; 1xPhospho [T3(100)]	1xTMTpro [K4]; 1xTMTpro [N-Term]; 1xPhospho [T3(100); S7(0)]	0.0343157	0.00305253	1	1	2	TGGT1_238410	TGGT1_238410-t26_1-p1 [992-999]	TGGT1_238410-t26_1-p1 1xPhospho [T994(100); S998(0)]	TGGT1_238410-t26_1-p1 1xPhospho [T994(100)]	transcript=TGGT1_238410-t26_1 | gene=TGGT1_238410 | organism=Toxoplasma_gondii_GT1 | gene_product=hypothetical protein | transcript_product=hypothetical protein | location=TGGT1_chrVI:210000-214878(+) | protein_length=1535 | sequence_SO=chromosome | SO=protein_coding_gene | is_pseudo=false	1	1549.85948	8	2.244	4.443	3.737	0.854	1.917	3.795	3.192	7.811	10.703	9.754	1.17	2.15	1.9	-0.23	0.94	1.92	1.67	2.97	3.42	3.29	0.341367497	0.158476121	0.240714334	0.558805616	0.509261489	0.256616305	0.350808795	0.109971875	0.170719606	0.185135222	0.906500078
FALSE	High	QSAQNDERPPASFSSFTSAR	[K].QSAQNDERPPASFSSFTSAR.[R]	1xTMTpro [N-Term]; 1xPhospho [S/T]	1xTMTpro [N-Term]; 1xPhospho [S2(0); S12(0); S14(50); S15(50); T17(0); S18(0)]	2.37686e-09	5.34993e-05	1	1	9	TGGT1_235160	TGGT1_235160-t26_1-p1 [1001-1020]			transcript=TGGT1_235160-t26_1 | gene=TGGT1_235160 | organism=Toxoplasma_gondii_GT1 | gene_product=hypothetical protein | transcript_product=hypothetical protein | location=TGGT1_chrX:4553113-4566152(-) | protein_length=1545 | sequence_SO=chromosome | SO=protein_coding_gene | is_pseudo=false	0	2567.18468	20	0.77	1.338	1.336	1.087	0.836	1.455	1.451	2.94	8.508	8.845	-0.38	0.42	0.42	0.12	-0.26	0.54	0.54	1.56	3.09	3.14	0.281412401	0.474809787	0.592372859	0.865514363	0.786265636	0.670152523	0.715174711	0.282675366	0.192136869	0.228918884	0.904438946
FALSE	High	GSLDEIR	[K].GSLDEIR.[G]	1xTMTpro [N-Term]; 1xPhospho [S2(100)]	1xTMTpro [N-Term]; 1xPhospho [S2(100)]	0.033444	0.00286911	1	1	5	TGGT1_261500	TGGT1_261500-t26_1-p1 [477-483]	TGGT1_261500-t26_1-p1 1xPhospho [S478(100)]	TGGT1_261500-t26_1-p1 1xPhospho [S478(100)]	transcript=TGGT1_261500-t26_1 | gene=TGGT1_261500 | organism=Toxoplasma_gondii_GT1 | gene_product=Hydrolase [Source:UniProtKB/TrEMBL;Acc:S7WE79] | transcript_product=hydrolase | location=TGGT1_chrVIIb:1664223-1668817(-) | protein_length=501 | sequence_SO=chromosome | SO=protein_coding_gene | is_pseudo=false	0	1173.58359	7	1.485	6.682	14.61	0.932	1.384	6.228	13.618	4.052	16.042	20.05	0.57	2.74	3.87	-0.1	0.47	2.64	3.77	2.02	4	4.33	0.523724732	0.159369179	0.115059075	0.282489113	0.607992973	0.176048862	0.125941776	0.136485725	0.108490713	0.095695507	0.925813665
FALSE	High	TKPLDAVVVK	[R].TKPLDAVVVK.[E]	2xTMTpro [K2; K10]; 1xTMTpro [N-Term]; 1xPhospho [T1(100)]	2xTMTpro [K2; K10]; 1xTMTpro [N-Term]; 1xPhospho [T1(100)]	3.79468e-06	5.34993e-05	1	1	3	TGGT1_218570	TGGT1_218570-t26_1-p1 [185-194]	TGGT1_218570-t26_1-p1 1xPhospho [T185(100)]	TGGT1_218570-t26_1-p1 1xPhospho [T185(100)]	transcript=TGGT1_218570-t26_1 | gene=TGGT1_218570 | organism=Toxoplasma_gondii_GT1 | gene_product=Nin one binding (NOB1) Zn-ribbon family protein [Source:UniProtKB/TrEMBL;Acc:S7V1D5] | transcript_product=Nin one binding (NOB1) Zn-ribbon family protein | location=TGGT1_chrXII:1360459-1363596(-) | protein_length=560 | sequence_SO=chromosome | SO=protein_coding_gene | is_pseudo=false	0	2062.24934	10	1.009	6.168	8.939	1.342	1.353	8.275	11.994	5.261	26.033	22.919	0.01	2.62	3.16	0.42	0.44	3.05	3.58	2.4	4.7	4.52	0.99228306	0.222272767	0.233726233	0.485473351	0.612447161	0.113720239	0.141532019	0.056336821	0.058841341	0.106231226	0.997505686
FALSE	High	EESRAEER	[R].EESRAEER.[N]	1xTMTpro [N-Term]; 1xPhospho [S3(100)]	1xTMTpro [N-Term]; 1xPhospho [S3(100)]	0.0589887	0.00443848	1	1	1	TGGT1_201140	TGGT1_201140-t26_1-p1 [1000-1007]	TGGT1_201140-t26_1-p1 1xPhospho [S1002(100)]	TGGT1_201140-t26_1-p1 1xPhospho [S1002(100)]	transcript=TGGT1_201140-t26_1 | gene=TGGT1_201140 | organism=Toxoplasma_gondii_GT1 | gene_product=hypothetical protein | transcript_product=hypothetical protein | location=TGGT1_chrVIIa:3909741-3917284(+) | protein_length=1051 | sequence_SO=chromosome | SO=protein_coding_gene | is_pseudo=false	1	1389.63305	8	0.723	0.958	0.946	1.351	0.976	1.295	1.279	3.198	11.732	5.175	-0.47	-0.06	-0.08	0.43	-0.03	0.37	0.35	1.68	3.55	2.37	0.15046256	0.868119055	0.850409073	0.480340395	0.958067276	0.688352197	0.716012759	0.234425093	0.150405879	0.243435477	0.894600223
FALSE	High	GIDTLKGDIFR	[K].GIDTLKGDIFR.[R]	1xTMTpro [K6]; 1xTMTpro [N-Term]; 1xPhospho [T4(100)]	1xTMTpro [K6]; 1xTMTpro [N-Term]; 1xPhospho [T4(100)]	0.0308102	0.00243466	1	1	1	TGGT1_222240	TGGT1_222240-t26_1-p1 [108-118]	TGGT1_222240-t26_1-p1 1xPhospho [T111(100)]	TGGT1_222240-t26_1-p1 1xPhospho [T111(100)]	transcript=TGGT1_222240-t26_1 | gene=TGGT1_222240 | organism=Toxoplasma_gondii_GT1 | gene_product=hypothetical protein | transcript_product=hypothetical protein | location=TGGT1_chrII:970146-973217(+) | protein_length=1023 | sequence_SO=chromosome | SO=protein_coding_gene | is_pseudo=false	1	1923.05964	11	1.609	1.902	1.67	1.073	1.727	2.04	1.792	8.926	23.971	12.392	0.69	0.93	0.74	0.1	0.79	1.03	0.84	3.16	4.58	3.63	0.214015166	0.291016455	0.122250219	0.709064744	0.026866148	0.36428394	0.047295593	0.001694676	0.052351863	0.128693489	0.900210906
FALSE	High	FKSVSSEDANR	[R].FKSVSSEDANR.[I]	1xTMTpro [K2]; 1xTMTpro [N-Term]; 1xPhospho [S3(100)]	1xTMTpro [K2]; 1xTMTpro [N-Term]; 1xPhospho [S3(100); S5(0); S6(0)]	0.000521428	0.000125562	1	1	1	TGGT1_310060	TGGT1_310060-t26_1-p1 [161-171]	TGGT1_310060-t26_1-p1 1xPhospho [S163(100); S165(0); S166(0)]	TGGT1_310060-t26_1-p1 1xPhospho [S163(100)]	transcript=TGGT1_310060-t26_1 | gene=TGGT1_310060 | organism=Toxoplasma_gondii_GT1 | gene_product=Exonuclease domain-containing protein [Source:UniProtKB/TrEMBL;Acc:S7W7Y6] | transcript_product=small nuclease | location=TGGT1_chrXI:998254-999357(+) | protein_length=367 | sequence_SO=chromosome | SO=protein_coding_gene | is_pseudo=false	1	1927.97703	11	1.423	3.323	1.874	0.853	1.215	2.836	1.599	3.54	10.512	5.539	0.51	1.73	0.91	-0.23	0.28	1.5	0.68	1.82	3.39	2.47	0.265055661	0.191463798	0.382960554	0.44971801	0.625318012	0.28854422	0.559353975	0.135247392	0.143928144	0.231493957	0.900210906
FALSE	High	HSNTMTR	[K].HSNTMTR.[G]	1xOxidation [M5]; 1xTMTpro [N-Term]; 1xPhospho [T4(99.8)]	1xOxidation [M5]; 1xTMTpro [N-Term]; 1xPhospho [S2(0); T4(99.8); T6(0.2)]	0.000497924	0.000125562	1	1	5	TGGT1_249350	TGGT1_249350-t26_1-p1 [32-38]	TGGT1_249350-t26_1-p1 1xPhospho [S33(0); T35(99.8); T37(0.2)]	TGGT1_249350-t26_1-p1 1xPhospho [T35(99.8)]	transcript=TGGT1_249350-t26_1 | gene=TGGT1_249350 | organism=Toxoplasma_gondii_GT1 | gene_product=Hydrolase_4 domain-containing protein [Source:UniProtKB/TrEMBL;Acc:S7W936] | transcript_product=esterase/lipase/thioesterase domain-containing protein | location=TGGT1_chrXII:4407829-4412404(-) | protein_length=417 | sequence_SO=chromosome | SO=protein_coding_gene | is_pseudo=false	0	1246.55705	7	1.931	4.737	4.83	1.173	2.266	5.559	5.668	3.842	10.85	11.603	0.95	2.24	2.27	0.23	1.18	2.47	2.5	1.94	3.44	3.54	0.41148182	0.288617735	0.382598389	0.677807654	0.158318343	0.169953773	0.272349231	0.150355434	0.089721885	0.126848053	0.910823153
FALSE	High	EEDADAGRDEEEDDWVEAQSK	[R].EEDADAGRDEEEDDWVEAQSK.[R]	1xTMTpro [K21]; 1xTMTpro [N-Term]; 1xPhospho [S20(100)]	1xTMTpro [K21]; 1xTMTpro [N-Term]; 1xPhospho [S20(100)]	9.12625e-10	5.34993e-05	1	1	3	TGGT1_307810	TGGT1_307810-t26_1-p1 [96-116]	TGGT1_307810-t26_1-p1 1xPhospho [S115(100)]	TGGT1_307810-t26_1-p1 1xPhospho [S115(100)]	transcript=TGGT1_307810-t26_1 | gene=TGGT1_307810 | organism=Toxoplasma_gondii_GT1 | gene_product=hypothetical protein | transcript_product=hypothetical protein | location=TGGT1_chrXII:366832-371762(-) | protein_length=433 | sequence_SO=chromosome | SO=protein_coding_gene | is_pseudo=false	1	3111.35595	21	1.119	1.408	1.582	0.97	1.085	1.365	1.534	2.171	6.826	7.568	0.16	0.49	0.66	-0.04	0.12	0.45	0.62	1.12	2.77	2.92	0.152590373	0.344612971	0.612536792	0.903268211	0.721345221	0.0073918	0.520413745	0.26434551	0.190904081	0.233503741	0.894600223
FALSE	High	KQHTAEVEK	[K].KQHTAEVEK.[L]	2xTMTpro [K1; K9]; 1xTMTpro [N-Term]; 1xPhospho [T4(100)]	2xTMTpro [K1; K9]; 1xTMTpro [N-Term]; 1xPhospho [T4(100)]	1.12639e-05	5.34993e-05	1	1	2	TGGT1_244470	TGGT1_244470-t26_1-p1 [1689-1697]	TGGT1_244470-t26_1-p1 1xPhospho [T1692(100)]	TGGT1_244470-t26_1-p1 1xPhospho [T1692(100)]	transcript=TGGT1_244470-t26_1 | gene=TGGT1_244470 | organism=Toxoplasma_gondii_GT1 | gene_product=hypothetical protein | transcript_product=hypothetical protein | location=TGGT1_chrVI:3203997-3215302(-) | protein_length=2595 | sequence_SO=chromosome | SO=protein_coding_gene | is_pseudo=false	1	2062.15142	9	0.783	0.99	1.815	1.247	0.976	1.234	2.263	1.402	4.651	5.992	-0.35	-0.01	0.86	0.32	-0.03	0.3	1.18	0.49	2.22	2.58	0.261615701	0.929615214	0.364128225	0.450233242	0.947833352	0.588267695	0.389118023	0.635504422	0.276688601	0.261291241	0.900210906
FALSE	High	SDTGKVPEAMK	[K].SDTGKVPEAMK.[Q]	1xOxidation [M10]; 2xTMTpro [K5; K11]; 1xTMTpro [N-Term]; 1xPhospho [T3(100)]	1xOxidation [M10]; 2xTMTpro [K5; K11]; 1xTMTpro [N-Term]; 1xPhospho [S1(0); T3(100)]	3.74854e-05	5.34993e-05	1	1	3	TGGT1_254870	TGGT1_254870-t26_1-p1 [123-133]	TGGT1_254870-t26_1-p1 1xPhospho [S123(0); T125(100)]	TGGT1_254870-t26_1-p1 1xPhospho [T125(100)]	transcript=TGGT1_254870-t26_1 | gene=TGGT1_254870 | organism=Toxoplasma_gondii_GT1 | gene_product=hypothetical protein | transcript_product=hypothetical protein | location=TGGT1_chrIII:1976274-1981704(-) | protein_length=428 | sequence_SO=chromosome | SO=protein_coding_gene | is_pseudo=false	1	2171.15993	11	1.209	1.316	1.191	0.995	1.204	1.31	1.186	2.713	7.834	5.412	0.27	0.4	0.25	-0.01	0.27	0.39	0.25	1.44	2.97	2.44	0.021500331	0.642499616	0.71964343	0.632660844	0.002413933	0.651955543	0.73073005	0.231672791	0.160785287	0.237273464	0.894600223
FALSE	High	LFSENAAR	[R].LFSENAAR.[R]	1xTMTpro [N-Term]; 1xPhospho [S3(100)]	1xTMTpro [N-Term]; 1xPhospho [S3(100)]	0.0167792	0.00183499	1	1	1	TGGT1_267710	TGGT1_267710-t26_1-p1 [643-650]	TGGT1_267710-t26_1-p1 1xPhospho [S645(100)]	TGGT1_267710-t26_1-p1 1xPhospho [S645(100)]	transcript=TGGT1_267710-t26_1 | gene=TGGT1_267710 | organism=Toxoplasma_gondii_GT1 | gene_product=CPSF_A domain-containing protein [Source:UniProtKB/TrEMBL;Acc:S7UHL5] | transcript_product=CPSF A subunit region protein | location=TGGT1_chrIX:261380-276054(+) | protein_length=2072 | sequence_SO=chromosome | SO=protein_coding_gene | is_pseudo=false	0	1291.63668	8	0.848	1.358	1.829	0.699	0.593	0.95	1.279	1.47	4.576	3.67	-0.24	0.44	0.87	-0.52	-0.75	-0.07	0.35	0.56	2.19	1.88	0.523151585	0.549105547	0.343866789	0.248703742	0.035864868	0.935018275	0.713762096	0.651134959	0.28587069	0.300415238	0.925813665
FALSE	High	LPSHSLFVR	[R].LPSHSLFVR.[N]	1xTMTpro [N-Term]; 1xPhospho [S3(100)]	1xTMTpro [N-Term]; 1xPhospho [S3(100); S5(0)]	0.00200962	0.000307604	1	1	4	TGGT1_310450	TGGT1_310450-t26_1-p1 [56-64]	TGGT1_310450-t26_1-p1 1xPhospho [S58(100); S60(0)]	TGGT1_310450-t26_1-p1 1xPhospho [S58(100)]	transcript=TGGT1_310450-t26_1 | gene=TGGT1_310450 | organism=Toxoplasma_gondii_GT1 | gene_product=Putative myosin heavy chain [Source:UniProtKB/TrEMBL;Acc:S7UTE6] | transcript_product=putative myosin heavy chain | location=TGGT1_chrXI:1312630-1327285(+) | protein_length=1301 | sequence_SO=chromosome | SO=protein_coding_gene | is_pseudo=false	0	1439.77312	9	1.133	1.425	1.621	0.7	0.793	0.997	1.134	2.194	7.528	5.781	0.18	0.51	0.7	-0.51	-0.33	0	0.18	1.13	2.91	2.53	0.396478213	0.631221255	0.61820062	0.013297328	0.21786711	0.996950795	0.886522911	0.278301341	0.16016409	0.251926235	0.910429735
FALSE	High	LDTLAAAR	[R].LDTLAAAR.[Q]	1xTMTpro [N-Term]; 1xPhospho [T3(100)]	1xTMTpro [N-Term]; 1xPhospho [T3(100)]	0.0211795	0.00195037	1	1	1	TGGT1_273560	TGGT1_273560-t26_1-p1 [552-559]	TGGT1_273560-t26_1-p1 1xPhospho [T554(100)]	TGGT1_273560-t26_1-p1 1xPhospho [T554(100)]	transcript=TGGT1_273560-t26_1 | gene=TGGT1_273560 | organism=Toxoplasma_gondii_GT1 | gene_product=Kinesin motor domain-containing protein [Source:UniProtKB/TrEMBL;Acc:S7V3F2] | transcript_product=putative kinesin heavy chain | location=TGGT1_chrVIII:3381230-3400326(-) | protein_length=1641 | sequence_SO=chromosome | SO=protein_coding_gene | is_pseudo=false	0	1214.64652	8	1.136	0.916	1.224	1.168	1.327	1.07	1.43	4.191	4.265	5.086	0.18	-0.13	0.29	0.22	0.41	0.1	0.52	2.07	2.09	2.35	0.805840932	0.858287588	0.005157831	0.455554687	0.485368847	0.831623515	0.23218716	0.086601794	0.270617407	0.227403078	0.974117446
FALSE	High	HPALPLASLSSFSEK	[R].HPALPLASLSSFSEK.[G]	1xTMTpro [K15]; 1xTMTpro [N-Term]; 1xPhospho [S]	1xTMTpro [K15]; 1xTMTpro [N-Term]; 1xPhospho [S8(49.9); S10(0.2); S11(49.9); S13(0)]	1.41718e-06	5.34993e-05	1	1	3	TGGT1_264760	TGGT1_264760-t26_1-p1 [395-409]			transcript=TGGT1_264760-t26_1 | gene=TGGT1_264760 | organism=Toxoplasma_gondii_GT1 | gene_product=PH domain-containing protein [Source:UniProtKB/TrEMBL;Acc:S7UGS9] | transcript_product=Oxysterol-binding protein | location=TGGT1_chrIX:1863279-1875347(+) | protein_length=1308 | sequence_SO=chromosome | SO=protein_coding_gene | is_pseudo=false	0	2272.22341	15	2.558	9.659	10.736	0.682	1.744	6.586	7.32	4.546	11.816	9.571	1.36	3.27	3.42	-0.55	0.8	2.72	2.87	2.18	3.56	3.26	0.124069793	0.044111165	0.046854323	0.33873526	0.405014494	0.127583882	0.126399718	0.037200837	0.075499971	0.12630117	0.894600223
FALSE	High	KGDSAASNFASLWR	[R].KGDSAASNFASLWR.[S]	1xTMTpro [K1]; 1xTMTpro [N-Term]; 1xPhospho [S4(100)]	1xTMTpro [K1]; 1xTMTpro [N-Term]; 1xPhospho [S4(100); S7(0); S11(0)]	0.00959498	0.00121592	1	1	1	TGGT1_297720	TGGT1_297720-t26_1-p1 [1159-1172]	TGGT1_297720-t26_1-p1 1xPhospho [S1162(100); S1165(0); S1169(0)]	TGGT1_297720-t26_1-p1 1xPhospho [S1162(100)]	transcript=TGGT1_297720-t26_1 | gene=TGGT1_297720 | organism=Toxoplasma_gondii_GT1 | gene_product=CBM20 domain-containing protein [Source:UniProtKB/TrEMBL;Acc:S7VZF6] | transcript_product=trehalose-phosphatase | location=TGGT1_chrII:1916468-1928938(+) | protein_length=1222 | sequence_SO=chromosome | SO=protein_coding_gene | is_pseudo=false	1	2198.12509	14	1.804	2.594	3.373	0.761	1.373	1.975	2.567	2.049	5.14	4.274	0.85	1.38	1.75	-0.39	0.46	0.98	1.36	1.03	2.36	2.1	0.023063229	0.01292311	0.053082331	0.619170618	0.590073094	0.325187501	0.311637048	0.342566363	0.191019855	0.276197095	0.894600223
FALSE	High	KGDSFFFASLPGPAPAFHANEVAR	[R].KGDSFFFASLPGPAPAFHANEVAR.[S]	1xTMTpro [K1]; 1xTMTpro [N-Term]; 1xPhospho [S4(100)]	1xTMTpro [K1]; 1xTMTpro [N-Term]; 1xPhospho [S4(100); S9(0)]	4.04139e-14	5.34993e-05	1	1	1	TGGT1_237290	TGGT1_237290-t26_1-p1 [2054-2077]	TGGT1_237290-t26_1-p1 1xPhospho [S2057(100); S2062(0)]	TGGT1_237290-t26_1-p1 1xPhospho [S2057(100)]	transcript=TGGT1_237290-t26_1 | gene=TGGT1_237290 | organism=Toxoplasma_gondii_GT1 | gene_product=hypothetical protein | transcript_product=hypothetical protein | location=TGGT1_chrX:5723084-5730391(-) | protein_length=2085 | sequence_SO=chromosome | SO=protein_coding_gene | is_pseudo=false	1	3221.64289	24	1.516	2.344	2.042	0.911	1.382	2.136	1.861	2.356	6.01	3.592	0.6	1.23	1.03	-0.13	0.47	1.1	0.9	1.24	2.59	1.84	0.356626316	0.27131099	0.315562889	0.658718047	0.580233403	0.39523599	0.456862041	0.238941683	0.166532267	0.212204055	0.909240464
FALSE	High	MFFGGDDDFGPFGSVGMGSHSNFPFR	[R].MFFGGDDDFGPFGSVGMGSHSNFPFR.[M]	2xOxidation [M1; M17]; 1xTMTpro [N-Term]; 1xPhospho [S19(100)]	2xOxidation [M1; M17]; 1xTMTpro [N-Term]; 1xPhospho [S14(0); S19(100); S21(0)]	6.30512e-16	5.34993e-05	1	1	1	TGGT1_265310	TGGT1_265310-t26_1-p1 [115-140]	TGGT1_265310-t26_1-p1 1xPhospho [S128(0); S133(100); S135(0)]	TGGT1_265310-t26_1-p1 1xPhospho [S133(100)]	transcript=TGGT1_265310-t26_1 | gene=TGGT1_265310 | organism=Toxoplasma_gondii_GT1 | gene_product=J domain-containing protein [Source:UniProtKB/TrEMBL;Acc:A0A125YIC5] | transcript_product=putative heat shock protein 40 | location=TGGT1_chrIX:1440716-1446749(+) | protein_length=336 | sequence_SO=chromosome | SO=protein_coding_gene | is_pseudo=false	0	3228.35519	26	0.587	1.943	1.333	0.937	0.55	1.821	1.249	2.969	8.93	6.527	-0.77	0.96	0.41	-0.09	-0.86	0.86	0.32	1.57	3.16	2.71	0.164548616	0.138204684	0.769356744	0.717677642	0.004366973	0.281051057	0.844901424	0.055185043	0.089161849	0.208672227	0.895982843
FALSE	High	YRPFASLSTISK	[R].YRPFASLSTISK.[V]	1xTMTpro [K12]; 1xTMTpro [N-Term]; 1xPhospho [S6(100)]	1xTMTpro [K12]; 1xTMTpro [N-Term]; 1xPhospho [Y1(0); S6(100); S8(0); T9(0); S11(0)]	0.0231305	0.00196662	1	1	1	TGGT1_224870	TGGT1_224870-t26_1-p1 [487-498]	TGGT1_224870-t26_1-p1 1xPhospho [Y487(0); S492(100); S494(0); T495(0); S497(0)]	TGGT1_224870-t26_1-p1 1xPhospho [S492(100)]	transcript=TGGT1_224870-t26_1 | gene=TGGT1_224870 | organism=Toxoplasma_gondii_GT1 | gene_product=Spatacsin_C domain-containing protein [Source:UniProtKB/TrEMBL;Acc:S7WCA2] | transcript_product=hypothetical protein | location=TGGT1_chrX:2638976-2675045(+) | protein_length=8635 | sequence_SO=chromosome | SO=protein_coding_gene | is_pseudo=false	0	2058.12805	12	1.143	1.42	1.3	1.101	1.259	1.564	1.432	3.886	9.334	4.257	0.19	0.51	0.38	0.14	0.33	0.64	0.52	1.96	3.22	2.09	0.44932378	0.583497163	0.560211582	0.713959679	0.229604503	0.331683534	0.200989702	0.114850299	0.039801565	0.190536542	0.915452033
FALSE	High	APSAVFHPSTSAPAICFPK	[R].APSAVFHPSTSAPAICFPK.[R]	1xMethylthio [C16]; 1xTMTpro [K19]; 1xTMTpro [N-Term]; 1xPhospho [T/S]	1xMethylthio [C16]; 1xTMTpro [K19]; 1xTMTpro [N-Term]; 1xPhospho [S3(0); S9(0); T10(50); S11(50)]	3.57175e-07	5.34993e-05	1	1	1	TGGT1_249390	TGGT1_249390-t26_1-p1 [104-122]	TGGT1_249390-t26_1-p1 1xMethylthio [C119]	TGGT1_249390-t26_1-p1 1xMethylthio [C119]	transcript=TGGT1_249390-t26_1 | gene=TGGT1_249390 | organism=Toxoplasma_gondii_GT1 | gene_product=ELFV_dehydrog domain-containing protein [Source:UniProtKB/TrEMBL;Acc:S7W941] | transcript_product=glutamate/leucine/phenylalanine/valine dehydrogenase family protein | location=TGGT1_chrXII:4441593-4452115(+) | protein_length=1206 | sequence_SO=chromosome | SO=protein_coding_gene | is_pseudo=false	0	2662.34182	19	0.905	2.025	1.979	0.726	0.657	1.471	1.437	3.167	9.833	9.141	-0.14	1.02	0.98	-0.46	-0.61	0.56	0.52	1.66	3.3	3.19	0.613643356	0.444142772	0.544318408	0.145393097	0.104799581	0.592024375	0.699468495	0.059786145	0.029211227	0.138858187	0.941742734
FALSE	High	APTRDEGGANEHFK	[R].APTRDEGGANEHFK.[R]	1xTMTpro [K14]; 1xTMTpro [N-Term]; 1xPhospho [T3(100)]	1xTMTpro [K14]; 1xTMTpro [N-Term]; 1xPhospho [T3(100)]	2.54564e-08	5.34993e-05	1	1	17	TGGT1_221470	TGGT1_221470-t26_1-p1 [361-374]	TGGT1_221470-t26_1-p1 1xPhospho [T363(100)]	TGGT1_221470-t26_1-p1 1xPhospho [T363(100)]	transcript=TGGT1_221470-t26_1 | gene=TGGT1_221470 | organism=Toxoplasma_gondii_GT1 | gene_product=hypothetical protein | transcript_product=hypothetical protein | location=TGGT1_chrII:360683-367434(+) | protein_length=552 | sequence_SO=chromosome | SO=protein_coding_gene | is_pseudo=false	1	2217.09452	14	0.878	1.051	1.392	0.881	0.773	0.925	1.225	1.372	3.111	6.725	-0.19	0.07	0.48	-0.18	-0.37	-0.11	0.29	0.46	1.64	2.75	0.339922123	0.835517515	0.637033407	0.194263559	0.09048627	0.689472153	0.742780376	0.289593372	0.256526229	0.265524579	0.906500078
FALSE	High	DDTANVAHLDSLDALIQQLR	[K].DDTANVAHLDSLDALIQQLR.[A]	1xTMTpro [N-Term]; 1xPhospho [S11(100)]	1xTMTpro [N-Term]; 1xPhospho [T3(0); S11(100)]	2.50921e-14	5.34993e-05	1	1	2	TGGT1_309050	TGGT1_309050-t26_1-p1 [728-747]	TGGT1_309050-t26_1-p1 1xPhospho [T730(0); S738(100)]	TGGT1_309050-t26_1-p1 1xPhospho [S738(100)]	transcript=TGGT1_309050-t26_1 | gene=TGGT1_309050 | organism=Toxoplasma_gondii_GT1 | gene_product=hypothetical protein | transcript_product=hypothetical protein | location=TGGT1_chrXI:423266-426389(-) | protein_length=784 | sequence_SO=chromosome | SO=protein_coding_gene | is_pseudo=false	0	2592.29898	20	0.971	1.132	1.324	0.932	0.905	1.055	1.234	1.26	2.789	4.4	-0.04	0.18	0.4	-0.1	-0.14	0.08	0.3	0.33	1.48	2.14	0.64937726	0.283819713	0.288057814	0.857076012	0.768068466	0.865181761	0.719256635	0.491016912	0.328297405	0.284367511	0.947964168
FALSE	High	ASSLFFRPESWSETK	[R].ASSLFFRPESWSETK.[T]	1xTMTpro [K15]; 1xTMTpro [N-Term]; 2xPhospho [S10(100); S/T]	1xTMTpro [K15]; 1xTMTpro [N-Term]; 2xPhospho [S2(50); S3(50); S10(100); S12(0); T14(0)]	0.0275502	0.00215337	1	1	1	TGGT1_295850	TGGT1_295850-t26_1-p1 [1671-1685]	TGGT1_295850-t26_1-p1 2xPhospho [S1672(50); S1673(50); S1680(100); S1682(0); T1684(0)]	TGGT1_295850-t26_1-p1 2xPhospho [S1680(100); S/T]	transcript=TGGT1_295850-t26_1 | gene=TGGT1_295850 | organism=Toxoplasma_gondii_GT1 | gene_product=Cyclic nucleotide-binding domain-containing protein [Source:UniProtKB/TrEMBL;Acc:S7VRS7] | transcript_product=cyclic nucleotide-binding domain-containing protein | location=TGGT1_chrIa:1477996-1491633(-) | protein_length=3062 | sequence_SO=chromosome | SO=protein_coding_gene | is_pseudo=false	0	2540.21193	15	1.015	1.186	1.164	1.044	1.06	1.239	1.215	1.704	3.893	3.318	0.02	0.25	0.22	0.06	0.08	0.31	0.28	0.77	1.96	1.73	0.92600329	0.560453904	0.337321522	0.095312551	0.710278199	0.478612419	0.254301731	0.323217372	0.179810177	0.258737091	0.990371034
FALSE	High	SYGSLSAENR	[R].SYGSLSAENR.[L]	1xTMTpro [N-Term]; 1xPhospho [S4(100)]	1xTMTpro [N-Term]; 1xPhospho [S1(0); Y2(0); S4(100); S6(0)]	0.000573906	0.000125562	1	1	3	TGGT1_236930	TGGT1_236930-t26_1-p1 [2359-2368]	TGGT1_236930-t26_1-p1 1xPhospho [S2359(0); Y2360(0); S2362(100); S2364(0)]	TGGT1_236930-t26_1-p1 1xPhospho [S2362(100)]	transcript=TGGT1_236930-t26_1 | gene=TGGT1_236930 | organism=Toxoplasma_gondii_GT1 | gene_product=hypothetical protein | transcript_product=hypothetical protein | location=TGGT1_chrX:5467725-5489270(-) | protein_length=5651 | sequence_SO=chromosome | SO=protein_coding_gene | is_pseudo=false	0	1467.68	10	1.104	2.074	2.887	0.762	0.841	1.581	2.2	2.979	5.128	4.66	0.14	1.05	1.53	-0.39	-0.25	0.66	1.14	1.57	2.36	2.22	0.779385438	0.289225966	0.254558569	0.046058749	0.661585741	0.437710612	0.34087931	0.120464911	0.096749841	0.119681144	0.97067832
FALSE	High	MASEAAAAR	[R].MASEAAAAR.[R]	1xTMTpro [N-Term]; 1xPhospho [S3(100)]	1xTMTpro [N-Term]; 1xPhospho [S3(100)]	0.000371221	5.34993e-05	1	1	4	TGGT1_289100	TGGT1_289100-t26_1-p1 [165-173]	TGGT1_289100-t26_1-p1 1xPhospho [S167(100)]	TGGT1_289100-t26_1-p1 1xPhospho [S167(100)]	transcript=TGGT1_289100-t26_1 | gene=TGGT1_289100 | organism=Toxoplasma_gondii_GT1 | gene_product=hypothetical protein | transcript_product=hypothetical protein | location=TGGT1_chrIX:2793313-2802752(+) | protein_length=698 | sequence_SO=chromosome | SO=protein_coding_gene | is_pseudo=false	0	1261.5931	9	1.126	1.392	1.361	0.874	0.984	1.216	1.189	3.307	5.697	4.269	0.17	0.48	0.44	-0.19	-0.02	0.28	0.25	1.73	2.51	2.09	0.579090161	0.520539885	0.500589468	0.362236981	0.956138435	0.733484738	0.737363968	0.11361716	0.06942928	0.120280347	0.935041342
FALSE	High	HQASGFK	[R].HQASGFK.[G]	1xTMTpro [K7]; 1xTMTpro [N-Term]; 1xPhospho [S4(100)]	1xTMTpro [K7]; 1xTMTpro [N-Term]; 1xPhospho [S4(100)]	0.00279337	0.000422128	1	1	1	TGGT1_255300	TGGT1_255300-t26_1-p1 [398-404]	TGGT1_255300-t26_1-p1 1xPhospho [S401(100)]	TGGT1_255300-t26_1-p1 1xPhospho [S401(100)]	transcript=TGGT1_255300-t26_1 | gene=TGGT1_255300 | organism=Toxoplasma_gondii_GT1 | gene_product=hypothetical protein | transcript_product=hypothetical protein | location=TGGT1_chrVIIb:4824891-4834235(+) | protein_length=2496 | sequence_SO=chromosome | SO=protein_coding_gene | is_pseudo=false	0	1462.76994	7	1.042	1.408	1.484	1.161	1.21	1.635	1.723	2.611	4.372	2.58	0.06	0.49	0.57	0.22	0.28	0.71	0.78	1.38	2.13	1.37	0.898363284	0.270085468	0.253984841	0.162033697	0.542882731	0.147105872	0.146462416	0.084139953	0.25000755	0.071691097	0.986237255
FALSE	High	HMGSLK	[R].HMGSLK.[R]	1xTMTpro [K6]; 1xTMTpro [N-Term]; 1xPhospho [S4(100)]	1xTMTpro [K6]; 1xTMTpro [N-Term]; 1xPhospho [S4(100)]	0.00844288	0.00117601	1	1	1	TGGT1_225745	TGGT1_225745-t26_1-p1 [1293-1298]	TGGT1_225745-t26_1-p1 1xPhospho [S1296(100)]	TGGT1_225745-t26_1-p1 1xPhospho [S1296(100)]	transcript=TGGT1_225745-t26_1 | gene=TGGT1_225745 | organism=Toxoplasma_gondii_GT1 | gene_product=Chorein_N domain-containing protein [Source:UniProtKB/TrEMBL;Acc:S7WCS3] | transcript_product=hypothetical protein | location=TGGT1_chrX:1974279-2012684(+) | protein_length=12207 | sequence_SO=chromosome | SO=protein_coding_gene | is_pseudo=false	0	1360.73038	6	1.334	1.926	2.015	0.883	1.178	1.701	1.779	2.215	4.134	3.132	0.42	0.95	1.01	-0.18	0.24	0.77	0.83	1.15	2.05	1.65	0.360628979	0.274515589	0.214643944	0.452340328	0.672983453	0.417505148	0.34959602	0.070156312	0.199233478	0.277656021	0.909240464
FALSE	High	RDSTTVSSAK	[R].RDSTTVSSAK.[G]	1xTMTpro [K10]; 1xTMTpro [N-Term]; 1xPhospho [S3(100)]	1xTMTpro [K10]; 1xTMTpro [N-Term]; 1xPhospho [S3(100); T4(0); T5(0); S7(0); S8(0)]	0.000327802	5.34993e-05	1	1	5	TGGT1_318440	TGGT1_318440-t26_1-p1 [685-694]	TGGT1_318440-t26_1-p1 1xPhospho [S687(100); T688(0); T689(0); S691(0); S692(0)]	TGGT1_318440-t26_1-p1 1xPhospho [S687(100)]	transcript=TGGT1_318440-t26_1 | gene=TGGT1_318440 | organism=Toxoplasma_gondii_GT1 | gene_product=Helicase associated domain (Ha2) protein [Source:UniProtKB/TrEMBL;Acc:S7UJM8] | transcript_product=helicase associated domain (ha2) protein | location=TGGT1_chrIV:1264045-1277404(-) | protein_length=2234 | sequence_SO=chromosome | SO=protein_coding_gene | is_pseudo=false	1	1739.91845	10	1.088	1.569	2.07	0.862	0.938	1.353	1.784	2.264	5.786	5.936	0.12	0.65	1.05	-0.21	-0.09	0.44	0.84	1.18	2.53	2.57	0.533015575	0.426697623	0.400713348	0.415257487	0.191257286	0.432194579	0.396909629	0.131017021	0.095075799	0.096927725	0.927534256
FALSE	High	FLSSHAVTEFR	[R].FLSSHAVTEFR.[D]	1xTMTpro [N-Term]; 1xPhospho [S3(100)]	1xTMTpro [N-Term]; 1xPhospho [S3(100); S4(0); T8(0)]	2.65462e-05	5.34993e-05	1	1	3	TGGT1_213392	TGGT1_213392-t26_1-p1 [2229-2239]	TGGT1_213392-t26_1-p1 1xPhospho [S2231(100); S2232(0); T2236(0)]	TGGT1_213392-t26_1-p1 1xPhospho [S2231(100)]	transcript=TGGT1_213392-t26_1 | gene=TGGT1_213392 | organism=Toxoplasma_gondii_GT1 | gene_product=Surface antigen repeat-containing protein [Source:UniProtKB/TrEMBL;Acc:S7UP73] | transcript_product=surface antigen repeat-containing protein | location=TGGT1_chrV:850154-864700(+) | protein_length=2317 | sequence_SO=chromosome | SO=protein_coding_gene | is_pseudo=false	0	1677.83209	11	1.549	2.117	2.064	0.739	1.144	1.564	1.525	2.176	5.204	3.809	0.63	1.08	1.05	-0.44	0.19	0.65	0.61	1.12	2.38	1.93	0.041757345	0.028154642	0.105746729	0.027159793	0.074365962	0.065393753	0.19632933	0.032762185	0.175300883	0.152580022	0.894600223
FALSE	High	FSSWPTGR	[R].FSSWPTGR.[R]	1xTMTpro [N-Term]; 1xPhospho [S3(100)]	1xTMTpro [N-Term]; 1xPhospho [S2(0); S3(100); T6(0)]	0.065477	0.00492364	1	1	2	TGGT1_222240	TGGT1_222240-t26_1-p1 [182-189]	TGGT1_222240-t26_1-p1 1xPhospho [S183(0); S184(100); T187(0)]	TGGT1_222240-t26_1-p1 1xPhospho [S184(100)]	transcript=TGGT1_222240-t26_1 | gene=TGGT1_222240 | organism=Toxoplasma_gondii_GT1 | gene_product=hypothetical protein | transcript_product=hypothetical protein | location=TGGT1_chrII:970146-973217(+) | protein_length=1023 | sequence_SO=chromosome | SO=protein_coding_gene | is_pseudo=false	0	1321.62612	8	1.049	1.643	1.577	0.86	0.901	1.412	1.356	2.372	4.537	3.871	0.07	0.72	0.66	-0.22	-0.15	0.5	0.44	1.25	2.18	1.95	0.921141957	0.426454255	0.599180319	0.507651589	0.725327718	0.384558661	0.634471444	0.184343223	0.067283077	0.166427873	0.989537109
FALSE	High	LCSRDEVVR	[R].LCSRDEVVR.[E]	1xMethylthio [C2]; 1xTMTpro [N-Term]; 1xPhospho [S3(100)]	1xMethylthio [C2]; 1xTMTpro [N-Term]; 1xPhospho [S3(100)]	0.0126763	0.0014422	1	1	5	TGGT1_264650	TGGT1_264650-t26_1-p1 [553-561]	TGGT1_264650-t26_1-p1 1xMethylthio [C554]; 1xPhospho [S555(100)]	TGGT1_264650-t26_1-p1 1xMethylthio [C554]; 1xPhospho [S555(100)]	transcript=TGGT1_264650-t26_1 | gene=TGGT1_264650 | organism=Toxoplasma_gondii_GT1 | gene_product=Phosphoacetylglucosamine mutase [Source:UniProtKB/TrEMBL;Acc:S7UH29] | transcript_product=phosphoacetylglucosamine mutase | location=TGGT1_chrIX:1965907-1973225(+) | protein_length=985 | sequence_SO=chromosome | SO=protein_coding_gene | is_pseudo=false	1	1506.7129	9	1.059	1.322	1.162	0.917	0.971	1.213	1.065	2.07	4.802	3.573	0.08	0.4	0.22	-0.12	-0.04	0.28	0.09	1.05	2.26	1.84	0.456972828	0.345139352	0.753134527	0.460607499	0.467683438	0.575146391	0.909871228	0.10571296	0.105167754	0.231779486	0.917517045
FALSE	High	QHGVLDHTDSIK	[R].QHGVLDHTDSIK.[R]	1xTMTpro [K12]; 1xTMTpro [N-Term]; 1xPhospho [S10(100)]	1xTMTpro [K12]; 1xTMTpro [N-Term]; 1xPhospho [T8(0); S10(100)]	1.91597e-10	5.34993e-05	1	1	4	TGGT1_216080	TGGT1_216080-t26_1-p1 [48-59]	TGGT1_216080-t26_1-p1 1xPhospho [T55(0); S57(100)]	TGGT1_216080-t26_1-p1 1xPhospho [S57(100)]	transcript=TGGT1_216080-t26_1 | gene=TGGT1_216080 | organism=Toxoplasma_gondii_GT1 | gene_product=SET domain-containing protein [Source:UniProtKB/TrEMBL;Acc:A0A125YQK7] | transcript_product=apical complex lysine methyltransferase | location=TGGT1_chrXI:6322234-6324708(-) | protein_length=709 | sequence_SO=chromosome | SO=protein_coding_gene | is_pseudo=false	0	2038.06143	12	1.183	1.575	2.337	0.865	1.023	1.362	2.021	1.654	4.518	4.288	0.24	0.66	1.22	-0.21	0.03	0.45	1.02	0.73	2.18	2.1	0.392565981	0.126797705	0.225715531	0.299560566	0.70306581	0.036590689	0.209555292	0.197559317	0.134610746	0.167882973	0.909509357
FALSE	High	EDALPTLTLHSFSQYDK	[R].EDALPTLTLHSFSQYDK.[T]	1xTMTpro [K17]; 1xTMTpro [N-Term]; 1xPhospho [S11(99.7)]	1xTMTpro [K17]; 1xTMTpro [N-Term]; 1xPhospho [T6(0); T8(0); S11(99.7); S13(0.3); Y15(0)]	1.25384e-05	5.34993e-05	1	1	1	TGGT1_230570	TGGT1_230570-t26_1-p1 [835-851]	TGGT1_230570-t26_1-p1 1xPhospho [T840(0); T842(0); S845(99.7); S847(0.3); Y849(0)]	TGGT1_230570-t26_1-p1 1xPhospho [S845(99.7)]	transcript=TGGT1_230570-t26_1 | gene=TGGT1_230570 | organism=Toxoplasma_gondii_GT1 | gene_product=MFS domain-containing protein [Source:UniProtKB/TrEMBL;Acc:S7WIL0] | transcript_product=transporter, major facilitator family protein | location=TGGT1_chrVIII:857882-865852(-) | protein_length=1202 | sequence_SO=chromosome | SO=protein_coding_gene | is_pseudo=false	0	2653.34062	17	1.172	1.616	1.36	1.141	1.337	1.844	1.552	2.278	4.56	2.696	0.23	0.69	0.44	0.19	0.42	0.88	0.63	1.19	2.19	1.43	0.800769964	0.307738819	0.633348278	0.60561695	0.515154413	0.069275567	0.370039321	0.097740763	0.161512218	0.157181179	0.973229063
FALSE	High	RESSILK	[R].RESSILK.[T]	1xTMTpro [K7]; 1xTMTpro [N-Term]; 1xPhospho [S3(100)]	1xTMTpro [K7]; 1xTMTpro [N-Term]; 1xPhospho [S3(100); S4(0)]	0.00307951	0.000422128	1	1	1	TGGT1_304520	TGGT1_304520-t26_1-p1 [62-68]	TGGT1_304520-t26_1-p1 1xPhospho [S64(100); S65(0)]	TGGT1_304520-t26_1-p1 1xPhospho [S64(100)]	transcript=TGGT1_304520-t26_1 | gene=TGGT1_304520 | organism=Toxoplasma_gondii_GT1 | gene_product=hypothetical protein | transcript_product=hypothetical protein | location=TGGT1_chrVIIa:508692-521331(+) | protein_length=1015 | sequence_SO=chromosome | SO=protein_coding_gene | is_pseudo=false	1	1520.86932	7	1.117	2.163	2.242	0.656	0.733	1.418	1.47	2.977	7.002	3.674	0.16	1.11	1.16	-0.61	-0.45	0.5	0.56	1.57	2.81	1.88	0.716595284	0.263313925	0.264771903	0.103160635	0.307884934	0.418368091	0.408306136	0.127591633	0.046409861	0.000884635	0.959113789
FALSE	High	SRLSDITSLTEAR	[R].SRLSDITSLTEAR.[L]	1xTMTpro [N-Term]; 1xPhospho [S4(100)]	1xTMTpro [N-Term]; 1xPhospho [S1(0); S4(100); T7(0); S8(0); T10(0)]	0.000201032	5.34993e-05	1	1	2	TGGT1_269290	TGGT1_269290-t26_1-p1 [2437-2449]	TGGT1_269290-t26_1-p1 1xPhospho [S2437(0); S2440(100); T2443(0); S2444(0); T2446(0)]	TGGT1_269290-t26_1-p1 1xPhospho [S2440(100)]	transcript=TGGT1_269290-t26_1 | gene=TGGT1_269290 | organism=Toxoplasma_gondii_GT1 | gene_product=hypothetical protein | transcript_product=hypothetical protein | location=TGGT1_chrVIII:5927256-5944753(-) | protein_length=4668 | sequence_SO=chromosome | SO=protein_coding_gene | is_pseudo=false	1	1832.94382	13	1.273	1.507	1.756	0.859	1.094	1.296	1.509	1.656	3.878	2.995	0.35	0.59	0.81	-0.22	0.13	0.37	0.59	0.73	1.96	1.58	0.434761705	0.215735303	0.283368831	0.086451004	0.750700855	0.361806381	0.390089047	0.184920052	0.182619423	0.258252949	0.911502159
FALSE	High	QNHFLSFAEVK	[R].QNHFLSFAEVK.[Y]	1xTMTpro [K11]; 1xTMTpro [N-Term]; 1xPhospho [S6(100)]	1xTMTpro [K11]; 1xTMTpro [N-Term]; 1xPhospho [S6(100)]	3.80978e-06	5.34993e-05	1	1	1	TGGT1_214340	TGGT1_214340-t26_1-p1 [59-69]	TGGT1_214340-t26_1-p1 1xPhospho [S64(100)]	TGGT1_214340-t26_1-p1 1xPhospho [S64(100)]	transcript=TGGT1_214340-t26_1 | gene=TGGT1_214340 | organism=Toxoplasma_gondii_GT1 | gene_product=hypothetical protein | transcript_product=hypothetical protein | location=TGGT1_chrX:6144306-6147671(+) | protein_length=326 | sequence_SO=chromosome | SO=protein_coding_gene | is_pseudo=false	0	2008.05488	11	1.477	1.397	1.832	1.048	1.548	1.464	1.92	4.029	6.937	2.571	0.56	0.48	0.87	0.07	0.63	0.55	0.94	2.01	2.79	1.36	0.607786553	0.520995772	0.444227091	0.853077205	0.431776047	0.250199875	0.281339934	0.03234821	0.107637342	0.073227638	0.940945538
FALSE	High	QHGVLDHTDSIKR	[R].QHGVLDHTDSIKR.[R]	1xTMTpro [K12]; 1xTMTpro [N-Term]; 1xPhospho [S10(100)]	1xTMTpro [K12]; 1xTMTpro [N-Term]; 1xPhospho [T8(0); S10(100)]	1.63805e-08	5.34993e-05	1	1	3	TGGT1_216080	TGGT1_216080-t26_1-p1 [48-60]	TGGT1_216080-t26_1-p1 1xPhospho [T55(0); S57(100)]	TGGT1_216080-t26_1-p1 1xPhospho [S57(100)]	transcript=TGGT1_216080-t26_1 | gene=TGGT1_216080 | organism=Toxoplasma_gondii_GT1 | gene_product=SET domain-containing protein [Source:UniProtKB/TrEMBL;Acc:A0A125YQK7] | transcript_product=apical complex lysine methyltransferase | location=TGGT1_chrXI:6322234-6324708(-) | protein_length=709 | sequence_SO=chromosome | SO=protein_coding_gene | is_pseudo=false	1	2194.16254	13	1.15	1.341	1.684	1.032	1.188	1.385	1.739	1.59	4.436	4.645	0.2	0.42	0.75	0.05	0.25	0.47	0.8	0.67	2.15	2.22	0.404066209	0.410543505	0.507236048	0.87713228	0.21324413	0.111715968	0.37547532	0.065087823	0.165618962	0.178147144	0.910538461
FALSE	High	RDSYAEPQMR	[R].RDSYAEPQMR.[S]	1xTMTpro [N-Term]; 1xPhospho [S3(100)]	1xTMTpro [N-Term]; 1xPhospho [S3(100); Y4(0)]	0.00068944	0.000125562	1	1	5	TGGT1_202470	TGGT1_202470-t26_1-p1 [528-537]	TGGT1_202470-t26_1-p1 1xPhospho [S530(100); Y531(0)]	TGGT1_202470-t26_1-p1 1xPhospho [S530(100)]	transcript=TGGT1_202470-t26_1 | gene=TGGT1_202470 | organism=Toxoplasma_gondii_GT1 | gene_product=C2H2-type domain-containing protein [Source:UniProtKB/TrEMBL;Acc:S7UVH7] | transcript_product=rRNA metabolism protein, SBDS family protein | location=TGGT1_chrVIIa:3201329-3205558(+) | protein_length=735 | sequence_SO=chromosome | SO=protein_coding_gene | is_pseudo=false	1	1636.74737	10	0.884	1.339	1.023	1.187	1.049	1.589	1.214	2.097	3.221	2.345	-0.18	0.42	0.03	0.25	0.07	0.67	0.28	1.07	1.69	1.23	0.012050024	0.47031019	0.969361579	0.139984555	0.408990893	0.369989487	0.768497448	0.220829823	0.173677763	0.237131055	0.894600223
FALSE	High	IVSKPTHSLGESSK	[K].IVSKPTHSLGESSK.[L]	2xTMTpro [K4; K14]; 1xTMTpro [N-Term]; 1xPhospho [S12(99.7)]	2xTMTpro [K4; K14]; 1xTMTpro [N-Term]; 1xPhospho [S3(0); T6(0); S8(0); S12(99.7); S13(0.4)]	0.000220022	5.34993e-05	1	1	3	TGGT1_245640	TGGT1_245640-t26_1-p1 [104-117]	TGGT1_245640-t26_1-p1 1xPhospho [S106(0); T109(0); S111(0); S115(99.7); S116(0.4)]	TGGT1_245640-t26_1-p1 1xPhospho [S115(99.7)]	transcript=TGGT1_245640-t26_1 | gene=TGGT1_245640 | organism=Toxoplasma_gondii_GT1 | gene_product=hypothetical protein | transcript_product=hypothetical protein | location=TGGT1_chrXII:2379517-2382152(-) | protein_length=416 | sequence_SO=chromosome | SO=protein_coding_gene | is_pseudo=false	0	2462.3836	14	1.047	1.352	1.105	0.765	0.801	1.035	0.845	1.212	1.94	2.766	0.07	0.44	0.14	-0.39	-0.32	0.05	-0.24	0.28	0.96	1.47	0.533171254	0.491022862	0.637906354	0.562070655	0.660707654	0.481459894	0.503271847	0.411843712	0.46624197	0.35665903	0.927534256
FALSE	High	EASIADDLGLGR	[R].EASIADDLGLGR.[S]	1xTMTpro [N-Term]; 1xPhospho [S3(100)]	1xTMTpro [N-Term]; 1xPhospho [S3(100)]	7.73936e-05	5.34993e-05	1	1	2	TGGT1_289100	TGGT1_289100-t26_1-p1 [175-186]	TGGT1_289100-t26_1-p1 1xPhospho [S177(100)]	TGGT1_289100-t26_1-p1 1xPhospho [S177(100)]	transcript=TGGT1_289100-t26_1 | gene=TGGT1_289100 | organism=Toxoplasma_gondii_GT1 | gene_product=hypothetical protein | transcript_product=hypothetical protein | location=TGGT1_chrIX:2793313-2802752(+) | protein_length=698 | sequence_SO=chromosome | SO=protein_coding_gene | is_pseudo=false	0	1600.79028	12	0.889	1.137	1.24	0.941	0.837	1.07	1.167	1.357	3.36	3.579	-0.17	0.19	0.31	-0.09	-0.26	0.1	0.22	0.44	1.75	1.84	0.079478734	0.299003463	0.121323587	0.703321984	0.340538316	0.435823012	0.514259303	0.107520893	0.218487902	0.261818253	0.894600223
FALSE	High	LLATKPLDLSK	[K].LLATKPLDLSK.[V]	2xTMTpro [K5; K11]; 1xTMTpro [N-Term]; 1xPhospho [T4(100)]	2xTMTpro [K5; K11]; 1xTMTpro [N-Term]; 1xPhospho [T4(100); S10(0)]	0.0602351	0.00448417	1	1	1	TGGT1_310970	TGGT1_310970-t26_1-p1 [2993-3003]	TGGT1_310970-t26_1-p1 1xPhospho [T2996(100); S3002(0)]	TGGT1_310970-t26_1-p1 1xPhospho [T2996(100)]	transcript=TGGT1_310970-t26_1 | gene=TGGT1_310970 | organism=Toxoplasma_gondii_GT1 | gene_product=hypothetical protein | transcript_product=hypothetical protein | location=TGGT1_chrXI:1663685-1680841(+) | protein_length=3415 | sequence_SO=chromosome | SO=protein_coding_gene | is_pseudo=false	0	2191.32832	11	1.184	1.126	0.98	0.843	0.998	0.949	0.826	3.259	3.709	2.978	0.24	0.17	-0.03	-0.25	0	-0.08	-0.28	1.7	1.89	1.57	0.643809208	0.584062969	0.950451894	0.2048709	0.993924955	0.687320555	0.64904741	0.006396643	0.166014507	0.094594111	0.947964168
FALSE	High	AFSAVVR	[R].AFSAVVR.[Q]	1xTMTpro [N-Term]; 1xPhospho [S3(100)]	1xTMTpro [N-Term]; 1xPhospho [S3(100)]	0.0265945	0.00206051	1	1	2	TGGT1_320430	TGGT1_320430-t26_1-p1 [441-447]	TGGT1_320430-t26_1-p1 1xPhospho [S443(100)]	TGGT1_320430-t26_1-p1 1xPhospho [S443(100)]	transcript=TGGT1_320430-t26_1 | gene=TGGT1_320430 | organism=Toxoplasma_gondii_GT1 | gene_product=MI domain-containing protein [Source:UniProtKB/TrEMBL;Acc:S7VSQ1] | transcript_product=putative cell-cycle-control protein (translation regulation) | location=TGGT1_chrIV:310989-320081(+) | protein_length=1129 | sequence_SO=chromosome | SO=protein_coding_gene | is_pseudo=false	0	1133.60393	7	1.048	1.497	1.195	0.787	0.824	1.178	0.941	1.529	4.054	1.34	0.07	0.58	0.26	-0.35	-0.28	0.24	-0.09	0.61	2.02	0.42	0.873003831	0.02290005	0.394102867	0.545965799	0.149942312	0.645378838	0.753205384	0.355325263	0.200755849	0.220261722	0.983594819
FALSE	High	LASSSGASFR	[R].LASSSGASFR.[D]	1xTMTpro [N-Term]; 1xPhospho [S3(100)]	1xTMTpro [N-Term]; 1xPhospho [S3(100); S4(0); S5(0); S8(0)]	0.02336	0.00196662	1	1	1	TGGT1_227610	TGGT1_227610-t26_1-p1 [2583-2592]	TGGT1_227610-t26_1-p1 1xPhospho [S2585(100); S2586(0); S2587(0); S2590(0)]	TGGT1_227610-t26_1-p1 1xPhospho [S2585(100)]	transcript=TGGT1_227610-t26_1 | gene=TGGT1_227610 | organism=Toxoplasma_gondii_GT1 | gene_product=hypothetical protein | transcript_product=hypothetical protein | location=TGGT1_chrX:785051-801902(+) | protein_length=3648 | sequence_SO=chromosome | SO=protein_coding_gene | is_pseudo=false	0	1366.66871	10	1.465	2.16	1.785	0.75	1.1	1.621	1.339	3.369	3.6	3.261	0.55	1.11	0.84	-0.41	0.14	0.7	0.42	1.75	1.85	1.71	0.38468222	0.192873315	0.233392664	0.024693813	0.788386658	0.305924745	0.429259391	0.032989202	0.090596082	0.088839969	0.909509357
FALSE	High	SQGSMRPGER	[R].SQGSMRPGER.[M]	1xTMTpro [N-Term]; 1xPhospho [S4(100)]	1xTMTpro [N-Term]; 1xPhospho [S1(0); S4(100)]	0.0475972	0.00375456	1	1	6	TGGT1_312190	TGGT1_312190-t26_1-p1 [2188-2197]	TGGT1_312190-t26_1-p1 1xPhospho [S2188(0); S2191(100)]	TGGT1_312190-t26_1-p1 1xPhospho [S2191(100)]	transcript=TGGT1_312190-t26_1 | gene=TGGT1_312190 | organism=Toxoplasma_gondii_GT1 | gene_product=hypothetical protein | transcript_product=hypothetical protein | location=TGGT1_chrXI:2440335-2454944(+) | protein_length=2274 | sequence_SO=chromosome | SO=protein_coding_gene | is_pseudo=false	0	1488.69494	10	1.622	2.71	2.727	1.022	1.658	2.77	2.788	3.276	7.031	3.358	0.7	1.44	1.45	0.03	0.73	1.47	1.48	1.71	2.81	1.75	0.262822585	0.133600785	0.184372119	0.90605766	0.078943177	0.03962265	0.092535301	0.005048373	0.041403473	0.041320156	0.900210906
FALSE	High	RPSSMSSAEESLSIAAFPGFAR	[K].RPSSMSSAEESLSIAAFPGFAR.[R]	1xTMTpro [N-Term]; 1xPhospho [S]	1xTMTpro [N-Term]; 1xPhospho [S3(50); S4(50); S6(0); S7(0); S11(0); S13(0)]	3.93481e-13	5.34993e-05	1	1	1	TGGT1_239400	TGGT1_239400-t26_1-p1 [1183-1204]			transcript=TGGT1_239400-t26_1 | gene=TGGT1_239400 | organism=Toxoplasma_gondii_GT1 | gene_product=hypothetical protein | transcript_product=hypothetical protein | location=TGGT1_chrVI:611132-617706(+) | protein_length=1265 | sequence_SO=chromosome | SO=protein_coding_gene | is_pseudo=false	0	2682.29178	22	1.051	1.416	1.769	0.868	0.913	1.23	1.535	1.53	3.104	2.643	0.07	0.5	0.82	-0.2	-0.13	0.3	0.62	0.61	1.63	1.4	0.667007096	0.36741854	0.208892956	0.188920242	0.283255204	0.583980636	0.321894707	0.156775112	0.177319314	0.269024691	0.951450023
FALSE	High	SDSWACFR	[R].SDSWACFR.[C]	1xMethylthio [C6]; 1xTMTpro [N-Term]; 1xPhospho [S3(100)]	1xMethylthio [C6]; 1xTMTpro [N-Term]; 1xPhospho [S1(0); S3(100)]	0.000212389	5.34993e-05	1	1	1	TGGT1_238510	TGGT1_238510-t26_1-p1 [385-392]	TGGT1_238510-t26_1-p1 1xMethylthio [C390]; 1xPhospho [S385(0); S387(100)]	TGGT1_238510-t26_1-p1 1xMethylthio [C390]; 1xPhospho [S387(100)]	transcript=TGGT1_238510-t26_1 | gene=TGGT1_238510 | organism=Toxoplasma_gondii_GT1 | gene_product=RanBP2-type domain-containing protein [Source:UniProtKB/TrEMBL;Acc:S7URW5] | transcript_product=hypothetical protein | location=TGGT1_chrVI:255604-259176(+) | protein_length=1082 | sequence_SO=chromosome | SO=protein_coding_gene | is_pseudo=false	0	1401.56517	8	0.952	1.425	2.843	0.86	0.818	1.225	2.444	1.532	4.565	2.847	-0.07	0.51	1.51	-0.22	-0.29	0.29	1.29	0.62	2.19	1.51	0.933461052	0.596887821	0.314838142	0.79921734	0.027950413	0.061858606	0.071405743	0.279565684	0.111686988	0.04752084	0.990958717
FALSE	High	LESLGFSR	[R].LESLGFSR.[H]	1xTMTpro [N-Term]; 1xPhospho [S3(100)]	1xTMTpro [N-Term]; 1xPhospho [S3(100); S7(0)]	0.00548112	0.000852399	1	1	1	TGGT1_295340	TGGT1_295340-t26_1-p1 [339-346]	TGGT1_295340-t26_1-p1 1xPhospho [S341(100); S345(0)]	TGGT1_295340-t26_1-p1 1xPhospho [S341(100)]	transcript=TGGT1_295340-t26_1 | gene=TGGT1_295340 | organism=Toxoplasma_gondii_GT1 | gene_product=UV excision repair protein RAD23 [Source:UniProtKB/TrEMBL;Acc:A0A125YYY8] | transcript_product=UV excision repair protein Rad23 protein | location=TGGT1_chrIa:1797323-1802019(+) | protein_length=380 | sequence_SO=chromosome | SO=protein_coding_gene | is_pseudo=false	0	1292.65708	8	0.805	1.086	1.145	0.708	0.57	0.768	0.81	1.205	2.235	5.29	-0.31	0.12	0.2	-0.5	-0.81	-0.38	-0.3	0.27	1.16	2.4	0.2094959	0.260356174	0.699735132	0.184316208	0.032775485	0.159346366	0.418492686	0.596153661	0.16618465	0.172699021	0.900210906
FALSE	High	RDSVSVGTGGNR	[R].RDSVSVGTGGNR.[E]	1xTMTpro [N-Term]; 1xPhospho [S3(100)]	1xTMTpro [N-Term]; 1xPhospho [S3(100); S5(0); T8(0)]	7.49821e-05	5.34993e-05	1	1	3	TGGT1_219120	TGGT1_219120-t26_1-p1 [493-504]	TGGT1_219120-t26_1-p1 1xPhospho [S495(100); S497(0); T500(0)]	TGGT1_219120-t26_1-p1 1xPhospho [S495(100)]	transcript=TGGT1_219120-t26_1 | gene=TGGT1_219120 | organism=Toxoplasma_gondii_GT1 | gene_product=Zinc finger (CCCH type) motif-containing protein [Source:UniProtKB/TrEMBL;Acc:S7WHR5] | transcript_product=zinc finger (CCCH type) motif-containing protein | location=TGGT1_chrXII:1061429-1066155(+) | protein_length=1086 | sequence_SO=chromosome | SO=protein_coding_gene | is_pseudo=false	1	1588.77636	12	0.944	1.537	1.492	0.891	0.84	1.369	1.329	1.705	3.224	2.16	-0.08	0.62	0.58	-0.17	-0.25	0.45	0.41	0.77	1.69	1.11	0.84401389	0.083220562	0.072224337	0.746435432	0.157084389	0.38732213	0.433075078	0.33621779	0.07259714	0.173502826	0.977541643
FALSE	High	RASLVQSR	[K].RASLVQSR.[I]	1xTMTpro [N-Term]; 1xPhospho [S3(100)]	1xTMTpro [N-Term]; 1xPhospho [S3(100); S7(0)]	0.00215759	0.000307604	1	1	4	TGGT1_318710	TGGT1_318710-t26_1-p1 [505-512]	TGGT1_318710-t26_1-p1 1xPhospho [S507(100); S511(0)]	TGGT1_318710-t26_1-p1 1xPhospho [S507(100)]	transcript=TGGT1_318710-t26_1 | gene=TGGT1_318710 | organism=Toxoplasma_gondii_GT1 | gene_product=ATP-binding cassette sub-family F member 1 [Source:UniProtKB/TrEMBL;Acc:A0A125YVQ3] | transcript_product=ATP-binding cassette sub-family F member 1 | location=TGGT1_chrIV:1070737-1079983(+) | protein_length=811 | sequence_SO=chromosome | SO=protein_coding_gene | is_pseudo=false	1	1300.70577	8	1.442	1.851	2.191	0.86	1.241	1.593	1.885	1.726	3.793	4.649	0.53	0.89	1.13	-0.22	0.31	0.67	0.91	0.79	1.92	2.22	0.120391817	0.11694551	0.176905749	0.228732153	0.040136146	0.223957716	0.264957252	0.119385039	0.136684009	0.14608076	0.894600223
FALSE	High	LSSRPFDASCATLPR	[R].LSSRPFDASCATLPR.[L]	1xMethylthio [C10]; 1xTMTpro [N-Term]; 1xPhospho [S2(99.7)]	1xMethylthio [C10]; 1xTMTpro [N-Term]; 1xPhospho [S2(99.7); S3(0.3); S9(0); T12(0)]	0.00081503	0.000185928	1	1	4	TGGT1_262150	TGGT1_262150-t26_1-p1 [224-238]	TGGT1_262150-t26_1-p1 1xMethylthio [C233]; 1xPhospho [S225(99.7); S226(0.3); S232(0); T235(0)]	TGGT1_262150-t26_1-p1 1xMethylthio [C233]; 1xPhospho [S225(99.7)]	transcript=TGGT1_262150-t26_1 | gene=TGGT1_262150 | organism=Toxoplasma_gondii_GT1 | gene_product=BTB_2 domain-containing protein [Source:UniProtKB/TrEMBL;Acc:S7WDW6] | transcript_product=kelch repeat and K+ channel tetramerisation domain containing protein | location=TGGT1_chrVIIb:1306190-1314039(-) | protein_length=818 | sequence_SO=chromosome | SO=protein_coding_gene | is_pseudo=false	0	2050.97745	15	0.855	1.126	1.275	1.132	0.968	1.274	1.443	2.834	2.927	2.918	-0.23	0.17	0.35	0.18	-0.05	0.35	0.53	1.5	1.55	1.55	0.648308995	0.030431571	0.143132582	0.537823381	0.823128624	0.343820968	0.143370279	0.003125039	0.124563106	0.160054245	0.947964168
FALSE	High	LATNIYELPHQLR	[K].LATNIYELPHQLR.[E]	1xTMTpro [N-Term]; 1xPhospho [T3(100)]	1xTMTpro [N-Term]; 1xPhospho [T3(100); Y6(0)]	4.94519e-11	5.34993e-05	1	1	1	TGGT1_222400	TGGT1_222400-t26_1-p1 [110-122]	TGGT1_222400-t26_1-p1 1xPhospho [T112(100); Y115(0)]	TGGT1_222400-t26_1-p1 1xPhospho [T112(100)]	transcript=TGGT1_222400-t26_1 | gene=TGGT1_222400 | organism=Toxoplasma_gondii_GT1 | gene_product=hypothetical protein | transcript_product=hypothetical protein | location=TGGT1_chrII:1096079-1099979(+) | protein_length=628 | sequence_SO=chromosome | SO=protein_coding_gene | is_pseudo=false	0	1952.03258	13	0.866	1.101	1.187	1.029	0.892	1.133	1.221	1.594	3.154	2.407	-0.21	0.14	0.25	0.04	-0.17	0.18	0.29	0.67	1.66	1.27	0.083397722	0.822420801	0.209203136	0.436656946	0.225226634	0.78709619	0.247468796	0.067692559	0.180451555	0.22661636	0.894600223
FALSE	High	RGTLSNK	[R].RGTLSNK.[R]	1xTMTpro [K7]; 1xTMTpro [N-Term]; 1xPhospho [T3(100)]	1xTMTpro [K7]; 1xTMTpro [N-Term]; 1xPhospho [T3(100); S5(0)]	0.027136	0.00210565	1	1	1	TGGT1_294710	TGGT1_294710-t26_1-p1 [676-682]	TGGT1_294710-t26_1-p1 1xPhospho [T678(100); S680(0)]	TGGT1_294710-t26_1-p1 1xPhospho [T678(100)]	transcript=TGGT1_294710-t26_1 | gene=TGGT1_294710 | organism=Toxoplasma_gondii_GT1 | gene_product=RNA recognition motif-containing protein [Source:UniProtKB/TrEMBL;Acc:A0A125YVJ2] | transcript_product=RNA recognition motif-containing protein | location=TGGT1_chrIa:1067961-1074404(-) | protein_length=1151 | sequence_SO=chromosome | SO=protein_coding_gene | is_pseudo=false	1	1463.8227	7	0.92	1.221	1.612	0.966	0.889	1.18	1.557	1.406	3.227	2.125	-0.12	0.29	0.69	-0.05	-0.17	0.24	0.64	0.49	1.69	1.09	0.709304354	0.567636379	0.220804471	0.395760155	0.565015149	0.593742776	0.205025041	0.323174122	0.145206493	0.225572541	0.958243216
FALSE	High	TYSSVSR	[R].TYSSVSR.[S]	1xTMTpro [N-Term]; 1xPhospho [S3(100)]	1xTMTpro [N-Term]; 1xPhospho [T1(0); Y2(0); S3(100); S4(0); S6(0)]	0.0969719	0.00829632	1	1	3	TGGT1_203980	TGGT1_203980-t26_1-p1 [158-164]	TGGT1_203980-t26_1-p1 1xPhospho [T158(0); Y159(0); S160(100); S161(0); S163(0)]	TGGT1_203980-t26_1-p1 1xPhospho [S160(100)]	transcript=TGGT1_203980-t26_1 | gene=TGGT1_203980 | organism=Toxoplasma_gondii_GT1 | gene_product=hypothetical protein | transcript_product=hypothetical protein | location=TGGT1_chrVIIa:1963789-1975923(+) | protein_length=1920 | sequence_SO=chromosome | SO=protein_coding_gene | is_pseudo=false	0	1183.56794	7	0.933	1.252	1.406	1.125	1.05	1.409	1.583	2.004	4.595	1.862	-0.1	0.32	0.49	0.17	0.07	0.5	0.66	1	2.2	0.9	0.499065087	0.117928446	0.289411396	0.47401136	0.434412548	0.122248231	0.079647748	0.106252693	0.087300742	0.103595883	0.924545531
FALSE	High	SADHGPTPK	[R].SADHGPTPK.[G]	1xTMTpro [K9]; 1xTMTpro [N-Term]; 1xPhospho [S1(100)]	1xTMTpro [K9]; 1xTMTpro [N-Term]; 1xPhospho [S1(100); T7(0)]	2.35673e-05	5.34993e-05	1	1	10	TGGT1_214090	TGGT1_214090-t26_1-p1 [1453-1461]	TGGT1_214090-t26_1-p1 1xPhospho [S1453(100); T1459(0)]	TGGT1_214090-t26_1-p1 1xPhospho [S1453(100)]	transcript=TGGT1_214090-t26_1 | gene=TGGT1_214090 | organism=Toxoplasma_gondii_GT1 | gene_product=Signal peptidase [Source:UniProtKB/TrEMBL;Acc:S7W5I3] | transcript_product=signal peptidase | location=TGGT1_chrX:5908335-5920860(+) | protein_length=1859 | sequence_SO=chromosome | SO=protein_coding_gene | is_pseudo=false	0	1597.82309	9	1.288	1.218	1.073	0.85	1.095	1.035	0.912	1.641	2.461	1.758	0.36	0.28	0.1	-0.23	0.13	0.05	-0.13	0.71	1.3	0.81	0.06001827	0.003357658	0.562427818	0.550272575	0.683496935	0.887309401	0.540615301	0.166306975	0.135950793	0.322284551	0.894600223
FALSE	High	RLESGEAPK	[K].RLESGEAPK.[K]	1xTMTpro [K9]; 1xTMTpro [N-Term]; 1xPhospho [S4(100)]	1xTMTpro [K9]; 1xTMTpro [N-Term]; 1xPhospho [S4(100)]	0.00281438	0.000422128	1	1	2	TGGT1_257430	TGGT1_257430-t26_1-p1 [1054-1062]	TGGT1_257430-t26_1-p1 1xPhospho [S1057(100)]	TGGT1_257430-t26_1-p1 1xPhospho [S1057(100)]	transcript=TGGT1_257430-t26_1 | gene=TGGT1_257430 | organism=Toxoplasma_gondii_GT1 | gene_product=hypothetical protein | transcript_product=hypothetical protein | location=TGGT1_chrVIIb:3984968-3993377(+) | protein_length=2250 | sequence_SO=chromosome | SO=protein_coding_gene | is_pseudo=false	1	1674.90716	9	0.873	1.186	0.715	0.671	0.585	0.796	0.48	1.307	2.127	1.639	-0.2	0.25	-0.48	-0.58	-0.77	-0.33	-1.06	0.39	1.09	0.71	0.604666198	0.022861073	0.521533809	0.099656994	0.148865449	0.187284775	0.243770823	0.060380145	0.208280405	0.441818225	0.940725673
FALSE	High	LDSDVELIR	[R].LDSDVELIR.[T]	1xTMTpro [N-Term]; 1xPhospho [S3(100)]	1xTMTpro [N-Term]; 1xPhospho [S3(100)]	4.22418e-06	5.34993e-05	1	1	4	TGGT1_305180	TGGT1_305180-t26_1-p1 [1160-1168]	TGGT1_305180-t26_1-p1 1xPhospho [S1162(100)]	TGGT1_305180-t26_1-p1 1xPhospho [S1162(100)]	transcript=TGGT1_305180-t26_1 | gene=TGGT1_305180 | organism=Toxoplasma_gondii_GT1 | gene_product=Na_H_Exchanger domain-containing protein [Source:UniProtKB/TrEMBL;Acc:S7UI51] | transcript_product=Na+/H+ exchanger NHE3 | location=TGGT1_chrIX:5043402-5051565(-) | protein_length=1565 | sequence_SO=chromosome | SO=protein_coding_gene | is_pseudo=false	0	1443.74154	9	0.983	1.639	2.418	0.963	0.946	1.578	2.327	1.712	3.609	3.928	-0.03	0.71	1.27	-0.05	-0.08	0.66	1.22	0.78	1.85	1.97	0.897539602	0.095552777	0.102667013	0.600769889	0.494293022	0.03087	0.068343502	0.082756572	0.031082987	0.065460175	0.986237255
FALSE	High	ACSIHDNASNFFSR	[R].ACSIHDNASNFFSR.[T]	1xMethylthio [C2]; 1xTMTpro [N-Term]; 1xPhospho [S3(100)]	1xMethylthio [C2]; 1xTMTpro [N-Term]; 1xPhospho [S3(100); S9(0); S13(0)]	4.04363e-06	5.34993e-05	1	1	3	TGGT1_236560	TGGT1_236560-t26_1-p1 [989-1002]	TGGT1_236560-t26_1-p1 1xMethylthio [C990]; 1xPhospho [S991(100); S997(0); S1001(0)]	TGGT1_236560-t26_1-p1 1xMethylthio [C990]; 1xPhospho [S991(100)]	transcript=TGGT1_236560-t26_1 | gene=TGGT1_236560 | organism=Toxoplasma_gondii_GT1 | gene_product=hypothetical protein | transcript_product=hypothetical protein | location=TGGT1_chrX:5312225-5319664(+) | protein_length=2479 | sequence_SO=chromosome | SO=protein_coding_gene | is_pseudo=false	0	1998.85225	14	1.412	2.239	2.072	0.789	1.114	1.766	1.635	2.288	4.298	2.84	0.5	1.16	1.05	-0.34	0.16	0.82	0.71	1.19	2.1	1.51	0.395931408	0.191461845	0.190635508	0.635770379	0.533045386	0.129992552	0.179985259	0.062201267	0.01957926	0.100958417	0.910429735
FALSE	High	SRESGVLEGINTGFQTFVAGAK	[R].SRESGVLEGINTGFQTFVAGAK.[E]	1xTMTpro [K22]; 1xTMTpro [N-Term]; 1xPhospho [S/T]	1xTMTpro [K22]; 1xTMTpro [N-Term]; 1xPhospho [S1(50); S4(50); T12(0); T16(0)]	4.38496e-12	5.34993e-05	1	1	1	TGGT1_225310	TGGT1_225310-t26_1-p1 [351-372]			transcript=TGGT1_225310-t26_1 | gene=TGGT1_225310 | organism=Toxoplasma_gondii_GT1 | gene_product=Arf-GAP domain-containing protein [Source:UniProtKB/TrEMBL;Acc:A0A125YW26] | transcript_product=putative ARF1-directed GTPase-activating protein | location=TGGT1_chrX:2229573-2233633(+) | protein_length=502 | sequence_SO=chromosome | SO=protein_coding_gene | is_pseudo=false	1	2956.54251	22	0.801	1.187	1.348	0.688	0.551	0.816	0.926	0.923	1.833	3.182	-0.32	0.25	0.43	-0.54	-0.86	-0.29	-0.11	-0.12	0.87	1.67	0.194586216	0.615287704	0.595501484	0.287192877	0.254031786	0.20042164	0.789762527	0.462278735	0.286446399	0.285501611	0.900210906
FALSE	High	RLTQEVQR	[R].RLTQEVQR.[L]	1xTMTpro [N-Term]; 1xPhospho [T3(100)]	1xTMTpro [N-Term]; 1xPhospho [T3(100)]	0.00294391	0.000422128	1	1	4	TGGT1_264640	TGGT1_264640-t26_1-p1 [265-272]	TGGT1_264640-t26_1-p1 1xPhospho [T267(100)]	TGGT1_264640-t26_1-p1 1xPhospho [T267(100)]	transcript=TGGT1_264640-t26_1 | gene=TGGT1_264640 | organism=Toxoplasma_gondii_GT1 | gene_product=Bromo domain-containing protein [Source:UniProtKB/TrEMBL;Acc:S7UFU4] | transcript_product=bromodomain-containing protein | location=TGGT1_chrIX:1974690-1979113(-) | protein_length=1354 | sequence_SO=chromosome | SO=protein_coding_gene | is_pseudo=false	1	1413.75344	8	1.043	0.818	1.111	1.012	1.055	0.828	1.124	1.632	3.887	1.377	0.06	-0.29	0.15	0.02	0.08	-0.27	0.17	0.71	1.96	0.46	0.065333785	0.410907007	0.39497623	0.936123934	0.731750337	0.118267682	0.21147052	0.031124177	0.086977061	0.172148686	0.894600223
FALSE	High	DRDEGKDDDDGEGLLSR	[R].DRDEGKDDDDGEGLLSR.[G]	1xTMTpro [K6]; 1xTMTpro [N-Term]; 1xPhospho [S16(100)]	1xTMTpro [K6]; 1xTMTpro [N-Term]; 1xPhospho [S16(100)]	0.0011758	0.000185928	1	1	6	TGGT1_250800	TGGT1_250800-t26_1-p1 [898-914]	TGGT1_250800-t26_1-p1 1xPhospho [S913(100)]	TGGT1_250800-t26_1-p1 1xPhospho [S913(100)]	transcript=TGGT1_250800-t26_1 | gene=TGGT1_250800 | organism=Toxoplasma_gondii_GT1 | gene_product=AP2 domain transcription factor AP2XII-8 [Source:UniProtKB/TrEMBL;Acc:S7W8S6] | transcript_product=AP2 domain transcription factor AP2XII-8 | location=TGGT1_chrXII:5155557-5161328(-) | protein_length=1679 | sequence_SO=chromosome | SO=protein_coding_gene | is_pseudo=false	2	2580.20704	17	1.083	1.012	2.104	0.955	1.034	0.967	2.01	1.515	2.825	2.159	0.11	0.02	1.07	-0.07	0.05	-0.05	1.01	0.6	1.5	1.11	0.726243896	0.943650538	0.078851647	0.403148876	0.898147948	0.877346197	0.053517189	0.310138614	0.034117985	0.101319617	0.959959108
FALSE	High	VASVSQAYR	[K].VASVSQAYR.[V]	1xTMTpro [N-Term]; 1xPhospho [S3(100)]	1xTMTpro [N-Term]; 1xPhospho [S3(100); S5(0); Y8(0)]	0.0989198	0.00859865	1	1	1	TGGT1_237410	TGGT1_237410-t26_1-p1 [410-418]	TGGT1_237410-t26_1-p1 1xPhospho [S412(100); S414(0); Y417(0)]	TGGT1_237410-t26_1-p1 1xPhospho [S412(100)]	transcript=TGGT1_237410-t26_1 | gene=TGGT1_237410 | organism=Toxoplasma_gondii_GT1 | gene_product=PPM-type phosphatase domain-containing protein [Source:UniProtKB/TrEMBL;Acc:S7W5F9] | transcript_product=protein phosphatase 2C domain-containing protein | location=TGGT1_chrX:5736246-5740962(-) | protein_length=1497 | sequence_SO=chromosome | SO=protein_coding_gene | is_pseudo=false	0	1364.68945	9	1.04	1.34	1.171	0.885	0.92	1.186	1.036	1.714	2.856	1.603	0.06	0.42	0.23	-0.18	-0.12	0.25	0.05	0.78	1.51	0.68	0.826716027	0.704949106	0.707879713	0.794933373	0.775913869	0.579905625	0.585689876	0.068100832	0.014761351	0.10178679	0.976273463
FALSE	High	SRTIVDEVYGEK	[R].SRTIVDEVYGEK.[D]	1xTMTpro [K12]; 1xTMTpro [N-Term]; 1xPhospho [S/T/Y]	1xTMTpro [K12]; 1xTMTpro [N-Term]; 1xPhospho [S1(50); T3(50); Y9(0)]	0.0264611	0.00206051	1	1	2	TGGT1_211600	TGGT1_211600-t26_1-p1 [2052-2063]			transcript=TGGT1_211600-t26_1 | gene=TGGT1_211600 | organism=Toxoplasma_gondii_GT1 | gene_product=hypothetical protein | transcript_product=hypothetical protein | location=TGGT1_chrIV:1599766-1607388(+) | protein_length=2243 | sequence_SO=chromosome | SO=protein_coding_gene | is_pseudo=false	1	2084.09206	12	1.554	1.949	1.747	0.598	0.93	1.166	1.046	1.817	2.223	1.798	0.64	0.96	0.81	-0.74	-0.1	0.22	0.06	0.86	1.15	0.85	0.639081851	0.415946715	0.383742467	0.367458293	0.872414342	0.543672352	0.534788597	0.016760062	0.058373368	0.121731106	0.947964168
FALSE	High	YFLDSVPHPQVSMK	[K].YFLDSVPHPQVSMK.[A]	1xTMTpro [K14]; 1xTMTpro [N-Term]; 1xPhospho [S12(100)]	1xTMTpro [K14]; 1xTMTpro [N-Term]; 1xPhospho [Y1(0); S5(0); S12(100)]	0.000461016	0.000125562	1	1	1	TGGT1_309190	TGGT1_309190-t26_1-p1 [96-109]	TGGT1_309190-t26_1-p1 1xPhospho [Y96(0); S100(0); S107(100)]	TGGT1_309190-t26_1-p1 1xPhospho [S107(100)]	transcript=TGGT1_309190-t26_1 | gene=TGGT1_309190 | organism=Toxoplasma_gondii_GT1 | gene_product=hypothetical protein | transcript_product=hypothetical protein | location=TGGT1_chrXI:506755-512407(+) | protein_length=822 | sequence_SO=chromosome | SO=protein_coding_gene | is_pseudo=false	0	2336.20056	14	1.42	0.947	1.162	0.796	1.131	0.754	0.925	1.107	3.422	2.326	0.51	-0.08	0.22	-0.33	0.18	-0.41	-0.11	0.15	1.77	1.22	0.303731855	0.482912312	0.401945315	0.385251537	0.778796027	0.229205254	0.351402625	0.825184538	0.125559619	0.165613972	0.904777881
FALSE	High	YAGTEVIR	[R].YAGTEVIR.[K]	1xTMTpro [N-Term]; 1xPhospho [T4(100)]	1xTMTpro [N-Term]; 1xPhospho [Y1(0); T4(100)]	0.00179639	0.000307604	1	1	17	TGGT1_259630	TGGT1_259630-t26_1-p1 [37-44]	TGGT1_259630-t26_1-p1 1xPhospho [Y37(0); T40(100)]	TGGT1_259630-t26_1-p1 1xPhospho [T40(100)]	transcript=TGGT1_259630-t26_1 | gene=TGGT1_259630 | organism=Toxoplasma_gondii_GT1 | gene_product=hypothetical protein | transcript_product=hypothetical protein | location=TGGT1_chrVIIb:2722823-2724032(+) | protein_length=160 | sequence_SO=chromosome | SO=protein_coding_gene | is_pseudo=false	0	1292.65708	8	0.94	0.981	1.067	0.63	0.592	0.618	0.672	1.163	1.518	1.753	-0.09	-0.03	0.09	-0.67	-0.76	-0.7	-0.57	0.22	0.6	0.81	0.029213908	0.592021909	0.158549438	0.046780882	0.044714131	0.079401498	0.080753435	0.165964929	0.130682121	0.120859754	0.894600223
FALSE	High	HSLSSK	[R].HSLSSK.[S]	1xTMTpro [K6]; 1xTMTpro [N-Term]; 2xPhospho [S4(100); S5(100)]	1xTMTpro [K6]; 1xTMTpro [N-Term]; 2xPhospho [S2(0); S4(100); S5(100)]	0.000535632	0.000125562	1	1	3	TGGT1_315750	TGGT1_315750-t26_1-p1 [79-84]	TGGT1_315750-t26_1-p1 2xPhospho [S80(0); S82(100); S83(100)]	TGGT1_315750-t26_1-p1 2xPhospho [S82(100); S83(100)]	transcript=TGGT1_315750-t26_1 | gene=TGGT1_315750 | organism=Toxoplasma_gondii_GT1 | gene_product=hypothetical protein | transcript_product=hypothetical protein | location=TGGT1_chrXI:4888664-4890249(-) | protein_length=231 | sequence_SO=chromosome | SO=protein_coding_gene | is_pseudo=false	0	1426.69882	6	1.055	1.126	0.949	0.632	0.666	0.712	0.6	1.377	1.647	1.348	0.08	0.17	-0.08	-0.66	-0.59	-0.49	-0.74	0.46	0.72	0.43	0.926125324	0.5060457	0.781231322	0.374160228	0.227106137	0.316739396	0.193755858	0.190207252	0.119935052	0.315209261	0.990384929
FALSE	High	APSRPGPSESFGK	[R].APSRPGPSESFGK.[Q]	1xTMTpro [K13]; 1xTMTpro [N-Term]; 1xPhospho [S3(100)]	1xTMTpro [K13]; 1xTMTpro [N-Term]; 1xPhospho [S3(100); S8(0); S10(0)]	0.000272891	5.34993e-05	1	1	2	TGGT1_245640	TGGT1_245640-t26_1-p1 [23-35]	TGGT1_245640-t26_1-p1 1xPhospho [S25(100); S30(0); S32(0)]	TGGT1_245640-t26_1-p1 1xPhospho [S25(100)]	transcript=TGGT1_245640-t26_1 | gene=TGGT1_245640 | organism=Toxoplasma_gondii_GT1 | gene_product=hypothetical protein | transcript_product=hypothetical protein | location=TGGT1_chrXII:2379517-2382152(-) | protein_length=416 | sequence_SO=chromosome | SO=protein_coding_gene | is_pseudo=false	0	2005.03996	13	1.006	1.087	1.046	0.608	0.612	0.661	0.636	1.369	2.119	1.493	0.01	0.12	0.06	-0.72	-0.71	-0.6	-0.65	0.45	1.08	0.58	0.540070759	0.046175966	0.495326955	0.16749034	0.177618746	0.207532475	0.23843612	0.084180848	0.137576285	0.051223502	0.929498133
FALSE	High	SIGDGYIIR	[R].SIGDGYIIR.[G]	1xTMTpro [N-Term]; 1xPhospho [S1(100)]	1xTMTpro [N-Term]; 1xPhospho [S1(100); Y6(0)]	0.000418593	5.34993e-05	1	1	2	TGGT1_254370	TGGT1_254370-t26_1-p1 [1057-1065]	TGGT1_254370-t26_1-p1 1xPhospho [S1057(100); Y1062(0)]	TGGT1_254370-t26_1-p1 1xPhospho [S1057(100)]	transcript=TGGT1_254370-t26_1 | gene=TGGT1_254370 | organism=Toxoplasma_gondii_GT1 | gene_product=Guanylyl cyclase [Source:UniProtKB/TrEMBL;Acc:S7VVK4] | transcript_product=guanylyl cyclase | location=TGGT1_chrIII:1634182-1672467(+) | protein_length=4367 | sequence_SO=chromosome | SO=protein_coding_gene | is_pseudo=false	0	1377.70985	9	1.115	1.008	0.976	0.659	0.735	0.664	0.643	1.291	1.462	1.436	0.16	0.01	-0.03	-0.6	-0.44	-0.59	-0.64	0.37	0.55	0.52	0.398938975	0.689115419	0.777438793	0.100286313	0.025544663	0.125313538	0.185960814	0.021558117	0.144646819	0.120173614	0.910538461
FALSE	High	FSSLNHK	[R].FSSLNHK.[F]	1xTMTpro [K7]; 1xTMTpro [N-Term]; 1xPhospho [S]	1xTMTpro [K7]; 1xTMTpro [N-Term]; 1xPhospho [S2(50); S3(50)]	0.0092425	0.00121592	1	1	3	TGGT1_289210	TGGT1_289210-t26_1-p1 [174-180]			transcript=TGGT1_289210-t26_1 | gene=TGGT1_289210 | organism=Toxoplasma_gondii_GT1 | gene_product=Prefoldin subunit protein [Source:UniProtKB/TrEMBL;Acc:S7UQQ5] | transcript_product=prefoldin subunit protein | location=TGGT1_chrIX:2890306-2891984(-) | protein_length=330 | sequence_SO=chromosome | SO=protein_coding_gene | is_pseudo=false	0	1520.8118	7	1.037	1.312	1.379	0.79	0.819	1.036	1.089	1.315	2.64	2.193	0.05	0.39	0.46	-0.34	-0.29	0.05	0.12	0.39	1.4	1.13	0.900372535	0.244696886	0.373084341	0.188983215	0.628093045	0.877177221	0.814956301	0.330465266	0.194922071	0.113594111	0.986486407
FALSE	High	SFIALR	[R].SFIALR.[E]	1xTMTpro [N-Term]; 1xPhospho [S1(100)]	1xTMTpro [N-Term]; 1xPhospho [S1(100)]	0.0618288	0.00470922	1	1	1	TGGT1_290960	TGGT1_290960-t26_1-p1 [1152-1157]	TGGT1_290960-t26_1-p1 1xPhospho [S1152(100)]	TGGT1_290960-t26_1-p1 1xPhospho [S1152(100)]	transcript=TGGT1_290960-t26_1 | gene=TGGT1_290960 | organism=Toxoplasma_gondii_GT1 | gene_product=CBM20 domain-containing protein [Source:UniProtKB/TrEMBL;Acc:S7W4G5] | transcript_product=pyruvate phosphate dikinase, pep/pyruvate binding domain-containing protein | location=TGGT1_chrIX:3792377-3808924(+) | protein_length=1239 | sequence_SO=chromosome | SO=protein_coding_gene | is_pseudo=false	0	1090.59811	6	1.487	1.281	1.09	0.29	0.431	0.371	0.316	0.656	0.635	0.354	0.57	0.36	0.12	-1.79	-1.22	-1.43	-1.66	-0.61	-0.66	-1.5	0.014930633	0.097719465	0.853468074	0.087044013	0.12037469	0.132155404	0.278248835	0.373834556	0.224771288	0.38206104	0.894600223
FALSE	High	ASMAPSGSPGSENDAEEK	[R].ASMAPSGSPGSENDAEEK.[R]	1xTMTpro [K18]; 1xTMTpro [N-Term]; 1xPhospho [S11(100)]	1xTMTpro [K18]; 1xTMTpro [N-Term]; 1xPhospho [S2(0); S6(0); S8(0); S11(100)]	2.50125e-05	5.34993e-05	1	1	2	TGGT1_320100	TGGT1_320100-t26_1-p1 [7-24]	TGGT1_320100-t26_1-p1 1xPhospho [S8(0); S12(0); S14(0); S17(100)]	TGGT1_320100-t26_1-p1 1xPhospho [S17(100)]	transcript=TGGT1_320100-t26_1 | gene=TGGT1_320100 | organism=Toxoplasma_gondii_GT1 | gene_product=RNA recognition motif-containing protein [Source:UniProtKB/TrEMBL;Acc:S7VYK2] | transcript_product=RNA recognition motif-containing protein | location=TGGT1_chrIV:443805-449909(+) | protein_length=1216 | sequence_SO=chromosome | SO=protein_coding_gene | is_pseudo=false	0	2452.11947	18	0.915	0.94	0.808	0.399	0.365	0.375	0.322	0.679	0.673	0.398	-0.13	-0.09	-0.31	-1.33	-1.45	-1.42	-1.63	-0.56	-0.57	-1.33	0.317108196	0.907537858	0.625151014	0.304009194	0.305173059	0.472217567	0.389631781	0.766684777	0.464718359	0.46665278	0.906500078
	High	LATQGVR	[R].LATQGVR.[S]	1xTMTpro [N-Term]; 1xPhospho [T3(100)]	1xTMTpro [N-Term]; 1xPhospho [T3(100)]	0.0483496	0.00388665	1	1	1	TGGT1_240300	TGGT1_240300-t26_1-p1 [634-640]	TGGT1_240300-t26_1-p1 1xPhospho [T636(100)]	TGGT1_240300-t26_1-p1 1xPhospho [T636(100)]	transcript=TGGT1_240300-t26_1 | gene=TGGT1_240300 | organism=Toxoplasma_gondii_GT1 | gene_product=Zinc finger domain, LSD1 subclass domain-containing protein [Source:UniProtKB/TrEMBL;Acc:S7UR66] | transcript_product=zinc finger domain, LSD1 subclass domain-containing protein | location=TGGT1_chrVI:1149431-1153539(+) | protein_length=1059 | sequence_SO=chromosome | SO=protein_coding_gene | is_pseu…	0	1128.60974	7	4.419	4.689	3.929	1.198	5.293	5.616	4.707	7.397	6.113	5.83	2.14	2.23	1.97	0.26	2.4	2.49	2.23	2.89	2.61	2.54	0.183935574	0.163891319	0.134567661	0.749199202	0.308064381	0.288681629	0.279638082	0.176446304	0.228591058	0.220647996	0.900210906
	High	SKNEGNTWMIDK	[K].SKNEGNTWMIDK.[F]	2xTMTpro [K2; K12]; 1xTMTpro [N-Term]; 1xPhospho [S1(100)]	2xTMTpro [K2; K12]; 1xTMTpro [N-Term]; 1xPhospho [S1(100); T7(0)]	5.14e-08	5.35e-05	1	1	5	TGGT1_231210	TGGT1_231210-t26_1-p1 [427-438]	TGGT1_231210-t26_1-p1 1xPhospho [S427(100); T433(0)]	TGGT1_231210-t26_1-p1 1xPhospho [S427(100)]	transcript=TGGT1_231210-t26_1 | gene=TGGT1_231210 | organism=Toxoplasma_gondii_GT1 | gene_product=Sarcalumenin/eps15 family protein [Source:UniProtKB/TrEMBL;Acc:S7V2M1] | transcript_product=sarcalumenin/eps15 family protein | location=TGGT1_chrVIII:1323693-1330562(-) | protein_length=594 | sequence_SO=chromosome | SO=protein_coding_gene | is_pseudo=false	1	2415.25596	12	5.528	11.314	7.946	0.608	3.363	6.883	4.835	7.469	12.878	9.071	2.47	3.5	2.99	-0.72	1.75	2.78	2.27	2.9	3.69	3.18	0.14036652	0.106011556	0.14167797	0.337638973	0.323143602	0.221357103	0.286236755	0.103770961	0.108282245	0.147783726	0.894600223
	High	HLSAAGR	[R].HLSAAGR.[Q]	1xTMTpro [N-Term]; 1xPhospho [S3(100)]	1xTMTpro [N-Term]; 1xPhospho [S3(100)]	0.0868421	0.00741284	1	1	2	TGGT1_312622	TGGT1_312622-t26_1-p1 [682-688]	TGGT1_312622-t26_1-p1 1xPhospho [S684(100)]	TGGT1_312622-t26_1-p1 1xPhospho [S684(100)]	transcript=TGGT1_312622-t26_1 | gene=TGGT1_312622 | organism=Toxoplasma_gondii_GT1 | gene_product=DUF803 domain-containing protein [Source:UniProtKB/TrEMBL;Acc:S7UTD5] | transcript_product=DUF803 domain-containing protein | location=TGGT1_chrXI:2792522-2800888(-) | protein_length=814 | sequence_SO=chromosome | SO=protein_coding_gene | is_pseudo=false	0	1095.56312	7	3.289	6.086	6.182	1.025	3.37	6.237	6.336	4.458	8.708	8.303	1.72	2.61	2.63	0.04	1.75	2.64	2.66	2.16	3.12	3.05	0.206852136	0.158311333	0.151337582	0.922499383	0.292583805	0.219969613	0.212965226	0.154578481	0.179045125	0.178415297	0.900210906
	High	LAGQMSLAAR	[K].LAGQMSLAAR.[S]	1xTMTpro [N-Term]; 1xPhospho [S6(100)]	1xTMTpro [N-Term]; 1xPhospho [S6(100)]	7.32e-05	5.35e-05	1	1	4	TGGT1_232280	TGGT1_232280-t26_1-p1 [17-26]	TGGT1_232280-t26_1-p1 1xPhospho [S22(100)]	TGGT1_232280-t26_1-p1 1xPhospho [S22(100)]	transcript=TGGT1_232280-t26_1 | gene=TGGT1_232280 | organism=Toxoplasma_gondii_GT1 | gene_product=IMP2_N domain-containing protein [Source:UniProtKB/TrEMBL;Acc:S7WBN4] | transcript_product=hypothetical protein | location=TGGT1_chrVIII:1988375-1990326(+) | protein_length=275 | sequence_SO=chromosome | SO=protein_coding_gene | is_pseudo=false	0	1401.72445	10	4.719	10.76	8.942	0.741	3.499	7.978	6.63	6.112	9.67	7.988	2.24	3.43	3.16	-0.43	1.81	3	2.73	2.61	3.27	3	0.306870442	0.171324719	0.246720915	0.108865847	0.347268666	0.180078731	0.266777231	0.138272561	0.126172043	0.160349447	0.904777881
	High	VGTHADFGER	[R].VGTHADFGER.[G]	1xTMTpro [N-Term]; 1xPhospho [T3(100)]	1xTMTpro [N-Term]; 1xPhospho [T3(100)]	0.000310403	5.35e-05	1	1	12	TGGT1_309190	TGGT1_309190-t26_1-p1 [583-592]	TGGT1_309190-t26_1-p1 1xPhospho [T585(100)]	TGGT1_309190-t26_1-p1 1xPhospho [T585(100)]	transcript=TGGT1_309190-t26_1 | gene=TGGT1_309190 | organism=Toxoplasma_gondii_GT1 | gene_product=hypothetical protein | transcript_product=hypothetical protein | location=TGGT1_chrXI:506755-512407(+) | protein_length=822 | sequence_SO=chromosome | SO=protein_coding_gene | is_pseudo=false	0	1472.68542	10	2.822	4.076	3.633	1.296	3.657	5.282	4.708	4.348	6.168	5.623	1.5	2.03	1.86	0.37	1.87	2.4	2.24	2.12	2.62	2.49	0.093616665	0.022835973	0.060166784	0.700300447	0.300814693	0.206472858	0.246379817	0.184077078	0.207998491	0.224519393	0.894600223
	High	LAHAGTK	[R].LAHAGTK.[A]	1xTMTpro [K7]; 1xTMTpro [N-Term]; 1xPhospho [T6(100)]	1xTMTpro [K7]; 1xTMTpro [N-Term]; 1xPhospho [T6(100)]	0.00916625	0.00121592	1	1	1	TGGT1_266830	TGGT1_266830-t26_1-p1 [440-446]	TGGT1_266830-t26_1-p1 1xPhospho [T445(100)]	TGGT1_266830-t26_1-p1 1xPhospho [T445(100)]	transcript=TGGT1_266830-t26_1 | gene=TGGT1_266830 | organism=Toxoplasma_gondii_GT1 | gene_product=Sec7 domain-containing protein [Source:UniProtKB/TrEMBL;Acc:S7UG59] | transcript_product=Sec7 domain-containing protein | location=TGGT1_chrIX:771005-786577(-) | protein_length=3987 | sequence_SO=chromosome | SO=protein_coding_gene | is_pseudo=false	0	1385.77977	7	2.724	3.609	3.547	1.718	4.679	6.199	6.093	4.855	5.234	5.8	1.45	1.85	1.83	0.78	2.23	2.63	2.61	2.28	2.39	2.54	0.201352895	0.199070578	0.148185331	0.345365109	0.255225139	0.245622132	0.212373065	0.113403399	0.265794277	0.216710752	0.900210906
	High	SFLAWAPR	[K].SFLAWAPR.[G]	1xTMTpro [N-Term]; 1xPhospho [S1(100)]	1xTMTpro [N-Term]; 1xPhospho [S1(100)]	0.000656087	0.000125562	1	1	1	TGGT1_229650	TGGT1_229650-t26_1-p1 [231-238]	TGGT1_229650-t26_1-p1 1xPhospho [S231(100)]	TGGT1_229650-t26_1-p1 1xPhospho [S231(100)]	transcript=TGGT1_229650-t26_1 | gene=TGGT1_229650 | organism=Toxoplasma_gondii_GT1 | gene_product=Josephin protein [Source:UniProtKB/TrEMBL;Acc:A0A125YQX3] | transcript_product=josephin protein | location=TGGT1_chrVIII:358137-363690(-) | protein_length=412 | sequence_SO=chromosome | SO=protein_coding_gene | is_pseudo=false	0	1331.68324	8	2.533	8.637	4.707	1.292	3.273	11.159	6.082	4.788	13.341	7.658	1.34	3.11	2.23	0.37	1.71	3.48	2.6	2.26	3.74	2.94	0.176804855	0.105007631	0.179191251	0.577576712	0.295115025	0.176548263	0.258354383	0.086400276	0.105437167	0.157989148	0.900210906
	High	KATGYAK	[R].KATGYAK.[F]	2xTMTpro [K1; K7]; 1xTMTpro [N-Term]; 1xPhospho [T3(100)]	2xTMTpro [K1; K7]; 1xTMTpro [N-Term]; 1xPhospho [T3(100); Y5(0)]	0.066853	0.005051	1	1	3	TGGT1_311480	TGGT1_311480-t26_1-p1 [184-190]	TGGT1_311480-t26_1-p1 1xPhospho [T186(100); Y188(0)]	TGGT1_311480-t26_1-p1 1xPhospho [T186(100)]	transcript=TGGT1_311480-t26_1 | gene=TGGT1_311480 | organism=Toxoplasma_gondii_GT1 | gene_product=hypothetical protein | transcript_product=hypothetical protein | location=TGGT1_chrXI:2071805-2077652(-) | protein_length=386 | sequence_SO=chromosome | SO=protein_coding_gene | is_pseudo=false	1	1731.00223	7	4.465	2.427	3.294	1.444	6.447	3.504	4.756	6.529	3.322	4.633	2.16	1.28	1.72	0.53	2.69	1.81	2.25	2.71	1.73	2.21	0.225113727	0.300439959	0.216548722	0.152775427	0.211264877	0.259910391	0.201877763	0.181732565	0.27236762	0.183671364	0.900210906
	High	TDTNAIR	[R].TDTNAIR.[Q]	1xTMTpro [N-Term]; 1xPhospho [T3(100)]	1xTMTpro [N-Term]; 1xPhospho [T1(0); T3(100)]	0.0249173	0.00196662	1	1	3	TGGT1_292120	TGGT1_292120-t26_1-p1 [401-407]	TGGT1_292120-t26_1-p1 1xPhospho [T401(0); T403(100)]	TGGT1_292120-t26_1-p1 1xPhospho [T403(100)]	transcript=TGGT1_292120-t26_1 | gene=TGGT1_292120 | organism=Toxoplasma_gondii_GT1 | gene_product=Membrane occupation and recognition nexus protein MORN2 [Source:UniProtKB/TrEMBL;Acc:S7W455] | transcript_product=membrane occupation and recognition nexus protein MORN2 | location=TGGT1_chrIX:4369445-4370842(+) | protein_length=465 | sequence_SO=chromosome | SO=protein_coding_gene | is_pseudo=false	0	1174.57883	7	4.718	7.759	6.946	1.055	4.979	8.189	7.331	6.539	9.177	9.652	2.24	2.96	2.8	0.08	2.32	3.03	2.87	2.71	3.2	3.27	0.129265192	0.080663858	0.107277804	0.869066372	0.219984026	0.154187484	0.182784354	0.07243733	0.120913977	0.119931561	0.894600223
	High	LSLLAAR	[R].LSLLAAR.[E]	1xTMTpro [N-Term]; 1xPhospho [S2(100)]	1xTMTpro [N-Term]; 1xPhospho [S2(100)]	0.0112225	0.00129514	1	1	2	TGGT1_269990	TGGT1_269990-t26_1-p1 [104-110]	TGGT1_269990-t26_1-p1 1xPhospho [S105(100)]	TGGT1_269990-t26_1-p1 1xPhospho [S105(100)]	transcript=TGGT1_269990-t26_1 | gene=TGGT1_269990 | organism=Toxoplasma_gondii_GT1 | gene_product=C2 domain-containing protein [Source:UniProtKB/TrEMBL;Acc:S7V3Y2] | transcript_product=hypothetical protein | location=TGGT1_chrVIII:5469551-5475950(-) | protein_length=1971 | sequence_SO=chromosome | SO=protein_coding_gene | is_pseudo=false	0	1127.65088	7	4.865	9.037	7.027	1.066	5.188	9.638	7.494	9.71	12.165	10.366	2.28	3.18	2.81	0.09	2.38	3.27	2.91	3.28	3.6	3.37	0.371398797	0.212426403	0.289390719	0.851780103	0.279384607	0.136045789	0.207702454	0.034379342	0.091310732	0.058062068	0.909509357
	High	VFSSLLSSTMGGADYVK	[K].VFSSLLSSTMGGADYVK.[R]	1xTMTpro [K17]; 1xTMTpro [N-Term]; 1xPhospho [S7(100)]	1xTMTpro [K17]; 1xTMTpro [N-Term]; 1xPhospho [S3(0); S4(0); S7(100); S8(0); T9(0); Y15(0)]	1.44e-07	5.35e-05	1	1	1	TGGT1_230400	TGGT1_230400-t26_1-p1 [1797-1813]	TGGT1_230400-t26_1-p1 1xPhospho [S1799(0); S1800(0); S1803(100); S1804(0); T1805(0); Y1811(0)]	TGGT1_230400-t26_1-p1 1xPhospho [S1803(100)]	transcript=TGGT1_230400-t26_1 | gene=TGGT1_230400 | organism=Toxoplasma_gondii_GT1 | gene_product=hypothetical protein | transcript_product=hypothetical protein | location=TGGT1_chrVIII:738672-751636(+) | protein_length=2233 | sequence_SO=chromosome | SO=protein_coding_gene | is_pseudo=false	0	2450.25339	17	3.529	6.368	6.465	0.825	2.912	5.254	5.335	5.919	8.556	8.668	1.82	2.67	2.69	-0.28	1.54	2.39	2.42	2.57	3.1	3.12	0.096366377	0.019747547	0.038402848	0.725410964	0.330076066	0.177502748	0.195252913	0.139283614	0.111652839	0.045790143	0.894600223
	High	TDTFVER	[R].TDTFVER.[A]	1xTMTpro [N-Term]; 1xPhospho [T3(100)]	1xTMTpro [N-Term]; 1xPhospho [T1(0); T3(100)]	0.0877233	0.00754834	1	1	5	TGGT1_219690	TGGT1_219690-t26_1-p1 [90-96]	TGGT1_219690-t26_1-p1 1xPhospho [T90(0); T92(100)]	TGGT1_219690-t26_1-p1 1xPhospho [T92(100)]	transcript=TGGT1_219690-t26_1 | gene=TGGT1_219690 | organism=Toxoplasma_gondii_GT1 | gene_product=hypothetical protein | transcript_product=hypothetical protein | location=TGGT1_chrXII:662698-665306(-) | protein_length=208 | sequence_SO=chromosome | SO=protein_coding_gene | is_pseudo=false	0	1251.59415	7	3.853	12.426	7.192	0.906	3.49	11.256	6.515	5.648	16.607	9.437	1.95	3.64	2.85	-0.14	1.8	3.49	2.7	2.5	4.05	3.24	0.193561317	0.023958267	0.022976163	0.719052737	0.29823703	0.030070188	0.094599554	0.054457426	0.082378794	0.055218119	0.900210906
	High	HGGSQFLSR	[R].HGGSQFLSR.[R]	1xTMTpro [N-Term]; 2xPhospho [S4(100); S8(100)]	1xTMTpro [N-Term]; 2xPhospho [S4(100); S8(100)]	7.01e-05	5.35e-05	1	1	6	TGGT1_230000	TGGT1_230000-t26_1-p1 [6156-6164]	TGGT1_230000-t26_1-p1 2xPhospho [S6159(100); S6163(100)]	TGGT1_230000-t26_1-p1 2xPhospho [S6159(100); S6163(100)]	transcript=TGGT1_230000-t26_1 | gene=TGGT1_230000 | organism=Toxoplasma_gondii_GT1 | gene_product=Rav1p_C domain-containing protein [Source:UniProtKB/TrEMBL;Acc:S7V2G5] | transcript_product=hypothetical protein | location=TGGT1_chrVIII:503141-526922(-) | protein_length=6668 | sequence_SO=chromosome | SO=protein_coding_gene | is_pseudo=false	0	1452.63571	9	0.811	0.846	1.829	2.213	1.794	1.871	4.047	2.297	3.086	6.723	-0.3	-0.24	0.87	1.15	0.84	0.9	2.02	1.2	1.63	2.75	0.41715541	0.663668741	0.213312441	0.195830441	0.098522455	0.452806476	0.203419621	0.358078812	0.351976402	0.190398158	0.911502159
	High	FDTSVGR	[R].FDTSVGR.[D]	1xTMTpro [N-Term]; 1xPhospho [T3(100)]	1xTMTpro [N-Term]; 1xPhospho [T3(100); S4(0)]	0.0608678	0.00467013	1	1	2	TGGT1_232080	TGGT1_232080-t26_1-p1 [406-412]	TGGT1_232080-t26_1-p1 1xPhospho [T408(100); S409(0)]	TGGT1_232080-t26_1-p1 1xPhospho [T408(100)]	transcript=TGGT1_232080-t26_1 | gene=TGGT1_232080 | organism=Toxoplasma_gondii_GT1 | gene_product=Chorein_N domain-containing protein [Source:UniProtKB/TrEMBL;Acc:S7WJ08] | transcript_product=hypothetical protein | location=TGGT1_chrVIII:1804634-1839298(-) | protein_length=10329 | sequence_SO=chromosome | SO=protein_coding_gene | is_pseudo=false	0	1165.55737	7	2.824	2.712	2.803	1.26	3.559	3.419	3.533	5.437	5.546	6.065	1.5	1.44	1.49	0.33	1.83	1.77	1.82	2.44	2.47	2.6	0.256249763	0.174427016	0.204366314	0.247204916	0.254608957	0.188555756	0.212379588	0.137731507	0.171514297	0.141748997	0.900210906
	High	KVTAHNK	[R].KVTAHNK.[K]	2xTMTpro [K1; K7]; 1xTMTpro [N-Term]; 1xPhospho [T3(100)]	2xTMTpro [K1; K7]; 1xTMTpro [N-Term]; 1xPhospho [T3(100)]	0.0034732	0.000422128	1	1	3	TGGT1_320760	TGGT1_320760-t26_1-p1 [116-122]	TGGT1_320760-t26_1-p1 1xPhospho [T118(100)]	TGGT1_320760-t26_1-p1 1xPhospho [T118(100)]	transcript=TGGT1_320760-t26_1 | gene=TGGT1_320760 | organism=Toxoplasma_gondii_GT1 | gene_product=hypothetical protein | transcript_product=hypothetical protein | location=TGGT1_chrIV:35039-39691(-) | protein_length=357 | sequence_SO=chromosome | SO=protein_coding_gene | is_pseudo=false	1	1790.05058	7	3.741	11.17	7.39	1.42	5.313	15.864	10.496	9.515	16.026	12.34	1.9	3.48	2.89	0.51	2.41	3.99	3.39	3.25	4	3.63	0.311037081	0.162295986	0.231806312	0.341027527	0.182765545	0.09615407	0.147347906	0.009088719	0.051400187	0.058378991	0.906500078
	High	GAGLFSSTSTQK	[R].GAGLFSSTSTQK.[S]	1xTMTpro [K12]; 1xTMTpro [N-Term]; 1xPhospho [S9(100)]	1xTMTpro [K12]; 1xTMTpro [N-Term]; 1xPhospho [S6(0); S7(0); T8(0); S9(100); T10(0)]	8.46e-07	5.35e-05	1	1	5	TGGT1_206590	TGGT1_206590-t26_1-p1 [154-165]	TGGT1_206590-t26_1-p1 1xPhospho [S159(0); S160(0); T161(0); S162(100); T163(0)]	TGGT1_206590-t26_1-p1 1xPhospho [S162(100)]	transcript=TGGT1_206590-t26_1 | gene=TGGT1_206590 | organism=Toxoplasma_gondii_GT1 | gene_product=Calcium-dependent protein kinase CDPK2A [Source:UniProtKB/TrEMBL;Acc:S7W2U0] | transcript_product=calcium-dependent protein kinase CDPK2A | location=TGGT1_chrVIIa:775466-782202(-) | protein_length=786 | sequence_SO=chromosome | SO=protein_coding_gene | is_pseudo=false	0	1871.97597	12	2.493	5.912	3.726	1.089	2.715	6.437	4.057	4.008	6.844	4.663	1.32	2.56	1.9	0.12	1.44	2.69	2.02	2	2.77	2.22	0.171394875	0.152703702	0.181372735	0.76520136	0.281150571	0.215226028	0.259717134	0.158666253	0.15403369	0.176544303	0.895982843
	High	AYSLFAAPAR	[R].AYSLFAAPAR.[G]	1xTMTpro [N-Term]; 1xPhospho [S3(100)]	1xTMTpro [N-Term]; 1xPhospho [Y2(0); S3(100)]	0.000311616	5.35e-05	1	1	1	TGGT1_306020	TGGT1_306020-t26_1-p1 [3827-3836]	TGGT1_306020-t26_1-p1 1xPhospho [Y3828(0); S3829(100)]	TGGT1_306020-t26_1-p1 1xPhospho [S3829(100)]	transcript=TGGT1_306020-t26_1 | gene=TGGT1_306020 | organism=Toxoplasma_gondii_GT1 | gene_product=hypothetical protein | transcript_product=hypothetical protein | location=TGGT1_chrIX:5506123-5536326(+) | protein_length=8858 | sequence_SO=chromosome | SO=protein_coding_gene | is_pseudo=false	0	1450.74148	10	3.862	7.698	5.913	1.3	5.022	10.01	7.69	7.62	8.382	8.282	1.95	2.94	2.56	0.38	2.33	3.32	2.94	2.93	3.07	3.05	0.237238482	0.215067866	0.225260047	0.426272467	0.124738046	0.138461385	0.13780268	0.013713182	0.130743818	0.101454975	0.900210906
	High	MQTDILEEHEQLMR	[R].MQTDILEEHEQLMR.[E]	2xOxidation [M1; M13]; 1xTMTpro [N-Term]; 1xPhospho [T3(100)]	2xOxidation [M1; M13]; 1xTMTpro [N-Term]; 1xPhospho [T3(100)]	1.65e-12	5.35e-05	1	1	47	TGGT1_232030	TGGT1_232030-t26_1-p1 [112-125]	TGGT1_232030-t26_1-p1 1xPhospho [T114(100)]	TGGT1_232030-t26_1-p1 1xPhospho [T114(100)]	transcript=TGGT1_232030-t26_1 | gene=TGGT1_232030 | organism=Toxoplasma_gondii_GT1 | gene_product=hypothetical protein | transcript_product=hypothetical protein | location=TGGT1_chrVIII:1768528-1771709(+) | protein_length=208 | sequence_SO=chromosome | SO=protein_coding_gene | is_pseudo=false	0	2188.99389	14	2.52	6.991	5.556	1.106	2.788	7.734	6.146	4.819	9.378	7.463	1.33	2.81	2.47	0.15	1.48	2.95	2.62	2.27	3.23	2.9	0.177292416	0.018960021	0.003836608	0.812203681	0.335569854	0.120049506	0.111771029	0.104017651	0.096788952	0.110539121	0.900210906
	High	TATELHAPR	[R].TATELHAPR.[G]	1xTMTpro [N-Term]; 1xPhospho [T3(100)]	1xTMTpro [N-Term]; 1xPhospho [T1(0); T3(100)]	0.000117204	5.35e-05	1	1	18	TGGT1_212090	TGGT1_212090-t26_1-p1 [97-105]	TGGT1_212090-t26_1-p1 1xPhospho [T97(0); T99(100)]	TGGT1_212090-t26_1-p1 1xPhospho [T99(100)]	transcript=TGGT1_212090-t26_1 | gene=TGGT1_212090 | organism=Toxoplasma_gondii_GT1 | gene_product=hypothetical protein | transcript_product=hypothetical protein | location=TGGT1_chrX:3976691-3978589(-) | protein_length=632 | sequence_SO=chromosome | SO=protein_coding_gene | is_pseudo=false	0	1379.70035	9	4.254	4.62	4.106	1.026	4.365	4.741	4.214	4.851	4.467	4.773	2.09	2.21	2.04	0.04	2.13	2.25	2.08	2.28	2.16	2.25	0.133150146	0.12068244	0.094801783	0.949967949	0.259271341	0.242067089	0.228757297	0.14906238	0.202695893	0.156295475	0.894600223
	High	LAGQMSLAAR	[K].LAGQMSLAAR.[S]	1xOxidation [M5]; 1xTMTpro [N-Term]; 1xPhospho [S6(100)]	1xOxidation [M5]; 1xTMTpro [N-Term]; 1xPhospho [S6(100)]	7.41e-05	5.35e-05	1	1	21	TGGT1_232280	TGGT1_232280-t26_1-p1 [17-26]	TGGT1_232280-t26_1-p1 1xPhospho [S22(100)]	TGGT1_232280-t26_1-p1 1xPhospho [S22(100)]	transcript=TGGT1_232280-t26_1 | gene=TGGT1_232280 | organism=Toxoplasma_gondii_GT1 | gene_product=IMP2_N domain-containing protein [Source:UniProtKB/TrEMBL;Acc:S7WBN4] | transcript_product=hypothetical protein | location=TGGT1_chrVIII:1988375-1990326(+) | protein_length=275 | sequence_SO=chromosome | SO=protein_coding_gene | is_pseudo=false	0	1417.71937	10	5.453	10.731	8.362	0.888	4.84	9.524	7.422	6.12	10.04	10.241	2.45	3.42	3.06	-0.17	2.28	3.25	2.89	2.61	3.33	3.36	0.023753205	0.005262161	0.073134576	0.852310837	0.173838954	0.145581152	0.227941007	0.066411075	0.065089256	0.088574825	0.894600223
	High	RNTSGDNR	[R].RNTSGDNR.[A]	1xTMTpro [N-Term]; 1xPhospho [T3(100)]	1xTMTpro [N-Term]; 1xPhospho [T3(100); S4(0)]	0.0964902	0.00816303	1	1	1	TGGT1_271120	TGGT1_271120-t26_1-p1 [961-968]	TGGT1_271120-t26_1-p1 1xPhospho [T963(100); S964(0)]	TGGT1_271120-t26_1-p1 1xPhospho [T963(100)]	transcript=TGGT1_271120-t26_1 | gene=TGGT1_271120 | organism=Toxoplasma_gondii_GT1 | gene_product=Endo/exonuclease/phosphatase domain-containing protein [Source:UniProtKB/TrEMBL;Acc:S7WD41] | transcript_product=endonuclease/exonuclease/phosphatase family protein | location=TGGT1_chrVIII:4685606-4692063(-) | protein_length=1236 | sequence_SO=chromosome | SO=protein_coding_gene | is_pseudo=false	1	1303.60751	8	5.973	7.75	6.907	0.663	3.96	5.138	4.58	4.788	5.914	4.896	2.58	2.95	2.79	-0.59	1.99	2.36	2.2	2.26	2.56	2.29	0.055534573	0.060574909	0.071034737	0.429769293	0.215839681	0.197411439	0.21916844	0.151245905	0.146584608	0.118851894	0.894600223
	High	RGTTLLAK	[R].RGTTLLAK.[S]	1xTMTpro [K8]; 1xTMTpro [N-Term]; 1xPhospho [T3(100)]	1xTMTpro [K8]; 1xTMTpro [N-Term]; 1xPhospho [T3(100); T4(0)]	2.46e-06	5.35e-05	1	1	4	TGGT1_268176	TGGT1_268176-t26_1-p1 [157-164]	TGGT1_268176-t26_1-p1 1xPhospho [T159(100); T160(0)]	TGGT1_268176-t26_1-p1 1xPhospho [T159(100)]	transcript=TGGT1_268176-t26_1 | gene=TGGT1_268176 | organism=Toxoplasma_gondii_GT1 | gene_product=hypothetical protein | transcript_product=hypothetical protein | location=TGGT1_chrVIII:6666625-6669493(+) | protein_length=701 | sequence_SO=chromosome | SO=protein_coding_gene | is_pseudo=false	1	1547.9166	8	3.017	4.023	3.845	1.226	3.698	4.93	4.712	4.46	4.921	4.749	1.59	2.01	1.94	0.29	1.89	2.3	2.24	2.16	2.3	2.25	0.284226347	0.162524162	0.186167029	0.438073461	0.311325264	0.204386607	0.225303756	0.176530408	0.152190147	0.153414952	0.904438946
	High	TADSEMWR	[R].TADSEMWR.[G]	1xTMTpro [N-Term]; 1xPhospho [S4(100)]	1xTMTpro [N-Term]; 1xPhospho [T1(0); S4(100)]	0.0768551	0.00614698	1	1	1	TGGT1_306020	TGGT1_306020-t26_1-p1 [2621-2628]	TGGT1_306020-t26_1-p1 1xPhospho [T2621(0); S2624(100)]	TGGT1_306020-t26_1-p1 1xPhospho [S2624(100)]	transcript=TGGT1_306020-t26_1 | gene=TGGT1_306020 | organism=Toxoplasma_gondii_GT1 | gene_product=hypothetical protein | transcript_product=hypothetical protein | location=TGGT1_chrIX:5506123-5536326(+) | protein_length=8858 | sequence_SO=chromosome | SO=protein_coding_gene | is_pseudo=false	0	1379.59858	8	1.343	2.985	3.175	1.634	2.194	4.876	5.187	2.603	5.117	4.718	0.43	1.58	1.67	0.71	1.13	2.29	2.37	1.38	2.36	2.24	0.193578183	0.163860445	0.055120754	0.46877068	0.268406712	0.275774571	0.203604507	0.255224513	0.186120971	0.21745256	0.900210906
	High	KRTEQGNEADNAEEPR	[K].KRTEQGNEADNAEEPR.[Q]	1xTMTpro [K1]; 1xTMTpro [N-Term]; 1xPhospho [T3(100)]	1xTMTpro [K1]; 1xTMTpro [N-Term]; 1xPhospho [T3(100)]	2.11e-15	5.35e-05	1	1	14	TGGT1_220900	TGGT1_220900-t26_1-p1 [80-95]	TGGT1_220900-t26_1-p1 1xPhospho [T82(100)]	TGGT1_220900-t26_1-p1 1xPhospho [T82(100)]	transcript=TGGT1_220900-t26_1 | gene=TGGT1_220900 | organism=Toxoplasma_gondii_GT1 | gene_product=hypothetical protein | transcript_product=hypothetical protein | location=TGGT1_chrII:27409-29529(+) | protein_length=706 | sequence_SO=chromosome | SO=protein_coding_gene | is_pseudo=false	2	2532.23353	16	2.453	5.151	4.31	1.433	3.515	7.379	6.175	4.809	8.569	5.851	1.29	2.36	2.11	0.52	1.81	2.88	2.63	2.27	3.1	2.55	0.383902213	0.215650198	0.241589228	0.030741014	0.28376941	0.173951776	0.19167056	0.121900134	0.086464295	0.104065806	0.909509357
	High	LDTTAQAGGFVALEQHK	[R].LDTTAQAGGFVALEQHK.[G]	1xTMTpro [K17]; 1xTMTpro [N-Term]; 1xPhospho [T3(99.7)]	1xTMTpro [K17]; 1xTMTpro [N-Term]; 1xPhospho [T3(99.7); T4(0.3)]	8.23e-10	5.35e-05	1	1	3	TGGT1_241840	TGGT1_241840-t26_1-p1 [396-412]	TGGT1_241840-t26_1-p1 1xPhospho [T398(99.7); T399(0.3)]	TGGT1_241840-t26_1-p1 1xPhospho [T398(99.7)]	transcript=TGGT1_241840-t26_1 | gene=TGGT1_241840 | organism=Toxoplasma_gondii_GT1 | gene_product=CUE domain-containing protein [Source:UniProtKB/TrEMBL;Acc:S7W0I6] | transcript_product=hypothetical protein | location=TGGT1_chrVI:1675280-1679442(+) | protein_length=453 | sequence_SO=chromosome | SO=protein_coding_gene | is_pseudo=false	0	2474.29361	17	3.095	3.31	3.136	1.121	3.47	3.711	3.515	4.907	4.367	4.646	1.63	1.73	1.65	0.16	1.79	1.89	1.81	2.29	2.13	2.22	0.094861389	0.108046202	0.099540258	0.83446889	0.285657449	0.286916961	0.287411085	0.107717828	0.207921481	0.173551226	0.894600223
	High	RQNTLK	[K].RQNTLK.[G]	1xTMTpro [K6]; 1xTMTpro [N-Term]; 1xPhospho [T4(100)]	1xTMTpro [K6]; 1xTMTpro [N-Term]; 1xPhospho [T4(100)]	0.0454114	0.00375456	1	1	2	TGGT1_209600	TGGT1_209600-t26_1-p1 [104-109]	TGGT1_209600-t26_1-p1 1xPhospho [T107(100)]	TGGT1_209600-t26_1-p1 1xPhospho [T107(100)]	transcript=TGGT1_209600-t26_1 | gene=TGGT1_209600 | organism=Toxoplasma_gondii_GT1 | gene_product=hypothetical protein | transcript_product=hypothetical protein | location=TGGT1_chrIb:1372263-1374087(-) | protein_length=451 | sequence_SO=chromosome | SO=protein_coding_gene | is_pseudo=false	1	1447.82779	6	3.668	5.88	5.549	1.012	3.714	5.953	5.618	4.579	6.471	5.543	1.88	2.56	2.47	0.02	1.89	2.57	2.49	2.19	2.69	2.47	0.137566598	0.107253616	0.104162274	0.95406282	0.21327224	0.164928353	0.163874332	0.106336329	0.118607954	0.137953339	0.894600223
	High	GVGSTAGR	[R].GVGSTAGR.[D]	1xTMTpro [N-Term]; 1xPhospho [S4(99.6)]	1xTMTpro [N-Term]; 1xPhospho [S4(99.6); T5(0.4)]	0.0182559	0.00190508	1	1	1	TGGT1_319900	TGGT1_319900-t26_1-p1 [894-901]	TGGT1_319900-t26_1-p1 1xPhospho [S897(99.6); T898(0.4)]	TGGT1_319900-t26_1-p1 1xPhospho [S897(99.6)]	transcript=TGGT1_319900-t26_1 | gene=TGGT1_319900 | organism=Toxoplasma_gondii_GT1 | gene_product=hypothetical protein | transcript_product=hypothetical protein | location=TGGT1_chrIV:622899-634009(-) | protein_length=2426 | sequence_SO=chromosome | SO=protein_coding_gene | is_pseudo=false	0	1088.54205	8	2.01	3.727	2.801	1.343	2.7	5.006	3.762	3.33	5.678	4.302	1.01	1.9	1.49	0.43	1.43	2.32	1.91	1.74	2.51	2.1	0.223098765	0.108758645	0.164392343	0.517955682	0.33039611	0.205625798	0.264365138	0.133960265	0.156646766	0.168601043	0.900210906
	High	RGTVHAK	[R].RGTVHAK.[E]	1xTMTpro [K7]; 1xTMTpro [N-Term]; 1xPhospho [T3(100)]	1xTMTpro [K7]; 1xTMTpro [N-Term]; 1xPhospho [T3(100)]	0.0400764	0.00349999	1	1	1	TGGT1_280480	TGGT1_280480-t26_1-p1 [49-55]	TGGT1_280480-t26_1-p1 1xPhospho [T51(100)]	TGGT1_280480-t26_1-p1 1xPhospho [T51(100)]	transcript=TGGT1_280480-t26_1 | gene=TGGT1_280480 | organism=Toxoplasma_gondii_GT1 | gene_product=EF hand domain-containing protein [Source:UniProtKB/TrEMBL;Acc:S7UTP1] | transcript_product=EF hand domain-containing protein | location=TGGT1_chrVIIa:353057-353974(-) | protein_length=305 | sequence_SO=chromosome | SO=protein_coding_gene | is_pseudo=false	1	1456.82812	7	2.367	5.635	5.167	0.654	1.549	3.687	3.381	3.248	5.027	5.273	1.24	2.49	2.37	-0.61	0.63	1.88	1.76	1.7	2.33	2.4	0.324499386	0.188366172	0.246535567	0.345102154	0.303783287	0.130657063	0.208745555	0.061784249	0.195506203	0.149403764	0.906500078
	High	HAGASTHWGGAGK	[K].HAGASTHWGGAGK.[H]	1xTMTpro [K13]; 1xTMTpro [N-Term]; 1xPhospho [S5(100)]	1xTMTpro [K13]; 1xTMTpro [N-Term]; 1xPhospho [S5(100); T6(0)]	2.33e-10	5.35e-05	1	1	3	TGGT1_288800	TGGT1_288800-t26_1-p1 [327-339]	TGGT1_288800-t26_1-p1 1xPhospho [S331(100); T332(0)]	TGGT1_288800-t26_1-p1 1xPhospho [S331(100)]	transcript=TGGT1_288800-t26_1 | gene=TGGT1_288800 | organism=Toxoplasma_gondii_GT1 | gene_product=IPPc domain-containing protein [Source:UniProtKB/TrEMBL;Acc:S7VY97] | transcript_product=endonuclease/exonuclease/phosphatase family protein | location=TGGT1_chrIX:2541784-2550105(-) | protein_length=842 | sequence_SO=chromosome | SO=protein_coding_gene | is_pseudo=false	0	1924.96747	13	2.195	3.929	3.979	1.165	2.557	4.578	4.637	3.151	4.752	5.424	1.13	1.97	1.99	0.22	1.35	2.19	2.21	1.66	2.25	2.44	0.181834479	0.158330411	0.175019022	0.598702884	0.279195695	0.223467269	0.2370318	0.090060623	0.189742384	0.150154233	0.900210906
	High	KLTVEIQR	[R].KLTVEIQR.[R]	1xTMTpro [K1]; 1xTMTpro [N-Term]; 1xPhospho [T3(100)]	1xTMTpro [K1]; 1xTMTpro [N-Term]; 1xPhospho [T3(100)]	0.0122391	0.0013964	1	1	6	TGGT1_205730	TGGT1_205730-t26_1-p1 [8-15]	TGGT1_205730-t26_1-p1 1xPhospho [T10(100)]	TGGT1_205730-t26_1-p1 1xPhospho [T10(100)]	transcript=TGGT1_205730-t26_1 | gene=TGGT1_205730 | organism=Toxoplasma_gondii_GT1 | gene_product=hypothetical protein | transcript_product=hypothetical protein | location=TGGT1_chrVIIa:1107173-1109025(+) | protein_length=152 | sequence_SO=chromosome | SO=protein_coding_gene | is_pseudo=false	1	1674.97993	8	2.755	5.647	4.958	0.95	2.618	5.367	4.712	3.526	6.041	4.855	1.46	2.5	2.31	-0.07	1.39	2.42	2.24	1.82	2.59	2.28	0.181492189	0.084132145	0.087407486	0.792481178	0.277097724	0.141846822	0.149861231	0.134105219	0.102498415	0.136093489	0.900210906
	High	DLLHFESR	[K].DLLHFESR.[L]	1xTMTpro [N-Term]; 1xPhospho [S7(100)]	1xTMTpro [N-Term]; 1xPhospho [S7(100)]	0.00337019	0.000422128	1	1	6	TGGT1_241880	TGGT1_241880-t26_1-p1 [1271-1278]	TGGT1_241880-t26_1-p1 1xPhospho [S1277(100)]	TGGT1_241880-t26_1-p1 1xPhospho [S1277(100)]	transcript=TGGT1_241880-t26_1 | gene=TGGT1_241880 | organism=Toxoplasma_gondii_GT1 | gene_product=Phosphodiesterase [Source:UniProtKB/TrEMBL;Acc:S7USB2] | transcript_product=3'5'-cyclic nucleotide phosphodiesterase domain-containing protein | location=TGGT1_chrVI:1724772-1737127(-) | protein_length=1281 | sequence_SO=chromosome | SO=protein_coding_gene | is_pseudo=false	0	1400.68945	8	2.368	5.064	5.408	1.11	2.628	5.619	6	3.196	6.551	7.313	1.24	2.34	2.43	0.15	1.39	2.49	2.59	1.68	2.71	2.87	0.300944552	0.217251484	0.241246453	0.162722188	0.257562183	0.196010903	0.219937022	0.07619419	0.112848878	0.118209696	0.904777881
	High	LKSGYSVGAADAK	[R].LKSGYSVGAADAK.[D]	2xTMTpro [K2; K13]; 1xTMTpro [N-Term]; 2xPhospho [S3(100); S6(100)]	2xTMTpro [K2; K13]; 1xTMTpro [N-Term]; 2xPhospho [S3(100); Y5(0); S6(100)]	0.00375925	0.000599384	1	1	1	TGGT1_238390	TGGT1_238390-t26_1-p1 [1758-1770]	TGGT1_238390-t26_1-p1 2xPhospho [S1760(100); Y1762(0); S1763(100)]	TGGT1_238390-t26_1-p1 2xPhospho [S1760(100); S1763(100)]	transcript=TGGT1_238390-t26_1 | gene=TGGT1_238390 | organism=Toxoplasma_gondii_GT1 | gene_product=hypothetical protein | transcript_product=hypothetical protein | location=TGGT1_chrVI:181213-189293(+) | protein_length=2122 | sequence_SO=chromosome | SO=protein_coding_gene | is_pseudo=false	1	2339.22294	13	1.187	1.653	1.72	3.108	3.689	5.138	5.346	4.929	4.09	4.607	0.25	0.73	0.78	1.64	1.88	2.36	2.42	2.3	2.03	2.2	0.151872667	0.094157719	0.046366328	0.188155801	0.145487657	0.159978777	0.114818504	0.07162146	0.197383331	0.089122882	0.894600223
	High	DSMYEYPR	[R].DSMYEYPR.[L]	1xTMTpro [N-Term]; 1xPhospho [S2(100)]	1xTMTpro [N-Term]; 1xPhospho [S2(100); Y4(0); Y6(0)]	0.000676421	0.000125562	1	1	5	TGGT1_221390	TGGT1_221390-t26_1-p1 [538-545]	TGGT1_221390-t26_1-p1 1xPhospho [S539(100); Y541(0); Y543(0)]	TGGT1_221390-t26_1-p1 1xPhospho [S539(100)]	transcript=TGGT1_221390-t26_1 | gene=TGGT1_221390 | organism=Toxoplasma_gondii_GT1 | gene_product=hypothetical protein | transcript_product=hypothetical protein | location=TGGT1_chrII:286177-292066(-) | protein_length=875 | sequence_SO=chromosome | SO=protein_coding_gene | is_pseudo=false	0	1444.6139	8	1.525	3.349	3.304	1.82	2.775	6.096	6.014	3.634	7.584	6.96	0.61	1.74	1.72	0.86	1.47	2.61	2.59	1.86	2.92	2.8	0.520943027	0.271883019	0.302796064	0.087750688	0.219943896	0.160942187	0.183693119	0.056767311	0.088948464	0.09588122	0.925813665
	High	HRPETTGEESADMER	[K].HRPETTGEESADMER.[Q]	1xTMTpro [N-Term]; 1xPhospho [T5(100)]	1xTMTpro [N-Term]; 1xPhospho [T5(100); T6(0); S10(0)]	9.98e-08	5.35e-05	1	1	5	TGGT1_237280	TGGT1_237280-t26_1-p1 [945-959]	TGGT1_237280-t26_1-p1 1xPhospho [T949(100); T950(0); S954(0)]	TGGT1_237280-t26_1-p1 1xPhospho [T949(100)]	transcript=TGGT1_237280-t26_1 | gene=TGGT1_237280 | organism=Toxoplasma_gondii_GT1 | gene_product=Rab-GAP TBC domain-containing protein [Source:UniProtKB/TrEMBL;Acc:S7UQ40] | transcript_product=TLD protein | location=TGGT1_chrX:5711509-5719913(+) | protein_length=2190 | sequence_SO=chromosome | SO=protein_coding_gene | is_pseudo=false	0	2128.92898	15	2.681	4.351	3.883	1.087	2.916	4.731	4.222	3.033	5.413	5.286	1.42	2.12	1.96	0.12	1.54	2.24	2.08	1.6	2.44	2.4	0.284770868	0.186987005	0.266486543	0.071685911	0.26032036	0.173840929	0.249032253	0.153829423	0.106107711	0.131210792	0.904438946
	High	SLTSTADFR	[K].SLTSTADFR.[A]	1xTMTpro [N-Term]; 1xPhospho [S1(100)]	1xTMTpro [N-Term]; 1xPhospho [S1(100); T3(0); S4(0); T5(0)]	0.000916602	0.000185928	1	1	13	TGGT1_205320	TGGT1_205320-t26_1-p1 [402-410]; [430-438]; [458-466]; [486-494]; [514-522]; [542-550]; [570-578]; [598-606]	TGGT1_205320-t26_1-p1 1xPhospho [S402(100); T404(0); S405(0); T406(0)]; 1xPhospho [S430(100); T432(0); S433(0); T434(0)]; 1xPhospho [S458(100); T460(0); S461(0); T462(0)]; 1xPhospho [S486(100); T488(0); S489(0); T490(0)]; 1xPhospho [S514(100); T516(0); S517(0); T518(0)]; 1xPhospho [S542(100); T544(0); S545(0); T546(0)]; 1xPhospho [S570(100); T572(0); S573(0); T574(0)]; 1xPhospho [S598(100); T600(…	TGGT1_205320-t26_1-p1 1xPhospho [S402(100)]; 1xPhospho [S430(100)]; 1xPhospho [S458(100)]; 1xPhospho [S486(100)]; 1xPhospho [S514(100)]; 1xPhospho [S542(100)]; 1xPhospho [S570(100)]; 1xPhospho [S598(100)]	transcript=TGGT1_205320-t26_1 | gene=TGGT1_205320 | organism=Toxoplasma_gondii_GT1 | gene_product=hypothetical protein | transcript_product=hypothetical protein | location=TGGT1_chrVIIa:1385667-1389087(+) | protein_length=739 | sequence_SO=chromosome | SO=protein_coding_gene | is_pseudo=false	0	1381.66838	9	1.501	4.164	4.053	0.966	1.45	4.021	3.914	2.84	7.166	5.434	0.59	2.06	2.02	-0.05	0.54	2.01	1.97	1.51	2.84	2.44	0.366043206	0.130634518	0.122274693	0.759722087	0.482611564	0.171911783	0.16440715	0.116552477	0.096907839	0.121104527	0.909240464
	High	TIVDEIQDR	[R].TIVDEIQDR.[L]	1xTMTpro [N-Term]; 1xPhospho [T1(100)]	1xTMTpro [N-Term]; 1xPhospho [T1(100)]	0.000246502	5.35e-05	1	1	4	TGGT1_295360	TGGT1_295360-t26_1-p1 [194-202]	TGGT1_295360-t26_1-p1 1xPhospho [T194(100)]	TGGT1_295360-t26_1-p1 1xPhospho [T194(100)]	transcript=TGGT1_295360-t26_1 | gene=TGGT1_295360 | organism=Toxoplasma_gondii_GT1 | gene_product=hypothetical protein | transcript_product=hypothetical protein | location=TGGT1_chrIa:1791407-1792949(+) | protein_length=268 | sequence_SO=chromosome | SO=protein_coding_gene | is_pseudo=false	0	1472.73171	9	0.891	0.835	2.237	1.3	1.158	1.085	2.908	1.635	3.832	6.885	-0.17	-0.26	1.16	0.38	0.21	0.12	1.54	0.71	1.94	2.78	0.691603211	0.779676723	0.408676584	0.538850855	0.308847691	0.75698643	0.177478117	0.316935565	0.229712895	0.144489406	0.953079597
	High	AETAHYPFR	[K].AETAHYPFR.[S]	1xTMTpro [N-Term]; 1xPhospho [T3(100)]	1xTMTpro [N-Term]; 1xPhospho [T3(100); Y6(0)]	0.000107028	5.35e-05	1	1	7	TGGT1_212090	TGGT1_212090-t26_1-p1 [299-307]	TGGT1_212090-t26_1-p1 1xPhospho [T301(100); Y304(0)]	TGGT1_212090-t26_1-p1 1xPhospho [T301(100)]	transcript=TGGT1_212090-t26_1 | gene=TGGT1_212090 | organism=Toxoplasma_gondii_GT1 | gene_product=hypothetical protein | transcript_product=hypothetical protein | location=TGGT1_chrX:3976691-3978589(-) | protein_length=632 | sequence_SO=chromosome | SO=protein_coding_gene | is_pseudo=false	0	1475.70035	9	2.677	3.492	3.075	1.195	3.198	4.172	3.673	3.58	4.068	3.772	1.42	1.8	1.62	0.26	1.68	2.06	1.88	1.84	2.02	1.92	0.118210774	0.076544148	0.019445206	0.697832392	0.272762798	0.213211712	0.181063928	0.151142565	0.14736784	0.157261286	0.894600223
	High	IQTVNPVSSGRPQTGDAGK	[R].IQTVNPVSSGRPQTGDAGK.[T]	1xTMTpro [K19]; 1xTMTpro [N-Term]; 1xPhospho [T3(100)]	1xTMTpro [K19]; 1xTMTpro [N-Term]; 1xPhospho [T3(100); S8(0); S9(0); T14(0)]	6.53e-08	5.35e-05	1	1	2	TGGT1_265260	TGGT1_265260-t26_1-p1 [318-336]	TGGT1_265260-t26_1-p1 1xPhospho [T320(100); S325(0); S326(0); T331(0)]	TGGT1_265260-t26_1-p1 1xPhospho [T320(100)]	transcript=TGGT1_265260-t26_1 | gene=TGGT1_265260 | organism=Toxoplasma_gondii_GT1 | gene_product=hypothetical protein | transcript_product=hypothetical protein | location=TGGT1_chrIX:1464253-1467357(+) | protein_length=459 | sequence_SO=chromosome | SO=protein_coding_gene | is_pseudo=false	0	2600.3689	19	3.476	3.757	3.322	1.063	3.697	3.995	3.533	4.706	4.4	4.303	1.8	1.91	1.73	0.09	1.89	2	1.82	2.23	2.14	2.11	0.104260237	0.127012717	0.157442055	0.84630136	0.213538676	0.227646417	0.262912637	0.065205205	0.144749321	0.137145029	0.894600223
	High	AFSGLFDR	[K].AFSGLFDR.[A]	1xTMTpro [N-Term]; 1xPhospho [S3(100)]	1xTMTpro [N-Term]; 1xPhospho [S3(100)]	0.00827254	0.00106497	1	1	1	TGGT1_314100	TGGT1_314100-t26_1-p1 [196-203]	TGGT1_314100-t26_1-p1 1xPhospho [S198(100)]	TGGT1_314100-t26_1-p1 1xPhospho [S198(100)]	transcript=TGGT1_314100-t26_1 | gene=TGGT1_314100 | organism=Toxoplasma_gondii_GT1 | gene_product=TPR_REGION domain-containing protein [Source:UniProtKB/TrEMBL;Acc:S7W2F0] | transcript_product=tetratricopeptide repeat-containing protein | location=TGGT1_chrXI:3881643-3887836(+) | protein_length=580 | sequence_SO=chromosome | SO=protein_coding_gene | is_pseudo=false	0	1296.63087	8	1.978	7.687	15.145	1.065	2.106	8.183	16.123	3.587	12.929	19.557	0.98	2.94	3.92	0.09	1.07	3.03	4.01	1.84	3.69	4.29	0.489967082	0.172223116	0.169498876	0.880275614	0.267196734	0.071441765	0.093758652	0.060503636	0.026153008	0.057461735	0.921284158
	High	HVSYILNEEAK	[R].HVSYILNEEAK.[L]	1xTMTpro [K11]; 1xTMTpro [N-Term]; 1xPhospho [S3(100)]	1xTMTpro [K11]; 1xTMTpro [N-Term]; 1xPhospho [S3(100); Y4(0)]	1.15e-09	5.35e-05	1	1	5	TGGT1_289615	TGGT1_289615-t26_1-p1 [120-130]	TGGT1_289615-t26_1-p1 1xPhospho [S122(100); Y123(0)]	TGGT1_289615-t26_1-p1 1xPhospho [S122(100)]	transcript=TGGT1_289615-t26_1 | gene=TGGT1_289615 | organism=Toxoplasma_gondii_GT1 | gene_product=hypothetical protein | transcript_product=hypothetical protein | location=TGGT1_chrIX:3154768-3157035(+) | protein_length=214 | sequence_SO=chromosome | SO=protein_coding_gene | is_pseudo=false	0	1991.04946	11	2.527	6.842	6.031	0.768	1.941	5.255	4.632	1.987	6.081	6.24	1.34	2.77	2.59	-0.38	0.96	2.39	2.21	0.99	2.6	2.64	0.393915168	0.243426989	0.29521556	0.356771133	0.407897615	0.223545497	0.283947041	0.091293502	0.15191656	0.145929475	0.910172125
	High	GASKPASAESAK	[R].GASKPASAESAK.[L]	2xTMTpro [K4; K12]; 1xTMTpro [N-Term]; 1xPhospho [S3(100)]	2xTMTpro [K4; K12]; 1xTMTpro [N-Term]; 1xPhospho [S3(100); S7(0); S10(0)]	1.04e-05	5.35e-05	1	1	3	TGGT1_224210	TGGT1_224210-t26_1-p1 [191-202]	TGGT1_224210-t26_1-p1 1xPhospho [S193(100); S197(0); S200(0)]	TGGT1_224210-t26_1-p1 1xPhospho [S193(100)]	transcript=TGGT1_224210-t26_1 | gene=TGGT1_224210 | organism=Toxoplasma_gondii_GT1 | gene_product=C2 NT-type domain-containing protein [Source:UniProtKB/TrEMBL;Acc:S7WBT8] | transcript_product=hypothetical protein | location=TGGT1_chrX:3128859-3139913(-) | protein_length=1175 | sequence_SO=chromosome | SO=protein_coding_gene | is_pseudo=false	0	2096.1569	12	3.02	3.667	2.816	1.335	4.033	4.895	3.76	4.171	4.665	3.356	1.59	1.87	1.49	0.42	2.01	2.29	1.91	2.06	2.22	1.75	0.086595719	0.042359219	0.045158932	0.525653597	0.204741207	0.157010406	0.180918404	0.095473241	0.143394315	0.114419791	0.894600223
	High	KQTQMILGR	[R].KQTQMILGR.[R]	1xOxidation [M5]; 1xTMTpro [K1]; 1xTMTpro [N-Term]; 1xPhospho [T3(100)]	1xOxidation [M5]; 1xTMTpro [K1]; 1xTMTpro [N-Term]; 1xPhospho [T3(100)]	0.0230168	0.00196662	1	1	2	TGGT1_255190	TGGT1_255190-t26_1-p1 [4-12]	TGGT1_255190-t26_1-p1 1xPhospho [T6(100)]	TGGT1_255190-t26_1-p1 1xPhospho [T6(100)]	transcript=TGGT1_255190-t26_1 | gene=TGGT1_255190 | organism=Toxoplasma_gondii_GT1 | gene_product=Myosin motor domain-containing protein [Source:UniProtKB/TrEMBL;Acc:S7WI35] | transcript_product=myosin C | location=TGGT1_chrVIIb:4925758-4933694(+) | protein_length=1171 | sequence_SO=chromosome | SO=protein_coding_gene | is_pseudo=false	1	1778.98436	9	2.431	2.771	2.624	1.259	3.061	3.489	3.304	3.273	3.301	3.272	1.28	1.47	1.39	0.33	1.61	1.8	1.72	1.71	1.72	1.71	0.064662956	0.006657618	0.039891875	0.595322027	0.22007775	0.161042239	0.192532556	0.201545236	0.185093602	0.138630984	0.894600223
	High	KETATGDAAAAPVEAAAADQGEAR	[K].KETATGDAAAAPVEAAAADQGEAR.[E]	1xTMTpro [K1]; 1xTMTpro [N-Term]; 1xPhospho [T3(100)]	1xTMTpro [K1]; 1xTMTpro [N-Term]; 1xPhospho [T3(100); T5(0)]	6.31e-16	5.35e-05	1	1	24	TGGT1_252430	TGGT1_252430-t26_1-p1 [175-198]	TGGT1_252430-t26_1-p1 1xPhospho [T177(100); T179(0)]	TGGT1_252430-t26_1-p1 1xPhospho [T177(100)]	transcript=TGGT1_252430-t26_1 | gene=TGGT1_252430 | organism=Toxoplasma_gondii_GT1 | gene_product=hypothetical protein | transcript_product=hypothetical protein | location=TGGT1_chrIII:551384-554261(+) | protein_length=767 | sequence_SO=chromosome | SO=protein_coding_gene | is_pseudo=false	1	2959.46538	24	1.411	2.98	2.831	1.889	2.665	5.631	5.348	3.136	6.037	5.59	0.5	1.58	1.5	0.92	1.41	2.49	2.42	1.65	2.59	2.48	0.587063652	0.359442765	0.359632744	0.199326051	0.157577415	0.174388906	0.168141671	0.078157934	0.106164295	0.106940964	0.93561932
	High	LASTPSLER	[R].LASTPSLER.[A]	1xTMTpro [N-Term]; 1xPhospho [S3(100)]	1xTMTpro [N-Term]; 1xPhospho [S3(100); T4(0); S6(0)]	0.027136	0.00210565	1	1	2	TGGT1_251840	TGGT1_251840-t26_1-p1 [189-197]	TGGT1_251840-t26_1-p1 1xPhospho [S191(100); T192(0); S194(0)]	TGGT1_251840-t26_1-p1 1xPhospho [S191(100)]	transcript=TGGT1_251840-t26_1 | gene=TGGT1_251840 | organism=Toxoplasma_gondii_GT1 | gene_product=hypothetical protein | transcript_product=hypothetical protein | location=TGGT1_chrXII:5528592-5531006(+) | protein_length=477 | sequence_SO=chromosome | SO=protein_coding_gene | is_pseudo=false	0	1357.70476	9	2.368	3.109	2.836	1.136	2.691	3.532	3.222	3.296	4.232	3.693	1.24	1.64	1.5	0.18	1.43	1.82	1.69	1.72	2.08	1.88	0.134905158	0.015624773	0.0927869	0.727464115	0.279686188	0.15219245	0.225505135	0.167332669	0.143392092	0.090749653	0.894600223
	High	RGPESQR	[K].RGPESQR.[E]	1xTMTpro [N-Term]; 1xPhospho [S5(100)]	1xTMTpro [N-Term]; 1xPhospho [S5(100)]	0.0618288	0.00470922	1	1	1	TGGT1_224210	TGGT1_224210-t26_1-p1 [360-366]	TGGT1_224210-t26_1-p1 1xPhospho [S364(100)]	TGGT1_224210-t26_1-p1 1xPhospho [S364(100)]	transcript=TGGT1_224210-t26_1 | gene=TGGT1_224210 | organism=Toxoplasma_gondii_GT1 | gene_product=C2 NT-type domain-containing protein [Source:UniProtKB/TrEMBL;Acc:S7WBT8] | transcript_product=hypothetical protein | location=TGGT1_chrX:3128859-3139913(-) | protein_length=1175 | sequence_SO=chromosome | SO=protein_coding_gene | is_pseudo=false	1	1213.60097	7	2.917	3.252	2.292	1.358	3.962	4.417	3.113	4.109	3.932	2.349	1.54	1.7	1.2	0.44	1.99	2.14	1.64	2.04	1.98	1.23	0.262879731	0.147507008	0.072317963	0.466079944	0.3154893	0.227042226	0.2004249	0.140638177	0.172920943	0.068270175	0.900210906
	High	LASTGTTR	[R].LASTGTTR.[A]	1xTMTpro [N-Term]; 1xPhospho [S3(99.7)]	1xTMTpro [N-Term]; 1xPhospho [S3(99.7); T4(0.3); T6(0); T7(0)]	0.0196062	0.00190508	1	1	1	TGGT1_293820	TGGT1_293820-t26_1-p1 [803-810]	TGGT1_293820-t26_1-p1 1xPhospho [S805(99.7); T806(0.3); T808(0); T809(0)]	TGGT1_293820-t26_1-p1 1xPhospho [S805(99.7)]	transcript=TGGT1_293820-t26_1 | gene=TGGT1_293820 | organism=Toxoplasma_gondii_GT1 | gene_product=Calpain catalytic domain-containing protein [Source:UniProtKB/TrEMBL;Acc:S7VX33] | transcript_product=calpain family cysteine protease domain-containing protein | location=TGGT1_chrIa:560507-571740(-) | protein_length=2269 | sequence_SO=chromosome | SO=protein_coding_gene | is_pseudo=false	0	1190.61013	8	1.983	3.093	2.838	1.387	2.751	4.291	3.937	3.141	5.437	4.204	0.99	1.63	1.51	0.47	1.46	2.1	1.98	1.65	2.44	2.07	0.3755161	0.234027489	0.252713774	0.06826169	0.288835119	0.198753528	0.211380204	0.080123066	0.124367615	0.12092263	0.909509357
	High	LVSKTTHIK	[R].LVSKTTHIK.[T]	2xTMTpro [K4; K9]; 1xTMTpro [N-Term]; 2xPhospho [S3(99.8); T]	2xTMTpro [K4; K9]; 1xTMTpro [N-Term]; 2xPhospho [S3(99.8); T5(50.1); T6(50.1)]	0.00682279	0.000852399	1	1	2	TGGT1_222220	TGGT1_222220-t26_1-p1 [47-55]	TGGT1_222220-t26_1-p1 2xPhospho [S49(99.8); T51(50.1); T52(50.1)]	TGGT1_222220-t26_1-p1 2xPhospho [S49(99.8); T]	transcript=TGGT1_222220-t26_1 | gene=TGGT1_222220 | organism=Toxoplasma_gondii_GT1 | gene_product=Alveolin domain containing intermediate filament IMC7 [Source:UniProtKB/TrEMBL;Acc:A0A125YVP0] | transcript_product=alveolin domain containing intermediate filament IMC7 | location=TGGT1_chrII:949239-952716(+) | protein_length=429 | sequence_SO=chromosome | SO=protein_coding_gene | is_pseudo=false	1	2099.18471	9	3.33	7.346	7.092	1.465	4.877	10.759	10.387	6.123	4.737	6.646	1.74	2.88	2.83	0.55	2.29	3.43	3.38	2.61	2.24	2.73	0.04865693	0.012054482	0.027117007	0.4343308	0.158219104	0.092526167	0.106032549	0.022418983	0.112326465	0.013726946	0.894600223
	High	IHSSDK	[R].IHSSDK.[L]	1xTMTpro [K6]; 1xTMTpro [N-Term]; 1xPhospho [S3(100)]	1xTMTpro [K6]; 1xTMTpro [N-Term]; 1xPhospho [S3(100); S4(0)]	0.00104222	0.000185928	1	1	4	TGGT1_246510	TGGT1_246510-t26_1-p1 [12-17]	TGGT1_246510-t26_1-p1 1xPhospho [S14(100); S15(0)]	TGGT1_246510-t26_1-p1 1xPhospho [S14(100)]	transcript=TGGT1_246510-t26_1 | gene=TGGT1_246510 | organism=Toxoplasma_gondii_GT1 | gene_product=Serine/threonine protein phosphatase 2A regulatory subunit [Source:UniProtKB/TrEMBL;Acc:S7V0T3] | transcript_product=protein phosphatase 2a regulatory b subunit (b56 family) protein | location=TGGT1_chrXII:2744279-2750645(+) | protein_length=578 | sequence_SO=chromosome | SO=protein_coding_gene | is_…	0	1374.7274	6	1.554	3.252	4.595	1.165	1.811	3.79	5.355	2.572	5.189	6.504	0.64	1.7	2.2	0.22	0.86	1.92	2.42	1.36	2.38	2.7	0.209249305	0.149790239	0.1733423	0.036541722	0.166696223	0.137127601	0.161336725	0.113817272	0.114437285	0.098976476	0.900210906
	High	YTTVFAGSR	[R].YTTVFAGSR.[Q]	1xTMTpro [N-Term]; 1xPhospho [T2(100)]	1xTMTpro [N-Term]; 1xPhospho [Y1(0); T2(100); T3(0); S8(0)]	0.000462797	0.000125562	1	1	1	TGGT1_269260	TGGT1_269260-t26_1-p1 [133-141]	TGGT1_269260-t26_1-p1 1xPhospho [Y133(0); T134(100); T135(0); S140(0)]	TGGT1_269260-t26_1-p1 1xPhospho [T134(100)]	transcript=TGGT1_269260-t26_1 | gene=TGGT1_269260 | organism=Toxoplasma_gondii_GT1 | gene_product=hypothetical protein | transcript_product=hypothetical protein | location=TGGT1_chrVIII:5955672-5958237(-) | protein_length=648 | sequence_SO=chromosome | SO=protein_coding_gene | is_pseudo=false	0	1385.67855	9	2.352	2.735	4.358	1.374	3.231	3.758	5.986	3.872	4.594	6.453	1.23	1.45	2.12	0.46	1.69	1.91	2.58	1.95	2.2	2.69	0.280897804	0.157561554	0.117361952	0.072798301	0.228685649	0.137629735	0.109526669	0.048180167	0.117585849	0.058145249	0.904438946
	High	RQTYSLK	[R].RQTYSLK.[A]	1xTMTpro [K7]; 1xTMTpro [N-Term]; 1xPhospho [T3(100)]	1xTMTpro [K7]; 1xTMTpro [N-Term]; 1xPhospho [T3(100); Y4(0); S5(0)]	0.0213865	0.00196662	1	1	3	TGGT1_249970	TGGT1_249970-t26_1-p1 [75-81]	TGGT1_249970-t26_1-p1 1xPhospho [T77(100); Y78(0); S79(0)]	TGGT1_249970-t26_1-p1 1xPhospho [T77(100)]	transcript=TGGT1_249970-t26_1 | gene=TGGT1_249970 | organism=Toxoplasma_gondii_GT1 | gene_product=PH domain-containing protein [Source:UniProtKB/TrEMBL;Acc:S7V0B0] | transcript_product=hypothetical protein | location=TGGT1_chrXII:4900104-4901997(+) | protein_length=229 | sequence_SO=chromosome | SO=protein_coding_gene | is_pseudo=false	1	1583.88021	7	2.618	3.418	3.607	1.089	2.852	3.724	3.93	3.351	3.319	3.933	1.39	1.77	1.85	0.12	1.51	1.9	1.97	1.74	1.73	1.98	0.238310219	0.173060864	0.207104175	0.27827257	0.198620094	0.143989121	0.177878623	0.122636234	0.178617193	0.113861842	0.900210906
	High	QTSSSSSSSR	[R].QTSSSSSSSR.[L]	1xTMTpro [N-Term]; 1xPhospho [S3(100)]	1xTMTpro [N-Term]; 1xPhospho [T2(0); S3(100); S4(0); S5(0); S6(0); S7(0); S8(0); S9(0)]	0.00628078	0.000852399	1	1	1	TGGT1_248830	TGGT1_248830-t26_1-p1 [4-13]	TGGT1_248830-t26_1-p1 1xPhospho [T5(0); S6(100); S7(0); S8(0); S9(0); S10(0); S11(0); S12(0)]	TGGT1_248830-t26_1-p1 1xPhospho [S6(100)]	transcript=TGGT1_248830-t26_1 | gene=TGGT1_248830 | organism=Toxoplasma_gondii_GT1 | gene_product=Phosphoinositide phospholipase C [Source:UniProtKB/TrEMBL;Acc:S7V0V3] | transcript_product=phosphoinositide phospholipase PIPLC | location=TGGT1_chrXII:4131545-4144034(-) | protein_length=1097 | sequence_SO=chromosome | SO=protein_coding_gene | is_pseudo=false	0	1397.62288	10	2.888	2.212	1.94	1.305	3.77	2.888	2.532	4.574	3.539	2.624	1.53	1.15	0.96	0.38	1.91	1.53	1.34	2.19	1.82	1.39	0.090137153	0.044560436	0.159154906	0.541457026	0.210210179	0.208009312	0.091500385	0.12253534	0.12433507	0.133025429	0.894600223
	High	LQTKESGVK	[K].LQTKESGVK.[A]	2xTMTpro [K4; K9]; 1xTMTpro [N-Term]; 1xPhospho [S6(100)]	2xTMTpro [K4; K9]; 1xTMTpro [N-Term]; 1xPhospho [T3(0); S6(100)]	0.00463015	0.000760833	1	1	1	TGGT1_310930	TGGT1_310930-t26_1-p1 [177-185]	TGGT1_310930-t26_1-p1 1xPhospho [T179(0); S182(100)]	TGGT1_310930-t26_1-p1 1xPhospho [S182(100)]	transcript=TGGT1_310930-t26_1 | gene=TGGT1_310930 | organism=Toxoplasma_gondii_GT1 | gene_product=hypothetical protein | transcript_product=hypothetical protein | location=TGGT1_chrXI:1636895-1641854(-) | protein_length=808 | sequence_SO=chromosome | SO=protein_coding_gene | is_pseudo=false	1	1982.15035	9	1.275	2.082	1.991	2.218	2.828	4.616	4.415	2.231	4.744	5.656	0.35	1.06	0.99	1.15	1.5	2.21	2.14	1.16	2.25	2.5	0.192640353	0.407594693	0.533111784	0.135893343	0.059102011	0.152456785	0.241342704	0.061258117	0.122231085	0.184506979	0.900210906
	High	AFSGVEHPVIAGIVPR	[K].AFSGVEHPVIAGIVPR.[E]	1xTMTpro [N-Term]; 1xPhospho [S3(100)]	1xTMTpro [N-Term]; 1xPhospho [S3(100)]	1.35e-10	5.35e-05	1	1	3	TGGT1_208370	TGGT1_208370-t26_1-p1 [1052-1067]	TGGT1_208370-t26_1-p1 1xPhospho [S1054(100)]	TGGT1_208370-t26_1-p1 1xPhospho [S1054(100)]	transcript=TGGT1_208370-t26_1 | gene=TGGT1_208370 | organism=Toxoplasma_gondii_GT1 | gene_product=Putative myosin heavy chain [Source:UniProtKB/TrEMBL;Acc:S7UJT6] | transcript_product=putative myosin heavy chain | location=TGGT1_chrIb:652389-657163(+) | protein_length=1124 | sequence_SO=chromosome | SO=protein_coding_gene | is_pseudo=false	0	2033.09043	16	0.981	1.807	2.203	1.914	1.878	3.459	4.218	1.751	3.867	5.012	-0.03	0.85	1.14	0.94	0.91	1.79	2.08	0.81	1.95	2.33	0.885989793	0.3361541	0.390190516	0.027730152	0.077734856	0.159071705	0.223525403	0.209457903	0.167112305	0.188980031	0.984776864
	High	VTTAAYTR	[R].VTTAAYTR.[G]	1xTMTpro [N-Term]; 1xPhospho [T3(100)]	1xTMTpro [N-Term]; 1xPhospho [T2(0); T3(100); Y6(0); T7(0)]	0.0396624	0.00346011	1	1	3	TGGT1_202540	TGGT1_202540-t26_1-p1 [1025-1032]	TGGT1_202540-t26_1-p1 1xPhospho [T1026(0); T1027(100); Y1030(0); T1031(0)]	TGGT1_202540-t26_1-p1 1xPhospho [T1027(100)]	transcript=TGGT1_202540-t26_1 | gene=TGGT1_202540 | organism=Toxoplasma_gondii_GT1 | gene_product=Phosphodiesterase [Source:UniProtKB/TrEMBL;Acc:S7W3K2] | transcript_product=3'5'-cyclic nucleotide phosphodiesterase domain-containing protein | location=TGGT1_chrVIIa:3136489-3147196(-) | protein_length=1670 | sequence_SO=chromosome | SO=protein_coding_gene | is_pseudo=false	0	1266.64143	8	2.456	2.732	2.538	1.322	3.248	3.613	3.356	3.474	3.65	3.45	1.3	1.45	1.34	0.4	1.7	1.85	1.75	1.8	1.87	1.79	0.178821614	0.089561138	0.021793689	0.476926218	0.264205964	0.193131063	0.150467755	0.128977186	0.150810382	0.062666845	0.900210906
	High	ALSVHEER	[R].ALSVHEER.[R]	1xTMTpro [N-Term]; 1xPhospho [S3(100)]	1xTMTpro [N-Term]; 1xPhospho [S3(100)]	0.0009341	0.000185928	1	1	22	TGGT1_211630	TGGT1_211630-t26_1-p1 [58-65]	TGGT1_211630-t26_1-p1 1xPhospho [S60(100)]	TGGT1_211630-t26_1-p1 1xPhospho [S60(100)]	transcript=TGGT1_211630-t26_1 | gene=TGGT1_211630 | organism=Toxoplasma_gondii_GT1 | gene_product=hypothetical protein | transcript_product=hypothetical protein | location=TGGT1_chrIV:1587042-1589369(+) | protein_length=213 | sequence_SO=chromosome | SO=protein_coding_gene | is_pseudo=false	0	1324.65815	8	2.623	5.486	4.371	0.918	2.409	5.038	4.014	3.308	5.285	4.674	1.39	2.46	2.13	-0.12	1.27	2.33	2.01	1.73	2.4	2.22	0.185188873	0.092664634	0.13404939	0.703135155	0.305783362	0.16136866	0.213590859	0.055651592	0.07863304	0.084437554	0.900210906
	High	TIKTSLLGLPEETK	[K].TIKTSLLGLPEETK.[E]	2xTMTpro [K3; K14]; 1xTMTpro [N-Term]; 1xPhospho [T4(100)]	2xTMTpro [K3; K14]; 1xTMTpro [N-Term]; 1xPhospho [T1(0); T4(100); S5(0); T13(0)]	1.32e-07	5.35e-05	1	1	1	TGGT1_260150	TGGT1_260150-t26_1-p1 [1203-1216]	TGGT1_260150-t26_1-p1 1xPhospho [T1203(0); T1206(100); S1207(0); T1215(0)]	TGGT1_260150-t26_1-p1 1xPhospho [T1206(100)]	transcript=TGGT1_260150-t26_1 | gene=TGGT1_260150 | organism=Toxoplasma_gondii_GT1 | gene_product=TPR_REGION domain-containing protein [Source:UniProtKB/TrEMBL;Acc:S7UY88] | transcript_product=tetratricopeptide repeat-containing protein | location=TGGT1_chrVIIb:2469236-2479231(-) | protein_length=3293 | sequence_SO=chromosome | SO=protein_coding_gene | is_pseudo=false	1	2522.46627	14	3.345	5.574	4.337	0.764	2.554	4.256	3.312	3.998	4.037	4.043	1.74	2.48	2.12	-0.39	1.35	2.09	1.73	2	2.01	2.02	0.178246298	0.064437791	0.070181696	0.270254882	0.295331148	0.128532693	0.148431479	0.048265813	0.139233158	0.044551667	0.900210906
	High	FAHFSAAHR	[R].FAHFSAAHR.[R]	1xTMTpro [N-Term]; 1xPhospho [S5(100)]	1xTMTpro [N-Term]; 1xPhospho [S5(100)]	0.000141079	5.35e-05	1	1	3	TGGT1_271880	TGGT1_271880-t26_1-p1 [853-861]	TGGT1_271880-t26_1-p1 1xPhospho [S857(100)]	TGGT1_271880-t26_1-p1 1xPhospho [S857(100)]	transcript=TGGT1_271880-t26_1 | gene=TGGT1_271880 | organism=Toxoplasma_gondii_GT1 | gene_product=B box-type domain-containing protein [Source:UniProtKB/TrEMBL;Acc:S7V4L3] | transcript_product=B-box zinc finger domain-containing protein | location=TGGT1_chrVIII:4302584-4313626(+) | protein_length=1404 | sequence_SO=chromosome | SO=protein_coding_gene | is_pseudo=false	0	1427.69045	9	3.62	8.082	7.013	0.529	1.915	4.277	3.711	2.627	5.623	4.643	1.86	3.01	2.81	-0.92	0.94	2.1	1.89	1.39	2.49	2.22	0.456224948	0.272774254	0.341003271	0.539720887	0.35072255	0.101284268	0.203797198	0.153429616	0.054468762	0.069506833	0.917517045
	High	LASRTQEMLLDR	[R].LASRTQEMLLDR.[Q]	1xTMTpro [N-Term]; 2xPhospho [S3(100); T5(100)]	1xTMTpro [N-Term]; 2xPhospho [S3(100); T5(100)]	0.000977439	0.000185928	1	1	5	TGGT1_291180	TGGT1_291180-t26_1-p1 [3254-3265]	TGGT1_291180-t26_1-p1 2xPhospho [S3256(100); T3258(100)]	TGGT1_291180-t26_1-p1 2xPhospho [S3256(100); T3258(100)]	transcript=TGGT1_291180-t26_1 | gene=TGGT1_291180 | organism=Toxoplasma_gondii_GT1 | gene_product=hypothetical protein | transcript_product=hypothetical protein | location=TGGT1_chrIX:4004987-4034538(-) | protein_length=5394 | sequence_SO=chromosome | SO=protein_coding_gene | is_pseudo=false	1	1896.89748	12	1.413	3.422	8.67	1.217	1.72	4.163	10.549	2.358	5.049	10.413	0.5	1.77	3.12	0.28	0.78	2.06	3.4	1.24	2.34	3.38	0.610849365	0.447914307	0.351472683	0.857329116	0.37873638	0.081218383	0.125286071	0.028783821	0.079356771	0.075335458	0.941629703
	High	LKSEVPTGPK	[R].LKSEVPTGPK.[A]	2xTMTpro [K2; K10]; 1xTMTpro [N-Term]; 1xPhospho [S3(100)]	2xTMTpro [K2; K10]; 1xTMTpro [N-Term]; 1xPhospho [S3(100); T7(0)]	0.000636349	0.000125562	1	1	2	TGGT1_224070	TGGT1_224070-t26_1-p1 [178-187]	TGGT1_224070-t26_1-p1 1xPhospho [S180(100); T184(0)]	TGGT1_224070-t26_1-p1 1xPhospho [S180(100)]	transcript=TGGT1_224070-t26_1 | gene=TGGT1_224070 | organism=Toxoplasma_gondii_GT1 | gene_product=hypothetical protein | transcript_product=hypothetical protein | location=TGGT1_chrX:3250843-3259638(+) | protein_length=1498 | sequence_SO=chromosome | SO=protein_coding_gene | is_pseudo=false	1	2048.19731	10	7.051	4.349	3.6	0.749	5.281	3.257	2.696	6.579	2.99	2.584	2.82	2.12	1.85	-0.42	2.4	1.7	1.43	2.72	1.58	1.37	0.074351323	0.065701526	0.141904133	0.271949626	0.135921475	0.0111118	0.101020876	0.006982826	0.188254823	0.115795816	0.894600223
	High	VGNNSETSGPYTHQATMGTAAYGSGR	[K].VGNNSETSGPYTHQATMGTAAYGSGR.[C]	1xTMTpro [N-Term]; 1xPhospho [T16(100)]	1xTMTpro [N-Term]; 1xPhospho [S5(0); T7(0); S8(0); Y11(0); T12(0); T16(100); T19(0); Y22(0); S24(0)]	6.31e-16	5.35e-05	1	1	12	TGGT1_206690	TGGT1_206690-t26_1-p1 [323-348]	TGGT1_206690-t26_1-p1 1xPhospho [S327(0); T329(0); S330(0); Y333(0); T334(0); T338(100); T341(0); Y344(0); S346(0)]	TGGT1_206690-t26_1-p1 1xPhospho [T338(100)]	transcript=TGGT1_206690-t26_1 | gene=TGGT1_206690 | organism=Toxoplasma_gondii_GT1 | gene_product=Glideosome-associated protein with multiple-membrane spans GAPM2B [Source:UniProtKB/TrEMBL;Acc:A0A125YVU7] | transcript_product=glideosome-associated protein with multiple-membrane spans GAPM2B | location=TGGT1_chrVIIa:697425-699242(+) | protein_length=426 | sequence_SO=chromosome | SO=protein_coding…	0	2998.33214	26	1.295	2.502	5.849	0.998	1.292	2.498	5.84	2.098	4.046	5.912	0.37	1.32	2.55	0	0.37	1.32	2.55	1.07	2.02	2.56	0.346190338	0.245683156	0.195025389	0.991926503	0.53476829	0.164863795	0.151675701	0.096558562	0.152105629	0.086045579	0.906500078
	High	EAQYEQQDGNVFAVTAPTSIVDEESGVK	[R].EAQYEQQDGNVFAVTAPTSIVDEESGVK.[V]	1xTMTpro [K28]; 1xTMTpro [N-Term]; 1xPhospho [T18(99.8)]	1xTMTpro [K28]; 1xTMTpro [N-Term]; 1xPhospho [Y4(0); T15(0); T18(99.8); S19(0.2); S25(0)]	3.97e-12	5.35e-05	1	1	1	TGGT1_244440	TGGT1_244440-t26_1-p1 [257-284]	TGGT1_244440-t26_1-p1 1xPhospho [Y260(0); T271(0); T274(99.8); S275(0.2); S281(0)]	TGGT1_244440-t26_1-p1 1xPhospho [T274(99.8)]	transcript=TGGT1_244440-t26_1 | gene=TGGT1_244440 | organism=Toxoplasma_gondii_GT1 | gene_product=Nucleoside transporter protein [Source:UniProtKB/TrEMBL;Acc:A0A125YNC8] | transcript_product=nucleoside transporter protein | location=TGGT1_chrVI:3175201-3176902(-) | protein_length=462 | sequence_SO=chromosome | SO=protein_coding_gene | is_pseudo=false	0	3699.79225	28	2.119	4.942	2.316	0.931	1.973	4.602	2.157	3.19	5.592	2.979	1.08	2.3	1.21	-0.1	0.98	2.2	1.11	1.67	2.48	1.57	0.362289216	0.211480959	0.331942243	0.419730879	0.355846329	0.200003455	0.322979256	0.009308602	0.099501972	0.209853666	0.909240464
	High	MMDSGR	[R].MMDSGR.[H]	1xTMTpro [N-Term]; 1xPhospho [S4(100)]	1xTMTpro [N-Term]; 1xPhospho [S4(100)]	0.100901	0.00867674	1	1	1	TGGT1_259200B	TGGT1_259200B-t26_1-p1 [1404-1409]	TGGT1_259200B-t26_1-p1 1xPhospho [S1407(100)]	TGGT1_259200B-t26_1-p1 1xPhospho [S1407(100)]	transcript=TGGT1_259200B-t26_1 | gene=TGGT1_259200B | organism=Toxoplasma_gondii_GT1 | gene_product=Na+/H+ exchanger NHE1 [Source:UniProtKB/TrEMBL;Acc:S7WEL3] | transcript_product=Na+/H+ exchanger NHE1 | location=TGGT1_chrVIIb:2842786-2849857(-) | protein_length=1450 | sequence_SO=chromosome | SO=protein_coding_gene | is_pseudo=false	0	1080.45383	6	1.519	3.395	2.438	1.704	2.589	5.785	4.154	4.062	6.273	5.1	0.6	1.76	1.29	0.77	1.37	2.53	2.05	2.02	2.65	2.35	0.483248937	0.155443825	0.197199293	0.031062841	0.23661641	0.100173045	0.114606235	0.023856763	0.021744677	0.085645154	0.919786377
	High	GSVASSMKIDDLDFDGHLLTPR	[R].GSVASSMKIDDLDFDGHLLTPR.[E]	1xTMTpro [K8]; 1xTMTpro [N-Term]; 1xPhospho [S/T]	1xTMTpro [K8]; 1xTMTpro [N-Term]; 1xPhospho [S2(0); S5(50); S6(50); T20(0)]	6.31e-16	5.35e-05	1	1	1	TGGT1_233000	TGGT1_233000-t26_1-p1 [1010-1031]			transcript=TGGT1_233000-t26_1 | gene=TGGT1_233000 | organism=Toxoplasma_gondii_GT1 | gene_product=KOW motif domain-containing protein [Source:UniProtKB/TrEMBL;Acc:S7V342] | transcript_product=KOW motif domain-containing protein | location=TGGT1_chrVIII:2313902-2327775(-) | protein_length=1179 | sequence_SO=chromosome | SO=protein_coding_gene | is_pseudo=false	1	3062.55136	22	3.496	7.872	6.899	1.204	4.211	9.482	8.31	5.599	14.293	12.691	1.81	2.98	2.79	0.27	2.07	3.25	3.05	2.49	3.84	3.67	0.235747751	0.166137818	0.254232289	0.615998639	0.094860338	0.079105657	0.160380316	0.130798332	0.012998273	0.045048947	0.900210906
	High	TLTSSLR	[R].TLTSSLR.[S]	1xTMTpro [N-Term]; 1xPhospho [T3(100)]	1xTMTpro [N-Term]; 1xPhospho [T1(0); T3(100); S4(0); S5(0)]	0.0201794	0.00190508	1	1	2	TGGT1_267730	TGGT1_267730-t26_1-p1 [139-145]	TGGT1_267730-t26_1-p1 1xPhospho [T139(0); T141(100); S142(0); S143(0)]	TGGT1_267730-t26_1-p1 1xPhospho [T141(100)]	transcript=TGGT1_267730-t26_1 | gene=TGGT1_267730 | organism=Toxoplasma_gondii_GT1 | gene_product=TPT domain-containing protein [Source:UniProtKB/TrEMBL;Acc:S7UHQ6] | transcript_product=hypothetical protein | location=TGGT1_chrIX:233923-235815(-) | protein_length=467 | sequence_SO=chromosome | SO=protein_coding_gene | is_pseudo=false	0	1161.61997	7	1.916	4.952	5.776	0.927	1.777	4.591	5.355	2.404	5.478	5.621	0.94	2.31	2.53	-0.11	0.83	2.2	2.42	1.27	2.45	2.49	0.265921831	0.059433163	0.04737727	0.516519194	0.362698517	0.095087491	0.079378132	0.125274342	0.061059072	0.054300244	0.900210906
	High	SSFRDDDFFK	[K].SSFRDDDFFK.[V]	1xTMTpro [K10]; 1xTMTpro [N-Term]; 1xPhospho [S]	1xTMTpro [K10]; 1xTMTpro [N-Term]; 1xPhospho [S1(50); S2(50)]	0.0611866	0.00470922	1	1	1	TGGT1_240490	TGGT1_240490-t26_1-p1 [84-93]			transcript=TGGT1_240490-t26_1 | gene=TGGT1_240490 | organism=Toxoplasma_gondii_GT1 | gene_product=hypothetical protein | transcript_product=hypothetical protein | location=TGGT1_chrVI:1265659-1266090(-) | protein_length=143 | sequence_SO=chromosome | SO=protein_coding_gene | is_pseudo=false	1	1951.94467	10	2.436	3.481	3.939	0.975	2.375	3.393	3.84	3.32	4.465	3.674	1.28	1.8	1.98	-0.04	1.25	1.76	1.94	1.73	2.16	1.88	0.122086096	0.149983425	0.140657969	0.773617798	0.173227379	0.186182541	0.173655136	0.052638882	0.073088357	0.16045777	0.894600223
	High	MQTDILEEHEQLMR	[R].MQTDILEEHEQLMR.[E]	1xOxidation [M]; 1xTMTpro [N-Term]; 1xPhospho [T3(100)]	1xOxidation [M1; M13]; 1xTMTpro [N-Term]; 1xPhospho [T3(100)]	2.13e-14	5.35e-05	1	1	62	TGGT1_232030	TGGT1_232030-t26_1-p1 [112-125]	TGGT1_232030-t26_1-p1 1xPhospho [T114(100)]	TGGT1_232030-t26_1-p1 1xPhospho [T114(100)]	transcript=TGGT1_232030-t26_1 | gene=TGGT1_232030 | organism=Toxoplasma_gondii_GT1 | gene_product=hypothetical protein | transcript_product=hypothetical protein | location=TGGT1_chrVIII:1768528-1771709(+) | protein_length=208 | sequence_SO=chromosome | SO=protein_coding_gene | is_pseudo=false	0	2172.99897	14	2.014	3.998	3.292	1.01	2.035	4.04	3.327	2.768	4.795	3.844	1.01	2	1.72	0.02	1.03	2.01	1.73	1.47	2.26	1.94	0.261873504	0.085490513	0.073046779	0.898711777	0.305859994	0.113734555	0.106114898	0.089795398	0.083884054	0.098545214	0.900210906
	High	EKSLPVAVEEDDPIAAK	[R].EKSLPVAVEEDDPIAAK.[A]	2xTMTpro [K2; K17]; 1xTMTpro [N-Term]; 1xPhospho [S3(100)]	2xTMTpro [K2; K17]; 1xTMTpro [N-Term]; 1xPhospho [S3(100)]	6.31e-16	5.35e-05	1	1	5	TGGT1_281580	TGGT1_281580-t26_1-p1 [261-277]	TGGT1_281580-t26_1-p1 1xPhospho [S263(100)]	TGGT1_281580-t26_1-p1 1xPhospho [S263(100)]	transcript=TGGT1_281580-t26_1 | gene=TGGT1_281580 | organism=Toxoplasma_gondii_GT1 | gene_product=PPM-type phosphatase domain-containing protein [Source:UniProtKB/TrEMBL;Acc:S7UVM5] | transcript_product=putative PP2C | location=TGGT1_chrVIIa:4108637-4114767(+) | protein_length=673 | sequence_SO=chromosome | SO=protein_coding_gene | is_pseudo=false	1	2803.53105	17	3.121	4.833	5.17	0.926	2.889	4.474	4.786	3.892	4.463	4.893	1.64	2.27	2.37	-0.11	1.53	2.16	2.26	1.96	2.16	2.29	0.089619122	0.017366984	0.026686109	0.785652683	0.219945153	0.110859176	0.116393005	0.039033611	0.072653744	0.052122584	0.894600223
	High	SKFDNDWLVVEEDDSK	[R].SKFDNDWLVVEEDDSK.[-]	2xTMTpro [K2; K16]; 1xTMTpro [N-Term]; 1xPhospho [S1(100)]	2xTMTpro [K2; K16]; 1xTMTpro [N-Term]; 1xPhospho [S1(100); S15(0)]	1.52e-08	5.35e-05	1	1	1	TGGT1_288030	TGGT1_288030-t26_1-p1 [389-404]	TGGT1_288030-t26_1-p1 1xPhospho [S389(100); S403(0)]	TGGT1_288030-t26_1-p1 1xPhospho [S389(100)]	transcript=TGGT1_288030-t26_1 | gene=TGGT1_288030 | organism=Toxoplasma_gondii_GT1 | gene_product=hypothetical protein | transcript_product=hypothetical protein | location=TGGT1_chrIX:2120186-2121400(+) | protein_length=404 | sequence_SO=chromosome | SO=protein_coding_gene | is_pseudo=false	1	2918.4641	16	1.688	3.963	3.767	1.177	1.987	4.664	4.433	2.951	5.24	4.67	0.76	1.99	1.91	0.23	0.99	2.22	2.15	1.56	2.39	2.22	0.286754121	0.014096063	0.139399872	0.31139094	0.292687107	0.04835789	0.159797866	0.10193969	0.043308187	0.064073824	0.904438946
	High	QGCSLAPAGEAPRPADDGHQCEQEETTTEEK	[R].QGCSLAPAGEAPRPADDGHQCEQEETTTEEK.[T]	2xMethylthio [C3; C21]; 1xTMTpro [K31]; 1xTMTpro [N-Term]; 1xPhospho [S4(100)]	2xMethylthio [C3; C21]; 1xTMTpro [K31]; 1xTMTpro [N-Term]; 1xPhospho [S4(100); T26(0); T27(0); T28(0)]	1.27e-09	5.35e-05	1	1	3	TGGT1_254390	TGGT1_254390-t26_1-p1 [497-527]	TGGT1_254390-t26_1-p1 2xMethylthio [C499; C517]; 1xPhospho [S500(100); T522(0); T523(0); T524(0)]	TGGT1_254390-t26_1-p1 2xMethylthio [C499; C517]; 1xPhospho [S500(100)]	transcript=TGGT1_254390-t26_1 | gene=TGGT1_254390 | organism=Toxoplasma_gondii_GT1 | gene_product=CRAL-TRIO domain-containing protein [Source:UniProtKB/TrEMBL;Acc:S7UM21] | transcript_product=CRAL/TRIO domain-containing protein | location=TGGT1_chrIII:1681234-1686817(-) | protein_length=683 | sequence_SO=chromosome | SO=protein_coding_gene | is_pseudo=false	0	4064.7627	31	3.735	4.864	4.331	0.68	2.54	3.308	2.946	3.343	3.567	3.95	1.9	2.28	2.11	-0.56	1.35	1.73	1.56	1.74	1.83	1.98	0.166345404	0.186991795	0.21007208	0.24078232	0.134021383	0.169016428	0.198857593	0.065637776	0.115852691	0.084952766	0.895982843
	High	ESTVGGSGTGHSQLGK	[R].ESTVGGSGTGHSQLGK.[S]	1xTMTpro [K16]; 1xTMTpro [N-Term]; 1xPhospho [S2(99.7)]	1xTMTpro [K16]; 1xTMTpro [N-Term]; 1xPhospho [S2(99.7); T3(0.3); S7(0); T9(0); S12(0)]	3.87e-06	5.35e-05	1	1	4	TGGT1_278660	TGGT1_278660-t26_1-p1 [82-97]	TGGT1_278660-t26_1-p1 1xPhospho [S83(99.7); T84(0.3); S88(0); T90(0); S93(0)]	TGGT1_278660-t26_1-p1 1xPhospho [S83(99.7)]	transcript=TGGT1_278660-t26_1 | gene=TGGT1_278660 | organism=Toxoplasma_gondii_GT1 | gene_product=Cation_ATPase_N domain-containing protein [Source:UniProtKB/TrEMBL;Acc:S7UZZ0] | transcript_product=putative P-type ATPase4 | location=TGGT1_chrXII:5863040-5875230(+) | protein_length=1338 | sequence_SO=chromosome | SO=protein_coding_gene | is_pseudo=false	0	2190.10475	16	3.13	3.149	2.676	1.119	3.502	3.524	2.994	3.744	3.616	2.818	1.65	1.66	1.42	0.16	1.81	1.82	1.58	1.9	1.85	1.49	0.203592683	0.306765993	0.141112338	0.275060484	0.162033318	0.261324847	0.097923289	0.026523409	0.122636936	0.160206778	0.900210906
	High	FTSFGGGSGSR	[K].FTSFGGGSGSR.[K]	1xTMTpro [N-Term]; 1xPhospho [T/S]	1xTMTpro [N-Term]; 1xPhospho [T2(50); S3(50); S8(0); S10(0)]	3.75e-05	5.35e-05	1	1	2	TGGT1_313480	TGGT1_313480-t26_1-p1 [4-14]			transcript=TGGT1_313480-t26_1 | gene=TGGT1_313480 | organism=Toxoplasma_gondii_GT1 | gene_product=hypothetical protein | transcript_product=hypothetical protein | location=TGGT1_chrXI:3385333-3400705(+) | protein_length=1381 | sequence_SO=chromosome | SO=protein_coding_gene | is_pseudo=false	0	1443.65888	11	1.896	3.597	3.245	1.015	1.925	3.651	3.294	3.302	4.561	3.99	0.92	1.85	1.7	0.02	0.94	1.87	1.72	1.72	2.19	2	0.304293676	0.148065684	0.148769933	0.491488059	0.287038325	0.139651078	0.139623418	0.053433053	0.064534977	0.066913054	0.904777881
	High	AASAKPAAAAAPAK	[R].AASAKPAAAAAPAK.[K]	2xTMTpro [K5; K14]; 1xTMTpro [N-Term]; 1xPhospho [S3(100)]	2xTMTpro [K5; K14]; 1xTMTpro [N-Term]; 1xPhospho [S3(100)]	3.43e-08	5.35e-05	1	1	4	TGGT1_315570	TGGT1_315570-t26_1-p1 [41-54]	TGGT1_315570-t26_1-p1 1xPhospho [S43(100)]	TGGT1_315570-t26_1-p1 1xPhospho [S43(100)]	transcript=TGGT1_315570-t26_1 | gene=TGGT1_315570 | organism=Toxoplasma_gondii_GT1 | gene_product=hypothetical protein | transcript_product=hypothetical protein | location=TGGT1_chrXI:4757280-4758139(+) | protein_length=91 | sequence_SO=chromosome | SO=protein_coding_gene | is_pseudo=false	0	2188.26712	14	0.848	2.126	2.483	1.892	1.605	4.022	4.697	2.139	5.053	6.09	-0.24	1.09	1.31	0.92	0.68	2.01	2.23	1.1	2.34	2.61	0.615811744	0.365499369	0.443271556	0.23522409	0.011270202	0.109200505	0.204047243	0.042936473	0.081854061	0.140899813	0.94242302
	High	ERTEALESR	[R].ERTEALESR.[L]	1xTMTpro [N-Term]; 1xPhospho [T3(100)]	1xTMTpro [N-Term]; 1xPhospho [T3(100); S8(0)]	0.000499843	0.000125562	1	1	2	TGGT1_268340	TGGT1_268340-t26_1-p1 [139-147]	TGGT1_268340-t26_1-p1 1xPhospho [T141(100); S146(0)]	TGGT1_268340-t26_1-p1 1xPhospho [T141(100)]	transcript=TGGT1_268340-t26_1 | gene=TGGT1_268340 | organism=Toxoplasma_gondii_GT1 | gene_product=Glyco_tran_28_C domain-containing protein [Source:UniProtKB/TrEMBL;Acc:S7V4W2] | transcript_product=glycosyltransferase family 28 C-terminal domain-containing protein | location=TGGT1_chrVIII:6525533-6527266(-) | protein_length=577 | sequence_SO=chromosome | SO=protein_coding_gene | is_pseudo=false	1	1474.7222	9	2.68	5.504	7.265	0.74	1.983	4.073	5.377	2.151	4.675	5.53	1.42	2.46	2.86	-0.43	0.99	2.03	2.43	1.11	2.22	2.47	0.131531421	0.10064953	0.141924002	0.117472266	0.233254407	0.146084141	0.185926928	0.060101527	0.071433627	0.109551843	0.894600223
	High	RADTLNGR	[K].RADTLNGR.[E]	1xTMTpro [N-Term]; 1xPhospho [T4(100)]	1xTMTpro [N-Term]; 1xPhospho [T4(100)]	0.00307951	0.000422128	1	1	3	TGGT1_218810	TGGT1_218810-t26_1-p1 [158-165]	TGGT1_218810-t26_1-p1 1xPhospho [T161(100)]	TGGT1_218810-t26_1-p1 1xPhospho [T161(100)]	transcript=TGGT1_218810-t26_1 | gene=TGGT1_218810 | organism=Toxoplasma_gondii_GT1 | gene_product=Histidyl-tRNA synthetase [Source:UniProtKB/TrEMBL;Acc:S7V1V2] | transcript_product=histidyl-tRNA synthetase | location=TGGT1_chrXII:1223986-1227193(+) | protein_length=170 | sequence_SO=chromosome | SO=protein_coding_gene | is_pseudo=false	1	1286.65373	8	1.135	2.782	4.233	1.707	1.938	4.749	7.225	2.683	6.459	6.983	0.18	1.48	2.08	0.77	0.95	2.25	2.85	1.42	2.69	2.8	0.7167722	0.19470118	0.20395172	0.258577911	0.03492195	0.038044425	0.079698726	0.048672782	0.059490677	0.052139638	0.959113789
	High	ELEKESMK	[R].ELEKESMK.[L]	2xTMTpro [K4; K8]; 1xTMTpro [N-Term]; 1xPhospho [S6(100)]	2xTMTpro [K4; K8]; 1xTMTpro [N-Term]; 1xPhospho [S6(100)]	0.116899	0.00985889	1	1	1	TGGT1_232030	TGGT1_232030-t26_1-p1 [76-83]	TGGT1_232030-t26_1-p1 1xPhospho [S81(100)]	TGGT1_232030-t26_1-p1 1xPhospho [S81(100)]	transcript=TGGT1_232030-t26_1 | gene=TGGT1_232030 | organism=Toxoplasma_gondii_GT1 | gene_product=hypothetical protein | transcript_product=hypothetical protein | location=TGGT1_chrVIII:1768528-1771709(+) | protein_length=208 | sequence_SO=chromosome | SO=protein_coding_gene | is_pseudo=false	1	1986.07989	8	1.153	4.317	5.171	1.191	1.373	5.141	6.158	1.549	6.159	7.231	0.21	2.11	2.37	0.25	0.46	2.36	2.62	0.63	2.62	2.85	0.659745283	0.187104548	0.226775451	0.355500585	0.249597454	0.127953719	0.171629632	0.069955703	0.072296663	0.129143286	0.949954184
	High	KLSFEAPPGVAER	[R].KLSFEAPPGVAER.[A]	1xTMTpro [K1]; 1xTMTpro [N-Term]; 1xPhospho [S3(100)]	1xTMTpro [K1]; 1xTMTpro [N-Term]; 1xPhospho [S3(100)]	1.02e-05	5.35e-05	1	1	3	TGGT1_212980	TGGT1_212980-t26_1-p1 [258-270]	TGGT1_212980-t26_1-p1 1xPhospho [S260(100)]	TGGT1_212980-t26_1-p1 1xPhospho [S260(100)]	transcript=TGGT1_212980-t26_1 | gene=TGGT1_212980 | organism=Toxoplasma_gondii_GT1 | gene_product=hypothetical protein | transcript_product=hypothetical protein | location=TGGT1_chrV:617528-620094(-) | protein_length=715 | sequence_SO=chromosome | SO=protein_coding_gene | is_pseudo=false	1	2089.13386	13	0.87	1.967	4.803	1.848	1.608	3.635	8.875	1.854	4.268	8.307	-0.2	0.98	2.26	0.89	0.68	1.86	3.15	0.89	2.09	3.05	0.382298256	0.2952432	0.168905696	0.070084842	0.036760154	0.131565359	0.103632989	0.16102792	0.055623884	0.067463364	0.909509357
	High	VDTNFGGLNADLPDDASLEGEDRR	[R].VDTNFGGLNADLPDDASLEGEDRR.[Q]	1xTMTpro [N-Term]; 2xPhospho [T3(100); S17(100)]	1xTMTpro [N-Term]; 2xPhospho [T3(100); S17(100)]	6.31e-16	5.35e-05	1	1	3	TGGT1_211630	TGGT1_211630-t26_1-p1 [97-120]	TGGT1_211630-t26_1-p1 2xPhospho [T99(100); S113(100)]	TGGT1_211630-t26_1-p1 2xPhospho [T99(100); S113(100)]	transcript=TGGT1_211630-t26_1 | gene=TGGT1_211630 | organism=Toxoplasma_gondii_GT1 | gene_product=hypothetical protein | transcript_product=hypothetical protein | location=TGGT1_chrIV:1587042-1589369(+) | protein_length=213 | sequence_SO=chromosome | SO=protein_coding_gene | is_pseudo=false	1	3040.32574	24	3.447	6.88	5.68	0.844	2.91	5.808	4.796	4.24	7.623	7.613	1.79	2.78	2.51	-0.24	1.54	2.54	2.26	2.08	2.93	2.93	0.061946197	0.048814335	0.036159917	0.659659324	0.09766279	0.049772672	0.153217902	0.067103954	0.013719065	0.028795146	0.894600223
	High	MSLLEEELR	[K].MSLLEEELR.[G]	1xTMTpro [N-Term]; 1xPhospho [S2(100)]	1xTMTpro [N-Term]; 1xPhospho [S2(100)]	0.000567347	0.000125562	1	1	1	TGGT1_286750	TGGT1_286750-t26_1-p1 [11-19]	TGGT1_286750-t26_1-p1 1xPhospho [S12(100)]	TGGT1_286750-t26_1-p1 1xPhospho [S12(100)]	transcript=TGGT1_286750-t26_1 | gene=TGGT1_286750 | organism=Toxoplasma_gondii_GT1 | gene_product=MA3 domain-containing protein [Source:UniProtKB/TrEMBL;Acc:A0A125YUI3] | transcript_product=MA3 domain-containing protein | location=TGGT1_chrV:1543494-1550842(+) | protein_length=515 | sequence_SO=chromosome | SO=protein_coding_gene | is_pseudo=false	0	1503.74491	9	1.281	2.345	2.309	1.779	2.279	4.172	4.109	2.207	5.151	4.14	0.36	1.23	1.21	0.83	1.19	2.06	2.04	1.14	2.36	2.05	0.70264391	0.365667764	0.429483133	0.144890413	0.26032618	0.181244961	0.23074825	0.055260726	0.031461577	0.197782591	0.957127867
	High	RLTVDEYLDLFHR	[R].RLTVDEYLDLFHR.[E]	1xTMTpro [N-Term]; 1xPhospho [T3(100)]	1xTMTpro [N-Term]; 1xPhospho [T3(100); Y7(0)]	1.16e-10	5.35e-05	1	1	5	TGGT1_248420	TGGT1_248420-t26_1-p1 [37-49]	TGGT1_248420-t26_1-p1 1xPhospho [T39(100); Y43(0)]	TGGT1_248420-t26_1-p1 1xPhospho [T39(100)]	transcript=TGGT1_248420-t26_1 | gene=TGGT1_248420 | organism=Toxoplasma_gondii_GT1 | gene_product=hypothetical protein | transcript_product=hypothetical protein | location=TGGT1_chrXII:3772416-3776263(-) | protein_length=728 | sequence_SO=chromosome | SO=protein_coding_gene | is_pseudo=false	1	2061.04896	13	2.261	2.778	2.617	1.166	2.637	3.239	3.052	2.974	3.19	2.973	1.18	1.47	1.39	0.22	1.4	1.7	1.61	1.57	1.67	1.57	0.113671917	0.071894056	0.077493801	0.569603768	0.21403774	0.16289073	0.17216509	0.134360429	0.082260353	0.126806291	0.894600223
	High	SGLESHSFGR	[R].SGLESHSFGR.[T]	1xTMTpro [N-Term]; 2xPhospho [S1(100); S7(100)]	1xTMTpro [N-Term]; 2xPhospho [S1(100); S5(0); S7(100)]	1.85e-05	5.35e-05	1	1	10	TGGT1_221390	TGGT1_221390-t26_1-p1 [771-780]	TGGT1_221390-t26_1-p1 2xPhospho [S771(100); S775(0); S777(100)]	TGGT1_221390-t26_1-p1 2xPhospho [S771(100); S777(100)]	transcript=TGGT1_221390-t26_1 | gene=TGGT1_221390 | organism=Toxoplasma_gondii_GT1 | gene_product=hypothetical protein | transcript_product=hypothetical protein | location=TGGT1_chrII:286177-292066(-) | protein_length=875 | sequence_SO=chromosome | SO=protein_coding_gene | is_pseudo=false	0	1540.65176	10	1.28	2.392	2.479	1.541	1.972	3.686	3.821	1.804	4.263	3.838	0.36	1.26	1.31	0.62	0.98	1.88	1.93	0.85	2.09	1.94	0.572652479	0.422550474	0.418688667	0.387197644	0.008849583	0.180900112	0.18474388	0.237694173	0.070364236	0.120230593	0.934371347
	High	KSFLAWAPR	[K].KSFLAWAPR.[G]	1xTMTpro [K1]; 1xTMTpro [N-Term]; 1xPhospho [S2(100)]	1xTMTpro [K1]; 1xTMTpro [N-Term]; 1xPhospho [S2(100)]	0.00804067	0.00106497	1	1	1	TGGT1_229650	TGGT1_229650-t26_1-p1 [230-238]	TGGT1_229650-t26_1-p1 1xPhospho [S231(100)]	TGGT1_229650-t26_1-p1 1xPhospho [S231(100)]	transcript=TGGT1_229650-t26_1 | gene=TGGT1_229650 | organism=Toxoplasma_gondii_GT1 | gene_product=Josephin protein [Source:UniProtKB/TrEMBL;Acc:A0A125YQX3] | transcript_product=josephin protein | location=TGGT1_chrVIII:358137-363690(-) | protein_length=412 | sequence_SO=chromosome | SO=protein_coding_gene | is_pseudo=false	1	1763.98535	9	1.934	5.752	3.658	0.904	1.748	5.199	3.306	2.703	5.648	4.128	0.95	2.52	1.87	-0.15	0.81	2.38	1.73	1.43	2.5	2.05	0.609783022	0.292936106	0.386021118	0.894742128	0.340891429	0.099822704	0.152928773	0.118023321	0.024557573	0.016511224	0.941015706
	High	TSMIGPR	[R].TSMIGPR.[Q]	1xTMTpro [N-Term]; 1xPhospho [S2(100)]	1xTMTpro [N-Term]; 1xPhospho [T1(0); S2(100)]	0.0300338	0.00243466	1	1	4	TGGT1_259200B	TGGT1_259200B-t26_1-p1 [309-315]	TGGT1_259200B-t26_1-p1 1xPhospho [T309(0); S310(100)]	TGGT1_259200B-t26_1-p1 1xPhospho [S310(100)]	transcript=TGGT1_259200B-t26_1 | gene=TGGT1_259200B | organism=Toxoplasma_gondii_GT1 | gene_product=Na+/H+ exchanger NHE1 [Source:UniProtKB/TrEMBL;Acc:S7WEL3] | transcript_product=Na+/H+ exchanger NHE1 | location=TGGT1_chrVIIb:2842786-2849857(-) | protein_length=1450 | sequence_SO=chromosome | SO=protein_coding_gene | is_pseudo=false	0	1145.57091	7	2.8	3.366	3.113	0.892	2.497	3.003	2.777	3.365	3.399	3.229	1.49	1.75	1.64	-0.16	1.32	1.59	1.47	1.75	1.77	1.69	0.181850264	0.12715157	0.095140675	0.104665827	0.214958622	0.150396309	0.117077593	0.061510405	0.107978911	0.062957914	0.900210906
	High	SQTGDPGWR	[R].SQTGDPGWR.[G]	1xTMTpro [N-Term]; 1xPhospho [T3(100)]	1xTMTpro [N-Term]; 1xPhospho [S1(0); T3(100)]	0.000906256	0.000185928	1	1	7	TGGT1_280410	TGGT1_280410-t26_1-p1 [354-362]	TGGT1_280410-t26_1-p1 1xPhospho [S354(0); T356(100)]	TGGT1_280410-t26_1-p1 1xPhospho [T356(100)]	transcript=TGGT1_280410-t26_1 | gene=TGGT1_280410 | organism=Toxoplasma_gondii_GT1 | gene_product=Phosphodiesterase [Source:UniProtKB/TrEMBL;Acc:S7UUL2] | transcript_product=3'5'-cyclic nucleotide phosphodiesterase domain-containing protein | location=TGGT1_chrVIIa:411701-421290(+) | protein_length=1085 | sequence_SO=chromosome | SO=protein_coding_gene | is_pseudo=false	0	1387.63266	9	2.497	2.779	2.694	1.088	2.718	3.025	2.932	3.003	3.124	2.995	1.32	1.47	1.43	0.12	1.44	1.6	1.55	1.59	1.64	1.58	0.095446709	0.06137483	0.013862335	0.742114419	0.206239404	0.166536466	0.127901531	0.091495547	0.112542662	0.086697112	0.894600223
	High	HSSSAAPSR	[K].HSSSAAPSR.[S]	1xTMTpro [N-Term]; 2xPhospho [S8(100); S]	1xTMTpro [N-Term]; 2xPhospho [S2(0.2); S3(49.9); S4(49.9); S8(100)]	0.0188717	0.00190508	1	1	1	TGGT1_313310	TGGT1_313310-t26_1-p1 [92-100]	TGGT1_313310-t26_1-p1 2xPhospho [S93(0.2); S94(49.9); S95(49.9); S99(100)]	TGGT1_313310-t26_1-p1 2xPhospho [S99(100); S]	transcript=TGGT1_313310-t26_1 | gene=TGGT1_313310 | organism=Toxoplasma_gondii_GT1 | gene_product=J domain-containing protein [Source:UniProtKB/TrEMBL;Acc:A0A125YIE2] | transcript_product=DnaJ domain-containing protein | location=TGGT1_chrXI:3222916-3229150(+) | protein_length=608 | sequence_SO=chromosome | SO=protein_coding_gene | is_pseudo=false	0	1363.57278	9	0.827	3.947	5.069	1.206	0.998	4.762	6.115	1.417	6.604	6.732	-0.27	1.98	2.34	0.27	0	2.25	2.61	0.5	2.72	2.75	0.369907245	0.265753513	0.234230343	0.592935041	0.988269023	0.142983117	0.129425988	0.009091454	0.051620428	0.097507218	0.909240464
	High	CDSTLR	[R].CDSTLR.[C]	1xMethylthio [C1]; 1xTMTpro [N-Term]; 1xPhospho [S3(100)]	1xMethylthio [C1]; 1xTMTpro [N-Term]; 1xPhospho [S3(100); T4(0)]	0.0859685	0.00719213	1	1	2	TGGT1_202900	TGGT1_202900-t26_1-p1 [522-527]	TGGT1_202900-t26_1-p1 1xMethylthio [C522]; 1xPhospho [S524(100); T525(0)]	TGGT1_202900-t26_1-p1 1xMethylthio [C522]; 1xPhospho [S524(100)]	transcript=TGGT1_202900-t26_1 | gene=TGGT1_202900 | organism=Toxoplasma_gondii_GT1 | gene_product=Zinc finger (CCCH type) motif-containing protein [Source:UniProtKB/TrEMBL;Acc:S7UVM4] | transcript_product=zinc finger (CCCH type) motif-containing protein | location=TGGT1_chrVIIa:2849287-2853372(+) | protein_length=1298 | sequence_SO=chromosome | SO=protein_coding_gene | is_pseudo=false	0	1124.48005	6	0.886	1.854	2.432	1.421	1.26	2.635	3.457	2.633	6.101	5.867	-0.17	0.89	1.28	0.51	0.33	1.4	1.79	1.4	2.61	2.55	0.750506539	0.012473066	0.15505452	0.211570702	0.676079715	0.087140571	0.050956901	0.020520904	0.031382946	0.037189514	0.962681677
	High	AGSSSSASGPTHQK	[R].AGSSSSASGPTHQK.[L]	1xTMTpro [K14]; 1xTMTpro [N-Term]; 1xPhospho [S3(100)]	1xTMTpro [K14]; 1xTMTpro [N-Term]; 1xPhospho [S3(100); S4(0); S5(0); S6(0); S8(0); T11(0)]	2.18e-09	5.35e-05	1	1	6	TGGT1_257430	TGGT1_257430-t26_1-p1 [2158-2171]	TGGT1_257430-t26_1-p1 1xPhospho [S2160(100); S2161(0); S2162(0); S2163(0); S2165(0); T2168(0)]	TGGT1_257430-t26_1-p1 1xPhospho [S2160(100)]	transcript=TGGT1_257430-t26_1 | gene=TGGT1_257430 | organism=Toxoplasma_gondii_GT1 | gene_product=hypothetical protein | transcript_product=hypothetical protein | location=TGGT1_chrVIIb:3984968-3993377(+) | protein_length=2250 | sequence_SO=chromosome | SO=protein_coding_gene | is_pseudo=false	0	1989.98866	14	3.236	10.464	6.961	0.512	1.658	5.36	3.566	3.451	4.896	3.165	1.69	3.39	2.8	-0.97	0.73	2.42	1.83	1.79	2.29	1.66	0.174426703	0.070322182	0.062058987	0.017597401	0.384292407	0.104795002	0.103352834	0.089260052	0.013001405	0.015147841	0.896827388
	High	KESMEACQSDWEMK	[K].KESMEACQSDWEMK.[K]	1xOxidation [M]; 1xMethylthio [C7]; 2xTMTpro [K1; K14]; 1xTMTpro [N-Term]; 1xPhospho [S3(100)]	1xOxidation [M4; M13]; 1xMethylthio [C7]; 2xTMTpro [K1; K14]; 1xTMTpro [N-Term]; 1xPhospho [S3(100); S9(0)]	2.44e-05	5.35e-05	1	1	2	TGGT1_293670	TGGT1_293670-t26_1-p1 [354-367]	TGGT1_293670-t26_1-p1 1xMethylthio [C360]; 1xPhospho [S356(100); S362(0)]	TGGT1_293670-t26_1-p1 1xMethylthio [C360]; 1xPhospho [S356(100)]	transcript=TGGT1_293670-t26_1 | gene=TGGT1_293670 | organism=Toxoplasma_gondii_GT1 | gene_product=Transcription elongation factor A TFIIS [Source:UniProtKB/TrEMBL;Acc:A0A125YM37] | transcript_product=transcription elongation factor A TFIIS | location=TGGT1_chrIa:485194-486450(+) | protein_length=418 | sequence_SO=chromosome | SO=protein_coding_gene | is_pseudo=false	1	2756.26211	14	1.614	2.488	3.975	1.058	1.708	2.632	4.206	2.339	4.627	4.94	0.69	1.31	1.99	0.08	0.77	1.4	2.07	1.23	2.21	2.3	0.085335467	0.189899233	0.14057049	0.223358658	0.100562848	0.19188698	0.143944491	0.0134051	0.080602427	0.041038121	0.894600223
	High	SSDVHAVDHSGNVYK	[R].SSDVHAVDHSGNVYK.[G]	1xTMTpro [K15]; 1xTMTpro [N-Term]; 1xPhospho [S/Y]	1xTMTpro [K15]; 1xTMTpro [N-Term]; 1xPhospho [S1(50); S2(50); S10(0); Y14(0)]	1.79e-14	5.35e-05	1	1	50	TGGT1_235470	TGGT1_235470-t26_1-p1 [20-34]			transcript=TGGT1_235470-t26_1 | gene=TGGT1_235470 | organism=Toxoplasma_gondii_GT1 | gene_product=Myosin motor domain-containing protein [Source:UniProtKB/TrEMBL;Acc:S7W634] | transcript_product=myosin A | location=TGGT1_chrX:4773284-4778894(+) | protein_length=831 | sequence_SO=chromosome | SO=protein_coding_gene | is_pseudo=false	0	2303.1313	15	2.531	3.208	3.129	1.004	2.541	3.221	3.142	3.059	2.925	2.779	1.34	1.68	1.65	0.01	1.35	1.69	1.65	1.61	1.55	1.47	0.198173554	0.111824685	0.10608711	0.971419595	0.253744443	0.160286526	0.155792154	0.105925911	0.090135411	0.09842766	0.900210906
	High	TFLALPTFHVPQLAGAMETLK	[R].TFLALPTFHVPQLAGAMETLK.[Q]	1xOxidation [M17]; 1xTMTpro [K21]; 1xTMTpro [N-Term]; 1xPhospho [T7(100)]	1xOxidation [M17]; 1xTMTpro [K21]; 1xTMTpro [N-Term]; 1xPhospho [T1(0); T7(100); T19(0)]	2.03e-10	5.35e-05	1	1	1	TGGT1_306020	TGGT1_306020-t26_1-p1 [3026-3046]	TGGT1_306020-t26_1-p1 1xPhospho [T3026(0); T3032(100); T3044(0)]	TGGT1_306020-t26_1-p1 1xPhospho [T3032(100)]	transcript=TGGT1_306020-t26_1 | gene=TGGT1_306020 | organism=Toxoplasma_gondii_GT1 | gene_product=hypothetical protein | transcript_product=hypothetical protein | location=TGGT1_chrIX:5506123-5536326(+) | protein_length=8858 | sequence_SO=chromosome | SO=protein_coding_gene | is_pseudo=false	0	2989.61177	21	5.931	5.872	5.761	0.816	4.84	4.792	4.702	4.446	4.325	4.713	2.57	2.55	2.53	-0.29	2.28	2.26	2.23	2.15	2.11	2.24	0.103651033	0.097876622	0.13302732	0.73971377	0.070927112	0.078630987	0.040051899	0.032009563	0.067578393	0.004988586	0.894600223
	High	SLAHAASEQR	[R].SLAHAASEQR.[E]	1xTMTpro [N-Term]; 1xPhospho [S7(100)]	1xTMTpro [N-Term]; 1xPhospho [S1(0); S7(100)]	4.45e-05	5.35e-05	1	1	4	TGGT1_319900	TGGT1_319900-t26_1-p1 [1034-1043]	TGGT1_319900-t26_1-p1 1xPhospho [S1034(0); S1040(100)]	TGGT1_319900-t26_1-p1 1xPhospho [S1040(100)]	transcript=TGGT1_319900-t26_1 | gene=TGGT1_319900 | organism=Toxoplasma_gondii_GT1 | gene_product=hypothetical protein | transcript_product=hypothetical protein | location=TGGT1_chrIV:622899-634009(-) | protein_length=2426 | sequence_SO=chromosome | SO=protein_coding_gene | is_pseudo=false	0	1453.71197	10	1.411	2.139	2.175	1.7	2.399	3.635	3.697	2.063	4.083	3.49	0.5	1.1	1.12	0.77	1.26	1.86	1.89	1.04	2.03	1.8	0.469102715	0.319940358	0.37212123	0.134430929	0.142247707	0.147312097	0.18920598	0.047693141	0.087326524	0.11926312	0.91907659
	High	AASNLFSPAKPLFR	[K].AASNLFSPAKPLFR.[D]	1xTMTpro [K10]; 1xTMTpro [N-Term]; 1xPhospho [S3(100)]	1xTMTpro [K10]; 1xTMTpro [N-Term]; 1xPhospho [S3(100); S7(0)]	4.34e-05	5.35e-05	1	1	1	TGGT1_246080	TGGT1_246080-t26_1-p1 [7-20]	TGGT1_246080-t26_1-p1 1xPhospho [S9(100); S13(0)]	TGGT1_246080-t26_1-p1 1xPhospho [S9(100)]	transcript=TGGT1_246080-t26_1 | gene=TGGT1_246080 | organism=Toxoplasma_gondii_GT1 | gene_product=DUF1731 domain-containing protein [Source:UniProtKB/TrEMBL;Acc:S7V147] | transcript_product=NAD dependent epimerase/dehydratase family protein | location=TGGT1_chrXII:2579599-2585029(-) | protein_length=636 | sequence_SO=chromosome | SO=protein_coding_gene | is_pseudo=false	0	2207.22335	14	2.221	3.857	3.641	1.087	2.413	4.192	3.957	2.647	3.68	5.142	1.15	1.95	1.86	0.12	1.27	2.07	1.98	1.4	1.88	2.36	0.017807309	0.090913603	0.047896352	0.856123158	0.233967602	0.07401372	0.205006671	0.066654579	0.105157162	0.104711882	0.894600223
	High	AQTGVTGATGER	[R].AQTGVTGATGER.[M]	1xTMTpro [N-Term]; 1xPhospho [T3(100)]	1xTMTpro [N-Term]; 1xPhospho [T3(100); T6(0); T9(0)]	0.000240778	5.35e-05	1	1	1	TGGT1_268330	TGGT1_268330-t26_1-p1 [1998-2009]	TGGT1_268330-t26_1-p1 1xPhospho [T2000(100); T2003(0); T2006(0)]	TGGT1_268330-t26_1-p1 1xPhospho [T2000(100)]	transcript=TGGT1_268330-t26_1 | gene=TGGT1_268330 | organism=Toxoplasma_gondii_GT1 | gene_product=hypothetical protein | transcript_product=hypothetical protein | location=TGGT1_chrVIII:6529494-6542333(+) | protein_length=2958 | sequence_SO=chromosome | SO=protein_coding_gene | is_pseudo=false	0	1531.74367	12	1.781	2.85	3.24	1.064	1.895	3.032	3.447	2.717	3.788	3.715	0.83	1.51	1.7	0.09	0.92	1.6	1.79	1.44	1.92	1.89	0.027347643	0.019573332	0.056452067	0.739137928	0.163027084	0.099465807	0.12543455	0.014255853	0.085992554	0.078345102	0.894600223
	High	ASSLFGFPR	[R].ASSLFGFPR.[S]	1xTMTpro [N-Term]; 1xPhospho [S3(100)]	1xTMTpro [N-Term]; 1xPhospho [S2(0); S3(100)]	0.00052747	0.000125562	1	1	1	TGGT1_271460	TGGT1_271460-t26_1-p1 [457-465]	TGGT1_271460-t26_1-p1 1xPhospho [S458(0); S459(100)]	TGGT1_271460-t26_1-p1 1xPhospho [S459(100)]	transcript=TGGT1_271460-t26_1 | gene=TGGT1_271460 | organism=Toxoplasma_gondii_GT1 | gene_product=Hydrolase_4 domain-containing protein [Source:UniProtKB/TrEMBL;Acc:S7V3V0] | transcript_product=putative protein c14orf29 | location=TGGT1_chrVIII:4472962-4481955(+) | protein_length=884 | sequence_SO=chromosome | SO=protein_coding_gene | is_pseudo=false	0	1365.68872	9	2.409	3.77	3.37	1.065	2.565	4.014	3.589	3.39	4.251	4.069	1.27	1.91	1.75	0.09	1.36	2.01	1.84	1.76	2.09	2.02	0.177970192	0.159582237	0.135227598	0.027006078	0.164964954	0.151491708	0.127484246	0.014769592	0.050581826	0.043981375	0.900210906
	High	SISFGHVSGPLAADEEDR	[R].SISFGHVSGPLAADEEDR.[S]	1xTMTpro [N-Term]; 2xPhospho [S3(99.7); S8(100)]	1xTMTpro [N-Term]; 2xPhospho [S1(0.3); S3(99.7); S8(100)]	5.42e-07	5.35e-05	1	1	6	TGGT1_319900	TGGT1_319900-t26_1-p1 [1016-1033]	TGGT1_319900-t26_1-p1 2xPhospho [S1016(0.3); S1018(99.7); S1023(100)]	TGGT1_319900-t26_1-p1 2xPhospho [S1018(99.7); S1023(100)]	transcript=TGGT1_319900-t26_1 | gene=TGGT1_319900 | organism=Toxoplasma_gondii_GT1 | gene_product=hypothetical protein | transcript_product=hypothetical protein | location=TGGT1_chrIV:622899-634009(-) | protein_length=2426 | sequence_SO=chromosome | SO=protein_coding_gene | is_pseudo=false	0	2351.0277	18	2.402	5.996	5.126	0.762	1.831	4.57	3.908	2.223	5.066	3.986	1.26	2.58	2.36	-0.39	0.87	2.19	1.97	1.15	2.34	1.99	0.244876732	0.131958462	0.039785775	0.019196691	0.344069174	0.157907246	0.051484237	0.009847809	0.09235763	0.005801132	0.900210906
	High	MRGSVIQR	[R].MRGSVIQR.[A]	1xTMTpro [N-Term]; 1xPhospho [S4(100)]	1xTMTpro [N-Term]; 1xPhospho [S4(100)]	0.0144256	0.00159171	1	1	2	TGGT1_289880	TGGT1_289880-t26_1-p1 [755-762]	TGGT1_289880-t26_1-p1 1xPhospho [S758(100)]	TGGT1_289880-t26_1-p1 1xPhospho [S758(100)]	transcript=TGGT1_289880-t26_1 | gene=TGGT1_289880 | organism=Toxoplasma_gondii_GT1 | gene_product=hypothetical protein | transcript_product=hypothetical protein | location=TGGT1_chrIX:3301494-3313288(-) | protein_length=1326 | sequence_SO=chromosome | SO=protein_coding_gene | is_pseudo=false	1	1330.69857	8	5.841	6.661	5.667	0.717	4.188	4.775	4.063	6.49	5.875	5.427	2.55	2.74	2.5	-0.48	2.07	2.26	2.02	2.7	2.55	2.44	0.273283484	0.280086816	0.330107674	0.720335323	0.0442947	0.074790057	0.126242851	0.038323695	0.015017972	0.075748821	0.904438946
	High	LPEKPVGAQGLGGGVHTIK	[R].LPEKPVGAQGLGGGVHTIK.[L]	2xTMTpro [K4; K19]; 1xTMTpro [N-Term]; 1xPhospho [T17(100)]	2xTMTpro [K4; K19]; 1xTMTpro [N-Term]; 1xPhospho [T17(100)]	7.63e-07	5.35e-05	1	1	2	TGGT1_219720	TGGT1_219720-t26_1-p1 [200-218]	TGGT1_219720-t26_1-p1 1xPhospho [T216(100)]	TGGT1_219720-t26_1-p1 1xPhospho [T216(100)]	transcript=TGGT1_219720-t26_1 | gene=TGGT1_219720 | organism=Toxoplasma_gondii_GT1 | gene_product=Putative Ras-related protein Rab-5C [Source:UniProtKB/TrEMBL;Acc:S7V1U0] | transcript_product=putative Ras-related protein Rab-5C | location=TGGT1_chrXII:628976-629707(+) | protein_length=243 | sequence_SO=chromosome | SO=protein_coding_gene | is_pseudo=false	0	2850.64228	19	2.023	3.609	2.787	1.301	2.631	4.695	3.625	3.06	5.772	4.311	1.02	1.85	1.48	0.38	1.4	2.23	1.86	1.61	2.53	2.11	0.168319927	0.17669354	0.20018361	0.229348855	0.060088123	0.108655213	0.11451505	0.089513298	0.060903764	0.023950475	0.895982843
	High	SLSKEDSDFLQNAIR	[R].SLSKEDSDFLQNAIR.[E]	1xTMTpro [K4]; 1xTMTpro [N-Term]; 1xPhospho [S3(100)]	1xTMTpro [K4]; 1xTMTpro [N-Term]; 1xPhospho [S1(0); S3(100); S7(0)]	1.56e-06	5.35e-05	1	1	3	TGGT1_273905	TGGT1_273905-t26_1-p1 [26-40]	TGGT1_273905-t26_1-p1 1xPhospho [S26(0); S28(100); S32(0)]	TGGT1_273905-t26_1-p1 1xPhospho [S28(100)]	transcript=TGGT1_273905-t26_1 | gene=TGGT1_273905 | organism=Toxoplasma_gondii_GT1 | gene_product=hypothetical protein | transcript_product=hypothetical protein | location=TGGT1_chrVIII:3178311-3184467(+) | protein_length=373 | sequence_SO=chromosome | SO=protein_coding_gene | is_pseudo=false	1	2411.24633	15	0.989	2.091	4.434	1.177	1.164	2.461	5.22	1.565	3.675	6.681	-0.02	1.06	2.15	0.24	0.22	1.3	2.38	0.65	1.88	2.74	0.965833663	0.280920699	0.190447904	0.50428337	0.158160167	0.127640315	0.112085968	0.09727634	0.061333266	0.081082296	0.994452761
	High	TVFESQKSLTSTADFR	[QR].TVFESQKSLTSTADFR.[A]	1xTMTpro [K7]; 1xTMTpro [N-Term]; 2xPhospho [S5(100); S8(100)]	1xTMTpro [K7]; 1xTMTpro [N-Term]; 2xPhospho [T1(0); S5(100); S8(100); T10(0); S11(0); T12(0)]	4.61e-06	5.35e-05	1	1	1	TGGT1_205320	TGGT1_205320-t26_1-p1 [395-410]; [423-438]; [451-466]; [479-494]; [507-522]; [535-550]; [563-578]; [591-606]	TGGT1_205320-t26_1-p1 2xPhospho [T395(0); S399(100); S402(100); T404(0); S405(0); T406(0)]; 2xPhospho [T423(0); S427(100); S430(100); T432(0); S433(0); T434(0)]; 2xPhospho [T451(0); S455(100); S458(100); T460(0); S461(0); T462(0)]; 2xPhospho [T479(0); S483(100); S486(100); T488(0); S489(0); T490(0)]; 2xPhospho [T507(0); S511(100); S514(100); T516(0); S517(0); T518(0)]; 2xPhospho [T535(0); S539(10…	TGGT1_205320-t26_1-p1 2xPhospho [S399(100); S402(100)]; 2xPhospho [S427(100); S430(100)]; 2xPhospho [S455(100); S458(100)]; 2xPhospho [S483(100); S486(100)]; 2xPhospho [S511(100); S514(100)]; 2xPhospho [S539(100); S542(100)]; 2xPhospho [S567(100); S570(100)]; 2xPhospho [S595(100); S598(100)]	transcript=TGGT1_205320-t26_1 | gene=TGGT1_205320 | organism=Toxoplasma_gondii_GT1 | gene_product=hypothetical protein | transcript_product=hypothetical protein | location=TGGT1_chrVIIa:1385667-1389087(+) | protein_length=739 | sequence_SO=chromosome | SO=protein_coding_gene | is_pseudo=false	1	2585.25452	16	1.214	2.988	3.055	1.895	2.301	5.664	5.79	1.176	8.909	9.193	0.28	1.58	1.61	0.92	1.2	2.5	2.53	0.23	3.16	3.2	0.391006892	0.202757935	0.374747805	0.390275981	0.228646791	0.032569836	0.106238697	0.278653358	0.008856198	0.088869295	0.909509357
	High	SDHLLDSR	[K].SDHLLDSR.[E]	1xTMTpro [N-Term]; 1xPhospho [S1(100)]	1xTMTpro [N-Term]; 1xPhospho [S1(100); S7(0)]	0.00450841	0.000713658	1	1	5	TGGT1_269990	TGGT1_269990-t26_1-p1 [1022-1029]	TGGT1_269990-t26_1-p1 1xPhospho [S1022(100); S1028(0)]	TGGT1_269990-t26_1-p1 1xPhospho [S1022(100)]	transcript=TGGT1_269990-t26_1 | gene=TGGT1_269990 | organism=Toxoplasma_gondii_GT1 | gene_product=C2 domain-containing protein [Source:UniProtKB/TrEMBL;Acc:S7V3Y2] | transcript_product=hypothetical protein | location=TGGT1_chrVIII:5469551-5475950(-) | protein_length=1971 | sequence_SO=chromosome | SO=protein_coding_gene | is_pseudo=false	0	1326.63741	8	1.478	2.862	3.199	1.334	1.972	3.818	4.268	2.111	4.389	3.799	0.56	1.52	1.68	0.42	0.98	1.93	2.09	1.08	2.13	1.93	0.40625983	0.062346026	0.078794466	0.317742604	0.370610447	0.122211888	0.130527453	0.029181457	0.076940631	0.085454623	0.910719327
	High	ETHPPSKLETSDSTEAEIMAQR	[R].ETHPPSKLETSDSTEAEIMAQR.[R]	1xTMTpro [K7]; 1xTMTpro [N-Term]; 2xPhospho [T10(100); S13(99.6)]	1xTMTpro [K7]; 1xTMTpro [N-Term]; 2xPhospho [T2(0); S6(0); T10(100); S11(0); S13(99.6); T14(0.4)]	5.27e-11	5.35e-05	1	1	6	TGGT1_211630	TGGT1_211630-t26_1-p1 [13-34]	TGGT1_211630-t26_1-p1 2xPhospho [T14(0); S18(0); T22(100); S23(0); S25(99.6); T26(0.4)]	TGGT1_211630-t26_1-p1 2xPhospho [T22(100); S25(99.6)]	transcript=TGGT1_211630-t26_1 | gene=TGGT1_211630 | organism=Toxoplasma_gondii_GT1 | gene_product=hypothetical protein | transcript_product=hypothetical protein | location=TGGT1_chrIV:1587042-1589369(+) | protein_length=213 | sequence_SO=chromosome | SO=protein_coding_gene | is_pseudo=false	1	3225.50316	22	1.307	2.742	2.641	1.271	1.66	3.485	3.356	1.744	3.629	4.603	0.39	1.46	1.4	0.35	0.73	1.8	1.75	0.8	1.86	2.2	0.297794	0.34699173	0.503461868	0.682055061	0.343660199	0.087489548	0.268316401	0.189263099	0.016279878	0.097520691	0.904777881
	High	RESTVGGSGTGHSQLGK	[K].RESTVGGSGTGHSQLGK.[S]	1xTMTpro [K17]; 1xTMTpro [N-Term]; 2xPhospho [S3(100); S/T]	1xTMTpro [K17]; 1xTMTpro [N-Term]; 2xPhospho [S3(100); T4(0); S8(49.8); T10(49.8); S13(0.3)]	1.55e-05	5.35e-05	1	1	6	TGGT1_278660	TGGT1_278660-t26_1-p1 [81-97]	TGGT1_278660-t26_1-p1 2xPhospho [S83(100); T84(0); S88(49.8); T90(49.8); S93(0.3)]	TGGT1_278660-t26_1-p1 2xPhospho [S83(100); S/T]	transcript=TGGT1_278660-t26_1 | gene=TGGT1_278660 | organism=Toxoplasma_gondii_GT1 | gene_product=Cation_ATPase_N domain-containing protein [Source:UniProtKB/TrEMBL;Acc:S7UZZ0] | transcript_product=putative P-type ATPase4 | location=TGGT1_chrXII:5863040-5875230(+) | protein_length=1338 | sequence_SO=chromosome | SO=protein_coding_gene | is_pseudo=false	1	2426.17219	17	1.359	2.309	2.926	1.22	1.658	2.817	3.569	1.974	3.111	3.594	0.44	1.21	1.55	0.29	0.73	1.49	1.84	0.98	1.64	1.85	0.237587753	0.250673264	0.226957078	0.195648422	0.071540213	0.170742731	0.164721456	0.137846889	0.073838385	0.082426205	0.900210906
	High	LSFFQR	[R].LSFFQR.[S]	1xTMTpro [N-Term]; 1xPhospho [S2(100)]	1xTMTpro [N-Term]; 1xPhospho [S2(100)]	0.0829712	0.00684685	1	1	1	TGGT1_277760	TGGT1_277760-t26_1-p1 [371-376]	TGGT1_277760-t26_1-p1 1xPhospho [S372(100)]	TGGT1_277760-t26_1-p1 1xPhospho [S372(100)]	transcript=TGGT1_277760-t26_1 | gene=TGGT1_277760 | organism=Toxoplasma_gondii_GT1 | gene_product=Putative adenylosuccinate lyase [Source:UniProtKB/TrEMBL;Acc:S7W8K0] | transcript_product=putative adenylosuccinate lyase | location=TGGT1_chrXII:6447199-6453543(+) | protein_length=662 | sequence_SO=chromosome | SO=protein_coding_gene | is_pseudo=false	0	1181.60393	6	1.491	4.895	4.014	0.945	1.41	4.628	3.795	2.501	7.548	4.562	0.58	2.29	2.01	-0.08	0.5	2.21	1.92	1.32	2.92	2.19	0.377352672	0.113357015	0.08735101	0.099289765	0.433112571	0.113870137	0.086847315	0.099641365	0.010842325	0.073762158	0.909509357
	High	LTPSSPLSLPPER	[R].LTPSSPLSLPPER.[L]	1xTMTpro [N-Term]; 1xPhospho [S4(99.2)]	1xTMTpro [N-Term]; 1xPhospho [T2(0.4); S4(99.2); S5(0.4); S8(0)]	0.0392528	0.00341582	1	1	1	TGGT1_306660	TGGT1_306660-t26_1-p1 [5100-5112]	TGGT1_306660-t26_1-p1 1xPhospho [T5101(0.4); S5103(99.2); S5104(0.4); S5107(0)]	TGGT1_306660-t26_1-p1 1xPhospho [S5103(99.2)]	transcript=TGGT1_306660-t26_1 | gene=TGGT1_306660 | organism=Toxoplasma_gondii_GT1 | gene_product=MATH domain-containing protein [Source:UniProtKB/TrEMBL;Acc:S7UIG4] | transcript_product=RNA pseudouridine synthase superfamily protein | location=TGGT1_chrIX:6025601-6045208(-) | protein_length=6535 | sequence_SO=chromosome | SO=protein_coding_gene | is_pseudo=false	0	1777.94203	13	2.212	3.609	3.604	1.062	2.348	3.831	3.826	2.933	3.653	3.908	1.15	1.85	1.85	0.09	1.23	1.94	1.94	1.55	1.87	1.97	0.220943057	0.036560623	0.010253929	0.655887687	0.270854941	0.081767819	0.056941535	0.02524746	0.065292991	0.004699345	0.900210906
	High	RSTDFLR	[R].RSTDFLR.[A]	1xTMTpro [N-Term]; 2xPhospho [S2(100); T3(100)]	1xTMTpro [N-Term]; 2xPhospho [S2(100); T3(100)]	0.0034213	0.000422128	1	1	6	TGGT1_306020	TGGT1_306020-t26_1-p1 [7187-7193]	TGGT1_306020-t26_1-p1 2xPhospho [S7188(100); T7189(100)]	TGGT1_306020-t26_1-p1 2xPhospho [S7188(100); T7189(100)]	transcript=TGGT1_306020-t26_1 | gene=TGGT1_306020 | organism=Toxoplasma_gondii_GT1 | gene_product=hypothetical protein | transcript_product=hypothetical protein | location=TGGT1_chrIX:5506123-5536326(+) | protein_length=8858 | sequence_SO=chromosome | SO=protein_coding_gene | is_pseudo=false	1	1358.619	7	1.67	2.495	2.362	2.162	3.612	5.395	5.108	2.228	3.505	5.637	0.74	1.32	1.24	1.11	1.85	2.43	2.35	1.16	1.81	2.5	0.065711737	0.05437561	0.025389486	0.018305183	0.015346294	0.021183341	0.004731254	0.072826519	0.029666763	0.012274747	0.894600223
	High	SSSFAADAQR	[R].SSSFAADAQR.[D]	1xTMTpro [N-Term]; 1xPhospho [S]	1xTMTpro [N-Term]; 1xPhospho [S1(0.1); S2(49.9); S3(49.9)]	0.00134623	0.000185928	1	1	3	TGGT1_306410	TGGT1_306410-t26_1-p1 [334-343]			transcript=TGGT1_306410-t26_1 | gene=TGGT1_306410 | organism=Toxoplasma_gondii_GT1 | gene_product=hypothetical protein | transcript_product=hypothetical protein | location=TGGT1_chrIX:5840099-5848019(+) | protein_length=1040 | sequence_SO=chromosome | SO=protein_coding_gene | is_pseudo=false	0	1423.65379	10	0.944	1.914	2.898	1.749	1.652	3.348	5.071	1.897	3.964	4.922	-0.08	0.94	1.54	0.81	0.72	1.74	2.34	0.92	1.99	2.3	0.712607284	0.143205923	0.151207178	0.077606966	0.063416432	0.042103891	0.073824465	0.089066346	0.058013922	0.099282382	0.958530117
	High	SDLPDLPDHVENVSAEDLELLR	[R].SDLPDLPDHVENVSAEDLELLR.[Q]	1xTMTpro [N-Term]; 1xPhospho [S14(100)]	1xTMTpro [N-Term]; 1xPhospho [S1(0); S14(100)]	4.57e-15	5.35e-05	1	1	4	TGGT1_293470	TGGT1_293470-t26_1-p1 [124-145]	TGGT1_293470-t26_1-p1 1xPhospho [S124(0); S137(100)]	TGGT1_293470-t26_1-p1 1xPhospho [S137(100)]	transcript=TGGT1_293470-t26_1 | gene=TGGT1_293470 | organism=Toxoplasma_gondii_GT1 | gene_product=IMP2_N domain-containing protein [Source:UniProtKB/TrEMBL;Acc:A0A125YZ06] | transcript_product=hypothetical protein | location=TGGT1_chrIa:333691-336002(-) | protein_length=400 | sequence_SO=chromosome | SO=protein_coding_gene | is_pseudo=false	0	2860.39366	22	0.645	1.133	2.891	2.168	1.398	2.456	6.267	1.372	2.454	7.316	-0.63	0.18	1.53	1.12	0.48	1.3	2.65	0.46	1.3	2.87	0.197771265	0.824468647	0.41774855	0.304539203	0.420446029	0.028243783	0.141965088	0.142100793	0.083196975	0.096184323	0.900210906
	High	VNTQAAGGGR	[R].VNTQAAGGGR.[N]	1xTMTpro [N-Term]; 1xPhospho [T3(100)]	1xTMTpro [N-Term]; 1xPhospho [T3(100)]	0.00229065	0.000307604	1	1	2	TGGT1_304890	TGGT1_304890-t26_1-p1 [18-27]	TGGT1_304890-t26_1-p1 1xPhospho [T20(100)]	TGGT1_304890-t26_1-p1 1xPhospho [T20(100)]	transcript=TGGT1_304890-t26_1 | gene=TGGT1_304890 | organism=Toxoplasma_gondii_GT1 | gene_product=hypothetical protein | transcript_product=hypothetical protein | location=TGGT1_chrIX:4852986-4857811(+) | protein_length=256 | sequence_SO=chromosome | SO=protein_coding_gene | is_pseudo=false	0	1314.64864	10	2.347	4.504	3.949	0.965	2.265	4.346	3.81	3.502	4.912	4.416	1.23	2.17	1.98	-0.05	1.18	2.12	1.93	1.81	2.3	2.14	0.116587891	0.076458241	0.036449565	0.928425847	0.334876877	0.058304676	0.182920071	0.04688318	0.028065488	0.041669963	0.894600223
	High	VATFEEVMER	[R].VATFEEVMER.[N]	1xOxidation [M8]; 1xTMTpro [N-Term]; 1xPhospho [T3(100)]	1xOxidation [M8]; 1xTMTpro [N-Term]; 1xPhospho [T3(100)]	0.000836961	0.000185928	1	1	7	TGGT1_234310	TGGT1_234310-t26_1-p1 [26-35]	TGGT1_234310-t26_1-p1 1xPhospho [T28(100)]	TGGT1_234310-t26_1-p1 1xPhospho [T28(100)]	transcript=TGGT1_234310-t26_1 | gene=TGGT1_234310 | organism=Toxoplasma_gondii_GT1 | gene_product=PP28 domain-containing protein [Source:UniProtKB/TrEMBL;Acc:S7UVT4] | transcript_product=hypothetical protein | location=TGGT1_chrX:4195728-4198221(+) | protein_length=176 | sequence_SO=chromosome | SO=protein_coding_gene | is_pseudo=false	0	1610.74564	10	0.822	2.335	3.869	1.298	1.067	3.031	5.022	1.588	3.971	5.874	-0.28	1.22	1.95	0.38	0.09	1.6	2.33	0.67	1.99	2.55	0.21489787	0.227548116	0.155998661	0.084555146	0.304835461	0.158482689	0.118347753	0.200428883	0.07928917	0.094649322	0.900210906
	High	GASFVEEAR	[R].GASFVEEAR.[R]	1xTMTpro [N-Term]; 1xPhospho [S3(100)]	1xTMTpro [N-Term]; 1xPhospho [S3(100)]	0.000671281	0.000125562	1	1	4	TGGT1_214260	TGGT1_214260-t26_1-p1 [1322-1330]	TGGT1_214260-t26_1-p1 1xPhospho [S1324(100)]	TGGT1_214260-t26_1-p1 1xPhospho [S1324(100)]	transcript=TGGT1_214260-t26_1 | gene=TGGT1_214260 | organism=Toxoplasma_gondii_GT1 | gene_product=PPDK_N domain-containing protein [Source:UniProtKB/TrEMBL;Acc:S7UQ91] | transcript_product=putative alpha-glucan water dikinase 1 | location=TGGT1_chrX:6069350-6083963(+) | protein_length=1715 | sequence_SO=chromosome | SO=protein_coding_gene | is_pseudo=false	0	1349.64216	9	1.14	3.42	4.495	1.206	1.375	4.126	5.423	1.874	4.819	5.719	0.19	1.77	2.17	0.27	0.46	2.04	2.44	0.91	2.27	2.52	0.472272489	0.114380422	0.079106983	0.232303992	0.095839481	0.06787988	0.043641686	0.075376716	0.023283453	0.025248121	0.91907659
	High	VHPELPHSLSAPLVGSVASVK	[R].VHPELPHSLSAPLVGSVASVK.[T]	1xTMTpro [K21]; 1xTMTpro [N-Term]; 1xPhospho [S10(99.5)]	1xTMTpro [K21]; 1xTMTpro [N-Term]; 1xPhospho [S8(0.5); S10(99.5); S16(0); S19(0)]	6.57e-09	5.35e-05	1	1	1	TGGT1_258350	TGGT1_258350-t26_1-p1 [180-200]	TGGT1_258350-t26_1-p1 1xPhospho [S187(0.5); S189(99.5); S195(0); S198(0)]	TGGT1_258350-t26_1-p1 1xPhospho [S189(99.5)]	transcript=TGGT1_258350-t26_1 | gene=TGGT1_258350 | organism=Toxoplasma_gondii_GT1 | gene_product=hypothetical protein | transcript_product=hypothetical protein | location=TGGT1_chrVIIb:3425993-3430394(-) | protein_length=922 | sequence_SO=chromosome | SO=protein_coding_gene | is_pseudo=false	0	2812.56179	21	1.363	2.038	2.621	1.36	1.855	2.773	3.566	2.207	2.872	3.518	0.45	1.03	1.39	0.44	0.89	1.47	1.83	1.14	1.52	1.81	0.003533347	0.093610506	0.129251208	0.344147176	0.183338435	0.049361102	0.006842288	0.070876558	0.059183232	0.01610506	0.894600223
	High	DSVGSR	[K].DSVGSR.[L]	1xTMTpro [N-Term]; 1xPhospho [S2(100)]	1xTMTpro [N-Term]; 1xPhospho [S2(100); S5(0)]	0.0562751	0.00412943	1	1	1	TGGT1_251770	TGGT1_251770-t26_1-p1 [1035-1040]	TGGT1_251770-t26_1-p1 1xPhospho [S1036(100); S1039(0)]	TGGT1_251770-t26_1-p1 1xPhospho [S1036(100)]	transcript=TGGT1_251770-t26_1 | gene=TGGT1_251770 | organism=Toxoplasma_gondii_GT1 | gene_product=hypothetical protein | transcript_product=hypothetical protein | location=TGGT1_chrXII:5493972-5500465(-) | protein_length=1265 | sequence_SO=chromosome | SO=protein_coding_gene | is_pseudo=false	0	1004.47331	6	1.323	2.655	2.386	1.225	1.621	3.251	2.922	2.705	3.692	3.001	0.4	1.41	1.25	0.29	0.7	1.7	1.55	1.44	1.88	1.59	0.272784404	0.009684619	0.115345906	0.457573833	0.064761056	0.102820292	0.01062722	0.055478325	0.104132505	0.070114533	0.904438946
	High	NLSKEDLAPVVGFK	[R].NLSKEDLAPVVGFK.[A]	2xTMTpro [K4; K14]; 1xTMTpro [N-Term]; 1xPhospho [S3(100)]	2xTMTpro [K4; K14]; 1xTMTpro [N-Term]; 1xPhospho [S3(100)]	1.32e-08	5.35e-05	1	1	1	TGGT1_206380	TGGT1_206380-t26_1-p1 [1804-1817]	TGGT1_206380-t26_1-p1 1xPhospho [S1806(100)]	TGGT1_206380-t26_1-p1 1xPhospho [S1806(100)]	transcript=TGGT1_206380-t26_1 | gene=TGGT1_206380 | organism=Toxoplasma_gondii_GT1 | gene_product=hypothetical protein | transcript_product=hypothetical protein | location=TGGT1_chrVIIa:1008034-1018085(+) | protein_length=2455 | sequence_SO=chromosome | SO=protein_coding_gene | is_pseudo=false	1	2509.42474	14	1.976	4.453	4.331	0.927	1.832	4.128	4.015	2.544	4.601	4.278	0.98	2.15	2.11	-0.11	0.87	2.05	2.01	1.35	2.2	2.1	0.160513278	0.09979329	0.094271337	0.850014715	0.14504084	0.0357524	0.044400823	0.115133523	0.034730932	0.027749925	0.895982843
	High	TSLLSAEQRESPR	[R].TSLLSAEQRESPR.[F]	1xTMTpro [N-Term]; 2xPhospho [S2(99.5); S11(100)]	1xTMTpro [N-Term]; 2xPhospho [T1(0.5); S2(99.5); S5(0); S11(100)]	0.00139249	0.000185928	1	1	3	TGGT1_238130	TGGT1_238130-t26_1-p1 [57-69]	TGGT1_238130-t26_1-p1 2xPhospho [T57(0.5); S58(99.5); S61(0); S67(100)]	TGGT1_238130-t26_1-p1 2xPhospho [S58(99.5); S67(100)]	transcript=TGGT1_238130-t26_1 | gene=TGGT1_238130 | organism=Toxoplasma_gondii_GT1 | gene_product=hypothetical protein | transcript_product=hypothetical protein | location=TGGT1_chrVI:73154-75044(-) | protein_length=385 | sequence_SO=chromosome | SO=protein_coding_gene | is_pseudo=false	1	1937.9054	13	1.368	4.057	3.366	0.951	1.301	3.859	3.201	2.832	5.129	3.858	0.45	2.02	1.75	-0.07	0.38	1.95	1.68	1.5	2.36	1.95	0.433859411	0.0428046	0.116395393	0.755448235	0.292534046	0.013941067	0.05486659	0.079661627	0.03120833	0.095545404	0.911502159
	High	GADYCDQRPLLANLESR	[R].GADYCDQRPLLANLESR.[A]	1xMethylthio [C5]; 1xTMTpro [N-Term]; 1xPhospho [S16(100)]	1xMethylthio [C5]; 1xTMTpro [N-Term]; 1xPhospho [Y4(0); S16(100)]	0.0281135	0.00230228	1	1	2	TGGT1_226700	TGGT1_226700-t26_1-p1 [272-288]	TGGT1_226700-t26_1-p1 1xMethylthio [C276]; 1xPhospho [Y275(0); S287(100)]	TGGT1_226700-t26_1-p1 1xMethylthio [C276]; 1xPhospho [S287(100)]	transcript=TGGT1_226700-t26_1 | gene=TGGT1_226700 | organism=Toxoplasma_gondii_GT1 | gene_product=TNase-like domain-containing protein [Source:UniProtKB/TrEMBL;Acc:S7UX03] | transcript_product=putative nuclease | location=TGGT1_chrX:1334516-1336804(+) | protein_length=449 | sequence_SO=chromosome | SO=protein_coding_gene | is_pseudo=false	0	2351.08443	17	1.188	2.349	2.557	1.624	1.93	3.816	4.155	1.887	3.15	3.537	0.25	1.23	1.35	0.7	0.95	1.93	2.05	0.92	1.66	1.82	0.689131097	0.370378138	0.338849496	0.290625697	0.0829399	0.150880511	0.138471317	0.051370648	0.020039786	0.199032739	0.953079597
	High	DHSFVTTR	[R].DHSFVTTR.[Q]	1xTMTpro [N-Term]; 1xPhospho [S3(100)]	1xTMTpro [N-Term]; 1xPhospho [S3(100); T6(0); T7(0)]	0.000103699	5.35e-05	1	1	10	TGGT1_232080	TGGT1_232080-t26_1-p1 [1645-1652]	TGGT1_232080-t26_1-p1 1xPhospho [S1647(100); T1650(0); T1651(0)]	TGGT1_232080-t26_1-p1 1xPhospho [S1647(100)]	transcript=TGGT1_232080-t26_1 | gene=TGGT1_232080 | organism=Toxoplasma_gondii_GT1 | gene_product=Chorein_N domain-containing protein [Source:UniProtKB/TrEMBL;Acc:S7WJ08] | transcript_product=hypothetical protein | location=TGGT1_chrVIII:1804634-1839298(-) | protein_length=10329 | sequence_SO=chromosome | SO=protein_coding_gene | is_pseudo=false	0	1346.6425	8	1.187	1.448	2.201	1.437	1.705	2.081	3.162	1.904	3.227	3.225	0.25	0.53	1.14	0.52	0.77	1.06	1.66	0.93	1.69	1.69	0.012466536	0.276055346	0.14029714	0.071862206	0.044907529	0.179775317	0.07468598	0.011463191	0.07507662	0.041329038	0.894600223
	High	SVSALLHGDSGPSEGFDDAHGK	[R].SVSALLHGDSGPSEGFDDAHGK.[A]	1xTMTpro [K22]; 1xTMTpro [N-Term]; 3xPhospho [S1(100); S10(100); S13(100)]	1xTMTpro [K22]; 1xTMTpro [N-Term]; 3xPhospho [S1(100); S3(0); S10(100); S13(100)]	1.06e-10	5.35e-05	1	1	7	TGGT1_228200	TGGT1_228200-t26_1-p1 [86-107]	TGGT1_228200-t26_1-p1 3xPhospho [S86(100); S88(0); S95(100); S98(100)]	TGGT1_228200-t26_1-p1 3xPhospho [S86(100); S95(100); S98(100)]	transcript=TGGT1_228200-t26_1 | gene=TGGT1_228200 | organism=Toxoplasma_gondii_GT1 | gene_product=Vacuolar (H+)-atpase g subunit protein [Source:UniProtKB/TrEMBL;Acc:S7UWY3] | transcript_product=vacuolar (h+)-atpase g subunit protein | location=TGGT1_chrX:405994-408881(-) | protein_length=483 | sequence_SO=chromosome | SO=protein_coding_gene | is_pseudo=false	0	3031.31325	22	1.366	1.925	2.259	1.869	2.554	3.598	4.223	2.453	2.915	3.358	0.45	0.94	1.18	0.9	1.35	1.85	2.08	1.29	1.54	1.75	0.276397795	0.206997477	0.117443296	0.062116539	0.056522293	0.078912029	0.040095689	0.008102795	0.057048788	0.022296472	0.904438946
	High	GDTVFVGSR	[R].GDTVFVGSR.[R]	1xTMTpro [N-Term]; 1xPhospho [T3(100)]	1xTMTpro [N-Term]; 1xPhospho [T3(100); S8(0)]	0.000796677	0.000125562	1	1	3	TGGT1_306020	TGGT1_306020-t26_1-p1 [7745-7753]	TGGT1_306020-t26_1-p1 1xPhospho [T7747(100); S7752(0)]	TGGT1_306020-t26_1-p1 1xPhospho [T7747(100)]	transcript=TGGT1_306020-t26_1 | gene=TGGT1_306020 | organism=Toxoplasma_gondii_GT1 | gene_product=hypothetical protein | transcript_product=hypothetical protein | location=TGGT1_chrIX:5506123-5536326(+) | protein_length=8858 | sequence_SO=chromosome | SO=protein_coding_gene | is_pseudo=false	0	1321.64725	9	1.795	2.441	2.483	1.059	1.9	2.585	2.63	2.987	3.231	2.792	0.84	1.29	1.31	0.08	0.93	1.37	1.39	1.58	1.69	1.48	0.251470956	0.105373259	0.082393253	0.090556254	0.238102667	0.104481775	0.082878074	0.00654022	0.040246443	0.01460424	0.900210906
	High	AGGGEQEWNGPHNASSYK	[R].AGGGEQEWNGPHNASSYK.[S]	1xTMTpro [K18]; 1xTMTpro [N-Term]; 1xPhospho [S15(99.7)]	1xTMTpro [K18]; 1xTMTpro [N-Term]; 1xPhospho [S15(99.7); S16(0.3); Y17(0)]	3.45e-11	5.35e-05	1	1	4	TGGT1_232780	TGGT1_232780-t26_1-p1 [239-256]	TGGT1_232780-t26_1-p1 1xPhospho [S253(99.7); S254(0.3); Y255(0)]	TGGT1_232780-t26_1-p1 1xPhospho [S253(99.7)]	transcript=TGGT1_232780-t26_1 | gene=TGGT1_232780 | organism=Toxoplasma_gondii_GT1 | gene_product=hypothetical protein | transcript_product=hypothetical protein | location=TGGT1_chrVIII:2255308-2260311(-) | protein_length=713 | sequence_SO=chromosome | SO=protein_coding_gene | is_pseudo=false	0	2577.2015	18	2.748	3.108	2.031	0.99	2.72	3.077	2.011	3.676	3.44	2.248	1.46	1.64	1.02	-0.01	1.44	1.62	1.01	1.88	1.78	1.17	0.179808737	0.089362501	0.196338221	0.895816992	0.216447044	0.123543516	0.247703143	0.005051505	0.020734205	0.035967606	0.900210906
	High	KQTGTSSASSSR	[R].KQTGTSSASSSR.[R]	1xTMTpro [K1]; 1xTMTpro [N-Term]; 1xPhospho [T3(100)]	1xTMTpro [K1]; 1xTMTpro [N-Term]; 1xPhospho [T3(100); T5(0); S6(0); S7(0); S9(0); S10(0); S11(0)]	0.0348503	0.00305253	1	1	1	TGGT1_229390	TGGT1_229390-t26_1-p1 [722-733]	TGGT1_229390-t26_1-p1 1xPhospho [T724(100); T726(0); S727(0); S728(0); S730(0); S731(0); S732(0)]	TGGT1_229390-t26_1-p1 1xPhospho [T724(100)]	transcript=TGGT1_229390-t26_1 | gene=TGGT1_229390 | organism=Toxoplasma_gondii_GT1 | gene_product=hypothetical protein | transcript_product=hypothetical protein | location=TGGT1_chrVIII:223725-226619(+) | protein_length=964 | sequence_SO=chromosome | SO=protein_coding_gene | is_pseudo=false	1	1884.96719	12	1.628	2.69	3.73	1.876	3.054	5.047	6.998	3.703	9.578	10.492	0.7	1.43	1.9	0.91	1.61	2.34	2.81	1.89	3.26	3.39	0.423445964	0.168031709	0.111002505	0.384749169	0.029816295	0.065509705	0.066081181	0.140608791	0.051803393	0.080452394	0.911502159
	High	EAVPAQASVEAPTQDENSKDPPPLINHGFSR	[K].EAVPAQASVEAPTQDENSKDPPPLINHGFSR.[Y]	1xTMTpro [K19]; 1xTMTpro [N-Term]; 1xPhospho [S30(100)]	1xTMTpro [K19]; 1xTMTpro [N-Term]; 1xPhospho [S8(0); T13(0); S18(0); S30(100)]	3.63e-10	5.35e-05	1	1	9	TGGT1_212210	TGGT1_212210-t26_1-p1 [30-60]	TGGT1_212210-t26_1-p1 1xPhospho [S37(0); T42(0); S47(0); S59(100)]	TGGT1_212210-t26_1-p1 1xPhospho [S59(100)]	transcript=TGGT1_212210-t26_1 | gene=TGGT1_212210 | organism=Toxoplasma_gondii_GT1 | gene_product=hypothetical protein | transcript_product=hypothetical protein | location=TGGT1_chrX:3883183-3884263(-) | protein_length=280 | sequence_SO=chromosome | SO=protein_coding_gene | is_pseudo=false	1	3989.989	31	0.991	1.868	2.573	1.421	1.408	2.653	3.656	1.725	3.799	3.995	-0.01	0.9	1.36	0.51	0.49	1.41	1.87	0.79	1.93	2	0.979919254	0.37207574	0.283859611	0.490652827	0.084097412	0.047037354	0.054261534	0.037249571	0.022431218	0.031224049	0.995970589
	High	HVGTMAEQYAGR	[R].HVGTMAEQYAGR.[V]	1xTMTpro [N-Term]; 1xPhospho [T4(100)]	1xTMTpro [N-Term]; 1xPhospho [T4(100); Y9(0)]	8.65e-08	5.35e-05	1	1	4	TGGT1_269260	TGGT1_269260-t26_1-p1 [366-377]	TGGT1_269260-t26_1-p1 1xPhospho [T369(100); Y374(0)]	TGGT1_269260-t26_1-p1 1xPhospho [T369(100)]	transcript=TGGT1_269260-t26_1 | gene=TGGT1_269260 | organism=Toxoplasma_gondii_GT1 | gene_product=hypothetical protein | transcript_product=hypothetical protein | location=TGGT1_chrVIII:5955672-5958237(-) | protein_length=648 | sequence_SO=chromosome | SO=protein_coding_gene | is_pseudo=false	0	1703.78957	12	3.164	3.318	3.16	0.973	3.077	3.228	3.074	2.975	3.374	3.482	1.66	1.73	1.66	-0.04	1.62	1.69	1.62	1.57	1.75	1.8	0.024088849	0.055762571	0.02463446	0.835807734	0.083656848	0.000196142	0.034225515	0.003116522	0.009345247	0.068084925	0.894600223
	High	ISKEESFYSGNSNSLR	[K].ISKEESFYSGNSNSLR.[D]	1xTMTpro [K3]; 1xTMTpro [N-Term]; 1xPhospho [S6(100)]	1xTMTpro [K3]; 1xTMTpro [N-Term]; 1xPhospho [S2(0); S6(100); Y8(0); S9(0); S12(0); S14(0)]	1.7e-06	5.35e-05	1	1	1	TGGT1_293190	TGGT1_293190-t26_1-p1 [251-266]	TGGT1_293190-t26_1-p1 1xPhospho [S252(0); S256(100); Y258(0); S259(0); S262(0); S264(0)]	TGGT1_293190-t26_1-p1 1xPhospho [S256(100)]	transcript=TGGT1_293190-t26_1 | gene=TGGT1_293190 | organism=Toxoplasma_gondii_GT1 | gene_product=IPPc domain-containing protein [Source:UniProtKB/TrEMBL;Acc:A0A125YFF1] | transcript_product=endonuclease/exonuclease/phosphatase family protein | location=TGGT1_chrIa:133494-141236(+) | protein_length=682 | sequence_SO=chromosome | SO=protein_coding_gene | is_pseudo=false	1	2506.24705	16	2.11	4.183	4.295	0.793	1.672	3.316	3.404	2.485	3.005	3.492	1.08	2.06	2.1	-0.34	0.74	1.73	1.77	1.31	1.59	1.8	0.153376006	0.061718153	0.014445219	0.105358461	0.259686608	0.093835796	0.037310616	0.061643409	0.003504433	0.078335238	0.894600223
	High	VKTEDLKPTEADPAAPANLSPDEEQK	[K].VKTEDLKPTEADPAAPANLSPDEEQK.[L]	3xTMTpro [K2; K7; K26]; 1xTMTpro [N-Term]; 1xPhospho [T3(100)]	3xTMTpro [K2; K7; K26]; 1xTMTpro [N-Term]; 1xPhospho [T3(100); T9(0); S20(0)]	1.68e-14	5.35e-05	1	1	1	TGGT1_264770	TGGT1_264770-t26_1-p1 [277-302]	TGGT1_264770-t26_1-p1 1xPhospho [T279(100); T285(0); S296(0)]	TGGT1_264770-t26_1-p1 1xPhospho [T279(100)]	transcript=TGGT1_264770-t26_1 | gene=TGGT1_264770 | organism=Toxoplasma_gondii_GT1 | gene_product=hypothetical protein | transcript_product=hypothetical protein | location=TGGT1_chrIX:1857065-1859396(+) | protein_length=377 | sequence_SO=chromosome | SO=protein_coding_gene | is_pseudo=false	1	4090.17379	26	1.33	1.663	2.966	1.459	1.94	2.425	4.326	1.58	3.01	5.152	0.41	0.73	1.57	0.54	0.96	1.28	2.11	0.66	1.59	2.37	0.428034984	0.058908259	0.135160455	0.064405453	0.176661729	0.06125187	0.084696223	0.160369164	0.053550825	0.088214819	0.911502159
	High	RESLQLAGSACAPGPVAGPR	[R].RESLQLAGSACAPGPVAGPR.[S]	1xMethylthio [C11]; 1xTMTpro [N-Term]; 1xPhospho [S3(100)]	1xMethylthio [C11]; 1xTMTpro [N-Term]; 1xPhospho [S3(100); S9(0)]	1.85e-14	5.35e-05	1	1	2	TGGT1_260550	TGGT1_260550-t26_1-p1 [416-435]	TGGT1_260550-t26_1-p1 1xMethylthio [C426]; 1xPhospho [S418(100); S424(0)]	TGGT1_260550-t26_1-p1 1xMethylthio [C426]; 1xPhospho [S418(100)]	transcript=TGGT1_260550-t26_1 | gene=TGGT1_260550 | organism=Toxoplasma_gondii_GT1 | gene_product=N-acetyltransferase domain-containing protein [Source:UniProtKB/TrEMBL;Acc:S7WEK3] | transcript_product=acetyltransferase, GNAT family protein | location=TGGT1_chrVIIb:2140000-2142273(-) | protein_length=757 | sequence_SO=chromosome | SO=protein_coding_gene | is_pseudo=false	1	2367.16335	20	0.76	1.344	1.307	1.921	1.46	2.582	2.511	1.462	3.444	5.165	-0.4	0.43	0.39	0.94	0.55	1.37	1.33	0.55	1.78	2.37	0.375744122	0.60822487	0.749858346	0.25753613	0.157669766	0.092391157	0.2409459	0.167267194	0.006616927	0.112912186	0.909509357
	High	DDTHEITHRFSR	[R].DDTHEITHRFSR.[L]	1xTMTpro [N-Term]; 1xPhospho [S11(99.6)]	1xTMTpro [N-Term]; 1xPhospho [T3(0); T7(0.4); S11(99.6)]	0.00552365	0.000852399	1	1	8	TGGT1_258780	TGGT1_258780-t26_1-p1 [22-33]	TGGT1_258780-t26_1-p1 1xPhospho [T24(0); T28(0.4); S32(99.6)]	TGGT1_258780-t26_1-p1 1xPhospho [S32(99.6)]	transcript=TGGT1_258780-t26_1 | gene=TGGT1_258780 | organism=Toxoplasma_gondii_GT1 | gene_product=OTU domain-containing protein [Source:UniProtKB/TrEMBL;Acc:S7UZ34] | transcript_product=OTU family cysteine protease | location=TGGT1_chrVIIb:3153619-3154710(-) | protein_length=363 | sequence_SO=chromosome | SO=protein_coding_gene | is_pseudo=false	1	1897.88771	12	1.937	4.042	3.152	0.791	1.532	3.198	2.494	2.185	5.202	3.475	0.95	2.02	1.66	-0.34	0.62	1.68	1.32	1.13	2.38	1.8	0.196779529	0.183503039	0.299869258	0.713894366	0.363747381	0.03905205	0.068781203	0.203165353	0.02434612	0.116624574	0.900210906
	High	SLFAWVR	[R].SLFAWVR.[R]	1xTMTpro [N-Term]; 1xPhospho [S1(100)]	1xTMTpro [N-Term]; 1xPhospho [S1(100)]	0.00405425	0.000599384	1	1	2	TGGT1_253560	TGGT1_253560-t26_1-p1 [279-285]	TGGT1_253560-t26_1-p1 1xPhospho [S279(100)]	TGGT1_253560-t26_1-p1 1xPhospho [S279(100)]	transcript=TGGT1_253560-t26_1 | gene=TGGT1_253560 | organism=Toxoplasma_gondii_GT1 | gene_product=hypothetical protein | transcript_product=hypothetical protein | location=TGGT1_chrIII:1008714-1014747(-) | protein_length=1904 | sequence_SO=chromosome | SO=protein_coding_gene | is_pseudo=false	0	1262.66178	7	0.976	1.82	2.393	1.543	1.506	2.809	3.693	1.951	2.966	3.067	-0.03	0.86	1.26	0.63	0.59	1.49	1.88	0.96	1.57	1.62	0.914360097	0.275342039	0.16479067	0.091338065	0.17477902	0.129998609	0.08162076	0.028650747	0.041701985	0.002089404	0.988560878
	High	GMSAILPMEDEVEETWAVMR	[R].GMSAILPMEDEVEETWAVMR.[G]	1xOxidation [M8]; 1xTMTpro [N-Term]; 1xPhospho [S3(100)]	1xOxidation [M8]; 1xTMTpro [N-Term]; 1xPhospho [S3(100); T15(0)]	1.04e-10	5.35e-05	1	1	6	TGGT1_271930	TGGT1_271930-t26_1-p1 [105-124]	TGGT1_271930-t26_1-p1 1xPhospho [S107(100); T119(0)]	TGGT1_271930-t26_1-p1 1xPhospho [S107(100)]	transcript=TGGT1_271930-t26_1 | gene=TGGT1_271930 | organism=Toxoplasma_gondii_GT1 | gene_product=hypothetical protein | transcript_product=hypothetical protein | location=TGGT1_chrVIII:4274565-4276322(+) | protein_length=234 | sequence_SO=chromosome | SO=protein_coding_gene | is_pseudo=false	0	2694.21854	20	1.35	2.402	2.547	1.184	1.598	2.844	3.016	1.743	2.885	2.889	0.43	1.26	1.35	0.24	0.68	1.51	1.59	0.8	1.53	1.53	0.217294443	0.075398446	0.025843366	0.057707726	0.161938398	0.072545354	0.030732752	0.016888039	0.028107431	0.055972074	0.900210906
	High	MKGTLSADQGR	[K].MKGTLSADQGR.[S]	1xTMTpro [K2]; 1xTMTpro [N-Term]; 1xPhospho [T4(100)]	1xTMTpro [K2]; 1xTMTpro [N-Term]; 1xPhospho [T4(100); S6(0)]	0.0191433	0.00190508	1	1	1	TGGT1_232030	TGGT1_232030-t26_1-p1 [141-151]	TGGT1_232030-t26_1-p1 1xPhospho [T144(100); S146(0)]	TGGT1_232030-t26_1-p1 1xPhospho [T144(100)]	transcript=TGGT1_232030-t26_1 | gene=TGGT1_232030 | organism=Toxoplasma_gondii_GT1 | gene_product=hypothetical protein | transcript_product=hypothetical protein | location=TGGT1_chrVIII:1768528-1771709(+) | protein_length=208 | sequence_SO=chromosome | SO=protein_coding_gene | is_pseudo=false	1	1851.96435	11	1.629	3.178	4.622	0.957	1.56	3.042	4.424	1.454	3.238	4.747	0.7	1.67	2.21	-0.06	0.64	1.6	2.15	0.54	1.7	2.25	0.099453385	0.03953113	0.105965124	0.280235728	0.137451162	0.029332051	0.100441584	0.353501281	0.067680013	0.090715961	0.894600223
	High	FSSSALGESSDKTESDDRR	[K].FSSSALGESSDKTESDDRR.[V]	1xTMTpro [K12]; 1xTMTpro [N-Term]; 1xPhospho [S2(100)]	1xTMTpro [K12]; 1xTMTpro [N-Term]; 1xPhospho [S2(100); S3(0); S4(0); S9(0); S10(0); T13(0); S15(0)]	1.53e-10	5.35e-05	1	1	2	TGGT1_312622	TGGT1_312622-t26_1-p1 [697-715]	TGGT1_312622-t26_1-p1 1xPhospho [S698(100); S699(0); S700(0); S705(0); S706(0); T709(0); S711(0)]	TGGT1_312622-t26_1-p1 1xPhospho [S698(100)]	transcript=TGGT1_312622-t26_1 | gene=TGGT1_312622 | organism=Toxoplasma_gondii_GT1 | gene_product=DUF803 domain-containing protein [Source:UniProtKB/TrEMBL;Acc:S7UTD5] | transcript_product=DUF803 domain-containing protein | location=TGGT1_chrXI:2792522-2800888(-) | protein_length=814 | sequence_SO=chromosome | SO=protein_coding_gene | is_pseudo=false	2	2762.31257	19	1.405	2.361	2.53	1.162	1.633	2.745	2.94	1.824	2.71	3.362	0.49	1.24	1.34	0.22	0.71	1.46	1.56	0.87	1.44	1.75	0.147614029	0.145623844	0.207839831	0.506962305	0.094620333	0.029162106	0.094032827	0.08059007	0.030661838	0.068599057	0.894600223
	High	NLLLASFR	[R].NLLLASFR.[V]	1xTMTpro [N-Term]; 1xPhospho [S6(100)]	1xTMTpro [N-Term]; 1xPhospho [S6(100)]	0.0156566	0.00173699	1	1	1	TGGT1_266830	TGGT1_266830-t26_1-p1 [3652-3659]	TGGT1_266830-t26_1-p1 1xPhospho [S3657(100)]	TGGT1_266830-t26_1-p1 1xPhospho [S3657(100)]	transcript=TGGT1_266830-t26_1 | gene=TGGT1_266830 | organism=Toxoplasma_gondii_GT1 | gene_product=Sec7 domain-containing protein [Source:UniProtKB/TrEMBL;Acc:S7UG59] | transcript_product=Sec7 domain-containing protein | location=TGGT1_chrIX:771005-786577(-) | protein_length=3987 | sequence_SO=chromosome | SO=protein_coding_gene | is_pseudo=false	0	1317.7251	8	0.963	1.475	1.747	2.069	1.992	3.051	3.615	1.403	2.801	4.773	-0.05	0.56	0.8	1.05	0.99	1.61	1.85	0.49	1.49	2.25	0.878531101	0.368324951	0.399400422	0.165739816	0.002529641	0.034220418	0.103544411	0.070353924	0.069434848	0.017016467	0.983868747
	High	VGNNSETSGPYTHQATMGTAAYGSGR	[K].VGNNSETSGPYTHQATMGTAAYGSGR.[C]	1xTMTpro [N-Term]; 2xPhospho [T16(100); T19(100)]	1xTMTpro [N-Term]; 2xPhospho [S5(0); T7(0); S8(0); Y11(0); T12(0); T16(100); T19(100); Y22(0); S24(0)]	1.44e-14	5.35e-05	1	1	11	TGGT1_206690	TGGT1_206690-t26_1-p1 [323-348]	TGGT1_206690-t26_1-p1 2xPhospho [S327(0); T329(0); S330(0); Y333(0); T334(0); T338(100); T341(100); Y344(0); S346(0)]	TGGT1_206690-t26_1-p1 2xPhospho [T338(100); T341(100)]	transcript=TGGT1_206690-t26_1 | gene=TGGT1_206690 | organism=Toxoplasma_gondii_GT1 | gene_product=Glideosome-associated protein with multiple-membrane spans GAPM2B [Source:UniProtKB/TrEMBL;Acc:A0A125YVU7] | transcript_product=glideosome-associated protein with multiple-membrane spans GAPM2B | location=TGGT1_chrVIIa:697425-699242(+) | protein_length=426 | sequence_SO=chromosome | SO=protein_coding…	0	3078.29847	26	0.835	0.934	1.88	2.283	1.905	2.133	4.292	1.392	1.716	4.826	-0.26	-0.1	0.91	1.19	0.93	1.09	2.1	0.48	0.78	2.27	0.401291359	0.747594352	0.39822324	0.347341342	0.331101451	0.267337383	0.019773073	0.047194583	0.185473242	0.063704884	0.910538461
	High	SKPSQSAK	[K].SKPSQSAK.[S]	2xTMTpro [K2; K8]; 1xTMTpro [N-Term]; 1xPhospho [S1(99.8)]	2xTMTpro [K2; K8]; 1xTMTpro [N-Term]; 1xPhospho [S1(99.8); S4(0.2); S6(0)]	0.0382482	0.00337356	1	1	3	TGGT1_206590	TGGT1_206590-t26_1-p1 [166-173]	TGGT1_206590-t26_1-p1 1xPhospho [S166(99.8); S169(0.2); S171(0)]	TGGT1_206590-t26_1-p1 1xPhospho [S166(99.8)]	transcript=TGGT1_206590-t26_1 | gene=TGGT1_206590 | organism=Toxoplasma_gondii_GT1 | gene_product=Calcium-dependent protein kinase CDPK2A [Source:UniProtKB/TrEMBL;Acc:S7W2U0] | transcript_product=calcium-dependent protein kinase CDPK2A | location=TGGT1_chrVIIa:775466-782202(-) | protein_length=786 | sequence_SO=chromosome | SO=protein_coding_gene | is_pseudo=false	0	1825.04008	8	1.167	2.686	2.813	1.366	1.593	3.668	3.841	1.549	3.128	3.622	0.22	1.43	1.49	0.45	0.67	1.87	1.94	0.63	1.65	1.86	0.130428784	0.128023209	0.135543298	0.101633732	0.024796613	0.073733451	0.081563177	0.064179235	0.034502955	0.028807377	0.894600223
	High	TIFGITR	[K].TIFGITR.[H]	1xTMTpro [N-Term]; 1xPhospho [T1(100)]	1xTMTpro [N-Term]; 1xPhospho [T1(100); T6(0)]	0.0171746	0.00188037	1	1	1	TGGT1_308860	TGGT1_308860-t26_1-p1 [181-187]	TGGT1_308860-t26_1-p1 1xPhospho [T181(100); T186(0)]	TGGT1_308860-t26_1-p1 1xPhospho [T181(100)]	transcript=TGGT1_308860-t26_1 | gene=TGGT1_308860 | organism=Toxoplasma_gondii_GT1 | gene_product=hypothetical protein | transcript_product=hypothetical protein | location=TGGT1_chrXI:267813-271388(-) | protein_length=654 | sequence_SO=chromosome | SO=protein_coding_gene | is_pseudo=false	0	1191.64579	7	1.536	3.682	4.749	0.873	1.341	3.213	4.145	1.76	3.322	3.817	0.62	1.88	2.25	-0.2	0.42	1.68	2.05	0.82	1.73	1.93	0.539832079	0.197504068	0.145384139	0.795495285	0.164567867	0.004779295	0.021025785	0.065286986	0.029992616	0.066590326	0.929498133
	High	RSSDVHAVDHSGNVYK	[K].RSSDVHAVDHSGNVYK.[G]	1xTMTpro [K16]; 1xTMTpro [N-Term]; 1xPhospho [S/Y]	1xTMTpro [K16]; 1xTMTpro [N-Term]; 1xPhospho [S2(50); S3(50); S11(0); Y15(0)]	2.38e-14	5.35e-05	1	1	28	TGGT1_235470	TGGT1_235470-t26_1-p1 [19-34]			transcript=TGGT1_235470-t26_1 | gene=TGGT1_235470 | organism=Toxoplasma_gondii_GT1 | gene_product=Myosin motor domain-containing protein [Source:UniProtKB/TrEMBL;Acc:S7W634] | transcript_product=myosin A | location=TGGT1_chrX:4773284-4778894(+) | protein_length=831 | sequence_SO=chromosome | SO=protein_coding_gene | is_pseudo=false	1	2459.23241	16	2.811	3.523	3.797	0.816	2.294	2.875	3.099	2.722	2.646	2.803	1.49	1.82	1.92	-0.29	1.2	1.52	1.63	1.44	1.4	1.49	0.168750087	0.068043659	0.099254484	0.257598337	0.145798923	0.028989853	0.068812823	0.03424645	0.052500057	0.011843066	0.895982843
	High	YSTQPLGDSR	[R].YSTQPLGDSR.[S]	1xTMTpro [N-Term]; 1xPhospho [T3(99.5)]	1xTMTpro [N-Term]; 1xPhospho [Y1(0); S2(0.5); T3(99.5); S9(0)]	0.00121173	0.000185928	1	1	4	TGGT1_295620	TGGT1_295620-t26_1-p1 [27-36]	TGGT1_295620-t26_1-p1 1xPhospho [Y27(0); S28(0.5); T29(99.5); S35(0)]	TGGT1_295620-t26_1-p1 1xPhospho [T29(99.5)]	transcript=TGGT1_295620-t26_1 | gene=TGGT1_295620 | organism=Toxoplasma_gondii_GT1 | gene_product=C3H1-type domain-containing protein [Source:UniProtKB/TrEMBL;Acc:A0A125YIL5] | transcript_product=hypothetical protein | location=TGGT1_chrIa:1655687-1659951(+) | protein_length=1237 | sequence_SO=chromosome | SO=protein_coding_gene | is_pseudo=false	0	1507.7113	10	1.361	2.795	3.358	1.248	1.699	3.488	4.19	2.391	3.849	3.851	0.44	1.48	1.75	0.32	0.76	1.8	2.07	1.26	1.94	1.95	0.229984783	0.068588598	0.009449329	0.17895212	0.063022763	0.024073474	0.020402876	0.05119025	0.057250867	0.082571815	0.900210906
	High	RNSSSMLDASK	[R].RNSSSMLDASK.[L]	1xOxidation [M6]; 1xTMTpro [K11]; 1xTMTpro [N-Term]; 2xPhospho [S3(100); S4(99.5)]	1xOxidation [M6]; 1xTMTpro [K11]; 1xTMTpro [N-Term]; 2xPhospho [S3(100); S4(99.5); S5(0.5); S10(0)]	8.89e-05	5.35e-05	1	1	18	TGGT1_219690	TGGT1_219690-t26_1-p1 [124-134]	TGGT1_219690-t26_1-p1 2xPhospho [S126(100); S127(99.5); S128(0.5); S133(0)]	TGGT1_219690-t26_1-p1 2xPhospho [S126(100); S127(99.5)]	transcript=TGGT1_219690-t26_1 | gene=TGGT1_219690 | organism=Toxoplasma_gondii_GT1 | gene_product=hypothetical protein | transcript_product=hypothetical protein | location=TGGT1_chrXII:662698-665306(-) | protein_length=208 | sequence_SO=chromosome | SO=protein_coding_gene | is_pseudo=false	1	1979.91543	11	0.903	2.059	2.39	1.415	1.277	2.914	3.382	1.553	3.458	3.63	-0.15	1.04	1.26	0.5	0.35	1.54	1.76	0.63	1.79	1.86	0.85111071	0.124807209	0.100440821	0.336243177	0.476221601	0.035163862	0.033412662	0.310422945	0.056887187	0.025607107	0.978993388
	High	GMASVLQIVEHGR	[R].GMASVLQIVEHGR.[L]	1xTMTpro [N-Term]; 1xPhospho [S4(100)]	1xTMTpro [N-Term]; 1xPhospho [S4(100)]	0.00011954	5.35e-05	1	1	1	TGGT1_279420	TGGT1_279420-t26_1-p1 [455-467]	TGGT1_279420-t26_1-p1 1xPhospho [S458(100)]	TGGT1_279420-t26_1-p1 1xPhospho [S458(100)]	transcript=TGGT1_279420-t26_1 | gene=TGGT1_279420 | organism=Toxoplasma_gondii_GT1 | gene_product=hypothetical protein | transcript_product=hypothetical protein | location=TGGT1_chrIX:26421-30410(+) | protein_length=1329 | sequence_SO=chromosome | SO=protein_coding_gene | is_pseudo=false	0	1780.91002	13	1.721	3.556	2.92	0.881	1.516	3.134	2.574	2.537	3.419	2.761	0.78	1.83	1.55	-0.18	0.6	1.65	1.36	1.34	1.77	1.47	0.131303368	0.00880338	0.009469119	0.310998175	0.070644482	0.027630562	0.034460376	0.113738301	0.057820591	0.026803291	0.894600223
	High	YVPKDSVVPEEWK	[R].YVPKDSVVPEEWK.[R]	2xTMTpro [K4; K13]; 1xTMTpro [N-Term]; 1xPhospho [S6(100)]	2xTMTpro [K4; K13]; 1xTMTpro [N-Term]; 1xPhospho [Y1(0); S6(100)]	0.000718946	0.000125562	1	1	1	TGGT1_231640	TGGT1_231640-t26_1-p1 [214-226]	TGGT1_231640-t26_1-p1 1xPhospho [Y214(0); S219(100)]	TGGT1_231640-t26_1-p1 1xPhospho [S219(100)]	transcript=TGGT1_231640-t26_1 | gene=TGGT1_231640 | organism=Toxoplasma_gondii_GT1 | gene_product=Alveolin domain containing intermediate filament IMC1 [Source:UniProtKB/TrEMBL;Acc:A0A125YFV6] | transcript_product=alveolin domain containing intermediate filament IMC1 | location=TGGT1_chrVIII:1511977-1514752(+) | protein_length=609 | sequence_SO=chromosome | SO=protein_coding_gene | is_pseudo=false	1	2568.3931	13	1.406	2.15	1.938	1.195	1.68	2.569	2.316	2.807	4.806	4.055	0.49	1.1	0.95	0.26	0.75	1.36	1.21	1.49	2.26	2.02	0.597070969	0.211589103	0.170250672	0.798969944	0.097698634	0.184008948	0.26001527	0.16760887	0.035316539	0.108084506	0.938699956
	High	GHLESLASSSR	[R].GHLESLASSSR.[V]	1xTMTpro [N-Term]; 1xPhospho [S8(99.5)]	1xTMTpro [N-Term]; 1xPhospho [S5(0); S8(99.5); S9(0.2); S10(0.2)]	1.86e-06	5.35e-05	1	1	8	TGGT1_269260	TGGT1_269260-t26_1-p1 [218-228]	TGGT1_269260-t26_1-p1 1xPhospho [S222(0); S225(99.5); S226(0.2); S227(0.2)]	TGGT1_269260-t26_1-p1 1xPhospho [S225(99.5)]	transcript=TGGT1_269260-t26_1 | gene=TGGT1_269260 | organism=Toxoplasma_gondii_GT1 | gene_product=hypothetical protein | transcript_product=hypothetical protein | location=TGGT1_chrVIII:5955672-5958237(-) | protein_length=648 | sequence_SO=chromosome | SO=protein_coding_gene | is_pseudo=false	0	1527.74875	11	2.44	2.689	2.508	0.968	2.362	2.603	2.427	3.134	2.445	2.165	1.29	1.43	1.33	-0.05	1.24	1.38	1.28	1.65	1.29	1.11	0.138561834	0.073415645	0.035003145	0.541280973	0.16967329	0.051319917	0.009540653	0.035152109	0.09966166	0.088941678	0.894600223
	High	SMSCVDTSNEK	[K].SMSCVDTSNEK.[V]	1xMethylthio [C4]; 1xTMTpro [K11]; 1xTMTpro [N-Term]; 1xPhospho [S3(99.8)]	1xMethylthio [C4]; 1xTMTpro [K11]; 1xTMTpro [N-Term]; 1xPhospho [S1(0.2); S3(99.8); T7(0); S8(0)]	0.000312833	5.35e-05	1	1	4	TGGT1_279380	TGGT1_279380-t26_1-p1 [13-23]	TGGT1_279380-t26_1-p1 1xMethylthio [C16]; 1xPhospho [S13(0.2); S15(99.8); T19(0); S20(0)]	TGGT1_279380-t26_1-p1 1xMethylthio [C16]; 1xPhospho [S15(99.8)]	transcript=TGGT1_279380-t26_1 | gene=TGGT1_279380 | organism=Toxoplasma_gondii_GT1 | gene_product=hypothetical protein | transcript_product=hypothetical protein | location=TGGT1_chrIX:50522-55380(+) | protein_length=320 | sequence_SO=chromosome | SO=protein_coding_gene | is_pseudo=false	0	1934.85546	11	1.993	2.9	2.12	0.986	1.965	2.858	2.089	2.61	2.453	1.825	1	1.54	1.08	-0.02	0.97	1.52	1.06	1.38	1.29	0.87	0.161911666	0.173650881	0.14511037	0.941845326	0.019307638	0.083793026	0.013330514	0.027530152	0.04469811	0.281090881	0.895982843
	High	SKETQDLDSK	[R].SKETQDLDSK.[G]	2xTMTpro [K2; K10]; 1xTMTpro [N-Term]; 1xPhospho [T4(99.6)]	2xTMTpro [K2; K10]; 1xTMTpro [N-Term]; 1xPhospho [S1(0.4); T4(99.6); S9(0)]	0.0361322	0.00323154	1	1	1	TGGT1_299100	TGGT1_299100-t26_1-p1 [1354-1363]	TGGT1_299100-t26_1-p1 1xPhospho [S1354(0.4); T1357(99.6); S1362(0)]	TGGT1_299100-t26_1-p1 1xPhospho [T1357(99.6)]	transcript=TGGT1_299100-t26_1 | gene=TGGT1_299100 | organism=Toxoplasma_gondii_GT1 | gene_product=hypothetical protein | transcript_product=hypothetical protein | location=TGGT1_chrIII:2162728-2169237(-) | protein_length=2169 | sequence_SO=chromosome | SO=protein_coding_gene | is_pseudo=false	1	2143.14639	10	1.075	3.05	4.276	0.982	1.055	2.994	4.198	1.58	3.15	4.713	0.1	1.61	2.1	-0.03	0.08	1.58	2.07	0.66	1.66	2.24	0.822272503	0.281890576	0.310170926	0.970244068	0.775193202	0.076583872	0.162203368	0.333306839	0.003070919	0.008911449	0.975778613
	High	FSSKRESTVGGSGTGHSQLGK	[R].FSSKRESTVGGSGTGHSQLGK.[S]	2xTMTpro [K4; K21]; 1xTMTpro [N-Term]; 2xPhospho [S/T]	2xTMTpro [K4; K21]; 1xTMTpro [N-Term]; 2xPhospho [S2(49.7); S3(49.7); S7(25.1); T8(25.1); S12(25.1); T14(25.1); S17(0)]	0.0141679	0.00159171	1	1	3	TGGT1_278660	TGGT1_278660-t26_1-p1 [77-97]			transcript=TGGT1_278660-t26_1 | gene=TGGT1_278660 | organism=Toxoplasma_gondii_GT1 | gene_product=Cation_ATPase_N domain-containing protein [Source:UniProtKB/TrEMBL;Acc:S7UZZ0] | transcript_product=putative P-type ATPase4 | location=TGGT1_chrXII:5863040-5875230(+) | protein_length=1338 | sequence_SO=chromosome | SO=protein_coding_gene | is_pseudo=false	2	3179.60677	21	2.7	2.557	1.97	1.099	2.966	2.809	2.164	2.97	3.07	2.718	1.43	1.35	0.98	0.14	1.57	1.49	1.11	1.57	1.62	1.44	0.053235767	0.003566748	0.028035476	0.156765896	0.062381004	0.011322474	0.005146439	0.071284381	0.109093012	0.061461514	0.894600223
	High	HSASMQQPR	[R].HSASMQQPR.[E]	1xTMTpro [N-Term]; 1xPhospho [S4(100)]	1xTMTpro [N-Term]; 1xPhospho [S2(0); S4(100)]	4.65e-06	5.35e-05	1	1	9	TGGT1_220360	TGGT1_220360-t26_1-p1 [429-437]	TGGT1_220360-t26_1-p1 1xPhospho [S430(0); S432(100)]	TGGT1_220360-t26_1-p1 1xPhospho [S432(100)]	transcript=TGGT1_220360-t26_1 | gene=TGGT1_220360 | organism=Toxoplasma_gondii_GT1 | gene_product=FAD binding domain-containing protein [Source:UniProtKB/TrEMBL;Acc:S7VVF3] | transcript_product=FAD binding domain-containing protein | location=TGGT1_chrV:222995-232671(+) | protein_length=1390 | sequence_SO=chromosome | SO=protein_coding_gene | is_pseudo=false	0	1425.66291	9	1.09	1.894	1.879	1.219	1.329	2.308	2.289	1.815	2.781	2.681	0.12	0.92	0.91	0.29	0.41	1.21	1.19	0.86	1.48	1.42	0.513996115	0.256694284	0.207638617	0.577252924	0.329901251	0.015153724	0.030152584	0.083535724	0.014600487	0.093498974	0.925813665
	High	RLSSLASTAK	[R].RLSSLASTAK.[A]	1xTMTpro [K10]; 1xTMTpro [N-Term]; 2xPhospho [S3(100); S4(100)]	1xTMTpro [K10]; 1xTMTpro [N-Term]; 2xPhospho [S3(100); S4(100); S7(0); T8(0)]	0.0611866	0.00470922	1	1	1	TGGT1_313020	TGGT1_313020-t26_1-p1 [998-1007]	TGGT1_313020-t26_1-p1 2xPhospho [S1000(100); S1001(100); S1004(0); T1005(0)]	TGGT1_313020-t26_1-p1 2xPhospho [S1000(100); S1001(100)]	transcript=TGGT1_313020-t26_1 | gene=TGGT1_313020 | organism=Toxoplasma_gondii_GT1 | gene_product=STAS domain-containing protein [Source:UniProtKB/TrEMBL;Acc:S7UTK8] | transcript_product=STAS domain-containing protein | location=TGGT1_chrXI:3003249-3012926(+) | protein_length=1120 | sequence_SO=chromosome | SO=protein_coding_gene | is_pseudo=false	1	1801.94699	10	1.972	2.343	2.032	1.043	2.056	2.443	2.119	2.098	2.154	3.134	0.98	1.23	1.02	0.06	1.04	1.29	1.08	1.07	1.11	1.65	0.275370594	0.04151526	0.122749915	0.874534831	0.090987202	0.183808539	0.060324971	0.008823489	0.147103497	0.055728012	0.904438946
	High	LNTLATR	[R].LNTLATR.[R]	1xTMTpro [N-Term]; 1xPhospho [T3(100)]	1xTMTpro [N-Term]; 1xPhospho [T3(100); T6(0)]	0.0149579	0.00168954	1	1	1	TGGT1_280410	TGGT1_280410-t26_1-p1 [727-733]	TGGT1_280410-t26_1-p1 1xPhospho [T729(100); T732(0)]	TGGT1_280410-t26_1-p1 1xPhospho [T729(100)]	transcript=TGGT1_280410-t26_1 | gene=TGGT1_280410 | organism=Toxoplasma_gondii_GT1 | gene_product=Phosphodiesterase [Source:UniProtKB/TrEMBL;Acc:S7UUL2] | transcript_product=3'5'-cyclic nucleotide phosphodiesterase domain-containing protein | location=TGGT1_chrVIIa:411701-421290(+) | protein_length=1085 | sequence_SO=chromosome | SO=protein_coding_gene | is_pseudo=false	0	1172.63596	7	1.889	2.89	2.291	0.962	1.818	2.781	2.204	2.822	2.492	2.899	0.92	1.53	1.2	-0.06	0.86	1.48	1.14	1.5	1.32	1.54	0.392681485	0.125691219	0.29820942	0.875490051	0.258139595	0.011018144	0.176443469	0.202947579	0.016162963	0.007484494	0.909509357
	High	VSADFSR	[R].VSADFSR.[A]	1xTMTpro [N-Term]; 1xPhospho [S2(100)]	1xTMTpro [N-Term]; 1xPhospho [S2(100); S6(0)]	0.0868421	0.00741284	1	1	2	TGGT1_278530	TGGT1_278530-t26_1-p1 [74-80]	TGGT1_278530-t26_1-p1 1xPhospho [S75(100); S79(0)]	TGGT1_278530-t26_1-p1 1xPhospho [S75(100)]	transcript=TGGT1_278530-t26_1 | gene=TGGT1_278530 | organism=Toxoplasma_gondii_GT1 | gene_product=HTH cro/C1-type domain-containing protein [Source:UniProtKB/TrEMBL;Acc:A0A125YYC2] | transcript_product=putative multiprotein bridging factor type 1 family transcriptional co-activator | location=TGGT1_chrXII:5951968-5953739(+) | protein_length=144 | sequence_SO=chromosome | SO=protein_coding_gene | …	0	1165.55737	7	0.824	1.092	1.487	2.807	2.313	3.067	4.174	2.366	2.27	4.377	-0.28	0.13	0.57	1.49	1.21	1.62	2.06	1.24	1.18	2.13	0.611800213	0.627800678	0.349770426	0.124900195	0.332551167	0.186836116	0.016796535	0.179341895	0.185888344	0.115660782	0.941733292
	High	GKSLEGGWLLK	[K].GKSLEGGWLLK.[S]	2xTMTpro [K2; K11]; 1xTMTpro [N-Term]; 1xPhospho [S3(100)]	2xTMTpro [K2; K11]; 1xTMTpro [N-Term]; 1xPhospho [S3(100)]	1.67e-06	5.35e-05	1	1	2	TGGT1_237280	TGGT1_237280-t26_1-p1 [1245-1255]	TGGT1_237280-t26_1-p1 1xPhospho [S1247(100)]	TGGT1_237280-t26_1-p1 1xPhospho [S1247(100)]	transcript=TGGT1_237280-t26_1 | gene=TGGT1_237280 | organism=Toxoplasma_gondii_GT1 | gene_product=Rab-GAP TBC domain-containing protein [Source:UniProtKB/TrEMBL;Acc:S7UQ40] | transcript_product=TLD protein | location=TGGT1_chrX:5711509-5719913(+) | protein_length=2190 | sequence_SO=chromosome | SO=protein_coding_gene | is_pseudo=false	1	2180.26605	11	1.827	2.107	2.435	1.217	2.224	2.565	2.964	2.146	2.318	3.252	0.87	1.08	1.28	0.28	1.15	1.36	1.57	1.1	1.21	1.7	0.017002327	0.053319717	0.031189427	0.476697592	0.155131578	0.162142789	0.081003045	0.151613014	0.083332369	0.07926252	0.894600223
	High	LSSYLQDIPLGFFQSR	[K].LSSYLQDIPLGFFQSR.[A]	1xTMTpro [N-Term]; 1xPhospho [S3(99.8)]	1xTMTpro [N-Term]; 1xPhospho [S2(0.2); S3(99.8); Y4(0); S15(0)]	2.79e-09	5.35e-05	1	1	1	TGGT1_258470	TGGT1_258470-t26_1-p1 [110-125]	TGGT1_258470-t26_1-p1 1xPhospho [S111(0.2); S112(99.8); Y113(0); S124(0)]	TGGT1_258470-t26_1-p1 1xPhospho [S112(99.8)]	transcript=TGGT1_258470-t26_1 | gene=TGGT1_258470 | organism=Toxoplasma_gondii_GT1 | gene_product=hypothetical protein | transcript_product=hypothetical protein | location=TGGT1_chrVIIb:3369823-3371292(+) | protein_length=284 | sequence_SO=chromosome | SO=protein_coding_gene | is_pseudo=false	0	2255.14325	16	2.16	3.651	3.299	0.98	2.116	3.577	3.233	2.921	3.804	2.015	1.11	1.87	1.72	-0.03	1.08	1.84	1.69	1.55	1.93	1.01	0.383657153	0.193634716	0.153952587	0.95163566	0.215078883	0.069674751	0.015190536	0.142474204	0.020327801	0.438116311	0.909509357
	High	LAVSHNTER	[R].LAVSHNTER.[T]	1xTMTpro [N-Term]; 1xPhospho [T7(100)]	1xTMTpro [N-Term]; 1xPhospho [S4(0); T7(100)]	2.57e-07	5.35e-05	1	1	7	TGGT1_215490	TGGT1_215490-t26_1-p1 [284-292]	TGGT1_215490-t26_1-p1 1xPhospho [S287(0); T290(100)]	TGGT1_215490-t26_1-p1 1xPhospho [T290(100)]	transcript=TGGT1_215490-t26_1 | gene=TGGT1_215490 | organism=Toxoplasma_gondii_GT1 | gene_product=Transporter, major facilitator family protein [Source:UniProtKB/TrEMBL;Acc:S7W572] | transcript_product=transporter, major facilitator family protein | location=TGGT1_chrX:6872539-6874346(+) | protein_length=534 | sequence_SO=chromosome | SO=protein_coding_gene | is_pseudo=false	0	1410.70616	9	0.994	1.98	1.845	1.351	1.342	2.674	2.492	1.613	3.385	3.028	-0.01	0.99	0.88	0.43	0.42	1.42	1.32	0.69	1.76	1.6	0.982895067	0.232782963	0.326983608	0.495228799	0.131902791	0.022403479	0.034349302	0.351190621	0.028335665	0.069196488	0.996394435
	High	RSTLPSQQEPSR	[R].RSTLPSQQEPSR.[Q]	1xTMTpro [N-Term]; 1xPhospho [T3(100)]	1xTMTpro [N-Term]; 1xPhospho [S2(0); T3(100); S6(0); S11(0)]	0.000318987	5.35e-05	1	1	4	TGGT1_221390	TGGT1_221390-t26_1-p1 [473-484]	TGGT1_221390-t26_1-p1 1xPhospho [S474(0); T475(100); S478(0); S483(0)]	TGGT1_221390-t26_1-p1 1xPhospho [T475(100)]	transcript=TGGT1_221390-t26_1 | gene=TGGT1_221390 | organism=Toxoplasma_gondii_GT1 | gene_product=hypothetical protein | transcript_product=hypothetical protein | location=TGGT1_chrII:286177-292066(-) | protein_length=875 | sequence_SO=chromosome | SO=protein_coding_gene | is_pseudo=false	1	1769.88664	12	7.474	3.349	2.049	0.75	5.609	2.513	1.537	6.473	2.376	2.013	2.9	1.74	1.03	-0.41	2.49	1.33	0.62	2.69	1.25	1.01	0.108073276	0.33150212	0.649020201	0.751470837	0.128468816	0.003065922	0.527332339	0.050050006	0.317867286	0.178192121	0.894600223
	High	KNSTCGQIVGDITEK	[K].KNSTCGQIVGDITEK.[A]	1xMethylthio [C5]; 2xTMTpro [K1; K15]; 1xTMTpro [N-Term]; 1xPhospho [S3(99.8)]	1xMethylthio [C5]; 2xTMTpro [K1; K15]; 1xTMTpro [N-Term]; 1xPhospho [S3(99.8); T4(0.3); T13(0)]	2.24e-05	5.35e-05	1	1	1	TGGT1_239830	TGGT1_239830-t26_1-p1 [95-109]	TGGT1_239830-t26_1-p1 1xMethylthio [C99]; 1xPhospho [S97(99.8); T98(0.3); T107(0)]	TGGT1_239830-t26_1-p1 1xMethylthio [C99]; 1xPhospho [S97(99.8)]	transcript=TGGT1_239830-t26_1 | gene=TGGT1_239830 | organism=Toxoplasma_gondii_GT1 | gene_product=TBC domain-containing protein [Source:UniProtKB/TrEMBL;Acc:S7URS9] | transcript_product=TBC domain-containing protein | location=TGGT1_chrVI:943987-954451(+) | protein_length=2375 | sequence_SO=chromosome | SO=protein_coding_gene | is_pseudo=false	1	2631.37034	15	1.539	2.603	3.01	1.094	1.684	2.848	3.293	2.845	4.165	2.958	0.62	1.38	1.59	0.13	0.75	1.51	1.72	1.51	2.06	1.56	0.057069059	0.033919792	0.015143434	0.782195131	0.324660314	0.121240835	0.119579298	0.138351067	0.177270518	0.125455573	0.894600223
	High	MRTHAAIDSGVGEGTR	[R].MRTHAAIDSGVGEGTR.[S]	1xOxidation [M1]; 1xTMTpro [N-Term]; 1xPhospho [T3(100)]	1xOxidation [M1]; 1xTMTpro [N-Term]; 1xPhospho [T3(100); S9(0); T15(0)]	5.59e-08	5.35e-05	1	1	9	TGGT1_259200B	TGGT1_259200B-t26_1-p1 [523-538]	TGGT1_259200B-t26_1-p1 1xPhospho [T525(100); S531(0); T537(0)]	TGGT1_259200B-t26_1-p1 1xPhospho [T525(100)]	transcript=TGGT1_259200B-t26_1 | gene=TGGT1_259200B | organism=Toxoplasma_gondii_GT1 | gene_product=Na+/H+ exchanger NHE1 [Source:UniProtKB/TrEMBL;Acc:S7WEL3] | transcript_product=Na+/H+ exchanger NHE1 | location=TGGT1_chrVIIb:2842786-2849857(-) | protein_length=1450 | sequence_SO=chromosome | SO=protein_coding_gene | is_pseudo=false	1	2057.97587	16	1.828	1.73	1.545	1.325	2.421	2.292	2.046	3.229	2.874	1.744	0.87	0.79	0.63	0.41	1.28	1.2	1.03	1.69	1.52	0.8	0.121042558	0.110254701	0.243783071	0.186281059	0.142129563	0.136492665	0.221650873	0.0427001	0.142902133	0.554603214	0.894600223
	High	RAESLPEGGQEWR	[R].RAESLPEGGQEWR.[R]	1xTMTpro [N-Term]; 1xPhospho [S4(100)]	1xTMTpro [N-Term]; 1xPhospho [S4(100)]	3.19e-05	5.35e-05	1	1	5	TGGT1_229690	TGGT1_229690-t26_1-p1 [156-168]	TGGT1_229690-t26_1-p1 1xPhospho [S159(100)]	TGGT1_229690-t26_1-p1 1xPhospho [S159(100)]	transcript=TGGT1_229690-t26_1 | gene=TGGT1_229690 | organism=Toxoplasma_gondii_GT1 | gene_product=Putative autophagy-related protein 7 atg7 [Source:UniProtKB/TrEMBL;Acc:S7V2J5] | transcript_product=putative autophagy-related protein 7 atg7 | location=TGGT1_chrVIII:377254-384402(-) | protein_length=1332 | sequence_SO=chromosome | SO=protein_coding_gene | is_pseudo=false	1	1898.90811	13	1.1	1.056	2.106	1.547	1.702	1.634	3.259	1.59	2.137	3.787	0.14	0.08	1.07	0.63	0.77	0.71	1.7	0.67	1.1	1.92	0.822027951	0.859341278	0.426800729	0.609311692	0.316297358	0.416147329	0.015811742	0.333573338	0.197036741	0.015510858	0.975778613
	High	LHQNTRESIAGNK	[R].LHQNTRESIAGNK.[G]	1xTMTpro [K13]; 1xTMTpro [N-Term]; 2xPhospho [T5(100); S8(100)]	1xTMTpro [K13]; 1xTMTpro [N-Term]; 2xPhospho [T5(100); S8(100)]	4.55e-05	5.35e-05	1	1	2	TGGT1_318210	TGGT1_318210-t26_1-p1 [653-665]	TGGT1_318210-t26_1-p1 2xPhospho [T657(100); S660(100)]	TGGT1_318210-t26_1-p1 2xPhospho [T657(100); S660(100)]	transcript=TGGT1_318210-t26_1 | gene=TGGT1_318210 | organism=Toxoplasma_gondii_GT1 | gene_product=hypothetical protein | transcript_product=hypothetical protein | location=TGGT1_chrIV:1423684-1427283(-) | protein_length=1199 | sequence_SO=chromosome | SO=protein_coding_gene | is_pseudo=false	1	2236.11322	13	0.61	1.079	3.263	1.558	0.951	1.681	5.084	1.775	2.098	6.298	-0.71	0.11	1.71	0.64	-0.07	0.75	2.35	0.83	1.07	2.65	0.187939126	0.886881514	0.297350736	0.564493839	0.953757391	0.14579157	0.020502694	0.352768401	0.274747004	0.001347609	0.900210906
	High	EEAGKDQCEGHGESQIFFFQQR	[R].EEAGKDQCEGHGESQIFFFQQR.[K]	1xMethylthio [C8]; 1xTMTpro [K5]; 1xTMTpro [N-Term]; 1xPhospho [S14(100)]	1xMethylthio [C8]; 1xTMTpro [K5]; 1xTMTpro [N-Term]; 1xPhospho [S14(100)]	4.37e-08	5.35e-05	1	1	1	TGGT1_269750	TGGT1_269750-t26_1-p1 [339-360]	TGGT1_269750-t26_1-p1 1xMethylthio [C346]; 1xPhospho [S352(100)]	TGGT1_269750-t26_1-p1 1xMethylthio [C346]; 1xPhospho [S352(100)]	transcript=TGGT1_269750-t26_1 | gene=TGGT1_269750 | organism=Toxoplasma_gondii_GT1 | gene_product=CrcB family protein [Source:UniProtKB/TrEMBL;Acc:S7WDC6] | transcript_product=CrcB family protein | location=TGGT1_chrVIII:5623866-5626437(+) | protein_length=696 | sequence_SO=chromosome | SO=protein_coding_gene | is_pseudo=false	1	3304.50482	22	1.86	4.324	4.323	0.812	1.51	3.511	3.51	2.062	4.014	4.348	0.9	2.11	2.11	-0.3	0.59	1.81	1.81	1.04	2	2.12	0.114487689	0.11252316	0.144775952	0.721698186	0.432756287	0.092844492	0.054237681	0.287973118	0.221768313	0.074449762	0.894600223
	High	AASLHLADSGK	[R].AASLHLADSGK.[T]	1xTMTpro [K11]; 1xTMTpro [N-Term]; 1xPhospho [S3(100)]	1xTMTpro [K11]; 1xTMTpro [N-Term]; 1xPhospho [S3(100); S9(0)]	0.000550212	0.000125562	1	1	1	TGGT1_203665	TGGT1_203665-t26_1-p1 [8200-8210]	TGGT1_203665-t26_1-p1 1xPhospho [S8202(100); S8208(0)]	TGGT1_203665-t26_1-p1 1xPhospho [S8202(100)]	transcript=TGGT1_203665-t26_1 | gene=TGGT1_203665 | organism=Toxoplasma_gondii_GT1 | gene_product=Chorein_N domain-containing protein [Source:UniProtKB/TrEMBL;Acc:S7UV31] | transcript_product=hypothetical protein | location=TGGT1_chrVIIa:2256548-2289556(-) | protein_length=9741 | sequence_SO=chromosome | SO=protein_coding_gene | is_pseudo=false	0	1757.94427	11	1.694	2.414	2.315	0.835	1.415	2.016	1.934	1.607	2.052	1.873	0.76	1.27	1.21	-0.26	0.5	1.01	0.95	0.68	1.04	0.91	0.182025042	0.160140376	0.054337287	0.240807462	0.368063335	0.255826981	0.136284388	0.296326341	0.102797991	0.29460419	0.900210906
	High	ESLILPR	[R].ESLILPR.[K]	1xTMTpro [N-Term]; 1xPhospho [S2(100)]	1xTMTpro [N-Term]; 1xPhospho [S2(100)]	0.0466127	0.00375456	1	1	3	TGGT1_295420	TGGT1_295420-t26_1-p1 [15-21]	TGGT1_295420-t26_1-p1 1xPhospho [S16(100)]	TGGT1_295420-t26_1-p1 1xPhospho [S16(100)]	transcript=TGGT1_295420-t26_1 | gene=TGGT1_295420 | organism=Toxoplasma_gondii_GT1 | gene_product=hypothetical protein | transcript_product=hypothetical protein | location=TGGT1_chrIa:1740779-1746947(-) | protein_length=735 | sequence_SO=chromosome | SO=protein_coding_gene | is_pseudo=false	0	1211.67201	7	1.167	1.77	1.753	1.564	1.824	2.767	2.742	1.703	2.958	2.632	0.22	0.82	0.81	0.64	0.87	1.47	1.46	0.77	1.56	1.4	0.513958987	0.112727566	0.258766982	0.379508301	0.148080664	0.124235049	0.038822711	0.424771605	0.131219459	0.096502414	0.925813665
	High	NLVLSGIAAPSSGGK	[R].NLVLSGIAAPSSGGK.[A]	1xTMTpro [K15]; 1xTMTpro [N-Term]; 1xPhospho [S5(100)]	1xTMTpro [K15]; 1xTMTpro [N-Term]; 1xPhospho [S5(100); S11(0); S12(0)]	1.02e-06	5.35e-05	1	1	1	TGGT1_223790	TGGT1_223790-t26_1-p1 [486-500]	TGGT1_223790-t26_1-p1 1xPhospho [S490(100); S496(0); S497(0)]	TGGT1_223790-t26_1-p1 1xPhospho [S490(100)]	transcript=TGGT1_223790-t26_1 | gene=TGGT1_223790 | organism=Toxoplasma_gondii_GT1 | gene_product=hypothetical protein | transcript_product=hypothetical protein | location=TGGT1_chrX:3478527-3485384(+) | protein_length=1003 | sequence_SO=chromosome | SO=protein_coding_gene | is_pseudo=false	0	2059.14443	15	1.023	1.322	0.889	1.72	1.76	2.274	1.53	1.805	2.683	2.003	0.03	0.4	-0.17	0.78	0.82	1.19	0.61	0.85	1.42	1	0.748070377	0.278778745	0.405331636	0.45541452	0.404931699	0.250332033	0.468118653	0.30143858	0.18700464	0.298534783	0.962681677
	High	LISLAELHPR	[R].LISLAELHPR.[E]	1xTMTpro [N-Term]; 1xPhospho [S3(100)]	1xTMTpro [N-Term]; 1xPhospho [S3(100)]	1.86e-06	5.35e-05	1	1	3	TGGT1_286500	TGGT1_286500-t26_1-p1 [810-819]	TGGT1_286500-t26_1-p1 1xPhospho [S812(100)]	TGGT1_286500-t26_1-p1 1xPhospho [S812(100)]	transcript=TGGT1_286500-t26_1 | gene=TGGT1_286500 | organism=Toxoplasma_gondii_GT1 | gene_product=hypothetical protein | transcript_product=hypothetical protein | location=TGGT1_chrV:1662612-1665332(+) | protein_length=906 | sequence_SO=chromosome | SO=protein_coding_gene | is_pseudo=false	0	1532.8521	10	1.238	1.929	2.047	0.721	0.892	1.391	1.476	1.204	1.437	1.297	0.31	0.95	1.03	-0.47	-0.16	0.48	0.56	0.27	0.52	0.38	0.557492145	0.160694134	0.1782787	0.747948016	0.86449091	0.685838579	0.622158425	0.820326551	0.657358229	0.801097612	0.933386207
	High	GAEHGASLR	[R].GAEHGASLR.[A]	1xTMTpro [N-Term]; 1xPhospho [S7(100)]	1xTMTpro [N-Term]; 1xPhospho [S7(100)]	0.00161169	0.000253691	1	1	4	TGGT1_287980	TGGT1_287980-t26_1-p1 [377-385]	TGGT1_287980-t26_1-p1 1xPhospho [S383(100)]	TGGT1_287980-t26_1-p1 1xPhospho [S383(100)]	transcript=TGGT1_287980-t26_1 | gene=TGGT1_287980 | organism=Toxoplasma_gondii_GT1 | gene_product=FHA domain-containing protein [Source:UniProtKB/TrEMBL;Acc:S7VY20] | transcript_product=FHA domain-containing protein | location=TGGT1_chrIX:2088909-2097069(-) | protein_length=1141 | sequence_SO=chromosome | SO=protein_coding_gene | is_pseudo=false	0	1281.62718	9	1.321	2.19	2.039	2.275	3.005	4.983	4.638	2.498	6.575	5.846	0.4	1.13	1.03	1.19	1.59	2.32	2.21	1.32	2.72	2.55	0.573566968	0.450072887	0.555499173	0.322019174	0.402763472	0.389030399	0.448471282	0.494223947	0.295297732	0.367612157	0.934371347
	High	AEEGDDALSALRPSSLLPSSLLLK	[K].AEEGDDALSALRPSSLLPSSLLLK.[K]	1xTMTpro [K24]; 1xTMTpro [N-Term]; 1xPhospho [S]	1xTMTpro [K24]; 1xTMTpro [N-Term]; 1xPhospho [S9(0); S14(50); S15(50); S19(0); S20(0)]	2.37e-14	5.35e-05	1	1	1	TGGT1_252430	TGGT1_252430-t26_1-p1 [328-351]			transcript=TGGT1_252430-t26_1 | gene=TGGT1_252430 | organism=Toxoplasma_gondii_GT1 | gene_product=hypothetical protein | transcript_product=hypothetical protein | location=TGGT1_chrIII:551384-554261(+) | protein_length=767 | sequence_SO=chromosome | SO=protein_coding_gene | is_pseudo=false	0	3170.72053	24	1.588	5.469	3.76	1.167	1.853	6.38	4.386	3.141	9.395	5.73	0.67	2.45	1.91	0.22	0.89	2.67	2.13	1.65	3.23	2.52	0.489379442	0.228472123	0.316024613	0.529983476	0.500028178	0.261371419	0.343909074	0.231882402	0.17014753	0.276585283	0.92095629
	High	VCVSLGFSR	[R].VCVSLGFSR.[V]	1xMethylthio [C2]; 1xTMTpro [N-Term]; 1xPhospho [S4(100)]	1xMethylthio [C2]; 1xTMTpro [N-Term]; 1xPhospho [S4(100); S8(0)]	0.00435686	0.000713658	1	1	1	TGGT1_300120	TGGT1_300120-t26_1-p1 [622-630]	TGGT1_300120-t26_1-p1 1xMethylthio [C623]; 1xPhospho [S625(100); S629(0)]	TGGT1_300120-t26_1-p1 1xMethylthio [C623]; 1xPhospho [S625(100)]	transcript=TGGT1_300120-t26_1 | gene=TGGT1_300120 | organism=Toxoplasma_gondii_GT1 | gene_product=Aminotran_5 domain-containing protein [Source:UniProtKB/TrEMBL;Acc:S7UGI2] | transcript_product=aminotransferase, class V superfamily protein | location=TGGT1_chrXII:157591-165938(-) | protein_length=847 | sequence_SO=chromosome | SO=protein_coding_gene | is_pseudo=false	0	1397.66416	9	1.377	4.511	2.531	1.412	1.944	6.37	3.573	2.863	10.268	5.342	0.46	2.17	1.34	0.5	0.96	2.67	1.84	1.52	3.36	2.42	0.633356885	0.26329272	0.412005425	0.048287433	0.389364992	0.210330895	0.31047257	0.211943881	0.155008982	0.292764567	0.946568665
	High	ASPFHSQDSDENFEMQR	[R].ASPFHSQDSDENFEMQR.[E]	1xTMTpro [N-Term]; 1xPhospho [S9(100)]	1xTMTpro [N-Term]; 1xPhospho [S2(0); S6(0); S9(100)]	1.51e-09	5.35e-05	1	1	4	TGGT1_220190	TGGT1_220190-t26_1-p1 [273-289]	TGGT1_220190-t26_1-p1 1xPhospho [S274(0); S278(0); S281(100)]	TGGT1_220190-t26_1-p1 1xPhospho [S281(100)]	transcript=TGGT1_220190-t26_1 | gene=TGGT1_220190 | organism=Toxoplasma_gondii_GT1 | gene_product=t-SNARE coiled-coil homology domain-containing protein [Source:UniProtKB/TrEMBL;Acc:S7UH53] | transcript_product=hypothetical protein | location=TGGT1_chrV:94557-99395(-) | protein_length=560 | sequence_SO=chromosome | SO=protein_coding_gene | is_pseudo=false	0	2409.01377	17	1.734	2.552	3.468	1.272	2.205	3.245	4.409	2.061	4.081	4.732	0.79	1.35	1.79	0.35	1.14	1.7	2.14	1.04	2.03	2.24	0.161812847	0.220261948	0.198209142	0.666259764	0.391470297	0.362363428	0.319986526	0.431826534	0.313841098	0.261172932	0.895982843
	High	AGSSSSASGPTHQK	[R].AGSSSSASGPTHQK.[L]	1xTMTpro [K14]; 1xTMTpro [N-Term]; 2xPhospho [S3(100); S4(99.5)]	1xTMTpro [K14]; 1xTMTpro [N-Term]; 2xPhospho [S3(100); S4(99.5); S5(0.5); S6(0); S8(0); T11(0)]	1.55e-05	5.35e-05	1	1	6	TGGT1_257430	TGGT1_257430-t26_1-p1 [2158-2171]	TGGT1_257430-t26_1-p1 2xPhospho [S2160(100); S2161(99.5); S2162(0.5); S2163(0); S2165(0); T2168(0)]	TGGT1_257430-t26_1-p1 2xPhospho [S2160(100); S2161(99.5)]	transcript=TGGT1_257430-t26_1 | gene=TGGT1_257430 | organism=Toxoplasma_gondii_GT1 | gene_product=hypothetical protein | transcript_product=hypothetical protein | location=TGGT1_chrVIIb:3984968-3993377(+) | protein_length=2250 | sequence_SO=chromosome | SO=protein_coding_gene | is_pseudo=false	0	2069.95499	14	1.374	3.158	12.53	1.113	1.529	3.515	13.949	2.462	5.601	16.401	0.46	1.66	3.65	0.15	0.61	1.81	3.8	1.3	2.49	4.04	0.319966324	0.005257427	0.060805002	0.873185425	0.444509253	0.250422799	0.181728987	0.260115906	0.197583486	0.147742345	0.906500078
	High	KGTSPANCVVEK	[R].KGTSPANCVVEK.[T]	1xMethylthio [C8]; 2xTMTpro [K1; K12]; 1xTMTpro [N-Term]; 1xPhospho [T3(100)]	1xMethylthio [C8]; 2xTMTpro [K1; K12]; 1xTMTpro [N-Term]; 1xPhospho [T3(100); S4(0)]	0.000176579	5.35e-05	1	1	2	TGGT1_209640	TGGT1_209640-t26_1-p1 [30-41]	TGGT1_209640-t26_1-p1 1xMethylthio [C37]; 1xPhospho [T32(100); S33(0)]	TGGT1_209640-t26_1-p1 1xMethylthio [C37]; 1xPhospho [T32(100)]	transcript=TGGT1_209640-t26_1 | gene=TGGT1_209640 | organism=Toxoplasma_gondii_GT1 | gene_product=hypothetical protein | transcript_product=hypothetical protein | location=TGGT1_chrIb:1385900-1387198(+) | protein_length=432 | sequence_SO=chromosome | SO=protein_coding_gene | is_pseudo=false	1	2271.20584	12	1.712	4.113	3.558	0.74	1.268	3.045	2.634	2.146	4.345	4.208	0.78	2.04	1.83	-0.43	0.34	1.61	1.4	1.1	2.12	2.07	0.311291659	0.23985606	0.225119226	0.244144088	0.664192808	0.349321717	0.348170014	0.42322665	0.272406042	0.266874688	0.906500078
	High	HSNTMTR	[K].HSNTMTR.[G]	1xTMTpro [N-Term]; 1xPhospho [T4(100)]	1xTMTpro [N-Term]; 1xPhospho [S2(0); T4(100); T6(0)]	0.00256279	0.00036789	1	1	2	TGGT1_249350	TGGT1_249350-t26_1-p1 [32-38]	TGGT1_249350-t26_1-p1 1xPhospho [S33(0); T35(100); T37(0)]	TGGT1_249350-t26_1-p1 1xPhospho [T35(100)]	transcript=TGGT1_249350-t26_1 | gene=TGGT1_249350 | organism=Toxoplasma_gondii_GT1 | gene_product=Hydrolase_4 domain-containing protein [Source:UniProtKB/TrEMBL;Acc:S7W936] | transcript_product=esterase/lipase/thioesterase domain-containing protein | location=TGGT1_chrXII:4407829-4412404(-) | protein_length=417 | sequence_SO=chromosome | SO=protein_coding_gene | is_pseudo=false	0	1230.56214	7	1.089	1.17	1.678	1.342	1.461	1.571	2.252	2.602	3.273	3.858	0.12	0.23	0.75	0.42	0.55	0.65	1.17	1.38	1.71	1.95	0.123025214	0.553759567	0.247029674	0.647057695	0.581610736	0.61871555	0.446885959	0.324363248	0.322506364	0.311053767	0.894600223
	High	KLDAVGMSLVPK	[R].KLDAVGMSLVPK.[L]	2xTMTpro [K1; K12]; 1xTMTpro [N-Term]; 1xPhospho [S8(100)]	2xTMTpro [K1; K12]; 1xTMTpro [N-Term]; 1xPhospho [S8(100)]	3.49e-07	5.35e-05	1	1	2	TGGT1_245640	TGGT1_245640-t26_1-p1 [72-83]	TGGT1_245640-t26_1-p1 1xPhospho [S79(100)]	TGGT1_245640-t26_1-p1 1xPhospho [S79(100)]	transcript=TGGT1_245640-t26_1 | gene=TGGT1_245640 | organism=Toxoplasma_gondii_GT1 | gene_product=hypothetical protein | transcript_product=hypothetical protein | location=TGGT1_chrXII:2379517-2382152(-) | protein_length=416 | sequence_SO=chromosome | SO=protein_coding_gene | is_pseudo=false	1	2250.31129	12	1.089	1.872	2.209	1.042	1.135	1.951	2.302	1.78	7.169	6.64	0.12	0.9	1.14	0.06	0.18	0.96	1.2	0.83	2.84	2.73	0.773965139	0.450905386	0.39245885	0.90154914	0.179366702	0.245621744	0.217123883	0.033438785	0.234224838	0.264871489	0.969059814
	High	RKSSFFSAGR	[R].RKSSFFSAGR.[G]	1xTMTpro [K2]; 1xTMTpro [N-Term]; 2xPhospho [S3(100); S4(100)]	1xTMTpro [K2]; 1xTMTpro [N-Term]; 2xPhospho [S3(100); S4(100); S7(0)]	0.0922471	0.00787645	1	1	1	TGGT1_319900	TGGT1_319900-t26_1-p1 [1124-1133]	TGGT1_319900-t26_1-p1 2xPhospho [S1126(100); S1127(100); S1130(0)]	TGGT1_319900-t26_1-p1 2xPhospho [S1126(100); S1127(100)]	transcript=TGGT1_319900-t26_1 | gene=TGGT1_319900 | organism=Toxoplasma_gondii_GT1 | gene_product=hypothetical protein | transcript_product=hypothetical protein | location=TGGT1_chrIV:622899-634009(-) | protein_length=2426 | sequence_SO=chromosome | SO=protein_coding_gene | is_pseudo=false	2	1910.95347	10	3.034	2.765	2.076	1.007	3.054	2.783	2.089	3.617	3.673	2.296	1.6	1.47	1.05	0.01	1.61	1.48	1.06	1.85	1.88	1.2	0.068764893	0.098618466	0.057789074	0.992841602	0.360624166	0.401986157	0.393070438	0.232035915	0.291922229	0.202677941	0.894600223
	High	LQSVAVR	[R].LQSVAVR.[E]	1xTMTpro [N-Term]; 1xPhospho [S3(100)]	1xTMTpro [N-Term]; 1xPhospho [S3(100)]	0.067551	0.005051	1	1	1	TGGT1_241880	TGGT1_241880-t26_1-p1 [201-207]	TGGT1_241880-t26_1-p1 1xPhospho [S203(100)]	TGGT1_241880-t26_1-p1 1xPhospho [S203(100)]	transcript=TGGT1_241880-t26_1 | gene=TGGT1_241880 | organism=Toxoplasma_gondii_GT1 | gene_product=Phosphodiesterase [Source:UniProtKB/TrEMBL;Acc:S7USB2] | transcript_product=3'5'-cyclic nucleotide phosphodiesterase domain-containing protein | location=TGGT1_chrVI:1724772-1737127(-) | protein_length=1281 | sequence_SO=chromosome | SO=protein_coding_gene | is_pseudo=false	0	1156.64104	7	2.068	3.668	2.898	0.961	1.987	3.525	2.786	2.645	5.252	4.281	1.05	1.87	1.54	-0.06	0.99	1.82	1.48	1.4	2.39	2.1	0.066931001	0.145770348	0.083029749	0.943340584	0.412984916	0.34066352	0.329658354	0.176635589	0.243778587	0.167447754	0.894600223
	High	TNTDHWK	[R].TNTDHWK.[S]	1xTMTpro [K7]; 1xTMTpro [N-Term]; 1xPhospho [T3(100)]	1xTMTpro [K7]; 1xTMTpro [N-Term]; 1xPhospho [T1(0); T3(100)]	0.0413458	0.00349999	1	1	1	TGGT1_271120	TGGT1_271120-t26_1-p1 [327-333]	TGGT1_271120-t26_1-p1 1xPhospho [T327(0); T329(100)]	TGGT1_271120-t26_1-p1 1xPhospho [T329(100)]	transcript=TGGT1_271120-t26_1 | gene=TGGT1_271120 | organism=Toxoplasma_gondii_GT1 | gene_product=Endo/exonuclease/phosphatase domain-containing protein [Source:UniProtKB/TrEMBL;Acc:S7WD41] | transcript_product=endonuclease/exonuclease/phosphatase family protein | location=TGGT1_chrVIII:4685606-4692063(-) | protein_length=1236 | sequence_SO=chromosome | SO=protein_coding_gene | is_pseudo=false	0	1589.79688	7	1.783	2.289	2.451	1.562	2.785	3.575	3.829	2.595	3.583	3.774	0.83	1.19	1.29	0.64	1.48	1.84	1.94	1.38	1.84	1.92	0.238951835	0.122728283	0.337906318	0.456421574	0.344984202	0.259618276	0.38084694	0.247100762	0.271288594	0.28220929	0.900210906
	High	SKNEGNTWMIDK	[K].SKNEGNTWMIDK.[F]	1xOxidation [M9]; 2xTMTpro [K2; K12]; 1xTMTpro [N-Term]; 1xPhospho [S1(100)]	1xOxidation [M9]; 2xTMTpro [K2; K12]; 1xTMTpro [N-Term]; 1xPhospho [S1(100); T7(0)]	0.00146759	0.000185928	1	1	5	TGGT1_231210	TGGT1_231210-t26_1-p1 [427-438]	TGGT1_231210-t26_1-p1 1xPhospho [S427(100); T433(0)]	TGGT1_231210-t26_1-p1 1xPhospho [S427(100)]	transcript=TGGT1_231210-t26_1 | gene=TGGT1_231210 | organism=Toxoplasma_gondii_GT1 | gene_product=Sarcalumenin/eps15 family protein [Source:UniProtKB/TrEMBL;Acc:S7V2M1] | transcript_product=sarcalumenin/eps15 family protein | location=TGGT1_chrVIII:1323693-1330562(-) | protein_length=594 | sequence_SO=chromosome | SO=protein_coding_gene | is_pseudo=false	1	2431.25087	12	2.06	3.597	2.785	1.027	2.116	3.694	2.86	3.546	5.733	4.289	1.04	1.85	1.48	0.04	1.08	1.89	1.52	1.83	2.52	2.1	0.348706013	0.236342914	0.289155446	0.555891096	0.358300762	0.245414064	0.298339326	0.141268449	0.163576906	0.19747891	0.906500078
	High	GSILGLVR	[R].GSILGLVR.[E]	1xTMTpro [N-Term]; 1xPhospho [S2(100)]	1xTMTpro [N-Term]; 1xPhospho [S2(100)]	0.000273959	5.35e-05	1	1	2	TGGT1_228200	TGGT1_228200-t26_1-p1 [202-209]	TGGT1_228200-t26_1-p1 1xPhospho [S203(100)]	TGGT1_228200-t26_1-p1 1xPhospho [S203(100)]	transcript=TGGT1_228200-t26_1 | gene=TGGT1_228200 | organism=Toxoplasma_gondii_GT1 | gene_product=Vacuolar (H+)-atpase g subunit protein [Source:UniProtKB/TrEMBL;Acc:S7UWY3] | transcript_product=vacuolar (h+)-atpase g subunit protein | location=TGGT1_chrX:405994-408881(-) | protein_length=483 | sequence_SO=chromosome | SO=protein_coding_gene | is_pseudo=false	0	1198.68799	8	3.715	5.434	3.797	0.8	2.973	4.347	3.038	4.061	4.502	4.257	1.89	2.44	1.92	-0.32	1.57	2.12	1.6	2.02	2.17	2.09	0.113937035	0.055238255	0.210509091	0.56603685	0.279851536	0.178078633	0.371203657	0.094807959	0.214313626	0.154792983	0.894600223
	High	GSFYGR	[R].GSFYGR.[L]	1xTMTpro [N-Term]; 1xPhospho [S2(100)]	1xTMTpro [N-Term]; 1xPhospho [S2(100); Y4(0)]	0.111882	0.00940649	1	1	1	TGGT1_254870	TGGT1_254870-t26_1-p1 [101-106]	TGGT1_254870-t26_1-p1 1xPhospho [S102(100); Y104(0)]	TGGT1_254870-t26_1-p1 1xPhospho [S102(100)]	transcript=TGGT1_254870-t26_1 | gene=TGGT1_254870 | organism=Toxoplasma_gondii_GT1 | gene_product=hypothetical protein | transcript_product=hypothetical protein | location=TGGT1_chrIII:1976274-1981704(-) | protein_length=428 | sequence_SO=chromosome | SO=protein_coding_gene | is_pseudo=false	0	1070.49913	6	1.058	2.493	2.591	1.15	1.217	2.867	2.981	1.715	6.697	4.861	0.08	1.32	1.37	0.2	0.28	1.52	1.58	0.78	2.74	2.28	0.876773197	0.271562708	0.26155223	0.469602286	0.718218274	0.30267733	0.293259577	0.240355664	0.160177512	0.242251748	0.983600394
	High	SVLLLAR	[R].SVLLLAR.[N]	1xTMTpro [N-Term]; 1xPhospho [S1(100)]	1xTMTpro [N-Term]; 1xPhospho [S1(100)]	0.00316154	0.000422128	1	1	1	TGGT1_242780	TGGT1_242780-t26_1-p1 [2358-2364]	TGGT1_242780-t26_1-p1 1xPhospho [S2358(100)]	TGGT1_242780-t26_1-p1 1xPhospho [S2358(100)]	transcript=TGGT1_242780-t26_1 | gene=TGGT1_242780 | organism=Toxoplasma_gondii_GT1 | gene_product=Ig-like domain-containing protein [Source:UniProtKB/TrEMBL;Acc:S7W0J4] | transcript_product=hypothetical protein | location=TGGT1_chrVI:2174683-2195102(+) | protein_length=3911 | sequence_SO=chromosome | SO=protein_coding_gene | is_pseudo=false	0	1155.68218	7	3.133	3.094	3.181	0.989	3.099	3.061	3.146	3.826	3.396	3.181	1.65	1.63	1.67	-0.02	1.63	1.61	1.65	1.94	1.76	1.67	0.054402422	0.027134253	0.034641714	0.984975245	0.294522637	0.22770328	0.275432362	0.220522669	0.169284893	0.229607592	0.894600223
	High	RGSDAHGDNEK	[R].RGSDAHGDNEK.[N]	1xTMTpro [K11]; 1xTMTpro [N-Term]; 1xPhospho [S3(100)]	1xTMTpro [K11]; 1xTMTpro [N-Term]; 1xPhospho [S3(100)]	1.95e-07	5.35e-05	1	1	9	TGGT1_232760	TGGT1_232760-t26_1-p1 [65-75]	TGGT1_232760-t26_1-p1 1xPhospho [S67(100)]	TGGT1_232760-t26_1-p1 1xPhospho [S67(100)]	transcript=TGGT1_232760-t26_1 | gene=TGGT1_232760 | organism=Toxoplasma_gondii_GT1 | gene_product=Protein phosphatase inhibitor IPP2 [Source:UniProtKB/TrEMBL;Acc:A0A125YXL4] | transcript_product=protein phosphatase inhibitor IPP2 | location=TGGT1_chrVIII:2246948-2248139(+) | protein_length=145 | sequence_SO=chromosome | SO=protein_coding_gene | is_pseudo=false	1	1873.90493	11	1.69	5.009	3.597	0.785	1.327	3.931	2.822	2.408	5.811	3.279	0.76	2.32	1.85	-0.35	0.41	1.97	1.5	1.27	2.54	1.71	0.103099399	0.020961305	0.138545171	0.502785208	0.54948887	0.136287727	0.299452955	0.225456052	0.15916743	0.225974223	0.894600223
	High	SGTLASR	[R].SGTLASR.[D]	1xTMTpro [N-Term]; 1xPhospho [S1(100)]	1xTMTpro [N-Term]; 1xPhospho [S1(100); T3(0); S6(0)]	0.108112	0.00916195	1	1	1	TGGT1_267660	TGGT1_267660-t26_1-p1 [233-239]	TGGT1_267660-t26_1-p1 1xPhospho [S233(100); T235(0); S238(0)]	TGGT1_267660-t26_1-p1 1xPhospho [S233(100)]	transcript=TGGT1_267660-t26_1 | gene=TGGT1_267660 | organism=Toxoplasma_gondii_GT1 | gene_product=hypothetical protein | transcript_product=hypothetical protein | location=TGGT1_chrIX:313719-326880(+) | protein_length=1563 | sequence_SO=chromosome | SO=protein_coding_gene | is_pseudo=false	0	1075.54681	7	1.673	2.101	1.92	1.197	2.002	2.514	2.299	2.846	3.97	3.086	0.74	1.07	0.94	0.26	1	1.33	1.2	1.51	1.99	1.63	0.03037627	0.086259315	0.166065438	0.687719546	0.305323053	0.28218693	0.350374348	0.198339277	0.212715595	0.280776891	0.894600223
	High	WSLGPLVGCR	[R].WSLGPLVGCR.[G]	1xMethylthio [C9]; 1xTMTpro [N-Term]; 1xPhospho [S2(100)]	1xMethylthio [C9]; 1xTMTpro [N-Term]; 1xPhospho [S2(100)]	0.000646145	0.000125562	1	1	1	TGGT1_294630	TGGT1_294630-t26_1-p1 [283-292]	TGGT1_294630-t26_1-p1 1xMethylthio [C291]; 1xPhospho [S284(100)]	TGGT1_294630-t26_1-p1 1xMethylthio [C291]; 1xPhospho [S284(100)]	transcript=TGGT1_294630-t26_1 | gene=TGGT1_294630 | organism=Toxoplasma_gondii_GT1 | gene_product=PH domain-containing protein [Source:UniProtKB/TrEMBL;Acc:S7VXH6] | transcript_product=hypothetical protein | location=TGGT1_chrIa:1000668-1009643(+) | protein_length=880 | sequence_SO=chromosome | SO=protein_coding_gene | is_pseudo=false	0	1517.73291	10	1.568	4.144	4.258	0.889	1.394	3.684	3.786	1.624	3.403	4.168	0.65	2.05	2.09	-0.17	0.48	1.88	1.92	0.7	1.77	2.06	0.611492625	0.333944146	0.357400576	0.623948522	0.606909506	0.293309935	0.321465773	0.43121336	0.283854322	0.240268134	0.941733292
	High	SLGLTHQAFTAEDDNLLEQTR	[R].SLGLTHQAFTAEDDNLLEQTR.[S]	1xTMTpro [N-Term]; 1xPhospho [S1(100)]	1xTMTpro [N-Term]; 1xPhospho [S1(100); T5(0); T10(0); T20(0)]	6.31e-16	5.35e-05	1	1	1	TGGT1_320260	TGGT1_320260-t26_1-p1 [848-868]	TGGT1_320260-t26_1-p1 1xPhospho [S848(100); T852(0); T857(0); T867(0)]	TGGT1_320260-t26_1-p1 1xPhospho [S848(100)]	transcript=TGGT1_320260-t26_1 | gene=TGGT1_320260 | organism=Toxoplasma_gondii_GT1 | gene_product=hypothetical protein | transcript_product=hypothetical protein | location=TGGT1_chrIV:352076-357406(-) | protein_length=878 | sequence_SO=chromosome | SO=protein_coding_gene | is_pseudo=false	0	2743.32592	21	1.887	3.745	3.083	0.749	1.413	2.806	2.309	3.198	4.348	3.772	0.92	1.91	1.62	-0.42	0.5	1.49	1.21	1.68	2.12	1.92	0.222209729	0.139574915	0.171560258	0.387500608	0.570402934	0.28512863	0.349734373	0.207685775	0.137941414	0.194713859	0.900210906
	High	RVSSALEYFPTAPVR	[R].RVSSALEYFPTAPVR.[E]	1xTMTpro [N-Term]; 1xPhospho [S3(100)]	1xTMTpro [N-Term]; 1xPhospho [S3(100); S4(0); Y8(0); T11(0)]	7.54e-10	5.35e-05	1	1	2	TGGT1_248420	TGGT1_248420-t26_1-p1 [52-66]	TGGT1_248420-t26_1-p1 1xPhospho [S54(100); S55(0); Y59(0); T62(0)]	TGGT1_248420-t26_1-p1 1xPhospho [S54(100)]	transcript=TGGT1_248420-t26_1 | gene=TGGT1_248420 | organism=Toxoplasma_gondii_GT1 | gene_product=hypothetical protein | transcript_product=hypothetical protein | location=TGGT1_chrXII:3772416-3776263(-) | protein_length=728 | sequence_SO=chromosome | SO=protein_coding_gene | is_pseudo=false	1	2077.08026	15	2.207	3.932	3.862	0.842	1.859	3.313	3.253	3.001	3.988	3.746	1.14	1.98	1.95	-0.25	0.89	1.73	1.7	1.59	2	1.91	0.465438432	0.255531186	0.185648142	0.579426325	0.625837419	0.375586076	0.310741815	0.137854138	0.220754082	0.209596739	0.917689728
	High	RGDTLTNSEGVAETAGSASPSK	[R].RGDTLTNSEGVAETAGSASPSK.[L]	1xTMTpro [K22]; 1xTMTpro [N-Term]; 1xPhospho [T4(100)]	1xTMTpro [K22]; 1xTMTpro [N-Term]; 1xPhospho [T4(100); T6(0); S8(0); T14(0); S17(0); S19(0); S21(0)]	9.45e-11	5.35e-05	1	1	4	TGGT1_285730	TGGT1_285730-t26_1-p1 [93-114]	TGGT1_285730-t26_1-p1 1xPhospho [T96(100); T98(0); S100(0); T106(0); S109(0); S111(0); S113(0)]	TGGT1_285730-t26_1-p1 1xPhospho [T96(100)]	transcript=TGGT1_285730-t26_1 | gene=TGGT1_285730 | organism=Toxoplasma_gondii_GT1 | gene_product=Rab-GAP TBC domain-containing protein [Source:UniProtKB/TrEMBL;Acc:S7UNT9] | transcript_product=TBC domain containing protein | location=TGGT1_chrV:2115896-2124862(+) | protein_length=443 | sequence_SO=chromosome | SO=protein_coding_gene | is_pseudo=false	1	2823.40172	22	1.672	3.846	2.593	1.36	2.274	5.229	3.525	2.44	5.648	3.321	0.74	1.94	1.37	0.44	1.18	2.39	1.82	1.29	2.5	1.73	0.356941959	0.169502415	0.136635361	0.540760887	0.02058917	0.260286016	0.265004719	0.166917846	0.134738925	0.223444204	0.909240464
	High	SASGVGGPR	[R].SASGVGGPR.[G]	1xTMTpro [N-Term]; 1xPhospho [S3(100)]	1xTMTpro [N-Term]; 1xPhospho [S1(0); S3(100)]	0.0040237	0.000599384	1	1	2	TGGT1_318440	TGGT1_318440-t26_1-p1 [1739-1747]	TGGT1_318440-t26_1-p1 1xPhospho [S1739(0); S1741(100)]	TGGT1_318440-t26_1-p1 1xPhospho [S1741(100)]	transcript=TGGT1_318440-t26_1 | gene=TGGT1_318440 | organism=Toxoplasma_gondii_GT1 | gene_product=Helicase associated domain (Ha2) protein [Source:UniProtKB/TrEMBL;Acc:S7UJM8] | transcript_product=helicase associated domain (ha2) protein | location=TGGT1_chrIV:1264045-1277404(-) | protein_length=2234 | sequence_SO=chromosome | SO=protein_coding_gene | is_pseudo=false	0	1171.57917	9	0.82	1.219	1.25	1.371	1.125	1.671	1.714	1.421	3.385	3.12	-0.29	0.29	0.32	0.46	0.17	0.74	0.78	0.51	1.76	1.64	0.351942639	0.008378907	0.536183937	0.210430536	0.074827045	0.129284109	0.373694664	0.421521134	0.284692177	0.311164659	0.907560856
	High	SHVAEGVK	[R].SHVAEGVK.[Q]	1xTMTpro [K8]; 1xTMTpro [N-Term]; 1xPhospho [S1(100)]	1xTMTpro [K8]; 1xTMTpro [N-Term]; 1xPhospho [S1(100)]	0.00127245	0.000185928	1	1	1	TGGT1_273380	TGGT1_273380-t26_1-p1 [1591-1598]	TGGT1_273380-t26_1-p1 1xPhospho [S1591(100)]	TGGT1_273380-t26_1-p1 1xPhospho [S1591(100)]	transcript=TGGT1_273380-t26_1 | gene=TGGT1_273380 | organism=Toxoplasma_gondii_GT1 | gene_product=Ion channel protein [Source:UniProtKB/TrEMBL;Acc:S7V466] | transcript_product=ion channel protein | location=TGGT1_chrVIII:3539885-3551958(+) | protein_length=2971 | sequence_SO=chromosome | SO=protein_coding_gene | is_pseudo=false	0	1514.82237	8	1.956	1.842	1.601	1.519	2.971	2.798	2.433	2.79	3.381	2.475	0.97	0.88	0.68	0.6	1.57	1.48	1.28	1.48	1.76	1.31	0.195342993	0.0090991	0.30156202	0.268096988	0.224027337	0.109409211	0.286031625	0.201043314	0.207342958	0.257765577	0.900210906
	High	KGDTVETSK	[R].KGDTVETSK.[S]	2xTMTpro [K1; K9]; 1xTMTpro [N-Term]; 1xPhospho [T4(100)]	2xTMTpro [K1; K9]; 1xTMTpro [N-Term]; 1xPhospho [T4(100); T7(0); S8(0)]	0.0760704	0.00601549	1	1	1	TGGT1_230860	TGGT1_230860-t26_1-p1 [682-690]	TGGT1_230860-t26_1-p1 1xPhospho [T685(100); T688(0); S689(0)]	TGGT1_230860-t26_1-p1 1xPhospho [T685(100)]	transcript=TGGT1_230860-t26_1 | gene=TGGT1_230860 | organism=Toxoplasma_gondii_GT1 | gene_product=Autophagy protein 5 [Source:UniProtKB/TrEMBL;Acc:S7WB55] | transcript_product=hypothetical protein | location=TGGT1_chrVIII:1060713-1063424(-) | protein_length=903 | sequence_SO=chromosome | SO=protein_coding_gene | is_pseudo=false	1	1957.08233	9	1.05	1.265	2.142	1.589	1.668	2.01	3.402	1.714	3.17	4.66	0.07	0.34	1.1	0.67	0.74	1.01	1.77	0.78	1.66	2.22	0.022764329	0.182533091	0.262902359	0.345588434	0.319575116	0.294866346	0.295464305	0.220180243	0.276602387	0.219971857	0.894600223
	High	LPSSLASHER	[R].LPSSLASHER.[T]	1xTMTpro [N-Term]; 1xPhospho [S3(100)]	1xTMTpro [N-Term]; 1xPhospho [S3(100); S4(0); S7(0)]	4.59e-06	5.35e-05	1	1	9	TGGT1_258780	TGGT1_258780-t26_1-p1 [36-45]	TGGT1_258780-t26_1-p1 1xPhospho [S38(100); S39(0); S42(0)]	TGGT1_258780-t26_1-p1 1xPhospho [S38(100)]	transcript=TGGT1_258780-t26_1 | gene=TGGT1_258780 | organism=Toxoplasma_gondii_GT1 | gene_product=OTU domain-containing protein [Source:UniProtKB/TrEMBL;Acc:S7UZ34] | transcript_product=OTU family cysteine protease | location=TGGT1_chrVIIb:3153619-3154710(-) | protein_length=363 | sequence_SO=chromosome | SO=protein_coding_gene | is_pseudo=false	0	1480.74802	10	2.516	4.631	3.582	0.922	2.32	4.27	3.302	3.574	3.851	3.477	1.33	2.21	1.84	-0.12	1.21	2.09	1.72	1.84	1.95	1.8	0.088018498	0.009626804	0.039742952	0.877821378	0.366461938	0.187741314	0.251220056	0.11544906	0.164689043	0.147981452	0.894600223
	High	NTLETGDSLR	[K].NTLETGDSLR.[L]	1xTMTpro [N-Term]; 1xPhospho [S8(100)]	1xTMTpro [N-Term]; 1xPhospho [T2(0); T5(0); S8(100)]	5.73e-05	5.35e-05	1	1	5	TGGT1_209600	TGGT1_209600-t26_1-p1 [71-80]	TGGT1_209600-t26_1-p1 1xPhospho [T72(0); T75(0); S78(100)]	TGGT1_209600-t26_1-p1 1xPhospho [S78(100)]	transcript=TGGT1_209600-t26_1 | gene=TGGT1_209600 | organism=Toxoplasma_gondii_GT1 | gene_product=hypothetical protein | transcript_product=hypothetical protein | location=TGGT1_chrIb:1372263-1374087(-) | protein_length=451 | sequence_SO=chromosome | SO=protein_coding_gene | is_pseudo=false	0	1489.72187	10	0.713	1.148	1.062	2.385	1.7	2.737	2.534	1.483	2.883	3.899	-0.49	0.2	0.09	1.25	0.77	1.45	1.34	0.57	1.53	1.96	0.114735355	0.752983258	0.930647536	0.044367463	0.001243946	0.170326796	0.309473044	0.39294631	0.268923363	0.293385068	0.894600223
	High	LESNAR	[R].LESNAR.[R]	1xTMTpro [N-Term]; 1xPhospho [S3(100)]	1xTMTpro [N-Term]; 1xPhospho [S3(100)]	0.109177	0.0092894	1	1	1	TGGT1_255190	TGGT1_255190-t26_1-p1 [816-821]	TGGT1_255190-t26_1-p1 1xPhospho [S818(100)]	TGGT1_255190-t26_1-p1 1xPhospho [S818(100)]	transcript=TGGT1_255190-t26_1 | gene=TGGT1_255190 | organism=Toxoplasma_gondii_GT1 | gene_product=Myosin motor domain-containing protein [Source:UniProtKB/TrEMBL;Acc:S7WI35] | transcript_product=myosin C | location=TGGT1_chrVIIb:4925758-4933694(+) | protein_length=1171 | sequence_SO=chromosome | SO=protein_coding_gene | is_pseudo=false	0	1073.53116	6	1.281	1.892	1.876	1.05	1.345	1.986	1.969	1.599	3.749	4.104	0.36	0.92	0.91	0.07	0.43	0.99	0.98	0.68	1.91	2.04	0.41584757	0.323133422	0.462812035	0.401714739	0.305632787	0.277279285	0.419208429	0.200846009	0.235367025	0.25840477	0.910823153
	High	KDSQTVFVSEPVSQSVAHFR	[R].KDSQTVFVSEPVSQSVAHFR.[A]	1xTMTpro [K1]; 1xTMTpro [N-Term]; 2xPhospho [S3(100); S/T]	1xTMTpro [K1]; 1xTMTpro [N-Term]; 2xPhospho [S3(100); T5(0); S9(0); S13(50); S15(50)]	2.33e-11	5.35e-05	1	1	1	TGGT1_205320	TGGT1_205320-t26_1-p1 [335-354]	TGGT1_205320-t26_1-p1 2xPhospho [S337(100); T339(0); S343(0); S347(50); S349(50)]	TGGT1_205320-t26_1-p1 2xPhospho [S337(100); S/T]	transcript=TGGT1_205320-t26_1 | gene=TGGT1_205320 | organism=Toxoplasma_gondii_GT1 | gene_product=hypothetical protein | transcript_product=hypothetical protein | location=TGGT1_chrVIIa:1385667-1389087(+) | protein_length=739 | sequence_SO=chromosome | SO=protein_coding_gene | is_pseudo=false	1	3016.48262	20	2.26	4.281	3.09	0.88	1.99	3.769	2.721	1.501	3.751	2.758	1.18	2.1	1.63	-0.18	0.99	1.91	1.44	0.59	1.91	1.46	0.335130004	0.27499888	0.332983853	0.148260982	0.364581663	0.286183351	0.353229749	0.409320139	0.207121196	0.307867859	0.906500078
	High	LGTKTAEAESEASISK	[R].LGTKTAEAESEASISK.[S]	2xTMTpro [K4; K16]; 1xTMTpro [N-Term]; 1xPhospho [T3(100)]	2xTMTpro [K4; K16]; 1xTMTpro [N-Term]; 1xPhospho [T3(100); T5(0); S10(0); S13(0); S15(0)]	4.36e-07	5.35e-05	1	1	1	TGGT1_254870	TGGT1_254870-t26_1-p1 [107-122]	TGGT1_254870-t26_1-p1 1xPhospho [T109(100); T111(0); S116(0); S119(0); S121(0)]	TGGT1_254870-t26_1-p1 1xPhospho [T109(100)]	transcript=TGGT1_254870-t26_1 | gene=TGGT1_254870 | organism=Toxoplasma_gondii_GT1 | gene_product=hypothetical protein | transcript_product=hypothetical protein | location=TGGT1_chrIII:1976274-1981704(-) | protein_length=428 | sequence_SO=chromosome | SO=protein_coding_gene | is_pseudo=false	1	2614.41569	16	0.908	1.39	1.299	0.859	0.78	1.194	1.116	1.554	3.34	2.848	-0.14	0.48	0.38	-0.22	-0.36	0.26	0.16	0.64	1.74	1.51	0.885813178	0.030184103	0.25177529	0.458657728	0.643373266	0.373990661	0.139105345	0.193516347	0.266816051	0.374936386	0.984776864
	High	SSCTTSFSSLGGVR	[R].SSCTTSFSSLGGVR.[R]	1xMethylthio [C3]; 1xTMTpro [N-Term]; 1xPhospho [T4(99.5)]	1xMethylthio [C3]; 1xTMTpro [N-Term]; 1xPhospho [S1(0); S2(0.5); T4(99.5); T5(0); S6(0); S8(0); S9(0)]	0.000170437	5.35e-05	1	1	1	TGGT1_276170	TGGT1_276170-t26_1-p1 [753-766]	TGGT1_276170-t26_1-p1 1xMethylthio [C755]; 1xPhospho [S753(0); S754(0.5); T756(99.5); T757(0); S758(0); S760(0); S761(0)]	TGGT1_276170-t26_1-p1 1xMethylthio [C755]; 1xPhospho [T756(99.5)]	transcript=TGGT1_276170-t26_1 | gene=TGGT1_276170 | organism=Toxoplasma_gondii_GT1 | gene_product=PI3K/PI4K domain-containing protein [Source:UniProtKB/TrEMBL;Acc:S7VW73] | transcript_product=phosphatidylinositol 3- and 4-kinase | location=TGGT1_chrIII:84006-93774(+) | protein_length=1228 | sequence_SO=chromosome | SO=protein_coding_gene | is_pseudo=false	0	1818.80865	14	1.811	2.803	2.805	1.087	1.968	3.047	3.048	2.722	3.626	3.654	0.86	1.49	1.49	0.12	0.98	1.61	1.61	1.44	1.86	1.87	0.155011633	0.071810792	0.045323145	0.848018386	0.398423183	0.248576489	0.227073681	0.138128801	0.209846276	0.095459928	0.895339634
	High	LGSGPHAK	[R].LGSGPHAK.[S]	1xTMTpro [K8]; 1xTMTpro [N-Term]; 1xPhospho [S3(100)]	1xTMTpro [K8]; 1xTMTpro [N-Term]; 1xPhospho [S3(100)]	0.00359296	0.000543904	1	1	1	TGGT1_309890	TGGT1_309890-t26_1-p1 [579-586]	TGGT1_309890-t26_1-p1 1xPhospho [S581(100)]	TGGT1_309890-t26_1-p1 1xPhospho [S581(100)]	transcript=TGGT1_309890-t26_1 | gene=TGGT1_309890 | organism=Toxoplasma_gondii_GT1 | gene_product=hypothetical protein | transcript_product=hypothetical protein | location=TGGT1_chrXI:840515-850998(+) | protein_length=3141 | sequence_SO=chromosome | SO=protein_coding_gene | is_pseudo=false	0	1454.80124	8	1.331	1.744	1.515	1.313	1.749	2.29	1.989	1.636	3.484	3.209	0.41	0.8	0.6	0.39	0.81	1.2	0.99	0.71	1.8	1.68	0.094251929	0.227611854	0.557293263	0.429793467	0.278089861	0.302275203	0.512707741	0.307665838	0.218653786	0.257356875	0.894600223
	High	TTDFDTR	[R].TTDFDTR.[L]	1xTMTpro [N-Term]; 1xPhospho [T1(100)]	1xTMTpro [N-Term]; 1xPhospho [T1(100); T2(0); T6(0)]	0.0471023	0.00375456	1	1	2	TGGT1_319940	TGGT1_319940-t26_1-p1 [330-336]	TGGT1_319940-t26_1-p1 1xPhospho [T330(100); T331(0); T335(0)]	TGGT1_319940-t26_1-p1 1xPhospho [T330(100)]	transcript=TGGT1_319940-t26_1 | gene=TGGT1_319940 | organism=Toxoplasma_gondii_GT1 | gene_product=hypothetical protein | transcript_product=hypothetical protein | location=TGGT1_chrIV:586239-589622(+) | protein_length=397 | sequence_SO=chromosome | SO=protein_coding_gene | is_pseudo=false	0	1239.55776	7	3.284	3.752	3.836	0.914	3	3.428	3.505	2.68	3.808	2.762	1.72	1.91	1.94	-0.13	1.59	1.78	1.81	1.42	1.93	1.47	0.102505991	0.173239224	0.149977317	0.927007941	0.314352327	0.207099285	0.224572274	0.242704749	0.110132798	0.180344975	0.894600223
	High	LRTDGASPDMK	[R].LRTDGASPDMK.[V]	1xTMTpro [K11]; 1xTMTpro [N-Term]; 1xPhospho [T3(100)]	1xTMTpro [K11]; 1xTMTpro [N-Term]; 1xPhospho [T3(100); S7(0)]	1.66e-07	5.35e-05	1	1	2	TGGT1_241880	TGGT1_241880-t26_1-p1 [105-115]	TGGT1_241880-t26_1-p1 1xPhospho [T107(100); S111(0)]	TGGT1_241880-t26_1-p1 1xPhospho [T107(100)]	transcript=TGGT1_241880-t26_1 | gene=TGGT1_241880 | organism=Toxoplasma_gondii_GT1 | gene_product=Phosphodiesterase [Source:UniProtKB/TrEMBL;Acc:S7USB2] | transcript_product=3'5'-cyclic nucleotide phosphodiesterase domain-containing protein | location=TGGT1_chrVI:1724772-1737127(-) | protein_length=1281 | sequence_SO=chromosome | SO=protein_coding_gene | is_pseudo=false	1	1878.96402	11	1.591	3.262	2.364	1.213	1.929	3.956	2.866	2.168	4.337	3.222	0.67	1.71	1.24	0.28	0.95	1.98	1.52	1.12	2.12	1.69	0.371748699	0.213800905	0.339874628	0.338244172	0.362146202	0.232586754	0.339576419	0.185853373	0.14766787	0.20606052	0.909509357
	High	SRSFVFSEEK	[R].SRSFVFSEEK.[N]	1xTMTpro [K10]; 1xTMTpro [N-Term]; 2xPhospho [S1(100); S3(100)]	1xTMTpro [K10]; 1xTMTpro [N-Term]; 2xPhospho [S1(100); S3(100); S7(0)]	0.00014733	5.35e-05	1	1	11	TGGT1_295360	TGGT1_295360-t26_1-p1 [159-168]	TGGT1_295360-t26_1-p1 2xPhospho [S159(100); S161(100); S165(0)]	TGGT1_295360-t26_1-p1 2xPhospho [S159(100); S161(100)]	transcript=TGGT1_295360-t26_1 | gene=TGGT1_295360 | organism=Toxoplasma_gondii_GT1 | gene_product=hypothetical protein | transcript_product=hypothetical protein | location=TGGT1_chrIa:1791407-1792949(+) | protein_length=268 | sequence_SO=chromosome | SO=protein_coding_gene | is_pseudo=false	1	1983.94738	10	0.83	1.774	2.941	1.296	1.076	2.299	3.811	1.404	3.627	5.143	-0.27	0.83	1.56	0.37	0.11	1.2	1.93	0.49	1.86	2.36	0.428471319	0.294034681	0.263961007	0.171610314	0.515077514	0.159998532	0.186333327	0.332053023	0.196526708	0.177670075	0.911502159
	High	AESLGSSPFSR	[R].AESLGSSPFSR.[H]	1xTMTpro [N-Term]; 1xPhospho [S3(100)]	1xTMTpro [N-Term]; 1xPhospho [S3(100); S6(0); S7(0); S10(0)]	0.000158779	5.35e-05	1	1	2	TGGT1_312622	TGGT1_312622-t26_1-p1 [671-681]	TGGT1_312622-t26_1-p1 1xPhospho [S673(100); S676(0); S677(0); S680(0)]	TGGT1_312622-t26_1-p1 1xPhospho [S673(100)]	transcript=TGGT1_312622-t26_1 | gene=TGGT1_312622 | organism=Toxoplasma_gondii_GT1 | gene_product=DUF803 domain-containing protein [Source:UniProtKB/TrEMBL;Acc:S7UTD5] | transcript_product=DUF803 domain-containing protein | location=TGGT1_chrXI:2792522-2800888(-) | protein_length=814 | sequence_SO=chromosome | SO=protein_coding_gene | is_pseudo=false	0	1521.72695	11	1.252	2.813	2.958	1.131	1.416	3.182	3.347	1.644	3.987	5.298	0.32	1.49	1.56	0.18	0.5	1.67	1.74	0.72	2	2.41	0.233593833	0.309191598	0.336878663	0.446678035	0.032980971	0.23198372	0.263174739	0.185026472	0.163760179	0.173646871	0.900210906
	High	SKEFIAENK	[R].SKEFIAENK.[Q]	2xTMTpro [K2; K9]; 1xTMTpro [N-Term]; 1xPhospho [S1(100)]	2xTMTpro [K2; K9]; 1xTMTpro [N-Term]; 1xPhospho [S1(100)]	3.85e-05	5.35e-05	1	1	2	TGGT1_221610	TGGT1_221610-t26_1-p1 [5-13]	TGGT1_221610-t26_1-p1 1xPhospho [S5(100)]	TGGT1_221610-t26_1-p1 1xPhospho [S5(100)]	transcript=TGGT1_221610-t26_1 | gene=TGGT1_221610 | organism=Toxoplasma_gondii_GT1 | gene_product=USP domain-containing protein [Source:UniProtKB/TrEMBL;Acc:S7UKI2] | transcript_product=ubiquitin carboxyl-terminal hydrolase | location=TGGT1_chrII:464467-468768(+) | protein_length=795 | sequence_SO=chromosome | SO=protein_coding_gene | is_pseudo=false	1	2058.14527	9	0.762	1.527	2.486	1.494	1.139	2.282	3.715	1.456	4.548	6.273	-0.39	0.61	1.31	0.58	0.19	1.19	1.89	0.54	2.19	2.65	0.149433928	0.506447002	0.371313251	0.385614009	0.65123318	0.117191827	0.153459836	0.231126549	0.14026461	0.155577268	0.894600223
	High	RDTMEEEELFLR	[K].RDTMEEEELFLR.[L]	1xOxidation [M4]; 1xTMTpro [N-Term]; 1xPhospho [T3(100)]	1xOxidation [M4]; 1xTMTpro [N-Term]; 1xPhospho [T3(100)]	2.45e-06	5.35e-05	1	1	3	TGGT1_227820	TGGT1_227820-t26_1-p1 [71-82]	TGGT1_227820-t26_1-p1 1xPhospho [T73(100)]	TGGT1_227820-t26_1-p1 1xPhospho [T73(100)]	transcript=TGGT1_227820-t26_1 | gene=TGGT1_227820 | organism=Toxoplasma_gondii_GT1 | gene_product=hypothetical protein | transcript_product=hypothetical protein | location=TGGT1_chrX:705130-713114(+) | protein_length=2006 | sequence_SO=chromosome | SO=protein_coding_gene | is_pseudo=false	1	1967.91047	12	1.185	2.175	2.982	0.874	1.036	1.901	2.607	2.088	4.66	3.686	0.24	1.12	1.58	-0.19	0.05	0.93	1.38	1.06	2.22	1.88	0.480059033	0.026846265	0.054169115	0.780524072	0.957919727	0.359646503	0.289028259	0.208128027	0.104053682	0.155570281	0.91936639
	High	KSLLSGEEGER	[R].KSLLSGEEGER.[A]	1xTMTpro [K1]; 1xTMTpro [N-Term]; 1xPhospho [S2(100)]	1xTMTpro [K1]; 1xTMTpro [N-Term]; 1xPhospho [S2(100); S5(0)]	0.00161774	0.000253691	1	1	2	TGGT1_248830	TGGT1_248830-t26_1-p1 [84-94]	TGGT1_248830-t26_1-p1 1xPhospho [S85(100); S88(0)]	TGGT1_248830-t26_1-p1 1xPhospho [S85(100)]	transcript=TGGT1_248830-t26_1 | gene=TGGT1_248830 | organism=Toxoplasma_gondii_GT1 | gene_product=Phosphoinositide phospholipase C [Source:UniProtKB/TrEMBL;Acc:S7V0V3] | transcript_product=phosphoinositide phospholipase PIPLC | location=TGGT1_chrXII:4131545-4144034(-) | protein_length=1097 | sequence_SO=chromosome | SO=protein_coding_gene | is_pseudo=false	1	1892.99743	11	2.596	4.99	4.166	0.684	1.776	3.413	2.85	2.594	4.298	2.851	1.38	2.32	2.06	-0.55	0.83	1.77	1.51	1.38	2.1	1.51	0.234914217	0.099940853	0.099604869	0.241451751	0.468567056	0.203203395	0.219664654	0.144657354	0.122955579	0.183047265	0.900210906
	High	KASTVDER	[K].KASTVDER.[G]	1xTMTpro [K1]; 1xTMTpro [N-Term]; 1xPhospho [S3(100)]	1xTMTpro [K1]; 1xTMTpro [N-Term]; 1xPhospho [S3(100); T4(0)]	0.0899605	0.00778912	1	1	2	TGGT1_294630	TGGT1_294630-t26_1-p1 [327-334]	TGGT1_294630-t26_1-p1 1xPhospho [S329(100); T330(0)]	TGGT1_294630-t26_1-p1 1xPhospho [S329(100)]	transcript=TGGT1_294630-t26_1 | gene=TGGT1_294630 | organism=Toxoplasma_gondii_GT1 | gene_product=PH domain-containing protein [Source:UniProtKB/TrEMBL;Acc:S7VXH6] | transcript_product=hypothetical protein | location=TGGT1_chrIa:1000668-1009643(+) | protein_length=880 | sequence_SO=chromosome | SO=protein_coding_gene | is_pseudo=false	1	1593.84931	8	0.998	1.713	1.549	1.804	1.801	3.09	2.795	1.647	2.995	2.973	0	0.78	0.63	0.85	0.85	1.63	1.48	0.72	1.58	1.57	0.978576643	0.384377578	0.531001681	0.116598512	0.167016223	0.256334997	0.332671569	0.307580646	0.235205043	0.25842336	0.995970589
	High	ALSRLSMGGANR	[R].ALSRLSMGGANR.[F]	1xTMTpro [N-Term]; 2xPhospho [S3(100); S6(100)]	1xTMTpro [N-Term]; 2xPhospho [S3(100); S6(100)]	0.0276898	0.00215337	1	1	1	TGGT1_306020	TGGT1_306020-t26_1-p1 [5379-5390]	TGGT1_306020-t26_1-p1 2xPhospho [S5381(100); S5384(100)]	TGGT1_306020-t26_1-p1 2xPhospho [S5381(100); S5384(100)]	transcript=TGGT1_306020-t26_1 | gene=TGGT1_306020 | organism=Toxoplasma_gondii_GT1 | gene_product=hypothetical protein | transcript_product=hypothetical protein | location=TGGT1_chrIX:5506123-5536326(+) | protein_length=8858 | sequence_SO=chromosome | SO=protein_coding_gene | is_pseudo=false	1	1696.79262	12	2.491	3.952	3.978	0.918	2.288	3.629	3.653	3.243	4.256	3.645	1.32	1.98	1.99	-0.12	1.19	1.86	1.87	1.7	2.09	1.87	0.014330061	0.078384606	0.023260606	0.8945249	0.36290264	0.164129123	0.217000259	0.080163001	0.116028306	0.092290708	0.894600223
	High	SKPLDAAAEPPK	[R].SKPLDAAAEPPK.[L]	2xTMTpro [K2; K12]; 1xTMTpro [N-Term]; 1xPhospho [S1(100)]	2xTMTpro [K2; K12]; 1xTMTpro [N-Term]; 1xPhospho [S1(100)]	3.35e-08	5.35e-05	1	1	2	TGGT1_265250	TGGT1_265250-t26_1-p1 [537-548]	TGGT1_265250-t26_1-p1 1xPhospho [S537(100)]	TGGT1_265250-t26_1-p1 1xPhospho [S537(100)]	transcript=TGGT1_265250-t26_1 | gene=TGGT1_265250 | organism=Toxoplasma_gondii_GT1 | gene_product=RRM domain-containing protein [Source:UniProtKB/TrEMBL;Acc:S7UGW5] | transcript_product=RNA recognition motif-containing protein | location=TGGT1_chrIX:1478253-1487922(+) | protein_length=1564 | sequence_SO=chromosome | SO=protein_coding_gene | is_pseudo=false	0	2216.2508	12	0.851	1.168	1.351	1.664	1.416	1.944	2.248	1.469	2.608	3.923	-0.23	0.22	0.43	0.73	0.5	0.96	1.17	0.56	1.38	1.97	0.066920348	0.310365516	0.574510974	0.102028222	0.118124146	0.154686819	0.330826246	0.233849456	0.279247401	0.276677427	0.894600223
	High	LSFSSGWR	[R].LSFSSGWR.[R]	1xTMTpro [N-Term]; 1xPhospho [S2(100)]	1xTMTpro [N-Term]; 1xPhospho [S2(100); S4(0); S5(0)]	0.00437343	0.000713658	1	1	1	TGGT1_200280	TGGT1_200280-t26_1-p1 [426-433]	TGGT1_200280-t26_1-p1 1xPhospho [S427(100); S429(0); S430(0)]	TGGT1_200280-t26_1-p1 1xPhospho [S427(100)]	transcript=TGGT1_200280-t26_1 | gene=TGGT1_200280 | organism=Toxoplasma_gondii_GT1 | gene_product=WD domain, G-beta repeat-containing protein [Source:UniProtKB/TrEMBL;Acc:S7V4I8] | transcript_product=WD domain, G-beta repeat-containing protein | location=TGGT1_chrVIII:6745388-6748234(-) | protein_length=948 | sequence_SO=chromosome | SO=protein_coding_gene | is_pseudo=false	0	1323.64177	8	1.279	2.206	1.959	0.937	1.199	2.067	1.835	1.686	4.909	2.907	0.36	1.14	0.97	-0.09	0.26	1.05	0.88	0.75	2.3	1.54	0.710184813	0.314599109	0.364858276	0.83212873	0.614547255	0.158653648	0.195451411	0.12952222	0.157665252	0.194281525	0.958243216
	High	HRPETTGEESADMER	[K].HRPETTGEESADMER.[Q]	1xOxidation [M13]; 1xTMTpro [N-Term]; 1xPhospho [T5(100)]	1xOxidation [M13]; 1xTMTpro [N-Term]; 1xPhospho [T5(100); T6(0); S10(0)]	0.00214152	0.000307604	1	1	3	TGGT1_237280	TGGT1_237280-t26_1-p1 [945-959]	TGGT1_237280-t26_1-p1 1xPhospho [T949(100); T950(0); S954(0)]	TGGT1_237280-t26_1-p1 1xPhospho [T949(100)]	transcript=TGGT1_237280-t26_1 | gene=TGGT1_237280 | organism=Toxoplasma_gondii_GT1 | gene_product=Rab-GAP TBC domain-containing protein [Source:UniProtKB/TrEMBL;Acc:S7UQ40] | transcript_product=TLD protein | location=TGGT1_chrX:5711509-5719913(+) | protein_length=2190 | sequence_SO=chromosome | SO=protein_coding_gene | is_pseudo=false	0	2144.92389	15	1.889	2.005	3.046	0.84	1.587	1.685	2.559	2.072	2.252	2.354	0.92	1	1.61	-0.25	0.67	0.75	1.36	1.05	1.17	1.23	0.415785981	0.391195084	0.361445662	0.450847199	0.401721851	0.369267138	0.342757587	0.221423183	0.280993048	0.344304479	0.910823153
	High	SYGELGR	[R].SYGELGR.[G]	1xTMTpro [N-Term]; 1xPhospho [S1(100)]	1xTMTpro [N-Term]; 1xPhospho [S1(100); Y2(0)]	0.0191433	0.00190508	1	1	1	TGGT1_289880	TGGT1_289880-t26_1-p1 [733-739]	TGGT1_289880-t26_1-p1 1xPhospho [S733(100); Y734(0)]	TGGT1_289880-t26_1-p1 1xPhospho [S733(100)]	transcript=TGGT1_289880-t26_1 | gene=TGGT1_289880 | organism=Toxoplasma_gondii_GT1 | gene_product=hypothetical protein | transcript_product=hypothetical protein | location=TGGT1_chrIX:3301494-3313288(-) | protein_length=1326 | sequence_SO=chromosome | SO=protein_coding_gene | is_pseudo=false	0	1165.55737	7	1.457	1.927	2.434	1.275	1.858	2.457	3.105	1.884	2.572	3.06	0.54	0.95	1.28	0.35	0.89	1.3	1.63	0.91	1.36	1.61	0.569612678	0.390475555	0.303762491	0.181539006	0.363539616	0.260813894	0.210422363	0.257000487	0.245321975	0.195009735	0.934025081
	High	VSFGALEER	[R].VSFGALEER.[D]	1xTMTpro [N-Term]; 1xPhospho [S2(100)]	1xTMTpro [N-Term]; 1xPhospho [S2(100)]	0.00280385	0.000422128	1	1	1	TGGT1_306020	TGGT1_306020-t26_1-p1 [712-720]	TGGT1_306020-t26_1-p1 1xPhospho [S713(100)]	TGGT1_306020-t26_1-p1 1xPhospho [S713(100)]	transcript=TGGT1_306020-t26_1 | gene=TGGT1_306020 | organism=Toxoplasma_gondii_GT1 | gene_product=hypothetical protein | transcript_product=hypothetical protein | location=TGGT1_chrIX:5506123-5536326(+) | protein_length=8858 | sequence_SO=chromosome | SO=protein_coding_gene | is_pseudo=false	0	1391.68911	9	1.599	2.798	2.329	1.335	2.134	3.734	3.108	2.9	3.868	3.164	0.68	1.48	1.22	0.42	1.09	1.9	1.64	1.54	1.95	1.66	0.263726981	0.073904108	0.050716445	0.623484773	0.444486092	0.251658545	0.263062491	0.12938343	0.092246398	0.121383378	0.900210906
	High	LIAAHSQR	[R].LIAAHSQR.[S]	1xTMTpro [N-Term]; 1xPhospho [S6(100)]	1xTMTpro [N-Term]; 1xPhospho [S6(100)]	0.000560862	0.000125562	1	1	2	TGGT1_215080	TGGT1_215080-t26_1-p1 [596-603]	TGGT1_215080-t26_1-p1 1xPhospho [S601(100)]	TGGT1_215080-t26_1-p1 1xPhospho [S601(100)]	transcript=TGGT1_215080-t26_1 | gene=TGGT1_215080 | organism=Toxoplasma_gondii_GT1 | gene_product=hypothetical protein | transcript_product=hypothetical protein | location=TGGT1_chrX:6623715-6638073(-) | protein_length=3279 | sequence_SO=chromosome | SO=protein_coding_gene | is_pseudo=false	0	1279.6843	8	0.896	0.678	0.863	1.83	1.639	1.241	1.579	1.724	2.603	3.651	-0.16	-0.56	-0.21	0.87	0.71	0.31	0.66	0.79	1.38	1.87	0.499040263	0.094556635	0.039209421	0.010419567	0.12650014	0.139564233	0.001103513	0.153505064	0.237048425	0.268491595	0.924545531
	High	SVLIIER	[R].SVLIIER.[Q]	1xTMTpro [N-Term]; 1xPhospho [S1(100)]	1xTMTpro [N-Term]; 1xPhospho [S1(100)]	0.00102661	0.000185928	1	1	2	TGGT1_240380	TGGT1_240380-t26_1-p1 [2822-2828]	TGGT1_240380-t26_1-p1 1xPhospho [S2822(100)]	TGGT1_240380-t26_1-p1 1xPhospho [S2822(100)]	transcript=TGGT1_240380-t26_1 | gene=TGGT1_240380 | organism=Toxoplasma_gondii_GT1 | gene_product=Clu domain-containing protein [Source:UniProtKB/TrEMBL;Acc:S7URC6] | transcript_product=hypothetical protein | location=TGGT1_chrVI:1188384-1214121(+) | protein_length=4955 | sequence_SO=chromosome | SO=protein_coding_gene | is_pseudo=false	0	1213.68766	7	2.288	2.214	2.122	1.021	2.336	2.26	2.166	2.726	2.702	2.7	1.19	1.15	1.09	0.03	1.22	1.18	1.12	1.45	1.43	1.43	0.109179391	0.088427486	0.044293801	0.968459497	0.37131663	0.228024471	0.280178323	0.168615945	0.162219831	0.180768019	0.894600223
	High	KETATPYGSPIGR	[R].KETATPYGSPIGR.[H]	1xTMTpro [K1]; 1xTMTpro [N-Term]; 1xPhospho [T3(100)]	1xTMTpro [K1]; 1xTMTpro [N-Term]; 1xPhospho [T3(100); T5(0); Y7(0); S9(0)]	0.00070003	0.000125562	1	1	4	TGGT1_270865	TGGT1_270865-t26_1-p1 [1971-1983]	TGGT1_270865-t26_1-p1 1xPhospho [T1973(100); T1975(0); Y1977(0); S1979(0)]	TGGT1_270865-t26_1-p1 1xPhospho [T1973(100)]	transcript=TGGT1_270865-t26_1 | gene=TGGT1_270865 | organism=Toxoplasma_gondii_GT1 | gene_product=Putative adenylate cyclase [Source:UniProtKB/TrEMBL;Acc:S7WDA0] | transcript_product=putative adenylate cyclase | location=TGGT1_chrVIII:4921378-4938757(-) | protein_length=2040 | sequence_SO=chromosome | SO=protein_coding_gene | is_pseudo=false	1	2065.09748	13	1.484	3.095	2.968	1.025	1.522	3.173	3.044	1.926	3.962	3.454	0.57	1.63	1.57	0.04	0.61	1.67	1.61	0.95	1.99	1.79	0.367582346	0.170146082	0.229874332	0.342755308	0.333056699	0.158877336	0.217533778	0.143150961	0.132467016	0.163875207	0.909240464
	High	NKPQQSMYDQMMSR	[R].NKPQQSMYDQMMSR.[E]	1xTMTpro [K2]; 1xTMTpro [N-Term]; 1xPhospho [S13(100)]	1xTMTpro [K2]; 1xTMTpro [N-Term]; 1xPhospho [S6(0); Y8(0); S13(100)]	0.00012834	5.35e-05	1	1	1	TGGT1_208750	TGGT1_208750-t26_1-p1 [116-129]	TGGT1_208750-t26_1-p1 1xPhospho [S121(0); Y123(0); S128(100)]	TGGT1_208750-t26_1-p1 1xPhospho [S128(100)]	transcript=TGGT1_208750-t26_1 | gene=TGGT1_208750 | organism=Toxoplasma_gondii_GT1 | gene_product=RWD domain-containing protein [Source:UniProtKB/TrEMBL;Acc:S7UJH2] | transcript_product=RWD domain-containing protein | location=TGGT1_chrIb:861884-864672(+) | protein_length=268 | sequence_SO=chromosome | SO=protein_coding_gene | is_pseudo=false	0	2432.14174	14	0.85	1.154	1.363	1.23	1.046	1.42	1.677	1.331	3.858	3.473	-0.23	0.21	0.45	0.3	0.07	0.51	0.75	0.41	1.95	1.8	0.67687022	0.465711918	0.37099726	0.288589391	0.851980664	0.369143182	0.339420901	0.194085803	0.160061234	0.28020832	0.952203228
	High	VGSGSLELR	[R].VGSGSLELR.[S]	1xTMTpro [N-Term]; 1xPhospho [S3(100)]	1xTMTpro [N-Term]; 1xPhospho [S3(100); S5(0)]	0.00216568	0.000307604	1	1	2	TGGT1_309910	TGGT1_309910-t26_1-p1 [1169-1177]	TGGT1_309910-t26_1-p1 1xPhospho [S1171(100); S1173(0)]	TGGT1_309910-t26_1-p1 1xPhospho [S1171(100)]	transcript=TGGT1_309910-t26_1 | gene=TGGT1_309910 | organism=Toxoplasma_gondii_GT1 | gene_product=Aa_trans domain-containing protein [Source:UniProtKB/TrEMBL;Acc:S7USW0] | transcript_product=hypothetical protein | location=TGGT1_chrXI:854394-862174(-) | protein_length=2131 | sequence_SO=chromosome | SO=protein_coding_gene | is_pseudo=false	0	1301.67855	9	0.895	1.102	1.37	1.28	1.146	1.41	1.753	1.413	2.716	2.699	-0.16	0.14	0.45	0.36	0.2	0.5	0.81	0.5	1.44	1.43	0.041584001	0.562624356	0.421911987	0.162115869	0.25236301	0.310511507	0.321043455	0.350181021	0.269204394	0.243884817	0.894600223
	High	RGTALLDFWQEEQER	[K].RGTALLDFWQEEQER.[Q]	1xTMTpro [N-Term]; 1xPhospho [T3(100)]	1xTMTpro [N-Term]; 1xPhospho [T3(100)]	2.34e-12	5.35e-05	1	1	4	TGGT1_262390	TGGT1_262390-t26_1-p1 [434-448]	TGGT1_262390-t26_1-p1 1xPhospho [T436(100)]	TGGT1_262390-t26_1-p1 1xPhospho [T436(100)]	transcript=TGGT1_262390-t26_1 | gene=TGGT1_262390 | organism=Toxoplasma_gondii_GT1 | gene_product=TLDc domain-containing protein [Source:UniProtKB/TrEMBL;Acc:S7UYB4] | transcript_product=TLD protein | location=TGGT1_chrVIIb:1280695-1289391(+) | protein_length=1392 | sequence_SO=chromosome | SO=protein_coding_gene | is_pseudo=false	1	2262.08753	15	1.864	2.656	2.417	1.054	1.965	2.8	2.548	2.44	3.215	2.919	0.9	1.41	1.27	0.08	0.97	1.49	1.35	1.29	1.68	1.55	0.161272727	0.010540061	0.068361308	0.84546135	0.321838979	0.139220393	0.202400969	0.161065451	0.136219699	0.148658345	0.895982843
	High	SGELCR	[R].SGELCR.[T]	1xMethylthio [C5]; 1xTMTpro [N-Term]; 1xPhospho [S1(100)]	1xMethylthio [C5]; 1xTMTpro [N-Term]; 1xPhospho [S1(100)]	0.0153726	0.00168954	1	1	4	TGGT1_311230	TGGT1_311230-t26_1-p1 [4458-4463]	TGGT1_311230-t26_1-p1 1xMethylthio [C4462]; 1xPhospho [S4458(100)]	TGGT1_311230-t26_1-p1 1xMethylthio [C4462]; 1xPhospho [S4458(100)]	transcript=TGGT1_311230-t26_1 | gene=TGGT1_311230 | organism=Toxoplasma_gondii_GT1 | gene_product=hypothetical protein | transcript_product=hypothetical protein | location=TGGT1_chrXI:1844321-1862670(+) | protein_length=4603 | sequence_SO=chromosome | SO=protein_coding_gene | is_pseudo=false	0	1094.46948	6	1.297	2.697	1.294	1.165	1.511	3.141	1.507	1.819	3.617	1.757	0.38	1.43	0.37	0.22	0.6	1.65	0.59	0.86	1.85	0.81	0.566433829	0.286444709	0.630516556	0.159372829	0.381887027	0.233793656	0.453403976	0.214744792	0.168518315	0.374399949	0.93350564
	High	RETREEEASSEEEEEDEEEEEEPTK	[R].RETREEEASSEEEEEDEEEEEEPTK.[F]	1xTMTpro [K25]; 1xTMTpro [N-Term]; 3xPhospho [T3(100); S9(100); S10(100)]	1xTMTpro [K25]; 1xTMTpro [N-Term]; 3xPhospho [T3(100); S9(100); S10(100); T24(0)]	2.34e-08	5.35e-05	1	1	13	TGGT1_234310	TGGT1_234310-t26_1-p1 [42-66]	TGGT1_234310-t26_1-p1 3xPhospho [T44(100); S50(100); S51(100); T65(0)]	TGGT1_234310-t26_1-p1 3xPhospho [T44(100); S50(100); S51(100)]	transcript=TGGT1_234310-t26_1 | gene=TGGT1_234310 | organism=Toxoplasma_gondii_GT1 | gene_product=PP28 domain-containing protein [Source:UniProtKB/TrEMBL;Acc:S7UVT4] | transcript_product=hypothetical protein | location=TGGT1_chrX:4195728-4198221(+) | protein_length=176 | sequence_SO=chromosome | SO=protein_coding_gene | is_pseudo=false	2	3902.54344	25	0.878	1.672	2.045	1.712	1.503	2.864	3.501	1.035	3.148	3.492	-0.19	0.74	1.03	0.78	0.59	1.52	1.81	0.05	1.65	1.8	0.520676099	0.392089169	0.249972182	0.152651358	0.373519627	0.280192584	0.209410457	0.85213766	0.188696095	0.34015516	0.925813665
	High	MHVAVVSAK	[K].MHVAVVSAK.[M]	1xOxidation [M1]; 1xTMTpro [K9]; 1xTMTpro [N-Term]; 1xPhospho [S7(100)]	1xOxidation [M1]; 1xTMTpro [K9]; 1xTMTpro [N-Term]; 1xPhospho [S7(100)]	7.93e-05	5.35e-05	1	1	3	TGGT1_318150	TGGT1_318150-t26_1-p1 [32-40]	TGGT1_318150-t26_1-p1 1xPhospho [S38(100)]	TGGT1_318150-t26_1-p1 1xPhospho [S38(100)]	transcript=TGGT1_318150-t26_1 | gene=TGGT1_318150 | organism=Toxoplasma_gondii_GT1 | gene_product=Transporter, major facilitator family protein [Source:UniProtKB/TrEMBL;Acc:A0A125YLF4] | transcript_product=transporter, major facilitator family protein | location=TGGT1_chrIV:1463434-1465233(+) | protein_length=599 | sequence_SO=chromosome | SO=protein_coding_gene | is_pseudo=false	0	1645.89924	9	2.038	3.976	2.342	0.845	1.722	3.361	1.979	1.66	3.95	2.691	1.03	1.99	1.23	-0.24	0.78	1.75	0.98	0.73	1.98	1.43	0.462130348	0.357693807	0.545638776	0.786329351	0.170764357	0.196561731	0.402566771	0.202283915	0.124471424	0.27000683	0.917689728
	High	REDSFSWGR	[R].REDSFSWGR.[G]	1xTMTpro [N-Term]; 1xPhospho [S4(100)]	1xTMTpro [N-Term]; 1xPhospho [S4(100); S6(0)]	0.0109374	0.00129514	1	1	4	TGGT1_232080	TGGT1_232080-t26_1-p1 [1128-1136]	TGGT1_232080-t26_1-p1 1xPhospho [S1131(100); S1133(0)]	TGGT1_232080-t26_1-p1 1xPhospho [S1131(100)]	transcript=TGGT1_232080-t26_1 | gene=TGGT1_232080 | organism=Toxoplasma_gondii_GT1 | gene_product=Chorein_N domain-containing protein [Source:UniProtKB/TrEMBL;Acc:S7WJ08] | transcript_product=hypothetical protein | location=TGGT1_chrVIII:1804634-1839298(-) | protein_length=10329 | sequence_SO=chromosome | SO=protein_coding_gene | is_pseudo=false	1	1523.69632	9	1.082	1.614	2.689	1.555	1.683	2.509	4.18	1.509	2.372	4.458	0.11	0.69	1.43	0.64	0.75	1.33	2.06	0.59	1.25	2.16	0.194881122	0.083816965	0.077918829	0.154059093	0.160362925	0.031463147	0.101749187	0.555765744	0.112692094	0.098799701	0.900210906
	High	HSASMQQPR	[R].HSASMQQPR.[E]	1xOxidation [M5]; 1xTMTpro [N-Term]; 1xPhospho [S4(100)]	1xOxidation [M5]; 1xTMTpro [N-Term]; 1xPhospho [S2(0); S4(100)]	1.08e-05	5.35e-05	1	1	19	TGGT1_220360	TGGT1_220360-t26_1-p1 [429-437]	TGGT1_220360-t26_1-p1 1xPhospho [S430(0); S432(100)]	TGGT1_220360-t26_1-p1 1xPhospho [S432(100)]	transcript=TGGT1_220360-t26_1 | gene=TGGT1_220360 | organism=Toxoplasma_gondii_GT1 | gene_product=FAD binding domain-containing protein [Source:UniProtKB/TrEMBL;Acc:S7VVF3] | transcript_product=FAD binding domain-containing protein | location=TGGT1_chrV:222995-232671(+) | protein_length=1390 | sequence_SO=chromosome | SO=protein_coding_gene | is_pseudo=false	0	1441.65783	9	0.954	1.605	1.882	1.517	1.447	2.434	2.855	2.166	3.057	3.262	-0.07	0.68	0.91	0.6	0.53	1.28	1.51	1.11	1.61	1.71	0.872568972	0.321776441	0.163867604	0.139017378	0.458636368	0.241184495	0.154048742	0.220644161	0.124706116	0.109317698	0.983594819
	High	TLEAEAQEDDLKR	[K].TLEAEAQEDDLKR.[E]	1xTMTpro [K12]; 1xTMTpro [N-Term]; 1xPhospho [T1(100)]	1xTMTpro [K12]; 1xTMTpro [N-Term]; 1xPhospho [T1(100)]	4.01e-06	5.35e-05	1	1	5	TGGT1_311360	TGGT1_311360-t26_1-p1 [108-120]	TGGT1_311360-t26_1-p1 1xPhospho [T108(100)]	TGGT1_311360-t26_1-p1 1xPhospho [T108(100)]	transcript=TGGT1_311360-t26_1 | gene=TGGT1_311360 | organism=Toxoplasma_gondii_GT1 | gene_product=Protein kinase G AGC kinase family member PKG [Source:UniProtKB/TrEMBL;Acc:S7UT18] | transcript_product=protein kinase G AGC kinase family member PKG | location=TGGT1_chrXI:1956120-1971174(-) | protein_length=994 | sequence_SO=chromosome | SO=protein_coding_gene | is_pseudo=false	1	2206.12481	13	0.763	1.332	1.651	2.126	1.623	2.831	3.51	1.634	2.711	3.546	-0.39	0.41	0.72	1.09	0.7	1.5	1.81	0.71	1.44	1.83	0.272213057	0.433311736	0.534160819	0.008412865	0.146187253	0.133723037	0.262029839	0.18488225	0.223232093	0.204179527	0.903735937
	High	DRQTDAER	[R].DRQTDAER.[W]	1xTMTpro [N-Term]; 1xPhospho [T4(100)]	1xTMTpro [N-Term]; 1xPhospho [T4(100)]	0.0222385	0.00196662	1	1	1	TGGT1_244270	TGGT1_244270-t26_1-p1 [126-133]	TGGT1_244270-t26_1-p1 1xPhospho [T129(100)]	TGGT1_244270-t26_1-p1 1xPhospho [T129(100)]	transcript=TGGT1_244270-t26_1 | gene=TGGT1_244270 | organism=Toxoplasma_gondii_GT1 | gene_product=ABC transporter domain-containing protein [Source:UniProtKB/TrEMBL;Acc:S7VN08] | transcript_product=ATP-binding cassette G family transporter ABCG87 | location=TGGT1_chrVI:3060257-3068046(-) | protein_length=794 | sequence_SO=chromosome | SO=protein_coding_gene | is_pseudo=false	1	1374.63339	8	1.182	2.759	2.661	1.205	1.424	3.324	3.206	1.548	3.805	3.599	0.24	1.46	1.41	0.27	0.51	1.73	1.68	0.63	1.93	1.85	0.638324103	0.368472947	0.478877265	0.488557797	0.145291938	0.243665928	0.358823993	0.041250782	0.154779138	0.243279973	0.947964168
	High	SSSSNRDDTPLGSSALQNTK	[R].SSSSNRDDTPLGSSALQNTK.[K]	1xTMTpro [K20]; 1xTMTpro [N-Term]; 1xPhospho [S2(99.7)]	1xTMTpro [K20]; 1xTMTpro [N-Term]; 1xPhospho [S1(0.3); S2(99.7); S3(0); S4(0); T9(0); S13(0); S14(0); T19(0)]	6.45e-12	5.35e-05	1	1	6	TGGT1_211690	TGGT1_211690-t26_1-p1 [934-953]	TGGT1_211690-t26_1-p1 1xPhospho [S934(0.3); S935(99.7); S936(0); S937(0); T942(0); S946(0); S947(0); T952(0)]	TGGT1_211690-t26_1-p1 1xPhospho [S935(99.7)]	transcript=TGGT1_211690-t26_1 | gene=TGGT1_211690 | organism=Toxoplasma_gondii_GT1 | gene_product=DRBM domain-containing protein [Source:UniProtKB/TrEMBL;Acc:S7UKM4] | transcript_product=AAA family protein | location=TGGT1_chrIV:1531700-1551811(-) | protein_length=1538 | sequence_SO=chromosome | SO=protein_coding_gene | is_pseudo=false	1	2753.35985	20	1.144	1.454	1.569	1.114	1.274	1.62	1.748	1.745	3.933	2.594	0.19	0.54	0.65	0.16	0.35	0.7	0.81	0.8	1.98	1.38	0.026404681	0.21550073	0.071413099	0.380891994	0.200970133	0.256296123	0.139468066	0.244635803	0.132114791	0.139047968	0.894600223
	High	IASQPTGADNR	[R].IASQPTGADNR.[A]	1xTMTpro [N-Term]; 1xPhospho [T6(100)]	1xTMTpro [N-Term]; 1xPhospho [S3(0); T6(100)]	4.33e-06	5.35e-05	1	1	7	TGGT1_258130	TGGT1_258130-t26_1-p1 [195-205]	TGGT1_258130-t26_1-p1 1xPhospho [S197(0); T200(100)]	TGGT1_258130-t26_1-p1 1xPhospho [T200(100)]	transcript=TGGT1_258130-t26_1 | gene=TGGT1_258130 | organism=Toxoplasma_gondii_GT1 | gene_product=Rab1 protein [Source:UniProtKB/TrEMBL;Acc:S7WES0] | transcript_product=Rab1 protein | location=TGGT1_chrVIIb:3520118-3526101(+) | protein_length=216 | sequence_SO=chromosome | SO=protein_coding_gene | is_pseudo=false	0	1513.7331	11	1.922	3.212	2.399	1.072	2.061	3.444	2.573	2.443	3.549	2.553	0.94	1.68	1.26	0.1	1.04	1.78	1.36	1.29	1.83	1.35	0.116042229	0.178858046	0.171374735	0.516831613	0.166820783	0.203930087	0.204832448	0.079989493	0.134350109	0.208988827	0.894600223
	High	ATTTHWDVDKNETTGR	[K].ATTTHWDVDKNETTGR.[C]	1xTMTpro [K10]; 1xTMTpro [N-Term]; 1xPhospho [T3(99.7)]	1xTMTpro [K10]; 1xTMTpro [N-Term]; 1xPhospho [T2(0.3); T3(99.7); T4(0); T13(0); T14(0)]	9.3e-07	5.35e-05	1	1	3	TGGT1_274070	TGGT1_274070-t26_1-p1 [648-663]	TGGT1_274070-t26_1-p1 1xPhospho [T649(0.3); T650(99.7); T651(0); T660(0); T661(0)]	TGGT1_274070-t26_1-p1 1xPhospho [T650(99.7)]	transcript=TGGT1_274070-t26_1 | gene=TGGT1_274070 | organism=Toxoplasma_gondii_GT1 | gene_product=ThiF domain-containing protein [Source:UniProtKB/TrEMBL;Acc:S7WJZ3] | transcript_product=ThiF family protein | location=TGGT1_chrVIII:3037350-3041131(-) | protein_length=779 | sequence_SO=chromosome | SO=protein_coding_gene | is_pseudo=false	1	2520.23755	16	2.573	4.042	3.554	0.814	2.095	3.291	2.894	2.318	3.057	2.994	1.36	2.02	1.83	-0.3	1.07	1.72	1.53	1.21	1.61	1.58	0.074418593	0.058063344	0.030195505	0.679008053	0.2163863	0.128984764	0.181984862	0.113245047	0.161323875	0.157802127	0.894600223
	High	GSSYFLHDDR	[R].GSSYFLHDDR.[G]	1xTMTpro [N-Term]; 1xPhospho [S2(99.9)]	1xTMTpro [N-Term]; 1xPhospho [S2(99.9); S3(0.2); Y4(0)]	5.11e-06	5.35e-05	1	1	10	TGGT1_229470	TGGT1_229470-t26_1-p1 [116-125]	TGGT1_229470-t26_1-p1 1xPhospho [S117(99.9); S118(0.2); Y119(0)]	TGGT1_229470-t26_1-p1 1xPhospho [S117(99.9)]	transcript=TGGT1_229470-t26_1 | gene=TGGT1_229470 | organism=Toxoplasma_gondii_GT1 | gene_product=Btz domain-containing protein [Source:UniProtKB/TrEMBL;Acc:S7V376] | transcript_product=hypothetical protein | location=TGGT1_chrVIII:282578-286112(+) | protein_length=409 | sequence_SO=chromosome | SO=protein_coding_gene | is_pseudo=false	0	1580.70655	10	0.865	1.698	2.556	1.1	0.952	1.867	2.81	1.517	2.531	2.442	-0.21	0.76	1.35	0.14	-0.07	0.9	1.49	0.6	1.34	1.29	0.208833182	0.01198133	0.137268664	0.830156009	0.920742122	0.330871202	0.312684981	0.359834056	0.228919654	0.277187842	0.900210906
	High	MSTSGLLEHHDGK	[R].MSTSGLLEHHDGK.[L]	1xTMTpro [K13]; 1xTMTpro [N-Term]; 1xPhospho [S/T]	1xTMTpro [K13]; 1xTMTpro [N-Term]; 1xPhospho [S2(49.9); T3(49.9); S4(0.1)]	8.6e-06	5.35e-05	1	1	5	TGGT1_232080	TGGT1_232080-t26_1-p1 [5865-5877]			transcript=TGGT1_232080-t26_1 | gene=TGGT1_232080 | organism=Toxoplasma_gondii_GT1 | gene_product=Chorein_N domain-containing protein [Source:UniProtKB/TrEMBL;Acc:S7WJ08] | transcript_product=hypothetical protein | location=TGGT1_chrVIII:1804634-1839298(-) | protein_length=10329 | sequence_SO=chromosome | SO=protein_coding_gene | is_pseudo=false	0	2100.04406	13	2.272	2.802	2.272	0.733	1.665	2.053	1.665	2.479	2.116	1.86	1.18	1.49	1.18	-0.45	0.74	1.04	0.74	1.31	1.08	0.89	0.190033921	0.054343069	0.037002114	0.56586371	0.159372458	0.247568627	0.44660251	0.164679094	0.314609529	0.198025806	0.900210906
	High	AATLAAVPSQACR	[R].AATLAAVPSQACR.[D]	1xMethylthio [C12]; 1xTMTpro [N-Term]; 1xPhospho [T3(100)]	1xMethylthio [C12]; 1xTMTpro [N-Term]; 1xPhospho [T3(100); S9(0)]	1.33e-07	5.35e-05	1	1	3	TGGT1_235340	TGGT1_235340-t26_1-p1 [75-87]	TGGT1_235340-t26_1-p1 1xMethylthio [C86]; 1xPhospho [T77(100); S83(0)]	TGGT1_235340-t26_1-p1 1xMethylthio [C86]; 1xPhospho [T77(100)]	transcript=TGGT1_235340-t26_1 | gene=TGGT1_235340 | organism=Toxoplasma_gondii_GT1 | gene_product=hypothetical protein | transcript_product=hypothetical protein | location=TGGT1_chrX:4675810-4681430(+) | protein_length=720 | sequence_SO=chromosome | SO=protein_coding_gene | is_pseudo=false	0	1688.81843	13	0.691	1.489	0.893	1.275	0.881	1.898	1.139	1.968	2.431	2.146	-0.53	0.57	-0.16	0.35	-0.18	0.92	0.19	0.98	1.28	1.1	0.314795256	0.231268111	0.579759362	0.026684129	0.653137133	0.157178947	0.555919727	0.286060584	0.187183859	0.227488555	0.906500078
	High	SAGPADVPVLHPYQSR	[R].SAGPADVPVLHPYQSR.[G]	1xTMTpro [N-Term]; 1xPhospho [S15(100)]	1xTMTpro [N-Term]; 1xPhospho [S1(0); Y13(0); S15(100)]	6.52e-09	5.35e-05	1	1	5	TGGT1_253700	TGGT1_253700-t26_1-p1 [767-782]	TGGT1_253700-t26_1-p1 1xPhospho [S767(0); Y779(0); S781(100)]	TGGT1_253700-t26_1-p1 1xPhospho [S781(100)]	transcript=TGGT1_253700-t26_1 | gene=TGGT1_253700 | organism=Toxoplasma_gondii_GT1 | gene_product=MFS domain-containing protein [Source:UniProtKB/TrEMBL;Acc:S7UMU8] | transcript_product=transporter, major facilitator family protein | location=TGGT1_chrIII:1085722-1092339(-) | protein_length=1302 | sequence_SO=chromosome | SO=protein_coding_gene | is_pseudo=false	0	2078.03912	16	0.992	1.599	1.612	1	0.992	1.6	1.613	1.555	2.667	2.395	-0.01	0.68	0.69	0	-0.01	0.68	0.69	0.64	1.42	1.26	0.852093081	0.061148523	0.011035677	0.998096759	0.961244706	0.263859644	0.197447915	0.422567921	0.167798074	0.214273929	0.979081596
	High	WLDEEESQEDGVLETKETEGQSK	[K].WLDEEESQEDGVLETKETEGQSK.[V]	2xTMTpro [K16; K23]; 1xTMTpro [N-Term]; 1xPhospho [T18(100)]	2xTMTpro [K16; K23]; 1xTMTpro [N-Term]; 1xPhospho [S7(0); T15(0); T18(100); S22(0)]	1.29e-09	5.35e-05	1	1	1	TGGT1_207830	TGGT1_207830-t26_1-p1 [339-361]	TGGT1_207830-t26_1-p1 1xPhospho [S345(0); T353(0); T356(100); S360(0)]	TGGT1_207830-t26_1-p1 1xPhospho [T356(100)]	transcript=TGGT1_207830-t26_1 | gene=TGGT1_207830 | organism=Toxoplasma_gondii_GT1 | gene_product=MORN repeat-containing protein [Source:UniProtKB/TrEMBL;Acc:A0A125YQH1] | transcript_product=MORN repeat-containing protein | location=TGGT1_chrIb:337658-340812(+) | protein_length=366 | sequence_SO=chromosome | SO=protein_coding_gene | is_pseudo=false	1	3658.78292	23	2.17	5.407	5.177	0.691	1.499	3.736	3.577	1.806	3.652	4.847	1.12	2.43	2.37	-0.53	0.58	1.9	1.84	0.85	1.87	2.28	0.277334423	0.23697618	0.340043504	0.604011249	0.232893661	0.068879908	0.219086871	0.216852845	0.049946506	0.134406191	0.904438946
	High	RTAEDGAVFRHR	[R].RTAEDGAVFRHR.[R]	1xTMTpro [N-Term]; 1xPhospho [T2(100)]	1xTMTpro [N-Term]; 1xPhospho [T2(100)]	0.0989198	0.00859865	1	1	1	TGGT1_206710	TGGT1_206710-t26_1-p1 [324-335]	TGGT1_206710-t26_1-p1 1xPhospho [T325(100)]	TGGT1_206710-t26_1-p1 1xPhospho [T325(100)]	transcript=TGGT1_206710-t26_1 | gene=TGGT1_206710 | organism=Toxoplasma_gondii_GT1 | gene_product=hypothetical protein | transcript_product=hypothetical protein | location=TGGT1_chrVIIa:685509-689293(+) | protein_length=675 | sequence_SO=chromosome | SO=protein_coding_gene | is_pseudo=false	2	1798.9033	12	1.982	2.61	1.507	0.859	1.704	2.243	1.295	2.494	2.913	1.756	0.99	1.38	0.59	-0.22	0.77	1.17	0.37	1.32	1.54	0.81	0.474949385	0.279867881	0.148093307	0.332681755	0.507325834	0.269459378	0.024391132	0.152395614	0.190539566	0.155280197	0.91907659
	High	SNSSSMQTAEGR	[R].SNSSSMQTAEGR.[V]	1xTMTpro [N-Term]; 1xPhospho [S3(100)]	1xTMTpro [N-Term]; 1xPhospho [S1(0); S3(100); S4(0); S5(0); T8(0)]	3.89e-06	5.35e-05	1	1	4	TGGT1_251630	TGGT1_251630-t26_1-p1 [262-273]	TGGT1_251630-t26_1-p1 1xPhospho [S262(0); S264(100); S265(0); S266(0); T269(0)]	TGGT1_251630-t26_1-p1 1xPhospho [S264(100)]	transcript=TGGT1_251630-t26_1 | gene=TGGT1_251630 | organism=Toxoplasma_gondii_GT1 | gene_product=Slc30a2 protein [Source:UniProtKB/TrEMBL;Acc:S7V0D3] | transcript_product=slc30a2 protein | location=TGGT1_chrXII:5421720-5427109(+) | protein_length=896 | sequence_SO=chromosome | SO=protein_coding_gene | is_pseudo=false	0	1638.71138	12	1.481	2.938	3.457	0.819	1.213	2.407	2.832	1.763	3.768	3.187	0.57	1.56	1.79	-0.29	0.28	1.27	1.5	0.82	1.91	1.67	0.022671103	0.101515544	0.096301446	0.405442903	0.443404516	0.223037471	0.199159201	0.137905978	0.124733393	0.174842372	0.894600223
	High	KETVGGELANLR	[R].KETVGGELANLR.[L]	1xTMTpro [K1]; 1xTMTpro [N-Term]; 1xPhospho [T3(100)]	1xTMTpro [K1]; 1xTMTpro [N-Term]; 1xPhospho [T3(100)]	0.0044913	0.000713658	1	1	2	TGGT1_218420	TGGT1_218420-t26_1-p1 [228-239]	TGGT1_218420-t26_1-p1 1xPhospho [T230(100)]	TGGT1_218420-t26_1-p1 1xPhospho [T230(100)]	transcript=TGGT1_218420-t26_1 | gene=TGGT1_218420 | organism=Toxoplasma_gondii_GT1 | gene_product=WD_REPEATS_REGION domain-containing protein [Source:UniProtKB/TrEMBL;Acc:S7WHI6] | transcript_product=WD domain, G-beta repeat-containing protein | location=TGGT1_chrXII:1464452-1469210(-) | protein_length=577 | sequence_SO=chromosome | SO=protein_coding_gene | is_pseudo=false	1	1975.08691	12	1.5	2.073	2.041	0.961	1.441	1.991	1.96	2.597	4.017	2.496	0.59	1.05	1.03	-0.06	0.53	0.99	0.97	1.38	2.01	1.32	0.014389154	0.026858205	0.134614501	0.701028182	0.120862199	0.100982061	0.211772723	0.069374671	0.13710466	0.01953321	0.894600223
	High	GSAQFAR	[R].GSAQFAR.[N]	1xTMTpro [N-Term]; 1xPhospho [S2(100)]	1xTMTpro [N-Term]; 1xPhospho [S2(100)]	0.0122927	0.0013964	1	1	12	TGGT1_202460	TGGT1_202460-t26_1-p1 [160-166]	TGGT1_202460-t26_1-p1 1xPhospho [S161(100)]	TGGT1_202460-t26_1-p1 1xPhospho [S161(100)]	transcript=TGGT1_202460-t26_1 | gene=TGGT1_202460 | organism=Toxoplasma_gondii_GT1 | gene_product=Diacylglycerol kinase [Source:UniProtKB/TrEMBL;Acc:S7UUK3] | transcript_product=diacylglycerol kinase accessory domain (presumed) domain-containing protein | location=TGGT1_chrVIIa:3208196-3216030(-) | protein_length=679 | sequence_SO=chromosome | SO=protein_coding_gene | is_pseudo=false	0	1120.54714	7	2.085	2.784	2.631	1.117	2.328	3.109	2.938	2.951	2.852	2.831	1.06	1.48	1.4	0.16	1.22	1.64	1.55	1.56	1.51	1.5	0.08385241	0.061163273	0.046695804	0.796196711	0.299791747	0.12963285	0.15171866	0.114693693	0.118161909	0.081867209	0.894600223
	High	ANSSAGSR	[R].ANSSAGSR.[T]	1xTMTpro [N-Term]; 1xPhospho [S3(100)]	1xTMTpro [N-Term]; 1xPhospho [S3(100); S4(0); S7(0)]	0.0449399	0.00362617	1	1	1	TGGT1_220510	TGGT1_220510-t26_1-p1 [134-141]	TGGT1_220510-t26_1-p1 1xPhospho [S136(100); S137(0); S140(0)]	TGGT1_220510-t26_1-p1 1xPhospho [S136(100)]	transcript=TGGT1_220510-t26_1 | gene=TGGT1_220510 | organism=Toxoplasma_gondii_GT1 | gene_product=hypothetical protein | transcript_product=hypothetical protein | location=TGGT1_chrV:328785-330623(+) | protein_length=612 | sequence_SO=chromosome | SO=protein_coding_gene | is_pseudo=false	0	1133.52713	8	0.916	1.247	1.249	1.222	1.119	1.524	1.526	1.79	2.891	2.116	-0.13	0.32	0.32	0.29	0.16	0.61	0.61	0.84	1.53	1.08	0.101173151	0.562918568	0.496066022	0.269081873	0.475159721	0.4499503	0.402594492	0.161148041	0.181659673	0.327986152	0.894600223
	High	HSQGQFR	[R].HSQGQFR.[G]	1xTMTpro [N-Term]; 1xPhospho [S2(100)]	1xTMTpro [N-Term]; 1xPhospho [S2(100)]	0.00695949	0.000852399	1	1	1	TGGT1_233430	TGGT1_233430-t26_1-p1 [2275-2281]	TGGT1_233430-t26_1-p1 1xPhospho [S2276(100)]	TGGT1_233430-t26_1-p1 1xPhospho [S2276(100)]	transcript=TGGT1_233430-t26_1 | gene=TGGT1_233430 | organism=Toxoplasma_gondii_GT1 | gene_product=hypothetical protein | transcript_product=hypothetical protein | location=TGGT1_chrVIII:2635508-2654681(+) | protein_length=3809 | sequence_SO=chromosome | SO=protein_coding_gene | is_pseudo=false	0	1243.5904	7	0.921	1.655	1.086	1.825	1.682	3.021	1.981	2.146	3.208	2.945	-0.12	0.73	0.12	0.87	0.75	1.6	0.99	1.1	1.68	1.56	0.593861734	0.308507344	0.799256246	0.118466524	0.003377061	0.087001013	0.127112936	0.20481671	0.125164713	0.02517463	0.938266215
	High	FNTYANHSGGK	[R].FNTYANHSGGK.[T]	1xTMTpro [K11]; 1xTMTpro [N-Term]; 1xPhospho [T3(100)]	1xTMTpro [K11]; 1xTMTpro [N-Term]; 1xPhospho [T3(100); Y4(0); S8(0)]	0.00355258	0.000543904	1	1	1	TGGT1_213370	TGGT1_213370-t26_1-p1 [2144-2154]	TGGT1_213370-t26_1-p1 1xPhospho [T2146(100); Y2147(0); S2151(0)]	TGGT1_213370-t26_1-p1 1xPhospho [T2146(100)]	transcript=TGGT1_213370-t26_1 | gene=TGGT1_213370 | organism=Toxoplasma_gondii_GT1 | gene_product=FH2 domain-containing protein [Source:UniProtKB/TrEMBL;Acc:S7UPD2] | transcript_product=formin FRM3 | location=TGGT1_chrV:830746-839295(-) | protein_length=2849 | sequence_SO=chromosome | SO=protein_coding_gene | is_pseudo=false	0	1883.92968	11	1.445	2.152	1.885	1.177	1.7	2.533	2.219	1.931	2.877	2.383	0.53	1.11	0.91	0.23	0.77	1.34	1.15	0.95	1.52	1.25	0.26488533	0.100212074	0.03885179	0.749370243	0.513872688	0.180016303	0.265434442	0.17662927	0.184392438	0.161372247	0.900210906
	High	HTSGELDR	[R].HTSGELDR.[R]	1xTMTpro [N-Term]; 1xPhospho [S3(100)]	1xTMTpro [N-Term]; 1xPhospho [T2(0); S3(100)]	0.00800816	0.00106497	1	1	3	TGGT1_227800	TGGT1_227800-t26_1-p1 [1088-1095]	TGGT1_227800-t26_1-p1 1xPhospho [T1089(0); S1090(100)]	TGGT1_227800-t26_1-p1 1xPhospho [S1090(100)]	transcript=TGGT1_227800-t26_1 | gene=TGGT1_227800 | organism=Toxoplasma_gondii_GT1 | gene_product=EF hand domain-containing protein [Source:UniProtKB/TrEMBL;Acc:S7UXC8] | transcript_product=EF hand domain-containing protein | location=TGGT1_chrX:720180-729168(-) | protein_length=1280 | sequence_SO=chromosome | SO=protein_coding_gene | is_pseudo=false	0	1298.60611	8	0.848	1.145	1.511	1.219	1.033	1.396	1.841	1.415	2.241	2.942	-0.24	0.2	0.6	0.29	0.05	0.48	0.88	0.5	1.16	1.56	0.356854978	0.64608998	0.433623471	0.191438591	0.875551913	0.44425484	0.366237124	0.233859688	0.265248563	0.298183145	0.909240464
	High	LGTHHESFSEK	[R].LGTHHESFSEK.[V]	1xTMTpro [K11]; 1xTMTpro [N-Term]; 2xPhospho [T3(100); S7(100)]	1xTMTpro [K11]; 1xTMTpro [N-Term]; 2xPhospho [T3(100); S7(100); S9(0)]	3.46e-05	5.35e-05	1	1	9	TGGT1_216620	TGGT1_216620-t26_1-p1 [3622-3632]	TGGT1_216620-t26_1-p1 2xPhospho [T3624(100); S3628(100); S3630(0)]	TGGT1_216620-t26_1-p1 2xPhospho [T3624(100); S3628(100)]	transcript=TGGT1_216620-t26_1 | gene=TGGT1_216620 | organism=Toxoplasma_gondii_GT1 | gene_product=EF hand domain-containing protein [Source:UniProtKB/TrEMBL;Acc:S7VUJ8] | transcript_product=EF hand domain-containing protein | location=TGGT1_chrXI:5927325-5957645(+) | protein_length=3700 | sequence_SO=chromosome | SO=protein_coding_gene | is_pseudo=false	0	2039.94844	11	1.301	1.767	1.913	1.434	1.866	2.535	2.744	2.336	2.741	2.943	0.38	0.82	0.94	0.52	0.9	1.34	1.46	1.22	1.45	1.56	0.439942522	0.285918704	0.153497719	0.059689094	0.24405387	0.20378504	0.120536617	0.136601437	0.132196177	0.144822287	0.911717107
	High	RETREEEASSEEEEEDEEEEEEPTK	[R].RETREEEASSEEEEEDEEEEEEPTK.[F]	1xTMTpro [K25]; 1xTMTpro [N-Term]; 2xPhospho [T3(100); S9(99.5)]	1xTMTpro [K25]; 1xTMTpro [N-Term]; 2xPhospho [T3(100); S9(99.5); S10(0.5); T24(0)]	7.73e-13	5.35e-05	1	1	1	TGGT1_234310	TGGT1_234310-t26_1-p1 [42-66]	TGGT1_234310-t26_1-p1 2xPhospho [T44(100); S50(99.5); S51(0.5); T65(0)]	TGGT1_234310-t26_1-p1 2xPhospho [T44(100); S50(99.5)]	transcript=TGGT1_234310-t26_1 | gene=TGGT1_234310 | organism=Toxoplasma_gondii_GT1 | gene_product=PP28 domain-containing protein [Source:UniProtKB/TrEMBL;Acc:S7UVT4] | transcript_product=hypothetical protein | location=TGGT1_chrX:4195728-4198221(+) | protein_length=176 | sequence_SO=chromosome | SO=protein_coding_gene | is_pseudo=false	2	3822.57711	25	0.68	1.436	1.951	1.582	1.076	2.272	3.087	1.308	2.475	3.771	-0.56	0.52	0.96	0.66	0.11	1.18	1.63	0.39	1.31	1.92	0.409094312	0.016657099	0.071012738	0.398006446	0.335356109	0.237868869	0.142332257	0.454345096	0.177892334	0.184464225	0.910823153
	High	ASSLFFRPESWSETK	[R].ASSLFFRPESWSETK.[T]	1xTMTpro [K15]; 1xTMTpro [N-Term]; 1xPhospho [S3(99.7)]	1xTMTpro [K15]; 1xTMTpro [N-Term]; 1xPhospho [S2(0.3); S3(99.7); S10(0); S12(0); T14(0)]	1.01e-06	5.35e-05	1	1	3	TGGT1_295850	TGGT1_295850-t26_1-p1 [1671-1685]	TGGT1_295850-t26_1-p1 1xPhospho [S1672(0.3); S1673(99.7); S1680(0); S1682(0); T1684(0)]	TGGT1_295850-t26_1-p1 1xPhospho [S1673(99.7)]	transcript=TGGT1_295850-t26_1 | gene=TGGT1_295850 | organism=Toxoplasma_gondii_GT1 | gene_product=Cyclic nucleotide-binding domain-containing protein [Source:UniProtKB/TrEMBL;Acc:S7VRS7] | transcript_product=cyclic nucleotide-binding domain-containing protein | location=TGGT1_chrIa:1477996-1491633(-) | protein_length=3062 | sequence_SO=chromosome | SO=protein_coding_gene | is_pseudo=false	0	2460.2456	15	1.437	2.384	2.49	0.928	1.334	2.213	2.311	3.777	3.043	2.921	0.52	1.25	1.32	-0.11	0.42	1.15	1.21	1.92	1.61	1.55	0.313290458	0.206282946	0.212805259	0.772178557	0.597483138	0.352454017	0.351431171	0.123572296	0.000843426	0.060627972	0.906500078
	High	TESSNCTPGKPK	[R].TESSNCTPGKPK.[Q]	1xMethylthio [C6]; 2xTMTpro [K10; K12]; 1xTMTpro [N-Term]; 1xPhospho [S3(99.6)]	1xMethylthio [C6]; 2xTMTpro [K10; K12]; 1xTMTpro [N-Term]; 1xPhospho [T1(0.4); S3(99.6); S4(0); T7(0)]	0.0206723	0.00195037	1	1	1	TGGT1_203160	TGGT1_203160-t26_1-p1 [557-568]	TGGT1_203160-t26_1-p1 1xMethylthio [C562]; 1xPhospho [T557(0.4); S559(99.6); S560(0); T563(0)]	TGGT1_203160-t26_1-p1 1xMethylthio [C562]; 1xPhospho [S559(99.6)]	transcript=TGGT1_203160-t26_1 | gene=TGGT1_203160 | organism=Toxoplasma_gondii_GT1 | gene_product=hypothetical protein | transcript_product=hypothetical protein | location=TGGT1_chrVIIa:2621125-2630975(-) | protein_length=666 | sequence_SO=chromosome | SO=protein_coding_gene | is_pseudo=false	0	2287.16437	12	1.598	2.635	2.253	1.331	2.127	3.508	2.999	2.077	4.556	3.535	0.68	1.4	1.17	0.41	1.09	1.81	1.58	1.05	2.19	1.82	0.083554424	0.01058169	0.12719678	0.225814835	0.037207828	0.061741815	0.153707294	0.188461588	0.021852823	0.054195893	0.894600223
	High	KPAESILIMEIK	[K].KPAESILIMEIK.[D]	2xTMTpro [K1; K12]; 1xTMTpro [N-Term]; 1xPhospho [S5(100)]	2xTMTpro [K1; K12]; 1xTMTpro [N-Term]; 1xPhospho [S5(100)]	0.00131129	0.000185928	1	1	1	TGGT1_249870	TGGT1_249870-t26_1-p1 [329-340]	TGGT1_249870-t26_1-p1 1xPhospho [S333(100)]	TGGT1_249870-t26_1-p1 1xPhospho [S333(100)]	transcript=TGGT1_249870-t26_1 | gene=TGGT1_249870 | organism=Toxoplasma_gondii_GT1 | gene_product=C2 domain-containing protein [Source:UniProtKB/TrEMBL;Acc:A0A125YU55] | transcript_product=hypothetical protein | location=TGGT1_chrXII:4850395-4853682(-) | protein_length=381 | sequence_SO=chromosome | SO=protein_coding_gene | is_pseudo=false	0	2364.37937	12	0.721	1.69	1.836	1.392	1.003	2.352	2.556	1.461	3.14	2.967	-0.47	0.76	0.88	0.48	0	1.23	1.35	0.55	1.65	1.57	0.22779147	0.482717968	0.519956619	0.197553706	0.879461003	0.272836717	0.332924762	0.223342742	0.092573213	0.316184127	0.900210906
	High	KGTENGETK	[R].KGTENGETK.[S]	2xTMTpro [K1; K9]; 1xTMTpro [N-Term]; 1xPhospho [T3(100)]	2xTMTpro [K1; K9]; 1xTMTpro [N-Term]; 1xPhospho [T3(100); T8(0)]	8.61e-05	5.35e-05	1	1	2	TGGT1_273140	TGGT1_273140-t26_1-p1 [223-231]	TGGT1_273140-t26_1-p1 1xPhospho [T225(100); T230(0)]	TGGT1_273140-t26_1-p1 1xPhospho [T225(100)]	transcript=TGGT1_273140-t26_1 | gene=TGGT1_273140 | organism=Toxoplasma_gondii_GT1 | gene_product=MTTase N-terminal domain-containing protein [Source:UniProtKB/TrEMBL;Acc:S7WCC8] | transcript_product=radical SAM methylthiotransferase, MiaB/RimO family protein | location=TGGT1_chrVIII:3631068-3638243(+) | protein_length=867 | sequence_SO=chromosome | SO=protein_coding_gene | is_pseudo=false	1	1956.06193	9	0.783	1.391	1.775	1.835	1.437	2.554	3.258	1.45	2.756	3.291	-0.35	0.48	0.83	0.88	0.52	1.35	1.7	0.54	1.46	1.72	0.051370636	0.375358592	0.269188241	0.047652289	0.113597563	0.176314673	0.160257779	0.355218894	0.167461317	0.11535514	0.894600223
	High	RHTWAGDFER	[K].RHTWAGDFER.[E]	1xTMTpro [N-Term]; 1xPhospho [T3(100)]	1xTMTpro [N-Term]; 1xPhospho [T3(100)]	0.00022882	5.35e-05	1	1	3	TGGT1_321340	TGGT1_321340-t26_1-p1 [3349-3358]	TGGT1_321340-t26_1-p1 1xPhospho [T3351(100)]	TGGT1_321340-t26_1-p1 1xPhospho [T3351(100)]	transcript=TGGT1_321340-t26_1 | gene=TGGT1_321340 | organism=Toxoplasma_gondii_GT1 | gene_product=Putative membrane protein [Source:UniProtKB/TrEMBL;Acc:S7VXP3] | transcript_product=putative membrane protein | location=TGGT1_chrIb:1877497-1892859(+) | protein_length=3808 | sequence_SO=chromosome | SO=protein_coding_gene | is_pseudo=false	1	1658.77597	10	1.631	2.155	2.749	0.722	1.177	1.555	1.984	1.513	2.733	2.365	0.71	1.11	1.46	-0.47	0.24	0.64	0.99	0.6	1.45	1.24	0.488202337	0.060969844	0.144811311	0.03725299	0.779525428	0.078375095	0.193566612	0.275222737	0.181487812	0.238655922	0.920458154
	High	DSMYEYPR	[R].DSMYEYPR.[L]	1xOxidation [M3]; 1xTMTpro [N-Term]; 1xPhospho [S2(100)]	1xOxidation [M3]; 1xTMTpro [N-Term]; 1xPhospho [S2(100); Y4(0); Y6(0)]	0.0382482	0.00337356	1	1	1	TGGT1_221390	TGGT1_221390-t26_1-p1 [538-545]	TGGT1_221390-t26_1-p1 1xPhospho [S539(100); Y541(0); Y543(0)]	TGGT1_221390-t26_1-p1 1xPhospho [S539(100)]	transcript=TGGT1_221390-t26_1 | gene=TGGT1_221390 | organism=Toxoplasma_gondii_GT1 | gene_product=hypothetical protein | transcript_product=hypothetical protein | location=TGGT1_chrII:286177-292066(-) | protein_length=875 | sequence_SO=chromosome | SO=protein_coding_gene | is_pseudo=false	0	1460.60881	8	1.243	1.805	1.77	1.123	1.397	2.027	1.989	1.53	2.518	2.251	0.31	0.85	0.82	0.17	0.48	1.02	0.99	0.61	1.33	1.17	0.216993547	0.264895459	0.396823958	0.695791146	0.467836761	0.38321147	0.474887314	0.036122671	0.282988919	0.31431169	0.900210906
	High	KQGTEVDEK	[K].KQGTEVDEK.[V]	2xTMTpro [K1; K9]; 1xTMTpro [N-Term]; 1xPhospho [T4(100)]	2xTMTpro [K1; K9]; 1xTMTpro [N-Term]; 1xPhospho [T4(100)]	0.0279715	0.00225378	1	1	1	TGGT1_267050	TGGT1_267050-t26_1-p1 [193-201]	TGGT1_267050-t26_1-p1 1xPhospho [T196(100)]	TGGT1_267050-t26_1-p1 1xPhospho [T196(100)]	transcript=TGGT1_267050-t26_1 | gene=TGGT1_267050 | organism=Toxoplasma_gondii_GT1 | gene_product=Hydrolase_4 domain-containing protein [Source:UniProtKB/TrEMBL;Acc:A0A125YZJ0] | transcript_product=hydrolase, alpha/beta fold family protein | location=TGGT1_chrIX:638270-640900(+) | protein_length=308 | sequence_SO=chromosome | SO=protein_coding_gene | is_pseudo=false	1	2026.1038	9	1.239	1.882	1.985	1.125	1.395	2.118	2.234	1.783	4.381	3.495	0.31	0.91	0.99	0.17	0.48	1.08	1.16	0.83	2.13	1.81	0.602204195	0.311271052	0.324322355	0.643027339	0.201564755	0.124089947	0.151348867	0.045054475	0.108305282	0.151206486	0.939598483
	High	LDSAGR	[R].LDSAGR.[S]	1xTMTpro [N-Term]; 1xPhospho [S3(100)]	1xTMTpro [N-Term]; 1xPhospho [S3(100)]	0.0565705	0.00417509	1	1	3	TGGT1_205550	TGGT1_205550-t26_1-p1 [70-75]	TGGT1_205550-t26_1-p1 1xPhospho [S72(100)]	TGGT1_205550-t26_1-p1 1xPhospho [S72(100)]	transcript=TGGT1_205550-t26_1 | gene=TGGT1_205550 | organism=Toxoplasma_gondii_GT1 | gene_product=Protein kinase domain-containing protein [Source:UniProtKB/TrEMBL;Acc:S7W9W1] | transcript_product=AGC kinase | location=TGGT1_chrVIIa:1252214-1256447(-) | protein_length=689 | sequence_SO=chromosome | SO=protein_coding_gene | is_pseudo=false	0	1002.49404	6	1.715	1.984	1.51	1.121	1.924	2.225	1.693	2.459	2.99	2.513	0.78	0.99	0.59	0.17	0.94	1.15	0.76	1.3	1.58	1.33	0.252920484	0.100096478	0.155617703	0.229773134	0.248913066	0.119481777	0.172213007	0.059119085	0.136734884	0.147427001	0.900210906
	High	RIETAKHEALQK	[R].RIETAKHEALQK.[L]	2xTMTpro [K6; K12]; 1xTMTpro [N-Term]; 1xPhospho [T4(100)]	2xTMTpro [K6; K12]; 1xTMTpro [N-Term]; 1xPhospho [T4(100)]	9.65e-06	5.35e-05	1	1	4	TGGT1_211630	TGGT1_211630-t26_1-p1 [41-52]	TGGT1_211630-t26_1-p1 1xPhospho [T44(100)]	TGGT1_211630-t26_1-p1 1xPhospho [T44(100)]	transcript=TGGT1_211630-t26_1 | gene=TGGT1_211630 | organism=Toxoplasma_gondii_GT1 | gene_product=hypothetical protein | transcript_product=hypothetical protein | location=TGGT1_chrIV:1587042-1589369(+) | protein_length=213 | sequence_SO=chromosome | SO=protein_coding_gene | is_pseudo=false	2	2416.38936	12	4.205	2.458	2.793	0.947	3.983	2.328	2.645	2.397	2.406	3.682	2.07	1.3	1.48	-0.08	1.99	1.22	1.4	1.26	1.27	1.88	0.097454672	0.230510712	0.258190456	0.799092337	0.025420696	0.129456291	0.17515429	0.024381147	0.130075007	0.213569679	0.894600223
	High	SAGLTGQEPFPDQADGPFAASGQPPRPTAQVEEK	[R].SAGLTGQEPFPDQADGPFAASGQPPRPTAQVEEK.[Q]	1xTMTpro [K34]; 1xTMTpro [N-Term]; 1xPhospho [S1(100)]	1xTMTpro [K34]; 1xTMTpro [N-Term]; 1xPhospho [S1(100); T5(0); S21(0); T28(0)]	6.31e-16	5.35e-05	1	1	1	TGGT1_243290	TGGT1_243290-t26_1-p1 [451-484]	TGGT1_243290-t26_1-p1 1xPhospho [S451(100); T455(0); S471(0); T478(0)]	TGGT1_243290-t26_1-p1 1xPhospho [S451(100)]	transcript=TGGT1_243290-t26_1 | gene=TGGT1_243290 | organism=Toxoplasma_gondii_GT1 | gene_product=hypothetical protein | transcript_product=hypothetical protein | location=TGGT1_chrVI:2431106-2433804(-) | protein_length=633 | sequence_SO=chromosome | SO=protein_coding_gene | is_pseudo=false	0	4169.04724	34	0.814	1.178	1.707	1.792	1.46	2.111	3.06	1.204	2.776	4.019	-0.3	0.24	0.77	0.84	0.55	1.08	1.61	0.27	1.47	2.01	0.312073611	0.53361416	0.415382876	0.053029556	0.252517678	0.112122642	0.198248755	0.249785221	0.18167821	0.20487737	0.906500078
	High	GESFHGPVR	[R].GESFHGPVR.[A]	1xTMTpro [N-Term]; 1xPhospho [S3(100)]	1xTMTpro [N-Term]; 1xPhospho [S3(100)]	0.00171113	0.000307604	1	1	5	TGGT1_233010	TGGT1_233010-t26_1-p1 [643-651]	TGGT1_233010-t26_1-p1 1xPhospho [S645(100)]	TGGT1_233010-t26_1-p1 1xPhospho [S645(100)]	transcript=TGGT1_233010-t26_1 | gene=TGGT1_233010 | organism=Toxoplasma_gondii_GT1 | gene_product=Mitogen-activated protein kinase [Source:UniProtKB/TrEMBL;Acc:S7WC30] | transcript_product=putative cell-cycle-assocaited protein kinase ERK7 | location=TGGT1_chrVIII:2333548-2340143(+) | protein_length=692 | sequence_SO=chromosome | SO=protein_coding_gene | is_pseudo=false	0	1369.65848	9	1.51	3.556	3.536	0.847	1.28	3.013	2.997	2.093	3.951	3.382	0.59	1.83	1.82	-0.24	0.36	1.59	1.58	1.07	1.98	1.76	0.092244573	0.126806969	0.109669553	0.21178964	0.282580829	0.176151956	0.157347731	0.028444623	0.090549614	0.105825495	0.894600223
	High	IFASSSLTR	[R].IFASSSLTR.[H]	1xTMTpro [N-Term]; 1xPhospho [S5(99.6)]	1xTMTpro [N-Term]; 1xPhospho [S4(0); S5(99.6); S6(0.4); T8(0)]	0.0407059	0.00349999	1	1	2	TGGT1_306020	TGGT1_306020-t26_1-p1 [743-751]	TGGT1_306020-t26_1-p1 1xPhospho [S746(0); S747(99.6); S748(0.4); T750(0)]	TGGT1_306020-t26_1-p1 1xPhospho [S747(99.6)]	transcript=TGGT1_306020-t26_1 | gene=TGGT1_306020 | organism=Toxoplasma_gondii_GT1 | gene_product=hypothetical protein | transcript_product=hypothetical protein | location=TGGT1_chrIX:5506123-5536326(+) | protein_length=8858 | sequence_SO=chromosome | SO=protein_coding_gene | is_pseudo=false	0	1365.70985	9	1.381	1.775	1.77	1.417	1.957	2.516	2.508	1.949	2.69	2.634	0.47	0.83	0.82	0.5	0.97	1.33	1.33	0.96	1.43	1.4	0.5088162	0.315330481	0.318986352	0.14253311	0.22905339	0.155989633	0.158197161	0.187029691	0.14054863	0.125267546	0.925813665
	High	YGSCGETR	[R].YGSCGETR.[S]	1xMethylthio [C4]; 1xTMTpro [N-Term]; 1xPhospho [S3(100)]	1xMethylthio [C4]; 1xTMTpro [N-Term]; 1xPhospho [Y1(0); S3(100); T7(0)]	0.0842444	0.00693035	1	1	1	TGGT1_316650	TGGT1_316650-t26_1-p1 [912-919]	TGGT1_316650-t26_1-p1 1xMethylthio [C915]; 1xPhospho [Y912(0); S914(100); T918(0)]	TGGT1_316650-t26_1-p1 1xMethylthio [C915]; 1xPhospho [S914(100)]	transcript=TGGT1_316650-t26_1 | gene=TGGT1_316650 | organism=Toxoplasma_gondii_GT1 | gene_product=hypothetical protein | transcript_product=hypothetical protein | location=TGGT1_chrXI:5404029-5408889(-) | protein_length=1278 | sequence_SO=chromosome | SO=protein_coding_gene | is_pseudo=false	0	1302.51789	8	0.753	1.042	1.259	1.181	0.889	1.23	1.487	1.151	2.783	3.282	-0.41	0.06	0.33	0.24	-0.17	0.3	0.57	0.2	1.48	1.71	0.180837455	0.806367092	0.587740807	0.363860551	0.647921149	0.069431373	0.293562641	0.576068472	0.145891342	0.233317162	0.900210906
	High	LRTDGASPDMK	[R].LRTDGASPDMK.[V]	1xOxidation [M10]; 1xTMTpro [K11]; 1xTMTpro [N-Term]; 1xPhospho [T3(100)]	1xOxidation [M10]; 1xTMTpro [K11]; 1xTMTpro [N-Term]; 1xPhospho [T3(100); S7(0)]	1.62e-07	5.35e-05	1	1	4	TGGT1_241880	TGGT1_241880-t26_1-p1 [105-115]	TGGT1_241880-t26_1-p1 1xPhospho [T107(100); S111(0)]	TGGT1_241880-t26_1-p1 1xPhospho [T107(100)]	transcript=TGGT1_241880-t26_1 | gene=TGGT1_241880 | organism=Toxoplasma_gondii_GT1 | gene_product=Phosphodiesterase [Source:UniProtKB/TrEMBL;Acc:S7USB2] | transcript_product=3'5'-cyclic nucleotide phosphodiesterase domain-containing protein | location=TGGT1_chrVI:1724772-1737127(-) | protein_length=1281 | sequence_SO=chromosome | SO=protein_coding_gene | is_pseudo=false	1	1894.95894	11	1.279	2.687	1.929	1.035	1.323	2.779	1.996	1.619	2.866	1.963	0.36	1.43	0.95	0.05	0.4	1.47	1	0.7	1.52	0.97	0.534645309	0.248884711	0.405336325	0.516349733	0.449496017	0.221979587	0.367568692	0.028382154	0.217487086	0.343682723	0.927534256
	High	SDTGKVPEAMK	[K].SDTGKVPEAMK.[Q]	2xTMTpro [K5; K11]; 1xTMTpro [N-Term]; 1xPhospho [T3(99.7)]	2xTMTpro [K5; K11]; 1xTMTpro [N-Term]; 1xPhospho [S1(0.4); T3(99.7)]	0.00349946	0.000484665	1	1	4	TGGT1_254870	TGGT1_254870-t26_1-p1 [123-133]	TGGT1_254870-t26_1-p1 1xPhospho [S123(0.4); T125(99.7)]	TGGT1_254870-t26_1-p1 1xPhospho [T125(99.7)]	transcript=TGGT1_254870-t26_1 | gene=TGGT1_254870 | organism=Toxoplasma_gondii_GT1 | gene_product=hypothetical protein | transcript_product=hypothetical protein | location=TGGT1_chrIII:1976274-1981704(-) | protein_length=428 | sequence_SO=chromosome | SO=protein_coding_gene | is_pseudo=false	1	2155.16502	11	1.192	1.266	1.126	0.905	1.078	1.145	1.018	1.528	2.753	2.138	0.25	0.34	0.17	-0.14	0.11	0.2	0.03	0.61	1.46	1.1	0.02482095	0.259201335	0.523045956	0.10752447	0.196015769	0.458218701	0.920221776	0.205445344	0.176016782	0.276564743	0.894600223
	High	KTVNAAAVASPETR	[R].KTVNAAAVASPETR.[R]	1xTMTpro [K1]; 1xTMTpro [N-Term]; 1xPhospho [T2(100)]	1xTMTpro [K1]; 1xTMTpro [N-Term]; 1xPhospho [T2(100); S10(0); T13(0)]	1.36e-08	5.35e-05	1	1	2	TGGT1_206590	TGGT1_206590-t26_1-p1 [729-742]	TGGT1_206590-t26_1-p1 1xPhospho [T730(100); S738(0); T741(0)]	TGGT1_206590-t26_1-p1 1xPhospho [T730(100)]	transcript=TGGT1_206590-t26_1 | gene=TGGT1_206590 | organism=Toxoplasma_gondii_GT1 | gene_product=Calcium-dependent protein kinase CDPK2A [Source:UniProtKB/TrEMBL;Acc:S7W2U0] | transcript_product=calcium-dependent protein kinase CDPK2A | location=TGGT1_chrVIIa:775466-782202(-) | protein_length=786 | sequence_SO=chromosome | SO=protein_coding_gene | is_pseudo=false	1	2103.14549	14	1.67	1.815	1.939	1.304	2.177	2.367	2.529	2.541	2.525	2.861	0.74	0.86	0.96	0.38	1.12	1.24	1.34	1.35	1.34	1.52	0.323949154	0.21601347	0.370577231	0.201914407	0.15935685	0.090526894	0.228981739	0.064319392	0.173591517	0.078175975	0.906500078
	High	SLQLTR	[K].SLQLTR.[S]	1xTMTpro [N-Term]; 1xPhospho [S1(100)]	1xTMTpro [N-Term]; 1xPhospho [S1(100); T5(0)]	0.0672011	0.005051	1	1	1	TGGT1_311230	TGGT1_311230-t26_1-p1 [4206-4211]	TGGT1_311230-t26_1-p1 1xPhospho [S4206(100); T4210(0)]	TGGT1_311230-t26_1-p1 1xPhospho [S4206(100)]	transcript=TGGT1_311230-t26_1 | gene=TGGT1_311230 | organism=Toxoplasma_gondii_GT1 | gene_product=hypothetical protein | transcript_product=hypothetical protein | location=TGGT1_chrXI:1844321-1862670(+) | protein_length=4603 | sequence_SO=chromosome | SO=protein_coding_gene | is_pseudo=false	0	1101.59884	6	1.494	1.806	1.271	1.075	1.606	1.942	1.367	1.931	3.026	1.597	0.58	0.85	0.35	0.1	0.68	0.96	0.45	0.95	1.6	0.68	0.517213809	0.408319462	0.72679482	0.404906317	0.42193721	0.336561682	0.62664328	0.133887797	0.1719206	0.244122435	0.925813665
	High	TVFESQKSLTSTADFR	[QR].TVFESQKSLTSTADFR.[A]	1xTMTpro [K7]; 1xTMTpro [N-Term]; 1xPhospho [S8(100)]	1xTMTpro [K7]; 1xTMTpro [N-Term]; 1xPhospho [T1(0); S5(0); S8(100); T10(0); S11(0); T12(0)]	1.1e-06	5.35e-05	1	1	2	TGGT1_205320	TGGT1_205320-t26_1-p1 [395-410]; [423-438]; [451-466]; [479-494]; [507-522]; [535-550]; [563-578]; [591-606]	TGGT1_205320-t26_1-p1 1xPhospho [T395(0); S399(0); S402(100); T404(0); S405(0); T406(0)]; 1xPhospho [T423(0); S427(0); S430(100); T432(0); S433(0); T434(0)]; 1xPhospho [T451(0); S455(0); S458(100); T460(0); S461(0); T462(0)]; 1xPhospho [T479(0); S483(0); S486(100); T488(0); S489(0); T490(0)]; 1xPhospho [T507(0); S511(0); S514(100); T516(0); S517(0); T518(0)]; 1xPhospho [T535(0); S539(0); S542(100…	TGGT1_205320-t26_1-p1 1xPhospho [S402(100)]; 1xPhospho [S430(100)]; 1xPhospho [S458(100)]; 1xPhospho [S486(100)]; 1xPhospho [S514(100)]; 1xPhospho [S542(100)]; 1xPhospho [S570(100)]; 1xPhospho [S598(100)]	transcript=TGGT1_205320-t26_1 | gene=TGGT1_205320 | organism=Toxoplasma_gondii_GT1 | gene_product=hypothetical protein | transcript_product=hypothetical protein | location=TGGT1_chrVIIa:1385667-1389087(+) | protein_length=739 | sequence_SO=chromosome | SO=protein_coding_gene | is_pseudo=false	1	2505.28819	16	1.276	1.555	2.058	1.319	1.684	2.051	2.715	1.685	5.202	4.804	0.35	0.64	1.04	0.4	0.75	1.04	1.44	0.75	2.38	2.26	0.034600247	0.009912657	0.267553194	0.005593443	0.019185266	0.008246827	0.200238657	0.171629017	0.063543785	0.158866818	0.894600223
	High	SVLFTAR	[R].SVLFTAR.[S]	1xTMTpro [N-Term]; 1xPhospho [S1(100)]	1xTMTpro [N-Term]; 1xPhospho [S1(100); T5(0)]	0.0239453	0.00196662	1	1	1	TGGT1_254150	TGGT1_254150-t26_1-p1 [420-426]	TGGT1_254150-t26_1-p1 1xPhospho [S420(100); T424(0)]	TGGT1_254150-t26_1-p1 1xPhospho [S420(100)]	transcript=TGGT1_254150-t26_1 | gene=TGGT1_254150 | organism=Toxoplasma_gondii_GT1 | gene_product=hypothetical protein | transcript_product=hypothetical protein | location=TGGT1_chrIII:1455004-1457943(-) | protein_length=719 | sequence_SO=chromosome | SO=protein_coding_gene | is_pseudo=false	0	1177.63014	7	1.515	3.107	2.887	0.738	1.118	2.293	2.131	1.924	2.681	2.28	0.6	1.64	1.53	-0.44	0.16	1.2	1.09	0.94	1.42	1.19	0.047725761	0.084075654	0.310368728	0.159450448	0.492353081	0.055764551	0.362601891	0.134834857	0.094839474	0.323549513	0.894600223
	High	NDALHALASTLAK	[K].NDALHALASTLAK.[C]	1xTMTpro [K13]; 1xTMTpro [N-Term]; 1xPhospho [S9(100)]	1xTMTpro [K13]; 1xTMTpro [N-Term]; 1xPhospho [S9(100); T10(0)]	0.000106606	5.35e-05	1	1	2	TGGT1_226390	TGGT1_226390-t26_1-p1 [786-798]	TGGT1_226390-t26_1-p1 1xPhospho [S794(100); T795(0)]	TGGT1_226390-t26_1-p1 1xPhospho [S794(100)]	transcript=TGGT1_226390-t26_1 | gene=TGGT1_226390 | organism=Toxoplasma_gondii_GT1 | gene_product=Hydrolase_4 domain-containing protein [Source:UniProtKB/TrEMBL;Acc:S7UXI2] | transcript_product=hypothetical protein | location=TGGT1_chrX:1573502-1576501(+) | protein_length=999 | sequence_SO=chromosome | SO=protein_coding_gene | is_pseudo=false	0	2013.10256	13	1.877	2.823	2.272	0.763	1.432	2.153	1.733	1.863	2.411	2.42	0.91	1.5	1.18	-0.39	0.52	1.11	0.79	0.9	1.27	1.28	0.37868301	0.183714393	0.253642164	0.074296014	0.576738296	0.265557265	0.382859063	0.133749742	0.216196577	0.155710234	0.909509357
	High	QGTTPLELQSTSAKPPYR	[R].QGTTPLELQSTSAKPPYR.[A]	1xTMTpro [K14]; 1xTMTpro [N-Term]; 1xPhospho [T3(100)]	1xTMTpro [K14]; 1xTMTpro [N-Term]; 1xPhospho [T3(100); T4(0); S10(0); T11(0); S12(0); Y17(0)]	6.31e-16	5.35e-05	1	1	10	TGGT1_283510	TGGT1_283510-t26_1-p1 [100-117]	TGGT1_283510-t26_1-p1 1xPhospho [T102(100); T103(0); S109(0); T110(0); S111(0); Y116(0)]	TGGT1_283510-t26_1-p1 1xPhospho [T102(100)]	transcript=TGGT1_283510-t26_1 | gene=TGGT1_283510 | organism=Toxoplasma_gondii_GT1 | gene_product=hypothetical protein | transcript_product=hypothetical protein | location=TGGT1_chrV:2942804-2948041(+) | protein_length=314 | sequence_SO=chromosome | SO=protein_coding_gene | is_pseudo=false	0	2662.4097	18	1.144	1.991	1.95	1.338	1.531	2.663	2.609	1.657	2.823	2.721	0.19	0.99	0.96	0.42	0.61	1.41	1.38	0.73	1.5	1.44	0.667330961	0.214552728	0.247875079	0.109746152	0.375231708	0.184375153	0.207836029	0.174259215	0.1472187	0.164135298	0.951450023
	High	SGGQFPPTR	[R].SGGQFPPTR.[T]	1xTMTpro [N-Term]; 1xPhospho [S1(100)]	1xTMTpro [N-Term]; 1xPhospho [S1(100); T8(0)]	0.00193588	0.000307604	1	1	17	TGGT1_283510	TGGT1_283510-t26_1-p1 [85-93]	TGGT1_283510-t26_1-p1 1xPhospho [S85(100); T92(0)]	TGGT1_283510-t26_1-p1 1xPhospho [S85(100)]	transcript=TGGT1_283510-t26_1 | gene=TGGT1_283510 | organism=Toxoplasma_gondii_GT1 | gene_product=hypothetical protein | transcript_product=hypothetical protein | location=TGGT1_chrV:2942804-2948041(+) | protein_length=314 | sequence_SO=chromosome | SO=protein_coding_gene | is_pseudo=false	0	1330.64758	9	1.248	1.713	1.722	1.272	1.587	2.18	2.191	1.933	2.651	2.42	0.32	0.78	0.78	0.35	0.67	1.12	1.13	0.95	1.41	1.27	0.437576151	0.222241857	0.252749784	0.220148941	0.334996367	0.221595647	0.242879384	0.159843	0.149540854	0.154721342	0.911502159
	High	GSIFIPDPPR	[K].GSIFIPDPPR.[Q]	1xTMTpro [N-Term]; 1xPhospho [S2(100)]	1xTMTpro [N-Term]; 1xPhospho [S2(100)]	0.0034342	0.000422128	1	1	3	TGGT1_205380	TGGT1_205380-t26_1-p1 [16-25]	TGGT1_205380-t26_1-p1 1xPhospho [S17(100)]	TGGT1_205380-t26_1-p1 1xPhospho [S17(100)]	transcript=TGGT1_205380-t26_1 | gene=TGGT1_205380 | organism=Toxoplasma_gondii_GT1 | gene_product=FBPase domain-containing protein [Source:UniProtKB/TrEMBL;Acc:S7UUI3] | transcript_product=fructose-bisphospatase I | location=TGGT1_chrVIIa:1342975-1346118(+) | protein_length=388 | sequence_SO=chromosome | SO=protein_coding_gene | is_pseudo=false	0	1482.7677	10	1.048	1.834	2.1	1.149	1.204	2.107	2.412	1.661	2.933	2.962	0.07	0.87	1.07	0.2	0.27	1.08	1.27	0.73	1.55	1.57	0.803604855	0.231254066	0.196864657	0.052161513	0.448544424	0.199812367	0.175015089	0.156605871	0.133058891	0.152618418	0.973905471
	High	SSSGADEDGR	[R].SSSGADEDGR.[C]	1xTMTpro [N-Term]; 1xPhospho [S3(99.6)]	1xTMTpro [N-Term]; 1xPhospho [S1(0); S2(0.4); S3(99.6)]	0.00378772	0.000599384	1	1	1	TGGT1_289520	TGGT1_289520-t26_1-p1 [2819-2828]	TGGT1_289520-t26_1-p1 1xPhospho [S2819(0); S2820(0.4); S2821(99.6)]	TGGT1_289520-t26_1-p1 1xPhospho [S2821(99.6)]	transcript=TGGT1_289520-t26_1 | gene=TGGT1_289520 | organism=Toxoplasma_gondii_GT1 | gene_product=hypothetical protein | transcript_product=hypothetical protein | location=TGGT1_chrIX:3078252-3092401(-) | protein_length=3307 | sequence_SO=chromosome | SO=protein_coding_gene | is_pseudo=false	0	1364.56503	10	0.928	1.118	1.52	1.658	1.539	1.854	2.52	1.431	2.227	2.643	-0.11	0.16	0.6	0.73	0.62	0.89	1.33	0.52	1.16	1.4	0.865969711	0.758092787	0.335360093	0.086193849	0.366875288	0.20918714	0.118945454	0.303973501	0.271969876	0.126587987	0.982545664
	High	SPTAAAIHK	[R].SPTAAAIHK.[E]	1xTMTpro [K9]; 1xTMTpro [N-Term]; 1xPhospho [S1(100)]	1xTMTpro [K9]; 1xTMTpro [N-Term]; 1xPhospho [S1(100); T3(0)]	0.00416309	0.000656673	1	1	1	TGGT1_285520	TGGT1_285520-t26_1-p1 [577-585]	TGGT1_285520-t26_1-p1 1xPhospho [S577(100); T579(0)]	TGGT1_285520-t26_1-p1 1xPhospho [S577(100)]	transcript=TGGT1_285520-t26_1 | gene=TGGT1_285520 | organism=Toxoplasma_gondii_GT1 | gene_product=RNA cap guanine-N2 methyltransferase [Source:UniProtKB/TrEMBL;Acc:S7W2Y1] | transcript_product=RNA cap guanine-N2 methyltransferase | location=TGGT1_chrV:2204953-2213630(+) | protein_length=1659 | sequence_SO=chromosome | SO=protein_coding_gene | is_pseudo=false	0	1583.88021	9	1.723	2.103	2.007	1.226	2.112	2.577	2.461	2.583	2.14	2.741	0.78	1.07	1.01	0.29	1.08	1.37	1.3	1.37	1.1	1.45	0.063962421	0.147075082	0.133072095	0.561210583	0.160228725	0.048484075	0.263102907	0.080866396	0.152194045	0.180859493	0.894600223
	High	ELLPGASRPEMLGGFADK	[R].ELLPGASRPEMLGGFADK.[G]	1xTMTpro [K18]; 1xTMTpro [N-Term]; 1xPhospho [S7(100)]	1xTMTpro [K18]; 1xTMTpro [N-Term]; 1xPhospho [S7(100)]	0.000112667	5.35e-05	1	1	1	TGGT1_240910	TGGT1_240910-t26_1-p1 [325-342]	TGGT1_240910-t26_1-p1 1xPhospho [S331(100)]	TGGT1_240910-t26_1-p1 1xPhospho [S331(100)]	transcript=TGGT1_240910-t26_1 | gene=TGGT1_240910 | organism=Toxoplasma_gondii_GT1 | gene_product=C2 domain-containing protein [Source:UniProtKB/TrEMBL;Acc:S7USF1] | transcript_product=hypothetical protein | location=TGGT1_chrVI:1522402-1546111(-) | protein_length=1910 | sequence_SO=chromosome | SO=protein_coding_gene | is_pseudo=false	0	2576.34393	18	1.116	1.81	1.5	1.508	1.683	2.728	2.261	1.639	2.698	2.518	0.16	0.86	0.58	0.59	0.75	1.45	1.18	0.71	1.43	1.33	0.661410526	0.369625784	0.394040149	0.067554334	0.170972783	0.210993692	0.18567184	0.134475513	0.206064929	0.127589922	0.950434487
	High	LRGDTTYLTDK	[R].LRGDTTYLTDK.[C]	1xTMTpro [K11]; 1xTMTpro [N-Term]; 1xPhospho [T5(100)]	1xTMTpro [K11]; 1xTMTpro [N-Term]; 1xPhospho [T5(100); T6(0); Y7(0); T9(0)]	0.0829712	0.00684685	1	1	1	TGGT1_230960	TGGT1_230960-t26_1-p1 [1092-1102]	TGGT1_230960-t26_1-p1 1xPhospho [T1096(100); T1097(0); Y1098(0); T1100(0)]	TGGT1_230960-t26_1-p1 1xPhospho [T1096(100)]	transcript=TGGT1_230960-t26_1 | gene=TGGT1_230960 | organism=Toxoplasma_gondii_GT1 | gene_product=CPSF_A domain-containing protein [Source:UniProtKB/TrEMBL;Acc:A0A125YIG2] | transcript_product=putative splicing factor 3b, subunit 3 | location=TGGT1_chrVIII:1132596-1143754(-) | protein_length=1233 | sequence_SO=chromosome | SO=protein_coding_gene | is_pseudo=false	1	1971.04438	11	0.871	1.372	1.397	1.208	1.052	1.657	1.687	1.64	2.429	2.047	-0.2	0.46	0.48	0.27	0.07	0.73	0.75	0.71	1.28	1.03	0.383154884	0.061925591	0.382361954	0.145130238	0.777398559	0.016328476	0.306057447	0.203876997	0.152112829	0.354065532	0.909509357
	High	ASSEALQR	[R].ASSEALQR.[D]	1xTMTpro [N-Term]; 1xPhospho [S3(100)]	1xTMTpro [N-Term]; 1xPhospho [S2(0); S3(100)]	0.00101505	0.000185928	1	1	2	TGGT1_210700	TGGT1_210700-t26_1-p1 [4727-4734]	TGGT1_210700-t26_1-p1 1xPhospho [S4728(0); S4729(100)]	TGGT1_210700-t26_1-p1 1xPhospho [S4729(100)]	transcript=TGGT1_210700-t26_1 | gene=TGGT1_210700 | organism=Toxoplasma_gondii_GT1 | gene_product=VPS13_C domain-containing protein [Source:UniProtKB/TrEMBL;Acc:S7VZ64] | transcript_product=hypothetical protein | location=TGGT1_chrIV:2051389-2084250(+) | protein_length=8642 | sequence_SO=chromosome | SO=protein_coding_gene | is_pseudo=false	0	1245.61595	8	1.156	1.955	2.305	1.087	1.257	2.125	2.505	2.093	3.25	2.788	0.21	0.97	1.2	0.12	0.33	1.09	1.33	1.07	1.7	1.48	0.180488338	0.112973464	0.074710335	0.721238319	0.488851908	0.240093426	0.186354685	0.059587322	0.114389201	0.105732353	0.900210906
	High	TFSFGGSLGEGDKR	[R].TFSFGGSLGEGDKR.[G]	1xTMTpro [K13]; 1xTMTpro [N-Term]; 1xPhospho [S3(100)]	1xTMTpro [K13]; 1xTMTpro [N-Term]; 1xPhospho [T1(0); S3(100); S7(0)]	8.61e-09	5.35e-05	1	1	3	TGGT1_267100	TGGT1_267100-t26_1-p1 [353-366]	TGGT1_267100-t26_1-p1 1xPhospho [T353(0); S355(100); S359(0)]	TGGT1_267100-t26_1-p1 1xPhospho [S355(100)]	transcript=TGGT1_267100-t26_1 | gene=TGGT1_267100 | organism=Toxoplasma_gondii_GT1 | gene_product=PPM-type phosphatase domain-containing protein [Source:UniProtKB/TrEMBL;Acc:S7VVP7] | transcript_product=protein phosphatase 2C domain-containing protein | location=TGGT1_chrIX:612107-616900(-) | protein_length=909 | sequence_SO=chromosome | SO=protein_coding_gene | is_pseudo=false	1	2146.08256	14	2.029	2.272	2.252	1.12	2.272	2.544	2.521	2.502	2.478	2.641	1.02	1.18	1.17	0.16	1.18	1.35	1.33	1.32	1.31	1.4	0.119445197	0.073023381	0.052441723	0.532577904	0.19497193	0.147107991	0.130432723	0.080942692	0.15422288	0.092182789	0.894600223
	High	RGTSEFFPR	[R].RGTSEFFPR.[R]	1xTMTpro [N-Term]; 1xPhospho [T3(100)]	1xTMTpro [N-Term]; 1xPhospho [T3(100); S4(0)]	0.000515453	0.000125562	1	1	2	TGGT1_321340	TGGT1_321340-t26_1-p1 [2284-2292]	TGGT1_321340-t26_1-p1 1xPhospho [T2286(100); S2287(0)]	TGGT1_321340-t26_1-p1 1xPhospho [T2286(100)]	transcript=TGGT1_321340-t26_1 | gene=TGGT1_321340 | organism=Toxoplasma_gondii_GT1 | gene_product=Putative membrane protein [Source:UniProtKB/TrEMBL;Acc:S7VXP3] | transcript_product=putative membrane protein | location=TGGT1_chrIb:1877497-1892859(+) | protein_length=3808 | sequence_SO=chromosome | SO=protein_coding_gene | is_pseudo=false	1	1480.7269	9	1.083	1.283	2.201	1.322	1.432	1.696	2.911	1.466	2.692	3.546	0.11	0.36	1.14	0.4	0.52	0.76	1.54	0.55	1.43	1.83	0.260058166	0.25752226	0.383132309	0.37193359	0.252460156	0.093422937	0.205422193	0.339873019	0.107833177	0.116789373	0.900210906
	High	HVGTMAEQYAGR	[R].HVGTMAEQYAGR.[V]	1xOxidation [M5]; 1xTMTpro [N-Term]; 1xPhospho [T4(100)]	1xOxidation [M5]; 1xTMTpro [N-Term]; 1xPhospho [T4(100); Y9(0)]	1.84e-07	5.35e-05	1	1	13	TGGT1_269260	TGGT1_269260-t26_1-p1 [366-377]	TGGT1_269260-t26_1-p1 1xPhospho [T369(100); Y374(0)]	TGGT1_269260-t26_1-p1 1xPhospho [T369(100)]	transcript=TGGT1_269260-t26_1 | gene=TGGT1_269260 | organism=Toxoplasma_gondii_GT1 | gene_product=hypothetical protein | transcript_product=hypothetical protein | location=TGGT1_chrVIII:5955672-5958237(-) | protein_length=648 | sequence_SO=chromosome | SO=protein_coding_gene | is_pseudo=false	0	1719.78449	12	1.6	1.501	1.386	1.406	2.249	2.11	1.948	2.434	2.038	2.371	0.68	0.59	0.47	0.49	1.17	1.08	0.96	1.28	1.03	1.25	0.243842881	0.256371805	0.472083898	0.104358002	0.187381574	0.189703612	0.311538593	0.145897353	0.148354957	0.178231575	0.900210906
	High	RATLASMPSEMFR	[R].RATLASMPSEMFR.[S]	2xOxidation [M7; M11]; 1xTMTpro [N-Term]; 1xPhospho [T3(100)]	2xOxidation [M7; M11]; 1xTMTpro [N-Term]; 1xPhospho [T3(100); S6(0); S9(0)]	0.00444038	0.000713658	1	1	1	TGGT1_315750	TGGT1_315750-t26_1-p1 [61-73]	TGGT1_315750-t26_1-p1 1xPhospho [T63(100); S66(0); S69(0)]	TGGT1_315750-t26_1-p1 1xPhospho [T63(100)]	transcript=TGGT1_315750-t26_1 | gene=TGGT1_315750 | organism=Toxoplasma_gondii_GT1 | gene_product=hypothetical protein | transcript_product=hypothetical protein | location=TGGT1_chrXI:4888664-4890249(-) | protein_length=231 | sequence_SO=chromosome | SO=protein_coding_gene | is_pseudo=false	1	1912.89814	13	1.945	1.889	1.819	1.16	2.256	2.191	2.11	2.664	2.813	1.877	0.96	0.92	0.86	0.21	1.17	1.13	1.08	1.41	1.49	0.91	0.107264532	0.017780927	0.120334429	0.675625018	0.117819959	0.220663851	0.127109302	0.105611161	0.086276451	0.181780057	0.894600223
	High	KTESAVTTVFENQPK	[R].KTESAVTTVFENQPK.[T]	2xTMTpro [K1; K15]; 1xTMTpro [N-Term]; 1xPhospho [S4(99.5)]	2xTMTpro [K1; K15]; 1xTMTpro [N-Term]; 1xPhospho [T2(0.5); S4(99.5); T7(0); T8(0)]	9.97e-05	5.35e-05	1	1	5	TGGT1_205320	TGGT1_205320-t26_1-p1 [695-709]	TGGT1_205320-t26_1-p1 1xPhospho [T696(0.5); S698(99.5); T701(0); T702(0)]	TGGT1_205320-t26_1-p1 1xPhospho [S698(99.5)]	transcript=TGGT1_205320-t26_1 | gene=TGGT1_205320 | organism=Toxoplasma_gondii_GT1 | gene_product=hypothetical protein | transcript_product=hypothetical protein | location=TGGT1_chrVIIa:1385667-1389087(+) | protein_length=739 | sequence_SO=chromosome | SO=protein_coding_gene | is_pseudo=false	1	2671.45241	15	1.142	2.356	2.19	1.046	1.194	2.464	2.29	1.42	3.072	2.576	0.19	1.24	1.13	0.06	0.26	1.3	1.2	0.51	1.62	1.37	0.683528013	0.243340959	0.25852261	0.61055834	0.504806953	0.191852384	0.20248945	0.257786513	0.126053045	0.196146998	0.95227361
	High	GASSFFWR	[R].GASSFFWR.[EN]	1xTMTpro [N-Term]; 1xPhospho [S3(100)]	1xTMTpro [N-Term]; 1xPhospho [S3(100); S4(0)]	0.0105258	0.00129514	1	2	2	TGGT1_201120	TGGT1_201120-t26_1-p1 [1661-1668]	TGGT1_201120-t26_1-p1 1xPhospho [S1663(100); S1664(0)]	TGGT1_201120-t26_1-p1 1xPhospho [S1663(100)]	transcript=TGGT1_201120-t26_1 | gene=TGGT1_201120 | organism=Toxoplasma_gondii_GT1 | gene_product=ELMO domain-containing protein [Source:UniProtKB/TrEMBL;Acc:S7UVL1] | transcript_product=ELMO/CED-12 family protein | location=TGGT1_chrVIIa:3930598-3938731(+) | protein_length=2257 | sequence_SO=chromosome | SO=protein_coding_gene | is_pseudo=false	0	1341.6312	8	2.549	4.764	3.724	0.658	1.677	3.134	2.449	2.191	4.901	2.604	1.35	2.25	1.9	-0.6	0.75	1.65	1.29	1.13	2.29	1.38	0.389204336	0.239379722	0.231915982	0.414488826	0.367625332	0.162054496	0.127725397	0.049666233	0.06011328	0.004551872	0.909509357
	High	GNSTEMQR	[R].GNSTEMQR.[L]	1xTMTpro [N-Term]; 1xPhospho [S3(100)]	1xTMTpro [N-Term]; 1xPhospho [S3(100); T4(0)]	0.00851215	0.00117601	1	1	1	TGGT1_267440	TGGT1_267440-t26_1-p1 [285-292]	TGGT1_267440-t26_1-p1 1xPhospho [S287(100); T288(0)]	TGGT1_267440-t26_1-p1 1xPhospho [S287(100)]	transcript=TGGT1_267440-t26_1 | gene=TGGT1_267440 | organism=Toxoplasma_gondii_GT1 | gene_product=RING-type domain-containing protein [Source:UniProtKB/TrEMBL;Acc:A0A125YZS6] | transcript_product=RING zinc finger protein | location=TGGT1_chrIX:483796-487877(-) | protein_length=384 | sequence_SO=chromosome | SO=protein_coding_gene | is_pseudo=false	0	1306.57818	8	0.98	1.531	2.735	1.465	1.435	2.242	4.005	1.67	2.907	3.779	-0.03	0.61	1.45	0.55	0.52	1.16	2	0.74	1.54	1.92	0.931567623	0.415449539	0.226450321	0.177816551	0.13811788	0.166476193	0.119834782	0.133812852	0.126055225	0.080600978	0.990781819
	High	RGDTAFVDQDQR	[K].RGDTAFVDQDQR.[L]	1xTMTpro [N-Term]; 1xPhospho [T4(100)]	1xTMTpro [N-Term]; 1xPhospho [T4(100)]	0.000473622	0.000125562	1	1	1	TGGT1_203665	TGGT1_203665-t26_1-p1 [2468-2479]	TGGT1_203665-t26_1-p1 1xPhospho [T2471(100)]	TGGT1_203665-t26_1-p1 1xPhospho [T2471(100)]	transcript=TGGT1_203665-t26_1 | gene=TGGT1_203665 | organism=Toxoplasma_gondii_GT1 | gene_product=Chorein_N domain-containing protein [Source:UniProtKB/TrEMBL;Acc:S7UV31] | transcript_product=hypothetical protein | location=TGGT1_chrVIIa:2256548-2289556(-) | protein_length=9741 | sequence_SO=chromosome | SO=protein_coding_gene | is_pseudo=false	1	1791.83461	12	0.938	1.751	1.637	1.137	1.067	1.991	1.861	1.689	2.612	2.141	-0.09	0.81	0.71	0.19	0.09	0.99	0.9	0.76	1.39	1.1	0.16839393	0.081462722	0.162677393	0.015037246	0.194054862	0.069164971	0.133058946	0.150824859	0.231274914	0.075511264	0.895982843
	High	RGSALSPDR	[R].RGSALSPDR.[G]	1xTMTpro [N-Term]; 1xPhospho [S3(100)]	1xTMTpro [N-Term]; 1xPhospho [S3(100); S6(0)]	0.000735555	0.000125562	1	1	6	TGGT1_259200B	TGGT1_259200B-t26_1-p1 [991-999]	TGGT1_259200B-t26_1-p1 1xPhospho [S993(100); S996(0)]	TGGT1_259200B-t26_1-p1 1xPhospho [S993(100)]	transcript=TGGT1_259200B-t26_1 | gene=TGGT1_259200B | organism=Toxoplasma_gondii_GT1 | gene_product=Na+/H+ exchanger NHE1 [Source:UniProtKB/TrEMBL;Acc:S7WEL3] | transcript_product=Na+/H+ exchanger NHE1 | location=TGGT1_chrVIIb:2842786-2849857(-) | protein_length=1450 | sequence_SO=chromosome | SO=protein_coding_gene | is_pseudo=false	1	1342.67995	9	1.387	2.783	1.97	0.821	1.139	2.285	1.618	1.706	2.799	1.963	0.47	1.48	0.98	-0.28	0.19	1.19	0.69	0.77	1.48	0.97	0.132611605	0.075763767	0.174162886	0.524956175	0.724943028	0.245504681	0.444247588	0.329063732	0.090713012	0.125010114	0.894600223
	High	TETTMSTTWCASEK	[R].TETTMSTTWCASEK.[E]	1xMethylthio [C10]; 1xTMTpro [K14]; 1xTMTpro [N-Term]; 1xPhospho [S6(98.7)]	1xMethylthio [C10]; 1xTMTpro [K14]; 1xTMTpro [N-Term]; 1xPhospho [T1(0); T3(0.4); T4(0.4); S6(98.7); T7(0.4); T8(0); S12(0)]	0.00179639	0.000307604	1	1	1	TGGT1_258470	TGGT1_258470-t26_1-p1 [84-97]	TGGT1_258470-t26_1-p1 1xMethylthio [C93]; 1xPhospho [T84(0); T86(0.4); T87(0.4); S89(98.7); T90(0.4); T91(0); S95(0)]	TGGT1_258470-t26_1-p1 1xMethylthio [C93]; 1xPhospho [S89(98.7)]	transcript=TGGT1_258470-t26_1 | gene=TGGT1_258470 | organism=Toxoplasma_gondii_GT1 | gene_product=hypothetical protein | transcript_product=hypothetical protein | location=TGGT1_chrVIIb:3369823-3371292(+) | protein_length=284 | sequence_SO=chromosome | SO=protein_coding_gene | is_pseudo=false	0	2310.03488	14	0.608	1.647	2.126	1.395	0.848	2.297	2.965	1.298	3.609	2.748	-0.72	0.72	1.09	0.48	-0.24	1.2	1.57	0.38	1.85	1.46	0.090840193	0.014932666	0.008225534	0.42835035	0.552383662	0.188400993	0.157774678	0.012055093	0.134365458	0.228075415	0.894600223
	High	HLSVGTSTHK	[R].HLSVGTSTHK.[E]	1xTMTpro [K10]; 1xTMTpro [N-Term]; 2xPhospho [S3(100); S7(99.5)]	1xTMTpro [K10]; 1xTMTpro [N-Term]; 2xPhospho [S3(100); T6(0.5); S7(99.5); T8(0)]	0.00373099	0.000599384	1	1	1	TGGT1_202540	TGGT1_202540-t26_1-p1 [621-630]	TGGT1_202540-t26_1-p1 2xPhospho [S623(100); T626(0.5); S627(99.5); T628(0)]	TGGT1_202540-t26_1-p1 2xPhospho [S623(100); S627(99.5)]	transcript=TGGT1_202540-t26_1 | gene=TGGT1_202540 | organism=Toxoplasma_gondii_GT1 | gene_product=Phosphodiesterase [Source:UniProtKB/TrEMBL;Acc:S7W3K2] | transcript_product=3'5'-cyclic nucleotide phosphodiesterase domain-containing protein | location=TGGT1_chrVIIa:3136489-3147196(-) | protein_length=1670 | sequence_SO=chromosome | SO=protein_coding_gene | is_pseudo=false	0	1834.91094	10	0.701	1.549	1.015	1.382	0.968	2.14	1.403	1.474	2.71	1.89	-0.51	0.63	0.02	0.47	-0.05	1.1	0.49	0.56	1.44	0.92	0.099365282	0.501837719	0.955758023	0.347779978	0.857546792	0.196805311	0.040248913	0.061495631	0.22177521	0.328557718	0.894600223
	High	KQSLASELFWSPQR	[R].KQSLASELFWSPQR.[R]	1xTMTpro [K1]; 1xTMTpro [N-Term]; 1xPhospho [S3(100)]	1xTMTpro [K1]; 1xTMTpro [N-Term]; 1xPhospho [S3(100); S6(0); S11(0)]	1.05e-05	5.35e-05	1	1	1	TGGT1_305470	TGGT1_305470-t26_1-p1 [1217-1230]	TGGT1_305470-t26_1-p1 1xPhospho [S1219(100); S1222(0); S1227(0)]	TGGT1_305470-t26_1-p1 1xPhospho [S1219(100)]	transcript=TGGT1_305470-t26_1 | gene=TGGT1_305470 | organism=Toxoplasma_gondii_GT1 | gene_product=hypothetical protein | transcript_product=hypothetical protein | location=TGGT1_chrIX:5190644-5202753(-) | protein_length=2551 | sequence_SO=chromosome | SO=protein_coding_gene | is_pseudo=false	1	2365.2561	14	1.13	1.828	2.105	1.236	1.396	2.258	2.601	1.496	2.51	2.669	0.18	0.87	1.07	0.31	0.48	1.18	1.38	0.58	1.33	1.42	0.095557174	0.387881786	0.081128545	0.109460717	0.104374104	0.325825643	0.087428979	0.237962656	0.203849662	0.094948579	0.894600223
	High	SHSFSAFR	[K].SHSFSAFR.[A]	1xTMTpro [N-Term]; 1xPhospho [S3(100)]	1xTMTpro [N-Term]; 1xPhospho [S1(0); S3(100); S5(0)]	0.00101505	0.000185928	1	1	3	TGGT1_221940	TGGT1_221940-t26_1-p1 [354-361]	TGGT1_221940-t26_1-p1 1xPhospho [S354(0); S356(100); S358(0)]	TGGT1_221940-t26_1-p1 1xPhospho [S356(100)]	transcript=TGGT1_221940-t26_1 | gene=TGGT1_221940 | organism=Toxoplasma_gondii_GT1 | gene_product=Adaptin_N domain-containing protein [Source:UniProtKB/TrEMBL;Acc:S7VU32] | transcript_product=adaptin n terminal region domain-containing protein | location=TGGT1_chrII:689725-699521(-) | protein_length=1348 | sequence_SO=chromosome | SO=protein_coding_gene | is_pseudo=false	0	1322.62137	8	1.112	1.941	2.196	1.36	1.513	2.641	2.987	1.891	3.668	3.384	0.15	0.96	1.13	0.44	0.6	1.4	1.58	0.92	1.87	1.76	0.729235687	0.033133758	0.22186716	0.017472359	0.31868865	0.017112636	0.158017307	0.110107741	0.058463433	0.054500928	0.959991338
	High	EGSFAGR	[K].EGSFAGR.[E]	1xTMTpro [N-Term]; 1xPhospho [S3(100)]	1xTMTpro [N-Term]; 1xPhospho [S3(100)]	0.101905	0.00884023	1	1	1	TGGT1_306020	TGGT1_306020-t26_1-p1 [4604-4610]	TGGT1_306020-t26_1-p1 1xPhospho [S4606(100)]	TGGT1_306020-t26_1-p1 1xPhospho [S4606(100)]	transcript=TGGT1_306020-t26_1 | gene=TGGT1_306020 | organism=Toxoplasma_gondii_GT1 | gene_product=hypothetical protein | transcript_product=hypothetical protein | location=TGGT1_chrIX:5506123-5536326(+) | protein_length=8858 | sequence_SO=chromosome | SO=protein_coding_gene | is_pseudo=false	0	1107.51551	7	0.815	1.226	1.695	2.124	1.73	2.603	3.601	1.327	2.57	4.266	-0.3	0.29	0.76	1.09	0.79	1.38	1.85	0.41	1.36	2.09	0.434120878	0.659272728	0.510410138	0.148971857	0.015122043	0.107895219	0.177103451	0.286878376	0.150293025	0.097349281	0.911502159
	High	STCSTTGGPR	[R].STCSTTGGPR.[L]	1xMethylthio [C3]; 1xTMTpro [N-Term]; 1xPhospho [S4(100)]	1xMethylthio [C3]; 1xTMTpro [N-Term]; 1xPhospho [S1(0); T2(0); S4(100); T5(0); T6(0)]	0.000464584	0.000125562	1	1	1	TGGT1_253700	TGGT1_253700-t26_1-p1 [1031-1040]	TGGT1_253700-t26_1-p1 1xMethylthio [C1033]; 1xPhospho [S1031(0); T1032(0); S1034(100); T1035(0); T1036(0)]	TGGT1_253700-t26_1-p1 1xMethylthio [C1033]; 1xPhospho [S1034(100)]	transcript=TGGT1_253700-t26_1 | gene=TGGT1_253700 | organism=Toxoplasma_gondii_GT1 | gene_product=MFS domain-containing protein [Source:UniProtKB/TrEMBL;Acc:S7UMU8] | transcript_product=transporter, major facilitator family protein | location=TGGT1_chrIII:1085722-1092339(-) | protein_length=1302 | sequence_SO=chromosome | SO=protein_coding_gene | is_pseudo=false	0	1396.59212	10	1.393	2.164	2.041	1.274	1.775	2.756	2.599	1.884	2.713	2.389	0.48	1.11	1.03	0.35	0.83	1.46	1.38	0.91	1.44	1.26	0.444848603	0.229844885	0.097688983	0.008900301	0.284837206	0.176220043	0.070964406	0.147405023	0.126446377	0.129272924	0.913994049
	High	HDSHPIVEDAEGAYLTFDPSCR	[R].HDSHPIVEDAEGAYLTFDPSCR.[G]	1xMethylthio [C21]; 1xTMTpro [N-Term]; 1xPhospho [S3(100)]	1xMethylthio [C21]; 1xTMTpro [N-Term]; 1xPhospho [S3(100); Y14(0); T16(0); S20(0)]	6.31e-16	5.35e-05	1	1	7	TGGT1_227030	TGGT1_227030-t26_1-p1 [6-27]	TGGT1_227030-t26_1-p1 1xMethylthio [C26]; 1xPhospho [S8(100); Y19(0); T21(0); S25(0)]	TGGT1_227030-t26_1-p1 1xMethylthio [C26]; 1xPhospho [S8(100)]	transcript=TGGT1_227030-t26_1 | gene=TGGT1_227030 | organism=Toxoplasma_gondii_GT1 | gene_product=hypothetical protein | transcript_product=hypothetical protein | location=TGGT1_chrX:1036138-1037712(+) | protein_length=170 | sequence_SO=chromosome | SO=protein_coding_gene | is_pseudo=false	0	2889.25441	22	1.305	2.093	2.6	1.091	1.424	2.284	2.837	1.535	2.983	3.778	0.38	1.07	1.38	0.13	0.51	1.19	1.5	0.62	1.58	1.92	0.459987364	0.2975214	0.303975395	0.553776359	0.226546871	0.200719702	0.228401232	0.080493575	0.122310555	0.124914987	0.917689728
	High	MTQAELAQAINEKPSVVNDYESGR	[K].MTQAELAQAINEKPSVVNDYESGR.[A]	1xTMTpro [K13]; 1xTMTpro [N-Term]; 1xPhospho [S15(100)]	1xTMTpro [K13]; 1xTMTpro [N-Term]; 1xPhospho [T2(0); S15(100); Y20(0); S22(0)]	6.36e-13	5.35e-05	1	1	1	TGGT1_278530	TGGT1_278530-t26_1-p1 [91-114]	TGGT1_278530-t26_1-p1 1xPhospho [T92(0); S105(100); Y110(0); S112(0)]	TGGT1_278530-t26_1-p1 1xPhospho [S105(100)]	transcript=TGGT1_278530-t26_1 | gene=TGGT1_278530 | organism=Toxoplasma_gondii_GT1 | gene_product=HTH cro/C1-type domain-containing protein [Source:UniProtKB/TrEMBL;Acc:A0A125YYC2] | transcript_product=putative multiprotein bridging factor type 1 family transcriptional co-activator | location=TGGT1_chrXII:5951968-5953739(+) | protein_length=144 | sequence_SO=chromosome | SO=protein_coding_gene | …	0	3338.65834	24	0.623	1.702	2.85	1.464	0.913	2.492	4.174	0.926	2.966	6.327	-0.68	0.77	1.51	0.55	-0.13	1.32	2.06	-0.11	1.57	2.66	0.016949948	0.565930995	0.52775256	0.556572951	0.877818191	0.136519062	0.285250512	0.786753945	0.015600856	0.15561613	0.894600223
	High	VMSHSPSFK	[K].VMSHSPSFK.[S]	1xTMTpro [K9]; 1xTMTpro [N-Term]; 1xPhospho [S5(100)]	1xTMTpro [K9]; 1xTMTpro [N-Term]; 1xPhospho [S3(0); S5(100); S7(0)]	0.000415368	5.35e-05	1	1	5	TGGT1_316730	TGGT1_316730-t26_1-p1 [1911-1919]	TGGT1_316730-t26_1-p1 1xPhospho [S1913(0); S1915(100); S1917(0)]	TGGT1_316730-t26_1-p1 1xPhospho [S1915(100)]	transcript=TGGT1_316730-t26_1 | gene=TGGT1_316730 | organism=Toxoplasma_gondii_GT1 | gene_product=C2 domain-containing protein [Source:UniProtKB/TrEMBL;Acc:S7UM90] | transcript_product=Sma protein | location=TGGT1_chrXI:5469116-5497370(+) | protein_length=2739 | sequence_SO=chromosome | SO=protein_coding_gene | is_pseudo=false	0	1707.8785	9	1.352	2.253	2.419	0.771	1.043	1.738	1.865	1.681	2.627	1.898	0.44	1.17	1.27	-0.37	0.06	0.8	0.9	0.75	1.39	0.92	0.521897335	0.260485154	0.297847749	0.328520032	0.85095863	0.226049217	0.284601223	0.195366338	0.151546655	0.234463751	0.925813665
	High	SNSSQTEVR	[K].SNSSQTEVR.[Q]	1xTMTpro [N-Term]; 1xPhospho [S3(100)]	1xTMTpro [N-Term]; 1xPhospho [S1(0); S3(100); S4(0); T6(0)]	0.0890598	0.0077211	1	1	1	TGGT1_237280	TGGT1_237280-t26_1-p1 [1256-1264]	TGGT1_237280-t26_1-p1 1xPhospho [S1256(0); S1258(100); S1259(0); T1261(0)]	TGGT1_237280-t26_1-p1 1xPhospho [S1258(100)]	transcript=TGGT1_237280-t26_1 | gene=TGGT1_237280 | organism=Toxoplasma_gondii_GT1 | gene_product=Rab-GAP TBC domain-containing protein [Source:UniProtKB/TrEMBL;Acc:S7UQ40] | transcript_product=TLD protein | location=TGGT1_chrX:5711509-5719913(+) | protein_length=2190 | sequence_SO=chromosome | SO=protein_coding_gene | is_pseudo=false	0	1391.6487	9	1.251	1.394	1.56	1.232	1.54	1.717	1.921	1.777	1.904	1.859	0.32	0.48	0.64	0.3	0.62	0.78	0.94	0.83	0.93	0.89	0.202645835	0.049364791	0.095493947	0.430270538	0.323681607	0.218197167	0.096600493	0.286045713	0.256187417	0.109719431	0.900210906
	High	VSSKMSDFFQDTQR	[R].VSSKMSDFFQDTQR.[A]	1xOxidation [M5]; 1xTMTpro [K4]; 1xTMTpro [N-Term]; 2xPhospho [S6(100); S/T]	1xOxidation [M5]; 1xTMTpro [K4]; 1xTMTpro [N-Term]; 2xPhospho [S2(50); S3(50); S6(100); T12(0)]	0.0350304	0.00305253	1	1	1	TGGT1_208400B	TGGT1_208400B-t26_1-p1 [1674-1687]	TGGT1_208400B-t26_1-p1 2xPhospho [S1675(50); S1676(50); S1679(100); T1685(0)]	TGGT1_208400B-t26_1-p1 2xPhospho [S1679(100); S/T]	transcript=TGGT1_208400B-t26_1 | gene=TGGT1_208400B | organism=Toxoplasma_gondii_GT1 | gene_product=hypothetical protein | transcript_product=hypothetical protein | location=TGGT1_chrIb:671628-681222(-) | protein_length=1824 | sequence_SO=chromosome | SO=protein_coding_gene | is_pseudo=false	1	2460.11631	14	1.151	1.728	2.356	0.925	1.064	1.597	2.178	1.323	2.346	2.361	0.2	0.79	1.24	-0.11	0.09	0.68	1.12	0.4	1.23	1.24	0.765708352	0.436732625	0.259045827	0.928493997	0.881924634	0.309996227	0.252648106	0.250728904	0.265674292	0.137994481	0.966860682
	High	KETVPTPESK	[K].KETVPTPESK.[A]	2xTMTpro [K1; K10]; 1xTMTpro [N-Term]; 1xPhospho [T3(100)]	2xTMTpro [K1; K10]; 1xTMTpro [N-Term]; 1xPhospho [T3(100); T6(0); S9(0)]	0.00173693	0.000307604	1	1	1	TGGT1_230940	TGGT1_230940-t26_1-p1 [342-351]	TGGT1_230940-t26_1-p1 1xPhospho [T344(100); T347(0); S350(0)]	TGGT1_230940-t26_1-p1 1xPhospho [T344(100)]	transcript=TGGT1_230940-t26_1 | gene=TGGT1_230940 | organism=Toxoplasma_gondii_GT1 | gene_product=hypothetical protein | transcript_product=hypothetical protein | location=TGGT1_chrVIII:1112065-1119747(+) | protein_length=1523 | sequence_SO=chromosome | SO=protein_coding_gene | is_pseudo=false	1	2108.18205	10	1.206	2.71	2.735	0.907	1.093	2.457	2.48	0.916	2.82	4.159	0.27	1.44	1.45	-0.14	0.13	1.3	1.31	-0.13	1.5	2.06	0.689222393	0.279152149	0.367463061	0.63069867	0.736355273	0.216410363	0.323414987	0.700961042	0.151983414	0.114180213	0.953079597
	High	DASLKPEHAHR	[R].DASLKPEHAHR.[S]	1xTMTpro [K5]; 1xTMTpro [N-Term]; 1xPhospho [S3(100)]	1xTMTpro [K5]; 1xTMTpro [N-Term]; 1xPhospho [S3(100)]	0.000173823	5.35e-05	1	1	5	TGGT1_266320	TGGT1_266320-t26_1-p1 [121-131]	TGGT1_266320-t26_1-p1 1xPhospho [S123(100)]	TGGT1_266320-t26_1-p1 1xPhospho [S123(100)]	transcript=TGGT1_266320-t26_1 | gene=TGGT1_266320 | organism=Toxoplasma_gondii_GT1 | gene_product=hypothetical protein | transcript_product=hypothetical protein | location=TGGT1_chrIX:1042492-1046643(-) | protein_length=1097 | sequence_SO=chromosome | SO=protein_coding_gene | is_pseudo=false	0	1949.02498	11	0.991	0.936	1.517	1.571	1.557	1.471	2.384	1.865	2.017	2.841	-0.01	-0.1	0.6	0.65	0.64	0.56	1.25	0.9	1.01	1.51	0.90241296	0.567930646	0.171530622	0.078042553	0.161969041	0.042937559	0.043466399	0.219911046	0.176600834	0.084467059	0.987222625
	High	KGDSFSDAYK	[R].KGDSFSDAYK.[V]	2xTMTpro [K1; K10]; 1xTMTpro [N-Term]; 1xPhospho [S4(100)]	2xTMTpro [K1; K10]; 1xTMTpro [N-Term]; 1xPhospho [S4(100); S6(0); Y9(0)]	2.08e-05	5.35e-05	1	1	3	TGGT1_301270	TGGT1_301270-t26_1-p1 [3538-3547]	TGGT1_301270-t26_1-p1 1xPhospho [S3541(100); S3543(0); Y3546(0)]	TGGT1_301270-t26_1-p1 1xPhospho [S3541(100)]	transcript=TGGT1_301270-t26_1 | gene=TGGT1_301270 | organism=Toxoplasma_gondii_GT1 | gene_product=Protein kinase domain-containing protein [Source:UniProtKB/TrEMBL;Acc:S7VPW4] | transcript_product=Tyrosine kinase-like (TKL) protein | location=TGGT1_chrIV:2241797-2257616(+) | protein_length=3569 | sequence_SO=chromosome | SO=protein_coding_gene | is_pseudo=false	1	2110.1038	10	0.976	1.61	2.657	1.078	1.052	1.736	2.864	1.725	4.037	3.818	-0.03	0.69	1.41	0.11	0.07	0.8	1.52	0.79	2.01	1.93	0.865061439	0.361563001	0.243902536	0.843085238	0.83012751	0.007101372	0.057960304	0.023945951	0.097866246	0.033844762	0.982388966
	High	KQSLLSWDSCPGK	[R].KQSLLSWDSCPGK.[H]	1xMethylthio [C10]; 2xTMTpro [K1; K13]; 1xTMTpro [N-Term]; 1xPhospho [S3(100)]	1xMethylthio [C10]; 2xTMTpro [K1; K13]; 1xTMTpro [N-Term]; 1xPhospho [S3(100); S6(0); S9(0)]	0.000160666	5.35e-05	1	1	1	TGGT1_293170	TGGT1_293170-t26_1-p1 [3167-3179]	TGGT1_293170-t26_1-p1 1xMethylthio [C3176]; 1xPhospho [S3169(100); S3172(0); S3175(0)]	TGGT1_293170-t26_1-p1 1xMethylthio [C3176]; 1xPhospho [S3169(100)]	transcript=TGGT1_293170-t26_1 | gene=TGGT1_293170 | organism=Toxoplasma_gondii_GT1 | gene_product=hypothetical protein | transcript_product=hypothetical protein | location=TGGT1_chrIa:111048-121227(-) | protein_length=3263 | sequence_SO=chromosome | SO=protein_coding_gene | is_pseudo=false	1	2487.29572	13	1.312	2.204	2.818	0.709	0.93	1.562	1.998	1.351	2.972	2.494	0.39	1.14	1.49	-0.5	-0.1	0.64	1	0.43	1.57	1.32	0.483073858	0.242817408	0.236497961	0.224662262	0.678947127	0.25653444	0.242316406	0.227922771	0.13328159	0.18881771	0.919786377
	High	TYTQTFASGGR	[R].TYTQTFASGGR.[T]	1xTMTpro [N-Term]; 1xPhospho [T3(100)]	1xTMTpro [N-Term]; 1xPhospho [T1(0); Y2(0); T3(100); T5(0); S8(0)]	0.000288229	5.35e-05	1	1	3	TGGT1_261410	TGGT1_261410-t26_1-p1 [282-292]	TGGT1_261410-t26_1-p1 1xPhospho [T282(0); Y283(0); T284(100); T286(0); S289(0)]	TGGT1_261410-t26_1-p1 1xPhospho [T284(100)]	transcript=TGGT1_261410-t26_1 | gene=TGGT1_261410 | organism=Toxoplasma_gondii_GT1 | gene_product=DIX domain-containing protein [Source:UniProtKB/TrEMBL;Acc:S7W6W5] | transcript_product=protein-tyrosine-phosphatase | location=TGGT1_chrVIIb:1737178-1741612(+) | protein_length=440 | sequence_SO=chromosome | SO=protein_coding_gene | is_pseudo=false	0	1572.73785	11	1.493	2.475	2.281	0.959	1.432	2.375	2.188	1.995	3.298	2.953	0.58	1.31	1.19	-0.06	0.52	1.25	1.13	1	1.72	1.56	0.339724115	0.153642012	0.223787369	0.80513254	0.181811895	0.067377217	0.137022776	0.010764964	0.10458981	0.093827483	0.906500078
	High	MSPYYPAEETGASAPLTAAGSMVMGGMK	[R].MSPYYPAEETGASAPLTAAGSMVMGGMK.[S]	1xTMTpro [K28]; 1xTMTpro [N-Term]; 1xPhospho [S21(100)]	1xTMTpro [K28]; 1xTMTpro [N-Term]; 1xPhospho [S2(0); Y4(0); Y5(0); T10(0); S13(0); T17(0); S21(100)]	6.72e-06	5.35e-05	1	1	2	TGGT1_271970	TGGT1_271970-t26_1-p1 [276-303]	TGGT1_271970-t26_1-p1 1xPhospho [S277(0); Y279(0); Y280(0); T285(0); S288(0); T292(0); S296(100)]	TGGT1_271970-t26_1-p1 1xPhospho [S296(100)]	transcript=TGGT1_271970-t26_1 | gene=TGGT1_271970 | organism=Toxoplasma_gondii_GT1 | gene_product=Glideosome-associated protein with multiple-membrane spans GAPM3 [Source:UniProtKB/TrEMBL;Acc:A0A125YP90] | transcript_product=glideosome-associated protein with multiple-membrane spans GAPM3 | location=TGGT1_chrVIII:4254025-4255814(+) | protein_length=310 | sequence_SO=chromosome | SO=protein_coding…	0	3493.64084	28	1.579	1.907	1.839	1.002	1.582	1.911	1.842	1.598	4.037	2.105	0.66	0.93	0.88	0	0.66	0.93	0.88	0.68	2.01	1.07	0.002170938	0.120249953	0.181513763	0.988375733	0.138763212	0.022985404	0.081327488	0.190839344	0.062424033	0.111078396	0.894600223
	High	HSMSSASLK	[K].HSMSSASLK.[A]	1xTMTpro [K9]; 1xTMTpro [N-Term]; 1xPhospho [S4(100)]	1xTMTpro [K9]; 1xTMTpro [N-Term]; 1xPhospho [S2(0); S4(100); S5(0); S7(0)]	0.00022882	5.35e-05	1	1	2	TGGT1_291180	TGGT1_291180-t26_1-p1 [3530-3538]	TGGT1_291180-t26_1-p1 1xPhospho [S3531(0); S3533(100); S3534(0); S3536(0)]	TGGT1_291180-t26_1-p1 1xPhospho [S3533(100)]	transcript=TGGT1_291180-t26_1 | gene=TGGT1_291180 | organism=Toxoplasma_gondii_GT1 | gene_product=hypothetical protein | transcript_product=hypothetical protein | location=TGGT1_chrIX:4004987-4034538(-) | protein_length=5394 | sequence_SO=chromosome | SO=protein_coding_gene | is_pseudo=false	0	1635.84211	9	2.211	2.754	2.487	0.919	2.032	2.531	2.285	2.508	2.515	2.179	1.14	1.46	1.31	-0.12	1.02	1.34	1.19	1.33	1.33	1.12	0.072885031	0.016720098	0.0012976	0.663368408	0.204618227	0.080577164	0.111802061	0.107959337	0.09641373	0.086954978	0.894600223
	High	QYSAETHQLLMAEK	[R].QYSAETHQLLMAEK.[L]	1xTMTpro [K14]; 1xTMTpro [N-Term]; 1xPhospho [S3(100)]	1xTMTpro [K14]; 1xTMTpro [N-Term]; 1xPhospho [Y2(0); S3(100); T6(0)]	1.27e-09	5.35e-05	1	1	2	TGGT1_214090	TGGT1_214090-t26_1-p1 [1111-1124]	TGGT1_214090-t26_1-p1 1xPhospho [Y1112(0); S1113(100); T1116(0)]	TGGT1_214090-t26_1-p1 1xPhospho [S1113(100)]	transcript=TGGT1_214090-t26_1 | gene=TGGT1_214090 | organism=Toxoplasma_gondii_GT1 | gene_product=Signal peptidase [Source:UniProtKB/TrEMBL;Acc:S7W5I3] | transcript_product=signal peptidase | location=TGGT1_chrX:5908335-5920860(+) | protein_length=1859 | sequence_SO=chromosome | SO=protein_coding_gene | is_pseudo=false	0	2337.18056	14	1.278	2.597	2.585	0.833	1.064	2.163	2.153	2.101	3.516	2.817	0.35	1.38	1.37	-0.26	0.09	1.11	1.11	1.07	1.81	1.49	0.193118754	0.049319013	0.073068182	0.178271298	0.715448853	0.103651688	0.1326626	0.063597521	0.051096828	0.093373904	0.900210906
	High	GGFAHIETAEASVLR	[R].GGFAHIETAEASVLR.[Q]	1xTMTpro [N-Term]; 1xPhospho [T8(100)]	1xTMTpro [N-Term]; 1xPhospho [T8(100); S12(0)]	4.99e-07	5.35e-05	1	1	1	TGGT1_295760	TGGT1_295760-t26_1-p1 [19-33]	TGGT1_295760-t26_1-p1 1xPhospho [T26(100); S30(0)]	TGGT1_295760-t26_1-p1 1xPhospho [T26(100)]	transcript=TGGT1_295760-t26_1 | gene=TGGT1_295760 | organism=Toxoplasma_gondii_GT1 | gene_product=Calcium-dependent protein kinase CDPK4A [Source:UniProtKB/TrEMBL;Acc:S7UJ03] | transcript_product=calcium-dependent protein kinase CDPK4A | location=TGGT1_chrIa:1506344-1521114(-) | protein_length=543 | sequence_SO=chromosome | SO=protein_coding_gene | is_pseudo=false	0	1941.97546	15	0.83	1.722	2.296	1.445	1.199	2.489	3.317	1.367	2.369	2.632	-0.27	0.78	1.2	0.53	0.26	1.32	1.73	0.45	1.24	1.4	0.457564139	0.445122882	0.335298213	0.10696088	0.321391579	0.32976413	0.271862567	0.101829976	0.27723972	0.23517863	0.917517045
	High	LRSQLLDPPK	[R].LRSQLLDPPK.[G]	1xTMTpro [K10]; 1xTMTpro [N-Term]; 1xPhospho [S3(100)]	1xTMTpro [K10]; 1xTMTpro [N-Term]; 1xPhospho [S3(100)]	0.000133503	5.35e-05	1	1	5	TGGT1_233260	TGGT1_233260-t26_1-p1 [37-46]	TGGT1_233260-t26_1-p1 1xPhospho [S39(100)]	TGGT1_233260-t26_1-p1 1xPhospho [S39(100)]	transcript=TGGT1_233260-t26_1 | gene=TGGT1_233260 | organism=Toxoplasma_gondii_GT1 | gene_product=OBG-type G domain-containing protein [Source:UniProtKB/TrEMBL;Acc:A0A125YK69] | transcript_product=putative GTP-binding protein | location=TGGT1_chrVIII:2539303-2547974(-) | protein_length=392 | sequence_SO=chromosome | SO=protein_coding_gene | is_pseudo=false	1	1855.06981	10	1.384	2.359	2.237	1.053	1.457	2.485	2.356	1.737	2.554	2.353	0.47	1.24	1.16	0.08	0.54	1.31	1.24	0.8	1.35	1.23	0.253779328	0.075497764	0.115996695	0.733533242	0.377252815	0.150397448	0.191047153	0.121844175	0.156494657	0.15247042	0.900210906
	High	SMFLANHEIAAR	[R].SMFLANHEIAAR.[T]	1xTMTpro [N-Term]; 1xPhospho [S1(100)]	1xTMTpro [N-Term]; 1xPhospho [S1(100)]	2.29e-09	5.35e-05	1	1	2	TGGT1_306020	TGGT1_306020-t26_1-p1 [4712-4723]	TGGT1_306020-t26_1-p1 1xPhospho [S4712(100)]	TGGT1_306020-t26_1-p1 1xPhospho [S4712(100)]	transcript=TGGT1_306020-t26_1 | gene=TGGT1_306020 | organism=Toxoplasma_gondii_GT1 | gene_product=hypothetical protein | transcript_product=hypothetical protein | location=TGGT1_chrIX:5506123-5536326(+) | protein_length=8858 | sequence_SO=chromosome | SO=protein_coding_gene | is_pseudo=false	0	1743.85726	12	1.057	1.724	1.475	1.076	1.137	1.854	1.586	1.565	2.528	2.373	0.08	0.79	0.56	0.11	0.18	0.89	0.67	0.65	1.34	1.25	0.707471004	0.338931413	0.298617957	0.074718453	0.479956713	0.312023091	0.26677525	0.184895866	0.138848327	0.2054215	0.957811323
	High	KQSVFLHAETGTR	[R].KQSVFLHAETGTR.[S]	1xTMTpro [K1]; 1xTMTpro [N-Term]; 1xPhospho [S3(100)]	1xTMTpro [K1]; 1xTMTpro [N-Term]; 1xPhospho [S3(100); T10(0); T12(0)]	0.000705385	0.000125562	1	1	2	TGGT1_208340	TGGT1_208340-t26_1-p1 [12-24]	TGGT1_208340-t26_1-p1 1xPhospho [S14(100); T21(0); T23(0)]	TGGT1_208340-t26_1-p1 1xPhospho [S14(100)]	transcript=TGGT1_208340-t26_1 | gene=TGGT1_208340 | organism=Toxoplasma_gondii_GT1 | gene_product=PH domain-containing protein [Source:UniProtKB/TrEMBL;Acc:S7VSI6] | transcript_product=hypothetical protein | location=TGGT1_chrIb:630106-638623(+) | protein_length=1285 | sequence_SO=chromosome | SO=protein_coding_gene | is_pseudo=false	1	2162.16147	13	1.714	1.761	1.629	1.001	1.717	1.763	1.631	1.906	2.168	1.982	0.78	0.82	0.7	0	0.78	0.82	0.71	0.93	1.12	0.99	0.150772688	0.314678685	0.266675311	0.899097404	0.1598553	0.321408302	0.275208152	0.164025537	0.155297268	0.237221787	0.894600223
	High	IEPLDEHIVSFYSMPSTASVAAMR	[R].IEPLDEHIVSFYSMPSTASVAAMR.[C]	1xTMTpro [N-Term]; 2xPhospho [S16(99.6); S19(99.6)]	1xTMTpro [N-Term]; 2xPhospho [S10(0); Y12(0); S13(0); S16(99.6); T17(0.7); S19(99.6)]	2.31e-11	5.35e-05	1	1	2	TGGT1_293360	TGGT1_293360-t26_1-p1 [145-168]	TGGT1_293360-t26_1-p1 2xPhospho [S154(0); Y156(0); S157(0); S160(99.6); T161(0.7); S163(99.6)]	TGGT1_293360-t26_1-p1 2xPhospho [S160(99.6); S163(99.6)]	transcript=TGGT1_293360-t26_1 | gene=TGGT1_293360 | organism=Toxoplasma_gondii_GT1 | gene_product=hypothetical protein | transcript_product=hypothetical protein | location=TGGT1_chrIa:262977-264056(-) | protein_length=243 | sequence_SO=chromosome | SO=protein_coding_gene | is_pseudo=false	0	3115.42419	24	1.007	1.363	1.796	1.151	1.159	1.568	2.067	1.208	2.91	3.248	0.01	0.45	0.84	0.2	0.21	0.65	1.05	0.27	1.54	1.7	0.938523529	0.22917486	0.379449307	0.179702248	0.150486865	0.106329301	0.29063999	0.124919198	0.177816399	0.127478022	0.992781725
	High	AKSQAWEFSGTVK	[R].AKSQAWEFSGTVK.[E]	2xTMTpro [K2; K13]; 1xTMTpro [N-Term]; 1xPhospho [S3(100)]	2xTMTpro [K2; K13]; 1xTMTpro [N-Term]; 1xPhospho [S3(100); S9(0); T11(0)]	0.045175	0.00372115	1	1	1	TGGT1_254440	TGGT1_254440-t26_1-p1 [118-130]	TGGT1_254440-t26_1-p1 1xPhospho [S120(100); S126(0); T128(0)]	TGGT1_254440-t26_1-p1 1xPhospho [S120(100)]	transcript=TGGT1_254440-t26_1 | gene=TGGT1_254440 | organism=Toxoplasma_gondii_GT1 | gene_product=Ribosomal protein RPL12 [Source:UniProtKB/TrEMBL;Acc:A0A125YT48] | transcript_product=ribosomal protein RPL12 | location=TGGT1_chrIII:1720222-1723221(-) | protein_length=165 | sequence_SO=chromosome | SO=protein_coding_gene | is_pseudo=false	1	2431.32027	13	1.454	2.074	2.395	0.97	1.411	2.013	2.324	1.588	2.406	2.394	0.54	1.05	1.26	-0.04	0.5	1.01	1.22	0.67	1.27	1.26	0.079901221	0.141955224	0.181865376	0.83455703	0.121340541	0.241731506	0.263368836	0.160635483	0.192474137	0.135660349	0.894600223
	High	ASLVEVGTDPGKDR	[R].ASLVEVGTDPGKDR.[E]	1xTMTpro [K12]; 1xTMTpro [N-Term]; 1xPhospho [S2(100)]	1xTMTpro [K12]; 1xTMTpro [N-Term]; 1xPhospho [S2(100); T8(0)]	0.00394836	0.000599384	1	1	2	TGGT1_260380	TGGT1_260380-t26_1-p1 [604-617]	TGGT1_260380-t26_1-p1 1xPhospho [S605(100); T611(0)]	TGGT1_260380-t26_1-p1 1xPhospho [S605(100)]	transcript=TGGT1_260380-t26_1 | gene=TGGT1_260380 | organism=Toxoplasma_gondii_GT1 | gene_product=hypothetical protein | transcript_product=hypothetical protein | location=TGGT1_chrVIIb:2298896-2302761(-) | protein_length=1108 | sequence_SO=chromosome | SO=protein_coding_gene | is_pseudo=false	1	2132.12442	14	1.306	1.807	2.339	1.099	1.435	1.986	2.57	1.444	2.723	2.724	0.38	0.85	1.23	0.14	0.52	0.99	1.36	0.53	1.45	1.45	0.527766692	0.415746189	0.24712921	0.347905966	0.365770514	0.332829365	0.189842068	0.28075093	0.121629558	0.112622956	0.925930641
	High	REDSNASGAR	[R].REDSNASGAR.[S]	1xTMTpro [N-Term]; 1xPhospho [S4(100)]	1xTMTpro [N-Term]; 1xPhospho [S4(100); S7(0)]	0.0109374	0.00129514	1	1	2	TGGT1_246600	TGGT1_246600-t26_1-p1 [758-767]	TGGT1_246600-t26_1-p1 1xPhospho [S761(100); S764(0)]	TGGT1_246600-t26_1-p1 1xPhospho [S761(100)]	transcript=TGGT1_246600-t26_1 | gene=TGGT1_246600 | organism=Toxoplasma_gondii_GT1 | gene_product=ABC1 family protein [Source:UniProtKB/TrEMBL;Acc:S7V0T4] | transcript_product=ABC1 family protein | location=TGGT1_chrXII:2806257-2812250(+) | protein_length=1900 | sequence_SO=chromosome | SO=protein_coding_gene | is_pseudo=false	1	1446.66575	10	1.014	1.399	1.983	1.524	1.546	2.132	3.022	1.466	2.354	2.858	0.02	0.48	0.99	0.61	0.63	1.09	1.6	0.55	1.23	1.51	0.24612656	0.33252516	0.305733985	0.264594806	0.249567013	0.295641363	0.290366608	0.129960587	0.13859287	0.249872004	0.900210906
	High	SMAFFDDVGHTWPGDTFEVVAPSPAAADVAER	[K].SMAFFDDVGHTWPGDTFEVVAPSPAAADVAER.[A]	1xTMTpro [N-Term]; 1xPhospho [S1(100)]	1xTMTpro [N-Term]; 1xPhospho [S1(100); T11(0); T16(0); S23(0)]	6.31e-16	5.35e-05	1	1	1	TGGT1_211630	TGGT1_211630-t26_1-p1 [161-192]	TGGT1_211630-t26_1-p1 1xPhospho [S161(100); T171(0); T176(0); S183(0)]	TGGT1_211630-t26_1-p1 1xPhospho [S161(100)]	transcript=TGGT1_211630-t26_1 | gene=TGGT1_211630 | organism=Toxoplasma_gondii_GT1 | gene_product=hypothetical protein | transcript_product=hypothetical protein | location=TGGT1_chrIV:1587042-1589369(+) | protein_length=213 | sequence_SO=chromosome | SO=protein_coding_gene | is_pseudo=false	0	3776.72631	32	2.225	3.054	2.477	0.858	1.909	2.62	2.125	2.067	2.221	2.378	1.15	1.61	1.31	-0.22	0.93	1.39	1.09	1.05	1.15	1.25	0.025159718	0.05478594	0.113763917	0.794778769	0.413028496	0.22899257	0.237334606	0.044003189	0.225020162	0.105722596	0.894600223
	High	YGSNSYYYAHAPLPGAQQQGDVK	[R].YGSNSYYYAHAPLPGAQQQGDVK.[V]	1xTMTpro [K23]; 1xTMTpro [N-Term]; 1xPhospho [S3(99.8)]	1xTMTpro [K23]; 1xTMTpro [N-Term]; 1xPhospho [Y1(0); S3(99.8); S5(0.2); Y6(0); Y7(0); Y8(0)]	6.17e-12	5.35e-05	1	1	4	TGGT1_293860	TGGT1_293860-t26_1-p1 [54-76]	TGGT1_293860-t26_1-p1 1xPhospho [Y54(0); S56(99.8); S58(0.2); Y59(0); Y60(0); Y61(0)]	TGGT1_293860-t26_1-p1 1xPhospho [S56(99.8)]	transcript=TGGT1_293860-t26_1 | gene=TGGT1_293860 | organism=Toxoplasma_gondii_GT1 | gene_product=CS domain-containing protein [Source:UniProtKB/TrEMBL;Acc:A0A125YK71] | transcript_product=hypothetical protein | location=TGGT1_chrIa:599772-602943(-) | protein_length=234 | sequence_SO=chromosome | SO=protein_coding_gene | is_pseudo=false	0	3202.54905	23	1.134	1.869	1.414	1.067	1.21	1.993	1.508	2.14	2.565	2.097	0.18	0.9	0.5	0.09	0.27	1	0.59	1.1	1.36	1.07	0.745281422	0.336967731	0.494630206	0.23194686	0.612114786	0.292323487	0.417144529	0.074102133	0.099539698	0.232673927	0.962630794
	High	SKTNGEDVTTK	[K].SKTNGEDVTTK.[T]	2xTMTpro [K2; K11]; 1xTMTpro [N-Term]; 1xPhospho [T3(100)]	2xTMTpro [K2; K11]; 1xTMTpro [N-Term]; 1xPhospho [S1(0); T3(100); T9(0); T10(0)]	0.000342137	5.35e-05	1	1	2	TGGT1_272500	TGGT1_272500-t26_1-p1 [164-174]	TGGT1_272500-t26_1-p1 1xPhospho [S164(0); T166(100); T172(0); T173(0)]	TGGT1_272500-t26_1-p1 1xPhospho [T166(100)]	transcript=TGGT1_272500-t26_1 | gene=TGGT1_272500 | organism=Toxoplasma_gondii_GT1 | gene_product=MFS domain-containing protein [Source:UniProtKB/TrEMBL;Acc:A0A125YQ99] | transcript_product=sugar transporter ST2 | location=TGGT1_chrVIII:3928572-3933833(+) | protein_length=689 | sequence_SO=chromosome | SO=protein_coding_gene | is_pseudo=false	1	2172.17294	11	1.529	2.438	1.813	1.374	2.1	3.349	2.491	2.191	4.191	1.985	0.61	1.29	0.86	0.46	1.07	1.74	1.32	1.13	2.07	0.99	0.079254692	0.132485589	0.054640128	0.212893304	0.138005982	0.154134417	0.111506202	0.102753217	0.043495099	0.018719233	0.894600223
	High	LVIQNKPSTNVSVDR	[R].LVIQNKPSTNVSVDR.[Q]	1xTMTpro [K6]; 1xTMTpro [N-Term]; 1xPhospho [S8(99.7)]	1xTMTpro [K6]; 1xTMTpro [N-Term]; 1xPhospho [S8(99.7); T9(0.3); S12(0)]	0.000102883	5.35e-05	1	1	1	TGGT1_289970	TGGT1_289970-t26_1-p1 [61-75]	TGGT1_289970-t26_1-p1 1xPhospho [S68(99.7); T69(0.3); S72(0)]	TGGT1_289970-t26_1-p1 1xPhospho [S68(99.7)]	transcript=TGGT1_289970-t26_1 | gene=TGGT1_289970 | organism=Toxoplasma_gondii_GT1 | gene_product=hypothetical protein | transcript_product=hypothetical protein | location=TGGT1_chrIX:3366173-3367777(+) | protein_length=232 | sequence_SO=chromosome | SO=protein_coding_gene | is_pseudo=false	0	2358.30378	15	0.736	1.096	1.667	1.889	1.391	2.071	3.149	1.23	1.995	3.306	-0.44	0.13	0.74	0.92	0.48	1.05	1.65	0.3	1	1.72	0.356849375	0.633222145	0.464158329	0.029731651	0.377230153	0.146876708	0.255136373	0.269870264	0.21234518	0.234676419	0.909240464
	High	FVRPPSSNLR	[K].FVRPPSSNLR.[S]	1xTMTpro [N-Term]; 1xPhospho [S]	1xTMTpro [N-Term]; 1xPhospho [S6(50); S7(50)]	0.00920428	0.00121592	1	1	2	TGGT1_233430	TGGT1_233430-t26_1-p1 [1748-1757]			transcript=TGGT1_233430-t26_1 | gene=TGGT1_233430 | organism=Toxoplasma_gondii_GT1 | gene_product=hypothetical protein | transcript_product=hypothetical protein | location=TGGT1_chrVIII:2635508-2654681(+) | protein_length=3809 | sequence_SO=chromosome | SO=protein_coding_gene | is_pseudo=false	0	1556.82694	10	1.106	1.402	1.356	1.435	1.588	2.013	1.946	1.722	2.213	1.794	0.15	0.49	0.44	0.52	0.67	1.01	0.96	0.78	1.15	0.84	0.736842016	0.314198652	0.160367829	0.206035147	0.413414797	0.260310842	0.185405218	0.160397148	0.220876837	0.184410883	0.961421068
	High	GEAGEHGGEGEENPLLSLLSFDGSGSFPR	[R].GEAGEHGGEGEENPLLSLLSFDGSGSFPR.[T]	1xTMTpro [N-Term]; 1xPhospho [S20(100)]	1xTMTpro [N-Term]; 1xPhospho [S17(0); S20(100); S24(0); S26(0)]	6.31e-16	5.35e-05	1	1	2	TGGT1_219710	TGGT1_219710-t26_1-p1 [125-153]	TGGT1_219710-t26_1-p1 1xPhospho [S141(0); S144(100); S148(0); S150(0)]	TGGT1_219710-t26_1-p1 1xPhospho [S144(100)]	transcript=TGGT1_219710-t26_1 | gene=TGGT1_219710 | organism=Toxoplasma_gondii_GT1 | gene_product=hypothetical protein | transcript_product=hypothetical protein | location=TGGT1_chrXII:634817-646431(-) | protein_length=1893 | sequence_SO=chromosome | SO=protein_coding_gene | is_pseudo=false	0	3329.52826	29	0.778	0.949	1.098	0.978	0.76	0.927	1.073	1.187	2.463	2.327	-0.36	-0.08	0.13	-0.03	-0.4	-0.11	0.1	0.25	1.3	1.22	0.201272898	0.23178538	0.291147769	0.679251922	0.095886931	0.169704389	0.563360091	0.347825778	0.174464941	0.280383753	0.900210906
	High	VVGRPSDVLPEHGAEESR	[R].VVGRPSDVLPEHGAEESR.[E]	1xTMTpro [N-Term]; 1xPhospho [S6(100)]	1xTMTpro [N-Term]; 1xPhospho [S6(100); S17(0)]	7.26e-09	5.35e-05	1	1	16	TGGT1_253700	TGGT1_253700-t26_1-p1 [197-214]	TGGT1_253700-t26_1-p1 1xPhospho [S202(100); S213(0)]	TGGT1_253700-t26_1-p1 1xPhospho [S202(100)]	transcript=TGGT1_253700-t26_1 | gene=TGGT1_253700 | organism=Toxoplasma_gondii_GT1 | gene_product=MFS domain-containing protein [Source:UniProtKB/TrEMBL;Acc:S7UMU8] | transcript_product=transporter, major facilitator family protein | location=TGGT1_chrIII:1085722-1092339(-) | protein_length=1302 | sequence_SO=chromosome | SO=protein_coding_gene | is_pseudo=false	0	2318.1461	18	0.965	1.921	1.885	1.533	1.479	2.945	2.889	1.508	3.019	2.887	-0.05	0.94	0.91	0.62	0.57	1.56	1.53	0.59	1.59	1.53	0.903791288	0.448200161	0.524575915	0.325796705	0.012445778	0.18049799	0.252821459	0.05210467	0.110852704	0.173492694	0.987774356
	High	DRDSFSSEPFYK	[K].DRDSFSSEPFYK.[T]	1xTMTpro [K12]; 1xTMTpro [N-Term]; 1xPhospho [S4(100)]	1xTMTpro [K12]; 1xTMTpro [N-Term]; 1xPhospho [S4(100); S6(0); S7(0); Y11(0)]	8.38e-05	5.35e-05	1	1	2	TGGT1_250790	TGGT1_250790-t26_1-p1 [1023-1034]	TGGT1_250790-t26_1-p1 1xPhospho [S1026(100); S1028(0); S1029(0); Y1033(0)]	TGGT1_250790-t26_1-p1 1xPhospho [S1026(100)]	transcript=TGGT1_250790-t26_1 | gene=TGGT1_250790 | organism=Toxoplasma_gondii_GT1 | gene_product=hypothetical protein | transcript_product=hypothetical protein | location=TGGT1_chrXII:5142588-5151851(+) | protein_length=1264 | sequence_SO=chromosome | SO=protein_coding_gene | is_pseudo=false	1	2166.04002	12	1.231	2.217	2.804	0.849	1.045	1.883	2.381	1.244	2.813	2.596	0.3	1.15	1.49	-0.24	0.06	0.91	1.25	0.32	1.49	1.38	0.21178669	0.019630594	0.120215275	0.03230303	0.678483774	0.033035275	0.147963128	0.25069339	0.135875538	0.198371638	0.900210906
	High	SKTSECPFQGVR	[K].SKTSECPFQGVR.[A]	1xMethylthio [C6]; 1xTMTpro [K2]; 1xTMTpro [N-Term]; 1xPhospho [T3(100)]	1xMethylthio [C6]; 1xTMTpro [K2]; 1xTMTpro [N-Term]; 1xPhospho [S1(0); T3(100); S4(0)]	0.000716214	0.000125562	1	1	2	TGGT1_307580	TGGT1_307580-t26_1-p1 [1028-1039]	TGGT1_307580-t26_1-p1 1xMethylthio [C1033]; 1xPhospho [S1028(0); T1030(100); S1031(0)]	TGGT1_307580-t26_1-p1 1xMethylthio [C1033]; 1xPhospho [T1030(100)]	transcript=TGGT1_307580-t26_1 | gene=TGGT1_307580 | organism=Toxoplasma_gondii_GT1 | gene_product=CBS domain-containing protein [Source:UniProtKB/TrEMBL;Acc:S7UGE5] | transcript_product=CBS domain-containing protein | location=TGGT1_chrIX:4769672-4777428(+) | protein_length=1176 | sequence_SO=chromosome | SO=protein_coding_gene | is_pseudo=false	1	2073.0154	12	1.528	2.534	2.724	1.057	1.615	2.679	2.879	2.052	2.685	2.898	0.61	1.34	1.45	0.08	0.69	1.42	1.53	1.04	1.42	1.54	0.165052664	0.066918246	0.102237747	0.850490373	0.154946998	0.085695367	0.041634476	0.119487765	0.093753664	0.024420116	0.895982843
	High	TRGEFPGSFPGDEK	[R].TRGEFPGSFPGDEK.[K]	1xTMTpro [K14]; 1xTMTpro [N-Term]; 1xPhospho [T1(100)]	1xTMTpro [K14]; 1xTMTpro [N-Term]; 1xPhospho [T1(100); S8(0)]	6.17e-08	5.35e-05	1	1	3	TGGT1_311920	TGGT1_311920-t26_1-p1 [1374-1387]	TGGT1_311920-t26_1-p1 1xPhospho [T1374(100); S1381(0)]	TGGT1_311920-t26_1-p1 1xPhospho [T1374(100)]	transcript=TGGT1_311920-t26_1 | gene=TGGT1_311920 | organism=Toxoplasma_gondii_GT1 | gene_product=GRAM domain-containing protein [Source:UniProtKB/TrEMBL;Acc:S7UTV3] | transcript_product=GRAM domain-containing protein | location=TGGT1_chrXI:2336545-2355556(+) | protein_length=2528 | sequence_SO=chromosome | SO=protein_coding_gene | is_pseudo=false	1	2212.09312	14	1.493	2.213	2.205	0.97	1.448	2.147	2.139	2.064	2.529	2.544	0.58	1.15	1.14	-0.04	0.53	1.1	1.1	1.05	1.34	1.35	0.247157665	0.148206767	0.125074824	0.224777146	0.28115272	0.162637605	0.138897786	0.0614146	0.119755175	0.118371025	0.900210906
	High	GAEHELSFEGFPTAVVR	[R].GAEHELSFEGFPTAVVR.[K]	1xTMTpro [N-Term]; 1xPhospho [S7(100)]	1xTMTpro [N-Term]; 1xPhospho [S7(100); T13(0)]	1.42e-09	5.35e-05	1	1	4	TGGT1_208370	TGGT1_208370-t26_1-p1 [1100-1116]	TGGT1_208370-t26_1-p1 1xPhospho [S1106(100); T1112(0)]	TGGT1_208370-t26_1-p1 1xPhospho [S1106(100)]	transcript=TGGT1_208370-t26_1 | gene=TGGT1_208370 | organism=Toxoplasma_gondii_GT1 | gene_product=Putative myosin heavy chain [Source:UniProtKB/TrEMBL;Acc:S7UJT6] | transcript_product=putative myosin heavy chain | location=TGGT1_chrIb:652389-657163(+) | protein_length=1124 | sequence_SO=chromosome | SO=protein_coding_gene | is_pseudo=false	0	2230.08646	17	1.181	1.741	2.242	1.268	1.498	2.208	2.843	1.517	2.798	3.495	0.24	0.8	1.16	0.34	0.58	1.14	1.51	0.6	1.48	1.81	0.394466491	0.212481519	0.298369762	0.028318691	0.166587364	0.143536704	0.231774912	0.077785779	0.074484808	0.179258593	0.910172125
	High	VSSKMSDFFQDTQR	[R].VSSKMSDFFQDTQR.[A]	1xTMTpro [K4]; 1xTMTpro [N-Term]; 2xPhospho [S3(99.6); S6(100)]	1xTMTpro [K4]; 1xTMTpro [N-Term]; 2xPhospho [S2(0.4); S3(99.6); S6(100); T12(0)]	0.000587245	0.000125562	1	1	2	TGGT1_208400B	TGGT1_208400B-t26_1-p1 [1674-1687]	TGGT1_208400B-t26_1-p1 2xPhospho [S1675(0.4); S1676(99.6); S1679(100); T1685(0)]	TGGT1_208400B-t26_1-p1 2xPhospho [S1676(99.6); S1679(100)]	transcript=TGGT1_208400B-t26_1 | gene=TGGT1_208400B | organism=Toxoplasma_gondii_GT1 | gene_product=hypothetical protein | transcript_product=hypothetical protein | location=TGGT1_chrIb:671628-681222(-) | protein_length=1824 | sequence_SO=chromosome | SO=protein_coding_gene | is_pseudo=false	1	2444.1214	14	1.334	3.525	3.073	0.642	0.856	2.262	1.972	1.744	2.714	2.745	0.42	1.82	1.62	-0.64	-0.22	1.18	0.98	0.8	1.44	1.46	0.493912809	0.145309597	0.153299473	0.572815247	0.673830874	0.20050449	0.251402099	0.03477017	0.133007073	0.133627595	0.923398885
	High	MQTDILEEHEQLMR	[R].MQTDILEEHEQLMR.[E]	1xTMTpro [N-Term]; 1xPhospho [T3(100)]	1xTMTpro [N-Term]; 1xPhospho [T3(100)]	3.9e-14	5.35e-05	1	1	11	TGGT1_232030	TGGT1_232030-t26_1-p1 [112-125]	TGGT1_232030-t26_1-p1 1xPhospho [T114(100)]	TGGT1_232030-t26_1-p1 1xPhospho [T114(100)]	transcript=TGGT1_232030-t26_1 | gene=TGGT1_232030 | organism=Toxoplasma_gondii_GT1 | gene_product=hypothetical protein | transcript_product=hypothetical protein | location=TGGT1_chrVIII:1768528-1771709(+) | protein_length=208 | sequence_SO=chromosome | SO=protein_coding_gene | is_pseudo=false	0	2157.00406	14	1.465	2.503	2.197	0.95	1.392	2.379	2.088	1.755	2.69	2.233	0.55	1.32	1.14	-0.07	0.48	1.25	1.06	0.81	1.43	1.16	0.257642248	0.084330159	0.073274044	0.642913384	0.405406949	0.146800457	0.146274353	0.138352691	0.112289896	0.135325117	0.900210906
	High	GLESESCREQLPR	[R].GLESESCREQLPR.[R]	1xMethylthio [C7]; 1xTMTpro [N-Term]; 1xPhospho [S6(99.6)]	1xMethylthio [C7]; 1xTMTpro [N-Term]; 1xPhospho [S4(0.5); S6(99.6)]	0.00243196	0.00036789	1	1	2	TGGT1_319900	TGGT1_319900-t26_1-p1 [911-923]	TGGT1_319900-t26_1-p1 1xMethylthio [C917]; 1xPhospho [S914(0.5); S916(99.6)]	TGGT1_319900-t26_1-p1 1xMethylthio [C917]; 1xPhospho [S916(99.6)]	transcript=TGGT1_319900-t26_1 | gene=TGGT1_319900 | organism=Toxoplasma_gondii_GT1 | gene_product=hypothetical protein | transcript_product=hypothetical protein | location=TGGT1_chrIV:622899-634009(-) | protein_length=2426 | sequence_SO=chromosome | SO=protein_coding_gene | is_pseudo=false	1	1933.88321	13	1.095	1.851	1.338	1.58	1.729	2.923	2.113	1.778	2.08	2.351	0.13	0.89	0.42	0.66	0.79	1.55	1.08	0.83	1.06	1.23	0.15081899	0.286525765	0.412566345	0.222101885	0.21065775	0.259748865	0.303681648	0.049295611	0.177636502	0.285930559	0.894600223
	High	SGTLLATEVVVSR	[R].SGTLLATEVVVSR.[Q]	1xTMTpro [N-Term]; 1xPhospho [T3(100)]	1xTMTpro [N-Term]; 1xPhospho [S1(0); T3(100); T7(0); S12(0)]	1.75e-07	5.35e-05	1	1	3	TGGT1_235160	TGGT1_235160-t26_1-p1 [1067-1079]	TGGT1_235160-t26_1-p1 1xPhospho [S1067(0); T1069(100); T1073(0); S1078(0)]	TGGT1_235160-t26_1-p1 1xPhospho [T1069(100)]	transcript=TGGT1_235160-t26_1 | gene=TGGT1_235160 | organism=Toxoplasma_gondii_GT1 | gene_product=hypothetical protein | transcript_product=hypothetical protein | location=TGGT1_chrX:4553113-4566152(-) | protein_length=1545 | sequence_SO=chromosome | SO=protein_coding_gene | is_pseudo=false	0	1715.92638	13	1.116	2.089	1.864	0.925	1.032	1.931	1.723	1.57	2.991	2.31	0.16	1.06	0.9	-0.11	0.05	0.95	0.79	0.65	1.58	1.21	0.286318191	0.136960937	0.142356901	0.390309577	0.819331143	0.201996703	0.220871566	0.061769301	0.115910184	0.203916053	0.904438946
	High	TESNLERPR	[R].TESNLERPR.[G]	1xTMTpro [N-Term]; 2xPhospho [T1(100); S3(100)]	1xTMTpro [N-Term]; 2xPhospho [T1(100); S3(100)]	0.000552326	0.000125562	1	1	4	TGGT1_265260	TGGT1_265260-t26_1-p1 [142-150]	TGGT1_265260-t26_1-p1 2xPhospho [T142(100); S144(100)]	TGGT1_265260-t26_1-p1 2xPhospho [T142(100); S144(100)]	transcript=TGGT1_265260-t26_1 | gene=TGGT1_265260 | organism=Toxoplasma_gondii_GT1 | gene_product=hypothetical protein | transcript_product=hypothetical protein | location=TGGT1_chrIX:1464253-1467357(+) | protein_length=459 | sequence_SO=chromosome | SO=protein_coding_gene | is_pseudo=false	0	1565.70452	9	1.062	1.814	1.631	1.252	1.33	2.27	2.042	1.655	1.931	2.076	0.09	0.86	0.71	0.32	0.41	1.18	1.03	0.73	0.95	1.05	0.849595811	0.14418196	0.089195298	0.281470251	0.571289802	0.183775434	0.153280675	0.225568046	0.221180039	0.172835332	0.978794841
	High	RNSAYAK	[R].RNSAYAK.[Q]	1xTMTpro [K7]; 1xTMTpro [N-Term]; 1xPhospho [S3(100)]	1xTMTpro [K7]; 1xTMTpro [N-Term]; 1xPhospho [S3(100); Y5(0)]	0.00135638	0.000185928	1	1	3	TGGT1_221818	TGGT1_221818-t26_1-p1 [13-19]	TGGT1_221818-t26_1-p1 1xPhospho [S15(100); Y17(0)]	TGGT1_221818-t26_1-p1 1xPhospho [S15(100)]	transcript=TGGT1_221818-t26_1 | gene=TGGT1_221818 | organism=Toxoplasma_gondii_GT1 | gene_product=hypothetical protein | transcript_product=hypothetical protein | location=TGGT1_chrII:675591-678251(-) | protein_length=314 | sequence_SO=chromosome | SO=protein_coding_gene | is_pseudo=false	1	1497.80705	7	1.284	2.461	2.471	0.997	1.28	2.453	2.464	1.619	2.466	2.182	0.36	1.3	1.31	0	0.36	1.29	1.3	0.7	1.3	1.13	0.384112489	0.067404158	0.107880664	0.988702409	0.599732319	0.181403347	0.218344562	0.202795758	0.13120861	0.152426989	0.909509357
	High	ELSIINPENLELAR	[K].ELSIINPENLELAR.[R]	1xTMTpro [N-Term]; 1xPhospho [S3(100)]	1xTMTpro [N-Term]; 1xPhospho [S3(100)]	1.27e-06	5.35e-05	1	1	1	TGGT1_235750	TGGT1_235750-t26_1-p1 [299-312]	TGGT1_235750-t26_1-p1 1xPhospho [S301(100)]	TGGT1_235750-t26_1-p1 1xPhospho [S301(100)]	transcript=TGGT1_235750-t26_1 | gene=TGGT1_235750 | organism=Toxoplasma_gondii_GT1 | gene_product=Protein kinase domain-containing protein [Source:UniProtKB/TrEMBL;Acc:S7UQN9] | transcript_product=ULK kinase | location=TGGT1_chrX:4980554-4985413(+) | protein_length=363 | sequence_SO=chromosome | SO=protein_coding_gene | is_pseudo=false	0	1995.04829	14	1.012	1.814	3.283	0.936	0.947	1.698	3.071	0.973	2.772	3.128	0.02	0.86	1.71	-0.1	-0.08	0.76	1.62	-0.04	1.47	1.65	0.968025418	0.544853759	0.144967363	0.758308921	0.558450215	0.494127268	0.061536992	0.38378425	0.156653472	0.276243966	0.994452761
	High	SSVVPFGR	[K].SSVVPFGR.[D]	1xTMTpro [N-Term]; 1xPhospho [S2(99.7)]	1xTMTpro [N-Term]; 1xPhospho [S1(0.3); S2(99.7)]	0.00454284	0.000760833	1	1	3	TGGT1_255190	TGGT1_255190-t26_1-p1 [28-35]	TGGT1_255190-t26_1-p1 1xPhospho [S28(0.3); S29(99.7)]	TGGT1_255190-t26_1-p1 1xPhospho [S29(99.7)]	transcript=TGGT1_255190-t26_1 | gene=TGGT1_255190 | organism=Toxoplasma_gondii_GT1 | gene_product=Myosin motor domain-containing protein [Source:UniProtKB/TrEMBL;Acc:S7WI35] | transcript_product=myosin C | location=TGGT1_chrVIIb:4925758-4933694(+) | protein_length=1171 | sequence_SO=chromosome | SO=protein_coding_gene | is_pseudo=false	0	1232.63596	8	2.204	2.37	2.302	1.061	2.337	2.514	2.441	2.491	2.401	2.624	1.14	1.25	1.2	0.08	1.22	1.33	1.29	1.32	1.26	1.39	0.028120489	0.016388327	0.004168563	0.781212829	0.146897029	0.097490829	0.112279892	0.038421218	0.093607705	0.095014991	0.894600223
	High	IETAKHEALQK	[R].IETAKHEALQK.[L]	2xTMTpro [K5; K11]; 1xTMTpro [N-Term]; 1xPhospho [T3(100)]	2xTMTpro [K5; K11]; 1xTMTpro [N-Term]; 1xPhospho [T3(100)]	6.49e-06	5.35e-05	1	1	10	TGGT1_211630	TGGT1_211630-t26_1-p1 [42-52]	TGGT1_211630-t26_1-p1 1xPhospho [T44(100)]	TGGT1_211630-t26_1-p1 1xPhospho [T44(100)]	transcript=TGGT1_211630-t26_1 | gene=TGGT1_211630 | organism=Toxoplasma_gondii_GT1 | gene_product=hypothetical protein | transcript_product=hypothetical protein | location=TGGT1_chrIV:1587042-1589369(+) | protein_length=213 | sequence_SO=chromosome | SO=protein_coding_gene | is_pseudo=false	1	2260.28825	11	2.267	2.588	2.445	0.919	2.083	2.378	2.246	2.428	2.298	2.537	1.18	1.37	1.29	-0.12	1.06	1.25	1.17	1.28	1.2	1.34	0.129648462	0.089045732	0.13072372	0.142353195	0.159914493	0.111398358	0.158277346	0.040280958	0.134592207	0.060676976	0.894600223
	High	TLSKLEGTHK	[R].TLSKLEGTHK.[Q]	2xTMTpro [K4; K10]; 1xTMTpro [N-Term]; 1xPhospho [T/S]	2xTMTpro [K4; K10]; 1xTMTpro [N-Term]; 1xPhospho [T1(50); S3(50); T8(0)]	0.00171755	0.000307604	1	1	1	TGGT1_225745	TGGT1_225745-t26_1-p1 [9858-9867]			transcript=TGGT1_225745-t26_1 | gene=TGGT1_225745 | organism=Toxoplasma_gondii_GT1 | gene_product=Chorein_N domain-containing protein [Source:UniProtKB/TrEMBL;Acc:S7WCS3] | transcript_product=hypothetical protein | location=TGGT1_chrX:1974279-2012684(+) | protein_length=12207 | sequence_SO=chromosome | SO=protein_coding_gene | is_pseudo=false	1	2106.21402	10	2.112	2.618	2.796	0.919	1.94	2.405	2.568	2.198	2.791	3.107	1.08	1.39	1.48	-0.12	0.96	1.27	1.36	1.14	1.48	1.64	0.035813459	0.155566633	0.000938742	0.693648999	0.114569905	0.27386871	0.107717169	3.66e-05	0.04617191	0.147627976	0.894600223
	High	RFSHILESGLFSK	[R].RFSHILESGLFSK.[G]	1xTMTpro [K13]; 1xTMTpro [N-Term]; 1xPhospho [S3(100)]	1xTMTpro [K13]; 1xTMTpro [N-Term]; 1xPhospho [S3(100); S8(0); S12(0)]	9.09e-06	5.35e-05	1	1	2	TGGT1_261500	TGGT1_261500-t26_1-p1 [464-476]	TGGT1_261500-t26_1-p1 1xPhospho [S466(100); S471(0); S475(0)]	TGGT1_261500-t26_1-p1 1xPhospho [S466(100)]	transcript=TGGT1_261500-t26_1 | gene=TGGT1_261500 | organism=Toxoplasma_gondii_GT1 | gene_product=Hydrolase [Source:UniProtKB/TrEMBL;Acc:S7WE79] | transcript_product=hydrolase | location=TGGT1_chrVIIb:1664223-1668817(-) | protein_length=501 | sequence_SO=chromosome | SO=protein_coding_gene | is_pseudo=false	1	2209.20261	13	1.36	1.751	1.846	0.794	1.08	1.39	1.466	1.394	3.089	2.232	0.44	0.81	0.88	-0.33	0.11	0.48	0.55	0.48	1.63	1.16	0.549226086	0.330498807	0.365754716	0.414408934	0.746718988	0.263045204	0.333906985	0.234308718	0.069015643	0.206654099	0.931920444
	High	SETSETEKPGK	[R].SETSETEKPGK.[K]	2xTMTpro [K8; K11]; 1xTMTpro [N-Term]; 1xPhospho [T3(99.8)]	2xTMTpro [K8; K11]; 1xTMTpro [N-Term]; 1xPhospho [S1(0); T3(99.8); S4(0.2); T6(0)]	9.89e-05	5.35e-05	1	1	4	TGGT1_231220	TGGT1_231220-t26_1-p1 [394-404]	TGGT1_231220-t26_1-p1 1xPhospho [S394(0); T396(99.8); S397(0.2); T399(0)]	TGGT1_231220-t26_1-p1 1xPhospho [T396(99.8)]	transcript=TGGT1_231220-t26_1 | gene=TGGT1_231220 | organism=Toxoplasma_gondii_GT1 | gene_product=hypothetical protein | transcript_product=hypothetical protein | location=TGGT1_chrVIII:1333647-1336375(+) | protein_length=451 | sequence_SO=chromosome | SO=protein_coding_gene | is_pseudo=false	0	2185.15696	11	1.711	2.159	1.297	1.161	1.986	2.506	1.506	2.541	2.745	1.452	0.77	1.11	0.38	0.21	0.99	1.33	0.59	1.35	1.46	0.54	0.373164453	0.211314106	0.010918453	0.197755506	0.33911201	0.209128398	0.08087774	0.077837211	0.112609511	0.024693327	0.909509357
	High	TPHGEGDKPFSWLPSLTSTFR	[R].TPHGEGDKPFSWLPSLTSTFR.[M]	1xTMTpro [K8]; 1xTMTpro [N-Term]; 1xPhospho [T/S]	1xTMTpro [K8]; 1xTMTpro [N-Term]; 1xPhospho [T1(0); S11(0); S15(0.1); T17(33.3); S18(33.3); T19(33.3)]	5.81e-12	5.35e-05	1	1	1	TGGT1_300120	TGGT1_300120-t26_1-p1 [574-594]			transcript=TGGT1_300120-t26_1 | gene=TGGT1_300120 | organism=Toxoplasma_gondii_GT1 | gene_product=Aminotran_5 domain-containing protein [Source:UniProtKB/TrEMBL;Acc:S7UGI2] | transcript_product=aminotransferase, class V superfamily protein | location=TGGT1_chrXII:157591-165938(-) | protein_length=847 | sequence_SO=chromosome | SO=protein_coding_gene | is_pseudo=false	0	3048.54759	21	2.054	3.155	2.817	0.893	1.833	2.816	2.515	2.316	1.945	2.431	1.04	1.66	1.49	-0.16	0.87	1.49	1.33	1.21	0.96	1.28	0.186703197	0.099070405	0.180164864	0.287519598	0.269000461	0.142337924	0.234783202	0.059859659	0.20036387	0.070993359	0.900210906
	High	RQSQMGISAR	[R].RQSQMGISAR.[S]	1xTMTpro [N-Term]; 1xPhospho [S3(100)]	1xTMTpro [N-Term]; 1xPhospho [S3(100); S8(0)]	0.000216597	5.35e-05	1	1	7	TGGT1_257430	TGGT1_257430-t26_1-p1 [2200-2209]	TGGT1_257430-t26_1-p1 1xPhospho [S2202(100); S2207(0)]	TGGT1_257430-t26_1-p1 1xPhospho [S2202(100)]	transcript=TGGT1_257430-t26_1 | gene=TGGT1_257430 | organism=Toxoplasma_gondii_GT1 | gene_product=hypothetical protein | transcript_product=hypothetical protein | location=TGGT1_chrVIIb:3984968-3993377(+) | protein_length=2250 | sequence_SO=chromosome | SO=protein_coding_gene | is_pseudo=false	1	1517.75788	10	1.448	2.435	2.692	1.073	1.555	2.614	2.89	2.154	2.964	2.809	0.53	1.28	1.43	0.1	0.64	1.39	1.53	1.11	1.57	1.49	0.01517243	0.015957572	0.082057972	0.766556598	0.262559291	0.1062507	0.033464234	0.057865221	0.065357351	0.020129633	0.894600223
	High	KSSSFTCAISAR	[K].KSSSFTCAISAR.[S]	1xMethylthio [C7]; 1xTMTpro [K1]; 1xTMTpro [N-Term]; 2xPhospho [S/T]	1xMethylthio [C7]; 1xTMTpro [K1]; 1xTMTpro [N-Term]; 2xPhospho [S2(50); S3(50); S4(49.8); T6(49.8); S10(0.3)]	0.0658185	0.00496718	1	1	1	TGGT1_248830	TGGT1_248830-t26_1-p1 [684-695]	TGGT1_248830-t26_1-p1 1xMethylthio [C690]	TGGT1_248830-t26_1-p1 1xMethylthio [C690]	transcript=TGGT1_248830-t26_1 | gene=TGGT1_248830 | organism=Toxoplasma_gondii_GT1 | gene_product=Phosphoinositide phospholipase C [Source:UniProtKB/TrEMBL;Acc:S7V0V3] | transcript_product=phosphoinositide phospholipase PIPLC | location=TGGT1_chrXII:4131545-4144034(-) | protein_length=1097 | sequence_SO=chromosome | SO=protein_coding_gene | is_pseudo=false	1	2071.96027	12	2.958	5.318	3.748	0.697	2.063	3.709	2.614	2.428	5.234	2.899	1.56	2.41	1.91	-0.52	1.04	1.89	1.39	1.28	2.39	1.54	0.368402713	0.263873082	0.269606855	0.589665345	0.194930977	0.122658823	0.076487156	0.177419558	0.038152426	0.139335706	0.909240464
	High	RRSSSNLDAGELR	[R].RRSSSNLDAGELR.[G]	1xTMTpro [N-Term]; 2xPhospho [S3(100); S4(100)]	1xTMTpro [N-Term]; 2xPhospho [S3(100); S4(100); S5(0)]	1.19e-06	5.35e-05	1	1	6	TGGT1_237280	TGGT1_237280-t26_1-p1 [562-574]	TGGT1_237280-t26_1-p1 2xPhospho [S564(100); S565(100); S566(0)]	TGGT1_237280-t26_1-p1 2xPhospho [S564(100); S565(100)]	transcript=TGGT1_237280-t26_1 | gene=TGGT1_237280 | organism=Toxoplasma_gondii_GT1 | gene_product=Rab-GAP TBC domain-containing protein [Source:UniProtKB/TrEMBL;Acc:S7UQ40] | transcript_product=TLD protein | location=TGGT1_chrX:5711509-5719913(+) | protein_length=2190 | sequence_SO=chromosome | SO=protein_coding_gene | is_pseudo=false	2	1924.89624	13	1.127	1.752	1.883	1.185	1.335	2.075	2.23	1.575	2.244	2.612	0.17	0.81	0.91	0.24	0.42	1.05	1.16	0.66	1.17	1.39	0.593059896	0.16974104	0.170689847	0.017664995	0.330795904	0.135539771	0.139418046	0.147935711	0.158713075	0.119549395	0.937745193
	High	RNSSSMLDASK	[R].RNSSSMLDASK.[L]	1xTMTpro [K11]; 1xTMTpro [N-Term]; 2xPhospho [S3(100); S4(99.7)]	1xTMTpro [K11]; 1xTMTpro [N-Term]; 2xPhospho [S3(100); S4(99.7); S5(0.3); S10(0)]	0.000342137	5.35e-05	1	1	13	TGGT1_219690	TGGT1_219690-t26_1-p1 [124-134]	TGGT1_219690-t26_1-p1 2xPhospho [S126(100); S127(99.7); S128(0.3); S133(0)]	TGGT1_219690-t26_1-p1 2xPhospho [S126(100); S127(99.7)]	transcript=TGGT1_219690-t26_1 | gene=TGGT1_219690 | organism=Toxoplasma_gondii_GT1 | gene_product=hypothetical protein | transcript_product=hypothetical protein | location=TGGT1_chrXII:662698-665306(-) | protein_length=208 | sequence_SO=chromosome | SO=protein_coding_gene | is_pseudo=false	1	1963.92052	11	1.048	1.4	1.703	1.363	1.429	1.909	2.322	1.385	2.304	2.143	0.07	0.49	0.77	0.45	0.51	0.93	1.22	0.47	1.2	1.1	0.768884842	0.125033859	0.125472139	0.092379808	0.281407543	0.109448494	0.113365342	0.243758246	0.17518088	0.162627297	0.968073547
	High	MQSLASVHGLR	[R].MQSLASVHGLR.[T]	1xTMTpro [N-Term]; 1xPhospho [S3(100)]	1xTMTpro [N-Term]; 1xPhospho [S3(100); S6(0)]	5.78e-06	5.35e-05	1	1	3	TGGT1_254480	TGGT1_254480-t26_1-p1 [275-285]	TGGT1_254480-t26_1-p1 1xPhospho [S277(100); S280(0)]	TGGT1_254480-t26_1-p1 1xPhospho [S277(100)]	transcript=TGGT1_254480-t26_1 | gene=TGGT1_254480 | organism=Toxoplasma_gondii_GT1 | gene_product=WD domain, G-beta repeat-containing protein [Source:UniProtKB/TrEMBL;Acc:S7UMW1] | transcript_product=WD domain, G-beta repeat-containing protein | location=TGGT1_chrIII:1745233-1748585(-) | protein_length=816 | sequence_SO=chromosome | SO=protein_coding_gene | is_pseudo=false	0	1582.80958	11	1.536	2.136	2.177	0.946	1.453	2.019	2.058	2.016	3.182	2.17	0.62	1.09	1.12	-0.08	0.54	1.01	1.04	1.01	1.67	1.12	0.023684669	0.16257955	0.080060263	0.872262148	0.386300372	0.069585621	0.152955464	0.034738893	0.027037506	0.223411586	0.894600223
	High	KSQVHEPLIK	[R].KSQVHEPLIK.[A]	2xTMTpro [K1; K10]; 1xTMTpro [N-Term]; 1xPhospho [S2(100)]	2xTMTpro [K1; K10]; 1xTMTpro [N-Term]; 1xPhospho [S2(100)]	5.82e-07	5.35e-05	1	1	12	TGGT1_255410	TGGT1_255410-t26_1-p1 [55-64]	TGGT1_255410-t26_1-p1 1xPhospho [S56(100)]	TGGT1_255410-t26_1-p1 1xPhospho [S56(100)]	transcript=TGGT1_255410-t26_1 | gene=TGGT1_255410 | organism=Toxoplasma_gondii_GT1 | gene_product=hypothetical protein | transcript_product=hypothetical protein | location=TGGT1_chrVIIb:4749702-4751393(-) | protein_length=165 | sequence_SO=chromosome | SO=protein_coding_gene | is_pseudo=false	1	2171.27695	10	1.476	1.617	1.595	1.216	1.795	1.967	1.94	1.977	1.994	1.95	0.56	0.69	0.67	0.28	0.84	0.98	0.96	0.98	1	0.96	0.261339936	0.220945356	0.238557656	0.09908798	0.209831594	0.186948135	0.199134912	0.139973902	0.162491869	0.131621907	0.900210906
	High	FDTEDIQR	[R].FDTEDIQR.[A]	1xTMTpro [N-Term]; 1xPhospho [T3(100)]	1xTMTpro [N-Term]; 1xPhospho [T3(100)]	0.00207064	0.000307604	1	1	5	TGGT1_286580	TGGT1_286580-t26_1-p1 [722-729]	TGGT1_286580-t26_1-p1 1xPhospho [T724(100)]	TGGT1_286580-t26_1-p1 1xPhospho [T724(100)]	transcript=TGGT1_286580-t26_1 | gene=TGGT1_286580 | organism=Toxoplasma_gondii_GT1 | gene_product=Hydrolase_4 domain-containing protein [Source:UniProtKB/TrEMBL;Acc:S7UP07] | transcript_product=hypothetical protein | location=TGGT1_chrV:1631039-1633906(-) | protein_length=955 | sequence_SO=chromosome | SO=protein_coding_gene | is_pseudo=false	0	1407.64764	8	0.932	1.051	1.273	1.358	1.266	1.427	1.728	1.547	2.255	2.492	-0.1	0.07	0.35	0.44	0.34	0.51	0.79	0.63	1.17	1.32	0.68612109	0.591966453	0.124187798	0.006565156	0.31542748	0.122628186	0.058944481	0.140434695	0.161327081	0.127272015	0.953079597
	High	VSFEATR	[K].VSFEATR.[K]	1xTMTpro [N-Term]; 1xPhospho [S2(100)]	1xTMTpro [N-Term]; 1xPhospho [S2(100); T6(0)]	0.0199862	0.00190508	1	1	6	TGGT1_241880	TGGT1_241880-t26_1-p1 [171-177]	TGGT1_241880-t26_1-p1 1xPhospho [S172(100); T176(0)]	TGGT1_241880-t26_1-p1 1xPhospho [S172(100)]	transcript=TGGT1_241880-t26_1 | gene=TGGT1_241880 | organism=Toxoplasma_gondii_GT1 | gene_product=Phosphodiesterase [Source:UniProtKB/TrEMBL;Acc:S7USB2] | transcript_product=3'5'-cyclic nucleotide phosphodiesterase domain-containing protein | location=TGGT1_chrVI:1724772-1737127(-) | protein_length=1281 | sequence_SO=chromosome | SO=protein_coding_gene | is_pseudo=false	0	1193.58867	7	1.364	1.487	1.479	1.527	2.082	2.271	2.257	2.37	2.228	2.154	0.45	0.57	0.56	0.61	1.06	1.18	1.17	1.25	1.16	1.11	0.520475417	0.212255471	0.087009471	0.03840195	0.288063977	0.124953778	0.061842776	0.087104482	0.105444773	0.050138516	0.925813665
	High	RSSLLSQPR	[R].RSSLLSQPR.[V]	1xTMTpro [N-Term]; 1xPhospho [S3(99.7)]	1xTMTpro [N-Term]; 1xPhospho [S2(0.3); S3(99.7); S6(0)]	0.00601628	0.000852399	1	1	2	TGGT1_306640	TGGT1_306640-t26_1-p1 [49-57]	TGGT1_306640-t26_1-p1 1xPhospho [S50(0.3); S51(99.7); S54(0)]	TGGT1_306640-t26_1-p1 1xPhospho [S51(99.7)]	transcript=TGGT1_306640-t26_1 | gene=TGGT1_306640 | organism=Toxoplasma_gondii_GT1 | gene_product=t-SNARE coiled-coil homology domain-containing protein [Source:UniProtKB/TrEMBL;Acc:S7UID7] | transcript_product=hypothetical protein | location=TGGT1_chrIX:6015453-6017604(-) | protein_length=376 | sequence_SO=chromosome | SO=protein_coding_gene | is_pseudo=false	1	1427.76909	9	1.591	1.56	1.701	1.12	1.782	1.747	1.905	1.995	2.366	1.819	0.67	0.64	0.77	0.16	0.83	0.8	0.93	1	1.24	0.86	0.110475382	0.045697646	0.154375231	0.278126312	0.145360098	0.023725768	0.177265059	0.054561615	0.1878712	0.056646628	0.894600223
	High	LFASGIAADKPDK	[K].LFASGIAADKPDK.[G]	2xTMTpro [K10; K13]; 1xTMTpro [N-Term]; 1xPhospho [S4(100)]	2xTMTpro [K10; K13]; 1xTMTpro [N-Term]; 1xPhospho [S4(100)]	0.0016238	0.000253691	1	1	1	TGGT1_294630	TGGT1_294630-t26_1-p1 [726-738]	TGGT1_294630-t26_1-p1 1xPhospho [S729(100)]	TGGT1_294630-t26_1-p1 1xPhospho [S729(100)]	transcript=TGGT1_294630-t26_1 | gene=TGGT1_294630 | organism=Toxoplasma_gondii_GT1 | gene_product=PH domain-containing protein [Source:UniProtKB/TrEMBL;Acc:S7VXH6] | transcript_product=hypothetical protein | location=TGGT1_chrIa:1000668-1009643(+) | protein_length=880 | sequence_SO=chromosome | SO=protein_coding_gene | is_pseudo=false	0	2325.30356	13	1.378	1.938	1.915	0.932	1.284	1.805	1.784	1.42	2.168	2.084	0.46	0.95	0.94	-0.1	0.36	0.85	0.84	0.51	1.12	1.06	0.059460785	0.200258212	0.19766037	0.377649181	0.192411973	0.26674088	0.265345611	0.096226163	0.233932118	0.193115804	0.894600223
	High	SLSLSGAR	[R].SLSLSGAR.[E]	1xTMTpro [N-Term]; 1xPhospho [S3(100)]	1xTMTpro [N-Term]; 1xPhospho [S1(0); S3(100); S5(0)]	0.0269995	0.00210565	1	1	2	TGGT1_290720	TGGT1_290720-t26_1-p1 [108-115]	TGGT1_290720-t26_1-p1 1xPhospho [S108(0); S110(100); S112(0)]	TGGT1_290720-t26_1-p1 1xPhospho [S110(100)]	transcript=TGGT1_290720-t26_1 | gene=TGGT1_290720 | organism=Toxoplasma_gondii_GT1 | gene_product=Putative vacuolar proton translocating ATPase subunit [Source:UniProtKB/TrEMBL;Acc:S7UQ16] | transcript_product=putative vacuolar proton translocating ATPase subunit | location=TGGT1_chrIX:3665604-3675342(+) | protein_length=1066 | sequence_SO=chromosome | SO=protein_coding_gene | is_pseudo=false	0	1174.61522	8	1.043	1.866	2.472	1.16	1.21	2.165	2.868	2.158	3.771	3.478	0.06	0.9	1.31	0.21	0.27	1.11	1.52	1.11	1.91	1.8	0.835710972	0.189091964	0.159400802	0.53577847	0.025559976	0.020209425	0.039247045	0.012086965	0.029479277	0.010168415	0.976637882
	High	EYAESLPR	[R].EYAESLPR.[D]	1xTMTpro [N-Term]; 1xPhospho [S5(100)]	1xTMTpro [N-Term]; 1xPhospho [Y2(0); S5(100)]	0.0106156	0.00129514	1	1	2	TGGT1_258780	TGGT1_258780-t26_1-p1 [157-164]	TGGT1_258780-t26_1-p1 1xPhospho [Y158(0); S161(100)]	TGGT1_258780-t26_1-p1 1xPhospho [S161(100)]	transcript=TGGT1_258780-t26_1 | gene=TGGT1_258780 | organism=Toxoplasma_gondii_GT1 | gene_product=OTU domain-containing protein [Source:UniProtKB/TrEMBL;Acc:S7UZ34] | transcript_product=OTU family cysteine protease | location=TGGT1_chrVIIb:3153619-3154710(-) | protein_length=363 | sequence_SO=chromosome | SO=protein_coding_gene | is_pseudo=false	0	1348.64691	8	1.46	2.179	2.096	1	1.46	2.179	2.096	1.793	2.357	2.101	0.55	1.12	1.07	0	0.55	1.12	1.07	0.84	1.24	1.07	0.185928244	0.235315642	0.176321137	0.997930644	0.276634506	0.2780731	0.224428662	0.095836421	0.128709384	0.151199925	0.900210906
	High	RQETTEDEK	[K].RQETTEDEK.[Q]	1xTMTpro [K9]; 1xTMTpro [N-Term]; 1xPhospho [T4(100)]	1xTMTpro [K9]; 1xTMTpro [N-Term]; 1xPhospho [T4(100); T5(0)]	0.000661114	0.000125562	1	1	1	TGGT1_299172	TGGT1_299172-t26_1-p1 [281-289]	TGGT1_299172-t26_1-p1 1xPhospho [T284(100); T285(0)]	TGGT1_299172-t26_1-p1 1xPhospho [T284(100)]	transcript=TGGT1_299172-t26_1 | gene=TGGT1_299172 | organism=Toxoplasma_gondii_GT1 | gene_product=hypothetical protein | transcript_product=hypothetical protein | location=TGGT1_chrIII:2116518-2118099(+) | protein_length=328 | sequence_SO=chromosome | SO=protein_coding_gene | is_pseudo=false	1	1823.90319	9	0.686	1.176	2.157	1.686	1.157	1.982	3.636	1.567	1.9	3.813	-0.54	0.23	1.11	0.75	0.21	0.99	1.86	0.65	0.93	1.93	0.351020864	0.440577754	0.398974238	0.242825453	0.094891168	0.069935486	0.167260041	0.139850493	0.158339073	0.102864495	0.906500078
	High	ASGEGVEGLR	[R].ASGEGVEGLR.[R]	1xTMTpro [N-Term]; 1xPhospho [S2(100)]	1xTMTpro [N-Term]; 1xPhospho [S2(100)]	0.0245475	0.00196662	1	1	2	TGGT1_233430	TGGT1_233430-t26_1-p1 [3553-3562]	TGGT1_233430-t26_1-p1 1xPhospho [S3554(100)]	TGGT1_233430-t26_1-p1 1xPhospho [S3554(100)]	transcript=TGGT1_233430-t26_1 | gene=TGGT1_233430 | organism=Toxoplasma_gondii_GT1 | gene_product=hypothetical protein | transcript_product=hypothetical protein | location=TGGT1_chrVIII:2635508-2654681(+) | protein_length=3809 | sequence_SO=chromosome | SO=protein_coding_gene | is_pseudo=false	0	1358.66363	10	1.201	1.554	1.537	1.371	1.647	2.131	2.108	1.623	2.586	1.995	0.26	0.64	0.62	0.46	0.72	1.09	1.08	0.7	1.37	1	0.743860682	0.428509776	0.323411696	0.23356049	0.353234166	0.187955708	0.099859494	0.160635684	0.075736361	0.226935257	0.962630794
	High	SQNSGDSPSLPPFQMQHSLPVPTSR	[K].SQNSGDSPSLPPFQMQHSLPVPTSR.[N]	1xTMTpro [N-Term]; 1xPhospho [S18(100)]	1xTMTpro [N-Term]; 1xPhospho [S1(0); S4(0); S7(0); S9(0); S18(100); T23(0); S24(0)]	3.81e-13	5.35e-05	1	1	1	TGGT1_254940	TGGT1_254940-t26_1-p1 [835-859]	TGGT1_254940-t26_1-p1 1xPhospho [S835(0); S838(0); S841(0); S843(0); S852(100); T857(0); S858(0)]	TGGT1_254940-t26_1-p1 1xPhospho [S852(100)]	transcript=TGGT1_254940-t26_1 | gene=TGGT1_254940 | organism=Toxoplasma_gondii_GT1 | gene_product=MI domain-containing protein [Source:UniProtKB/TrEMBL;Acc:S7W271] | transcript_product=MIF4G domain-containing protein | location=TGGT1_chrIII:2027943-2043635(+) | protein_length=3756 | sequence_SO=chromosome | SO=protein_coding_gene | is_pseudo=false	0	3078.46752	25	0.815	0.978	1.324	1.011	0.824	0.989	1.338	1.36	2.001	2.292	-0.29	-0.03	0.4	0.02	-0.28	-0.02	0.42	0.44	1	1.2	0.202956197	0.948228625	0.450548106	0.953995178	0.530888256	0.941325801	0.198835836	0.061983452	0.22082979	0.290903443	0.900210906
	High	ASAAELER	[R].ASAAELER.[A]	1xTMTpro [N-Term]; 1xPhospho [S2(100)]	1xTMTpro [N-Term]; 1xPhospho [S2(100)]	0.000651097	0.000125562	1	1	4	TGGT1_311360	TGGT1_311360-t26_1-p1 [61-68]	TGGT1_311360-t26_1-p1 1xPhospho [S62(100)]	TGGT1_311360-t26_1-p1 1xPhospho [S62(100)]	transcript=TGGT1_311360-t26_1 | gene=TGGT1_311360 | organism=Toxoplasma_gondii_GT1 | gene_product=Protein kinase G AGC kinase family member PKG [Source:UniProtKB/TrEMBL;Acc:S7UT18] | transcript_product=protein kinase G AGC kinase family member PKG | location=TGGT1_chrXI:1956120-1971174(-) | protein_length=994 | sequence_SO=chromosome | SO=protein_coding_gene | is_pseudo=false	0	1230.60505	8	0.77	1.68	2.229	1.586	1.222	2.665	3.535	1.388	2.609	3.451	-0.38	0.75	1.16	0.67	0.29	1.41	1.82	0.47	1.38	1.79	0.086005382	0.304356162	0.256387639	0.121370875	0.166243705	0.115511959	0.1256112	0.069427317	0.110850083	0.116020327	0.894600223
	High	RNSQAEESGTK	[R].RNSQAEESGTK.[L]	1xTMTpro [K11]; 1xTMTpro [N-Term]; 1xPhospho [S3(100)]	1xTMTpro [K11]; 1xTMTpro [N-Term]; 1xPhospho [S3(100); S8(0); T10(0)]	0.00375925	0.000599384	1	1	3	TGGT1_262950	TGGT1_262950-t26_1-p1 [773-783]	TGGT1_262950-t26_1-p1 1xPhospho [S775(100); S780(0); T782(0)]	TGGT1_262950-t26_1-p1 1xPhospho [S775(100)]	transcript=TGGT1_262950-t26_1 | gene=TGGT1_262950 | organism=Toxoplasma_gondii_GT1 | gene_product=hypothetical protein | transcript_product=hypothetical protein | location=TGGT1_chrVIIb:876340-880422(+) | protein_length=1024 | sequence_SO=chromosome | SO=protein_coding_gene | is_pseudo=false	1	1894.95154	11	1.145	1.579	1.923	0.878	1.005	1.386	1.687	1.461	1.964	2.089	0.2	0.66	0.94	-0.19	0.01	0.47	0.75	0.55	0.97	1.06	0.692980444	0.134302966	0.153228593	0.047907526	0.987868027	0.167687011	0.200376735	0.338368915	0.089052493	0.255872323	0.953286606
	High	HSAGEFPGSCK	[K].HSAGEFPGSCK.[F]	1xMethylthio [C10]; 1xTMTpro [K11]; 1xTMTpro [N-Term]; 1xPhospho [S2(100)]	1xMethylthio [C10]; 1xTMTpro [K11]; 1xTMTpro [N-Term]; 1xPhospho [S2(100); S9(0)]	3.56e-09	5.35e-05	1	1	8	TGGT1_241880	TGGT1_241880-t26_1-p1 [72-82]	TGGT1_241880-t26_1-p1 1xMethylthio [C81]; 1xPhospho [S73(100); S80(0)]	TGGT1_241880-t26_1-p1 1xMethylthio [C81]; 1xPhospho [S73(100)]	transcript=TGGT1_241880-t26_1 | gene=TGGT1_241880 | organism=Toxoplasma_gondii_GT1 | gene_product=Phosphodiesterase [Source:UniProtKB/TrEMBL;Acc:S7USB2] | transcript_product=3'5'-cyclic nucleotide phosphodiesterase domain-containing protein | location=TGGT1_chrVI:1724772-1737127(-) | protein_length=1281 | sequence_SO=chromosome | SO=protein_coding_gene | is_pseudo=false	0	1853.85711	11	1.43	2.051	1.783	1.24	1.773	2.543	2.212	2.089	2.73	2.522	0.52	1.04	0.83	0.31	0.83	1.35	1.15	1.06	1.45	1.33	0.451752262	0.269751595	0.320467658	0.125315237	0.275057805	0.186172031	0.212790768	0.049186369	0.050892476	0.092109687	0.915770188
	High	SVSALLHGDSGPSEGFDDAHGK	[R].SVSALLHGDSGPSEGFDDAHGK.[A]	1xTMTpro [K22]; 1xTMTpro [N-Term]; 1xPhospho [S3(99.4)]	1xTMTpro [K22]; 1xTMTpro [N-Term]; 1xPhospho [S1(0.6); S3(99.4); S10(0); S13(0)]	4.04e-08	5.35e-05	1	1	4	TGGT1_228200	TGGT1_228200-t26_1-p1 [86-107]	TGGT1_228200-t26_1-p1 1xPhospho [S86(0.6); S88(99.4); S95(0); S98(0)]	TGGT1_228200-t26_1-p1 1xPhospho [S88(99.4)]	transcript=TGGT1_228200-t26_1 | gene=TGGT1_228200 | organism=Toxoplasma_gondii_GT1 | gene_product=Vacuolar (H+)-atpase g subunit protein [Source:UniProtKB/TrEMBL;Acc:S7UWY3] | transcript_product=vacuolar (h+)-atpase g subunit protein | location=TGGT1_chrX:405994-408881(-) | protein_length=483 | sequence_SO=chromosome | SO=protein_coding_gene | is_pseudo=false	0	2871.38059	22	2.804	3.673	3.032	0.7	1.964	2.572	2.123	2.462	2.883	2.177	1.49	1.88	1.6	-0.51	0.97	1.36	1.09	1.3	1.53	1.12	0.08709432	0.026936315	0.223886325	0.580675921	0.280834929	0.258139238	0.045214843	0.038771902	0.026425139	0.102342817	0.894600223
	High	GRSEASICLTEGNK	[R].GRSEASICLTEGNK.[T]	1xMethylthio [C8]; 1xTMTpro [K14]; 1xTMTpro [N-Term]; 1xPhospho [S3(100)]	1xMethylthio [C8]; 1xTMTpro [K14]; 1xTMTpro [N-Term]; 1xPhospho [S3(100); S6(0); T10(0)]	1.37e-13	5.35e-05	1	1	1	TGGT1_227270	TGGT1_227270-t26_1-p1 [233-246]	TGGT1_227270-t26_1-p1 1xMethylthio [C240]; 1xPhospho [S235(100); S238(0); T242(0)]	TGGT1_227270-t26_1-p1 1xMethylthio [C240]; 1xPhospho [S235(100)]	transcript=TGGT1_227270-t26_1 | gene=TGGT1_227270 | organism=Toxoplasma_gondii_GT1 | gene_product=hypothetical protein | transcript_product=hypothetical protein | location=TGGT1_chrX:960162-962805(+) | protein_length=550 | sequence_SO=chromosome | SO=protein_coding_gene | is_pseudo=false	1	2199.07946	14	1.129	2.009	2.577	0.909	1.027	1.827	2.343	1.783	3.183	2.511	0.18	1.01	1.37	-0.14	0.04	0.87	1.23	0.83	1.67	1.33	0.49198614	0.135141686	0.023674638	0.200410026	0.888948286	0.186236375	0.049462386	0.128353396	0.050881462	0.011151673	0.922483881
	High	HGVSFSPNDPLAPDDDPMK	[K].HGVSFSPNDPLAPDDDPMK.[G]	1xTMTpro [K19]; 1xTMTpro [N-Term]; 1xPhospho [S4(100)]	1xTMTpro [K19]; 1xTMTpro [N-Term]; 1xPhospho [S4(100); S6(0)]	1.64e-12	5.35e-05	1	1	3	TGGT1_289880	TGGT1_289880-t26_1-p1 [979-997]	TGGT1_289880-t26_1-p1 1xPhospho [S982(100); S984(0)]	TGGT1_289880-t26_1-p1 1xPhospho [S982(100)]	transcript=TGGT1_289880-t26_1 | gene=TGGT1_289880 | organism=Toxoplasma_gondii_GT1 | gene_product=hypothetical protein | transcript_product=hypothetical protein | location=TGGT1_chrIX:3301494-3313288(-) | protein_length=1326 | sequence_SO=chromosome | SO=protein_coding_gene | is_pseudo=false	0	2727.2981	19	1.603	1.583	1.738	1.163	1.865	1.842	2.023	1.967	2.026	2.201	0.68	0.66	0.8	0.22	0.9	0.88	1.02	0.98	1.02	1.14	0.170294155	0.007463028	0.094913371	0.187482694	0.174492442	0.053331161	0.115292453	0.122573858	0.144723545	0.080764328	0.895982843
	High	STFFVHAGDEQSR	[K].STFFVHAGDEQSR.[L]	1xTMTpro [N-Term]; 1xPhospho [S1(99.8)]	1xTMTpro [N-Term]; 1xPhospho [S1(99.8); T2(0.2); S12(0)]	2.83e-07	5.35e-05	1	1	3	TGGT1_311230	TGGT1_311230-t26_1-p1 [573-585]	TGGT1_311230-t26_1-p1 1xPhospho [S573(99.8); T574(0.2); S584(0)]	TGGT1_311230-t26_1-p1 1xPhospho [S573(99.8)]	transcript=TGGT1_311230-t26_1 | gene=TGGT1_311230 | organism=Toxoplasma_gondii_GT1 | gene_product=hypothetical protein | transcript_product=hypothetical protein | location=TGGT1_chrXI:1844321-1862670(+) | protein_length=4603 | sequence_SO=chromosome | SO=protein_coding_gene | is_pseudo=false	0	1864.85501	13	1.46	1.864	1.469	1.153	1.684	2.15	1.695	1.809	1.978	1.56	0.55	0.9	0.56	0.21	0.75	1.1	0.76	0.86	0.98	0.64	0.524886539	0.298657595	0.196085635	0.369213548	0.488567475	0.312492318	0.247313644	0.185483258	0.220311834	0.035158828	0.925930641
	High	GGWHPAGTEGGGGEDPGDEK	[K].GGWHPAGTEGGGGEDPGDEK.[T]	1xTMTpro [K20]; 1xTMTpro [N-Term]; 1xPhospho [T8(100)]	1xTMTpro [K20]; 1xTMTpro [N-Term]; 1xPhospho [T8(100)]	7.61e-15	5.35e-05	1	1	5	TGGT1_245730	TGGT1_245730-t26_1-p1 [1310-1329]	TGGT1_245730-t26_1-p1 1xPhospho [T1317(100)]	TGGT1_245730-t26_1-p1 1xPhospho [T1317(100)]	transcript=TGGT1_245730-t26_1 | gene=TGGT1_245730 | organism=Toxoplasma_gondii_GT1 | gene_product=PIPK domain-containing protein [Source:UniProtKB/TrEMBL;Acc:S7V190] | transcript_product=phosphatidylinositol-4-phosphate 5-Kinase | location=TGGT1_chrXII:2437394-2453879(+) | protein_length=2139 | sequence_SO=chromosome | SO=protein_coding_gene | is_pseudo=false	0	2598.17535	20	0.792	1.414	1.351	1.636	1.296	2.314	2.21	1.439	1.997	2.576	-0.34	0.5	0.43	0.71	0.37	1.21	1.14	0.52	1	1.36	0.192273069	0.445805759	0.665715415	0.29938582	0.382279098	0.031521227	0.207940148	0.191178172	0.177421711	0.143813885	0.900210906
	High	AAFSMALDQVR	[R].AAFSMALDQVR.[D]	1xOxidation [M5]; 1xTMTpro [N-Term]; 1xPhospho [S4(100)]	1xOxidation [M5]; 1xTMTpro [N-Term]; 1xPhospho [S4(100)]	0.00166068	0.000307604	1	1	6	TGGT1_259200B	TGGT1_259200B-t26_1-p1 [116-126]	TGGT1_259200B-t26_1-p1 1xPhospho [S119(100)]	TGGT1_259200B-t26_1-p1 1xPhospho [S119(100)]	transcript=TGGT1_259200B-t26_1 | gene=TGGT1_259200B | organism=Toxoplasma_gondii_GT1 | gene_product=Na+/H+ exchanger NHE1 [Source:UniProtKB/TrEMBL;Acc:S7WEL3] | transcript_product=Na+/H+ exchanger NHE1 | location=TGGT1_chrVIIb:2842786-2849857(-) | protein_length=1450 | sequence_SO=chromosome | SO=protein_coding_gene | is_pseudo=false	0	1608.77761	11	1.426	1.782	2.346	1.03	1.469	1.836	2.417	1.617	2.109	2.655	0.51	0.83	1.23	0.04	0.55	0.88	1.27	0.69	1.08	1.41	0.279366818	0.153902159	0.216701306	0.323760038	0.282924022	0.163028869	0.220577533	0.118741055	0.144806616	0.121983772	0.904438946
	High	ETGSSSGLQLR	[R].ETGSSSGLQLR.[D]	1xTMTpro [N-Term]; 1xPhospho [S4(100)]	1xTMTpro [N-Term]; 1xPhospho [T2(0); S4(100); S5(0); S6(0)]	1.55e-05	5.35e-05	1	1	8	TGGT1_289880	TGGT1_289880-t26_1-p1 [204-214]	TGGT1_289880-t26_1-p1 1xPhospho [T205(0); S207(100); S208(0); S209(0)]	TGGT1_289880-t26_1-p1 1xPhospho [S207(100)]	transcript=TGGT1_289880-t26_1 | gene=TGGT1_289880 | organism=Toxoplasma_gondii_GT1 | gene_product=hypothetical protein | transcript_product=hypothetical protein | location=TGGT1_chrIX:3301494-3313288(-) | protein_length=1326 | sequence_SO=chromosome | SO=protein_coding_gene | is_pseudo=false	0	1518.74842	11	1.579	3.14	2.854	0.848	1.339	2.662	2.42	1.695	2.885	2.655	0.66	1.65	1.51	-0.24	0.42	1.41	1.27	0.76	1.53	1.41	0.218702852	0.032533717	0.015516298	0.422841917	0.500938795	0.120588189	0.110372791	0.075278137	0.079522969	0.055352694	0.900210906
	High	KVTNVPLTEVR	[K].KVTNVPLTEVR.[R]	1xTMTpro [K1]; 1xTMTpro [N-Term]; 1xPhospho [T3(100)]	1xTMTpro [K1]; 1xTMTpro [N-Term]; 1xPhospho [T3(100); T8(0)]	0.00397832	0.000599384	1	1	1	TGGT1_254940	TGGT1_254940-t26_1-p1 [2332-2342]	TGGT1_254940-t26_1-p1 1xPhospho [T2334(100); T2339(0)]	TGGT1_254940-t26_1-p1 1xPhospho [T2334(100)]	transcript=TGGT1_254940-t26_1 | gene=TGGT1_254940 | organism=Toxoplasma_gondii_GT1 | gene_product=MI domain-containing protein [Source:UniProtKB/TrEMBL;Acc:S7W271] | transcript_product=MIF4G domain-containing protein | location=TGGT1_chrIII:2027943-2043635(+) | protein_length=3756 | sequence_SO=chromosome | SO=protein_coding_gene | is_pseudo=false	1	1944.11748	11	1.306	1.667	1.823	1.064	1.39	1.773	1.94	1.755	2.114	2.067	0.39	0.74	0.87	0.09	0.47	0.83	0.96	0.81	1.08	1.05	0.334659443	0.089508818	0.238076636	0.637765618	0.41575871	0.18268866	0.29609419	0.088151782	0.152169027	0.1911238	0.906500078
	High	ASFDFGGADR	[R].ASFDFGGADR.[L]	1xTMTpro [N-Term]; 1xPhospho [S2(100)]	1xTMTpro [N-Term]; 1xPhospho [S2(100)]	0.000240778	5.35e-05	1	1	1	TGGT1_257300	TGGT1_257300-t26_1-p1 [712-721]	TGGT1_257300-t26_1-p1 1xPhospho [S713(100)]	TGGT1_257300-t26_1-p1 1xPhospho [S713(100)]	transcript=TGGT1_257300-t26_1 | gene=TGGT1_257300 | organism=Toxoplasma_gondii_GT1 | gene_product=hypothetical protein | transcript_product=hypothetical protein | location=TGGT1_chrVIIb:4070107-4078962(+) | protein_length=1152 | sequence_SO=chromosome | SO=protein_coding_gene | is_pseudo=false	0	1426.63233	10	0.858	1.239	1.274	1.706	1.463	2.114	2.174	1.463	2.999	3.607	-0.22	0.31	0.35	0.77	0.55	1.08	1.12	0.55	1.58	1.85	0.284541398	0.552075281	0.662487469	0.005252211	0.114478089	0.203724396	0.308783931	0.082061033	0.025689819	0.119390436	0.904438946
	High	ANSLNPDWR	[R].ANSLNPDWR.[E]	1xTMTpro [N-Term]; 1xPhospho [S3(100)]	1xTMTpro [N-Term]; 1xPhospho [S3(100)]	0.000899423	0.000185928	1	1	1	TGGT1_245510	TGGT1_245510-t26_1-p1 [331-339]	TGGT1_245510-t26_1-p1 1xPhospho [S333(100)]	TGGT1_245510-t26_1-p1 1xPhospho [S333(100)]	transcript=TGGT1_245510-t26_1 | gene=TGGT1_245510 | organism=Toxoplasma_gondii_GT1 | gene_product=Phospholipid-translocating P-type ATPase, flippase subfamily protein [Source:UniProtKB/TrEMBL;Acc:S7V185] | transcript_product=phospholipid-translocating P-type ATPase, flippase subfamily protein | location=TGGT1_chrXII:2263282-2278901(-) | protein_length=2427 | sequence_SO=chromosome | SO=protein_co…	0	1456.69051	9	1.866	2.018	1.976	0.99	1.848	1.999	1.957	2.105	2.146	1.85	0.9	1.01	0.98	-0.01	0.89	1	0.97	1.07	1.1	0.89	0.195280695	0.165065619	0.107889368	0.71786343	0.178844292	0.14968109	0.090571473	0.095795408	0.125765315	0.103493006	0.900210906
	High	RGTAVSGSSR	[R].RGTAVSGSSR.[R]	1xTMTpro [N-Term]; 2xPhospho [T3(100); S]	1xTMTpro [N-Term]; 2xPhospho [T3(100); S6(33.3); S8(33.3); S9(33.3)]	0.00331986	0.000422128	1	1	2	TGGT1_209450	TGGT1_209450-t26_1-p1 [538-547]	TGGT1_209450-t26_1-p1 2xPhospho [T540(100); S543(33.3); S545(33.3); S546(33.3)]	TGGT1_209450-t26_1-p1 2xPhospho [T540(100); S]	transcript=TGGT1_209450-t26_1 | gene=TGGT1_209450 | organism=Toxoplasma_gondii_GT1 | gene_product=TLDc domain-containing protein [Source:UniProtKB/TrEMBL;Acc:S7UJE0] | transcript_product=TLD protein | location=TGGT1_chrIb:1247683-1255332(-) | protein_length=882 | sequence_SO=chromosome | SO=protein_coding_gene | is_pseudo=false	1	1441.65209	10	1.554	2.229	1.725	0.852	1.324	1.899	1.47	1.487	2.486	1.648	0.64	1.16	0.79	-0.23	0.4	0.93	0.56	0.57	1.31	0.72	0.013659452	0.042882031	0.000110571	0.669889422	0.488820737	0.305975704	0.400649038	0.15169141	0.167298231	0.135791056	0.894600223
	High	KETYPQFGDTER	[R].KETYPQFGDTER.[S]	1xTMTpro [K1]; 1xTMTpro [N-Term]; 1xPhospho [T3(100)]	1xTMTpro [K1]; 1xTMTpro [N-Term]; 1xPhospho [T3(100); Y4(0); T10(0)]	0.000550212	0.000125562	1	1	2	TGGT1_211350	TGGT1_211350-t26_1-p1 [1322-1333]	TGGT1_211350-t26_1-p1 1xPhospho [T1324(100); Y1325(0); T1331(0)]	TGGT1_211350-t26_1-p1 1xPhospho [T1324(100)]	transcript=TGGT1_211350-t26_1 | gene=TGGT1_211350 | organism=Toxoplasma_gondii_GT1 | gene_product=CBS domain-containing protein [Source:UniProtKB/TrEMBL;Acc:S7UJQ5] | transcript_product=CBS domain-containing protein | location=TGGT1_chrIV:1730896-1741521(+) | protein_length=1720 | sequence_SO=chromosome | SO=protein_coding_gene | is_pseudo=false	1	2159.06657	12	1.251	2.211	2.214	0.958	1.197	2.117	2.12	1.626	2.302	1.952	0.32	1.14	1.15	-0.06	0.26	1.08	1.08	0.7	1.2	0.96	0.154496421	0.122148036	0.080073084	0.70193405	0.423195581	0.197180434	0.154780594	0.137458122	0.121893676	0.177537528	0.895247897
	High	SASAVFGSR	[R].SASAVFGSR.[G]	1xTMTpro [N-Term]; 1xPhospho [S3(100)]	1xTMTpro [N-Term]; 1xPhospho [S1(0); S3(100); S8(0)]	0.0312865	0.00253297	1	1	1	TGGT1_274000	TGGT1_274000-t26_1-p1 [2929-2937]	TGGT1_274000-t26_1-p1 1xPhospho [S2929(0); S2931(100); S2936(0)]	TGGT1_274000-t26_1-p1 1xPhospho [S2931(100)]	transcript=TGGT1_274000-t26_1 | gene=TGGT1_274000 | organism=Toxoplasma_gondii_GT1 | gene_product=hypothetical protein | transcript_product=hypothetical protein | location=TGGT1_chrVIII:3101950-3120685(+) | protein_length=3906 | sequence_SO=chromosome | SO=protein_coding_gene | is_pseudo=false	0	1265.62103	9	1.212	1.691	1.589	1.036	1.255	1.751	1.646	1.708	1.858	1.867	0.28	0.76	0.67	0.05	0.33	0.81	0.72	0.77	0.89	0.9	0.128294304	0.005310694	0.204890629	0.752603504	0.321091765	0.102003007	0.286307089	0.161531225	0.242519105	0.076710691	0.894600223
	High	RTSQELFSEASLLGR	[R].RTSQELFSEASLLGR.[G]	1xTMTpro [N-Term]; 1xPhospho [S3(99.7)]	1xTMTpro [N-Term]; 1xPhospho [T2(0.3); S3(99.7); S8(0); S11(0)]	5.35e-08	5.35e-05	1	1	3	TGGT1_214260	TGGT1_214260-t26_1-p1 [1307-1321]	TGGT1_214260-t26_1-p1 1xPhospho [T1308(0.3); S1309(99.7); S1314(0); S1317(0)]	TGGT1_214260-t26_1-p1 1xPhospho [S1309(99.7)]	transcript=TGGT1_214260-t26_1 | gene=TGGT1_214260 | organism=Toxoplasma_gondii_GT1 | gene_product=PPDK_N domain-containing protein [Source:UniProtKB/TrEMBL;Acc:S7UQ91] | transcript_product=putative alpha-glucan water dikinase 1 | location=TGGT1_chrX:6069350-6083963(+) | protein_length=1715 | sequence_SO=chromosome | SO=protein_coding_gene | is_pseudo=false	1	2078.06025	15	0.717	1.347	3.087	1.483	1.063	1.997	4.577	1.258	2.689	5.219	-0.48	0.43	1.63	0.57	0.09	1	2.19	0.33	1.43	2.38	0.222652139	0.67846465	0.256144208	0.391056595	0.764147676	0.22972694	0.084034971	0.036809635	0.083090425	0.067254698	0.900210906
	High	GGQSVSLEDSDGDAR	[R].GGQSVSLEDSDGDAR.[G]	1xTMTpro [N-Term]; 1xPhospho [S10(100)]	1xTMTpro [N-Term]; 1xPhospho [S4(0); S6(0); S10(100)]	2.18e-06	5.35e-05	1	1	1	TGGT1_271390	TGGT1_271390-t26_1-p1 [166-180]	TGGT1_271390-t26_1-p1 1xPhospho [S169(0); S171(0); S175(100)]	TGGT1_271390-t26_1-p1 1xPhospho [S175(100)]	transcript=TGGT1_271390-t26_1 | gene=TGGT1_271390 | organism=Toxoplasma_gondii_GT1 | gene_product=hypothetical protein | transcript_product=hypothetical protein | location=TGGT1_chrVIII:4512952-4514010(+) | protein_length=352 | sequence_SO=chromosome | SO=protein_coding_gene | is_pseudo=false	0	1876.8245	15	1.19	2.203	1.384	1.086	1.292	2.393	1.503	1.824	3.895	2.475	0.25	1.14	0.47	0.12	0.37	1.26	0.59	0.87	1.96	1.31	0.281093488	0.329147534	0.389587079	0.665239672	0.457758942	0.215256809	0.131773507	0.048219016	0.053149096	0.04518468	0.904438946
[truncated: 452 more rows]
[truncated: 223 more columns]
