# Supplementary material for: Analysis of CDPK1 targets identifies a trafficking adaptor complex that regulates microneme exocytosis in Toxoplasma
Source: eLife. 2023 Nov 7;12:RP85654. doi: 10.7554/eLife.85654 (PMC10629828; doi:10.7554/eLife.85654)
Supplement: Supplementary file 11. [file elife-85654-supp11.zip › Supplementary file - Phosphoproteomics/2022_12_17_ZAPenriched_R1dataALL.csv]

	Checked	Confidence	Sequence	Annotated.Sequence	Modifications	Modifications..all.possible.sites.	Qvality.PEP	Qvality.q.value	X..Protein.Groups	X..Proteins	X..PSMs	Master.Protein.Accessions	Positions.in.Master.Proteins	Modifications.in.Master.Proteins..all.Sites.	Modifications.in.Master.Proteins	Master.Protein.Descriptions	X..Missed.Cleavages	Theo..MH...Da.	Sequence.Length	Abundance.Ratio...IAA..9.....IAA..0.	Abundance.Ratio...IAA..30.....IAA..0.	Abundance.Ratio...IAA..300.....IAA..0.	Abundance.Ratio...IAA..0.....PBS..0.	Abundance.Ratio...IAA..9.....PBS..0.	Abundance.Ratio...IAA..30.....PBS..0.	Abundance.Ratio...IAA..300.....PBS..0.	Abundance.Ratio...PBS..9.....PBS..0.	Abundance.Ratio...PBS..30.....PBS..0.	Abundance.Ratio...PBS..300.....PBS..0.	Abundance.Ratio..log2....IAA..9.....IAA..0.	Abundance.Ratio..log2....IAA..30.....IAA..0.	Abundance.Ratio..log2....IAA..300.....IAA..0.	Abundance.Ratio..log2....IAA..0.....PBS..0.	Abundance.Ratio..log2....IAA..9.....PBS..0.	Abundance.Ratio..log2....IAA..30.....PBS..0.	Abundance.Ratio..log2....IAA..300.....PBS..0.	Abundance.Ratio..log2....PBS..9.....PBS..0.	Abundance.Ratio..log2....PBS..30.....PBS..0.	Abundance.Ratio..log2....PBS..300.....PBS..0.	Abundance.Ratio.P.Value...IAA..9.....IAA..0.	Abundance.Ratio.P.Value...IAA..30.....IAA..0.	Abundance.Ratio.P.Value...IAA..300.....IAA..0.	Abundance.Ratio.P.Value...IAA..0.....PBS..0.	Abundance.Ratio.P.Value...IAA..9.....PBS..0.	Abundance.Ratio.P.Value...IAA..30.....PBS..0.	Abundance.Ratio.P.Value...IAA..300.....PBS..0.	Abundance.Ratio.P.Value...PBS..9.....PBS..0.	Abundance.Ratio.P.Value...PBS..30.....PBS..0.	Abundance.Ratio.P.Value...PBS..300.....PBS..0.
3	FALSE	High	IVEEEDSAGDEGEAGEDRKSDADASFGPSALR	[R].IVEEEDSAGDEGEAGEDRKSDADASFGPSALR.[R]	1xTMTpro [K19]; 1xTMTpro [N-Term]; 2xPhospho [S7(100); S20(100)]	1xTMTpro [K19]; 1xTMTpro [N-Term]; 2xPhospho [S7(100); S20(100); S25(0); S29(0)]	7.74226e-15	5.34993e-05	1	1	3	TGGT1_257560	TGGT1_257560-t26_1-p1 [39-70]	TGGT1_257560-t26_1-p1 2xPhospho [S45(100); S58(100); S63(0); S67(0)]	TGGT1_257560-t26_1-p1 2xPhospho [S45(100); S58(100)]	transcript=TGGT1_257560-t26_1 | gene=TGGT1_257560 | organism=Toxoplasma_gondii_GT1 | gene_product=WD_REPEATS_REGION domain-containing protein [Source:UniProtKB/TrEMBL;Acc:S7UZF8] | transcript_product=WD domain, G-beta repeat-containing protein | location=TGGT1_chrVIIb:3904702-3908262(+) | protein_length=1017 | sequence_SO=chromosome | SO=protein_coding_gene | is_pseudo=false	2	4077.80951	32	1.185	0.935	1.099	0.901	1.068	0.843	0.99	0.961	0.782	0.843	0.25	-0.1	0.14	-0.15	0.09	-0.25	-0.01	-0.06	-0.36	-0.25	0.134552295	0.513798427	0.123233	0.157981448	0.487732501	0.157529717	0.861219516	0.806154742	0.013807109	0.341436348
11	FALSE	High	LVGMTHDIDSDDEFAQANAR	[R].LVGMTHDIDSDDEFAQANAR.[T]	1xTMTpro [N-Term]; 1xPhospho [S10(100)]	1xTMTpro [N-Term]; 1xPhospho [T5(0); S10(100)]	5.00986e-10	5.34993e-05	1	1	6	TGGT1_203620	TGGT1_203620-t26_1-p1 [409-428]	TGGT1_203620-t26_1-p1 1xPhospho [T413(0); S418(100)]	TGGT1_203620-t26_1-p1 1xPhospho [S418(100)]	transcript=TGGT1_203620-t26_1 | gene=TGGT1_203620 | organism=Toxoplasma_gondii_GT1 | gene_product=MRP-S28 domain-containing protein [Source:UniProtKB/TrEMBL;Acc:S7W424] | transcript_product=hypothetical protein | location=TGGT1_chrVIIa:2294935-2299477(+) | protein_length=584 | sequence_SO=chromosome | SO=protein_coding_gene | is_pseudo=false	0	2589.16116	20	1.007	0.962	0.949	0.992	0.999	0.955	0.941	0.77	0.789	0.841	0.01	-0.06	-0.08	-0.01	0	-0.07	-0.09	-0.38	-0.34	-0.25	0.974742983	0.304294174	0.088149176	0.903989113	0.995396144	0.369648576	0.394957889	0.112045777	0.437905898	0.264281925
12	FALSE	High	LVGMTHDIDSDDEFAQANAR	[R].LVGMTHDIDSDDEFAQANAR.[T]	1xOxidation [M4]; 1xTMTpro [N-Term]; 1xPhospho [S10(100)]	1xOxidation [M4]; 1xTMTpro [N-Term]; 1xPhospho [T5(0); S10(100)]	1.83938e-11	5.34993e-05	1	1	10	TGGT1_203620	TGGT1_203620-t26_1-p1 [409-428]	TGGT1_203620-t26_1-p1 1xPhospho [T413(0); S418(100)]	TGGT1_203620-t26_1-p1 1xPhospho [S418(100)]	transcript=TGGT1_203620-t26_1 | gene=TGGT1_203620 | organism=Toxoplasma_gondii_GT1 | gene_product=MRP-S28 domain-containing protein [Source:UniProtKB/TrEMBL;Acc:S7W424] | transcript_product=hypothetical protein | location=TGGT1_chrVIIa:2294935-2299477(+) | protein_length=584 | sequence_SO=chromosome | SO=protein_coding_gene | is_pseudo=false	0	2605.15608	20	0.936	0.722	0.886	1.107	1.036	0.799	0.981	0.927	0.797	0.795	-0.1	-0.47	-0.17	0.15	0.05	-0.32	-0.03	-0.11	-0.33	-0.33	0.631688713	0.030475217	0.675932584	0.736684449	0.830536008	0.487835577	0.40833326	0.411920799	0.246160646	0.168025385
18	FALSE	High	LVIQNKPSTNVSVDR	[R].LVIQNKPSTNVSVDR.[Q]	1xTMTpro [K6]; 1xTMTpro [N-Term]; 1xPhospho [S8(99.7)]	1xTMTpro [K6]; 1xTMTpro [N-Term]; 1xPhospho [S8(99.7); T9(0.3); S12(0)]	0.000102883	5.34993e-05	1	1	1	TGGT1_289970	TGGT1_289970-t26_1-p1 [61-75]	TGGT1_289970-t26_1-p1 1xPhospho [S68(99.7); T69(0.3); S72(0)]	TGGT1_289970-t26_1-p1 1xPhospho [S68(99.7)]	transcript=TGGT1_289970-t26_1 | gene=TGGT1_289970 | organism=Toxoplasma_gondii_GT1 | gene_product=hypothetical protein | transcript_product=hypothetical protein | location=TGGT1_chrIX:3366173-3367777(+) | protein_length=232 | sequence_SO=chromosome | SO=protein_coding_gene | is_pseudo=false	0	2358.30378	15	0.736	1.096	1.667	1.889	1.391	2.071	3.149	1.23	1.995	3.306	-0.44	0.13	0.74	0.92	0.48	1.05	1.65	0.3	1	1.72	0.356849375	0.633222145	0.464158329	0.029731651	0.377230153	0.146876708	0.255136373	0.269870264	0.21234518	0.234676419
22	FALSE	High	IVPENSKLSDLDAETR	[K].IVPENSKLSDLDAETR.[S]	1xTMTpro [K7]; 1xTMTpro [N-Term]; 1xPhospho [S9(100)]	1xTMTpro [K7]; 1xTMTpro [N-Term]; 1xPhospho [S6(0); S9(100); T15(0)]	0.000314054	5.34993e-05	1	1	2	TGGT1_233680	TGGT1_233680-t26_1-p1 [273-288]	TGGT1_233680-t26_1-p1 1xPhospho [S278(0); S281(100); T287(0)]	TGGT1_233680-t26_1-p1 1xPhospho [S281(100)]	transcript=TGGT1_233680-t26_1 | gene=TGGT1_233680 | organism=Toxoplasma_gondii_GT1 | gene_product=CS domain-containing protein [Source:UniProtKB/TrEMBL;Acc:S7WC45] | transcript_product=nuclear movement family protein | location=TGGT1_chrVIII:2721542-2723727(+) | protein_length=347 | sequence_SO=chromosome | SO=protein_coding_gene | is_pseudo=false	1	2475.29876	16	0.849	0.877	0.862	1.057	0.897	0.927	0.91	0.834	0.905	0.851	-0.24	-0.19	-0.21	0.08	-0.16	-0.11	-0.14	-0.26	-0.14	-0.23	0.212601848	0.032330199	0.235136963	0.838210305	0.756206904	0.773364134	0.786856225	0.634827539	0.463469063	0.621701916
23	FALSE	High	IVQELEAGSGKDSAR	[R].IVQELEAGSGKDSAR.[D]	1xTMTpro [K11]; 1xTMTpro [N-Term]; 1xPhospho [S13(100)]	1xTMTpro [K11]; 1xTMTpro [N-Term]; 1xPhospho [S9(0); S13(100)]	6.35324e-07	5.34993e-05	1	1	3	TGGT1_263420	TGGT1_263420-t26_1-p1 [671-685]	TGGT1_263420-t26_1-p1 1xPhospho [S679(0); S683(100)]	TGGT1_263420-t26_1-p1 1xPhospho [S683(100)]	transcript=TGGT1_263420-t26_1 | gene=TGGT1_263420 | organism=Toxoplasma_gondii_GT1 | gene_product=USP domain-containing protein [Source:UniProtKB/TrEMBL;Acc:S7UXP7] | transcript_product=ubiquitin-specific protease USP4 | location=TGGT1_chrVIIb:537753-547788(+) | protein_length=1171 | sequence_SO=chromosome | SO=protein_coding_gene | is_pseudo=false	1	2248.183	15	1.022	1.205	1.11	0.847	0.866	1.021	0.94	0.899	0.86	0.871	0.03	0.27	0.15	-0.24	-0.21	0.03	-0.09	-0.15	-0.22	-0.2	0.950935013	0.33268834	0.728279352	0.759159932	0.485422863	0.956427429	0.798497877	0.391597076	0.503201394	0.405270638
25	FALSE	High	LVRDSVSPER	[R].LVRDSVSPER.[R]	1xTMTpro [N-Term]; 2xPhospho [S5(100); S7(100)]	1xTMTpro [N-Term]; 2xPhospho [S5(100); S7(100)]	0.000273959	5.34993e-05	1	1	37	TGGT1_313180	TGGT1_313180-t26_1-p1 [48-57]	TGGT1_313180-t26_1-p1 2xPhospho [S52(100); S54(100)]	TGGT1_313180-t26_1-p1 2xPhospho [S52(100); S54(100)]	transcript=TGGT1_313180-t26_1 | gene=TGGT1_313180 | organism=Toxoplasma_gondii_GT1 | gene_product=Protein kinase domain-containing protein [Source:UniProtKB/TrEMBL;Acc:S7UT92] | transcript_product=putative cell-cycle-associated protein kinase PRP4 | location=TGGT1_chrXI:3115853-3121175(-) | protein_length=928 | sequence_SO=chromosome | SO=protein_coding_gene | is_pseudo=false	1	1621.76712	10	0.902	0.951	0.952	1.147	1.035	1.091	1.092	1.095	1.012	1.009	-0.15	-0.07	-0.07	0.2	0.05	0.13	0.13	0.13	0.02	0.01	0.153119002	0.652139693	0.70472981	0.586726503	0.862195684	0.538623238	0.479913758	0.649488785	0.86054327	0.515537257
26	FALSE	High	LVRPQLDDSDDDSQK	[R].LVRPQLDDSDDDSQK.[R]	1xTMTpro [K15]; 1xTMTpro [N-Term]; 1xPhospho [S9(100)]	1xTMTpro [K15]; 1xTMTpro [N-Term]; 1xPhospho [S9(100); S13(0)]	3.71893e-05	5.34993e-05	1	1	4	TGGT1_312065	TGGT1_312065-t26_1-p1 [17-31]	TGGT1_312065-t26_1-p1 1xPhospho [S25(100); S29(0)]	TGGT1_312065-t26_1-p1 1xPhospho [S25(100)]	transcript=TGGT1_312065-t26_1 | gene=TGGT1_312065 | organism=Toxoplasma_gondii_GT1 | gene_product=hypothetical protein | transcript_product=hypothetical protein | location=TGGT1_chrXI:2365577-2378498(-) | protein_length=1793 | sequence_SO=chromosome | SO=protein_coding_gene | is_pseudo=false	0	2419.19977	15	1.222	0.965	1.169	0.962	1.176	0.928	1.125	0.898	0.807	0.976	0.29	-0.05	0.23	-0.06	0.23	-0.11	0.17	-0.16	-0.31	-0.03	0.276023816	0.868654968	0.36282344	0.880477914	0.68139581	0.256130934	0.456350308	0.410588353	0.5152376	0.688360276
27	FALSE	High	LVSASSVMTQQLGK	[R].LVSASSVMTQQLGK.[S]	1xTMTpro [K14]; 1xTMTpro [N-Term]; 1xPhospho [S3(100)]	1xTMTpro [K14]; 1xTMTpro [N-Term]; 1xPhospho [S3(100); S5(0); S6(0); T9(0)]	5.68319e-05	5.34993e-05	1	1	2	TGGT1_256760	TGGT1_256760-t26_1-p1 [22-35]	TGGT1_256760-t26_1-p1 1xPhospho [S24(100); S26(0); S27(0); T30(0)]	TGGT1_256760-t26_1-p1 1xPhospho [S24(100)]	transcript=TGGT1_256760-t26_1 | gene=TGGT1_256760 | organism=Toxoplasma_gondii_GT1 | gene_product=Pyruvate kinase [Source:UniProtKB/TrEMBL;Acc:A0A125YPV3] | transcript_product=pyruvate kinase PyK1 | location=TGGT1_chrVIIb:4413512-4417055(-) | protein_length=531 | sequence_SO=chromosome | SO=protein_coding_gene | is_pseudo=false	0	2137.15836	14	1.07	1.006	1.029	1.041	1.114	1.047	1.07	1.075	1.047	0.92	0.1	0.01	0.04	0.06	0.16	0.07	0.1	0.1	0.07	-0.12	0.781327203	0.96573057	0.918182475	0.944897968	0.75780882	0.91415254	0.825047706	0.860402971	0.878472844	0.809179045
28	FALSE	High	LVLLSDHEEDGSGDQEVSSDPIRPWGEGTTTR	[R].LVLLSDHEEDGSGDQEVSSDPIRPWGEGTTTR.[G]	1xTMTpro [N-Term]; 1xPhospho [S5(100)]	1xTMTpro [N-Term]; 1xPhospho [S5(100); S12(0); S18(0); S19(0); T29(0); T30(0); T31(0)]	2.59948e-07	5.34993e-05	1	1	4	TGGT1_229630	TGGT1_229630-t26_1-p1 [1858-1889]	TGGT1_229630-t26_1-p1 1xPhospho [S1862(100); S1869(0); S1875(0); S1876(0); T1886(0); T1887(0); T1888(0)]	TGGT1_229630-t26_1-p1 1xPhospho [S1862(100)]	transcript=TGGT1_229630-t26_1 | gene=TGGT1_229630 | organism=Toxoplasma_gondii_GT1 | gene_product=Protein kinase domain-containing protein [Source:UniProtKB/TrEMBL;Acc:S7V372] | transcript_product=eIF2 kinase IF2K-A (incomplete catalytic triad) | location=TGGT1_chrVIII:323939-342025(+) | protein_length=4638 | sequence_SO=chromosome | SO=protein_coding_gene | is_pseudo=false	0	3866.8041	32	1.055	1.112	0.885	0.868	0.916	0.965	0.768	0.938	0.892	0.897	0.08	0.15	-0.18	-0.2	-0.13	-0.05	-0.38	-0.09	-0.17	-0.16	0.592242043	0.58869759	0.365150456	0.052609881	0.383989294	0.830389481	0.158943181	0.654392945	0.302851861	0.724913101
29	FALSE	High	LVSASSVMTQQLGK	[R].LVSASSVMTQQLGK.[S]	1xOxidation [M8]; 1xTMTpro [K14]; 1xTMTpro [N-Term]; 1xPhospho [S3(100)]	1xOxidation [M8]; 1xTMTpro [K14]; 1xTMTpro [N-Term]; 1xPhospho [S3(100); S5(0); S6(0); T9(0)]	0.000289356	5.34993e-05	1	1	2	TGGT1_256760	TGGT1_256760-t26_1-p1 [22-35]	TGGT1_256760-t26_1-p1 1xPhospho [S24(100); S26(0); S27(0); T30(0)]	TGGT1_256760-t26_1-p1 1xPhospho [S24(100)]	transcript=TGGT1_256760-t26_1 | gene=TGGT1_256760 | organism=Toxoplasma_gondii_GT1 | gene_product=Pyruvate kinase [Source:UniProtKB/TrEMBL;Acc:A0A125YPV3] | transcript_product=pyruvate kinase PyK1 | location=TGGT1_chrVIIb:4413512-4417055(-) | protein_length=531 | sequence_SO=chromosome | SO=protein_coding_gene | is_pseudo=false	0	2153.15328	14	0.851	0.893	0.969	1.184	1.008	1.058	1.147	1.157	1.14	1.075	-0.23	-0.16	-0.05	0.24	0.01	0.08	0.2	0.21	0.19	0.1	0.19214635	0.09419378	0.74648322	0.22570316	0.633255621	0.436107442	0.058839423	0.217377059	0.453892105	0.23333697
30	FALSE	High	IVEEEDSAGDEGEAGEDR	[R].IVEEEDSAGDEGEAGEDR.[K]	1xTMTpro [N-Term]; 1xPhospho [S7(100)]	1xTMTpro [N-Term]; 1xPhospho [S7(100)]	2.89064e-08	5.34993e-05	1	1	2	TGGT1_257560	TGGT1_257560-t26_1-p1 [39-56]	TGGT1_257560-t26_1-p1 1xPhospho [S45(100)]	TGGT1_257560-t26_1-p1 1xPhospho [S45(100)]	transcript=TGGT1_257560-t26_1 | gene=TGGT1_257560 | organism=Toxoplasma_gondii_GT1 | gene_product=WD_REPEATS_REGION domain-containing protein [Source:UniProtKB/TrEMBL;Acc:S7UZF8] | transcript_product=WD domain, G-beta repeat-containing protein | location=TGGT1_chrVIIb:3904702-3908262(+) | protein_length=1017 | sequence_SO=chromosome | SO=protein_coding_gene | is_pseudo=false	0	2290.95194	18	0.981	1.084	1.093	1.004	0.986	1.088	1.097	0.878	1.133	1.153	-0.03	0.12	0.13	0.01	-0.02	0.12	0.13	-0.19	0.18	0.21	0.901427368	0.83693924	0.654286966	0.977537127	0.015487338	0.729464307	0.181301016	0.473633015	0.3807761	0.189667462
31	FALSE	High	LVEAEEEEEEDAESAQEEQGER	[K].LVEAEEEEEEDAESAQEEQGER.[G]	1xTMTpro [N-Term]; 1xPhospho [S14(100)]	1xTMTpro [N-Term]; 1xPhospho [S14(100)]	3.35072e-11	5.34993e-05	1	1	10	TGGT1_210830	TGGT1_210830-t26_1-p1 [754-775]	TGGT1_210830-t26_1-p1 1xPhospho [S767(100)]	TGGT1_210830-t26_1-p1 1xPhospho [S767(100)]	transcript=TGGT1_210830-t26_1 | gene=TGGT1_210830 | organism=Toxoplasma_gondii_GT1 | gene_product=RIO domain-containing protein [Source:UniProtKB/TrEMBL;Acc:S7VTG6] | transcript_product=RIO1 family protein | location=TGGT1_chrIV:1952686-1957204(+) | protein_length=1015 | sequence_SO=chromosome | SO=protein_coding_gene | is_pseudo=false	0	2919.22236	22	0.96	1.155	0.95	0.926	0.889	1.07	0.88	1.104	0.739	0.849	-0.06	0.21	-0.07	-0.11	-0.17	0.1	-0.18	0.14	-0.44	-0.24	0.897423809	0.065740247	0.797121275	0.750615735	0.322373304	0.792718419	0.145619892	0.506850393	0.275114744	0.050716139
32	FALSE	High	LTNAPSEHEAR	[R].LTNAPSEHEAR.[G]	1xTMTpro [N-Term]; 1xPhospho [S6(100)]	1xTMTpro [N-Term]; 1xPhospho [T2(0); S6(100)]	0.000129867	5.34993e-05	1	1	5	TGGT1_273800	TGGT1_273800-t26_1-p1 [1165-1175]	TGGT1_273800-t26_1-p1 1xPhospho [T1166(0); S1170(100)]	TGGT1_273800-t26_1-p1 1xPhospho [S1170(100)]	transcript=TGGT1_273800-t26_1 | gene=TGGT1_273800 | organism=Toxoplasma_gondii_GT1 | gene_product=WD_REPEATS_REGION domain-containing protein [Source:UniProtKB/TrEMBL;Acc:S7V3G9] | transcript_product=WD domain, G-beta repeat-containing protein | location=TGGT1_chrVIII:3241752-3255404(+) | protein_length=3633 | sequence_SO=chromosome | SO=protein_coding_gene | is_pseudo=false	0	1608.77022	11	1.006	0.928	0.623	1.045	1.051	0.969	0.651	1.245	0.97	0.971	0.01	-0.11	-0.68	0.06	0.07	-0.04	-0.62	0.32	-0.04	-0.04	0.983953855	0.55440579	0.374440395	0.911975887	0.691470412	0.913507906	0.000320791	0.216322754	0.499830936	0.754853434
33	FALSE	High	LTNQPALSFVGEHAK	[R].LTNQPALSFVGEHAK.[A]	1xTMTpro [K15]; 1xTMTpro [N-Term]; 1xPhospho [S8(100)]	1xTMTpro [K15]; 1xTMTpro [N-Term]; 1xPhospho [T2(0); S8(100)]	8.16571e-10	5.34993e-05	1	1	1	TGGT1_248340	TGGT1_248340-t26_1-p1 [182-196]	TGGT1_248340-t26_1-p1 1xPhospho [T183(0); S189(100)]	TGGT1_248340-t26_1-p1 1xPhospho [S189(100)]	transcript=TGGT1_248340-t26_1 | gene=TGGT1_248340 | organism=Toxoplasma_gondii_GT1 | gene_product=GTP-binding nuclear protein [Source:UniProtKB/TrEMBL;Acc:S7V0L0] | transcript_product=GTP-binding nuclear protein ran/tc4 | location=TGGT1_chrXII:3749189-3752256(+) | protein_length=229 | sequence_SO=chromosome | SO=protein_coding_gene | is_pseudo=false	0	2300.22955	15	0.938	1.082	0.93	1.114	1.045	1.205	1.036	1.211	1.073	1.005	-0.09	0.11	-0.1	0.16	0.06	0.27	0.05	0.28	0.1	0.01	0.298240536	0.222501735	0.312675885	0.546774054	0.719017084	0.304008283	0.753534297	0.03213174	0.498355811	0.978832739
38	FALSE	High	LTPSDTYPTGHLDGQLR	[R].LTPSDTYPTGHLDGQLR.[G]	1xTMTpro [N-Term]; 1xPhospho [T2(100)]	1xTMTpro [N-Term]; 1xPhospho [T2(100); S4(0); T6(0); Y7(0); T9(0)]	1.97916e-05	5.34993e-05	1	1	1	TGGT1_244500	TGGT1_244500-t26_1-p1 [288-304]	TGGT1_244500-t26_1-p1 1xPhospho [T289(100); S291(0); T293(0); Y294(0); T296(0)]	TGGT1_244500-t26_1-p1 1xPhospho [T289(100)]	transcript=TGGT1_244500-t26_1 | gene=TGGT1_244500 | organism=Toxoplasma_gondii_GT1 | gene_product=Tubulin-tyrosine ligase family protein [Source:UniProtKB/TrEMBL;Acc:S7UFX3] | transcript_product=Tubulin-tyrosine ligase family protein | location=TGGT1_chrVI:3224108-3234719(-) | protein_length=2376 | sequence_SO=chromosome | SO=protein_coding_gene | is_pseudo=false	0	2255.10284	17	0.743	0.634	0.591	1.374	1.021	0.871	0.812	0.82	0.974	0.964	-0.43	-0.66	-0.76	0.46	0.03	-0.2	-0.3	-0.29	-0.04	-0.05	0.645520159	0.140562843	0.366131102	0.607758639	0.605337578	0.758494934	0.30524245	0.236882851	0.440364671	0.915722822
40	FALSE	High	LTPTSQQLPTPTR	[R].LTPTSQQLPTPTR.[S]	1xTMTpro [N-Term]; 1xPhospho [T2(100)]	1xTMTpro [N-Term]; 1xPhospho [T2(100); T4(0); S5(0); T10(0); T12(0)]	3.12057e-07	5.34993e-05	1	1	4	TGGT1_310000	TGGT1_310000-t26_1-p1 [664-676]	TGGT1_310000-t26_1-p1 1xPhospho [T665(100); T667(0); S668(0); T673(0); T675(0)]	TGGT1_310000-t26_1-p1 1xPhospho [T665(100)]	transcript=TGGT1_310000-t26_1 | gene=TGGT1_310000 | organism=Toxoplasma_gondii_GT1 | gene_product=Putative membrane protein [Source:UniProtKB/TrEMBL;Acc:S7UTA7] | transcript_product=putative membrane protein | location=TGGT1_chrXI:960190-965833(+) | protein_length=719 | sequence_SO=chromosome | SO=protein_coding_gene | is_pseudo=false	0	1823.95875	13	0.939	1.005	1.081	1.1	1.032	1.106	1.189	1.029	1.292	1.167	-0.09	0.01	0.11	0.14	0.05	0.14	0.25	0.04	0.37	0.22	0.675241023	0.913419628	0.07818399	0.604267633	0.917912128	0.48325241	0.438260461	0.728019647	0.006667229	0.483873309
43	FALSE	High	LTQVDVPSTFPAQVEEEEDLKASAR	[K].LTQVDVPSTFPAQVEEEEDLKASAR.[H]	1xTMTpro [K21]; 1xTMTpro [N-Term]; 1xPhospho [S23(100)]	1xTMTpro [K21]; 1xTMTpro [N-Term]; 1xPhospho [T2(0); S8(0); T9(0); S23(100)]	7.50657e-07	5.34993e-05	1	1	1	TGGT1_246720	TGGT1_246720-t26_1-p1 [410-434]	TGGT1_246720-t26_1-p1 1xPhospho [T411(0); S417(0); T418(0); S432(100)]	TGGT1_246720-t26_1-p1 1xPhospho [S432(100)]	transcript=TGGT1_246720-t26_1 | gene=TGGT1_246720 | organism=Toxoplasma_gondii_GT1 | gene_product=hypothetical protein | transcript_product=hypothetical protein | location=TGGT1_chrXII:2874731-2876239(+) | protein_length=502 | sequence_SO=chromosome | SO=protein_coding_gene | is_pseudo=false	1	3447.75402	25	0.975	0.585	0.558	1.033	1.007	0.605	0.576	0.957	0.561	0.564	-0.04	-0.77	-0.84	0.05	0.01	-0.73	-0.8	-0.06	-0.83	-0.83	0.678466779	0.319320698	0.343411401	0.753200436	0.963313834	0.255886218	0.289632641	0.703318792	0.223997063	0.223876202
46	FALSE	High	LTSLEDSTSHGPPDGVADQHVALK	[R].LTSLEDSTSHGPPDGVADQHVALK.[L]	1xTMTpro [K24]; 1xTMTpro [N-Term]; 1xPhospho [S/T]	1xTMTpro [K24]; 1xTMTpro [N-Term]; 1xPhospho [T2(0); S3(0); S7(33.3); T8(33.3); S9(33.3)]	1.04987e-08	5.34993e-05	1	1	2	TGGT1_273800	TGGT1_273800-t26_1-p1 [3086-3109]			transcript=TGGT1_273800-t26_1 | gene=TGGT1_273800 | organism=Toxoplasma_gondii_GT1 | gene_product=WD_REPEATS_REGION domain-containing protein [Source:UniProtKB/TrEMBL;Acc:S7V3G9] | transcript_product=WD domain, G-beta repeat-containing protein | location=TGGT1_chrVIII:3241752-3255404(+) | protein_length=3633 | sequence_SO=chromosome | SO=protein_coding_gene | is_pseudo=false	0	3162.59639	24	1.115	1.119	1.032	0.917	1.022	1.027	0.947	0.938	0.878	0.918	0.16	0.16	0.05	-0.12	0.03	0.04	-0.08	-0.09	-0.19	-0.12	0.665087493	0.045144507	0.497142713	0.635243612	0.74815216	0.869118073	0.687442448	0.612380526	0.102437508	0.631703218
48	FALSE	High	LTVPACTNKDDEEETLVGETAR	[K].LTVPACTNKDDEEETLVGETAR.[E]	1xMethylthio [C6]; 1xTMTpro [K9]; 1xTMTpro [N-Term]; 1xPhospho [T15(100)]	1xMethylthio [C6]; 1xTMTpro [K9]; 1xTMTpro [N-Term]; 1xPhospho [T2(0); T7(0); T15(100); T20(0)]	0.000281555	5.34993e-05	1	1	1	TGGT1_315140	TGGT1_315140-t26_1-p1 [1090-1111]	TGGT1_315140-t26_1-p1 1xMethylthio [C1095]; 1xPhospho [T1091(0); T1096(0); T1104(100); T1109(0)]	TGGT1_315140-t26_1-p1 1xMethylthio [C1095]; 1xPhospho [T1104(100)]	transcript=TGGT1_315140-t26_1 | gene=TGGT1_315140 | organism=Toxoplasma_gondii_GT1 | gene_product=WD_REPEATS_REGION domain-containing protein [Source:UniProtKB/TrEMBL;Acc:S7UMA9] | transcript_product=WD domain, G-beta repeat-containing protein | location=TGGT1_chrXI:4459459-4466175(-) | protein_length=1462 | sequence_SO=chromosome | SO=protein_coding_gene | is_pseudo=false	1	3125.50275	22	1.219	0.936	1.029	0.928	1.132	0.868	0.955	1.083	1.028	1.061	0.29	-0.1	0.04	-0.11	0.18	-0.2	-0.07	0.11	0.04	0.09	0.029044971	0.400405792	0.866160527	0.310635444	0.238554352	0.354992431	0.834896363	0.747769261	0.609952261	0.74018717
52	FALSE	High	LVADVLSEDENDEEPESQGK	[K].LVADVLSEDENDEEPESQGK.[R]	1xTMTpro [K20]; 1xTMTpro [N-Term]; 1xPhospho [S7(100)]	1xTMTpro [K20]; 1xTMTpro [N-Term]; 1xPhospho [S7(100); S17(0)]	2.38632e-09	5.34993e-05	1	1	2	TGGT1_291090	TGGT1_291090-t26_1-p1 [644-663]	TGGT1_291090-t26_1-p1 1xPhospho [S650(100); S660(0)]	TGGT1_291090-t26_1-p1 1xPhospho [S650(100)]	transcript=TGGT1_291090-t26_1 | gene=TGGT1_291090 | organism=Toxoplasma_gondii_GT1 | gene_product=SWI2/SNF2-containing protein [Source:UniProtKB/TrEMBL;Acc:S7UQD5] | transcript_product=SWI2/SNF2-containing protein | location=TGGT1_chrIX:3921554-3935307(+) | protein_length=2045 | sequence_SO=chromosome | SO=protein_coding_gene | is_pseudo=false	0	2891.36908	20	1.081	0.98	1.104	0.856	0.926	0.839	0.946	0.852	0.874	0.72	0.11	-0.03	0.14	-0.22	-0.11	-0.25	-0.08	-0.23	-0.19	-0.47	0.783969564	0.840247035	0.609064143	0.007046519	0.788972094	0.278490849	0.761840617	0.01131661	0.464455366	0.40826768
53	FALSE	High	IVDDITADQENDESGKSDESDADKAESR	[K].IVDDITADQENDESGKSDESDADKAESR.[E]	2xTMTpro [K16; K24]; 1xTMTpro [N-Term]; 3xPhospho [S14(99.3); S17(99.3); S20(100)]	2xTMTpro [K16; K24]; 1xTMTpro [N-Term]; 3xPhospho [T6(1.5); S14(99.3); S17(99.3); S20(100); S27(0)]	2.72638e-07	5.34993e-05	1	1	2	TGGT1_216410	TGGT1_216410-t26_1-p1 [59-86]	TGGT1_216410-t26_1-p1 3xPhospho [T64(1.5); S72(99.3); S75(99.3); S78(100); S85(0)]	TGGT1_216410-t26_1-p1 3xPhospho [S72(99.3); S75(99.3); S78(100)]	transcript=TGGT1_216410-t26_1 | gene=TGGT1_216410 | organism=Toxoplasma_gondii_GT1 | gene_product=hypothetical protein | transcript_product=hypothetical protein | location=TGGT1_chrXI:6088277-6089486(+) | protein_length=188 | sequence_SO=chromosome | SO=protein_coding_gene | is_pseudo=false	2	4191.83493	28	0.719	0.885	0.704	1.498	1.077	1.326	1.055	1.26	0.927	1.315	-0.48	-0.18	-0.51	0.58	0.11	0.41	0.08	0.33	-0.11	0.4	0.090621933	0.731650154	0.199792932	0.019423714	0.282084216	0.472408363	0.690493016	0.480057885	0.875154763	0.102406017
55	FALSE	High	LVDLEQEVELAQSPTHFIHVR	[K].LVDLEQEVELAQSPTHFIHVR.[S]	1xTMTpro [N-Term]; 1xPhospho [S13(99.5)]	1xTMTpro [N-Term]; 1xPhospho [S13(99.5); T15(0.5)]	8.59188e-07	5.34993e-05	1	1	1	TGGT1_313480	TGGT1_313480-t26_1-p1 [157-177]	TGGT1_313480-t26_1-p1 1xPhospho [S169(99.5); T171(0.5)]	TGGT1_313480-t26_1-p1 1xPhospho [S169(99.5)]	transcript=TGGT1_313480-t26_1 | gene=TGGT1_313480 | organism=Toxoplasma_gondii_GT1 | gene_product=hypothetical protein | transcript_product=hypothetical protein | location=TGGT1_chrXI:3385333-3400705(+) | protein_length=1381 | sequence_SO=chromosome | SO=protein_coding_gene | is_pseudo=false	0	2844.46163	21	0.933	1.225	1.074	0.894	0.835	1.096	0.961	1.165	0.959	1.036	-0.1	0.29	0.1	-0.16	-0.26	0.13	-0.06	0.22	-0.06	0.05	0.860272514	0.42511726	0.868926376	0.842977758	0.402681747	0.800201787	0.757681553	0.742231877	0.916176509	0.87923867
57	FALSE	High	LVDRPGLTEDEIEEIR	[R].LVDRPGLTEDEIEEIR.[E]	1xTMTpro [N-Term]; 1xPhospho [T8(100)]	1xTMTpro [N-Term]; 1xPhospho [T8(100)]	3.3018e-05	5.34993e-05	1	1	1	TGGT1_250340	TGGT1_250340-t26_1-p1 [17-32]	TGGT1_250340-t26_1-p1 1xPhospho [T24(100)]	TGGT1_250340-t26_1-p1 1xPhospho [T24(100)]	transcript=TGGT1_250340-t26_1 | gene=TGGT1_250340 | organism=Toxoplasma_gondii_GT1 | gene_product=Centrin 2 [Source:UniProtKB/TrEMBL;Acc:S7V0C6] | transcript_product=centrin 2 | location=TGGT1_chrXII:4993747-4995535(-) | protein_length=170 | sequence_SO=chromosome | SO=protein_coding_gene | is_pseudo=false	0	2268.14437	16	1.276	1.039	1.254	0.933	1.191	0.97	1.171	0.999	1.139	1.097	0.35	0.06	0.33	-0.1	0.25	-0.04	0.23	0	0.19	0.13	0.453988903	0.808176938	0.247507702	0.299071952	0.501738507	0.877895733	0.223805441	0.992362231	0.040871837	0.645752261
58	FALSE	High	LTSGSQDSEKAETGENGEKEEAAADR	[R].LTSGSQDSEKAETGENGEKEEAAADR.[G]	2xTMTpro [K10; K19]; 1xTMTpro [N-Term]; 2xPhospho [S8(100); S/T]	2xTMTpro [K10; K19]; 1xTMTpro [N-Term]; 2xPhospho [T2(0.4); S3(49.8); S5(49.8); S8(100); T13(0)]	2.88515e-06	5.34993e-05	1	1	1	TGGT1_307010	TGGT1_307010-t26_1-p1 [1034-1059]	TGGT1_307010-t26_1-p1 2xPhospho [T1035(0.4); S1036(49.8); S1038(49.8); S1041(100); T1046(0)]	TGGT1_307010-t26_1-p1 2xPhospho [S1041(100); S/T]	transcript=TGGT1_307010-t26_1 | gene=TGGT1_307010 | organism=Toxoplasma_gondii_GT1 | gene_product=Histone lysine demethylase JMJC1/KDM5D/JARID1D [Source:UniProtKB/TrEMBL;Acc:S7USY7] | transcript_product=histone lysine demethylase JMJC1/KDM5D/JARID1D | location=TGGT1_chrXI:103598-109319(+) | protein_length=1298 | sequence_SO=chromosome | SO=protein_coding_gene | is_pseudo=false	2	3781.76228	26	0.99	0.694	1.021	1.045	1.035	0.726	1.067	0.762	0.701	0.825	-0.01	-0.53	0.03	0.06	0.05	-0.46	0.09	-0.39	-0.51	-0.28	0.940937326	0.294334374	0.866838008	0.690702562	0.382497856	0.189190088	0.137290021	0.050639596	0.317279478	0.479910705
60	FALSE	High	LVSGVVATQGEAR	[R].LVSGVVATQGEAR.[I]	1xTMTpro [N-Term]; 1xPhospho [S3(100)]	1xTMTpro [N-Term]; 1xPhospho [S3(100); T8(0)]	2.12283e-07	5.34993e-05	1	1	28	TGGT1_231630	TGGT1_231630-t26_1-p1 [30-42]	TGGT1_231630-t26_1-p1 1xPhospho [S32(100); T37(0)]	TGGT1_231630-t26_1-p1 1xPhospho [S32(100)]	transcript=TGGT1_231630-t26_1 | gene=TGGT1_231630 | organism=Toxoplasma_gondii_GT1 | gene_product=Alveolin domain containing intermediate filament IMC4 [Source:UniProtKB/TrEMBL;Acc:A0A125YPY9] | transcript_product=alveolin domain containing intermediate filament IMC4 | location=TGGT1_chrVIII:1508307-1510463(-) | protein_length=452 | sequence_SO=chromosome | SO=protein_coding_gene | is_pseudo=false	0	1670.87977	13	0.954	0.81	0.912	1.038	0.991	0.841	0.947	0.927	0.857	0.972	-0.07	-0.3	-0.13	0.05	-0.01	-0.25	-0.08	-0.11	-0.22	-0.04	0.707137176	0.247711769	0.181330667	0.087051009	0.933697326	0.309433461	0.241780147	0.609987048	0.1397827	0.735971696
61	FALSE	High	IVSKPTHSLGESSK	[K].IVSKPTHSLGESSK.[L]	2xTMTpro [K4; K14]; 1xTMTpro [N-Term]; 1xPhospho [S12(99.7)]	2xTMTpro [K4; K14]; 1xTMTpro [N-Term]; 1xPhospho [S3(0); T6(0); S8(0); S12(99.7); S13(0.4)]	0.000220022	5.34993e-05	1	1	3	TGGT1_245640	TGGT1_245640-t26_1-p1 [104-117]	TGGT1_245640-t26_1-p1 1xPhospho [S106(0); T109(0); S111(0); S115(99.7); S116(0.4)]	TGGT1_245640-t26_1-p1 1xPhospho [S115(99.7)]	transcript=TGGT1_245640-t26_1 | gene=TGGT1_245640 | organism=Toxoplasma_gondii_GT1 | gene_product=hypothetical protein | transcript_product=hypothetical protein | location=TGGT1_chrXII:2379517-2382152(-) | protein_length=416 | sequence_SO=chromosome | SO=protein_coding_gene | is_pseudo=false	0	2462.3836	14	1.047	1.352	1.105	0.765	0.801	1.035	0.845	1.212	1.94	2.766	0.07	0.44	0.14	-0.39	-0.32	0.05	-0.24	0.28	0.96	1.47	0.533171254	0.491022862	0.637906354	0.562070655	0.660707654	0.481459894	0.503271847	0.411843712	0.46624197	0.35665903
62	FALSE	High	MAQASTSK	[R].MAQASTSK.[S]	1xTMTpro [K8]; 1xTMTpro [N-Term]; 1xPhospho [S7(100)]	1xTMTpro [K8]; 1xTMTpro [N-Term]; 1xPhospho [S5(0); T6(0); S7(100)]	2.49134e-05	5.34993e-05	1	1	4	TGGT1_283710	TGGT1_283710-t26_1-p1 [328-335]	TGGT1_283710-t26_1-p1 1xPhospho [S332(0); T333(0); S334(100)]	TGGT1_283710-t26_1-p1 1xPhospho [S334(100)]	transcript=TGGT1_283710-t26_1 | gene=TGGT1_283710 | organism=Toxoplasma_gondii_GT1 | gene_product=TLC domain-containing protein [Source:UniProtKB/TrEMBL;Acc:A0A125YW31] | transcript_product=longevity-assurance protein (LAG1) domain-containing protein | location=TGGT1_chrV:2855033-2858762(-) | protein_length=342 | sequence_SO=chromosome | SO=protein_coding_gene | is_pseudo=false	0	1511.77845	8	1.066	1.102	0.95	1.051	1.12	1.158	0.998	1.051	1.006	0.817	0.09	0.14	-0.07	0.07	0.16	0.21	0	0.07	0.01	-0.29	0.447394217	0.20663206	0.557259155	0.559279881	0.501341284	0.358047238	0.495605433	0.398193856	0.940862732	0.110016444
63	FALSE	High	MAQASTSK	[R].MAQASTSK.[S]	1xOxidation [M1]; 1xTMTpro [K8]; 1xTMTpro [N-Term]; 1xPhospho [S7(100)]	1xOxidation [M1]; 1xTMTpro [K8]; 1xTMTpro [N-Term]; 1xPhospho [S5(0); T6(0); S7(100)]	1.79222e-05	5.34993e-05	1	1	5	TGGT1_283710	TGGT1_283710-t26_1-p1 [328-335]	TGGT1_283710-t26_1-p1 1xPhospho [S332(0); T333(0); S334(100)]	TGGT1_283710-t26_1-p1 1xPhospho [S334(100)]	transcript=TGGT1_283710-t26_1 | gene=TGGT1_283710 | organism=Toxoplasma_gondii_GT1 | gene_product=TLC domain-containing protein [Source:UniProtKB/TrEMBL;Acc:A0A125YW31] | transcript_product=longevity-assurance protein (LAG1) domain-containing protein | location=TGGT1_chrV:2855033-2858762(-) | protein_length=342 | sequence_SO=chromosome | SO=protein_coding_gene | is_pseudo=false	0	1527.77337	8	0.909	0.913	0.671	1.181	1.073	1.078	0.792	1.012	0.747	0.824	-0.14	-0.13	-0.58	0.24	0.1	0.11	-0.34	0.02	-0.42	-0.28	0.394853995	0.229332787	0.051900212	0.523554983	0.638416191	0.696171446	0.356638707	0.935630716	0.312308808	0.212901561
64	FALSE	High	MAQASTSKSDSK	[R].MAQASTSKSDSK.[K]	2xTMTpro [K8; K12]; 1xTMTpro [N-Term]; 1xPhospho [S11(100)]	2xTMTpro [K8; K12]; 1xTMTpro [N-Term]; 1xPhospho [S5(0); T6(0); S7(0); S9(0); S11(100)]	4.92195e-08	5.34993e-05	1	1	6	TGGT1_283710	TGGT1_283710-t26_1-p1 [328-339]	TGGT1_283710-t26_1-p1 1xPhospho [S332(0); T333(0); S334(0); S336(0); S338(100)]	TGGT1_283710-t26_1-p1 1xPhospho [S338(100)]	transcript=TGGT1_283710-t26_1 | gene=TGGT1_283710 | organism=Toxoplasma_gondii_GT1 | gene_product=TLC domain-containing protein [Source:UniProtKB/TrEMBL;Acc:A0A125YW31] | transcript_product=longevity-assurance protein (LAG1) domain-containing protein | location=TGGT1_chrV:2855033-2858762(-) | protein_length=342 | sequence_SO=chromosome | SO=protein_coding_gene | is_pseudo=false	1	2233.17156	12	1.163	0.982	1.137	0.995	1.157	0.977	1.131	0.982	1.064	1.188	0.22	-0.03	0.18	-0.01	0.21	-0.03	0.18	-0.03	0.09	0.25	0.253383902	0.671819241	0.70943029	0.98431661	0.512028584	0.918520123	0.226830041	0.874922798	0.54565256	0.24515105
65	FALSE	High	MAQASTSKSDSK	[R].MAQASTSKSDSK.[K]	1xOxidation [M1]; 2xTMTpro [K8; K12]; 1xTMTpro [N-Term]; 1xPhospho [S7(99.7)]	1xOxidation [M1]; 2xTMTpro [K8; K12]; 1xTMTpro [N-Term]; 1xPhospho [S5(0); T6(0.1); S7(99.7); S9(0.1); S11(0)]	6.79702e-07	5.34993e-05	1	1	4	TGGT1_283710	TGGT1_283710-t26_1-p1 [328-339]	TGGT1_283710-t26_1-p1 1xPhospho [S332(0); T333(0.1); S334(99.7); S336(0.1); S338(0)]	TGGT1_283710-t26_1-p1 1xPhospho [S334(99.7)]	transcript=TGGT1_283710-t26_1 | gene=TGGT1_283710 | organism=Toxoplasma_gondii_GT1 | gene_product=TLC domain-containing protein [Source:UniProtKB/TrEMBL;Acc:A0A125YW31] | transcript_product=longevity-assurance protein (LAG1) domain-containing protein | location=TGGT1_chrV:2855033-2858762(-) | protein_length=342 | sequence_SO=chromosome | SO=protein_coding_gene | is_pseudo=false	1	2249.16648	12	1.261	1.074	0.968	1.109	1.399	1.191	1.074	1.03	1.048	1.26	0.33	0.1	-0.05	0.15	0.48	0.25	0.1	0.04	0.07	0.33	0.420752004	0.837978523	0.932394388	0.825576157	0.325852196	0.319787695	0.462525171	0.900411346	0.811550631	0.252159006
67	FALSE	High	MASEAAAAR	[R].MASEAAAAR.[R]	1xTMTpro [N-Term]; 1xPhospho [S3(100)]	1xTMTpro [N-Term]; 1xPhospho [S3(100)]	0.000371221	5.34993e-05	1	1	4	TGGT1_289100	TGGT1_289100-t26_1-p1 [165-173]	TGGT1_289100-t26_1-p1 1xPhospho [S167(100)]	TGGT1_289100-t26_1-p1 1xPhospho [S167(100)]	transcript=TGGT1_289100-t26_1 | gene=TGGT1_289100 | organism=Toxoplasma_gondii_GT1 | gene_product=hypothetical protein | transcript_product=hypothetical protein | location=TGGT1_chrIX:2793313-2802752(+) | protein_length=698 | sequence_SO=chromosome | SO=protein_coding_gene | is_pseudo=false	0	1261.5931	9	1.126	1.392	1.361	0.874	0.984	1.216	1.189	3.307	5.697	4.269	0.17	0.48	0.44	-0.19	-0.02	0.28	0.25	1.73	2.51	2.09	0.579090161	0.520539885	0.500589468	0.362236981	0.956138435	0.733484738	0.737363968	0.11361716	0.06942928	0.120280347
68	FALSE	High	MASGSEANEYGLFEVSR	[R].MASGSEANEYGLFEVSR.[H]	1xTMTpro [N-Term]; 1xPhospho [S3(100)]	1xTMTpro [N-Term]; 1xPhospho [S3(100); S5(0); Y10(0); S16(0)]	1.40857e-08	5.34993e-05	1	1	1	TGGT1_268680	TGGT1_268680-t26_1-p1 [509-525]	TGGT1_268680-t26_1-p1 1xPhospho [S511(100); S513(0); Y518(0); S524(0)]	TGGT1_268680-t26_1-p1 1xPhospho [S511(100)]	transcript=TGGT1_268680-t26_1 | gene=TGGT1_268680 | organism=Toxoplasma_gondii_GT1 | gene_product=hypothetical protein | transcript_product=hypothetical protein | location=TGGT1_chrVIII:6366432-6369098(-) | protein_length=888 | sequence_SO=chromosome | SO=protein_coding_gene | is_pseudo=false	0	2231.00108	17	0.992	0.855	1.063	1.132	1.123	0.968	1.203	1.351	1.171	1.214	-0.01	-0.23	0.09	0.18	0.17	-0.05	0.27	0.43	0.23	0.28	0.932564889	0.283460755	0.208381652	0.43894328	0.629357938	0.884063177	0.373086971	0.391493596	0.234918652	0.490578403
71	FALSE	High	MASVPVNGVTTVPVEGGPSR	[R].MASVPVNGVTTVPVEGGPSR.[K]	1xTMTpro [N-Term]; 1xPhospho [S3(100)]	1xTMTpro [N-Term]; 1xPhospho [S3(100); T10(0); T11(0); S19(0)]	2.52117e-05	5.34993e-05	1	1	2	TGGT1_311230	TGGT1_311230-t26_1-p1 [3250-3269]	TGGT1_311230-t26_1-p1 1xPhospho [S3252(100); T3259(0); T3260(0); S3268(0)]	TGGT1_311230-t26_1-p1 1xPhospho [S3252(100)]	transcript=TGGT1_311230-t26_1 | gene=TGGT1_311230 | organism=Toxoplasma_gondii_GT1 | gene_product=hypothetical protein | transcript_product=hypothetical protein | location=TGGT1_chrXI:1844321-1862670(+) | protein_length=4603 | sequence_SO=chromosome | SO=protein_coding_gene | is_pseudo=false	0	2338.17971	20	0.963	0.793	0.869	1.317	1.268	1.045	1.144	1.037	1.124	1.268	-0.05	-0.33	-0.2	0.4	0.34	0.06	0.19	0.05	0.17	0.34	0.691410431	0.378878063	0.444565031	0.257081497	0.428812223	0.898563231	0.669553335	0.860981782	0.574127806	0.543423306
72	FALSE	High	MASVPVNGVTTVPVEGGPSR	[R].MASVPVNGVTTVPVEGGPSR.[K]	1xOxidation [M1]; 1xTMTpro [N-Term]; 1xPhospho [S3(100)]	1xOxidation [M1]; 1xTMTpro [N-Term]; 1xPhospho [S3(100); T10(0); T11(0); S19(0)]	2.40098e-07	5.34993e-05	1	1	3	TGGT1_311230	TGGT1_311230-t26_1-p1 [3250-3269]	TGGT1_311230-t26_1-p1 1xPhospho [S3252(100); T3259(0); T3260(0); S3268(0)]	TGGT1_311230-t26_1-p1 1xPhospho [S3252(100)]	transcript=TGGT1_311230-t26_1 | gene=TGGT1_311230 | organism=Toxoplasma_gondii_GT1 | gene_product=hypothetical protein | transcript_product=hypothetical protein | location=TGGT1_chrXI:1844321-1862670(+) | protein_length=4603 | sequence_SO=chromosome | SO=protein_coding_gene | is_pseudo=false	0	2354.17463	20	0.968	1.142	1.126	1.095	1.06	1.251	1.232	1.28	1.521	1.332	-0.05	0.19	0.17	0.13	0.08	0.32	0.3	0.36	0.61	0.41	0.798912406	0.081828149	0.250621634	0.320621473	0.4442436	0.092572611	0.00247453	0.08383674	0.015640242	0.213904598
73	FALSE	High	MATAAVLPPEAR	[R].MATAAVLPPEAR.[A]	1xTMTpro [N-Term]; 1xPhospho [T3(100)]	1xTMTpro [N-Term]; 1xPhospho [T3(100)]	9.2824e-09	5.34993e-05	1	1	5	TGGT1_259200B	TGGT1_259200B-t26_1-p1 [75-86]	TGGT1_259200B-t26_1-p1 1xPhospho [T77(100)]	TGGT1_259200B-t26_1-p1 1xPhospho [T77(100)]	transcript=TGGT1_259200B-t26_1 | gene=TGGT1_259200B | organism=Toxoplasma_gondii_GT1 | gene_product=Na+/H+ exchanger NHE1 [Source:UniProtKB/TrEMBL;Acc:S7WEL3] | transcript_product=Na+/H+ exchanger NHE1 | location=TGGT1_chrVIIb:2842786-2849857(-) | protein_length=1450 | sequence_SO=chromosome | SO=protein_coding_gene | is_pseudo=false	0	1610.82965	12	1.601	1.532	1.575	1.097	1.755	1.681	1.727	1.563	1.543	1.554	0.68	0.62	0.66	0.13	0.81	0.75	0.79	0.64	0.63	0.64	0.266355248	0.065865013	0.177857678	0.048058455	0.219609806	0.045717938	0.141296423	0.016347527	0.033773132	0.177206651
74	FALSE	High	MALPSPTSVSFPHGGR	[R].MALPSPTSVSFPHGGR.[T]	1xOxidation [M1]; 1xTMTpro [N-Term]; 1xPhospho [S5(100)]	1xOxidation [M1]; 1xTMTpro [N-Term]; 1xPhospho [S5(100); T7(0); S8(0); S10(0)]	3.11128e-06	5.34993e-05	1	1	2	TGGT1_297120	TGGT1_297120-t26_1-p1 [691-706]	TGGT1_297120-t26_1-p1 1xPhospho [S695(100); T697(0); S698(0); S700(0)]	TGGT1_297120-t26_1-p1 1xPhospho [S695(100)]	transcript=TGGT1_297120-t26_1 | gene=TGGT1_297120 | organism=Toxoplasma_gondii_GT1 | gene_product=hypothetical protein | transcript_product=hypothetical protein | location=TGGT1_chrII:1525947-1530326(+) | protein_length=760 | sequence_SO=chromosome | SO=protein_coding_gene | is_pseudo=false	0	2040.98973	16	1.03	1.822	1.371	0.964	0.993	1.757	1.322	1.256	1.871	1.592	0.04	0.87	0.46	-0.05	-0.01	0.81	0.4	0.33	0.9	0.67	0.932374074	0.300030366	0.461983579	0.910111033	0.826943483	0.055306661	0.053566042	0.258536085	0.134782257	0.033261536
77	FALSE	High	MATTPWSILNAPQR	[R].MATTPWSILNAPQR.[L]	1xOxidation [M1]; 1xTMTpro [N-Term]; 1xPhospho [T3(100)]	1xOxidation [M1]; 1xTMTpro [N-Term]; 1xPhospho [T3(100); T4(0); S7(0)]	0.000141637	5.34993e-05	1	1	2	TGGT1_277870	TGGT1_277870-t26_1-p1 [509-522]	TGGT1_277870-t26_1-p1 1xPhospho [T511(100); T512(0); S515(0)]	TGGT1_277870-t26_1-p1 1xPhospho [T511(100)]	transcript=TGGT1_277870-t26_1 | gene=TGGT1_277870 | organism=Toxoplasma_gondii_GT1 | gene_product=hypothetical protein | transcript_product=hypothetical protein | location=TGGT1_chrXII:6373155-6378249(+) | protein_length=524 | sequence_SO=chromosome | SO=protein_coding_gene | is_pseudo=false	0	1985.98391	14	1.019	1.632	1.4	1.198	1.22	1.954	1.677	1.749	2.204	2.07	0.03	0.71	0.49	0.26	0.29	0.97	0.75	0.81	1.14	1.05	0.970096543	0.137409022	0.346734373	0.148086561	0.678043357	0.061231012	0.192518782	0.158067368	0.037355792	0.008709648
78	FALSE	High	MAVTLTEQSHPTSGK	[R].MAVTLTEQSHPTSGK.[N]	1xTMTpro [K15]; 1xTMTpro [N-Term]; 1xPhospho [T4(100)]	1xTMTpro [K15]; 1xTMTpro [N-Term]; 1xPhospho [T4(100); T6(0); S9(0); T12(0); S13(0)]	7.80821e-11	5.34993e-05	1	1	7	TGGT1_278660	TGGT1_278660-t26_1-p1 [163-177]	TGGT1_278660-t26_1-p1 1xPhospho [T166(100); T168(0); S171(0); T174(0); S175(0)]	TGGT1_278660-t26_1-p1 1xPhospho [T166(100)]	transcript=TGGT1_278660-t26_1 | gene=TGGT1_278660 | organism=Toxoplasma_gondii_GT1 | gene_product=Cation_ATPase_N domain-containing protein [Source:UniProtKB/TrEMBL;Acc:S7UZZ0] | transcript_product=putative P-type ATPase4 | location=TGGT1_chrXII:5863040-5875230(+) | protein_length=1338 | sequence_SO=chromosome | SO=protein_coding_gene | is_pseudo=false	0	2275.16491	15	1.263	1.587	1.44	0.906	1.145	1.439	1.306	1.066	1.24	1.04	0.34	0.67	0.53	-0.14	0.19	0.52	0.38	0.09	0.31	0.06	0.275053155	0.265401003	0.345335995	0.60437506	0.678941706	0.480064436	0.591595438	0.48762751	0.283614877	0.769157137
79	FALSE	High	MAVTLTEQSHPTSGK	[R].MAVTLTEQSHPTSGK.[N]	1xOxidation [M1]; 1xTMTpro [K15]; 1xTMTpro [N-Term]; 1xPhospho [T4(100)]	1xOxidation [M1]; 1xTMTpro [K15]; 1xTMTpro [N-Term]; 1xPhospho [T4(100); T6(0); S9(0); T12(0); S13(0)]	3.47382e-07	5.34993e-05	1	1	5	TGGT1_278660	TGGT1_278660-t26_1-p1 [163-177]	TGGT1_278660-t26_1-p1 1xPhospho [T166(100); T168(0); S171(0); T174(0); S175(0)]	TGGT1_278660-t26_1-p1 1xPhospho [T166(100)]	transcript=TGGT1_278660-t26_1 | gene=TGGT1_278660 | organism=Toxoplasma_gondii_GT1 | gene_product=Cation_ATPase_N domain-containing protein [Source:UniProtKB/TrEMBL;Acc:S7UZZ0] | transcript_product=putative P-type ATPase4 | location=TGGT1_chrXII:5863040-5875230(+) | protein_length=1338 | sequence_SO=chromosome | SO=protein_coding_gene | is_pseudo=false	0	2291.15982	15	1.199	1.953	1.728	0.942	1.129	1.839	1.627	1.249	1.672	1.218	0.26	0.97	0.79	-0.09	0.17	0.88	0.7	0.32	0.74	0.28	0.543000649	0.325467164	0.392663957	0.089609986	0.652247979	0.345199073	0.421452846	0.375803113	0.155703003	0.486605627
81	FALSE	High	MCENGDRSDAEHR	[R].MCENGDRSDAEHR.[R]	1xMethylthio [C2]; 1xTMTpro [N-Term]; 1xPhospho [S8(100)]	1xMethylthio [C2]; 1xTMTpro [N-Term]; 1xPhospho [S8(100)]	1.07399e-05	5.34993e-05	1	1	7	TGGT1_257470	TGGT1_257470-t26_1-p1 [2416-2428]	TGGT1_257470-t26_1-p1 1xMethylthio [C2417]; 1xPhospho [S2423(100)]	TGGT1_257470-t26_1-p1 1xMethylthio [C2417]; 1xPhospho [S2423(100)]	transcript=TGGT1_257470-t26_1 | gene=TGGT1_257470 | organism=Toxoplasma_gondii_GT1 | gene_product=Myosin motor domain-containing protein [Source:UniProtKB/TrEMBL;Acc:S7WF44] | transcript_product=myosin J | location=TGGT1_chrVIIb:3962778-3973847(+) | protein_length=2532 | sequence_SO=chromosome | SO=protein_coding_gene | is_pseudo=false	1	1949.76245	13	0.905	0.81	0.821	1.126	1.019	0.912	0.924	0.933	0.962	0.908	-0.14	-0.3	-0.28	0.17	0.03	-0.13	-0.11	-0.1	-0.06	-0.14	0.305107238	0.352069508	0.414249311	0.284810595	0.16942093	0.427352613	0.553229746	0.470123723	0.62656079	0.402246072
86	FALSE	High	MDDSDDDEWR	[R].MDDSDDDEWR.[R]	1xTMTpro [N-Term]; 1xPhospho [S4(100)]	1xTMTpro [N-Term]; 1xPhospho [S4(100)]	2.34739e-05	5.34993e-05	1	1	12	TGGT1_315270	TGGT1_315270-t26_1-p1 [62-71]	TGGT1_315270-t26_1-p1 1xPhospho [S65(100)]	TGGT1_315270-t26_1-p1 1xPhospho [S65(100)]	transcript=TGGT1_315270-t26_1 | gene=TGGT1_315270 | organism=Toxoplasma_gondii_GT1 | gene_product=hypothetical protein | transcript_product=hypothetical protein | location=TGGT1_chrXI:4558433-4565813(-) | protein_length=780 | sequence_SO=chromosome | SO=protein_coding_gene | is_pseudo=false	0	1667.62156	10	0.781	0.883	0.842	1.18	0.921	1.042	0.993	1.09	0.884	0.96	-0.36	-0.18	-0.25	0.24	-0.12	0.06	-0.01	0.12	-0.18	-0.06	0.163732015	0.595059978	0.580948748	0.56822303	0.661636864	0.466504215	0.766784674	0.78311256	0.20174641	0.767998
87	FALSE	High	MDDSDDDEWR	[R].MDDSDDDEWR.[R]	1xOxidation [M1]; 1xTMTpro [N-Term]; 1xPhospho [S4(100)]	1xOxidation [M1]; 1xTMTpro [N-Term]; 1xPhospho [S4(100)]	5.57173e-05	5.34993e-05	1	1	20	TGGT1_315270	TGGT1_315270-t26_1-p1 [62-71]	TGGT1_315270-t26_1-p1 1xPhospho [S65(100)]	TGGT1_315270-t26_1-p1 1xPhospho [S65(100)]	transcript=TGGT1_315270-t26_1 | gene=TGGT1_315270 | organism=Toxoplasma_gondii_GT1 | gene_product=hypothetical protein | transcript_product=hypothetical protein | location=TGGT1_chrXI:4558433-4565813(-) | protein_length=780 | sequence_SO=chromosome | SO=protein_coding_gene | is_pseudo=false	0	1683.61648	10	1.018	1.014	0.945	0.994	1.011	1.008	0.939	1.02	0.956	0.963	0.03	0.02	-0.08	-0.01	0.02	0.01	-0.09	0.03	-0.07	-0.05	0.307487657	0.922114822	0.708444304	0.96327765	0.939277679	0.411339262	0.061535796	0.818346181	0.564032993	0.386322043
88	FALSE	High	MATLVATGEEKEPEDAEEEEERPQSK	[R].MATLVATGEEKEPEDAEEEEERPQSK.[K]	2xTMTpro [K11; K26]; 1xTMTpro [N-Term]; 1xPhospho [S25(100)]	2xTMTpro [K11; K26]; 1xTMTpro [N-Term]; 1xPhospho [T3(0); T7(0); S25(100)]	1.56803e-08	5.34993e-05	1	1	3	TGGT1_247000	TGGT1_247000-t26_1-p1 [110-135]	TGGT1_247000-t26_1-p1 1xPhospho [T112(0); T116(0); S134(100)]	TGGT1_247000-t26_1-p1 1xPhospho [S134(100)]	transcript=TGGT1_247000-t26_1 | gene=TGGT1_247000 | organism=Toxoplasma_gondii_GT1 | gene_product=Tetratricopeptide repeat-containing protein [Source:UniProtKB/TrEMBL;Acc:S7WH26] | transcript_product=tetratricopeptide repeat-containing protein | location=TGGT1_chrXII:3025928-3029976(+) | protein_length=887 | sequence_SO=chromosome | SO=protein_coding_gene | is_pseudo=false	1	3924.92418	26	0.979	0.84	0.897	1.009	0.989	0.848	0.906	1.098	1.55	1.285	-0.03	-0.25	-0.16	0.01	-0.02	-0.24	-0.14	0.13	0.63	0.36	0.681556709	0.517563334	0.68882737	0.962452377	0.940075192	0.715801805	0.830750031	0.295880256	0.181321596	0.000208917
89	FALSE	High	MALPSPTSVSFPHGGR	[R].MALPSPTSVSFPHGGR.[T]	1xTMTpro [N-Term]; 1xPhospho [S5(100)]	1xTMTpro [N-Term]; 1xPhospho [S5(100); T7(0); S8(0); S10(0)]	1.3098e-05	5.34993e-05	1	1	1	TGGT1_297120	TGGT1_297120-t26_1-p1 [691-706]	TGGT1_297120-t26_1-p1 1xPhospho [S695(100); T697(0); S698(0); S700(0)]	TGGT1_297120-t26_1-p1 1xPhospho [S695(100)]	transcript=TGGT1_297120-t26_1 | gene=TGGT1_297120 | organism=Toxoplasma_gondii_GT1 | gene_product=hypothetical protein | transcript_product=hypothetical protein | location=TGGT1_chrII:1525947-1530326(+) | protein_length=760 | sequence_SO=chromosome | SO=protein_coding_gene | is_pseudo=false	0	2024.99481	16	1.357	1.115	1.197	0.787	1.068	0.877	0.942	1.031	0.987	0.799	0.44	0.16	0.26	-0.35	0.09	-0.19	-0.09	0.04	-0.02	-0.32	0.483249892	0.822480401	0.720576261	0.021522713	0.854617585	0.785525637	0.899408803	0.805137927	0.896895048	0.612125415
90	FALSE	High	MAGDSEGGGEEGGVR	[R].MAGDSEGGGEEGGVR.[R]	1xTMTpro [N-Term]; 1xPhospho [S5(100)]	1xTMTpro [N-Term]; 1xPhospho [S5(100)]	5.96741e-06	5.34993e-05	1	1	1	TGGT1_304650	TGGT1_304650-t26_1-p1 [2181-2195]	TGGT1_304650-t26_1-p1 1xPhospho [S2185(100)]	TGGT1_304650-t26_1-p1 1xPhospho [S2185(100)]	transcript=TGGT1_304650-t26_1 | gene=TGGT1_304650 | organism=Toxoplasma_gondii_GT1 | gene_product=PPIP5K2_N domain-containing protein [Source:UniProtKB/TrEMBL;Acc:S7UTW0] | transcript_product=histidine acid phosphatase superfamily protein | location=TGGT1_chrVIIa:565293-584527(-) | protein_length=2917 | sequence_SO=chromosome | SO=protein_coding_gene | is_pseudo=false	0	1791.75397	15	0.97	0.967	0.827	1.092	1.059	1.056	0.903	1.011	0.897	0.856	-0.04	-0.05	-0.27	0.13	0.08	0.08	-0.15	0.02	-0.16	-0.22	0.781464512	0.625435535	0.381498226	0.428806904	0.776857994	0.222801039	0.336046401	0.973454441	0.811988928	0.311145208
91	FALSE	High	LYTNTLASQVRPLGPK	[K].LYTNTLASQVRPLGPK.[G]	1xTMTpro [K16]; 1xTMTpro [N-Term]; 1xPhospho [S8(100)]	1xTMTpro [K16]; 1xTMTpro [N-Term]; 1xPhospho [Y2(0); T3(0); T5(0); S8(100)]	8.93055e-08	5.34993e-05	1	1	1	TGGT1_305980	TGGT1_305980-t26_1-p1 [383-398]	TGGT1_305980-t26_1-p1 1xPhospho [Y384(0); T385(0); T387(0); S390(100)]	TGGT1_305980-t26_1-p1 1xPhospho [S390(100)]	transcript=TGGT1_305980-t26_1 | gene=TGGT1_305980 | organism=Toxoplasma_gondii_GT1 | gene_product=Pyruvate dehydrogenase complex subunit PDH-E3I [Source:UniProtKB/TrEMBL;Acc:S7UIE0] | transcript_product=pyruvate dehydrogenase complex subunit PDH-E3I | location=TGGT1_chrIX:5486775-5490424(+) | protein_length=638 | sequence_SO=chromosome | SO=protein_coding_gene | is_pseudo=false	0	2446.37147	16	1.057	0.879	1.172	0.806	0.852	0.708	0.945	0.966	0.789	0.922	0.08	-0.19	0.23	-0.31	-0.23	-0.5	-0.08	-0.05	-0.34	-0.12	0.675865979	0.338014614	0.178970377	0.303663424	0.585467422	0.316775125	0.545767371	0.886935264	0.150003028	0.337134561
92	FALSE	High	IVSPSPPFSSPSSSCLR	[R].IVSPSPPFSSPSSSCLR.[L]	1xMethylthio [C15]; 1xTMTpro [N-Term]; 1xPhospho [S10(100)]	1xMethylthio [C15]; 1xTMTpro [N-Term]; 1xPhospho [S3(0); S5(0); S9(0); S10(100); S12(0); S13(0); S14(0)]	1.16737e-05	5.34993e-05	1	1	2	TGGT1_299130	TGGT1_299130-t26_1-p1 [1896-1912]	TGGT1_299130-t26_1-p1 1xMethylthio [C1910]; 1xPhospho [S1898(0); S1900(0); S1904(0); S1905(100); S1907(0); S1908(0); S1909(0)]	TGGT1_299130-t26_1-p1 1xMethylthio [C1910]; 1xPhospho [S1905(100)]	transcript=TGGT1_299130-t26_1 | gene=TGGT1_299130 | organism=Toxoplasma_gondii_GT1 | gene_product=hypothetical protein | transcript_product=hypothetical protein | location=TGGT1_chrIII:2138776-2151293(-) | protein_length=3218 | sequence_SO=chromosome | SO=protein_coding_gene | is_pseudo=false	0	2178.02954	17	0.94	0.949	0.939	1.014	0.953	0.962	0.952	1.044	1.11	0.881	-0.09	-0.08	-0.09	0.02	-0.07	-0.06	-0.07	0.06	0.15	-0.18	0.747492816	0.543450681	0.417811667	0.959407476	0.586248425	0.838931338	0.815579691	0.515355699	0.161951117	0.328119886
95	FALSE	High	IVVEQLDSEPEDTPTNSHSK	[R].IVVEQLDSEPEDTPTNSHSK.[L]	1xTMTpro [K20]; 1xTMTpro [N-Term]; 1xPhospho [S8(100)]	1xTMTpro [K20]; 1xTMTpro [N-Term]; 1xPhospho [S8(100); T13(0); T15(0); S17(0); S19(0)]	8.75198e-12	5.34993e-05	1	1	2	TGGT1_239700	TGGT1_239700-t26_1-p1 [347-366]	TGGT1_239700-t26_1-p1 1xPhospho [S354(100); T359(0); T361(0); S363(0); S365(0)]	TGGT1_239700-t26_1-p1 1xPhospho [S354(100)]	transcript=TGGT1_239700-t26_1 | gene=TGGT1_239700 | organism=Toxoplasma_gondii_GT1 | gene_product=Regulator of chromosome condensation (RCC1) repeat-containing protein [Source:UniProtKB/TrEMBL;Acc:S7UR29] | transcript_product=regulator of chromosome condensation (RCC1) repeat-containing protein | location=TGGT1_chrVI:831989-852759(+) | protein_length=2898 | sequence_SO=chromosome | SO=protein_cod…	0	2913.43743	20	0.948	1.014	1.211	0.777	0.737	0.788	0.941	1.025	0.846	1.007	-0.08	0.02	0.28	-0.36	-0.44	-0.34	-0.09	0.04	-0.24	0.01	0.572800004	0.704098447	0.054027769	0.158953481	0.258529511	0.095630083	0.588714629	0.618447011	0.510354208	0.938624151
99	FALSE	High	LWNSSSPSGTPPQPPPVSPR	[R].LWNSSSPSGTPPQPPPVSPR.[V]	1xTMTpro [N-Term]; 1xPhospho [S18(100)]	1xTMTpro [N-Term]; 1xPhospho [S4(0); S5(0); S6(0); S8(0); T10(0); S18(100)]	2.83968e-06	5.34993e-05	1	1	1	TGGT1_221280	TGGT1_221280-t26_1-p1 [2508-2527]	TGGT1_221280-t26_1-p1 1xPhospho [S2511(0); S2512(0); S2513(0); S2515(0); T2517(0); S2525(100)]	TGGT1_221280-t26_1-p1 1xPhospho [S2525(100)]	transcript=TGGT1_221280-t26_1 | gene=TGGT1_221280 | organism=Toxoplasma_gondii_GT1 | gene_product=hypothetical protein | transcript_product=hypothetical protein | location=TGGT1_chrII:186622-203205(+) | protein_length=4037 | sequence_SO=chromosome | SO=protein_coding_gene | is_pseudo=false	0	2472.22436	20	0.822	0.686	0.765	0.983	0.808	0.674	0.752	0.651	0.742	0.961	-0.28	-0.54	-0.39	-0.02	-0.31	-0.57	-0.41	-0.62	-0.43	-0.06	0.52632704	0.314711904	0.155709946	0.302266513	0.512812189	0.314185654	0.1283903	0.369439676	0.128885913	0.796051046
104	FALSE	High	IYADDEDICSDAEESDGAGK	[R].IYADDEDICSDAEESDGAGK.[G]	1xMethylthio [C9]; 1xTMTpro [K20]; 1xTMTpro [N-Term]; 1xPhospho [S10(100)]	1xMethylthio [C9]; 1xTMTpro [K20]; 1xTMTpro [N-Term]; 1xPhospho [Y2(0); S10(100); S15(0)]	4.09123e-10	5.34993e-05	1	1	3	TGGT1_223760	TGGT1_223760-t26_1-p1 [737-756]	TGGT1_223760-t26_1-p1 1xMethylthio [C745]; 1xPhospho [Y738(0); S746(100); S751(0)]	TGGT1_223760-t26_1-p1 1xMethylthio [C745]; 1xPhospho [S746(100)]	transcript=TGGT1_223760-t26_1 | gene=TGGT1_223760 | organism=Toxoplasma_gondii_GT1 | gene_product=hypothetical protein | transcript_product=hypothetical protein | location=TGGT1_chrX:3506110-3512843(-) | protein_length=1588 | sequence_SO=chromosome | SO=protein_coding_gene | is_pseudo=false	0	2837.20261	20	0.93	0.944	0.956	1.127	1.048	1.064	1.077	1.086	1.029	1.027	-0.11	-0.08	-0.07	0.17	0.07	0.09	0.11	0.12	0.04	0.04	0.373382894	0.649879862	0.553210821	0.234541102	0.031077877	0.419334012	0.062036204	0.439273362	0.79195401	0.84038645
108	FALSE	High	LYELSFDGHK	[K].LYELSFDGHK.[-]	1xTMTpro [K10]; 1xTMTpro [N-Term]; 1xPhospho [S5(100)]	1xTMTpro [K10]; 1xTMTpro [N-Term]; 1xPhospho [Y2(0); S5(100)]	1.46379e-05	5.34993e-05	1	1	1	TGGT1_236200	TGGT1_236200-t26_1-p1 [1681-1690]	TGGT1_236200-t26_1-p1 1xPhospho [Y1682(0); S1685(100)]	TGGT1_236200-t26_1-p1 1xPhospho [S1685(100)]	transcript=TGGT1_236200-t26_1 | gene=TGGT1_236200 | organism=Toxoplasma_gondii_GT1 | gene_product=DNA mismatch repair protein, C-terminal domain-containing protein [Source:UniProtKB/TrEMBL;Acc:S7URQ6] | transcript_product=DNA mismatch repair protein, C-terminal domain-containing protein | location=TGGT1_chrX:5204326-5215148(-) | protein_length=1690 | sequence_SO=chromosome | SO=protein_coding_gen…	0	1896.97524	10	0.902	0.947	0.944	0.824	0.743	0.78	0.777	1.187	1.051	0.993	-0.15	-0.08	-0.08	-0.28	-0.43	-0.36	-0.36	0.25	0.07	-0.01	0.644690193	0.865759922	0.915970351	0.092802661	0.273502349	0.540271519	0.683662932	0.385075367	0.774637621	0.979277011
114	FALSE	High	LYKDDHEEDTIGEDGNACGK	[K].LYKDDHEEDTIGEDGNACGK.[V]	1xMethylthio [C18]; 2xTMTpro [K3; K20]; 1xTMTpro [N-Term]; 1xPhospho [T10(100)]	1xMethylthio [C18]; 2xTMTpro [K3; K20]; 1xTMTpro [N-Term]; 1xPhospho [Y2(0); T10(100)]	3.38473e-09	5.34993e-05	1	1	2	TGGT1_293690	TGGT1_293690-t26_1-p1 [47-66]	TGGT1_293690-t26_1-p1 1xMethylthio [C64]; 1xPhospho [Y48(0); T56(100)]	TGGT1_293690-t26_1-p1 1xMethylthio [C64]; 1xPhospho [T56(100)]	transcript=TGGT1_293690-t26_1 | gene=TGGT1_293690 | organism=Toxoplasma_gondii_GT1 | gene_product=Profilin [Source:UniProtKB/TrEMBL;Acc:S7UIQ6] | transcript_product=profilin PRF | location=TGGT1_chrIa:496750-498091(-) | protein_length=165 | sequence_SO=chromosome | SO=protein_coding_gene | is_pseudo=false	1	3247.51047	20	0.932	0.91	0.956	1.152	1.073	1.048	1.101	1.111	0.967	1.088	-0.1	-0.14	-0.06	0.2	0.1	0.07	0.14	0.15	-0.05	0.12	0.330642686	0.526795366	0.122250438	0.406763368	0.471064734	0.037044235	0.552432564	0.603927201	0.73760368	0.57968466
115	FALSE	High	IYNLHTLR	[R].IYNLHTLR.[E]	1xTMTpro [N-Term]; 1xPhospho [T6(100)]	1xTMTpro [N-Term]; 1xPhospho [Y2(0); T6(100)]	0.000133503	5.34993e-05	1	1	3	TGGT1_289990	TGGT1_289990-t26_1-p1 [54-61]	TGGT1_289990-t26_1-p1 1xPhospho [Y55(0); T59(100)]	TGGT1_289990-t26_1-p1 1xPhospho [T59(100)]	transcript=TGGT1_289990-t26_1 | gene=TGGT1_289990 | organism=Toxoplasma_gondii_GT1 | gene_product=hypothetical protein | transcript_product=hypothetical protein | location=TGGT1_chrIX:3375629-3379939(-) | protein_length=753 | sequence_SO=chromosome | SO=protein_coding_gene | is_pseudo=false	0	1413.75747	8	0.861	0.885	0.674	1.067	0.918	0.945	0.72	1.219	1.119	0.719	-0.22	-0.18	-0.57	0.09	-0.12	-0.08	-0.47	0.29	0.16	-0.48	0.562205845	0.096687378	0.306727745	0.730389202	0.269971689	0.730390401	0.117952877	0.384308688	0.656974992	0.036120548
116	FALSE	High	LYNPVHVLCGTPGR	[R].LYNPVHVLCGTPGR.[I]	1xMethylthio [C9]; 1xTMTpro [N-Term]; 1xPhospho [T11(100)]	1xMethylthio [C9]; 1xTMTpro [N-Term]; 1xPhospho [Y2(0); T11(100)]	1.76835e-07	5.34993e-05	1	1	1	TGGT1_313010	TGGT1_313010-t26_1-p1 [217-230]	TGGT1_313010-t26_1-p1 1xMethylthio [C225]; 1xPhospho [Y218(0); T227(100)]	TGGT1_313010-t26_1-p1 1xMethylthio [C225]; 1xPhospho [T227(100)]	transcript=TGGT1_313010-t26_1 | gene=TGGT1_313010 | organism=Toxoplasma_gondii_GT1 | gene_product=DEAD (Asp-Glu-Ala-Asp) box polypeptide DDX6 [Source:UniProtKB/TrEMBL;Acc:S7W8B2] | transcript_product=DEAD (Asp-Glu-Ala-Asp) box polypeptide DDX6 | location=TGGT1_chrXI:2995385-2998767(-) | protein_length=475 | sequence_SO=chromosome | SO=protein_coding_gene | is_pseudo=false	0	1955.95559	14	1	1.106	0.987	1.049	1.049	1.161	1.036	0.936	1.125	1.08	0	0.15	-0.02	0.07	0.07	0.21	0.05	-0.1	0.17	0.11	0.984210939	0.589302773	0.81006738	0.534000748	0.438557068	0.572646475	0.775727372	0.51747935	0.507981507	0.846098742
118	FALSE	High	LYTGGNVSEEDTR	[K].LYTGGNVSEEDTR.[K]	1xTMTpro [N-Term]; 1xPhospho [S8(100)]	1xTMTpro [N-Term]; 1xPhospho [Y2(0); T3(0); S8(100); T12(0)]	4.93179e-06	5.34993e-05	1	1	6	TGGT1_240380	TGGT1_240380-t26_1-p1 [2736-2748]	TGGT1_240380-t26_1-p1 1xPhospho [Y2737(0); T2738(0); S2743(100); T2747(0)]	TGGT1_240380-t26_1-p1 1xPhospho [S2743(100)]	transcript=TGGT1_240380-t26_1 | gene=TGGT1_240380 | organism=Toxoplasma_gondii_GT1 | gene_product=Clu domain-containing protein [Source:UniProtKB/TrEMBL;Acc:S7URC6] | transcript_product=hypothetical protein | location=TGGT1_chrVI:1188384-1214121(+) | protein_length=4955 | sequence_SO=chromosome | SO=protein_coding_gene | is_pseudo=false	0	1824.8336	13	1.058	1.042	0.891	1.225	1.296	1.276	1.091	1.132	1.289	1.325	0.08	0.06	-0.17	0.29	0.37	0.35	0.13	0.18	0.37	0.41	0.830082628	0.15995892	0.639576133	0.591574903	0.15278862	0.546278609	0.879293051	0.381163229	0.601624654	0.433445812
125	FALSE	High	LSLQVTQTTPR	[R].LSLQVTQTTPR.[G]	1xTMTpro [N-Term]; 1xPhospho [T9(100)]	1xTMTpro [N-Term]; 1xPhospho [S2(0); T6(0); T8(0); T9(100)]	0.000447007	5.34993e-05	1	1	2	TGGT1_264090	TGGT1_264090-t26_1-p1 [690-700]	TGGT1_264090-t26_1-p1 1xPhospho [S691(0); T695(0); T697(0); T698(100)]	TGGT1_264090-t26_1-p1 1xPhospho [T698(100)]	transcript=TGGT1_264090-t26_1 | gene=TGGT1_264090 | organism=Toxoplasma_gondii_GT1 | gene_product=hypothetical protein | transcript_product=hypothetical protein | location=TGGT1_chrVIIb:158774-174140(+) | protein_length=2986 | sequence_SO=chromosome | SO=protein_coding_gene | is_pseudo=false	0	1627.87395	11	1.04	0.983	0.821	0.861	0.896	0.847	0.707	0.926	0.832	0.598	0.06	-0.02	-0.29	-0.22	-0.16	-0.24	-0.5	-0.11	-0.26	-0.74	0.398452594	0.925693347	0.362434972	0.311862432	0.495742449	0.235782719	0.08559008	0.167811264	0.061000283	0.166904345
126	FALSE	High	LSNFSYTHESR	[R].LSNFSYTHESR.[A]	1xTMTpro [N-Term]; 1xPhospho [S5(100)]	1xTMTpro [N-Term]; 1xPhospho [S2(0); S5(100); Y6(0); T7(0); S10(0)]	1.92494e-05	5.34993e-05	1	1	4	TGGT1_289880	TGGT1_289880-t26_1-p1 [697-707]	TGGT1_289880-t26_1-p1 1xPhospho [S698(0); S701(100); Y702(0); T703(0); S706(0)]	TGGT1_289880-t26_1-p1 1xPhospho [S701(100)]	transcript=TGGT1_289880-t26_1 | gene=TGGT1_289880 | organism=Toxoplasma_gondii_GT1 | gene_product=hypothetical protein | transcript_product=hypothetical protein | location=TGGT1_chrIX:3301494-3313288(-) | protein_length=1326 | sequence_SO=chromosome | SO=protein_coding_gene | is_pseudo=false	0	1724.79643	11	1.223	1.345	1.242	0.677	0.828	0.91	0.841	1.129	1.236	1.463	0.29	0.43	0.31	-0.56	-0.27	-0.14	-0.25	0.17	0.31	0.55	0.605860387	0.388509011	0.701511259	0.256475602	0.351703521	0.262574519	0.62770009	0.499912469	0.554653779	0.258463651
127	FALSE	High	LSNFSYTHESR	[R].LSNFSYTHESR.[A]	1xTMTpro [N-Term]; 2xPhospho [S2(100); S5(100)]	1xTMTpro [N-Term]; 2xPhospho [S2(100); S5(100); Y6(0); T7(0); S10(0)]	1.84922e-06	5.34993e-05	1	1	6	TGGT1_289880	TGGT1_289880-t26_1-p1 [697-707]	TGGT1_289880-t26_1-p1 2xPhospho [S698(100); S701(100); Y702(0); T703(0); S706(0)]	TGGT1_289880-t26_1-p1 2xPhospho [S698(100); S701(100)]	transcript=TGGT1_289880-t26_1 | gene=TGGT1_289880 | organism=Toxoplasma_gondii_GT1 | gene_product=hypothetical protein | transcript_product=hypothetical protein | location=TGGT1_chrIX:3301494-3313288(-) | protein_length=1326 | sequence_SO=chromosome | SO=protein_coding_gene | is_pseudo=false	0	1804.76276	11	0.986	2.183	3.007	1.005	0.991	2.194	3.022	1.201	1.738	2.784	-0.02	1.13	1.59	0.01	-0.01	1.13	1.6	0.26	0.8	1.48	0.981268985	0.525173879	0.478472765	0.990983916	0.954959435	0.358337973	0.350800909	0.358569594	0.187494029	0.377249158
129	FALSE	High	LSPASENEAESTHGR	[R].LSPASENEAESTHGR.[R]	1xTMTpro [N-Term]; 1xPhospho [S5(100)]	1xTMTpro [N-Term]; 1xPhospho [S2(0); S5(100); S11(0); T12(0)]	8.92095e-09	5.34993e-05	1	1	3	TGGT1_202740	TGGT1_202740-t26_1-p1 [207-221]	TGGT1_202740-t26_1-p1 1xPhospho [S208(0); S211(100); S217(0); T218(0)]	TGGT1_202740-t26_1-p1 1xPhospho [S211(100)]	transcript=TGGT1_202740-t26_1 | gene=TGGT1_202740 | organism=Toxoplasma_gondii_GT1 | gene_product=hypothetical protein | transcript_product=hypothetical protein | location=TGGT1_chrVIIa:2962165-2967907(-) | protein_length=1099 | sequence_SO=chromosome | SO=protein_coding_gene | is_pseudo=false	0	1968.89833	15	1.049	1.024	0.934	0.998	1.047	1.022	0.932	1.016	1.086	0.876	0.07	0.03	-0.1	0	0.07	0.03	-0.1	0.02	0.12	-0.19	0.136837193	0.545557182	0.193597068	0.871605882	0.003100452	0.418967152	0.095115559	0.864964177	0.552625094	0.389898339
130	FALSE	High	LSPASENEAESTHGR	[R].LSPASENEAESTHGR.[R]	1xTMTpro [N-Term]; 2xPhospho [S2(100); S5(100)]	1xTMTpro [N-Term]; 2xPhospho [S2(100); S5(100); S11(0); T12(0)]	1.03218e-05	5.34993e-05	1	1	2	TGGT1_202740	TGGT1_202740-t26_1-p1 [207-221]	TGGT1_202740-t26_1-p1 2xPhospho [S208(100); S211(100); S217(0); T218(0)]	TGGT1_202740-t26_1-p1 2xPhospho [S208(100); S211(100)]	transcript=TGGT1_202740-t26_1 | gene=TGGT1_202740 | organism=Toxoplasma_gondii_GT1 | gene_product=hypothetical protein | transcript_product=hypothetical protein | location=TGGT1_chrVIIa:2962165-2967907(-) | protein_length=1099 | sequence_SO=chromosome | SO=protein_coding_gene | is_pseudo=false	0	2048.86466	15	1.23	1.078	0.925	0.828	1.018	0.893	0.766	0.884	0.805	1.086	0.3	0.11	-0.11	-0.27	0.03	-0.16	-0.38	-0.18	-0.31	0.12	0.735824859	0.81218323	0.866036807	0.766684115	0.553294312	0.722622255	0.279864147	0.714352923	0.502767832	0.701912574
132	FALSE	High	LSPLPASPLSTDECSAAQPR	[R].LSPLPASPLSTDECSAAQPR.[S]	1xMethylthio [C14]; 1xTMTpro [N-Term]; 1xPhospho [S7(100)]	1xMethylthio [C14]; 1xTMTpro [N-Term]; 1xPhospho [S2(0); S7(100); S10(0); T11(0); S15(0)]	2.65428e-06	5.34993e-05	1	1	1	TGGT1_294010	TGGT1_294010-t26_1-p1 [536-555]	TGGT1_294010-t26_1-p1 1xMethylthio [C549]; 1xPhospho [S537(0); S542(100); S545(0); T546(0); S550(0)]	TGGT1_294010-t26_1-p1 1xMethylthio [C549]; 1xPhospho [S542(100)]	transcript=TGGT1_294010-t26_1 | gene=TGGT1_294010 | organism=Toxoplasma_gondii_GT1 | gene_product=YrdC-like domain-containing protein [Source:UniProtKB/TrEMBL;Acc:S7UIN8] | transcript_product=yrdC domain-containing protein | location=TGGT1_chrIa:626587-630046(-) | protein_length=828 | sequence_SO=chromosome | SO=protein_coding_gene | is_pseudo=false	0	2470.16783	20	0.835	1.174	1.001	0.794	0.663	0.932	0.796	0.845	0.798	0.806	-0.26	0.23	0	-0.33	-0.59	-0.1	-0.33	-0.24	-0.33	-0.31	0.16437199	0.237204262	0.778925134	0.275081433	0.090208879	0.354048032	0.285291962	0.092613661	0.086255272	0.445007759
134	FALSE	High	LSPQAHGGDR	[R].LSPQAHGGDR.[A]	1xTMTpro [N-Term]; 1xPhospho [S2(100)]	1xTMTpro [N-Term]; 1xPhospho [S2(100)]	6.08707e-06	5.34993e-05	1	1	8	TGGT1_214090	TGGT1_214090-t26_1-p1 [1278-1287]	TGGT1_214090-t26_1-p1 1xPhospho [S1279(100)]	TGGT1_214090-t26_1-p1 1xPhospho [S1279(100)]	transcript=TGGT1_214090-t26_1 | gene=TGGT1_214090 | organism=Toxoplasma_gondii_GT1 | gene_product=Signal peptidase [Source:UniProtKB/TrEMBL;Acc:S7W5I3] | transcript_product=signal peptidase | location=TGGT1_chrX:5908335-5920860(+) | protein_length=1859 | sequence_SO=chromosome | SO=protein_coding_gene | is_pseudo=false	0	1421.68576	10	1.184	0.934	0.793	0.944	1.117	0.881	0.749	1.304	1.484	1.055	0.24	-0.1	-0.33	-0.08	0.16	-0.18	-0.42	0.38	0.57	0.08	0.257722419	0.387031213	0.463420399	0.738445817	0.321537983	0.379913311	0.157067627	0.21350929	0.243925854	0.673481157
136	FALSE	High	LSPQEQMDLLHAANFSER	[R].LSPQEQMDLLHAANFSER.[D]	1xTMTpro [N-Term]; 1xPhospho [S2(100)]	1xTMTpro [N-Term]; 1xPhospho [S2(100); S16(0)]	6.30512e-16	5.34993e-05	1	1	1	TGGT1_213800	TGGT1_213800-t26_1-p1 [8-25]	TGGT1_213800-t26_1-p1 1xPhospho [S9(100); S23(0)]	TGGT1_213800-t26_1-p1 1xPhospho [S9(100)]	transcript=TGGT1_213800-t26_1 | gene=TGGT1_213800 | organism=Toxoplasma_gondii_GT1 | gene_product=putative protein phosphatase 2b regulatory subunit | transcript_product=putative protein phosphatase 2b regulatory subunit | location=TGGT1_chrV:1211677-1214305(-) | protein_length=177 | sequence_SO=chromosome | SO=protein_coding_gene | is_pseudo=false	0	2470.17569	18	0.896	1.018	0.981	1.204	1.078	1.225	1.181	1.127	1.136	1.118	-0.16	0.03	-0.03	0.27	0.11	0.29	0.24	0.17	0.18	0.16	0.520603412	0.912549227	0.614430882	0.350957403	0.031990662	0.045053514	0.448542969	0.586946753	0.65380168	0.608973449
137	FALSE	High	LSPSSTLTPSGPVSAPSR	[R].LSPSSTLTPSGPVSAPSR.[S]	1xTMTpro [N-Term]; 1xPhospho [S2(99.5)]	1xTMTpro [N-Term]; 1xPhospho [S2(99.5); S4(0.5); S5(0); T6(0); T8(0); S10(0); S14(0); S17(0)]	4.98668e-05	5.34993e-05	1	1	2	TGGT1_319610	TGGT1_319610-t26_1-p1 [859-876]	TGGT1_319610-t26_1-p1 1xPhospho [S860(99.5); S862(0.5); S863(0); T864(0); T866(0); S868(0); S872(0); S875(0)]	TGGT1_319610-t26_1-p1 1xPhospho [S860(99.5)]	transcript=TGGT1_319610-t26_1 | gene=TGGT1_319610 | organism=Toxoplasma_gondii_GT1 | gene_product=eIF2 kinase IF2K-D (Incomplete catalytic triad) [Source:UniProtKB/TrEMBL;Acc:S7VSV8] | transcript_product=eIF2 kinase IF2K-D (incomplete catalytic triad) | location=TGGT1_chrIV:783142-801696(+) | protein_length=2886 | sequence_SO=chromosome | SO=protein_coding_gene | is_pseudo=false	0	2125.08613	18	0.972	0.939	0.986	0.95	0.923	0.891	0.936	0.929	0.654	1.062	-0.04	-0.09	-0.02	-0.07	-0.12	-0.17	-0.1	-0.11	-0.61	0.09	0.86917892	0.819278571	0.970047272	0.897383813	0.730583074	0.454270176	0.127715597	0.892292223	0.208850954	0.779399814
139	FALSE	High	LSQAASVAAATPR	[R].LSQAASVAAATPR.[Q]	1xTMTpro [N-Term]; 1xPhospho [T11(100)]	1xTMTpro [N-Term]; 1xPhospho [S2(0); S6(0); T11(100)]	0.000361268	5.34993e-05	1	1	1	TGGT1_208400B	TGGT1_208400B-t26_1-p1 [709-721]	TGGT1_208400B-t26_1-p1 1xPhospho [S710(0); S714(0); T719(100)]	TGGT1_208400B-t26_1-p1 1xPhospho [T719(100)]	transcript=TGGT1_208400B-t26_1 | gene=TGGT1_208400B | organism=Toxoplasma_gondii_GT1 | gene_product=hypothetical protein | transcript_product=hypothetical protein | location=TGGT1_chrIb:671628-681222(-) | protein_length=1824 | sequence_SO=chromosome | SO=protein_coding_gene | is_pseudo=false	0	1626.85355	13	0.985	0.726	0.633	1.02	1.005	0.74	0.646	0.977	0.722	0.722	-0.02	-0.46	-0.66	0.03	0.01	-0.43	-0.63	-0.03	-0.47	-0.47	0.916947943	0.05169583	0.065133973	0.90484131	0.987459333	0.209170861	0.11768974	0.936223904	0.271099624	0.083959896
140	FALSE	High	LSQDAMSDDRGEDETEGGR	[R].LSQDAMSDDRGEDETEGGR.[R]	1xTMTpro [N-Term]; 1xPhospho [S7(100)]	1xTMTpro [N-Term]; 1xPhospho [S2(0); S7(100); T15(0)]	9.88074e-06	5.34993e-05	1	1	1	TGGT1_226470	TGGT1_226470-t26_1-p1 [87-105]	TGGT1_226470-t26_1-p1 1xPhospho [S88(0); S93(100); T101(0)]	TGGT1_226470-t26_1-p1 1xPhospho [S93(100)]	transcript=TGGT1_226470-t26_1 | gene=TGGT1_226470 | organism=Toxoplasma_gondii_GT1 | gene_product=hypothetical protein | transcript_product=hypothetical protein | location=TGGT1_chrX:1515287-1525417(+) | protein_length=3207 | sequence_SO=chromosome | SO=protein_coding_gene | is_pseudo=false	1	2452.02546	19	0.826	0.851	0.953	1.153	0.952	0.981	1.098	1.137	0.77	1.04	-0.28	-0.23	-0.07	0.21	-0.07	-0.03	0.13	0.18	-0.38	0.06	0.222481191	0.312710937	0.143909351	0.272541416	0.778682555	0.534429665	0.331787893	0.324471329	0.162464867	0.600968816
141	FALSE	High	LSQDMIPVSPPHTGAGR	[R].LSQDMIPVSPPHTGAGR.[Q]	1xTMTpro [N-Term]; 1xPhospho [S9(100)]	1xTMTpro [N-Term]; 1xPhospho [S2(0); S9(100); T13(0)]	6.20363e-07	5.34993e-05	1	1	2	TGGT1_227450	TGGT1_227450-t26_1-p1 [2005-2021]	TGGT1_227450-t26_1-p1 1xPhospho [S2006(0); S2013(100); T2017(0)]	TGGT1_227450-t26_1-p1 1xPhospho [S2013(100)]	transcript=TGGT1_227450-t26_1 | gene=TGGT1_227450 | organism=Toxoplasma_gondii_GT1 | gene_product=Nudix hydrolase domain-containing protein [Source:UniProtKB/TrEMBL;Acc:S7UXE1] | transcript_product=hydrolase, NUDIX family protein | location=TGGT1_chrX:834070-841020(+) | protein_length=2063 | sequence_SO=chromosome | SO=protein_coding_gene | is_pseudo=false	0	2147.06396	17	1.083	0.995	0.987	0.922	0.999	0.918	0.91	0.897	1.043	1.078	0.12	-0.01	-0.02	-0.12	0	-0.12	-0.14	-0.16	0.06	0.11	0.344605267	0.948940776	0.849477176	0.114168781	0.992964072	0.292584471	0.40915403	0.296536238	0.228019509	0.659349142
144	FALSE	High	LSQGSENGDAEEEVR	[R].LSQGSENGDAEEEVR.[E]	1xTMTpro [N-Term]; 1xPhospho [S5(100)]	1xTMTpro [N-Term]; 1xPhospho [S2(0); S5(100)]	1.39484e-06	5.34993e-05	1	1	8	TGGT1_214210	TGGT1_214210-t26_1-p1 [477-491]	TGGT1_214210-t26_1-p1 1xPhospho [S478(0); S481(100)]	TGGT1_214210-t26_1-p1 1xPhospho [S481(100)]	transcript=TGGT1_214210-t26_1 | gene=TGGT1_214210 | organism=Toxoplasma_gondii_GT1 | gene_product=PUA domain-containing protein [Source:UniProtKB/TrEMBL;Acc:A0A125YRK0] | transcript_product=rRNA pseudouridine synthase | location=TGGT1_chrX:6002905-6008379(-) | protein_length=505 | sequence_SO=chromosome | SO=protein_coding_gene | is_pseudo=false	0	2003.88782	15	0.989	1.06	0.921	1.013	1.002	1.074	0.933	1.062	0.919	0.992	-0.02	0.08	-0.12	0.02	0	0.1	-0.1	0.09	-0.12	-0.01	0.367756067	0.19292299	0.364569281	0.859963098	0.970290142	0.524736767	0.647321194	0.801890952	0.112851398	0.90096072
147	FALSE	High	LSQSTDEGRPDLTGCGSCSPR	[R].LSQSTDEGRPDLTGCGSCSPR.[G]	2xMethylthio [C15; C18]; 1xTMTpro [N-Term]; 1xPhospho [S19(100)]	2xMethylthio [C15; C18]; 1xTMTpro [N-Term]; 1xPhospho [S2(0); S4(0); T5(0); T13(0); S17(0); S19(100)]	3.36793e-05	5.34993e-05	1	1	2	TGGT1_220920	TGGT1_220920-t26_1-p1 [46-66]	TGGT1_220920-t26_1-p1 2xMethylthio [C60; C63]; 1xPhospho [S47(0); S49(0); T50(0); T58(0); S62(0); S64(100)]	TGGT1_220920-t26_1-p1 2xMethylthio [C60; C63]; 1xPhospho [S64(100)]	transcript=TGGT1_220920-t26_1 | gene=TGGT1_220920 | organism=Toxoplasma_gondii_GT1 | gene_product=hypothetical protein | transcript_product=hypothetical protein | location=TGGT1_chrII:47191-52236(+) | protein_length=1681 | sequence_SO=chromosome | SO=protein_coding_gene | is_pseudo=false	0	2642.10392	21	0.888	0.787	0.638	1.051	0.933	0.827	0.67	0.923	0.734	0.709	-0.17	-0.35	-0.65	0.07	-0.1	-0.27	-0.58	-0.12	-0.45	-0.5	0.370784054	0.277971187	0.053156053	0.088901996	0.564328702	0.355288378	0.048719064	0.126942056	0.08273015	0.026849906
150	FALSE	High	LSLHSAFASGGALK	[R].LSLHSAFASGGALK.[E]	1xTMTpro [K14]; 1xTMTpro [N-Term]; 1xPhospho [S2(100)]	1xTMTpro [K14]; 1xTMTpro [N-Term]; 1xPhospho [S2(100); S5(0); S9(0)]	4.6055e-07	5.34993e-05	1	1	1	TGGT1_249260	TGGT1_249260-t26_1-p1 [1211-1224]	TGGT1_249260-t26_1-p1 1xPhospho [S1212(100); S1215(0); S1219(0)]	TGGT1_249260-t26_1-p1 1xPhospho [S1212(100)]	transcript=TGGT1_249260-t26_1 | gene=TGGT1_249260 | organism=Toxoplasma_gondii_GT1 | gene_product=Protein kinase domain-containing protein [Source:UniProtKB/TrEMBL;Acc:S7W928] | transcript_product=putative cell-cycle-associated protein kinase CDK | location=TGGT1_chrXII:4333758-4345741(-) | protein_length=1910 | sequence_SO=chromosome | SO=protein_coding_gene | is_pseudo=false	0	2047.1233	14	1.1	1.078	0.848	1.063	1.169	1.146	0.902	1.034	1.123	1.192	0.14	0.11	-0.24	0.09	0.23	0.2	-0.15	0.05	0.17	0.25	0.470768757	0.225242209	0.598227764	0.466641168	0.130462694	0.346863058	0.651873762	0.857814202	0.635462954	0.1989463
156	FALSE	High	LSGAEEGCQYEIAK	[K].LSGAEEGCQYEIAK.[S]	1xMethylthio [C8]; 1xTMTpro [K14]; 1xTMTpro [N-Term]; 1xPhospho [S2(100)]	1xMethylthio [C8]; 1xTMTpro [K14]; 1xTMTpro [N-Term]; 1xPhospho [S2(100); Y10(0)]	6.53808e-06	5.34993e-05	1	1	1	TGGT1_204490	TGGT1_204490-t26_1-p1 [43-56]	TGGT1_204490-t26_1-p1 1xMethylthio [C50]; 1xPhospho [S44(100); Y52(0)]	TGGT1_204490-t26_1-p1 1xMethylthio [C50]; 1xPhospho [S44(100)]	transcript=TGGT1_204490-t26_1 | gene=TGGT1_204490 | organism=Toxoplasma_gondii_GT1 | gene_product=hypothetical protein | transcript_product=hypothetical protein | location=TGGT1_chrVIIa:1651032-1653481(-) | protein_length=272 | sequence_SO=chromosome | SO=protein_coding_gene | is_pseudo=false	0	2232.05733	14	0.964	0.945	0.943	1.144	1.102	1.08	1.078	1.071	0.976	1.122	-0.05	-0.08	-0.09	0.19	0.14	0.11	0.11	0.1	-0.03	0.17	0.861894717	0.584378933	0.759701404	0.03764053	0.653379757	0.52172469	0.688614806	0.019124214	0.829340856	0.655822298
157	FALSE	High	LSGATVGALTTTSSGADEDKR	[K].LSGATVGALTTTSSGADEDKR.[Q]	1xTMTpro [K20]; 1xTMTpro [N-Term]; 1xPhospho [S14(99.7)]	1xTMTpro [K20]; 1xTMTpro [N-Term]; 1xPhospho [S2(0); T5(0); T10(0); T11(0); T12(0); S13(0.3); S14(99.7)]	1.29306e-10	5.34993e-05	1	1	2	TGGT1_294640	TGGT1_294640-t26_1-p1 [823-843]	TGGT1_294640-t26_1-p1 1xPhospho [S824(0); T827(0); T832(0); T833(0); T834(0); S835(0.3); S836(99.7)]	TGGT1_294640-t26_1-p1 1xPhospho [S836(99.7)]	transcript=TGGT1_294640-t26_1 | gene=TGGT1_294640 | organism=Toxoplasma_gondii_GT1 | gene_product=Ribonucleoside-diphosphate reductase [Source:UniProtKB/TrEMBL;Acc:A0A125YNJ0] | transcript_product=ribonucleoside-diphosphate reductase large chain | location=TGGT1_chrIa:1013691-1019168(+) | protein_length=877 | sequence_SO=chromosome | SO=protein_coding_gene | is_pseudo=false	1	2725.39009	21	1.042	0.916	0.905	1.041	1.085	0.954	0.942	0.955	0.962	0.925	0.06	-0.13	-0.14	0.06	0.12	-0.07	-0.09	-0.07	-0.06	-0.11	0.838095488	0.236077023	0.62958901	0.418306368	0.636695446	0.5986473	0.707823992	0.118898501	0.193625181	0.628692993
158	FALSE	High	LSGAVEELEAER	[R].LSGAVEELEAER.[A]	1xTMTpro [N-Term]; 1xPhospho [S2(100)]	1xTMTpro [N-Term]; 1xPhospho [S2(100)]	3.24983e-05	5.34993e-05	1	1	1	TGGT1_208340	TGGT1_208340-t26_1-p1 [995-1006]	TGGT1_208340-t26_1-p1 1xPhospho [S996(100)]	TGGT1_208340-t26_1-p1 1xPhospho [S996(100)]	transcript=TGGT1_208340-t26_1 | gene=TGGT1_208340 | organism=Toxoplasma_gondii_GT1 | gene_product=PH domain-containing protein [Source:UniProtKB/TrEMBL;Acc:S7VSI6] | transcript_product=hypothetical protein | location=TGGT1_chrIb:630106-638623(+) | protein_length=1285 | sequence_SO=chromosome | SO=protein_coding_gene | is_pseudo=false	0	1686.82706	12	0.966	1.582	1.195	1.668	1.611	2.638	1.993	1.036	2.247	2.566	-0.05	0.66	0.26	0.74	0.69	1.4	0.99	0.05	1.17	1.36	0.828327122	0.14370995	0.736550749	0.158738815	0.007121581	0.151654984	0.420677938	0.472870907	0.388943872	0.243730756
160	FALSE	High	LSGEETPAAGQGEAR	[R].LSGEETPAAGQGEAR.[E]	1xTMTpro [N-Term]; 1xPhospho [T6(100)]	1xTMTpro [N-Term]; 1xPhospho [S2(0); T6(100)]	6.69572e-06	5.34993e-05	1	1	3	TGGT1_234230	TGGT1_234230-t26_1-p1 [3185-3199]	TGGT1_234230-t26_1-p1 1xPhospho [S3186(0); T3190(100)]	TGGT1_234230-t26_1-p1 1xPhospho [T3190(100)]	transcript=TGGT1_234230-t26_1 | gene=TGGT1_234230 | organism=Toxoplasma_gondii_GT1 | gene_product=hypothetical protein | transcript_product=hypothetical protein | location=TGGT1_chrX:4104920-4121364(-) | protein_length=4625 | sequence_SO=chromosome | SO=protein_coding_gene | is_pseudo=false	0	1856.87105	15	1.194	1.414	1.428	0.873	1.043	1.234	1.247	0.97	1.189	1.26	0.26	0.5	0.51	-0.2	0.06	0.3	0.32	-0.04	0.25	0.33	0.085824443	0.176740924	0.171063404	0.707792146	0.894675235	0.673230426	0.659813517	0.884171712	0.636199566	0.609845545
163	FALSE	High	LSGPGVHTPAPAYPAVYVHPGR	[R].LSGPGVHTPAPAYPAVYVHPGR.[L]	1xTMTpro [N-Term]; 1xPhospho [S2(100)]	1xTMTpro [N-Term]; 1xPhospho [S2(100); T8(0); Y13(0); Y17(0)]	3.62895e-07	5.34993e-05	1	1	1	TGGT1_228280	TGGT1_228280-t26_1-p1 [241-262]	TGGT1_228280-t26_1-p1 1xPhospho [S242(100); T248(0); Y253(0); Y257(0)]	TGGT1_228280-t26_1-p1 1xPhospho [S242(100)]	transcript=TGGT1_228280-t26_1 | gene=TGGT1_228280 | organism=Toxoplasma_gondii_GT1 | gene_product=hypothetical protein | transcript_product=hypothetical protein | location=TGGT1_chrX:351589-353173(+) | protein_length=386 | sequence_SO=chromosome | SO=protein_coding_gene | is_pseudo=false	0	2627.34547	22	1.053	1.292	1.105	0.707	0.745	0.914	0.782	0.964	0.901	0.816	0.07	0.37	0.14	-0.5	-0.42	-0.13	-0.35	-0.05	-0.15	-0.29	0.455509562	0.532252971	0.378925984	0.482206661	0.486677188	0.288310691	0.51697314	0.772209406	0.079739602	0.515289284
165	FALSE	High	LSGSHELPDAGTVGK	[K].LSGSHELPDAGTVGK.[D]	1xTMTpro [K15]; 1xTMTpro [N-Term]; 1xPhospho [S/T]	1xTMTpro [K15]; 1xTMTpro [N-Term]; 1xPhospho [S2(50); S4(50); T12(0)]	0.000316511	5.34993e-05	1	1	1	TGGT1_304970	TGGT1_304970-t26_1-p1 [36-50]			transcript=TGGT1_304970-t26_1 | gene=TGGT1_304970 | organism=Toxoplasma_gondii_GT1 | gene_product=Protein kinase domain-containing protein [Source:UniProtKB/TrEMBL;Acc:S7UI68] | transcript_product=putative cell-cycle-associated protein kinase CDK | location=TGGT1_chrIX:4910810-4921648(+) | protein_length=1373 | sequence_SO=chromosome | SO=protein_coding_gene | is_pseudo=false	0	2156.12442	15	1.127	0.994	1.097	1.006	1.134	1	1.103	0.979	1.356	1.394	0.17	-0.01	0.13	0.01	0.18	0	0.14	-0.03	0.44	0.48	0.757938023	0.988121541	0.65911375	0.692188627	0.739248996	0.999496223	0.621327687	0.944432223	0.440719643	0.282426622
166	FALSE	High	ISGSREEDGDSSRPQIESVNR	[K].ISGSREEDGDSSRPQIESVNR.[R]	1xTMTpro [N-Term]; 1xPhospho [S4(99.4)]	1xTMTpro [N-Term]; 1xPhospho [S2(0.6); S4(99.4); S11(0); S12(0); S18(0)]	1.62509e-08	5.34993e-05	1	1	12	TGGT1_248420	TGGT1_248420-t26_1-p1 [430-450]	TGGT1_248420-t26_1-p1 1xPhospho [S431(0.6); S433(99.4); S440(0); S441(0); S447(0)]	TGGT1_248420-t26_1-p1 1xPhospho [S433(99.4)]	transcript=TGGT1_248420-t26_1 | gene=TGGT1_248420 | organism=Toxoplasma_gondii_GT1 | gene_product=hypothetical protein | transcript_product=hypothetical protein | location=TGGT1_chrXII:3772416-3776263(-) | protein_length=728 | sequence_SO=chromosome | SO=protein_coding_gene | is_pseudo=false	1	2702.2702	21	0.995	1.071	1.174	1.19	1.184	1.274	1.398	1.003	0.996	1.201	-0.01	0.1	0.23	0.25	0.24	0.35	0.48	0	-0.01	0.26	0.958710942	0.581685376	0.261252775	0.280120034	0.015749211	0.018218917	0.022611874	0.800654208	0.954581764	0.053502181
167	FALSE	High	ISGSREEDGDSSRPQIESVNR	[K].ISGSREEDGDSSRPQIESVNR.[R]	1xTMTpro [N-Term]; 2xPhospho [S11(100); S]	1xTMTpro [N-Term]; 2xPhospho [S2(50); S4(50); S11(100); S12(0); S18(0)]	9.05404e-10	5.34993e-05	1	1	5	TGGT1_248420	TGGT1_248420-t26_1-p1 [430-450]	TGGT1_248420-t26_1-p1 2xPhospho [S431(50); S433(50); S440(100); S441(0); S447(0)]	TGGT1_248420-t26_1-p1 2xPhospho [S440(100); S]	transcript=TGGT1_248420-t26_1 | gene=TGGT1_248420 | organism=Toxoplasma_gondii_GT1 | gene_product=hypothetical protein | transcript_product=hypothetical protein | location=TGGT1_chrXII:3772416-3776263(-) | protein_length=728 | sequence_SO=chromosome | SO=protein_coding_gene | is_pseudo=false	1	2782.23653	21	0.982	1.067	1.025	1.158	1.136	1.235	1.187	0.973	1.063	1.02	-0.03	0.09	0.04	0.21	0.18	0.3	0.25	-0.04	0.09	0.03	0.691139336	0.27715782	0.890752184	0.157421073	0.007645856	0.020949733	0.355911925	0.691817006	0.463843461	0.901795099
168	FALSE	High	LSHAESELDSEGEGAER	[R].LSHAESELDSEGEGAER.[K]	1xTMTpro [N-Term]; 1xPhospho [S10(100)]	1xTMTpro [N-Term]; 1xPhospho [S2(0); S6(0); S10(100)]	1.65891e-11	5.34993e-05	1	1	4	TGGT1_242415	TGGT1_242415-t26_1-p1 [2487-2503]	TGGT1_242415-t26_1-p1 1xPhospho [S2488(0); S2492(0); S2496(100)]	TGGT1_242415-t26_1-p1 1xPhospho [S2496(100)]	transcript=TGGT1_242415-t26_1 | gene=TGGT1_242415 | organism=Toxoplasma_gondii_GT1 | gene_product=Amino_oxidase domain-containing protein [Source:UniProtKB/TrEMBL;Acc:S7URN9] | transcript_product=histone lysine-specific demethylase | location=TGGT1_chrVI:1933154-1950353(+) | protein_length=3802 | sequence_SO=chromosome | SO=protein_coding_gene | is_pseudo=false	0	2199.97262	17	1.004	0.996	1.068	0.911	0.915	0.908	0.973	0.957	0.942	0.885	0.01	-0.01	0.09	-0.13	-0.13	-0.14	-0.04	-0.06	-0.09	-0.18	0.973228574	0.889874188	0.114233581	0.081464006	0.567664071	0.21056853	0.454954461	0.674728645	0.301588104	0.416667996
169	FALSE	High	LSHAESELDSEGEGAER	[R].LSHAESELDSEGEGAER.[K]	1xTMTpro [N-Term]; 2xPhospho [S6(100); S10(100)]	1xTMTpro [N-Term]; 2xPhospho [S2(0); S6(100); S10(100)]	1.798e-10	5.34993e-05	1	1	2	TGGT1_242415	TGGT1_242415-t26_1-p1 [2487-2503]	TGGT1_242415-t26_1-p1 2xPhospho [S2488(0); S2492(100); S2496(100)]	TGGT1_242415-t26_1-p1 2xPhospho [S2492(100); S2496(100)]	transcript=TGGT1_242415-t26_1 | gene=TGGT1_242415 | organism=Toxoplasma_gondii_GT1 | gene_product=Amino_oxidase domain-containing protein [Source:UniProtKB/TrEMBL;Acc:S7URN9] | transcript_product=histone lysine-specific demethylase | location=TGGT1_chrVI:1933154-1950353(+) | protein_length=3802 | sequence_SO=chromosome | SO=protein_coding_gene | is_pseudo=false	0	2279.93895	17	0.923	1.002	0.962	1.012	0.934	1.014	0.973	0.863	0.756	0.888	-0.12	0	-0.06	0.02	-0.1	0.02	-0.04	-0.21	-0.4	-0.17	0.328927541	0.917269505	0.484664224	0.919510007	0.366886244	0.919174928	0.866459756	0.080067673	0.030412007	0.678833828
170	FALSE	High	LSHGSSPPSR	[R].LSHGSSPPSR.[E]	1xTMTpro [N-Term]; 2xPhospho [S5(100); S9(100)]	1xTMTpro [N-Term]; 2xPhospho [S2(0); S5(100); S6(0); S9(100)]	0.00012834	5.34993e-05	1	1	3	TGGT1_228660	TGGT1_228660-t26_1-p1 [2270-2279]	TGGT1_228660-t26_1-p1 2xPhospho [S2271(0); S2274(100); S2275(0); S2278(100)]	TGGT1_228660-t26_1-p1 2xPhospho [S2274(100); S2278(100)]	transcript=TGGT1_228660-t26_1 | gene=TGGT1_228660 | organism=Toxoplasma_gondii_GT1 | gene_product=SEC7 domain-containing protein [Source:UniProtKB/TrEMBL;Acc:S7UXX0] | transcript_product=Sec7 domain-containing protein | location=TGGT1_chrX:159771-177015(-) | protein_length=3547 | sequence_SO=chromosome | SO=protein_coding_gene | is_pseudo=false	0	1488.65684	10	1.113	0.868	0.761	0.753	0.838	0.653	0.573	0.775	0.843	0.561	0.15	-0.2	-0.39	-0.41	-0.26	-0.61	-0.8	-0.37	-0.25	-0.83	0.542054882	0.741886615	0.319880569	0.126234546	0.224469943	0.363773415	0.105199223	0.381934115	0.338211583	0.054254911
172	FALSE	High	LSHLGFESAMK	[R].LSHLGFESAMK.[L]	1xOxidation [M10]; 1xTMTpro [K11]; 1xTMTpro [N-Term]; 1xPhospho [S2(100)]	1xOxidation [M10]; 1xTMTpro [K11]; 1xTMTpro [N-Term]; 1xPhospho [S2(100); S8(0)]	1.20504e-05	5.34993e-05	1	1	3	TGGT1_240910	TGGT1_240910-t26_1-p1 [347-357]	TGGT1_240910-t26_1-p1 1xPhospho [S348(100); S354(0)]	TGGT1_240910-t26_1-p1 1xPhospho [S348(100)]	transcript=TGGT1_240910-t26_1 | gene=TGGT1_240910 | organism=Toxoplasma_gondii_GT1 | gene_product=C2 domain-containing protein [Source:UniProtKB/TrEMBL;Acc:S7USF1] | transcript_product=hypothetical protein | location=TGGT1_chrVI:1522402-1546111(-) | protein_length=1910 | sequence_SO=chromosome | SO=protein_coding_gene | is_pseudo=false	0	1923.98951	11	1.462	1.837	2.013	1.007	1.473	1.85	2.028	1.792	2.105	2.337	0.55	0.88	1.01	0.01	0.56	0.89	1.02	0.84	1.07	1.22	0.449189776	0.125411874	0.037577572	0.946074377	0.51842633	0.035789802	0.114064045	0.173280522	0.114922257	0.076809823
174	FALSE	High	ISKEESFYSGNSNSLR	[K].ISKEESFYSGNSNSLR.[D]	1xTMTpro [K3]; 1xTMTpro [N-Term]; 1xPhospho [S6(100)]	1xTMTpro [K3]; 1xTMTpro [N-Term]; 1xPhospho [S2(0); S6(100); Y8(0); S9(0); S12(0); S14(0)]	1.70125e-06	5.34993e-05	1	1	1	TGGT1_293190	TGGT1_293190-t26_1-p1 [251-266]	TGGT1_293190-t26_1-p1 1xPhospho [S252(0); S256(100); Y258(0); S259(0); S262(0); S264(0)]	TGGT1_293190-t26_1-p1 1xPhospho [S256(100)]	transcript=TGGT1_293190-t26_1 | gene=TGGT1_293190 | organism=Toxoplasma_gondii_GT1 | gene_product=IPPc domain-containing protein [Source:UniProtKB/TrEMBL;Acc:A0A125YFF1] | transcript_product=endonuclease/exonuclease/phosphatase family protein | location=TGGT1_chrIa:133494-141236(+) | protein_length=682 | sequence_SO=chromosome | SO=protein_coding_gene | is_pseudo=false	1	2506.24705	16	2.11	4.183	4.295	0.793	1.672	3.316	3.404	2.485	3.005	3.492	1.08	2.06	2.1	-0.34	0.74	1.73	1.77	1.31	1.59	1.8	0.153376006	0.061718153	0.014445219	0.105358461	0.259686608	0.093835796	0.037310616	0.061643409	0.003504433	0.078335238
176	FALSE	High	LSKPVLLSEGEAAPAAATR	[K].LSKPVLLSEGEAAPAAATR.[G]	1xTMTpro [K3]; 1xTMTpro [N-Term]; 1xPhospho [S8(100)]	1xTMTpro [K3]; 1xTMTpro [N-Term]; 1xPhospho [S2(0); S8(100); T18(0)]	2.21109e-06	5.34993e-05	1	1	2	TGGT1_206330	TGGT1_206330-t26_1-p1 [921-939]	TGGT1_206330-t26_1-p1 1xPhospho [S922(0); S928(100); T938(0)]	TGGT1_206330-t26_1-p1 1xPhospho [S928(100)]	transcript=TGGT1_206330-t26_1 | gene=TGGT1_206330 | organism=Toxoplasma_gondii_GT1 | gene_product=PHD-finger domain-containing protein [Source:UniProtKB/TrEMBL;Acc:S7UUA0] | transcript_product=PHD-finger domain-containing protein | location=TGGT1_chrVIIa:1032599-1036290(+) | protein_length=1073 | sequence_SO=chromosome | SO=protein_coding_gene | is_pseudo=false	0	2569.42463	19	1.065	1.092	0.992	0.654	0.696	0.714	0.649	0.698	0.609	0.587	0.09	0.13	-0.01	-0.61	-0.52	-0.49	-0.62	-0.52	-0.72	-0.77	0.751842932	0.592074671	0.978620416	0.264473059	0.059880303	0.129164681	0.08956573	0.358595008	0.033968097	0.10037232
177	FALSE	High	LSLDGATAEPSSGGALRPQSDADMLER	[R].LSLDGATAEPSSGGALRPQSDADMLER.[G]	1xTMTpro [N-Term]; 1xPhospho [S2(100)]	1xTMTpro [N-Term]; 1xPhospho [S2(100); T7(0); S11(0); S12(0); S20(0)]	2.45625e-08	5.34993e-05	1	1	2	TGGT1_289350	TGGT1_289350-t26_1-p1 [46-72]	TGGT1_289350-t26_1-p1 1xPhospho [S47(100); T52(0); S56(0); S57(0); S65(0)]	TGGT1_289350-t26_1-p1 1xPhospho [S47(100)]	transcript=TGGT1_289350-t26_1 | gene=TGGT1_289350 | organism=Toxoplasma_gondii_GT1 | gene_product=ABC transporter domain-containing protein [Source:UniProtKB/TrEMBL;Acc:S7VYI6] | transcript_product=ATP-binding cassette G family transporter ABCG84 | location=TGGT1_chrIX:3026173-3037688(+) | protein_length=766 | sequence_SO=chromosome | SO=protein_coding_gene | is_pseudo=false	0	3128.48904	27	0.909	0.871	0.808	1.375	1.251	1.198	1.112	1.296	1.243	1.308	-0.14	-0.2	-0.31	0.46	0.32	0.26	0.15	0.37	0.31	0.39	0.340872081	0.252693589	0.004578402	0.116189784	0.007033543	0.364809466	0.329646961	0.15534044	0.552303629	0.227499671
178	FALSE	High	LSIETHGSGPLTHLNR	[R].LSIETHGSGPLTHLNR.[R]	1xTMTpro [N-Term]; 1xPhospho [S8(100)]	1xTMTpro [N-Term]; 1xPhospho [S2(0); T5(0); S8(100); T12(0)]	1.249e-09	5.34993e-05	1	1	3	TGGT1_208400B	TGGT1_208400B-t26_1-p1 [1359-1374]	TGGT1_208400B-t26_1-p1 1xPhospho [S1360(0); T1363(0); S1366(100); T1370(0)]	TGGT1_208400B-t26_1-p1 1xPhospho [S1366(100)]	transcript=TGGT1_208400B-t26_1 | gene=TGGT1_208400B | organism=Toxoplasma_gondii_GT1 | gene_product=hypothetical protein | transcript_product=hypothetical protein | location=TGGT1_chrIb:671628-681222(-) | protein_length=1824 | sequence_SO=chromosome | SO=protein_coding_gene | is_pseudo=false	0	2116.08713	16	1.176	1.029	1.438	1.053	1.238	1.083	1.515	1.247	1.081	1.214	0.23	0.04	0.52	0.07	0.31	0.12	0.6	0.32	0.11	0.28	0.456080267	0.919485549	0.100896059	0.814329996	0.619079087	0.872605075	0.322655077	0.456880493	0.404422722	0.048197927
180	FALSE	High	LSRDSTEDASETTAGVAR	[K].LSRDSTEDASETTAGVAR.[G]	1xTMTpro [N-Term]; 1xPhospho [S5(99.7)]	1xTMTpro [N-Term]; 1xPhospho [S2(0); S5(99.7); T6(0.4); S10(0); T12(0); T13(0)]	2.19299e-10	5.34993e-05	1	1	3	TGGT1_201150	TGGT1_201150-t26_1-p1 [1382-1399]	TGGT1_201150-t26_1-p1 1xPhospho [S1383(0); S1386(99.7); T1387(0.4); S1391(0); T1393(0); T1394(0)]	TGGT1_201150-t26_1-p1 1xPhospho [S1386(99.7)]	transcript=TGGT1_201150-t26_1 | gene=TGGT1_201150 | organism=Toxoplasma_gondii_GT1 | gene_product=Heavy metal translocating P-type ATPase subfamily protein [Source:UniProtKB/TrEMBL;Acc:S7WB84] | transcript_product=heavy metal translocating P-type ATPase subfamily protein | location=TGGT1_chrVIIa:3895489-3905933(+) | protein_length=1965 | sequence_SO=chromosome | SO=protein_coding_gene | is_pseudo…	1	2250.05702	18	1.041	0.999	1.177	1.09	1.135	1.089	1.283	0.965	0.957	1.158	0.06	0	0.24	0.12	0.18	0.12	0.36	-0.05	-0.06	0.21	0.804441248	0.994882762	0.238995528	0.606218889	0.028504866	0.261768408	0.14267049	0.426593817	0.616793353	0.296099142
181	FALSE	High	MDDSDDDEWRR	[R].MDDSDDDEWRR.[D]	1xTMTpro [N-Term]; 1xPhospho [S4(100)]	1xTMTpro [N-Term]; 1xPhospho [S4(100)]	1.28322e-06	5.34993e-05	1	1	12	TGGT1_315270	TGGT1_315270-t26_1-p1 [62-72]	TGGT1_315270-t26_1-p1 1xPhospho [S65(100)]	TGGT1_315270-t26_1-p1 1xPhospho [S65(100)]	transcript=TGGT1_315270-t26_1 | gene=TGGT1_315270 | organism=Toxoplasma_gondii_GT1 | gene_product=hypothetical protein | transcript_product=hypothetical protein | location=TGGT1_chrXI:4558433-4565813(-) | protein_length=780 | sequence_SO=chromosome | SO=protein_coding_gene | is_pseudo=false	1	1823.72267	11	1.051	0.852	0.89	1.072	1.127	0.913	0.954	0.963	0.824	0.994	0.07	-0.23	-0.17	0.1	0.17	-0.13	-0.07	-0.06	-0.28	-0.01	0.614005223	0.313638911	0.42401724	0.841712287	0.788254258	0.714323466	0.839297895	0.889072929	0.550003432	0.971693618
182	FALSE	High	LSSASGPSGVSAAER	[R].LSSASGPSGVSAAER.[M]	1xTMTpro [N-Term]; 1xPhospho [S3(99.6)]	1xTMTpro [N-Term]; 1xPhospho [S2(0.4); S3(99.6); S5(0); S8(0); S11(0)]	8.0517e-05	5.34993e-05	1	1	2	TGGT1_209100	TGGT1_209100-t26_1-p1 [583-597]	TGGT1_209100-t26_1-p1 1xPhospho [S584(0.4); S585(99.6); S587(0); S590(0); S593(0)]	TGGT1_209100-t26_1-p1 1xPhospho [S585(99.6)]	transcript=TGGT1_209100-t26_1 | gene=TGGT1_209100 | organism=Toxoplasma_gondii_GT1 | gene_product=PUB domain-containing protein [Source:UniProtKB/TrEMBL;Acc:S7VS99] | transcript_product=PUB domain-containing protein | location=TGGT1_chrIb:1054806-1062365(-) | protein_length=620 | sequence_SO=chromosome | SO=protein_coding_gene | is_pseudo=false	0	1759.85467	15	1.321	1.261	1.192	0.883	1.167	1.114	1.052	0.972	1.181	1.051	0.4	0.33	0.25	-0.18	0.22	0.16	0.07	-0.04	0.24	0.07	0.367180307	0.586444787	0.4379203	0.584488742	0.076817264	0.588678974	0.220294686	0.736993252	0.249429358	0.460805851
190	FALSE	High	LSVSDFEEEEEGDILR	[R].LSVSDFEEEEEGDILR.[K]	1xTMTpro [N-Term]; 1xPhospho [S4(100)]	1xTMTpro [N-Term]; 1xPhospho [S2(0); S4(100)]	3.23067e-08	5.34993e-05	1	1	3	TGGT1_309250	TGGT1_309250-t26_1-p1 [3210-3225]	TGGT1_309250-t26_1-p1 1xPhospho [S3211(0); S3213(100)]	TGGT1_309250-t26_1-p1 1xPhospho [S3213(100)]	transcript=TGGT1_309250-t26_1 | gene=TGGT1_309250 | organism=Toxoplasma_gondii_GT1 | gene_product=hypothetical protein | transcript_product=hypothetical protein | location=TGGT1_chrXI:547054-561278(-) | protein_length=3801 | sequence_SO=chromosome | SO=protein_coding_gene | is_pseudo=false	0	2251.03382	16	0.888	0.764	0.745	1.239	1.1	0.947	0.924	1.119	0.946	0.728	-0.17	-0.39	-0.42	0.31	0.14	-0.08	-0.11	0.16	-0.08	-0.46	0.35095553	0.179806681	0.220638594	0.388921465	0.743249006	0.592171639	0.324262494	0.420378333	0.339835496	0.025155834
191	FALSE	High	LSVSSRKSANEEDGEGAQESTAAK	[R].LSVSSRKSANEEDGEGAQESTAAK.[L]	2xTMTpro [K7; K24]; 1xTMTpro [N-Term]; 2xPhospho [S/T]	2xTMTpro [K7; K24]; 1xTMTpro [N-Term]; 2xPhospho [S2(0.6); S4(66.5); S5(66.5); S8(66.5); S20(0); T21(0)]	8.37658e-05	5.34993e-05	1	1	1	TGGT1_220900	TGGT1_220900-t26_1-p1 [396-419]			transcript=TGGT1_220900-t26_1 | gene=TGGT1_220900 | organism=Toxoplasma_gondii_GT1 | gene_product=hypothetical protein | transcript_product=hypothetical protein | location=TGGT1_chrII:27409-29529(+) | protein_length=706 | sequence_SO=chromosome | SO=protein_coding_gene | is_pseudo=false	2	3523.71348	24	1.082	0.573	0.718	1.108	1.199	0.635	0.796	0.936	0.494	0.837	0.11	-0.8	-0.48	0.15	0.26	-0.65	-0.33	-0.1	-1.02	-0.26	0.770983598	0.526494139	0.707062815	0.898439359	0.744813629	0.047504423	0.082862824	0.771478395	0.083227743	0.063471573
192	FALSE	High	ISVTDSQQSFHSK	[R].ISVTDSQQSFHSK.[-]	1xTMTpro [K13]; 1xTMTpro [N-Term]; 1xPhospho [S9(100)]	1xTMTpro [K13]; 1xTMTpro [N-Term]; 1xPhospho [S2(0); T4(0); S6(0); S9(100); S12(0)]	8.15088e-08	5.34993e-05	1	1	3	TGGT1_235750	TGGT1_235750-t26_1-p1 [351-363]	TGGT1_235750-t26_1-p1 1xPhospho [S352(0); T354(0); S356(0); S359(100); S362(0)]	TGGT1_235750-t26_1-p1 1xPhospho [S359(100)]	transcript=TGGT1_235750-t26_1 | gene=TGGT1_235750 | organism=Toxoplasma_gondii_GT1 | gene_product=Protein kinase domain-containing protein [Source:UniProtKB/TrEMBL;Acc:S7UQN9] | transcript_product=ULK kinase | location=TGGT1_chrX:4980554-4985413(+) | protein_length=363 | sequence_SO=chromosome | SO=protein_coding_gene | is_pseudo=false	0	2152.09312	13	1.683	2.256	1.999	0.922	1.551	2.08	1.842	1.627	1.499	1.681	0.75	1.17	1	-0.12	0.63	1.06	0.88	0.7	0.58	0.75	0.268571609	0.124057958	0.096353921	0.015378433	0.313501726	0.139076873	0.110947985	0.017274263	0.069367753	0.06922001
194	FALSE	High	LSWHAEDVASLGK	[R].LSWHAEDVASLGK.[S]	1xTMTpro [K13]; 1xTMTpro [N-Term]; 1xPhospho [S10(100)]	1xTMTpro [K13]; 1xTMTpro [N-Term]; 1xPhospho [S2(0); S10(100)]	2.73997e-06	5.34993e-05	1	1	2	TGGT1_220090	TGGT1_220090-t26_1-p1 [137-149]	TGGT1_220090-t26_1-p1 1xPhospho [S138(0); S146(100)]	TGGT1_220090-t26_1-p1 1xPhospho [S146(100)]	transcript=TGGT1_220090-t26_1 | gene=TGGT1_220090 | organism=Toxoplasma_gondii_GT1 | gene_product=DIX domain-containing protein [Source:UniProtKB/TrEMBL;Acc:S7VPB3] | transcript_product=hypothetical protein | location=TGGT1_chrV:24881-26973(+) | protein_length=262 | sequence_SO=chromosome | SO=protein_coding_gene | is_pseudo=false	0	2101.09748	13	1.257	1.217	1.076	0.664	0.834	0.808	0.714	0.804	0.809	1.132	0.33	0.28	0.11	-0.59	-0.26	-0.31	-0.49	-0.31	-0.31	0.18	0.472074847	0.507505593	0.782001268	0.062873472	0.47766694	0.411604966	0.289018481	0.62498594	0.402968172	0.336804179
196	FALSE	High	LSSYLQDIPLGFFQSR	[K].LSSYLQDIPLGFFQSR.[A]	1xTMTpro [N-Term]; 1xPhospho [S3(99.8)]	1xTMTpro [N-Term]; 1xPhospho [S2(0.2); S3(99.8); Y4(0); S15(0)]	2.78613e-09	5.34993e-05	1	1	1	TGGT1_258470	TGGT1_258470-t26_1-p1 [110-125]	TGGT1_258470-t26_1-p1 1xPhospho [S111(0.2); S112(99.8); Y113(0); S124(0)]	TGGT1_258470-t26_1-p1 1xPhospho [S112(99.8)]	transcript=TGGT1_258470-t26_1 | gene=TGGT1_258470 | organism=Toxoplasma_gondii_GT1 | gene_product=hypothetical protein | transcript_product=hypothetical protein | location=TGGT1_chrVIIb:3369823-3371292(+) | protein_length=284 | sequence_SO=chromosome | SO=protein_coding_gene | is_pseudo=false	0	2255.14325	16	2.16	3.651	3.299	0.98	2.116	3.577	3.233	2.921	3.804	2.015	1.11	1.87	1.72	-0.03	1.08	1.84	1.69	1.55	1.93	1.01	0.383657153	0.193634716	0.153952587	0.95163566	0.215078883	0.069674751	0.015190536	0.142474204	0.020327801	0.438116311
199	FALSE	High	LTDNPPATISPSCTSVR	[R].LTDNPPATISPSCTSVR.[D]	1xMethylthio [C13]; 1xTMTpro [N-Term]; 1xPhospho [S/T]	1xMethylthio [C13]; 1xTMTpro [N-Term]; 1xPhospho [T2(0); T8(0); S10(50); S12(50); T14(0); S15(0)]	1.12767e-08	5.34993e-05	1	1	1	TGGT1_225690	TGGT1_225690-t26_1-p1 [1525-1541]	TGGT1_225690-t26_1-p1 1xMethylthio [C1537]	TGGT1_225690-t26_1-p1 1xMethylthio [C1537]	transcript=TGGT1_225690-t26_1 | gene=TGGT1_225690 | organism=Toxoplasma_gondii_GT1 | gene_product=hypothetical protein | transcript_product=hypothetical protein | location=TGGT1_chrX:2025685-2031135(+) | protein_length=1816 | sequence_SO=chromosome | SO=protein_coding_gene | is_pseudo=false	0	2189.03027	17	0.991	0.907	0.994	0.969	0.96	0.879	0.963	0.892	0.866	0.846	-0.01	-0.14	-0.01	-0.05	-0.06	-0.19	-0.06	-0.17	-0.21	-0.24	0.937603473	0.165332763	0.930603131	0.150252938	0.744744226	0.089037653	0.581357263	0.4233545	0.315571735	0.252846135
200	FALSE	High	ITDSALTETTPCGHHTPEKQDSPTNR	[K].ITDSALTETTPCGHHTPEKQDSPTNR.[R]	1xMethylthio [C12]; 1xTMTpro [K19]; 1xTMTpro [N-Term]; 2xPhospho [T16(100); S22(99.5)]	1xMethylthio [C12]; 1xTMTpro [K19]; 1xTMTpro [N-Term]; 2xPhospho [T2(0); S4(0); T7(0); T9(0); T10(0); T16(100); S22(99.5); T24(0.5)]	0.00012633	5.34993e-05	1	1	2	TGGT1_203010	TGGT1_203010-t26_1-p1 [1027-1052]	TGGT1_203010-t26_1-p1 1xMethylthio [C1038]; 2xPhospho [T1028(0); S1030(0); T1033(0); T1035(0); T1036(0); T1042(100); S1048(99.5); T1050(0.5)]	TGGT1_203010-t26_1-p1 1xMethylthio [C1038]; 2xPhospho [T1042(100); S1048(99.5)]	transcript=TGGT1_203010-t26_1 | gene=TGGT1_203010 | organism=Toxoplasma_gondii_GT1 | gene_product=Protein kinase domain-containing protein [Source:UniProtKB/TrEMBL;Acc:S7W3S7] | transcript_product=aurora kinase | location=TGGT1_chrVIIa:2764034-2772472(-) | protein_length=2812 | sequence_SO=chromosome | SO=protein_coding_gene | is_pseudo=false	1	3650.6513	26	1.02	1.269	0.782	1.05	1.071	1.332	0.821	0.925	1.2	0.919	0.03	0.34	-0.36	0.07	0.1	0.41	-0.29	-0.11	0.26	-0.12	0.949310523	0.13442902	0.195183028	0.788896607	0.889984315	0.37575819	0.196310337	0.820898749	0.452745547	0.652484201
202	FALSE	High	LTENPWQGNASSDKGATLTIK	[K].LTENPWQGNASSDKGATLTIK.[K]	2xTMTpro [K14; K21]; 1xTMTpro [N-Term]; 1xPhospho [S/T]	2xTMTpro [K14; K21]; 1xTMTpro [N-Term]; 1xPhospho [T2(0); S11(50); S12(50); T17(0); T19(0)]	1.82152e-09	5.34993e-05	1	1	1	TGGT1_233460	TGGT1_233460-t26_1-p1 [250-270]			transcript=TGGT1_233460-t26_1 | gene=TGGT1_233460 | organism=Toxoplasma_gondii_GT1 | gene_product=SAG-related sequence SRS29B [Source:UniProtKB/TrEMBL;Acc:A0A125YG48] | transcript_product=SAG-related sequence SRS29B | location=TGGT1_chrVIII:2660455-2661465(+) | protein_length=336 | sequence_SO=chromosome | SO=protein_coding_gene | is_pseudo=false	1	3223.71802	21	0.967	0.917	0.831	0.96	0.929	0.88	0.798	0.877	0.842	0.816	-0.05	-0.13	-0.27	-0.06	-0.11	-0.18	-0.33	-0.19	-0.25	-0.29	0.814309268	0.034212335	0.008172611	0.863900714	0.510183865	0.611852722	0.436615005	0.192246255	0.390232779	0.176976374
203	FALSE	High	LTEQEEDHELAEEEQELEGDER	[R].LTEQEEDHELAEEEQELEGDER.[A]	1xTMTpro [N-Term]; 1xPhospho [T2(100)]	1xTMTpro [N-Term]; 1xPhospho [T2(100)]	5.42406e-10	5.34993e-05	1	1	2	TGGT1_215080	TGGT1_215080-t26_1-p1 [1565-1586]	TGGT1_215080-t26_1-p1 1xPhospho [T1566(100)]	TGGT1_215080-t26_1-p1 1xPhospho [T1566(100)]	transcript=TGGT1_215080-t26_1 | gene=TGGT1_215080 | organism=Toxoplasma_gondii_GT1 | gene_product=hypothetical protein | transcript_product=hypothetical protein | location=TGGT1_chrX:6623715-6638073(-) | protein_length=3279 | sequence_SO=chromosome | SO=protein_coding_gene | is_pseudo=false	0	3041.30676	22	0.876	0.567	0.52	0.899	0.787	0.51	0.467	0.917	0.558	0.523	-0.19	-0.82	-0.94	-0.15	-0.34	-0.97	-1.1	-0.13	-0.84	-0.94	0.044672738	0.09716413	0.256444143	0.826066134	0.650229027	0.261974721	0.084775188	0.626896278	0.238819235	0.350551445
210	FALSE	High	LTCAASSPSSPSNAHAAAASR	[K].LTCAASSPSSPSNAHAAAASR.[L]	1xMethylthio [C3]; 1xTMTpro [N-Term]; 2xPhospho [S10(99.7); S/T]	1xMethylthio [C3]; 1xTMTpro [N-Term]; 2xPhospho [T2(0); S6(33.4); S7(33.4); S9(33.5); S10(99.7); S12(0); S20(0)]	1.5222e-06	5.34993e-05	1	1	3	TGGT1_225890	TGGT1_225890-t26_1-p1 [243-263]	TGGT1_225890-t26_1-p1 1xMethylthio [C245]; 2xPhospho [T244(0); S248(33.4); S249(33.4); S251(33.5); S252(99.7); S254(0); S262(0)]	TGGT1_225890-t26_1-p1 1xMethylthio [C245]; 2xPhospho [S252(99.7); S/T]	transcript=TGGT1_225890-t26_1 | gene=TGGT1_225890 | organism=Toxoplasma_gondii_GT1 | gene_product=hypothetical protein | transcript_product=hypothetical protein | location=TGGT1_chrX:1864237-1871724(-) | protein_length=2111 | sequence_SO=chromosome | SO=protein_coding_gene | is_pseudo=false	0	2467.04674	21	1.017	1.007	0.969	1.186	1.206	1.194	1.149	1	0.959	1.179	0.02	0.01	-0.05	0.25	0.27	0.26	0.2	0	-0.06	0.24	0.963019258	0.979854722	0.925655596	0.63477561	0.104376107	0.119099081	0.027920493	0.998522509	0.584220214	0.303164332
215	FALSE	High	LSSDSPGKDVAGPPTSR	[R].LSSDSPGKDVAGPPTSR.[Q]	1xTMTpro [K8]; 1xTMTpro [N-Term]; 1xPhospho [S5(100)]	1xTMTpro [K8]; 1xTMTpro [N-Term]; 1xPhospho [S2(0); S3(0); S5(100); T15(0); S16(0)]	5.3656e-09	5.34993e-05	1	1	3	TGGT1_252320	TGGT1_252320-t26_1-p1 [160-176]	TGGT1_252320-t26_1-p1 1xPhospho [S161(0); S162(0); S164(100); T174(0); S175(0)]	TGGT1_252320-t26_1-p1 1xPhospho [S164(100)]	transcript=TGGT1_252320-t26_1 | gene=TGGT1_252320 | organism=Toxoplasma_gondii_GT1 | gene_product=Sas10/Utp3/C1D family protein [Source:UniProtKB/TrEMBL;Acc:S7UNA3] | transcript_product=Sas10/Utp3/C1D family protein | location=TGGT1_chrIII:472372-474773(+) | protein_length=268 | sequence_SO=chromosome | SO=protein_coding_gene | is_pseudo=false	1	2359.21503	17	1.069	1.183	0.759	0.896	0.958	1.06	0.68	0.838	0.806	0.884	0.1	0.24	-0.4	-0.16	-0.06	0.08	-0.56	-0.25	-0.31	-0.18	0.609210952	0.557966137	0.414416438	0.717451618	0.805282762	0.292292443	0.033771687	0.428044317	0.514953028	0.200280835
217	FALSE	High	ISSFPYSSSQTTGCVISR	[R].ISSFPYSSSQTTGCVISR.[D]	1xMethylthio [C14]; 1xTMTpro [N-Term]; 1xPhospho [S3(99.7)]	1xMethylthio [C14]; 1xTMTpro [N-Term]; 1xPhospho [S2(0.3); S3(99.7); Y6(0); S7(0); S8(0); S9(0); T11(0); T12(0); S17(0)]	6.58445e-07	5.34993e-05	1	1	1	TGGT1_226470	TGGT1_226470-t26_1-p1 [2924-2941]	TGGT1_226470-t26_1-p1 1xMethylthio [C2937]; 1xPhospho [S2925(0.3); S2926(99.7); Y2929(0); S2930(0); S2931(0); S2932(0); T2934(0); T2935(0); S2940(0)]	TGGT1_226470-t26_1-p1 1xMethylthio [C2937]; 1xPhospho [S2926(99.7)]	transcript=TGGT1_226470-t26_1 | gene=TGGT1_226470 | organism=Toxoplasma_gondii_GT1 | gene_product=hypothetical protein | transcript_product=hypothetical protein | location=TGGT1_chrX:1515287-1525417(+) | protein_length=3207 | sequence_SO=chromosome | SO=protein_coding_gene | is_pseudo=false	0	2350.07795	18	1.183	0.932	0.914	1.031	1.22	0.961	0.942	1.19	1.14	0.739	0.24	-0.1	-0.13	0.04	0.29	-0.06	-0.09	0.25	0.19	-0.44	0.239467938	0.211287524	0.797810313	0.829605312	0.144357826	0.821025253	0.776515637	0.280680945	0.524395356	0.143324181
220	FALSE	High	LSSHPLTSASPTGSESPR	[K].LSSHPLTSASPTGSESPR.[K]	1xTMTpro [N-Term]; 1xPhospho [S16(99.2)]	1xTMTpro [N-Term]; 1xPhospho [S2(0); S3(0); T7(0); S8(0); S10(0); T12(0.4); S14(0.4); S16(99.2)]	5.06445e-11	5.34993e-05	1	1	5	TGGT1_234270	TGGT1_234270-t26_1-p1 [1336-1353]	TGGT1_234270-t26_1-p1 1xPhospho [S1337(0); S1338(0); T1342(0); S1343(0); S1345(0); T1347(0.4); S1349(0.4); S1351(99.2)]	TGGT1_234270-t26_1-p1 1xPhospho [S1351(99.2)]	transcript=TGGT1_234270-t26_1 | gene=TGGT1_234270 | organism=Toxoplasma_gondii_GT1 | gene_product=hypothetical protein | transcript_product=hypothetical protein | location=TGGT1_chrX:4150640-4163518(+) | protein_length=2027 | sequence_SO=chromosome | SO=protein_coding_gene | is_pseudo=false	0	2195.06646	18	1.174	1.17	1.276	1.009	1.185	1.18	1.287	1.012	0.779	0.888	0.23	0.23	0.35	0.01	0.24	0.24	0.36	0.02	-0.36	-0.17	0.529382071	0.264583025	0.213674425	0.9772638	0.756504457	0.517984716	0.359525069	0.971021704	0.322152067	0.122247579
221	FALSE	High	LSSHPLTSASPTGSESPR	[K].LSSHPLTSASPTGSESPR.[K]	1xTMTpro [N-Term]; 2xPhospho [S10(100); S16(99.6)]	1xTMTpro [N-Term]; 2xPhospho [S2(0); S3(0); T7(0); S8(0); S10(100); T12(0); S14(0.4); S16(99.6)]	1.43528e-09	5.34993e-05	1	1	3	TGGT1_234270	TGGT1_234270-t26_1-p1 [1336-1353]	TGGT1_234270-t26_1-p1 2xPhospho [S1337(0); S1338(0); T1342(0); S1343(0); S1345(100); T1347(0); S1349(0.4); S1351(99.6)]	TGGT1_234270-t26_1-p1 2xPhospho [S1345(100); S1351(99.6)]	transcript=TGGT1_234270-t26_1 | gene=TGGT1_234270 | organism=Toxoplasma_gondii_GT1 | gene_product=hypothetical protein | transcript_product=hypothetical protein | location=TGGT1_chrX:4150640-4163518(+) | protein_length=2027 | sequence_SO=chromosome | SO=protein_coding_gene | is_pseudo=false	0	2275.03279	18	1.03	0.825	0.718	0.886	0.912	0.731	0.637	0.964	0.615	0.531	0.04	-0.28	-0.48	-0.17	-0.13	-0.45	-0.65	-0.05	-0.7	-0.91	0.87487845	0.317493309	0.358531711	0.60572953	0.819976905	0.129897584	0.055438606	0.891269776	0.114487805	0.191888628
228	FALSE	High	LSSLVASSPSASPK	[R].LSSLVASSPSASPK.[C]	1xTMTpro [K14]; 1xTMTpro [N-Term]; 1xPhospho [S8(99.7)]	1xTMTpro [K14]; 1xTMTpro [N-Term]; 1xPhospho [S2(0); S3(0); S7(0.3); S8(99.7); S10(0); S12(0)]	0.000234265	5.34993e-05	1	1	1	TGGT1_256920	TGGT1_256920-t26_1-p1 [761-774]	TGGT1_256920-t26_1-p1 1xPhospho [S762(0); S763(0); S767(0.3); S768(99.7); S770(0); S772(0)]	TGGT1_256920-t26_1-p1 1xPhospho [S768(99.7)]	transcript=TGGT1_256920-t26_1 | gene=TGGT1_256920 | organism=Toxoplasma_gondii_GT1 | gene_product=PIPK domain-containing protein [Source:UniProtKB/TrEMBL;Acc:S7UZE5] | transcript_product=phosphatidylinositol-4-phosphate 5-Kinase | location=TGGT1_chrVIIb:4268265-4283459(+) | protein_length=4154 | sequence_SO=chromosome | SO=protein_coding_gene | is_pseudo=false	0	2019.10189	14	1.262	0.812	1.25	0.669	0.845	0.544	0.837	0.72	0.947	0.56	0.34	-0.3	0.32	-0.58	-0.24	-0.88	-0.26	-0.47	-0.08	-0.84	0.578865248	0.409049224	0.583813847	0.354551074	0.181946691	0.373890705	0.1434206	0.301308723	0.813428195	0.064540668
229	FALSE	High	LSSPALDPLYVHSK	[R].LSSPALDPLYVHSK.[D]	1xTMTpro [K14]; 1xTMTpro [N-Term]; 1xPhospho [S/Y]	1xTMTpro [K14]; 1xTMTpro [N-Term]; 1xPhospho [S2(50); S3(50); Y10(0); S13(0)]	1.07946e-08	5.34993e-05	1	1	1	TGGT1_259870	TGGT1_259870-t26_1-p1 [1177-1190]			transcript=TGGT1_259870-t26_1 | gene=TGGT1_259870 | organism=Toxoplasma_gondii_GT1 | gene_product=SAC domain-containing protein [Source:UniProtKB/TrEMBL;Acc:S7W756] | transcript_product=hypothetical protein | location=TGGT1_chrVIIb:2616425-2623588(+) | protein_length=2122 | sequence_SO=chromosome | SO=protein_coding_gene | is_pseudo=false	0	2215.20194	14	0.919	0.963	0.709	0.808	0.743	0.778	0.573	0.824	0.678	0.577	-0.12	-0.06	-0.5	-0.31	-0.43	-0.36	-0.8	-0.28	-0.56	-0.79	0.376151074	0.883554433	0.475963708	0.469343921	0.274307658	0.033865827	0.14189865	0.525794866	0.177400351	0.198059181
232	FALSE	High	ISSPSHFAPAESGSEVK	[R].ISSPSHFAPAESGSEVK.[S]	1xTMTpro [K17]; 1xTMTpro [N-Term]; 1xPhospho [S]	1xTMTpro [K17]; 1xTMTpro [N-Term]; 1xPhospho [S2(49.9); S3(49.9); S5(0.2); S12(0); S14(0)]	3.14833e-05	5.34993e-05	1	1	1	TGGT1_268780	TGGT1_268780-t26_1-p1 [3709-3725]			transcript=TGGT1_268780-t26_1 | gene=TGGT1_268780 | organism=Toxoplasma_gondii_GT1 | gene_product=hypothetical protein | transcript_product=hypothetical protein | location=TGGT1_chrVIII:6292251-6316928(-) | protein_length=7354 | sequence_SO=chromosome | SO=protein_coding_gene | is_pseudo=false	0	2418.21978	17	1.001	0.997	1.068	0.873	0.874	0.87	0.932	0.875	0.746	0.711	0	0	0.09	-0.2	-0.19	-0.2	-0.1	-0.19	-0.42	-0.49	0.997177556	0.946106213	0.294074661	0.641675409	0.125203466	0.586960594	0.823267944	0.716324491	0.141249117	0.29858349
236	FALSE	High	LSSSLPSSETAPGLGVDER	[R].LSSSLPSSETAPGLGVDER.[Q]	1xTMTpro [N-Term]; 1xPhospho [S4(99.5)]	1xTMTpro [N-Term]; 1xPhospho [S2(0); S3(0.5); S4(99.5); S7(0); S8(0); T10(0)]	6.27799e-07	5.34993e-05	1	1	1	TGGT1_292055	TGGT1_292055-t26_1-p1 [415-433]	TGGT1_292055-t26_1-p1 1xPhospho [S416(0); S417(0.5); S418(99.5); S421(0); S422(0); T424(0)]	TGGT1_292055-t26_1-p1 1xPhospho [S418(99.5)]	transcript=TGGT1_292055-t26_1 | gene=TGGT1_292055 | organism=Toxoplasma_gondii_GT1 | gene_product=Calcium dependent protein kinase CDPK8 [Source:UniProtKB/TrEMBL;Acc:S7W446] | transcript_product=calcium dependent protein kinase CDPK8 | location=TGGT1_chrIX:4332594-4340938(-) | protein_length=1498 | sequence_SO=chromosome | SO=protein_coding_gene | is_pseudo=false	0	2286.11855	19	0.767	0.843	0.674	1.156	0.886	0.975	0.779	1.081	0.923	0.968	-0.38	-0.25	-0.57	0.21	-0.17	-0.04	-0.36	0.11	-0.12	-0.05	0.430409874	0.038902743	0.108913993	0.692131299	0.304987497	0.938944554	0.442454957	0.456883274	0.448523505	0.834741434
237	FALSE	High	LSSSRPYTGPEETSR	[R].LSSSRPYTGPEETSR.[E]	1xTMTpro [N-Term]; 1xPhospho [S2(100)]	1xTMTpro [N-Term]; 1xPhospho [S2(100); S3(0); S4(0); Y7(0); T8(0); T13(0); S14(0)]	8.03754e-06	5.34993e-05	1	1	17	TGGT1_247450	TGGT1_247450-t26_1-p1 [871-885]	TGGT1_247450-t26_1-p1 1xPhospho [S872(100); S873(0); S874(0); Y877(0); T878(0); T883(0); S884(0)]	TGGT1_247450-t26_1-p1 1xPhospho [S872(100)]	transcript=TGGT1_247450-t26_1 | gene=TGGT1_247450 | organism=Toxoplasma_gondii_GT1 | gene_product=hypothetical protein | transcript_product=hypothetical protein | location=TGGT1_chrXII:3275746-3284022(+) | protein_length=2303 | sequence_SO=chromosome | SO=protein_coding_gene | is_pseudo=false	0	2050.97658	15	0.945	1.007	0.861	0.946	0.894	0.953	0.814	0.891	0.847	0.817	-0.08	0.01	-0.22	-0.08	-0.16	-0.07	-0.3	-0.17	-0.24	-0.29	0.076665322	0.873922172	0.225013336	0.500297797	0.322188987	0.679559816	0.314611981	0.451560656	0.260134794	0.252292237
238	FALSE	High	LSSSRPYTGPEETSR	[R].LSSSRPYTGPEETSR.[E]	1xTMTpro [N-Term]; 2xPhospho [S2(100); S4(99.5)]	1xTMTpro [N-Term]; 2xPhospho [S2(100); S3(0.5); S4(99.5); Y7(0); T8(0); T13(0); S14(0)]	7.10665e-06	5.34993e-05	1	1	12	TGGT1_247450	TGGT1_247450-t26_1-p1 [871-885]	TGGT1_247450-t26_1-p1 2xPhospho [S872(100); S873(0.5); S874(99.5); Y877(0); T878(0); T883(0); S884(0)]	TGGT1_247450-t26_1-p1 2xPhospho [S872(100); S874(99.5)]	transcript=TGGT1_247450-t26_1 | gene=TGGT1_247450 | organism=Toxoplasma_gondii_GT1 | gene_product=hypothetical protein | transcript_product=hypothetical protein | location=TGGT1_chrXII:3275746-3284022(+) | protein_length=2303 | sequence_SO=chromosome | SO=protein_coding_gene | is_pseudo=false	0	2130.94291	15	0.971	0.978	0.711	1.157	1.124	1.132	0.823	1.034	1.029	0.74	-0.04	-0.03	-0.49	0.21	0.17	0.18	-0.28	0.05	0.04	-0.43	0.381964969	0.508756613	0.312340567	0.500820772	0.609647618	0.597605659	0.114642563	0.885125362	0.84893013	0.139189723
240	FALSE	High	LSSSTDEQHPLAVQAPLQCR	[R].LSSSTDEQHPLAVQAPLQCR.[D]	1xMethylthio [C19]; 1xTMTpro [N-Term]; 1xPhospho [S/T]	1xMethylthio [C19]; 1xTMTpro [N-Term]; 1xPhospho [S2(0.2); S3(33.3); S4(33.3); T5(33.3)]	5.00077e-08	5.34993e-05	1	1	1	TGGT1_228340	TGGT1_228340-t26_1-p1 [225-244]	TGGT1_228340-t26_1-p1 1xMethylthio [C243]	TGGT1_228340-t26_1-p1 1xMethylthio [C243]	transcript=TGGT1_228340-t26_1 | gene=TGGT1_228340 | organism=Toxoplasma_gondii_GT1 | gene_product=hypothetical protein | transcript_product=hypothetical protein | location=TGGT1_chrX:307953-313937(+) | protein_length=1782 | sequence_SO=chromosome | SO=protein_coding_gene | is_pseudo=false	0	2610.23764	20	1.445	1.309	1.305	0.545	0.788	0.713	0.711	0.705	0.877	0.786	0.53	0.39	0.38	-0.88	-0.34	-0.49	-0.49	-0.51	-0.19	-0.35	0.005602335	0.106504665	0.242264831	0.198724901	0.442652973	0.266775757	0.163303907	0.110359967	0.655217334	0.195224582
242	FALSE	High	LSESREEGESAETGAR	[R].LSESREEGESAETGAR.[T]	1xTMTpro [N-Term]; 1xPhospho [S4(100)]	1xTMTpro [N-Term]; 1xPhospho [S2(0); S4(100); S10(0); T13(0)]	1.05288e-05	5.34993e-05	1	1	3	TGGT1_237280	TGGT1_237280-t26_1-p1 [1457-1472]	TGGT1_237280-t26_1-p1 1xPhospho [S1458(0); S1460(100); S1466(0); T1469(0)]	TGGT1_237280-t26_1-p1 1xPhospho [S1460(100)]	transcript=TGGT1_237280-t26_1 | gene=TGGT1_237280 | organism=Toxoplasma_gondii_GT1 | gene_product=Rab-GAP TBC domain-containing protein [Source:UniProtKB/TrEMBL;Acc:S7UQ40] | transcript_product=TLD protein | location=TGGT1_chrX:5711509-5719913(+) | protein_length=2190 | sequence_SO=chromosome | SO=protein_coding_gene | is_pseudo=false	1	2091.95149	16	0.988	0.979	0.967	1.128	1.115	1.104	1.092	0.993	0.999	1.051	-0.02	-0.03	-0.05	0.17	0.16	0.14	0.13	-0.01	0	0.07	0.414162342	0.603110278	0.831651989	0.140391922	0.206188809	0.331285844	0.526341765	0.837517981	0.993650396	0.75584171
243	FALSE	High	MDDSDDDEWRR	[R].MDDSDDDEWRR.[D]	1xOxidation [M1]; 1xTMTpro [N-Term]; 1xPhospho [S4(100)]	1xOxidation [M1]; 1xTMTpro [N-Term]; 1xPhospho [S4(100)]	0.000265525	5.34993e-05	1	1	25	TGGT1_315270	TGGT1_315270-t26_1-p1 [62-72]	TGGT1_315270-t26_1-p1 1xPhospho [S65(100)]	TGGT1_315270-t26_1-p1 1xPhospho [S65(100)]	transcript=TGGT1_315270-t26_1 | gene=TGGT1_315270 | organism=Toxoplasma_gondii_GT1 | gene_product=hypothetical protein | transcript_product=hypothetical protein | location=TGGT1_chrXI:4558433-4565813(-) | protein_length=780 | sequence_SO=chromosome | SO=protein_coding_gene | is_pseudo=false	1	1839.71759	11	1.055	0.905	0.941	0.995	1.05	0.9	0.936	0.915	0.835	0.977	0.08	-0.14	-0.09	-0.01	0.07	-0.15	-0.1	-0.13	-0.26	-0.03	0.702985561	0.075822495	0.417986048	0.986323453	0.911323896	0.747756938	0.789767243	0.668559163	0.504404434	0.873132242
246	FALSE	High	MVSEAPGVPSSPSTEVR	[K].MVSEAPGVPSSPSTEVR.[T]	1xTMTpro [N-Term]; 1xPhospho [S11(100)]	1xTMTpro [N-Term]; 1xPhospho [S3(0); S10(0); S11(100); S13(0); T14(0)]	4.54945e-11	5.34993e-05	1	1	2	TGGT1_275650	TGGT1_275650-t26_1-p1 [16-32]	TGGT1_275650-t26_1-p1 1xPhospho [S18(0); S25(0); S26(100); S28(0); T29(0)]	TGGT1_275650-t26_1-p1 1xPhospho [S26(100)]	transcript=TGGT1_275650-t26_1 | gene=TGGT1_275650 | organism=Toxoplasma_gondii_GT1 | gene_product=hypothetical protein | transcript_product=hypothetical protein | location=TGGT1_chrIII:288290-290923(+) | protein_length=877 | sequence_SO=chromosome | SO=protein_coding_gene | is_pseudo=false	0	2114.016	17	1.061	1.018	0.881	0.897	0.951	0.913	0.79	0.985	0.928	0.813	0.09	0.03	-0.18	-0.16	-0.07	-0.13	-0.34	-0.02	-0.11	-0.3	0.223592271	0.119958225	0.225066824	0.282062662	0.620006225	0.310105276	0.013252386	0.851017978	0.395646281	0.031806209
248	FALSE	High	MVSGELAEYGR	[R].MVSGELAEYGR.[R]	1xTMTpro [N-Term]; 1xPhospho [S3(100)]	1xTMTpro [N-Term]; 1xPhospho [S3(100); Y9(0)]	7.80085e-05	5.34993e-05	1	1	10	TGGT1_213950	TGGT1_213950-t26_1-p1 [279-289]	TGGT1_213950-t26_1-p1 1xPhospho [S281(100); Y287(0)]	TGGT1_213950-t26_1-p1 1xPhospho [S281(100)]	transcript=TGGT1_213950-t26_1 | gene=TGGT1_213950 | organism=Toxoplasma_gondii_GT1 | gene_product=hypothetical protein | transcript_product=hypothetical protein | location=TGGT1_chrV:1327225-1329387(-) | protein_length=720 | sequence_SO=chromosome | SO=protein_coding_gene | is_pseudo=false	0	1595.74598	11	1.011	1.076	1.19	1.19	1.203	1.281	1.417	1.265	1.221	1.234	0.02	0.11	0.25	0.25	0.27	0.36	0.5	0.34	0.29	0.3	0.927953437	0.431792618	0.432556379	0.273690978	0.044946117	0.053002824	0.110068456	0.207516944	0.070988981	0.031438912
250	FALSE	High	MYLSHAVDGSANAAEEAFR	[K].MYLSHAVDGSANAAEEAFR.[R]	1xTMTpro [N-Term]; 1xPhospho [S4(100)]	1xTMTpro [N-Term]; 1xPhospho [Y2(0); S4(100); S10(0)]	4.39917e-09	5.34993e-05	1	1	1	TGGT1_211710	TGGT1_211710-t26_1-p1 [133-151]	TGGT1_211710-t26_1-p1 1xPhospho [Y134(0); S136(100); S142(0)]	TGGT1_211710-t26_1-p1 1xPhospho [S136(100)]	transcript=TGGT1_211710-t26_1 | gene=TGGT1_211710 | organism=Toxoplasma_gondii_GT1 | gene_product=TB2/DP1, HVA22 family protein [Source:UniProtKB/TrEMBL;Acc:S7VZ61] | transcript_product=TB2/DP1, HVA22 family protein | location=TGGT1_chrIV:1512749-1513255(+) | protein_length=168 | sequence_SO=chromosome | SO=protein_coding_gene | is_pseudo=false	0	2423.10219	19	1.078	0.902	0.961	0.752	0.811	0.679	0.723	1.012	1.081	1.131	0.11	-0.15	-0.06	-0.41	-0.3	-0.56	-0.47	0.02	0.11	0.18	0.598237735	0.309503519	0.803456205	0.107613414	0.396635214	0.009540249	0.310557595	0.952211563	0.228255776	0.313577905
254	FALSE	High	NAAAQALPATPQSSR	[K].NAAAQALPATPQSSR.[R]	1xTMTpro [N-Term]; 1xPhospho [T10(100)]	1xTMTpro [N-Term]; 1xPhospho [T10(100); S13(0); S14(0)]	1.45248e-09	5.34993e-05	1	1	2	TGGT1_318440	TGGT1_318440-t26_1-p1 [1941-1955]	TGGT1_318440-t26_1-p1 1xPhospho [T1950(100); S1953(0); S1954(0)]	TGGT1_318440-t26_1-p1 1xPhospho [T1950(100)]	transcript=TGGT1_318440-t26_1 | gene=TGGT1_318440 | organism=Toxoplasma_gondii_GT1 | gene_product=Helicase associated domain (Ha2) protein [Source:UniProtKB/TrEMBL;Acc:S7UJM8] | transcript_product=helicase associated domain (ha2) protein | location=TGGT1_chrIV:1264045-1277404(-) | protein_length=2234 | sequence_SO=chromosome | SO=protein_coding_gene | is_pseudo=false	0	1866.93941	15	1.34	1.543	1.558	0.965	1.294	1.49	1.505	1.268	1.37	1.356	0.42	0.63	0.64	-0.05	0.37	0.58	0.59	0.34	0.45	0.44	0.7259561	0.380272664	0.38128156	0.9535703	0.348465639	0.277694677	0.261690263	0.421396143	0.196750293	0.064339962
257	FALSE	High	MTTHSVQACDYFTTDSALSNK	[R].MTTHSVQACDYFTTDSALSNK.[K]	1xMethylthio [C9]; 1xTMTpro [K21]; 1xTMTpro [N-Term]; 1xPhospho [T/S/Y]	1xMethylthio [C9]; 1xTMTpro [K21]; 1xTMTpro [N-Term]; 1xPhospho [T2(33.3); T3(33.3); S5(33.3); Y11(0); T13(0); T14(0); S16(0); S19(0)]	3.76343e-05	5.34993e-05	1	1	2	TGGT1_272520	TGGT1_272520-t26_1-p1 [183-203]	TGGT1_272520-t26_1-p1 1xMethylthio [C191]	TGGT1_272520-t26_1-p1 1xMethylthio [C191]	transcript=TGGT1_272520-t26_1 | gene=TGGT1_272520 | organism=Toxoplasma_gondii_GT1 | gene_product=hypothetical protein | transcript_product=hypothetical protein | location=TGGT1_chrVIII:3922939-3924461(+) | protein_length=401 | sequence_SO=chromosome | SO=protein_coding_gene | is_pseudo=false	0	3054.39037	21	0.861	1.006	0.892	1.01	0.869	1.015	0.9	0.939	0.798	0.83	-0.22	0.01	-0.17	0.01	-0.2	0.02	-0.15	-0.09	-0.33	-0.27	0.254861325	0.944856671	0.470021133	0.704689124	0.338398157	0.798947248	0.551157928	0.735678588	0.33469636	0.057348568
261	FALSE	High	NAELESEEER	[K].NAELESEEER.[Q]	1xTMTpro [N-Term]; 1xPhospho [S6(100)]	1xTMTpro [N-Term]; 1xPhospho [S6(100)]	0.000163216	5.34993e-05	1	1	3	TGGT1_310330	TGGT1_310330-t26_1-p1 [199-208]	TGGT1_310330-t26_1-p1 1xPhospho [S204(100)]	TGGT1_310330-t26_1-p1 1xPhospho [S204(100)]	transcript=TGGT1_310330-t26_1 | gene=TGGT1_310330 | organism=Toxoplasma_gondii_GT1 | gene_product=hypothetical protein | transcript_product=hypothetical protein | location=TGGT1_chrXI:1227355-1230872(-) | protein_length=645 | sequence_SO=chromosome | SO=protein_coding_gene | is_pseudo=false	0	1589.70153	10	0.866	1.024	0.799	1.116	0.967	1.142	0.892	1.086	0.985	1.018	-0.21	0.03	-0.32	0.16	-0.05	0.19	-0.16	0.12	-0.02	0.03	0.50013881	0.620575444	0.226252055	0.092849595	0.834778547	0.231469047	0.4551606	0.762825781	0.886695264	0.850813912
263	FALSE	High	NAFHSPGEEDAVGEETEDKGDEEWVPPR	[R].NAFHSPGEEDAVGEETEDKGDEEWVPPR.[R]	1xTMTpro [K19]; 1xTMTpro [N-Term]; 1xPhospho [S5(100)]	1xTMTpro [K19]; 1xTMTpro [N-Term]; 1xPhospho [S5(100); T16(0)]	2.11441e-07	5.34993e-05	1	1	5	TGGT1_304630	TGGT1_304630-t26_1-p1 [1511-1538]	TGGT1_304630-t26_1-p1 1xPhospho [S1515(100); T1526(0)]	TGGT1_304630-t26_1-p1 1xPhospho [S1515(100)]	transcript=TGGT1_304630-t26_1 | gene=TGGT1_304630 | organism=Toxoplasma_gondii_GT1 | gene_product=ATG C terminal domain-containing protein [Source:UniProtKB/TrEMBL;Acc:S7W9P3] | transcript_product=ATG C terminal domain-containing protein | location=TGGT1_chrVIIa:524945-552364(+) | protein_length=8080 | sequence_SO=chromosome | SO=protein_coding_gene | is_pseudo=false	1	3814.73653	28	0.966	0.949	0.898	0.848	0.819	0.804	0.762	0.838	0.736	0.751	-0.05	-0.08	-0.16	-0.24	-0.29	-0.31	-0.39	-0.26	-0.44	-0.41	0.935746433	0.514404596	0.836336194	0.732663363	0.097853947	0.698456357	0.091514701	0.545129256	0.193982188	0.512932401
265	FALSE	High	NAGSDTDRPLDIEDLTVVVTPAR	[R].NAGSDTDRPLDIEDLTVVVTPAR.[D]	1xTMTpro [N-Term]; 1xPhospho [S4(100)]	1xTMTpro [N-Term]; 1xPhospho [S4(100); T6(0); T16(0); T20(0)]	8.1011e-10	5.34993e-05	1	1	1	TGGT1_253140	TGGT1_253140-t26_1-p1 [574-596]	TGGT1_253140-t26_1-p1 1xPhospho [S577(100); T579(0); T589(0); T593(0)]	TGGT1_253140-t26_1-p1 1xPhospho [S577(100)]	transcript=TGGT1_253140-t26_1 | gene=TGGT1_253140 | organism=Toxoplasma_gondii_GT1 | gene_product=hypothetical protein | transcript_product=hypothetical protein | location=TGGT1_chrIII:753985-759307(-) | protein_length=1519 | sequence_SO=chromosome | SO=protein_coding_gene | is_pseudo=false	0	2838.42055	23	0.867	0.861	0.663	1.102	0.955	0.949	0.73	1.009	0.914	0.707	-0.21	-0.22	-0.59	0.14	-0.07	-0.08	-0.45	0.01	-0.13	-0.5	0.154965022	0.13523849	0.018149674	0.476089785	0.777666358	0.533788491	0.199556366	0.945941371	0.063552862	0.398440623
266	FALSE	High	NAHDPVEGHSVDSPK	[R].NAHDPVEGHSVDSPK.[F]	1xTMTpro [K15]; 1xTMTpro [N-Term]; 1xPhospho [S13(100)]	1xTMTpro [K15]; 1xTMTpro [N-Term]; 1xPhospho [S10(0); S13(100)]	4.99e-10	5.34993e-05	1	1	5	TGGT1_279410	TGGT1_279410-t26_1-p1 [194-208]	TGGT1_279410-t26_1-p1 1xPhospho [S203(0); S206(100)]	TGGT1_279410-t26_1-p1 1xPhospho [S206(100)]	transcript=TGGT1_279410-t26_1 | gene=TGGT1_279410 | organism=Toxoplasma_gondii_GT1 | gene_product=hypothetical protein | transcript_product=hypothetical protein | location=TGGT1_chrIX:33522-35139(+) | protein_length=384 | sequence_SO=chromosome | SO=protein_coding_gene | is_pseudo=false	0	2277.11565	15	0.946	1.033	1.07	1.192	1.127	1.231	1.275	1.082	1.101	1.214	-0.08	0.05	0.1	0.25	0.17	0.3	0.35	0.11	0.14	0.28	0.035856482	0.587643386	0.513356005	0.173702798	0.233287379	0.018462603	0.056814812	0.525933735	0.089414237	0.119453786
267	FALSE	High	NAHDPVEGHSVDSPKFEEGHTK	[R].NAHDPVEGHSVDSPKFEEGHTK.[A]	2xTMTpro [K15; K22]; 1xTMTpro [N-Term]; 1xPhospho [S13(99.6)]	2xTMTpro [K15; K22]; 1xTMTpro [N-Term]; 1xPhospho [S10(0.4); S13(99.6); T21(0)]	3.08666e-06	5.34993e-05	1	1	1	TGGT1_279410	TGGT1_279410-t26_1-p1 [194-215]	TGGT1_279410-t26_1-p1 1xPhospho [S203(0.4); S206(99.6); T214(0)]	TGGT1_279410-t26_1-p1 1xPhospho [S206(99.6)]	transcript=TGGT1_279410-t26_1 | gene=TGGT1_279410 | organism=Toxoplasma_gondii_GT1 | gene_product=hypothetical protein | transcript_product=hypothetical protein | location=TGGT1_chrIX:33522-35139(+) | protein_length=384 | sequence_SO=chromosome | SO=protein_coding_gene | is_pseudo=false	1	3409.69941	22	1.486	0.792	0.999	0.985	1.464	0.78	0.984	1.147	0.902	0.974	0.57	-0.34	0	-0.02	0.55	-0.36	-0.02	0.2	-0.15	-0.04	0.048779775	0.31755218	0.997157614	0.973952559	0.46587213	0.49726786	0.950108757	0.262780367	0.561138041	0.951507023
268	FALSE	High	NAKPGSEEAVASER	[R].NAKPGSEEAVASER.[T]	1xTMTpro [K3]; 1xTMTpro [N-Term]; 1xPhospho [S6(100)]	1xTMTpro [K3]; 1xTMTpro [N-Term]; 1xPhospho [S6(100); S12(0)]	5.61724e-07	5.34993e-05	1	1	1	TGGT1_313590A	TGGT1_313590A-t26_1-p1 [719-732]	TGGT1_313590A-t26_1-p1 1xPhospho [S724(100); S730(0)]	TGGT1_313590A-t26_1-p1 1xPhospho [S724(100)]	transcript=TGGT1_313590A-t26_1 | gene=TGGT1_313590A | organism=Toxoplasma_gondii_GT1 | gene_product=FPL domain-containing protein [Source:UniProtKB/TrEMBL;Acc:S7W9E0] | transcript_product=hypothetical protein | location=TGGT1_chrXI:3460261-3471307(-) | protein_length=1716 | sequence_SO=chromosome | SO=protein_coding_gene | is_pseudo=false	0	2133.08328	14	1.095	0.995	0.933	1.001	1.097	0.996	0.935	0.904	0.918	0.956	0.13	-0.01	-0.1	0	0.13	-0.01	-0.1	-0.14	-0.12	-0.07	0.053798446	0.94524399	0.199004489	0.878308733	0.095221604	0.952797027	0.148457504	0.480022646	0.413079931	0.679843665
273	FALSE	High	MTSTSAGLEPAEAWR	[R].MTSTSAGLEPAEAWR.[E]	1xTMTpro [N-Term]; 1xPhospho [S3(99.6)]	1xTMTpro [N-Term]; 1xPhospho [T2(0.2); S3(99.6); T4(0.2); S5(0)]	7.42394e-06	5.34993e-05	1	1	1	TGGT1_297180	TGGT1_297180-t26_1-p1 [98-112]	TGGT1_297180-t26_1-p1 1xPhospho [T99(0.2); S100(99.6); T101(0.2); S102(0)]	TGGT1_297180-t26_1-p1 1xPhospho [S100(99.6)]	transcript=TGGT1_297180-t26_1 | gene=TGGT1_297180 | organism=Toxoplasma_gondii_GT1 | gene_product=hypothetical protein | transcript_product=hypothetical protein | location=TGGT1_chrII:1568655-1575825(-) | protein_length=871 | sequence_SO=chromosome | SO=protein_coding_gene | is_pseudo=false	0	1990.92646	15	1.308	1.494	1.327	0.731	0.956	1.092	0.97	0.997	1.039	0.922	0.39	0.58	0.41	-0.45	-0.06	0.13	-0.04	0	0.06	-0.12	0.29258792	0.02445089	0.363223271	0.321979434	0.469065031	0.722606587	0.161663167	0.975543498	0.813835317	0.624162809
274	FALSE	High	MTQAELAQAINEKPSVVNDYESGR	[K].MTQAELAQAINEKPSVVNDYESGR.[A]	1xTMTpro [K13]; 1xTMTpro [N-Term]; 1xPhospho [S15(100)]	1xTMTpro [K13]; 1xTMTpro [N-Term]; 1xPhospho [T2(0); S15(100); Y20(0); S22(0)]	6.36272e-13	5.34993e-05	1	1	1	TGGT1_278530	TGGT1_278530-t26_1-p1 [91-114]	TGGT1_278530-t26_1-p1 1xPhospho [T92(0); S105(100); Y110(0); S112(0)]	TGGT1_278530-t26_1-p1 1xPhospho [S105(100)]	transcript=TGGT1_278530-t26_1 | gene=TGGT1_278530 | organism=Toxoplasma_gondii_GT1 | gene_product=HTH cro/C1-type domain-containing protein [Source:UniProtKB/TrEMBL;Acc:A0A125YYC2] | transcript_product=putative multiprotein bridging factor type 1 family transcriptional co-activator | location=TGGT1_chrXII:5951968-5953739(+) | protein_length=144 | sequence_SO=chromosome | SO=protein_coding_gene | …	0	3338.65834	24	0.623	1.702	2.85	1.464	0.913	2.492	4.174	0.926	2.966	6.327	-0.68	0.77	1.51	0.55	-0.13	1.32	2.06	-0.11	1.57	2.66	0.016949948	0.565930995	0.52775256	0.556572951	0.877818191	0.136519062	0.285250512	0.786753945	0.015600856	0.15561613
276	FALSE	High	MSHPETLQGPSK	[R].MSHPETLQGPSK.[A]	1xTMTpro [K12]; 1xTMTpro [N-Term]; 1xPhospho [S2(100)]	1xTMTpro [K12]; 1xTMTpro [N-Term]; 1xPhospho [S2(100); T6(0); S11(0)]	2.14264e-05	5.34993e-05	1	1	1	TGGT1_253750	TGGT1_253750-t26_1-p1 [152-163]	TGGT1_253750-t26_1-p1 1xPhospho [S153(100); T157(0); S162(0)]	TGGT1_253750-t26_1-p1 1xPhospho [S153(100)]	transcript=TGGT1_253750-t26_1 | gene=TGGT1_253750 | organism=Toxoplasma_gondii_GT1 | gene_product=PLU-1 domain-containing protein [Source:UniProtKB/TrEMBL;Acc:S7ULT6] | transcript_product=PLU-1 family protein | location=TGGT1_chrIII:1126566-1154665(-) | protein_length=8088 | sequence_SO=chromosome | SO=protein_coding_gene | is_pseudo=false	0	2000.01678	12	1.065	1.071	1.001	0.916	0.976	0.981	0.917	0.894	0.951	1.029	0.09	0.1	0	-0.13	-0.03	-0.03	-0.12	-0.16	-0.07	0.04	0.628936896	0.342812101	0.982135023	0.589296696	0.444525545	0.841223075	0.684414852	0.129379891	0.752834113	0.762195473
277	FALSE	High	MSPAEDSDKAPTEGNDSEK	[K].MSPAEDSDKAPTEGNDSEK.[R]	2xTMTpro [K9; K19]; 1xTMTpro [N-Term]; 1xPhospho [S7(100)]	2xTMTpro [K9; K19]; 1xTMTpro [N-Term]; 1xPhospho [S2(0); S7(100); T12(0); S17(0)]	0.000154462	5.34993e-05	1	1	2	TGGT1_224890	TGGT1_224890-t26_1-p1 [328-346]	TGGT1_224890-t26_1-p1 1xPhospho [S329(0); S334(100); T339(0); S344(0)]	TGGT1_224890-t26_1-p1 1xPhospho [S334(100)]	transcript=TGGT1_224890-t26_1 | gene=TGGT1_224890 | organism=Toxoplasma_gondii_GT1 | gene_product=hypothetical protein | transcript_product=hypothetical protein | location=TGGT1_chrX:2618782-2623220(-) | protein_length=1075 | sequence_SO=chromosome | SO=protein_coding_gene | is_pseudo=false	1	3000.43254	19	0.777	0.757	0.927	1.268	0.985	0.96	1.175	1.067	1.257	1.223	-0.36	-0.4	-0.11	0.34	-0.02	-0.06	0.23	0.09	0.33	0.29	0.041929294	0.122383514	0.840567406	0.386218149	0.937048968	0.77309764	0.439455019	0.872714192	0.329004736	0.346043015
278	FALSE	High	MSPAEDSDKAPTEGNDSEK	[K].MSPAEDSDKAPTEGNDSEK.[R]	1xOxidation [M1]; 2xTMTpro [K9; K19]; 1xTMTpro [N-Term]; 1xPhospho [S7(99.7)]	1xOxidation [M1]; 2xTMTpro [K9; K19]; 1xTMTpro [N-Term]; 1xPhospho [S2(0.3); S7(99.7); T12(0); S17(0)]	1.17586e-06	5.34993e-05	1	1	3	TGGT1_224890	TGGT1_224890-t26_1-p1 [328-346]	TGGT1_224890-t26_1-p1 1xPhospho [S329(0.3); S334(99.7); T339(0); S344(0)]	TGGT1_224890-t26_1-p1 1xPhospho [S334(99.7)]	transcript=TGGT1_224890-t26_1 | gene=TGGT1_224890 | organism=Toxoplasma_gondii_GT1 | gene_product=hypothetical protein | transcript_product=hypothetical protein | location=TGGT1_chrX:2618782-2623220(-) | protein_length=1075 | sequence_SO=chromosome | SO=protein_coding_gene | is_pseudo=false	1	3016.42745	19	1.168	1.131	1.021	0.959	1.12	1.085	0.98	0.921	1.133	0.937	0.22	0.18	0.03	-0.06	0.16	0.12	-0.03	-0.12	0.18	-0.09	0.705811245	0.382182318	0.897198425	0.87068274	0.490251181	0.82284152	0.823758923	0.594330433	0.392584011	0.783155864
280	FALSE	High	MSPYYPAEETGASAPLTAAGSMVMGGMK	[R].MSPYYPAEETGASAPLTAAGSMVMGGMK.[S]	1xTMTpro [K28]; 1xTMTpro [N-Term]; 1xPhospho [S21(100)]	1xTMTpro [K28]; 1xTMTpro [N-Term]; 1xPhospho [S2(0); Y4(0); Y5(0); T10(0); S13(0); T17(0); S21(100)]	6.72236e-06	5.34993e-05	1	1	2	TGGT1_271970	TGGT1_271970-t26_1-p1 [276-303]	TGGT1_271970-t26_1-p1 1xPhospho [S277(0); Y279(0); Y280(0); T285(0); S288(0); T292(0); S296(100)]	TGGT1_271970-t26_1-p1 1xPhospho [S296(100)]	transcript=TGGT1_271970-t26_1 | gene=TGGT1_271970 | organism=Toxoplasma_gondii_GT1 | gene_product=Glideosome-associated protein with multiple-membrane spans GAPM3 [Source:UniProtKB/TrEMBL;Acc:A0A125YP90] | transcript_product=glideosome-associated protein with multiple-membrane spans GAPM3 | location=TGGT1_chrVIII:4254025-4255814(+) | protein_length=310 | sequence_SO=chromosome | SO=protein_coding…	0	3493.64084	28	1.579	1.907	1.839	1.002	1.582	1.911	1.842	1.598	4.037	2.105	0.66	0.93	0.88	0	0.66	0.93	0.88	0.68	2.01	1.07	0.002170938	0.120249953	0.181513763	0.988375733	0.138763212	0.022985404	0.081327488	0.190839344	0.062424033	0.111078396
281	FALSE	High	MSPYYPAEETGASAPLTAAGSMVMGGMK	[R].MSPYYPAEETGASAPLTAAGSMVMGGMK.[S]	1xOxidation [M27]; 1xTMTpro [K28]; 1xTMTpro [N-Term]; 1xPhospho [S21(100)]	1xOxidation [M27]; 1xTMTpro [K28]; 1xTMTpro [N-Term]; 1xPhospho [S2(0); Y4(0); Y5(0); T10(0); S13(0); T17(0); S21(100)]	4.95417e-13	5.34993e-05	1	1	1	TGGT1_271970	TGGT1_271970-t26_1-p1 [276-303]	TGGT1_271970-t26_1-p1 1xPhospho [S277(0); Y279(0); Y280(0); T285(0); S288(0); T292(0); S296(100)]	TGGT1_271970-t26_1-p1 1xPhospho [S296(100)]	transcript=TGGT1_271970-t26_1 | gene=TGGT1_271970 | organism=Toxoplasma_gondii_GT1 | gene_product=Glideosome-associated protein with multiple-membrane spans GAPM3 [Source:UniProtKB/TrEMBL;Acc:A0A125YP90] | transcript_product=glideosome-associated protein with multiple-membrane spans GAPM3 | location=TGGT1_chrVIII:4254025-4255814(+) | protein_length=310 | sequence_SO=chromosome | SO=protein_coding…	0	3509.63576	28	1.261	1.664	1.502	1.03	1.298	1.714	1.547	1.648	2.645	1.909	0.33	0.73	0.59	0.04	0.38	0.78	0.63	0.72	1.4	0.93	0.031718643	0.067823668	0.277933935	0.153782717	0.010464853	0.07261654	0.270120318	0.001756602	0.134453983	0.062262939
283	FALSE	High	MSPYYPAEETGASAPLTAAGSMVMGGMK	[R].MSPYYPAEETGASAPLTAAGSMVMGGMK.[S]	3xOxidation [M22; M24; M27]; 1xTMTpro [K28]; 1xTMTpro [N-Term]; 1xPhospho [S21(100)]	3xOxidation [M1; M22; M24; M27]; 1xTMTpro [K28]; 1xTMTpro [N-Term]; 1xPhospho [S2(0); Y4(0); Y5(0); T10(0); S13(0); T17(0); S21(100)]	1.89328e-10	5.34993e-05	1	1	2	TGGT1_271970	TGGT1_271970-t26_1-p1 [276-303]	TGGT1_271970-t26_1-p1 1xPhospho [S277(0); Y279(0); Y280(0); T285(0); S288(0); T292(0); S296(100)]	TGGT1_271970-t26_1-p1 1xPhospho [S296(100)]	transcript=TGGT1_271970-t26_1 | gene=TGGT1_271970 | organism=Toxoplasma_gondii_GT1 | gene_product=Glideosome-associated protein with multiple-membrane spans GAPM3 [Source:UniProtKB/TrEMBL;Acc:A0A125YP90] | transcript_product=glideosome-associated protein with multiple-membrane spans GAPM3 | location=TGGT1_chrVIII:4254025-4255814(+) | protein_length=310 | sequence_SO=chromosome | SO=protein_coding…	0	3541.62559	28	1.146	1.482	1.153	0.862	0.989	1.278	0.994	1.207	1.677	1.279	0.2	0.57	0.21	-0.21	-0.02	0.35	-0.01	0.27	0.75	0.35	0.537270719	0.265561479	0.283212429	0.318444941	0.900915163	0.231601406	0.741722267	0.292943485	0.282525125	0.516122179
284	FALSE	High	MSPYYPAEETGASAPLTAAGSMVMGGMK	[R].MSPYYPAEETGASAPLTAAGSMVMGGMK.[S]	1xOxidation [M1]; 1xTMTpro [K28]; 1xTMTpro [N-Term]; 2xPhospho [S21(99.3); T/S/Y]	1xOxidation [M1; M24]; 1xTMTpro [K28]; 1xTMTpro [N-Term]; 2xPhospho [S2(0); Y4(0); Y5(0); T10(33.6); S13(33.6); T17(33.6); S21(99.3)]	6.7116e-05	5.34993e-05	1	1	2	TGGT1_271970	TGGT1_271970-t26_1-p1 [276-303]	TGGT1_271970-t26_1-p1 2xPhospho [S277(0); Y279(0); Y280(0); T285(33.6); S288(33.6); T292(33.6); S296(99.3)]	TGGT1_271970-t26_1-p1 2xPhospho [S296(99.3); T/S/Y]	transcript=TGGT1_271970-t26_1 | gene=TGGT1_271970 | organism=Toxoplasma_gondii_GT1 | gene_product=Glideosome-associated protein with multiple-membrane spans GAPM3 [Source:UniProtKB/TrEMBL;Acc:A0A125YP90] | transcript_product=glideosome-associated protein with multiple-membrane spans GAPM3 | location=TGGT1_chrVIII:4254025-4255814(+) | protein_length=310 | sequence_SO=chromosome | SO=protein_coding…	0	3589.60209	28	1.082	1.218	1.43	0.828	0.895	1.008	1.184	1.13	1.309	1.399	0.11	0.28	0.52	-0.27	-0.16	0.01	0.24	0.18	0.39	0.48	0.445161072	0.51040974	0.473273352	0.238574031	0.048146084	0.960709707	0.627172146	0.384173898	0.256394125	0.536262245
286	FALSE	High	MSSELHGAVGPPESLR	[R].MSSELHGAVGPPESLR.[V]	1xTMTpro [N-Term]; 1xPhospho [S]	1xTMTpro [N-Term]; 1xPhospho [S2(50); S3(50); S14(0)]	4.64223e-07	5.34993e-05	1	1	2	TGGT1_312300	TGGT1_312300-t26_1-p1 [1506-1521]			transcript=TGGT1_312300-t26_1 | gene=TGGT1_312300 | organism=Toxoplasma_gondii_GT1 | gene_product=Sec7 domain-containing protein [Source:UniProtKB/TrEMBL;Acc:S7UTS9] | transcript_product=Sec7 domain-containing protein | location=TGGT1_chrXI:2538347-2549992(-) | protein_length=3015 | sequence_SO=chromosome | SO=protein_coding_gene | is_pseudo=false	0	2050.99521	16	1.263	1.839	2.094	0.744	0.939	1.367	1.557	1.19	1.398	1.485	0.34	0.88	1.07	-0.43	-0.09	0.45	0.64	0.25	0.48	0.57	0.648071718	0.428023549	0.383397601	0.728031728	0.855928709	0.31094225	0.198633967	0.034647949	0.315299141	0.344606661
288	FALSE	High	MSSSLSGEYCDALHTNFSR	[R].MSSSLSGEYCDALHTNFSR.[R]	1xMethylthio [C10]; 1xTMTpro [N-Term]; 1xPhospho [S6(100)]	1xMethylthio [C10]; 1xTMTpro [N-Term]; 1xPhospho [S2(0); S3(0); S4(0); S6(100); Y9(0); T15(0); S18(0)]	4.40716e-11	5.34993e-05	1	1	1	TGGT1_239250	TGGT1_239250-t26_1-p1 [1303-1321]	TGGT1_239250-t26_1-p1 1xMethylthio [C1312]; 1xPhospho [S1304(0); S1305(0); S1306(0); S1308(100); Y1311(0); T1317(0); S1320(0)]	TGGT1_239250-t26_1-p1 1xMethylthio [C1312]; 1xPhospho [S1308(100)]	transcript=TGGT1_239250-t26_1 | gene=TGGT1_239250 | organism=Toxoplasma_gondii_GT1 | gene_product=Diacylglycerol kinase [Source:UniProtKB/TrEMBL;Acc:S7W6A2] | transcript_product=putative diacylglycerol kinase | location=TGGT1_chrVI:477947-486984(-) | protein_length=1841 | sequence_SO=chromosome | SO=protein_coding_gene | is_pseudo=false	0	2535.06746	19	1.031	0.959	1.06	0.896	0.924	0.86	0.95	0.932	0.904	0.849	0.04	-0.06	0.08	-0.16	-0.11	-0.22	-0.07	-0.1	-0.15	-0.24	0.830507549	0.677429981	0.655537389	0.414655998	0.213991066	0.037640632	0.156375294	0.792121743	0.505366196	0.115509453
289	FALSE	High	MSSSSLSAEVPSLSAR	[R].MSSSSLSAEVPSLSAR.[E]	1xOxidation [M1]; 1xTMTpro [N-Term]; 1xPhospho [S3(99.6)]	1xOxidation [M1]; 1xTMTpro [N-Term]; 1xPhospho [S2(0); S3(99.6); S4(0.4); S5(0); S7(0); S12(0); S14(0)]	3.45262e-09	5.34993e-05	1	1	7	TGGT1_261480	TGGT1_261480-t26_1-p1 [505-520]	TGGT1_261480-t26_1-p1 1xPhospho [S506(0); S507(99.6); S508(0.4); S509(0); S511(0); S516(0); S518(0)]	TGGT1_261480-t26_1-p1 1xPhospho [S507(99.6)]	transcript=TGGT1_261480-t26_1 | gene=TGGT1_261480 | organism=Toxoplasma_gondii_GT1 | gene_product=Phosphatidyl serine synthase [Source:UniProtKB/TrEMBL;Acc:S7UXZ9] | transcript_product=phosphatidyl serine synthase | location=TGGT1_chrVIIb:1685826-1692167(-) | protein_length=540 | sequence_SO=chromosome | SO=protein_coding_gene | is_pseudo=false	0	2008.95815	16	1.038	0.96	0.966	0.891	0.925	0.856	0.862	0.874	0.932	0.945	0.05	-0.06	-0.05	-0.17	-0.11	-0.22	-0.21	-0.2	-0.1	-0.08	0.803656516	0.379242508	0.652615869	0.571882075	0.815421424	0.53159745	0.593060321	0.588132197	0.250094958	0.682131837
290	FALSE	High	MSTKEVDEQMLNVQNK	[R].MSTKEVDEQMLNVQNK.[N]	2xTMTpro [K4; K16]; 1xTMTpro [N-Term]; 1xPhospho [T3(100)]	2xTMTpro [K4; K16]; 1xTMTpro [N-Term]; 1xPhospho [S2(0); T3(100)]	4.13135e-12	5.34993e-05	1	3	1	TGGT1_266960	TGGT1_266960-t26_1-p1 [321-336]	TGGT1_266960-t26_1-p1 1xPhospho [S322(0); T323(100)]	TGGT1_266960-t26_1-p1 1xPhospho [T323(100)]	transcript=TGGT1_266960-t26_1 | gene=TGGT1_266960 | organism=Toxoplasma_gondii_GT1 | gene_product=Tubulin beta chain [Source:UniProtKB/TrEMBL;Acc:A0A125YWG4] | transcript_product=beta-tubulin | location=TGGT1_chrIX:705551-707606(-) | protein_length=449 | sequence_SO=chromosome | SO=protein_coding_gene | is_pseudo=false	1	2886.49224	16	1.123	1.414	1.542	1.089	1.222	1.54	1.679	1.25	1.684	1.802	0.17	0.5	0.62	0.12	0.29	0.62	0.75	0.32	0.75	0.85	0.106149798	0.030197886	0.107716048	0.592115035	0.280541314	0.14164676	0.049310752	0.214852584	0.157834548	0.004312081
291	FALSE	High	MSTSGLLEHHDGK	[R].MSTSGLLEHHDGK.[L]	1xTMTpro [K13]; 1xTMTpro [N-Term]; 1xPhospho [S/T]	1xTMTpro [K13]; 1xTMTpro [N-Term]; 1xPhospho [S2(49.9); T3(49.9); S4(0.1)]	8.5988e-06	5.34993e-05	1	1	5	TGGT1_232080	TGGT1_232080-t26_1-p1 [5865-5877]			transcript=TGGT1_232080-t26_1 | gene=TGGT1_232080 | organism=Toxoplasma_gondii_GT1 | gene_product=Chorein_N domain-containing protein [Source:UniProtKB/TrEMBL;Acc:S7WJ08] | transcript_product=hypothetical protein | location=TGGT1_chrVIII:1804634-1839298(-) | protein_length=10329 | sequence_SO=chromosome | SO=protein_coding_gene | is_pseudo=false	0	2100.04406	13	2.272	2.802	2.272	0.733	1.665	2.053	1.665	2.479	2.116	1.86	1.18	1.49	1.18	-0.45	0.74	1.04	0.74	1.31	1.08	0.89	0.190033921	0.054343069	0.037002114	0.56586371	0.159372458	0.247568627	0.44660251	0.164679094	0.314609529	0.198025806
292	FALSE	High	MSTSGLLEHHDGK	[R].MSTSGLLEHHDGK.[L]	1xTMTpro [K13]; 1xTMTpro [N-Term]; 2xPhospho [T3(100); S4(100)]	1xTMTpro [K13]; 1xTMTpro [N-Term]; 2xPhospho [S2(0); T3(100); S4(100)]	1.21464e-05	5.34993e-05	1	1	4	TGGT1_232080	TGGT1_232080-t26_1-p1 [5865-5877]	TGGT1_232080-t26_1-p1 2xPhospho [S5866(0); T5867(100); S5868(100)]	TGGT1_232080-t26_1-p1 2xPhospho [T5867(100); S5868(100)]	transcript=TGGT1_232080-t26_1 | gene=TGGT1_232080 | organism=Toxoplasma_gondii_GT1 | gene_product=Chorein_N domain-containing protein [Source:UniProtKB/TrEMBL;Acc:S7WJ08] | transcript_product=hypothetical protein | location=TGGT1_chrVIII:1804634-1839298(-) | protein_length=10329 | sequence_SO=chromosome | SO=protein_coding_gene | is_pseudo=false	0	2180.01039	13	1.413	1.736	1.033	0.962	1.36	1.67	0.993	1.579	1.656	1.015	0.5	0.8	0.05	-0.06	0.44	0.74	-0.01	0.66	0.73	0.02	0.469538918	0.431960612	0.770010007	0.912309816	0.070574148	0.197684099	0.988512496	0.293034556	0.062480947	0.950152261
295	FALSE	High	MTGDAKTDEECSDADPTELR	[R].MTGDAKTDEECSDADPTELR.[Q]	1xMethylthio [C11]; 1xTMTpro [K6]; 1xTMTpro [N-Term]; 1xPhospho [T7(100)]	1xMethylthio [C11]; 1xTMTpro [K6]; 1xTMTpro [N-Term]; 1xPhospho [T2(0); T7(100); S12(0); T17(0)]	8.48114e-08	5.34993e-05	1	1	7	TGGT1_207720	TGGT1_207720-t26_1-p1 [111-130]	TGGT1_207720-t26_1-p1 1xMethylthio [C121]; 1xPhospho [T112(0); T117(100); S122(0); T127(0)]	TGGT1_207720-t26_1-p1 1xMethylthio [C121]; 1xPhospho [T117(100)]	transcript=TGGT1_207720-t26_1 | gene=TGGT1_207720 | organism=Toxoplasma_gondii_GT1 | gene_product=hypothetical protein | transcript_product=hypothetical protein | location=TGGT1_chrIb:247992-259807(+) | protein_length=1628 | sequence_SO=chromosome | SO=protein_coding_gene | is_pseudo=false	1	2918.27506	20	0.913	0.931	0.839	0.998	0.911	0.929	0.837	0.85	0.949	0.893	-0.13	-0.1	-0.25	0	-0.13	-0.11	-0.26	-0.24	-0.08	-0.16	0.480640442	0.648331255	0.575512616	0.992465682	0.569902761	0.545315399	0.075278618	0.206863484	0.110271829	0.240353061
297	FALSE	High	MTGDAKTDEECSDADPTELR	[R].MTGDAKTDEECSDADPTELR.[Q]	1xMethylthio [C11]; 1xTMTpro [K6]; 1xTMTpro [N-Term]; 2xPhospho [T7(100); S12(100)]	1xMethylthio [C11]; 1xTMTpro [K6]; 1xTMTpro [N-Term]; 2xPhospho [T2(0); T7(100); S12(100); T17(0)]	0.000242671	5.34993e-05	1	1	7	TGGT1_207720	TGGT1_207720-t26_1-p1 [111-130]	TGGT1_207720-t26_1-p1 1xMethylthio [C121]; 2xPhospho [T112(0); T117(100); S122(100); T127(0)]	TGGT1_207720-t26_1-p1 1xMethylthio [C121]; 2xPhospho [T117(100); S122(100)]	transcript=TGGT1_207720-t26_1 | gene=TGGT1_207720 | organism=Toxoplasma_gondii_GT1 | gene_product=hypothetical protein | transcript_product=hypothetical protein | location=TGGT1_chrIb:247992-259807(+) | protein_length=1628 | sequence_SO=chromosome | SO=protein_coding_gene | is_pseudo=false	1	2998.24139	20	1.062	0.85	1.016	0.919	0.976	0.782	0.934	0.803	0.894	0.829	0.09	-0.23	0.02	-0.12	-0.04	-0.36	-0.1	-0.32	-0.16	-0.27	0.539640227	0.135141769	0.845793443	0.497165709	0.364659127	0.123559711	0.166898459	0.076728847	0.164071838	0.080865122
300	FALSE	High	MTMRPQNSQGTGALELLEGDGAAAGLAHK	[R].MTMRPQNSQGTGALELLEGDGAAAGLAHK.[M]	1xTMTpro [K29]; 1xTMTpro [N-Term]; 1xPhospho [T2(99.4)]	1xTMTpro [K29]; 1xTMTpro [N-Term]; 1xPhospho [T2(99.4); S8(0.3); T11(0.3)]	4.13958e-15	5.34993e-05	1	1	1	TGGT1_228200	TGGT1_228200-t26_1-p1 [161-189]	TGGT1_228200-t26_1-p1 1xPhospho [T162(99.4); S168(0.3); T171(0.3)]	TGGT1_228200-t26_1-p1 1xPhospho [T162(99.4)]	transcript=TGGT1_228200-t26_1 | gene=TGGT1_228200 | organism=Toxoplasma_gondii_GT1 | gene_product=Vacuolar (H+)-atpase g subunit protein [Source:UniProtKB/TrEMBL;Acc:S7UWY3] | transcript_product=vacuolar (h+)-atpase g subunit protein | location=TGGT1_chrX:405994-408881(-) | protein_length=483 | sequence_SO=chromosome | SO=protein_coding_gene | is_pseudo=false	0	3612.81592	29	1.503	1.265	0.96	1.203	1.808	1.521	1.155	2.238	1.373	1.659	0.59	0.34	-0.06	0.27	0.85	0.61	0.21	1.16	0.46	0.73	0.164384385	0.180090136	0.629150907	0.127400852	0.075063966	0.046610503	0.107346741	0.003410129	0.114383673	0.046413464
301	FALSE	High	MSSSSLSAEVPSLSAR	[R].MSSSSLSAEVPSLSAR.[E]	1xTMTpro [N-Term]; 1xPhospho [S]	1xTMTpro [N-Term]; 1xPhospho [S2(49.9); S3(49.9); S4(0.2); S5(0); S7(0); S12(0); S14(0)]	1.07519e-08	5.34993e-05	1	1	4	TGGT1_261480	TGGT1_261480-t26_1-p1 [505-520]			transcript=TGGT1_261480-t26_1 | gene=TGGT1_261480 | organism=Toxoplasma_gondii_GT1 | gene_product=Phosphatidyl serine synthase [Source:UniProtKB/TrEMBL;Acc:S7UXZ9] | transcript_product=phosphatidyl serine synthase | location=TGGT1_chrVIIb:1685826-1692167(-) | protein_length=540 | sequence_SO=chromosome | SO=protein_coding_gene | is_pseudo=false	0	1992.96324	16	1.112	1.317	1.365	1.096	1.218	1.442	1.495	1.261	1.479	1.421	0.15	0.4	0.45	0.13	0.28	0.53	0.58	0.33	0.56	0.51	0.621135453	0.274552761	0.371481667	0.312526788	0.318236441	0.133240668	0.236326832	0.063626353	0.141706257	0.113885396
305	FALSE	High	NEDGTDASDDAEDEYEQDHTILGK	[K].NEDGTDASDDAEDEYEQDHTILGK.[L]	1xTMTpro [K24]; 1xTMTpro [N-Term]; 2xPhospho [T5(100); S8(100)]	1xTMTpro [K24]; 1xTMTpro [N-Term]; 2xPhospho [T5(100); S8(100); Y15(0); T20(0)]	1.92567e-09	5.34993e-05	1	1	4	TGGT1_227450	TGGT1_227450-t26_1-p1 [1978-2001]	TGGT1_227450-t26_1-p1 2xPhospho [T1982(100); S1985(100); Y1992(0); T1997(0)]	TGGT1_227450-t26_1-p1 2xPhospho [T1982(100); S1985(100)]	transcript=TGGT1_227450-t26_1 | gene=TGGT1_227450 | organism=Toxoplasma_gondii_GT1 | gene_product=Nudix hydrolase domain-containing protein [Source:UniProtKB/TrEMBL;Acc:S7UXE1] | transcript_product=hydrolase, NUDIX family protein | location=TGGT1_chrX:834070-841020(+) | protein_length=2063 | sequence_SO=chromosome | SO=protein_coding_gene | is_pseudo=false	0	3435.4282	24	1.108	1.036	1.061	1.021	1.131	1.058	1.084	0.73	0.931	0.706	0.15	0.05	0.09	0.03	0.18	0.08	0.12	-0.45	-0.1	-0.5	0.278650402	0.364896717	0.842487673	0.586228013	0.349625953	0.054298312	0.811086317	0.303875607	0.416707211	0.237440231
306	FALSE	High	NEEDAGSGRDEALFEDDE	[R].NEEDAGSGRDEALFEDDE.[-]	1xTMTpro [N-Term]; 1xPhospho [S7(100)]	1xTMTpro [N-Term]; 1xPhospho [S7(100)]	1.47459e-06	5.34993e-05	1	1	3	TGGT1_297730	TGGT1_297730-t26_1-p1 [209-226]	TGGT1_297730-t26_1-p1 1xPhospho [S215(100)]	TGGT1_297730-t26_1-p1 1xPhospho [S215(100)]	transcript=TGGT1_297730-t26_1 | gene=TGGT1_297730 | organism=Toxoplasma_gondii_GT1 | gene_product=Transcription elongation factor 1 homolog [Source:UniProtKB/TrEMBL;Acc:A0A125YVV4] | transcript_product=putative transcription elongation factor 1 | location=TGGT1_chrII:1935013-1936221(-) | protein_length=226 | sequence_SO=chromosome | SO=protein_coding_gene | is_pseudo=false	1	2381.95775	18	0.864	0.97	0.816	1.281	1.107	1.242	1.046	1.102	1.089	1.017	-0.21	-0.04	-0.29	0.36	0.15	0.31	0.06	0.14	0.12	0.02	0.724036398	0.940006421	0.035886877	0.626893826	0.325208808	0.131993939	0.925989174	0.839291108	0.340916424	0.790687253
313	FALSE	High	NEEESQDGCLHGGAAPR	[R].NEEESQDGCLHGGAAPR.[R]	1xMethylthio [C9]; 1xTMTpro [N-Term]; 1xPhospho [S5(100)]	1xMethylthio [C9]; 1xTMTpro [N-Term]; 1xPhospho [S5(100)]	1.10193e-11	5.34993e-05	1	1	7	TGGT1_223880	TGGT1_223880-t26_1-p1 [3490-3506]	TGGT1_223880-t26_1-p1 1xMethylthio [C3498]; 1xPhospho [S3494(100)]	TGGT1_223880-t26_1-p1 1xMethylthio [C3498]; 1xPhospho [S3494(100)]	transcript=TGGT1_223880-t26_1 | gene=TGGT1_223880 | organism=Toxoplasma_gondii_GT1 | gene_product=RING-type domain-containing protein [Source:UniProtKB/TrEMBL;Acc:S7UVV4] | transcript_product=zinc finger, C3HC4 type (RING finger) domain-containing protein | location=TGGT1_chrX:3392353-3413350(-) | protein_length=3893 | sequence_SO=chromosome | SO=protein_coding_gene | is_pseudo=false	0	2199.91195	17	0.972	0.999	0.906	1.064	1.034	1.063	0.964	1.048	0.996	0.955	-0.04	0	-0.14	0.09	0.05	0.09	-0.05	0.07	-0.01	-0.07	0.748646621	0.995267565	0.598574826	0.784785888	0.808454463	0.231704724	0.538122147	0.249662315	0.956132342	0.588748636
314	FALSE	High	NEEETHAKEDGNESPTASASALAGASR	[K].NEEETHAKEDGNESPTASASALAGASR.[S]	1xTMTpro [K8]; 1xTMTpro [N-Term]; 1xPhospho [S14(100)]	1xTMTpro [K8]; 1xTMTpro [N-Term]; 1xPhospho [T5(0); S14(100); T16(0); S18(0); S20(0); S26(0)]	1.70235e-14	5.34993e-05	1	1	5	TGGT1_205240	TGGT1_205240-t26_1-p1 [744-770]	TGGT1_205240-t26_1-p1 1xPhospho [T748(0); S757(100); T759(0); S761(0); S763(0); S769(0)]	TGGT1_205240-t26_1-p1 1xPhospho [S757(100)]	transcript=TGGT1_205240-t26_1 | gene=TGGT1_205240 | organism=Toxoplasma_gondii_GT1 | gene_product=Cleft lip and palate transmembrane protein 1 (Clptm1) protein [Source:UniProtKB/TrEMBL;Acc:S7W9T1] | transcript_product=cleft lip and palate transmembrane protein 1 (clptm1) protein | location=TGGT1_chrVIIa:1429206-1438379(-) | protein_length=794 | sequence_SO=chromosome | SO=protein_coding_gene | is…	1	3417.60512	27	0.58	0.938	0.756	1.039	0.602	0.975	0.786	0.623	0.856	0.869	-0.79	-0.09	-0.4	0.06	-0.73	-0.04	-0.35	-0.68	-0.22	-0.2	0.353734093	0.626904158	0.016294128	0.956617237	0.261105127	0.96466444	0.73780849	0.602717629	0.808723515	0.859028709
319	FALSE	High	NEESGHEEQK	[R].NEESGHEEQK.[V]	1xTMTpro [K10]; 1xTMTpro [N-Term]; 1xPhospho [S4(100)]	1xTMTpro [K10]; 1xTMTpro [N-Term]; 1xPhospho [S4(100)]	0.00010167	5.34993e-05	1	1	1	TGGT1_212110	TGGT1_212110-t26_1-p1 [539-548]	TGGT1_212110-t26_1-p1 1xPhospho [S542(100)]	TGGT1_212110-t26_1-p1 1xPhospho [S542(100)]	transcript=TGGT1_212110-t26_1 | gene=TGGT1_212110 | organism=Toxoplasma_gondii_GT1 | gene_product=JmjC domain-containing protein [Source:UniProtKB/TrEMBL;Acc:S7WBN6] | transcript_product=histone lysine demethylase JMJD5 | location=TGGT1_chrX:3961256-3966542(-) | protein_length=1085 | sequence_SO=chromosome | SO=protein_coding_gene | is_pseudo=false	0	1874.87771	10	0.85	0.798	0.727	1.12	0.953	0.894	0.814	0.998	0.856	0.926	-0.23	-0.33	-0.46	0.16	-0.07	-0.16	-0.3	0	-0.22	-0.11	0.660056194	0.133960574	0.11649075	0.04388263	0.891793656	0.219938624	0.155415328	0.964381504	0.456757606	0.013562541
320	FALSE	High	NEGEETKESSDRR	[K].NEGEETKESSDRR.[E]	1xTMTpro [K7]; 1xTMTpro [N-Term]; 2xPhospho [S9(100); S10(100)]	1xTMTpro [K7]; 1xTMTpro [N-Term]; 2xPhospho [T6(0); S9(100); S10(100)]	2.69679e-06	5.34993e-05	1	1	3	TGGT1_221390	TGGT1_221390-t26_1-p1 [44-56]	TGGT1_221390-t26_1-p1 2xPhospho [T49(0); S52(100); S53(100)]	TGGT1_221390-t26_1-p1 2xPhospho [S52(100); S53(100)]	transcript=TGGT1_221390-t26_1 | gene=TGGT1_221390 | organism=Toxoplasma_gondii_GT1 | gene_product=hypothetical protein | transcript_product=hypothetical protein | location=TGGT1_chrII:286177-292066(-) | protein_length=875 | sequence_SO=chromosome | SO=protein_coding_gene | is_pseudo=false	2	2305.03542	13	1.079	0.99	0.998	1.042	1.124	1.032	1.04	1.043	1.003	1.039	0.11	-0.01	0	0.06	0.17	0.05	0.06	0.06	0	0.05	0.367274965	0.87229145	0.986672668	0.776756306	0.317284967	0.708034903	0.319598887	0.473199519	0.404612427	0.79798265
324	FALSE	High	NEKEETDNEELPSK	[R].NEKEETDNEELPSK.[K]	2xTMTpro [K3; K14]; 1xTMTpro [N-Term]; 1xPhospho [T6(100)]	2xTMTpro [K3; K14]; 1xTMTpro [N-Term]; 1xPhospho [T6(100); S13(0)]	8.09496e-07	5.34993e-05	1	1	7	TGGT1_293510	TGGT1_293510-t26_1-p1 [200-213]	TGGT1_293510-t26_1-p1 1xPhospho [T205(100); S212(0)]	TGGT1_293510-t26_1-p1 1xPhospho [T205(100)]	transcript=TGGT1_293510-t26_1 | gene=TGGT1_293510 | organism=Toxoplasma_gondii_GT1 | gene_product=Poly(ADP-ribose) polymerase and DNA-Ligase Zn-finger region domain-containing protein [Source:UniProtKB/TrEMBL;Acc:S7UHM3] | transcript_product=poly(ADP-ribose) polymerase and DNA-Ligase Zn-finger region domain-containing protein | location=TGGT1_chrIa:371571-373049(-) | protein_length=392 | sequence…	1	2654.33783	14	0.992	0.905	0.95	0.983	0.975	0.89	0.934	0.889	0.943	0.882	-0.01	-0.14	-0.07	-0.02	-0.04	-0.17	-0.1	-0.17	-0.08	-0.18	0.925216174	0.005943241	0.300799035	0.875707478	0.358929487	0.404079551	0.458787759	0.371622234	0.598166931	0.554222919
325	FALSE	High	NEKEETDNEELPSKK	[R].NEKEETDNEELPSKK.[K]	3xTMTpro [K3; K14; K15]; 1xTMTpro [N-Term]; 1xPhospho [T6(100)]	3xTMTpro [K3; K14; K15]; 1xTMTpro [N-Term]; 1xPhospho [T6(100); S13(0)]	0.00019405	5.34993e-05	1	1	1	TGGT1_293510	TGGT1_293510-t26_1-p1 [200-214]	TGGT1_293510-t26_1-p1 1xPhospho [T205(100); S212(0)]	TGGT1_293510-t26_1-p1 1xPhospho [T205(100)]	transcript=TGGT1_293510-t26_1 | gene=TGGT1_293510 | organism=Toxoplasma_gondii_GT1 | gene_product=Poly(ADP-ribose) polymerase and DNA-Ligase Zn-finger region domain-containing protein [Source:UniProtKB/TrEMBL;Acc:S7UHM3] | transcript_product=poly(ADP-ribose) polymerase and DNA-Ligase Zn-finger region domain-containing protein | location=TGGT1_chrIa:371571-373049(-) | protein_length=392 | sequence…	2	3086.63994	15	1.069	0.939	0.996	0.926	0.989	0.869	0.922	1.094	0.625	1.018	0.1	-0.09	-0.01	-0.11	-0.02	-0.2	-0.12	0.13	-0.68	0.03	0.59754918	0.30037343	0.979359975	0.079553402	0.917372925	0.10048529	0.61191948	0.354560609	0.284742435	0.874813256
326	FALSE	High	NELLSISLDEVLEGAGETK	[R].NELLSISLDEVLEGAGETK.[E]	1xTMTpro [K19]; 1xTMTpro [N-Term]; 1xPhospho [S5(99.7)]	1xTMTpro [K19]; 1xTMTpro [N-Term]; 1xPhospho [S5(99.7); S7(0.3); T18(0)]	3.34183e-06	5.34993e-05	1	1	1	TGGT1_235020	TGGT1_235020-t26_1-p1 [929-947]	TGGT1_235020-t26_1-p1 1xPhospho [S933(99.7); S935(0.3); T946(0)]	TGGT1_235020-t26_1-p1 1xPhospho [S933(99.7)]	transcript=TGGT1_235020-t26_1 | gene=TGGT1_235020 | organism=Toxoplasma_gondii_GT1 | gene_product=WD_REPEATS_REGION domain-containing protein [Source:UniProtKB/TrEMBL;Acc:S7UVW7] | transcript_product=putative COPI protein | location=TGGT1_chrX:4501792-4518157(-) | protein_length=1256 | sequence_SO=chromosome | SO=protein_coding_gene | is_pseudo=false	0	2705.41418	19	0.968	0.89	1.045	1.32	1.278	1.175	1.379	1.165	1.199	1.08	-0.05	-0.17	0.06	0.4	0.35	0.23	0.46	0.22	0.26	0.11	0.734732238	0.371553628	0.763164378	0.52678326	0.477051051	0.604841616	0.340494109	0.355311082	0.524008531	0.736992464
328	FALSE	High	NEQAAFVTDKPSDSPR	[K].NEQAAFVTDKPSDSPR.[N]	1xTMTpro [K10]; 1xTMTpro [N-Term]; 1xPhospho [S14(99.7)]	1xTMTpro [K10]; 1xTMTpro [N-Term]; 1xPhospho [T8(0); S12(0.3); S14(99.7)]	1.50372e-10	5.34993e-05	1	1	6	TGGT1_240250	TGGT1_240250-t26_1-p1 [696-711]	TGGT1_240250-t26_1-p1 1xPhospho [T703(0); S707(0.3); S709(99.7)]	TGGT1_240250-t26_1-p1 1xPhospho [S709(99.7)]	transcript=TGGT1_240250-t26_1 | gene=TGGT1_240250 | organism=Toxoplasma_gondii_GT1 | gene_product=Macro domain-containing protein [Source:UniProtKB/TrEMBL;Acc:S7W065] | transcript_product=macro domain-containing protein | location=TGGT1_chrVI:1105085-1109716(+) | protein_length=817 | sequence_SO=chromosome | SO=protein_coding_gene | is_pseudo=false	0	2450.22084	16	0.895	0.84	0.847	1.171	1.048	0.984	0.992	0.955	1.005	0.995	-0.16	-0.25	-0.24	0.23	0.07	-0.02	-0.01	-0.07	0.01	-0.01	0.320592348	0.118607823	0.263053224	0.06821044	0.65532151	0.489883706	0.945220057	0.641005444	0.97139031	0.971107847
330	FALSE	High	NERGEESDGEGAVGPAASK	[R].NERGEESDGEGAVGPAASK.[K]	1xTMTpro [K19]; 1xTMTpro [N-Term]; 1xPhospho [S7(100)]	1xTMTpro [K19]; 1xTMTpro [N-Term]; 1xPhospho [S7(100); S18(0)]	6.30512e-16	5.34993e-05	1	1	11	TGGT1_250330	TGGT1_250330-t26_1-p1 [213-231]	TGGT1_250330-t26_1-p1 1xPhospho [S219(100); S230(0)]	TGGT1_250330-t26_1-p1 1xPhospho [S219(100)]	transcript=TGGT1_250330-t26_1 | gene=TGGT1_250330 | organism=Toxoplasma_gondii_GT1 | gene_product=hypothetical protein | transcript_product=hypothetical protein | location=TGGT1_chrXII:4987032-4990337(-) | protein_length=413 | sequence_SO=chromosome | SO=protein_coding_gene | is_pseudo=false	1	2548.21721	19	0.962	0.835	0.81	0.921	0.886	0.769	0.746	0.732	0.75	0.923	-0.06	-0.26	-0.3	-0.12	-0.18	-0.38	-0.42	-0.45	-0.41	-0.12	0.906438231	0.197492544	0.116724766	0.828757263	0.864536031	0.596118917	0.461616246	0.542032478	0.594355228	0.795481262
333	FALSE	High	NEAHQLSVDALRPPTAMTNAVSWR	[K].NEAHQLSVDALRPPTAMTNAVSWR.[S]	1xTMTpro [N-Term]; 1xPhospho [T/S]	1xTMTpro [N-Term]; 1xPhospho [S7(0); T15(50); T18(50); S22(0)]	3.16607e-12	5.34993e-05	1	1	4	TGGT1_289770	TGGT1_289770-t26_1-p1 [139-162]			transcript=TGGT1_289770-t26_1 | gene=TGGT1_289770 | organism=Toxoplasma_gondii_GT1 | gene_product=MHD domain-containing protein [Source:UniProtKB/TrEMBL;Acc:A0A125YND3] | transcript_product=mu1 adaptin | location=TGGT1_chrIX:3244934-3246226(+) | protein_length=430 | sequence_SO=chromosome | SO=protein_coding_gene | is_pseudo=false	0	3048.50457	24	0.972	1.004	1.166	0.998	0.97	1.001	1.163	1.231	0.855	1.153	-0.04	0.01	0.22	0	-0.04	0	0.22	0.3	-0.23	0.2	0.850629761	0.989219688	0.365594095	0.995727256	0.91675431	0.992380842	0.656920551	0.455869081	0.45338596	0.617833411
335	FALSE	High	NANTDIEGATTDDQDLSEEDAKK	[K].NANTDIEGATTDDQDLSEEDAKK.[T]	2xTMTpro [K22; K23]; 1xTMTpro [N-Term]; 1xPhospho [S17(100)]	2xTMTpro [K22; K23]; 1xTMTpro [N-Term]; 1xPhospho [T4(0); T10(0); T11(0); S17(100)]	6.8962e-12	5.34993e-05	1	1	3	TGGT1_253750	TGGT1_253750-t26_1-p1 [3531-3553]	TGGT1_253750-t26_1-p1 1xPhospho [T3534(0); T3540(0); T3541(0); S3547(100)]	TGGT1_253750-t26_1-p1 1xPhospho [S3547(100)]	transcript=TGGT1_253750-t26_1 | gene=TGGT1_253750 | organism=Toxoplasma_gondii_GT1 | gene_product=PLU-1 domain-containing protein [Source:UniProtKB/TrEMBL;Acc:S7ULT6] | transcript_product=PLU-1 family protein | location=TGGT1_chrIII:1126566-1154665(-) | protein_length=8088 | sequence_SO=chromosome | SO=protein_coding_gene | is_pseudo=false	1	3472.67846	23	0.943	0.803	1.009	0.907	0.855	0.728	0.915	0.831	0.538	0.825	-0.08	-0.32	0.01	-0.14	-0.23	-0.46	-0.13	-0.27	-0.89	-0.28	0.750686474	0.272569282	0.976147576	0.840564244	0.633539205	0.462206279	0.649825572	0.567168403	0.373767371	0.258991004
336	FALSE	High	NANTISPPDVGNLQTEEVR	[R].NANTISPPDVGNLQTEEVR.[K]	1xTMTpro [N-Term]; 1xPhospho [S6(100)]	1xTMTpro [N-Term]; 1xPhospho [T4(0); S6(100); T15(0)]	2.00801e-07	5.34993e-05	1	1	2	TGGT1_222900	TGGT1_222900-t26_1-p1 [1028-1046]	TGGT1_222900-t26_1-p1 1xPhospho [T1031(0); S1033(100); T1042(0)]	TGGT1_222900-t26_1-p1 1xPhospho [S1033(100)]	transcript=TGGT1_222900-t26_1 | gene=TGGT1_222900 | organism=Toxoplasma_gondii_GT1 | gene_product=Phosphoserine phosphatase [Source:UniProtKB/TrEMBL;Acc:S7UL15] | transcript_product=phosphoserine phosphatase | location=TGGT1_chrII:1266680-1283473(-) | protein_length=1766 | sequence_SO=chromosome | SO=protein_coding_gene | is_pseudo=false	0	2438.18836	19	1.075	0.921	0.996	0.86	0.924	0.792	0.857	0.886	0.845	0.908	0.1	-0.12	-0.01	-0.22	-0.11	-0.34	-0.22	-0.17	-0.24	-0.14	0.082911822	0.620036608	0.877996144	0.072167102	0.062323263	0.341729951	0.013766652	0.664546913	0.233539917	0.298857511
339	FALSE	High	NASHGEESDAEAK	[R].NASHGEESDAEAK.[G]	1xTMTpro [K13]; 1xTMTpro [N-Term]; 1xPhospho [S8(100)]	1xTMTpro [K13]; 1xTMTpro [N-Term]; 1xPhospho [S3(0); S8(100)]	2.65073e-11	5.34993e-05	1	1	14	TGGT1_228100	TGGT1_228100-t26_1-p1 [646-658]	TGGT1_228100-t26_1-p1 1xPhospho [S648(0); S653(100)]	TGGT1_228100-t26_1-p1 1xPhospho [S653(100)]	transcript=TGGT1_228100-t26_1 | gene=TGGT1_228100 | organism=Toxoplasma_gondii_GT1 | gene_product=hypothetical protein | transcript_product=hypothetical protein | location=TGGT1_chrX:493043-502437(-) | protein_length=1314 | sequence_SO=chromosome | SO=protein_coding_gene | is_pseudo=false	0	2032.94685	13	0.864	0.86	0.833	1.126	0.973	0.969	0.938	0.973	0.935	0.941	-0.21	-0.22	-0.26	0.17	-0.04	-0.05	-0.09	-0.04	-0.1	-0.09	0.324155181	0.373141304	0.386054604	0.512506696	0.625699542	0.401519402	0.035786393	0.757403869	0.094068451	0.36594433
340	FALSE	High	NASQESVLPHLR	[R].NASQESVLPHLR.[S]	1xTMTpro [N-Term]; 1xPhospho [S3(100)]	1xTMTpro [N-Term]; 1xPhospho [S3(100); S6(0)]	9.64815e-06	5.34993e-05	1	1	2	TGGT1_237280	TGGT1_237280-t26_1-p1 [1061-1072]	TGGT1_237280-t26_1-p1 1xPhospho [S1063(100); S1066(0)]	TGGT1_237280-t26_1-p1 1xPhospho [S1063(100)]	transcript=TGGT1_237280-t26_1 | gene=TGGT1_237280 | organism=Toxoplasma_gondii_GT1 | gene_product=Rab-GAP TBC domain-containing protein [Source:UniProtKB/TrEMBL;Acc:S7UQ40] | transcript_product=TLD protein | location=TGGT1_chrX:5711509-5719913(+) | protein_length=2190 | sequence_SO=chromosome | SO=protein_coding_gene | is_pseudo=false	0	1734.88591	12	0.878	0.895	1.034	1.17	1.026	1.047	1.209	1.004	1.059	1.018	-0.19	-0.16	0.05	0.23	0.04	0.07	0.27	0.01	0.08	0.03	0.654054735	0.435338901	0.879038648	0.098455223	0.914250096	0.615372258	0.424383862	0.979918865	0.572398518	0.733979278
342	FALSE	High	NASSEDPPFAPTLPSLSCSNSPLR	[R].NASSEDPPFAPTLPSLSCSNSPLR.[C]	1xMethylthio [C18]; 1xTMTpro [N-Term]; 1xPhospho [S4(99.7)]	1xMethylthio [C18]; 1xTMTpro [N-Term]; 1xPhospho [S3(0.3); S4(99.7); T12(0); S15(0); S17(0); S19(0); S21(0)]	1.47524e-13	5.34993e-05	1	1	2	TGGT1_247330	TGGT1_247330-t26_1-p1 [45-68]	TGGT1_247330-t26_1-p1 1xMethylthio [C62]; 1xPhospho [S47(0.3); S48(99.7); T56(0); S59(0); S61(0); S63(0); S65(0)]	TGGT1_247330-t26_1-p1 1xMethylthio [C62]; 1xPhospho [S48(99.7)]	transcript=TGGT1_247330-t26_1 | gene=TGGT1_247330 | organism=Toxoplasma_gondii_GT1 | gene_product=Symplekin_C domain-containing protein [Source:UniProtKB/TrEMBL;Acc:S7W9Q9] | transcript_product=hypothetical protein | location=TGGT1_chrXII:3187009-3202779(-) | protein_length=1940 | sequence_SO=chromosome | SO=protein_coding_gene | is_pseudo=false	0	2917.34323	24	1.14	0.978	1.079	0.923	1.052	0.902	0.996	0.989	0.851	0.782	0.19	-0.03	0.11	-0.12	0.07	-0.15	-0.01	-0.02	-0.23	-0.36	0.726794463	0.924878259	0.862720184	0.753905377	0.669807191	0.064328881	0.982254991	0.937729384	0.533646078	0.11766593
347	FALSE	High	NCMQRPPSIDAADSR	[K].NCMQRPPSIDAADSR.[A]	1xMethylthio [C2]; 1xTMTpro [N-Term]; 1xPhospho [S8(100)]	1xMethylthio [C2]; 1xTMTpro [N-Term]; 1xPhospho [S8(100); S14(0)]	0.000194813	5.34993e-05	1	1	2	TGGT1_214960	TGGT1_214960-t26_1-p1 [418-432]	TGGT1_214960-t26_1-p1 1xMethylthio [C419]; 1xPhospho [S425(100); S431(0)]	TGGT1_214960-t26_1-p1 1xMethylthio [C419]; 1xPhospho [S425(100)]	transcript=TGGT1_214960-t26_1 | gene=TGGT1_214960 | organism=Toxoplasma_gondii_GT1 | gene_product=AP2 domain transcription factor AP2X-8 [Source:UniProtKB/TrEMBL;Acc:S7URI0] | transcript_product=AP2 domain transcription factor AP2X-8 | location=TGGT1_chrX:6507474-6521102(+) | protein_length=3817 | sequence_SO=chromosome | SO=protein_coding_gene | is_pseudo=false	0	2090.9142	15	1.006	0.89	0.998	1.018	1.024	0.905	1.016	0.952	1.102	1.225	0.01	-0.17	0	0.03	0.03	-0.14	0.02	-0.07	0.14	0.29	0.942526768	0.177096764	0.947867198	0.913809438	0.923206604	0.492409835	0.904774381	0.524627035	0.694553465	0.035549004
348	FALSE	High	NDALHALASTLAK	[K].NDALHALASTLAK.[C]	1xTMTpro [K13]; 1xTMTpro [N-Term]; 1xPhospho [S9(100)]	1xTMTpro [K13]; 1xTMTpro [N-Term]; 1xPhospho [S9(100); T10(0)]	0.000106606	5.34993e-05	1	1	2	TGGT1_226390	TGGT1_226390-t26_1-p1 [786-798]	TGGT1_226390-t26_1-p1 1xPhospho [S794(100); T795(0)]	TGGT1_226390-t26_1-p1 1xPhospho [S794(100)]	transcript=TGGT1_226390-t26_1 | gene=TGGT1_226390 | organism=Toxoplasma_gondii_GT1 | gene_product=Hydrolase_4 domain-containing protein [Source:UniProtKB/TrEMBL;Acc:S7UXI2] | transcript_product=hypothetical protein | location=TGGT1_chrX:1573502-1576501(+) | protein_length=999 | sequence_SO=chromosome | SO=protein_coding_gene | is_pseudo=false	0	2013.10256	13	1.877	2.823	2.272	0.763	1.432	2.153	1.733	1.863	2.411	2.42	0.91	1.5	1.18	-0.39	0.52	1.11	0.79	0.9	1.27	1.28	0.37868301	0.183714393	0.253642164	0.074296014	0.576738296	0.265557265	0.382859063	0.133749742	0.216196577	0.155710234
353	FALSE	High	NDGSKSPIDSEIEHTHK	[R].NDGSKSPIDSEIEHTHK.[R]	2xTMTpro [K5; K17]; 1xTMTpro [N-Term]; 1xPhospho [S/T]	2xTMTpro [K5; K17]; 1xTMTpro [N-Term]; 1xPhospho [S4(50); S6(50); S10(0); T15(0)]	0.00015325	5.34993e-05	1	1	1	TGGT1_269940	TGGT1_269940-t26_1-p1 [202-218]			transcript=TGGT1_269940-t26_1 | gene=TGGT1_269940 | organism=Toxoplasma_gondii_GT1 | gene_product=ASCH domain-containing protein [Source:UniProtKB/TrEMBL;Acc:S7V3Y0] | transcript_product=zinc finger motif, C2HC5-type protein | location=TGGT1_chrVIII:5507751-5513794(+) | protein_length=1191 | sequence_SO=chromosome | SO=protein_coding_gene | is_pseudo=false	1	2886.48148	17	1.114	1.029	0.693	0.777	0.865	0.799	0.538	0.898	0.893	0.633	0.16	0.04	-0.53	-0.36	-0.21	-0.32	-0.89	-0.16	-0.16	-0.66	0.079262361	0.890686855	0.389450878	0.307196965	0.50276625	0.091991096	0.126983679	0.677013839	0.592409953	0.187125355
356	FALSE	High	NDSEAHDSVASSESSDAER	[R].NDSEAHDSVASSESSDAER.[K]	1xTMTpro [N-Term]; 1xPhospho [S3(100)]	1xTMTpro [N-Term]; 1xPhospho [S3(100); S8(0); S11(0); S12(0); S14(0); S15(0)]	4.29557e-09	5.34993e-05	1	1	5	TGGT1_310010	TGGT1_310010-t26_1-p1 [89-107]	TGGT1_310010-t26_1-p1 1xPhospho [S91(100); S96(0); S99(0); S100(0); S102(0); S103(0)]	TGGT1_310010-t26_1-p1 1xPhospho [S91(100)]	transcript=TGGT1_310010-t26_1 | gene=TGGT1_310010 | organism=Toxoplasma_gondii_GT1 | gene_product=Sushi domain-containing protein [Source:UniProtKB/TrEMBL;Acc:S7UT16] | transcript_product=rhoptry neck protein RON1 | location=TGGT1_chrXI:969238-974493(+) | protein_length=1158 | sequence_SO=chromosome | SO=protein_coding_gene | is_pseudo=false	0	2376.9748	19	1.303	1.42	1.435	0.667	0.87	0.948	0.957	0.713	0.88	0.699	0.38	0.51	0.52	-0.58	-0.2	-0.08	-0.06	-0.49	-0.18	-0.52	0.565966583	0.406950961	0.215263198	0.135618105	0.792700952	0.902551763	0.87251175	0.142741333	0.731230066	0.065568186
358	FALSE	High	NDSETLSDDEEHDGK	[K].NDSETLSDDEEHDGK.[D]	1xTMTpro [K15]; 1xTMTpro [N-Term]; 1xPhospho [S7(100)]	1xTMTpro [K15]; 1xTMTpro [N-Term]; 1xPhospho [S3(0); T5(0); S7(100)]	2.5911e-10	5.34993e-05	1	1	4	TGGT1_248110	TGGT1_248110-t26_1-p1 [200-214]	TGGT1_248110-t26_1-p1 1xPhospho [S202(0); T204(0); S206(100)]	TGGT1_248110-t26_1-p1 1xPhospho [S206(100)]	transcript=TGGT1_248110-t26_1 | gene=TGGT1_248110 | organism=Toxoplasma_gondii_GT1 | gene_product=hypothetical protein | transcript_product=hypothetical protein | location=TGGT1_chrXII:3594425-3597355(-) | protein_length=493 | sequence_SO=chromosome | SO=protein_coding_gene | is_pseudo=false	0	2379.04808	15	0.888	0.919	0.843	1.236	1.098	1.136	1.041	1.098	1.218	1.124	-0.17	-0.12	-0.25	0.31	0.13	0.18	0.06	0.14	0.28	0.17	0.481904314	0.300298168	0.129994523	0.444588383	0.801439638	0.665878904	0.824213934	0.582827802	0.425172591	0.570983965
362	FALSE	High	MSFPSSNLAGVPFPEATGCR	[R].MSFPSSNLAGVPFPEATGCR.[H]	1xOxidation [M1]; 1xMethylthio [C19]; 1xTMTpro [N-Term]; 1xPhospho [S2(100)]	1xOxidation [M1]; 1xMethylthio [C19]; 1xTMTpro [N-Term]; 1xPhospho [S2(100); S5(0); S6(0); T17(0)]	7.06252e-12	5.34993e-05	1	1	2	TGGT1_255980	TGGT1_255980-t26_1-p1 [123-142]	TGGT1_255980-t26_1-p1 1xMethylthio [C141]; 1xPhospho [S124(100); S127(0); S128(0); T139(0)]	TGGT1_255980-t26_1-p1 1xMethylthio [C141]; 1xPhospho [S124(100)]	transcript=TGGT1_255980-t26_1 | gene=TGGT1_255980 | organism=Toxoplasma_gondii_GT1 | gene_product=DUF1298 domain-containing protein [Source:UniProtKB/TrEMBL;Acc:S7UZN5] | transcript_product=hypothetical protein | location=TGGT1_chrVIIb:4490347-4497834(+) | protein_length=670 | sequence_SO=chromosome | SO=protein_coding_gene | is_pseudo=false	0	2514.11877	20	0.904	1.061	1.135	0.953	0.862	1.012	1.083	1.013	0.906	1.112	-0.14	0.09	0.18	-0.07	-0.21	0.02	0.11	0.02	-0.14	0.15	0.67597858	0.865590066	0.617758517	0.824865459	0.048292141	0.930588926	0.13231801	0.884505025	0.116342893	0.601916655
364	FALSE	High	MSAPTPPPSPFQTAEQR	[R].MSAPTPPPSPFQTAEQR.[Q]	1xTMTpro [N-Term]; 1xPhospho [T5(100)]	1xTMTpro [N-Term]; 1xPhospho [S2(0); T5(100); S9(0); T13(0)]	1.19469e-06	5.34993e-05	1	1	1	TGGT1_250850	TGGT1_250850-t26_1-p1 [437-453]	TGGT1_250850-t26_1-p1 1xPhospho [S438(0); T441(100); S445(0); T449(0)]	TGGT1_250850-t26_1-p1 1xPhospho [T441(100)]	transcript=TGGT1_250850-t26_1 | gene=TGGT1_250850 | organism=Toxoplasma_gondii_GT1 | gene_product=Protein kinase domain-containing protein [Source:UniProtKB/TrEMBL;Acc:S7W8T2] | transcript_product=putative CMGC kinase | location=TGGT1_chrXII:5203873-5211981(-) | protein_length=2682 | sequence_SO=chromosome | SO=protein_coding_gene | is_pseudo=false	0	2226.05854	17	0.971	0.751	0.81	1.082	1.05	0.813	0.877	0.847	1.143	0.975	-0.04	-0.41	-0.3	0.11	0.07	-0.3	-0.19	-0.24	0.19	-0.04	0.894009232	0.250198654	0.197117675	0.234451865	0.796442166	0.256095511	0.17408974	0.421546449	0.311672592	0.598780282
365	FALSE	High	MSADSVPQIEGEGEEHESEADDKESK	[R].MSADSVPQIEGEGEEHESEADDKESK.[V]	1xOxidation [M1]; 2xTMTpro [K23; K26]; 1xTMTpro [N-Term]; 1xPhospho [S18(100)]	1xOxidation [M1]; 2xTMTpro [K23; K26]; 1xTMTpro [N-Term]; 1xPhospho [S2(0); S5(0); S18(100); S25(0)]	4.79923e-13	5.34993e-05	1	1	1	TGGT1_230690	TGGT1_230690-t26_1-p1 [1098-1123]	TGGT1_230690-t26_1-p1 1xPhospho [S1099(0); S1102(0); S1115(100); S1122(0)]	TGGT1_230690-t26_1-p1 1xPhospho [S1115(100)]	transcript=TGGT1_230690-t26_1 | gene=TGGT1_230690 | organism=Toxoplasma_gondii_GT1 | gene_product=LNS2 domain-containing protein [Source:UniProtKB/TrEMBL;Acc:S7V2T5] | transcript_product=LNS2 (Lipin/Ned1/Smp2) protein | location=TGGT1_chrVIII:959180-970351(-) | protein_length=1575 | sequence_SO=chromosome | SO=protein_coding_gene | is_pseudo=false	1	3841.77791	26	0.996	0.841	1.026	1.027	1.024	0.864	1.054	1.274	0.988	0.89	-0.01	-0.25	0.04	0.04	0.03	-0.21	0.08	0.35	-0.02	-0.17	0.964015739	0.560346627	0.854077441	0.939538206	0.932543666	0.294447596	0.915293589	0.491708312	0.882947412	0.682279588
369	FALSE	High	MGPSDISTHVR	[R].MGPSDISTHVR.[G]	1xTMTpro [N-Term]; 1xPhospho [S7(100)]	1xTMTpro [N-Term]; 1xPhospho [S4(0); S7(100); T8(0)]	1.18871e-07	5.34993e-05	1	1	5	TGGT1_254720	TGGT1_254720-t26_1-p1 [195-205]	TGGT1_254720-t26_1-p1 1xPhospho [S198(0); S201(100); T202(0)]	TGGT1_254720-t26_1-p1 1xPhospho [S201(100)]	transcript=TGGT1_254720-t26_1 | gene=TGGT1_254720 | organism=Toxoplasma_gondii_GT1 | gene_product=Dense granule protein GRA8 [Source:UniProtKB/TrEMBL;Acc:A0A125YYI5] | transcript_product=dense granule protein GRA8 | location=TGGT1_chrIII:1884681-1885484(+) | protein_length=267 | sequence_SO=chromosome | SO=protein_coding_gene | is_pseudo=false	0	1583.75721	11	1.139	1.213	1.058	1.051	1.197	1.275	1.112	1.162	1.26	1.239	0.19	0.28	0.08	0.07	0.26	0.35	0.15	0.22	0.33	0.31	0.250189939	0.362392393	0.668856061	0.671331211	0.425392006	0.091348638	0.059522104	0.332289826	0.075629827	0.318091726
370	FALSE	High	MGPSDISTHVR	[R].MGPSDISTHVR.[G]	1xOxidation [M1]; 1xTMTpro [N-Term]; 1xPhospho [S/T]	1xOxidation [M1]; 1xTMTpro [N-Term]; 1xPhospho [S4(0); S7(50); T8(50)]	1.53885e-07	5.34993e-05	1	1	16	TGGT1_254720	TGGT1_254720-t26_1-p1 [195-205]			transcript=TGGT1_254720-t26_1 | gene=TGGT1_254720 | organism=Toxoplasma_gondii_GT1 | gene_product=Dense granule protein GRA8 [Source:UniProtKB/TrEMBL;Acc:A0A125YYI5] | transcript_product=dense granule protein GRA8 | location=TGGT1_chrIII:1884681-1885484(+) | protein_length=267 | sequence_SO=chromosome | SO=protein_coding_gene | is_pseudo=false	0	1599.75212	11	0.993	0.964	0.994	1.02	1.012	0.983	1.014	1.054	1.029	1.041	-0.01	-0.05	-0.01	0.03	0.02	-0.02	0.02	0.08	0.04	0.06	0.72071133	0.591755278	0.696718227	0.87069196	0.902968883	0.774892378	0.920084135	0.585397742	0.756663327	0.145379871
371	FALSE	High	MGPSDISTHVR	[R].MGPSDISTHVR.[G]	1xTMTpro [N-Term]; 2xPhospho [S7(100); T8(100)]	1xTMTpro [N-Term]; 2xPhospho [S4(0); S7(100); T8(100)]	3.92898e-07	5.34993e-05	1	1	11	TGGT1_254720	TGGT1_254720-t26_1-p1 [195-205]	TGGT1_254720-t26_1-p1 2xPhospho [S198(0); S201(100); T202(100)]	TGGT1_254720-t26_1-p1 2xPhospho [S201(100); T202(100)]	transcript=TGGT1_254720-t26_1 | gene=TGGT1_254720 | organism=Toxoplasma_gondii_GT1 | gene_product=Dense granule protein GRA8 [Source:UniProtKB/TrEMBL;Acc:A0A125YYI5] | transcript_product=dense granule protein GRA8 | location=TGGT1_chrIII:1884681-1885484(+) | protein_length=267 | sequence_SO=chromosome | SO=protein_coding_gene | is_pseudo=false	0	1663.72354	11	0.855	1.045	0.997	1.053	0.9	1.1	1.049	1.071	1.071	1.211	-0.23	0.06	0	0.07	-0.15	0.14	0.07	0.1	0.1	0.28	0.283167878	0.77798459	0.989078644	0.494150249	0.554535527	0.676557216	0.87475211	0.662072748	0.853355999	0.16240353
372	FALSE	High	MGPSDISTHVR	[R].MGPSDISTHVR.[G]	1xOxidation [M1]; 1xTMTpro [N-Term]; 2xPhospho [S7(100); T8(100)]	1xOxidation [M1]; 1xTMTpro [N-Term]; 2xPhospho [S4(0); S7(100); T8(100)]	0.00036835	5.34993e-05	1	1	3	TGGT1_254720	TGGT1_254720-t26_1-p1 [195-205]	TGGT1_254720-t26_1-p1 2xPhospho [S198(0); S201(100); T202(100)]	TGGT1_254720-t26_1-p1 2xPhospho [S201(100); T202(100)]	transcript=TGGT1_254720-t26_1 | gene=TGGT1_254720 | organism=Toxoplasma_gondii_GT1 | gene_product=Dense granule protein GRA8 [Source:UniProtKB/TrEMBL;Acc:A0A125YYI5] | transcript_product=dense granule protein GRA8 | location=TGGT1_chrIII:1884681-1885484(+) | protein_length=267 | sequence_SO=chromosome | SO=protein_coding_gene | is_pseudo=false	0	1679.71845	11	0.827	0.835	0.78	0.911	0.754	0.761	0.71	0.966	0.924	1.042	-0.27	-0.26	-0.36	-0.13	-0.41	-0.39	-0.49	-0.05	-0.11	0.06	0.406790896	0.352833825	0.058553845	0.575242158	0.472281616	0.44500685	0.249205651	0.908381313	0.792591409	0.744147683
375	FALSE	High	MGSMGNYVAQPEGGMEIPTQYDYSQLQQQVSR	[R].MGSMGNYVAQPEGGMEIPTQYDYSQLQQQVSR.[E]	2xOxidation [M4; M15]; 1xTMTpro [N-Term]; 1xPhospho [S3(100)]	2xOxidation [M4; M15]; 1xTMTpro [N-Term]; 1xPhospho [S3(100); Y7(0); T19(0); Y21(0); Y23(0); S24(0); S31(0)]	6.18369e-10	5.34993e-05	1	1	4	TGGT1_219270	TGGT1_219270-t26_1-p1 [346-377]	TGGT1_219270-t26_1-p1 1xPhospho [S348(100); Y352(0); T364(0); Y366(0); Y368(0); S369(0); S376(0)]	TGGT1_219270-t26_1-p1 1xPhospho [S348(100)]	transcript=TGGT1_219270-t26_1 | gene=TGGT1_219270 | organism=Toxoplasma_gondii_GT1 | gene_product=Multi-pass transmembrane protein [Source:UniProtKB/TrEMBL;Acc:A0A125YRY2] | transcript_product=multi-pass transmembrane protein | location=TGGT1_chrXII:948336-949904(+) | protein_length=389 | sequence_SO=chromosome | SO=protein_coding_gene | is_pseudo=false	0	4008.77743	32	0.913	0.993	1.156	0.906	0.827	0.9	1.047	1.152	0.925	0.984	-0.13	-0.01	0.21	-0.14	-0.27	-0.15	0.07	0.2	-0.11	-0.02	0.342382157	0.972895613	0.693942224	0.744260989	0.481548827	0.410065506	0.490807981	0.342456566	0.395313536	0.86177469
380	FALSE	High	MHEICLTLSPSASPR	[R].MHEICLTLSPSASPR.[L]	1xMethylthio [C5]; 1xTMTpro [N-Term]; 1xPhospho [S9(99.8)]	1xMethylthio [C5]; 1xTMTpro [N-Term]; 1xPhospho [T7(0.2); S9(99.8); S11(0); S13(0)]	8.9468e-10	5.34993e-05	1	1	3	TGGT1_276890	TGGT1_276890-t26_1-p1 [1135-1149]	TGGT1_276890-t26_1-p1 1xMethylthio [C1139]; 1xPhospho [T1141(0.2); S1143(99.8); S1145(0); S1147(0)]	TGGT1_276890-t26_1-p1 1xMethylthio [C1139]; 1xPhospho [S1143(99.8)]	transcript=TGGT1_276890-t26_1 | gene=TGGT1_276890 | organism=Toxoplasma_gondii_GT1 | gene_product=hypothetical protein | transcript_product=hypothetical protein | location=TGGT1_chrXII:6781886-6789601(-) | protein_length=1174 | sequence_SO=chromosome | SO=protein_coding_gene | is_pseudo=false	0	2071.96992	15	0.886	0.912	1.122	1.159	1.027	1.057	1.301	1.115	1.222	1.307	-0.18	-0.13	0.17	0.21	0.04	0.08	0.38	0.16	0.29	0.39	0.690018282	0.61629117	0.108830636	0.54287437	0.734102997	0.357933815	0.396842771	0.725058877	0.175065348	0.116541524
384	FALSE	High	MHHAGSGSFGSR	[R].MHHAGSGSFGSR.[A]	1xTMTpro [N-Term]; 2xPhospho [S6(100); S8(100)]	1xTMTpro [N-Term]; 2xPhospho [S6(100); S8(100); S11(0)]	0.000127834	5.34993e-05	1	1	8	TGGT1_265310	TGGT1_265310-t26_1-p1 [141-152]	TGGT1_265310-t26_1-p1 2xPhospho [S146(100); S148(100); S151(0)]	TGGT1_265310-t26_1-p1 2xPhospho [S146(100); S148(100)]	transcript=TGGT1_265310-t26_1 | gene=TGGT1_265310 | organism=Toxoplasma_gondii_GT1 | gene_product=J domain-containing protein [Source:UniProtKB/TrEMBL;Acc:A0A125YIC5] | transcript_product=putative heat shock protein 40 | location=TGGT1_chrIX:1440716-1446749(+) | protein_length=336 | sequence_SO=chromosome | SO=protein_coding_gene | is_pseudo=false	0	1694.68307	12	0.79	0.941	1.991	1.084	0.856	1.02	2.158	1.025	1.916	2.353	-0.34	-0.09	0.99	0.12	-0.22	0.03	1.11	0.03	0.94	1.23	0.145987587	0.854147979	0.480837053	0.894706666	0.778466265	0.943083399	0.13441979	0.924930341	0.085198647	0.057146087
388	FALSE	High	MHSSASASFAQDR	[R].MHSSASASFAQDR.[K]	1xOxidation [M1]; 1xTMTpro [N-Term]; 2xPhospho [S3(100); S6(100)]	1xOxidation [M1]; 1xTMTpro [N-Term]; 2xPhospho [S3(100); S4(0); S6(100); S8(0)]	0.000271826	5.34993e-05	1	1	3	TGGT1_254420	TGGT1_254420-t26_1-p1 [378-390]	TGGT1_254420-t26_1-p1 2xPhospho [S380(100); S381(0); S383(100); S385(0)]	TGGT1_254420-t26_1-p1 2xPhospho [S380(100); S383(100)]	transcript=TGGT1_254420-t26_1 | gene=TGGT1_254420 | organism=Toxoplasma_gondii_GT1 | gene_product=Phospholipase, patatin family protein [Source:UniProtKB/TrEMBL;Acc:S7VVK9] | transcript_product=phospholipase, patatin family protein | location=TGGT1_chrIII:1703961-1713345(+) | protein_length=1173 | sequence_SO=chromosome | SO=protein_coding_gene | is_pseudo=false	0	1874.74646	13	0.88	1.098	0.99	1.017	0.894	1.116	1.007	0.861	0.972	1.183	-0.19	0.13	-0.01	0.02	-0.16	0.16	0.01	-0.22	-0.04	0.24	0.27834397	0.727495295	0.893674704	0.778957161	0.482884211	0.736685257	0.960782335	0.565557814	0.922283599	0.044361264
390	FALSE	High	MHVAVVSAK	[K].MHVAVVSAK.[M]	1xOxidation [M1]; 1xTMTpro [K9]; 1xTMTpro [N-Term]; 1xPhospho [S7(100)]	1xOxidation [M1]; 1xTMTpro [K9]; 1xTMTpro [N-Term]; 1xPhospho [S7(100)]	7.92529e-05	5.34993e-05	1	1	3	TGGT1_318150	TGGT1_318150-t26_1-p1 [32-40]	TGGT1_318150-t26_1-p1 1xPhospho [S38(100)]	TGGT1_318150-t26_1-p1 1xPhospho [S38(100)]	transcript=TGGT1_318150-t26_1 | gene=TGGT1_318150 | organism=Toxoplasma_gondii_GT1 | gene_product=Transporter, major facilitator family protein [Source:UniProtKB/TrEMBL;Acc:A0A125YLF4] | transcript_product=transporter, major facilitator family protein | location=TGGT1_chrIV:1463434-1465233(+) | protein_length=599 | sequence_SO=chromosome | SO=protein_coding_gene | is_pseudo=false	0	1645.89924	9	2.038	3.976	2.342	0.845	1.722	3.361	1.979	1.66	3.95	2.691	1.03	1.99	1.23	-0.24	0.78	1.75	0.98	0.73	1.98	1.43	0.462130348	0.357693807	0.545638776	0.786329351	0.170764357	0.196561731	0.402566771	0.202283915	0.124471424	0.27000683
391	FALSE	High	MKEDGDDSEEEEEELSINLGSMR	[R].MKEDGDDSEEEEEELSINLGSMR.[L]	1xTMTpro [K2]; 1xTMTpro [N-Term]; 1xPhospho [S8(100)]	1xTMTpro [K2]; 1xTMTpro [N-Term]; 1xPhospho [S8(100); S16(0); S21(0)]	6.30512e-16	5.34993e-05	1	1	17	TGGT1_234310	TGGT1_234310-t26_1-p1 [78-100]	TGGT1_234310-t26_1-p1 1xPhospho [S85(100); S93(0); S98(0)]	TGGT1_234310-t26_1-p1 1xPhospho [S85(100)]	transcript=TGGT1_234310-t26_1 | gene=TGGT1_234310 | organism=Toxoplasma_gondii_GT1 | gene_product=PP28 domain-containing protein [Source:UniProtKB/TrEMBL;Acc:S7UVT4] | transcript_product=hypothetical protein | location=TGGT1_chrX:4195728-4198221(+) | protein_length=176 | sequence_SO=chromosome | SO=protein_coding_gene | is_pseudo=false	1	3330.48862	23	0.955	0.924	0.937	0.983	0.939	0.908	0.922	0.91	0.792	0.829	-0.07	-0.11	-0.09	-0.02	-0.09	-0.14	-0.12	-0.14	-0.34	-0.27	0.424752604	0.389510439	0.526386902	0.83724709	0.270732162	0.056690952	0.046487138	0.051362766	0.107623806	0.148829745
393	FALSE	High	MFSYIDTHR	[R].MFSYIDTHR.[H]	1xTMTpro [N-Term]; 1xPhospho [T7(100)]	1xTMTpro [N-Term]; 1xPhospho [S3(0); Y4(0); T7(100)]	0.000142758	5.34993e-05	1	1	3	TGGT1_232250	TGGT1_232250-t26_1-p1 [344-352]	TGGT1_232250-t26_1-p1 1xPhospho [S346(0); Y347(0); T350(100)]	TGGT1_232250-t26_1-p1 1xPhospho [T350(100)]	transcript=TGGT1_232250-t26_1 | gene=TGGT1_232250 | organism=Toxoplasma_gondii_GT1 | gene_product=Catalase [Source:UniProtKB/TrEMBL;Acc:S7V3B9] | transcript_product=catalase | location=TGGT1_chrVIII:1969434-1975537(-) | protein_length=502 | sequence_SO=chromosome | SO=protein_coding_gene | is_pseudo=false	0	1553.71428	9	1.155	1.02	0.83	1.081	1.248	1.102	0.897	0.92	0.851	0.749	0.21	0.03	-0.27	0.11	0.32	0.14	-0.16	-0.12	-0.23	-0.42	0.390925385	0.779555482	0.278516289	0.76815693	0.599826046	0.629551794	0.772430992	0.783641123	0.203147409	0.376085259
394	FALSE	High	MFSSPTKPASVR	[R].MFSSPTKPASVR.[T]	1xOxidation [M1]; 1xTMTpro [K7]; 1xTMTpro [N-Term]; 1xPhospho [S3(100)]	1xOxidation [M1]; 1xTMTpro [K7]; 1xTMTpro [N-Term]; 1xPhospho [S3(100); S4(0); T6(0); S10(0)]	2.24714e-05	5.34993e-05	1	1	17	TGGT1_221180	TGGT1_221180-t26_1-p1 [752-763]	TGGT1_221180-t26_1-p1 1xPhospho [S754(100); S755(0); T757(0); S761(0)]	TGGT1_221180-t26_1-p1 1xPhospho [S754(100)]	transcript=TGGT1_221180-t26_1 | gene=TGGT1_221180 | organism=Toxoplasma_gondii_GT1 | gene_product=hypothetical protein | transcript_product=hypothetical protein | location=TGGT1_chrII:92416-97666(-) | protein_length=791 | sequence_SO=chromosome | SO=protein_coding_gene | is_pseudo=false	0	2012.05317	12	0.792	0.724	0.619	0.867	0.687	0.627	0.536	0.896	0.911	0.833	-0.34	-0.47	-0.69	-0.21	-0.54	-0.67	-0.9	-0.16	-0.13	-0.26	0.294587327	0.312776002	0.1705682	0.088809531	0.159271459	0.201702272	0.112944769	0.263546833	0.553439348	0.122987791
395	FALSE	High	MFSSPTKPASVR	[R].MFSSPTKPASVR.[T]	1xTMTpro [K7]; 1xTMTpro [N-Term]; 1xPhospho [S10(100)]	1xTMTpro [K7]; 1xTMTpro [N-Term]; 1xPhospho [S3(0); S4(0); T6(0); S10(100)]	0.00043174	5.34993e-05	1	1	7	TGGT1_221180	TGGT1_221180-t26_1-p1 [752-763]	TGGT1_221180-t26_1-p1 1xPhospho [S754(0); S755(0); T757(0); S761(100)]	TGGT1_221180-t26_1-p1 1xPhospho [S761(100)]	transcript=TGGT1_221180-t26_1 | gene=TGGT1_221180 | organism=Toxoplasma_gondii_GT1 | gene_product=hypothetical protein | transcript_product=hypothetical protein | location=TGGT1_chrII:92416-97666(-) | protein_length=791 | sequence_SO=chromosome | SO=protein_coding_gene | is_pseudo=false	0	1996.05826	12	0.659	0.502	0.348	0.927	0.611	0.465	0.323	0.677	0.579	0.441	-0.6	-0.99	-1.52	-0.11	-0.71	-1.1	-1.63	-0.56	-0.79	-1.18	0.390338896	0.319611239	0.253406878	0.01046685	0.340799083	0.291591482	0.237429287	0.179266974	0.4128022	0.121628522
396	FALSE	High	MDGEGHGDESLR	[R].MDGEGHGDESLR.[E]	1xTMTpro [N-Term]; 1xPhospho [S10(100)]	1xTMTpro [N-Term]; 1xPhospho [S10(100)]	9.38369e-06	5.34993e-05	1	1	1	TGGT1_241880	TGGT1_241880-t26_1-p1 [672-683]	TGGT1_241880-t26_1-p1 1xPhospho [S681(100)]	TGGT1_241880-t26_1-p1 1xPhospho [S681(100)]	transcript=TGGT1_241880-t26_1 | gene=TGGT1_241880 | organism=Toxoplasma_gondii_GT1 | gene_product=Phosphodiesterase [Source:UniProtKB/TrEMBL;Acc:S7USB2] | transcript_product=3'5'-cyclic nucleotide phosphodiesterase domain-containing protein | location=TGGT1_chrVI:1724772-1737127(-) | protein_length=1281 | sequence_SO=chromosome | SO=protein_coding_gene | is_pseudo=false	0	1686.71138	12	0.94	0.796	0.815	1.01	0.949	0.803	0.823	1.004	1.023	0.744	-0.09	-0.33	-0.29	0.01	-0.08	-0.32	-0.28	0.01	0.03	-0.43	0.647130787	0.124588302	0.333145373	0.862925377	0.524074722	0.004621082	0.231683371	0.845881354	0.013475819	0.008124647
403	FALSE	High	MEDCASLGGRVSDSEDPESPCTK	[K].MEDCASLGGRVSDSEDPESPCTK.[E]	2xMethylthio [C4; C21]; 1xTMTpro [K23]; 1xTMTpro [N-Term]; 1xPhospho [S12(99.5)]	2xMethylthio [C4; C21]; 1xTMTpro [K23]; 1xTMTpro [N-Term]; 1xPhospho [S6(0.5); S12(99.5); S14(0); S19(0); T22(0)]	6.93335e-07	5.34993e-05	1	1	1	TGGT1_243460	TGGT1_243460-t26_1-p1 [237-259]	TGGT1_243460-t26_1-p1 2xMethylthio [C240; C257]; 1xPhospho [S242(0.5); S248(99.5); S250(0); S255(0); T258(0)]	TGGT1_243460-t26_1-p1 2xMethylthio [C240; C257]; 1xPhospho [S248(99.5)]	transcript=TGGT1_243460-t26_1 | gene=TGGT1_243460 | organism=Toxoplasma_gondii_GT1 | gene_product=hypothetical protein | transcript_product=hypothetical protein | location=TGGT1_chrVI:2564580-2571836(-) | protein_length=2011 | sequence_SO=chromosome | SO=protein_coding_gene | is_pseudo=false	1	3193.35128	23	1.307	0.92	0.974	0.955	1.249	0.879	0.931	0.887	0.855	0.908	0.39	-0.12	-0.04	-0.07	0.32	-0.19	-0.1	-0.17	-0.23	-0.14	0.224647679	0.326827677	0.537887477	0.80228905	0.526269547	0.407912725	0.640640766	0.566218759	0.439784006	0.575027972
405	FALSE	High	MEELESEVEKENER	[K].MEELESEVEKENER.[R]	1xTMTpro [K10]; 1xTMTpro [N-Term]; 1xPhospho [S6(100)]	1xTMTpro [K10]; 1xTMTpro [N-Term]; 1xPhospho [S6(100)]	7.84832e-06	5.34993e-05	1	1	3	TGGT1_290630	TGGT1_290630-t26_1-p1 [1501-1514]	TGGT1_290630-t26_1-p1 1xPhospho [S1506(100)]	TGGT1_290630-t26_1-p1 1xPhospho [S1506(100)]	transcript=TGGT1_290630-t26_1 | gene=TGGT1_290630 | organism=Toxoplasma_gondii_GT1 | gene_product=AP2/ERF domain-containing protein [Source:UniProtKB/TrEMBL;Acc:S7UP83] | transcript_product=AP2 domain transcription factor AP2IX-7 | location=TGGT1_chrIX:3593432-3601897(+) | protein_length=2671 | sequence_SO=chromosome | SO=protein_coding_gene | is_pseudo=false	1	2439.16061	14	0.953	0.744	0.819	0.959	0.914	0.714	0.785	0.889	0.827	0.744	-0.07	-0.43	-0.29	-0.06	-0.13	-0.49	-0.35	-0.17	-0.27	-0.43	0.683230385	0.368060556	0.02044493	0.707996844	0.027852967	0.438114525	0.198438393	0.450419663	0.099144873	0.336550002
408	FALSE	High	MEFSIANTPAPDEAGESTPR	[R].MEFSIANTPAPDEAGESTPR.[I]	1xTMTpro [N-Term]; 1xPhospho [S/T]	1xTMTpro [N-Term]; 1xPhospho [S4(0); T8(0); S17(50); T18(50)]	5.43392e-12	5.34993e-05	1	1	1	TGGT1_206540	TGGT1_206540-t26_1-p1 [1131-1150]			transcript=TGGT1_206540-t26_1 | gene=TGGT1_206540 | organism=Toxoplasma_gondii_GT1 | gene_product=hypothetical protein | transcript_product=hypothetical protein | location=TGGT1_chrVIIa:869335-877145(-) | protein_length=1295 | sequence_SO=chromosome | SO=protein_coding_gene | is_pseudo=false	0	2504.13355	20	1.152	0.883	0.917	1.003	1.155	0.885	0.919	0.948	0.854	0.751	0.2	-0.18	-0.13	0	0.21	-0.18	-0.12	-0.08	-0.23	-0.41	0.559427906	0.307225232	0.033378999	0.934216833	0.501393021	0.198625292	0.22099489	0.810769896	0.496285073	0.10388009
412	FALSE	High	MELNSSPSVPLTR	[R].MELNSSPSVPLTR.[G]	1xTMTpro [N-Term]; 1xPhospho [S8(100)]	1xTMTpro [N-Term]; 1xPhospho [S5(0); S6(0); S8(100); T12(0)]	3.78696e-08	5.34993e-05	1	1	8	TGGT1_214320	TGGT1_214320-t26_1-p1 [519-531]	TGGT1_214320-t26_1-p1 1xPhospho [S523(0); S524(0); S526(100); T530(0)]	TGGT1_214320-t26_1-p1 1xPhospho [S526(100)]	transcript=TGGT1_214320-t26_1 | gene=TGGT1_214320 | organism=Toxoplasma_gondii_GT1 | gene_product=MFS domain-containing protein [Source:UniProtKB/TrEMBL;Acc:A0A125YKB0] | transcript_product=facilitative glucose transporter GT1 | location=TGGT1_chrX:6138702-6140408(+) | protein_length=568 | sequence_SO=chromosome | SO=protein_coding_gene | is_pseudo=false	0	1814.90427	13	0.981	1.247	1.301	1.345	1.32	1.677	1.75	1.22	1.596	1.875	-0.03	0.32	0.38	0.43	0.4	0.75	0.81	0.29	0.67	0.91	0.931428035	0.52584733	0.534607192	0.284680779	0.075666185	0.118448666	0.16837912	0.147037625	0.07441135	0.163930251
413	FALSE	High	MELNSSPSVPLTR	[R].MELNSSPSVPLTR.[G]	1xOxidation [M1]; 1xTMTpro [N-Term]; 1xPhospho [S8(100)]	1xOxidation [M1]; 1xTMTpro [N-Term]; 1xPhospho [S5(0); S6(0); S8(100); T12(0)]	2.11598e-10	5.34993e-05	1	1	28	TGGT1_214320	TGGT1_214320-t26_1-p1 [519-531]	TGGT1_214320-t26_1-p1 1xPhospho [S523(0); S524(0); S526(100); T530(0)]	TGGT1_214320-t26_1-p1 1xPhospho [S526(100)]	transcript=TGGT1_214320-t26_1 | gene=TGGT1_214320 | organism=Toxoplasma_gondii_GT1 | gene_product=MFS domain-containing protein [Source:UniProtKB/TrEMBL;Acc:A0A125YKB0] | transcript_product=facilitative glucose transporter GT1 | location=TGGT1_chrX:6138702-6140408(+) | protein_length=568 | sequence_SO=chromosome | SO=protein_coding_gene | is_pseudo=false	0	1830.89918	13	0.904	1.238	1.263	1.221	1.105	1.511	1.543	1.084	1.427	1.68	-0.14	0.31	0.34	0.29	0.14	0.6	0.63	0.12	0.51	0.75	0.583312015	0.540254241	0.583840245	0.289454587	0.204332915	0.213772228	0.283753065	0.475324295	0.135367315	0.290239444
418	FALSE	High	MFAFSEPAVIDKEEENLSGK	[R].MFAFSEPAVIDKEEENLSGK.[Q]	1xOxidation [M1]; 2xTMTpro [K12; K20]; 1xTMTpro [N-Term]; 1xPhospho [S18(100)]	1xOxidation [M1]; 2xTMTpro [K12; K20]; 1xTMTpro [N-Term]; 1xPhospho [S5(0); S18(100)]	3.29435e-12	5.34993e-05	1	1	1	TGGT1_284780	TGGT1_284780-t26_1-p1 [1341-1360]	TGGT1_284780-t26_1-p1 1xPhospho [S1345(0); S1358(100)]	TGGT1_284780-t26_1-p1 1xPhospho [S1358(100)]	transcript=TGGT1_284780-t26_1 | gene=TGGT1_284780 | organism=Toxoplasma_gondii_GT1 | gene_product=hypothetical protein | transcript_product=hypothetical protein | location=TGGT1_chrV:2466672-2473545(+) | protein_length=1600 | sequence_SO=chromosome | SO=protein_coding_gene | is_pseudo=false	1	3249.65706	20	1.04	0.832	1.031	0.953	0.991	0.793	0.982	1.072	0.865	0.849	0.06	-0.26	0.04	-0.07	-0.01	-0.33	-0.03	0.1	-0.21	-0.24	0.79034681	0.075656093	0.91149729	0.643425826	0.969815837	0.14887173	0.921107666	0.391715692	0.268562333	0.018234374
419	FALSE	High	MFFGGDDDFGPFGSVGMGSHSNFPFR	[R].MFFGGDDDFGPFGSVGMGSHSNFPFR.[M]	2xOxidation [M1; M17]; 1xTMTpro [N-Term]; 1xPhospho [S19(100)]	2xOxidation [M1; M17]; 1xTMTpro [N-Term]; 1xPhospho [S14(0); S19(100); S21(0)]	6.30512e-16	5.34993e-05	1	1	1	TGGT1_265310	TGGT1_265310-t26_1-p1 [115-140]	TGGT1_265310-t26_1-p1 1xPhospho [S128(0); S133(100); S135(0)]	TGGT1_265310-t26_1-p1 1xPhospho [S133(100)]	transcript=TGGT1_265310-t26_1 | gene=TGGT1_265310 | organism=Toxoplasma_gondii_GT1 | gene_product=J domain-containing protein [Source:UniProtKB/TrEMBL;Acc:A0A125YIC5] | transcript_product=putative heat shock protein 40 | location=TGGT1_chrIX:1440716-1446749(+) | protein_length=336 | sequence_SO=chromosome | SO=protein_coding_gene | is_pseudo=false	0	3228.35519	26	0.587	1.943	1.333	0.937	0.55	1.821	1.249	2.969	8.93	6.527	-0.77	0.96	0.41	-0.09	-0.86	0.86	0.32	1.57	3.16	2.71	0.164548616	0.138204684	0.769356744	0.717677642	0.004366973	0.281051057	0.844901424	0.055185043	0.089161849	0.208672227
422	FALSE	High	MFSLGWPERPNSSFESLGGLAGR	[R].MFSLGWPERPNSSFESLGGLAGR.[R]	1xOxidation [M1]; 1xTMTpro [N-Term]; 1xPhospho [S]	1xOxidation [M1]; 1xTMTpro [N-Term]; 1xPhospho [S3(0); S12(50); S13(50); S16(0)]	9.92883e-05	5.34993e-05	1	1	1	TGGT1_264090	TGGT1_264090-t26_1-p1 [2028-2050]			transcript=TGGT1_264090-t26_1 | gene=TGGT1_264090 | organism=Toxoplasma_gondii_GT1 | gene_product=hypothetical protein | transcript_product=hypothetical protein | location=TGGT1_chrVIIb:158774-174140(+) | protein_length=2986 | sequence_SO=chromosome | SO=protein_coding_gene | is_pseudo=false	0	2895.382	23	0.774	0.833	0.686	1.243	0.963	1.036	0.853	0.989	0.784	1.019	-0.37	-0.26	-0.54	0.31	-0.05	0.05	-0.23	-0.02	-0.35	0.03	0.094449448	0.496198776	0.206125721	0.216486638	0.797752208	0.792673459	0.191717959	0.853850672	0.438721806	0.896338751
423	FALSE	High	MKEDGDDSEEEEEELSINLGSMR	[R].MKEDGDDSEEEEEELSINLGSMR.[L]	1xOxidation [M]; 1xTMTpro [K2]; 1xTMTpro [N-Term]; 1xPhospho [S8(100)]	1xOxidation [M1; M22]; 1xTMTpro [K2]; 1xTMTpro [N-Term]; 1xPhospho [S8(100); S16(0); S21(0)]	1.6493e-14	5.34993e-05	1	1	18	TGGT1_234310	TGGT1_234310-t26_1-p1 [78-100]	TGGT1_234310-t26_1-p1 1xPhospho [S85(100); S93(0); S98(0)]	TGGT1_234310-t26_1-p1 1xPhospho [S85(100)]	transcript=TGGT1_234310-t26_1 | gene=TGGT1_234310 | organism=Toxoplasma_gondii_GT1 | gene_product=PP28 domain-containing protein [Source:UniProtKB/TrEMBL;Acc:S7UVT4] | transcript_product=hypothetical protein | location=TGGT1_chrX:4195728-4198221(+) | protein_length=176 | sequence_SO=chromosome | SO=protein_coding_gene | is_pseudo=false	1	3346.48353	23	0.956	0.927	0.975	1.001	0.956	0.927	0.976	0.971	0.899	0.893	-0.07	-0.11	-0.04	0	-0.06	-0.11	-0.03	-0.04	-0.15	-0.16	0.273994514	0.063565112	0.600008492	0.972301045	0.454788548	0.085892814	0.379623337	0.333421701	0.179242538	0.2060501
424	FALSE	High	MDELAQMPSQPSTEDLLR	[R].MDELAQMPSQPSTEDLLR.[S]	1xOxidation [M]; 1xTMTpro [N-Term]; 1xPhospho [S12(99.7)]	1xOxidation [M1; M7]; 1xTMTpro [N-Term]; 1xPhospho [S9(0); S12(99.7); T13(0.3)]	4.27854e-09	5.34993e-05	1	1	2	TGGT1_212980	TGGT1_212980-t26_1-p1 [135-152]	TGGT1_212980-t26_1-p1 1xPhospho [S143(0); S146(99.7); T147(0.3)]	TGGT1_212980-t26_1-p1 1xPhospho [S146(99.7)]	transcript=TGGT1_212980-t26_1 | gene=TGGT1_212980 | organism=Toxoplasma_gondii_GT1 | gene_product=hypothetical protein | transcript_product=hypothetical protein | location=TGGT1_chrV:617528-620094(-) | protein_length=715 | sequence_SO=chromosome | SO=protein_coding_gene | is_pseudo=false	0	2461.13111	18	1.074	0.891	1.122	1.116	1.198	0.995	1.252	1.078	1.182	1.627	0.1	-0.17	0.17	0.16	0.26	-0.01	0.32	0.11	0.24	0.7	0.914837997	0.785653579	0.849605199	0.871931764	0.040389741	0.984174262	0.17148939	0.019765003	0.701854889	0.092121764
425	FALSE	High	MKEDGDDSEEEEEELSINLGSMR	[R].MKEDGDDSEEEEEELSINLGSMR.[L]	2xOxidation [M1; M22]; 1xTMTpro [K2]; 1xTMTpro [N-Term]; 1xPhospho [S8(100)]	2xOxidation [M1; M22]; 1xTMTpro [K2]; 1xTMTpro [N-Term]; 1xPhospho [S8(100); S16(0); S21(0)]	3.93191e-10	5.34993e-05	1	1	2	TGGT1_234310	TGGT1_234310-t26_1-p1 [78-100]	TGGT1_234310-t26_1-p1 1xPhospho [S85(100); S93(0); S98(0)]	TGGT1_234310-t26_1-p1 1xPhospho [S85(100)]	transcript=TGGT1_234310-t26_1 | gene=TGGT1_234310 | organism=Toxoplasma_gondii_GT1 | gene_product=PP28 domain-containing protein [Source:UniProtKB/TrEMBL;Acc:S7UVT4] | transcript_product=hypothetical protein | location=TGGT1_chrX:4195728-4198221(+) | protein_length=176 | sequence_SO=chromosome | SO=protein_coding_gene | is_pseudo=false	1	3362.47845	23	0.713	0.684	0.797	1.219	0.869	0.833	0.972	1.018	0.766	0.9	-0.49	-0.55	-0.33	0.29	-0.2	-0.26	-0.04	0.03	-0.38	-0.15	0.044429281	0.053051052	0.264404133	0.053672757	0.178231144	0.165426915	0.787293414	0.836651211	0.000997832	0.41384396
426	FALSE	High	MLDSPLYEEERPEENASEQSPASEK	[R].MLDSPLYEEERPEENASEQSPASEK.[Q]	1xTMTpro [K25]; 1xTMTpro [N-Term]; 1xPhospho [S17(100)]	1xTMTpro [K25]; 1xTMTpro [N-Term]; 1xPhospho [S4(0); Y7(0); S17(100); S20(0); S23(0)]	2.80024e-08	5.34993e-05	1	1	3	TGGT1_311920	TGGT1_311920-t26_1-p1 [2003-2027]	TGGT1_311920-t26_1-p1 1xPhospho [S2006(0); Y2009(0); S2019(100); S2022(0); S2025(0)]	TGGT1_311920-t26_1-p1 1xPhospho [S2019(100)]	transcript=TGGT1_311920-t26_1 | gene=TGGT1_311920 | organism=Toxoplasma_gondii_GT1 | gene_product=GRAM domain-containing protein [Source:UniProtKB/TrEMBL;Acc:S7UTV3] | transcript_product=GRAM domain-containing protein | location=TGGT1_chrXI:2336545-2355556(+) | protein_length=2528 | sequence_SO=chromosome | SO=protein_coding_gene | is_pseudo=false	0	3553.65371	25	1.075	1.081	0.949	1.031	1.108	1.114	0.979	1.181	1.003	1.119	0.1	0.11	-0.07	0.04	0.15	0.16	-0.03	0.24	0	0.16	0.334034549	0.203367835	0.705440583	0.812428216	0.330790237	0.549364959	0.933795549	0.442585048	0.989550064	0.623666076
427	FALSE	High	MPSDGDRDAQDSDR	[R].MPSDGDRDAQDSDR.[W]	1xTMTpro [N-Term]; 1xPhospho [S3(100)]	1xTMTpro [N-Term]; 1xPhospho [S3(100); S12(0)]	0.000291624	5.34993e-05	1	1	3	TGGT1_232780	TGGT1_232780-t26_1-p1 [650-663]	TGGT1_232780-t26_1-p1 1xPhospho [S652(100); S661(0)]	TGGT1_232780-t26_1-p1 1xPhospho [S652(100)]	transcript=TGGT1_232780-t26_1 | gene=TGGT1_232780 | organism=Toxoplasma_gondii_GT1 | gene_product=hypothetical protein | transcript_product=hypothetical protein | location=TGGT1_chrVIII:2255308-2260311(-) | protein_length=713 | sequence_SO=chromosome | SO=protein_coding_gene | is_pseudo=false	1	1948.80271	14	1.071	0.858	0.793	0.873	0.935	0.749	0.692	0.801	0.943	1.011	0.1	-0.22	-0.33	-0.2	-0.1	-0.42	-0.53	-0.32	-0.08	0.02	0.755191964	0.113615889	0.288966493	0.012753458	0.764849221	0.066619229	0.185626732	0.232447317	0.108781151	0.740599602
428	FALSE	High	MQAEHLMLQWSEDEGSLK	[R].MQAEHLMLQWSEDEGSLK.[N]	1xOxidation [M1]; 1xTMTpro [K18]; 1xTMTpro [N-Term]; 1xPhospho [S11(100)]	1xOxidation [M1]; 1xTMTpro [K18]; 1xTMTpro [N-Term]; 1xPhospho [S11(100); S16(0)]	1.58682e-08	5.34993e-05	1	1	2	TGGT1_254300	TGGT1_254300-t26_1-p1 [278-295]	TGGT1_254300-t26_1-p1 1xPhospho [S288(100); S293(0)]	TGGT1_254300-t26_1-p1 1xPhospho [S288(100)]	transcript=TGGT1_254300-t26_1 | gene=TGGT1_254300 | organism=Toxoplasma_gondii_GT1 | gene_product=hypothetical protein | transcript_product=hypothetical protein | location=TGGT1_chrIII:1566444-1577118(+) | protein_length=1776 | sequence_SO=chromosome | SO=protein_coding_gene | is_pseudo=false	0	2836.35424	18	1.016	1.019	1.013	0.998	1.014	1.017	1.011	0.985	1.058	0.942	0.02	0.03	0.02	0	0.02	0.02	0.02	-0.02	0.08	-0.09	0.626640933	0.752314075	0.916576839	0.990888511	0.917549946	0.884247806	0.827012351	0.302703751	0.252147459	0.579720266
431	FALSE	High	MQSGEEEPAR	[R].MQSGEEEPAR.[Q]	1xTMTpro [N-Term]; 1xPhospho [S3(100)]	1xTMTpro [N-Term]; 1xPhospho [S3(100)]	0.000348853	5.34993e-05	1	1	2	TGGT1_233810	TGGT1_233810-t26_1-p1 [2145-2154]	TGGT1_233810-t26_1-p1 1xPhospho [S2147(100)]	TGGT1_233810-t26_1-p1 1xPhospho [S2147(100)]	transcript=TGGT1_233810-t26_1 | gene=TGGT1_233810 | organism=Toxoplasma_gondii_GT1 | gene_product=Sel1 repeat-containing protein [Source:UniProtKB/TrEMBL;Acc:S7V3R4] | transcript_product=Sel1 repeat-containing protein | location=TGGT1_chrVIII:2805272-2818439(+) | protein_length=2252 | sequence_SO=chromosome | SO=protein_coding_gene | is_pseudo=false	0	1517.66264	10	1.098	1.106	0.98	0.86	0.944	0.951	0.843	0.799	0.805	0.794	0.13	0.15	-0.03	-0.22	-0.08	-0.07	-0.25	-0.32	-0.31	-0.33	0.149897825	0.085803843	0.534368981	0.415732351	0.647505492	0.764833277	0.314911256	0.521421661	0.514376929	0.477889928
432	FALSE	High	MQSLASVHGLR	[R].MQSLASVHGLR.[T]	1xTMTpro [N-Term]; 1xPhospho [S3(100)]	1xTMTpro [N-Term]; 1xPhospho [S3(100); S6(0)]	5.78082e-06	5.34993e-05	1	1	3	TGGT1_254480	TGGT1_254480-t26_1-p1 [275-285]	TGGT1_254480-t26_1-p1 1xPhospho [S277(100); S280(0)]	TGGT1_254480-t26_1-p1 1xPhospho [S277(100)]	transcript=TGGT1_254480-t26_1 | gene=TGGT1_254480 | organism=Toxoplasma_gondii_GT1 | gene_product=WD domain, G-beta repeat-containing protein [Source:UniProtKB/TrEMBL;Acc:S7UMW1] | transcript_product=WD domain, G-beta repeat-containing protein | location=TGGT1_chrIII:1745233-1748585(-) | protein_length=816 | sequence_SO=chromosome | SO=protein_coding_gene | is_pseudo=false	0	1582.80958	11	1.536	2.136	2.177	0.946	1.453	2.019	2.058	2.016	3.182	2.17	0.62	1.09	1.12	-0.08	0.54	1.01	1.04	1.01	1.67	1.12	0.023684669	0.16257955	0.080060263	0.872262148	0.386300372	0.069585621	0.152955464	0.034738893	0.027037506	0.223411586
436	FALSE	High	MQSLLHLPHR	[R].MQSLLHLPHR.[S]	1xOxidation [M1]; 1xTMTpro [N-Term]; 1xPhospho [S3(100)]	1xOxidation [M1]; 1xTMTpro [N-Term]; 1xPhospho [S3(100)]	0.0003475	5.34993e-05	1	1	8	TGGT1_259200B	TGGT1_259200B-t26_1-p1 [701-710]	TGGT1_259200B-t26_1-p1 1xPhospho [S703(100)]	TGGT1_259200B-t26_1-p1 1xPhospho [S703(100)]	transcript=TGGT1_259200B-t26_1 | gene=TGGT1_259200B | organism=Toxoplasma_gondii_GT1 | gene_product=Na+/H+ exchanger NHE1 [Source:UniProtKB/TrEMBL;Acc:S7WEL3] | transcript_product=Na+/H+ exchanger NHE1 | location=TGGT1_chrVIIb:2842786-2849857(-) | protein_length=1450 | sequence_SO=chromosome | SO=protein_coding_gene | is_pseudo=false	0	1631.84121	10	1.569	1.895	1.764	1.29	2.024	2.445	2.276	1.988	1.996	2.571	0.65	0.92	0.82	0.37	1.02	1.29	1.19	0.99	1	1.36	0.37452263	0.254471201	0.356407246	0.052242313	0.240198956	0.173008041	0.246119029	0.093909605	0.138647292	0.131606589
437	FALSE	High	MQTDILEEHEQLMR	[R].MQTDILEEHEQLMR.[E]	1xTMTpro [N-Term]; 1xPhospho [T3(100)]	1xTMTpro [N-Term]; 1xPhospho [T3(100)]	3.89948e-14	5.34993e-05	1	1	11	TGGT1_232030	TGGT1_232030-t26_1-p1 [112-125]	TGGT1_232030-t26_1-p1 1xPhospho [T114(100)]	TGGT1_232030-t26_1-p1 1xPhospho [T114(100)]	transcript=TGGT1_232030-t26_1 | gene=TGGT1_232030 | organism=Toxoplasma_gondii_GT1 | gene_product=hypothetical protein | transcript_product=hypothetical protein | location=TGGT1_chrVIII:1768528-1771709(+) | protein_length=208 | sequence_SO=chromosome | SO=protein_coding_gene | is_pseudo=false	0	2157.00406	14	1.465	2.503	2.197	0.95	1.392	2.379	2.088	1.755	2.69	2.233	0.55	1.32	1.14	-0.07	0.48	1.25	1.06	0.81	1.43	1.16	0.257642248	0.084330159	0.073274044	0.642913384	0.405406949	0.146800457	0.146274353	0.138352691	0.112289896	0.135325117
438	FALSE	High	MQTDILEEHEQLMR	[R].MQTDILEEHEQLMR.[E]	1xOxidation [M]; 1xTMTpro [N-Term]; 1xPhospho [T3(100)]	1xOxidation [M1; M13]; 1xTMTpro [N-Term]; 1xPhospho [T3(100)]	2.13213e-14	5.34993e-05	1	1	62	TGGT1_232030	TGGT1_232030-t26_1-p1 [112-125]	TGGT1_232030-t26_1-p1 1xPhospho [T114(100)]	TGGT1_232030-t26_1-p1 1xPhospho [T114(100)]	transcript=TGGT1_232030-t26_1 | gene=TGGT1_232030 | organism=Toxoplasma_gondii_GT1 | gene_product=hypothetical protein | transcript_product=hypothetical protein | location=TGGT1_chrVIII:1768528-1771709(+) | protein_length=208 | sequence_SO=chromosome | SO=protein_coding_gene | is_pseudo=false	0	2172.99897	14	2.014	3.998	3.292	1.01	2.035	4.04	3.327	2.768	4.795	3.844	1.01	2	1.72	0.02	1.03	2.01	1.73	1.47	2.26	1.94	0.261873504	0.085490513	0.073046779	0.898711777	0.305859994	0.113734555	0.106114898	0.089795398	0.083884054	0.098545214
440	FALSE	High	MQTDILEEHEQLMR	[R].MQTDILEEHEQLMR.[E]	2xOxidation [M1; M13]; 1xTMTpro [N-Term]; 1xPhospho [T3(100)]	2xOxidation [M1; M13]; 1xTMTpro [N-Term]; 1xPhospho [T3(100)]	1.65055e-12	5.34993e-05	1	1	47	TGGT1_232030	TGGT1_232030-t26_1-p1 [112-125]	TGGT1_232030-t26_1-p1 1xPhospho [T114(100)]	TGGT1_232030-t26_1-p1 1xPhospho [T114(100)]	transcript=TGGT1_232030-t26_1 | gene=TGGT1_232030 | organism=Toxoplasma_gondii_GT1 | gene_product=hypothetical protein | transcript_product=hypothetical protein | location=TGGT1_chrVIII:1768528-1771709(+) | protein_length=208 | sequence_SO=chromosome | SO=protein_coding_gene | is_pseudo=false	0	2188.99389	14	2.52	6.991	5.556	1.106	2.788	7.734	6.146	4.819	9.378	7.463	1.33	2.81	2.47	0.15	1.48	2.95	2.62	2.27	3.23	2.9	0.177292416	0.018960021	0.003836608	0.812203681	0.335569854	0.120049506	0.111771029	0.104017651	0.096788952	0.110539121
442	FALSE	High	MRSDSENETTDER	[R].MRSDSENETTDER.[A]	1xTMTpro [N-Term]; 2xPhospho [S3(100); S5(100)]	1xTMTpro [N-Term]; 2xPhospho [S3(100); S5(100); T9(0); T10(0)]	8.42294e-07	5.34993e-05	1	1	3	TGGT1_223640	TGGT1_223640-t26_1-p1 [25-37]	TGGT1_223640-t26_1-p1 2xPhospho [S27(100); S29(100); T33(0); T34(0)]	TGGT1_223640-t26_1-p1 2xPhospho [S27(100); S29(100)]	transcript=TGGT1_223640-t26_1 | gene=TGGT1_223640 | organism=Toxoplasma_gondii_GT1 | gene_product=hypothetical protein | transcript_product=hypothetical protein | location=TGGT1_chrX:3587637-3592496(+) | protein_length=1619 | sequence_SO=chromosome | SO=protein_coding_gene | is_pseudo=false	1	2033.78436	13	0.925	0.991	0.916	0.954	0.882	0.945	0.873	0.916	0.959	0.854	-0.11	-0.01	-0.13	-0.07	-0.18	-0.08	-0.2	-0.13	-0.06	-0.23	0.515361456	0.901432162	0.514826638	0.401068942	0.227661614	0.265219104	0.255946804	0.493960245	0.576508448	0.142202166
444	FALSE	High	MRSESPNGER	[R].MRSESPNGER.[R]	1xTMTpro [N-Term]; 2xPhospho [S3(100); S5(100)]	1xTMTpro [N-Term]; 2xPhospho [S3(100); S5(100)]	0.000322736	5.34993e-05	1	1	5	TGGT1_313180	TGGT1_313180-t26_1-p1 [285-294]	TGGT1_313180-t26_1-p1 2xPhospho [S287(100); S289(100)]	TGGT1_313180-t26_1-p1 2xPhospho [S287(100); S289(100)]	transcript=TGGT1_313180-t26_1 | gene=TGGT1_313180 | organism=Toxoplasma_gondii_GT1 | gene_product=Protein kinase domain-containing protein [Source:UniProtKB/TrEMBL;Acc:S7UT92] | transcript_product=putative cell-cycle-associated protein kinase PRP4 | location=TGGT1_chrXI:3115853-3121175(-) | protein_length=928 | sequence_SO=chromosome | SO=protein_coding_gene | is_pseudo=false	1	1626.66675	10	1.154	1.15	1.108	0.88	1.015	1.012	0.975	0.905	0.851	0.948	0.21	0.2	0.15	-0.18	0.02	0.02	-0.04	-0.14	-0.23	-0.08	0.457228138	0.500421768	0.463831577	0.229862568	0.874802405	0.916408932	0.667119994	0.614891637	0.11661715	0.153205088
445	FALSE	High	MRSFANDIPNK	[R].MRSFANDIPNK.[V]	1xTMTpro [K11]; 1xTMTpro [N-Term]; 1xPhospho [S3(100)]	1xTMTpro [K11]; 1xTMTpro [N-Term]; 1xPhospho [S3(100)]	0.000280457	5.34993e-05	1	1	4	TGGT1_310670	TGGT1_310670-t26_1-p1 [900-910]	TGGT1_310670-t26_1-p1 1xPhospho [S902(100)]	TGGT1_310670-t26_1-p1 1xPhospho [S902(100)]	transcript=TGGT1_310670-t26_1 | gene=TGGT1_310670 | organism=Toxoplasma_gondii_GT1 | gene_product=Alpha-1,4 glucan phosphorylase [Source:UniProtKB/TrEMBL;Acc:S7UT34] | transcript_product=putative glycogen phosphorylase 1 | location=TGGT1_chrXI:1474522-1478513(+) | protein_length=912 | sequence_SO=chromosome | SO=protein_coding_gene | is_pseudo=false	1	1981.0222	11	1.227	1.214	1.324	0.742	0.91	0.901	0.982	0.732	1.187	1.206	0.29	0.28	0.41	-0.43	-0.14	-0.15	-0.03	-0.45	0.25	0.27	0.459677733	0.693157351	0.670730515	0.771747678	0.903308918	0.846578621	0.962561694	0.722202255	0.700064161	0.657942198
446	FALSE	High	MRSVEEETAAEEGK	[R].MRSVEEETAAEEGK.[K]	1xTMTpro [K14]; 1xTMTpro [N-Term]; 1xPhospho [S3(100)]	1xTMTpro [K14]; 1xTMTpro [N-Term]; 1xPhospho [S3(100); T8(0)]	0.000250392	5.34993e-05	1	1	2	TGGT1_316200	TGGT1_316200-t26_1-p1 [344-357]	TGGT1_316200-t26_1-p1 1xPhospho [S346(100); T351(0)]	TGGT1_316200-t26_1-p1 1xPhospho [S346(100)]	transcript=TGGT1_316200-t26_1 | gene=TGGT1_316200 | organism=Toxoplasma_gondii_GT1 | gene_product=Phosphoglycerate mutase family protein [Source:UniProtKB/TrEMBL;Acc:S7UM57] | transcript_product=phosphoglycerate mutase family protein | location=TGGT1_chrXI:5126229-5130526(-) | protein_length=555 | sequence_SO=chromosome | SO=protein_coding_gene | is_pseudo=false	1	2254.0918	14	0.653	0.583	0.726	1.107	0.723	0.645	0.803	0.779	0.774	0.846	-0.61	-0.78	-0.46	0.15	-0.47	-0.63	-0.32	-0.36	-0.37	-0.24	0.057780477	0.154151336	0.115303837	0.705963311	0.300493722	0.101918805	0.372797167	0.016867602	0.559169086	0.750988332
447	FALSE	High	MRTHAAIDSGVGEGTR	[R].MRTHAAIDSGVGEGTR.[S]	1xTMTpro [N-Term]; 1xPhospho [T3(100)]	1xTMTpro [N-Term]; 1xPhospho [T3(100); S9(0); T15(0)]	3.9404e-08	5.34993e-05	1	1	7	TGGT1_259200B	TGGT1_259200B-t26_1-p1 [523-538]	TGGT1_259200B-t26_1-p1 1xPhospho [T525(100); S531(0); T537(0)]	TGGT1_259200B-t26_1-p1 1xPhospho [T525(100)]	transcript=TGGT1_259200B-t26_1 | gene=TGGT1_259200B | organism=Toxoplasma_gondii_GT1 | gene_product=Na+/H+ exchanger NHE1 [Source:UniProtKB/TrEMBL;Acc:S7WEL3] | transcript_product=Na+/H+ exchanger NHE1 | location=TGGT1_chrVIIb:2842786-2849857(-) | protein_length=1450 | sequence_SO=chromosome | SO=protein_coding_gene | is_pseudo=false	1	2041.98095	16	1.358	1.584	1.568	0.881	1.196	1.395	1.381	1.388	1.283	1.133	0.44	0.66	0.65	-0.18	0.26	0.48	0.47	0.47	0.36	0.18	0.196477879	0.076734105	0.062982261	0.591084011	0.625082131	0.21046977	0.235718534	0.309437023	0.318663881	0.141003286
448	FALSE	High	MRTHAAIDSGVGEGTR	[R].MRTHAAIDSGVGEGTR.[S]	1xOxidation [M1]; 1xTMTpro [N-Term]; 1xPhospho [T3(100)]	1xOxidation [M1]; 1xTMTpro [N-Term]; 1xPhospho [T3(100); S9(0); T15(0)]	5.58901e-08	5.34993e-05	1	1	9	TGGT1_259200B	TGGT1_259200B-t26_1-p1 [523-538]	TGGT1_259200B-t26_1-p1 1xPhospho [T525(100); S531(0); T537(0)]	TGGT1_259200B-t26_1-p1 1xPhospho [T525(100)]	transcript=TGGT1_259200B-t26_1 | gene=TGGT1_259200B | organism=Toxoplasma_gondii_GT1 | gene_product=Na+/H+ exchanger NHE1 [Source:UniProtKB/TrEMBL;Acc:S7WEL3] | transcript_product=Na+/H+ exchanger NHE1 | location=TGGT1_chrVIIb:2842786-2849857(-) | protein_length=1450 | sequence_SO=chromosome | SO=protein_coding_gene | is_pseudo=false	1	2057.97587	16	1.828	1.73	1.545	1.325	2.421	2.292	2.046	3.229	2.874	1.744	0.87	0.79	0.63	0.41	1.28	1.2	1.03	1.69	1.52	0.8	0.121042558	0.110254701	0.243783071	0.186281059	0.142129563	0.136492665	0.221650873	0.0427001	0.142902133	0.554603214
450	FALSE	High	MRTHAAIDSGVGEGTRSPVLSR	[R].MRTHAAIDSGVGEGTRSPVLSR.[G]	1xTMTpro [N-Term]; 2xPhospho [T3(100); T/S]	1xTMTpro [N-Term]; 2xPhospho [T3(100); S9(0); T15(50); S17(50); S21(0)]	1.67528e-05	5.34993e-05	1	1	1	TGGT1_259200B	TGGT1_259200B-t26_1-p1 [523-544]	TGGT1_259200B-t26_1-p1 2xPhospho [T525(100); S531(0); T537(50); S539(50); S543(0)]	TGGT1_259200B-t26_1-p1 2xPhospho [T525(100); T/S]	transcript=TGGT1_259200B-t26_1 | gene=TGGT1_259200B | organism=Toxoplasma_gondii_GT1 | gene_product=Na+/H+ exchanger NHE1 [Source:UniProtKB/TrEMBL;Acc:S7WEL3] | transcript_product=Na+/H+ exchanger NHE1 | location=TGGT1_chrVIIb:2842786-2849857(-) | protein_length=1450 | sequence_SO=chromosome | SO=protein_coding_gene | is_pseudo=false	2	2761.31769	22	2.426	1.802	1.597	0.588	1.427	1.06	0.939	1.322	0.935	0.922	1.28	0.85	0.68	-0.77	0.51	0.08	-0.09	0.4	-0.1	-0.12	0.027088386	0.144331455	0.067643094	0.211450865	0.24695842	0.433729719	0.8330533	0.181549563	0.460529173	0.521391876
452	FALSE	High	MSADSVPQIEGEGEEHESEADDKESK	[R].MSADSVPQIEGEGEEHESEADDKESK.[V]	2xTMTpro [K23; K26]; 1xTMTpro [N-Term]; 1xPhospho [S18(100)]	2xTMTpro [K23; K26]; 1xTMTpro [N-Term]; 1xPhospho [S2(0); S5(0); S18(100); S25(0)]	2.91682e-07	5.34993e-05	1	1	3	TGGT1_230690	TGGT1_230690-t26_1-p1 [1098-1123]	TGGT1_230690-t26_1-p1 1xPhospho [S1099(0); S1102(0); S1115(100); S1122(0)]	TGGT1_230690-t26_1-p1 1xPhospho [S1115(100)]	transcript=TGGT1_230690-t26_1 | gene=TGGT1_230690 | organism=Toxoplasma_gondii_GT1 | gene_product=LNS2 domain-containing protein [Source:UniProtKB/TrEMBL;Acc:S7V2T5] | transcript_product=LNS2 (Lipin/Ned1/Smp2) protein | location=TGGT1_chrVIII:959180-970351(-) | protein_length=1575 | sequence_SO=chromosome | SO=protein_coding_gene | is_pseudo=false	1	3825.783	26	1.204	0.997	1.344	0.905	1.09	0.903	1.216	1.049	0.784	1.236	0.27	0	0.43	-0.14	0.12	-0.15	0.28	0.07	-0.35	0.31	0.534613272	0.974200593	0.308768863	0.546215254	0.833874309	0.671595111	0.601723944	0.866103612	0.239243618	0.350542527
454	FALSE	High	MPSAEHEELR	[K].MPSAEHEELR.[E]	1xTMTpro [N-Term]; 1xPhospho [S3(100)]	1xTMTpro [N-Term]; 1xPhospho [S3(100)]	0.000254342	5.34993e-05	1	1	5	TGGT1_289990	TGGT1_289990-t26_1-p1 [640-649]	TGGT1_289990-t26_1-p1 1xPhospho [S642(100)]	TGGT1_289990-t26_1-p1 1xPhospho [S642(100)]	transcript=TGGT1_289990-t26_1 | gene=TGGT1_289990 | organism=Toxoplasma_gondii_GT1 | gene_product=hypothetical protein | transcript_product=hypothetical protein | location=TGGT1_chrIX:3375629-3379939(-) | protein_length=753 | sequence_SO=chromosome | SO=protein_coding_gene | is_pseudo=false	0	1582.72557	10	1.162	1.12	1.13	0.952	1.106	1.066	1.076	0.914	1.009	1.075	0.22	0.16	0.18	-0.07	0.14	0.09	0.11	-0.13	0.01	0.1	0.483442393	0.729812658	0.419335969	0.741850647	0.16716404	0.71967407	0.175453318	0.459214592	0.65442039	0.101334571
455	FALSE	High	MPKPFSHSDPEAPTDDTFLGAER	[K].MPKPFSHSDPEAPTDDTFLGAER.[A]	1xTMTpro [K3]; 1xTMTpro [N-Term]; 1xPhospho [S8(100)]	1xTMTpro [K3]; 1xTMTpro [N-Term]; 1xPhospho [S6(0); S8(100); T14(0); T17(0)]	4.18538e-11	5.34993e-05	1	1	1	TGGT1_293510	TGGT1_293510-t26_1-p1 [152-174]	TGGT1_293510-t26_1-p1 1xPhospho [S157(0); S159(100); T165(0); T168(0)]	TGGT1_293510-t26_1-p1 1xPhospho [S159(100)]	transcript=TGGT1_293510-t26_1 | gene=TGGT1_293510 | organism=Toxoplasma_gondii_GT1 | gene_product=Poly(ADP-ribose) polymerase and DNA-Ligase Zn-finger region domain-containing protein [Source:UniProtKB/TrEMBL;Acc:S7UHM3] | transcript_product=poly(ADP-ribose) polymerase and DNA-Ligase Zn-finger region domain-containing protein | location=TGGT1_chrIa:371571-373049(-) | protein_length=392 | sequence…	0	3233.547	23	0.978	0.807	0.95	0.89	0.87	0.718	0.845	0.733	0.775	0.826	-0.03	-0.31	-0.07	-0.17	-0.2	-0.48	-0.24	-0.45	-0.37	-0.28	0.582651405	0.174250077	0.745896856	0.797219764	0.778164757	0.57138099	0.602015093	0.452310438	0.084164607	0.278788195
462	FALSE	High	MLHNAIEEEESGSEK	[R].MLHNAIEEEESGSEK.[R]	1xTMTpro [K15]; 1xTMTpro [N-Term]; 1xPhospho [S11(100)]	1xTMTpro [K15]; 1xTMTpro [N-Term]; 1xPhospho [S11(100); S13(0)]	7.24298e-07	5.34993e-05	1	1	3	TGGT1_226990	TGGT1_226990-t26_1-p1 [314-328]	TGGT1_226990-t26_1-p1 1xPhospho [S324(100); S326(0)]	TGGT1_226990-t26_1-p1 1xPhospho [S324(100)]	transcript=TGGT1_226990-t26_1 | gene=TGGT1_226990 | organism=Toxoplasma_gondii_GT1 | gene_product=hypothetical protein | transcript_product=hypothetical protein | location=TGGT1_chrX:1068028-1070058(-) | protein_length=676 | sequence_SO=chromosome | SO=protein_coding_gene | is_pseudo=false	0	2391.13948	15	1.097	1.006	0.98	0.948	1.04	0.953	0.929	0.927	1.028	0.905	0.13	0.01	-0.03	-0.08	0.06	-0.07	-0.11	-0.11	0.04	-0.14	0.611619168	0.956071696	0.666607909	0.20333434	0.836997205	0.585384769	0.151739578	0.735251463	0.777434427	0.555483851
469	FALSE	High	MLRPGASLLPPLSPSPSR	[R].MLRPGASLLPPLSPSPSR.[A]	1xOxidation [M1]; 1xTMTpro [N-Term]; 1xPhospho [S7(100)]	1xOxidation [M1]; 1xTMTpro [N-Term]; 1xPhospho [S7(100); S13(0); S15(0); S17(0)]	2.99011e-05	5.34993e-05	1	1	3	TGGT1_254370	TGGT1_254370-t26_1-p1 [1180-1197]	TGGT1_254370-t26_1-p1 1xPhospho [S1186(100); S1192(0); S1194(0); S1196(0)]	TGGT1_254370-t26_1-p1 1xPhospho [S1186(100)]	transcript=TGGT1_254370-t26_1 | gene=TGGT1_254370 | organism=Toxoplasma_gondii_GT1 | gene_product=Guanylyl cyclase [Source:UniProtKB/TrEMBL;Acc:S7VVK4] | transcript_product=guanylyl cyclase | location=TGGT1_chrIII:1634182-1672467(+) | protein_length=4367 | sequence_SO=chromosome | SO=protein_coding_gene | is_pseudo=false	0	2276.21571	18	0.926	0.982	0.839	1.013	0.939	0.995	0.85	0.99	1.001	0.964	-0.11	-0.03	-0.25	0.02	-0.09	-0.01	-0.23	-0.01	0	-0.05	0.072220955	0.626248677	0.141387123	0.777288867	0.39462056	0.949828625	0.012630796	0.039880798	0.995147676	0.512598307
470	FALSE	High	MLRPGASLLPPLSPSPSR	[R].MLRPGASLLPPLSPSPSR.[A]	1xTMTpro [N-Term]; 3xPhospho [S7(100); S13(100); S17(100)]	1xTMTpro [N-Term]; 3xPhospho [S7(100); S13(100); S15(0); S17(100)]	0.000235184	5.34993e-05	1	1	1	TGGT1_254370	TGGT1_254370-t26_1-p1 [1180-1197]	TGGT1_254370-t26_1-p1 3xPhospho [S1186(100); S1192(100); S1194(0); S1196(100)]	TGGT1_254370-t26_1-p1 3xPhospho [S1186(100); S1192(100); S1196(100)]	transcript=TGGT1_254370-t26_1 | gene=TGGT1_254370 | organism=Toxoplasma_gondii_GT1 | gene_product=Guanylyl cyclase [Source:UniProtKB/TrEMBL;Acc:S7VVK4] | transcript_product=guanylyl cyclase | location=TGGT1_chrIII:1634182-1672467(+) | protein_length=4367 | sequence_SO=chromosome | SO=protein_coding_gene | is_pseudo=false	0	2420.15345	18	1.063	1.159	1.486	1.659	1.762	1.921	2.465	1.701	2.061	2.572	0.09	0.21	0.57	0.73	0.82	0.94	1.3	0.77	1.04	1.36	0.915136474	0.653390932	0.151937049	0.346920388	0.16005363	0.061850281	0.145754004	0.067538741	0.095888695	0.120104809
473	FALSE	High	MLSTLLSAER	[R].MLSTLLSAER.[I]	1xTMTpro [N-Term]; 1xPhospho [S3(100)]	1xTMTpro [N-Term]; 1xPhospho [S3(100); T4(0); S7(0)]	0.000205018	5.34993e-05	1	1	1	TGGT1_297070	TGGT1_297070-t26_1-p1 [341-350]	TGGT1_297070-t26_1-p1 1xPhospho [S343(100); T344(0); S347(0)]	TGGT1_297070-t26_1-p1 1xPhospho [S343(100)]	transcript=TGGT1_297070-t26_1 | gene=TGGT1_297070 | organism=Toxoplasma_gondii_GT1 | gene_product=Alpha-carbonic anhydrase domain-containing protein [Source:UniProtKB/TrEMBL;Acc:A0A125YMC5] | transcript_product=hypothetical protein | location=TGGT1_chrII:1492810-1494671(-) | protein_length=519 | sequence_SO=chromosome | SO=protein_coding_gene | is_pseudo=false	0	1504.77655	10	0.916	1.017	0.938	0.995	0.911	1.012	0.933	0.909	0.852	0.898	-0.13	0.02	-0.09	-0.01	-0.13	0.02	-0.1	-0.14	-0.23	-0.16	0.065740974	0.627284359	0.670548001	0.963705949	0.514445945	0.875593004	0.222076928	0.177521746	0.179859886	0.043321807
475	FALSE	High	MMTEEAWQWHQDYYQATIR	[R].MMTEEAWQWHQDYYQATIR.[S]	1xTMTpro [N-Term]; 1xPhospho [T3(100)]	1xTMTpro [N-Term]; 1xPhospho [T3(100); Y13(0); Y14(0); T17(0)]	9.75247e-16	5.34993e-05	1	1	1	TGGT1_259630	TGGT1_259630-t26_1-p1 [72-90]	TGGT1_259630-t26_1-p1 1xPhospho [T74(100); Y84(0); Y85(0); T88(0)]	TGGT1_259630-t26_1-p1 1xPhospho [T74(100)]	transcript=TGGT1_259630-t26_1 | gene=TGGT1_259630 | organism=Toxoplasma_gondii_GT1 | gene_product=hypothetical protein | transcript_product=hypothetical protein | location=TGGT1_chrVIIb:2722823-2724032(+) | protein_length=160 | sequence_SO=chromosome | SO=protein_coding_gene | is_pseudo=false	0	2871.2591	19	0.916	1.221	1.258	0.851	0.78	1.04	1.071	0.769	0.874	1.033	-0.13	0.29	0.33	-0.23	-0.36	0.06	0.1	-0.38	-0.19	0.05	0.688822301	0.306010611	0.302947869	0.450482943	0.562418938	0.897914222	0.173543821	0.563744609	0.284871628	0.907233143
476	FALSE	High	MMTEEAWQWHQDYYQATIR	[R].MMTEEAWQWHQDYYQATIR.[S]	1xOxidation [M]; 1xTMTpro [N-Term]; 1xPhospho [T3(100)]	1xOxidation [M1; M2]; 1xTMTpro [N-Term]; 1xPhospho [T3(100); Y13(0); Y14(0); T17(0)]	1.22667e-11	5.34993e-05	1	1	2	TGGT1_259630	TGGT1_259630-t26_1-p1 [72-90]	TGGT1_259630-t26_1-p1 1xPhospho [T74(100); Y84(0); Y85(0); T88(0)]	TGGT1_259630-t26_1-p1 1xPhospho [T74(100)]	transcript=TGGT1_259630-t26_1 | gene=TGGT1_259630 | organism=Toxoplasma_gondii_GT1 | gene_product=hypothetical protein | transcript_product=hypothetical protein | location=TGGT1_chrVIIb:2722823-2724032(+) | protein_length=160 | sequence_SO=chromosome | SO=protein_coding_gene | is_pseudo=false	0	2887.25402	19	0.959	0.946	1.011	1.112	1.066	1.051	1.124	1.136	1.063	1.043	-0.06	-0.08	0.02	0.15	0.09	0.07	0.17	0.18	0.09	0.06	0.601346297	0.568607308	0.288911239	0.0479616	0.427439792	0.565694808	0.072976598	0.398423519	0.107066707	0.041537908
477	FALSE	High	MNGTADAHSEQSSR	[K].MNGTADAHSEQSSR.[Q]	1xTMTpro [N-Term]; 1xPhospho [S9(99.8)]	1xTMTpro [N-Term]; 1xPhospho [T4(0); S9(99.8); S12(0.3); S13(0)]	5.25048e-07	5.34993e-05	1	1	3	TGGT1_243200	TGGT1_243200-t26_1-p1 [57-70]	TGGT1_243200-t26_1-p1 1xPhospho [T60(0); S65(99.8); S68(0.3); S69(0)]	TGGT1_243200-t26_1-p1 1xPhospho [S65(99.8)]	transcript=TGGT1_243200-t26_1 | gene=TGGT1_243200 | organism=Toxoplasma_gondii_GT1 | gene_product=hypothetical protein | transcript_product=hypothetical protein | location=TGGT1_chrVI:2355009-2359636(-) | protein_length=1258 | sequence_SO=chromosome | SO=protein_coding_gene | is_pseudo=false	0	1874.80232	14	1.099	0.948	0.576	0.915	1.005	0.867	0.527	0.796	0.532	0.601	0.14	-0.08	-0.8	-0.13	0.01	-0.21	-0.92	-0.33	-0.91	-0.74	0.28342344	0.66023845	0.068375722	0.738874205	0.981422503	0.428768525	0.249511903	0.142126717	0.13290722	0.241068137
478	FALSE	High	MNISFGADQVWNSDSGARPSFSDVPFGR	[K].MNISFGADQVWNSDSGARPSFSDVPFGR.[S]	1xTMTpro [N-Term]; 1xPhospho [S20(100)]	1xTMTpro [N-Term]; 1xPhospho [S4(0); S13(0); S15(0); S20(100); S22(0)]	1.99938e-11	5.34993e-05	1	1	2	TGGT1_295360	TGGT1_295360-t26_1-p1 [131-158]	TGGT1_295360-t26_1-p1 1xPhospho [S134(0); S143(0); S145(0); S150(100); S152(0)]	TGGT1_295360-t26_1-p1 1xPhospho [S150(100)]	transcript=TGGT1_295360-t26_1 | gene=TGGT1_295360 | organism=Toxoplasma_gondii_GT1 | gene_product=hypothetical protein | transcript_product=hypothetical protein | location=TGGT1_chrIa:1791407-1792949(+) | protein_length=268 | sequence_SO=chromosome | SO=protein_coding_gene | is_pseudo=false	0	3428.56902	28	1.14	1.073	0.698	0.637	0.726	0.684	0.445	0.809	0.824	0.708	0.19	0.1	-0.52	-0.65	-0.46	-0.55	-1.17	-0.31	-0.28	-0.5	0.639713439	0.859003804	0.502994855	0.016709981	0.347077603	0.426960454	0.260493685	0.36667505	0.350934167	0.050165004
479	FALSE	High	MNISFGADQVWNSDSGARPSFSDVPFGR	[K].MNISFGADQVWNSDSGARPSFSDVPFGR.[S]	1xOxidation [M1]; 1xTMTpro [N-Term]; 1xPhospho [S]	1xOxidation [M1]; 1xTMTpro [N-Term]; 1xPhospho [S4(0); S13(0); S15(49.9); S20(49.9); S22(0.3)]	2.57472e-15	5.34993e-05	1	1	2	TGGT1_295360	TGGT1_295360-t26_1-p1 [131-158]			transcript=TGGT1_295360-t26_1 | gene=TGGT1_295360 | organism=Toxoplasma_gondii_GT1 | gene_product=hypothetical protein | transcript_product=hypothetical protein | location=TGGT1_chrIa:1791407-1792949(+) | protein_length=268 | sequence_SO=chromosome | SO=protein_coding_gene | is_pseudo=false	0	3444.56393	28	1.093	1.051	1.014	0.773	0.845	0.813	0.784	0.823	0.938	0.839	0.13	0.07	0.02	-0.37	-0.24	-0.3	-0.35	-0.28	-0.09	-0.25	0.139697798	0.577291653	0.943340625	0.348701962	0.435338512	0.269270372	0.010595232	0.482269921	0.355890967	0.170131286
480	FALSE	High	MNISFGADQVWNSDSGARPSFSDVPFGR	[K].MNISFGADQVWNSDSGARPSFSDVPFGR.[S]	1xOxidation [M1]; 1xTMTpro [N-Term]; 2xPhospho [S4(100); S]	1xOxidation [M1]; 1xTMTpro [N-Term]; 2xPhospho [S4(100); S13(0.5); S15(0.5); S20(49.5); S22(49.5)]	4.68365e-06	5.34993e-05	1	1	1	TGGT1_295360	TGGT1_295360-t26_1-p1 [131-158]	TGGT1_295360-t26_1-p1 2xPhospho [S134(100); S143(0.5); S145(0.5); S150(49.5); S152(49.5)]	TGGT1_295360-t26_1-p1 2xPhospho [S134(100); S]	transcript=TGGT1_295360-t26_1 | gene=TGGT1_295360 | organism=Toxoplasma_gondii_GT1 | gene_product=hypothetical protein | transcript_product=hypothetical protein | location=TGGT1_chrIa:1791407-1792949(+) | protein_length=268 | sequence_SO=chromosome | SO=protein_coding_gene | is_pseudo=false	0	3524.53027	28	1.24	1.035	1.137	1.36	1.687	1.408	1.547	1.691	1.386	1.293	0.31	0.05	0.19	0.44	0.75	0.49	0.63	0.76	0.47	0.37	0.717385401	0.812433206	0.559755201	0.147349462	0.400086667	0.077900776	0.11909059	0.264404115	0.486995147	0.521321976
481	FALSE	High	MNMLSPPVSPRPGHAGENELPPGASSPATLAAPGGVR	[R].MNMLSPPVSPRPGHAGENELPPGASSPATLAAPGGVR.[S]	1xTMTpro [N-Term]; 2xPhospho [S5(100); S9(100)]	1xTMTpro [N-Term]; 2xPhospho [S5(100); S9(100); S25(0); S26(0); T29(0)]	2.28185e-10	5.34993e-05	1	1	2	TGGT1_259200B	TGGT1_259200B-t26_1-p1 [720-756]	TGGT1_259200B-t26_1-p1 2xPhospho [S724(100); S728(100); S744(0); S745(0); T748(0)]	TGGT1_259200B-t26_1-p1 2xPhospho [S724(100); S728(100)]	transcript=TGGT1_259200B-t26_1 | gene=TGGT1_259200B | organism=Toxoplasma_gondii_GT1 | gene_product=Na+/H+ exchanger NHE1 [Source:UniProtKB/TrEMBL;Acc:S7WEL3] | transcript_product=Na+/H+ exchanger NHE1 | location=TGGT1_chrVIIb:2842786-2849857(-) | protein_length=1450 | sequence_SO=chromosome | SO=protein_coding_gene | is_pseudo=false	0	4083.9506	37	0.905	0.712	0.71	0.941	0.851	0.669	0.668	0.759	0.595	0.716	-0.14	-0.49	-0.49	-0.09	-0.23	-0.58	-0.58	-0.4	-0.75	-0.48	0.125221304	0.145353222	0.195896203	0.77484232	0.544026504	0.348124111	0.088041624	0.10885538	0.154475406	0.005690954
482	FALSE	High	MNMLSPPVSPRPGHAGENELPPGASSPATLAAPGGVR	[R].MNMLSPPVSPRPGHAGENELPPGASSPATLAAPGGVR.[S]	1xOxidation [M3]; 1xTMTpro [N-Term]; 2xPhospho [S5(100); S9(100)]	1xOxidation [M3]; 1xTMTpro [N-Term]; 2xPhospho [S5(100); S9(100); S25(0); S26(0); T29(0)]	8.44752e-08	5.34993e-05	1	1	1	TGGT1_259200B	TGGT1_259200B-t26_1-p1 [720-756]	TGGT1_259200B-t26_1-p1 2xPhospho [S724(100); S728(100); S744(0); S745(0); T748(0)]	TGGT1_259200B-t26_1-p1 2xPhospho [S724(100); S728(100)]	transcript=TGGT1_259200B-t26_1 | gene=TGGT1_259200B | organism=Toxoplasma_gondii_GT1 | gene_product=Na+/H+ exchanger NHE1 [Source:UniProtKB/TrEMBL;Acc:S7WEL3] | transcript_product=Na+/H+ exchanger NHE1 | location=TGGT1_chrVIIb:2842786-2849857(-) | protein_length=1450 | sequence_SO=chromosome | SO=protein_coding_gene | is_pseudo=false	0	4099.94552	37	1.159	0.963	0.851	0.775	0.898	0.746	0.659	0.813	0.673	0.7	0.21	-0.05	-0.23	-0.37	-0.16	-0.42	-0.6	-0.3	-0.57	-0.51	0.551611374	0.933038697	0.520186874	0.649138483	0.732879576	0.116127296	0.336069336	0.493842144	0.030756826	0.249001576
485	FALSE	High	NESPESGHDATAQR	[K].NESPESGHDATAQR.[K]	1xTMTpro [N-Term]; 1xPhospho [S3(100)]	1xTMTpro [N-Term]; 1xPhospho [S3(100); S6(0); T11(0)]	2.96574e-10	5.34993e-05	1	1	6	TGGT1_232280	TGGT1_232280-t26_1-p1 [199-212]	TGGT1_232280-t26_1-p1 1xPhospho [S201(100); S204(0); T209(0)]	TGGT1_232280-t26_1-p1 1xPhospho [S201(100)]	transcript=TGGT1_232280-t26_1 | gene=TGGT1_232280 | organism=Toxoplasma_gondii_GT1 | gene_product=IMP2_N domain-containing protein [Source:UniProtKB/TrEMBL;Acc:S7WBN4] | transcript_product=hypothetical protein | location=TGGT1_chrVIII:1988375-1990326(+) | protein_length=275 | sequence_SO=chromosome | SO=protein_coding_gene | is_pseudo=false	0	1882.82516	14	0.927	0.928	1.007	1.068	0.99	0.991	1.075	0.944	0.898	0.949	-0.11	-0.11	0.01	0.09	-0.01	-0.01	0.1	-0.08	-0.16	-0.08	0.241421637	0.348057677	0.898400683	0.144534145	0.623872644	0.905285161	0.225965898	0.606420469	0.213925634	0.648374375
487	FALSE	High	LSEPMSSFEVLPESETR	[R].LSEPMSSFEVLPESETR.[Q]	1xTMTpro [N-Term]; 1xPhospho [S/T]	1xTMTpro [N-Term]; 1xPhospho [S2(0); S6(50); S7(50); S14(0); T16(0)]	1.32327e-07	5.34993e-05	1	1	2	TGGT1_273690	TGGT1_273690-t26_1-p1 [33-49]			transcript=TGGT1_273690-t26_1 | gene=TGGT1_273690 | organism=Toxoplasma_gondii_GT1 | gene_product=Protein kinase domain-containing protein [Source:UniProtKB/TrEMBL;Acc:S7V3G0] | transcript_product=Wee kinase | location=TGGT1_chrVIII:3311171-3315776(-) | protein_length=794 | sequence_SO=chromosome | SO=protein_coding_gene | is_pseudo=false	0	2322.08956	17	0.987	1.141	1.036	1.031	1.017	1.176	1.068	0.664	1.212	1.153	-0.02	0.19	0.05	0.04	0.02	0.23	0.1	-0.59	0.28	0.21	0.844124673	0.279166735	0.468905221	0.909390495	0.95955312	0.658618289	0.775128849	0.083076207	0.477721192	0.004428973
488	FALSE	High	LHSSVSSSGGEK	[K].LHSSVSSSGGEK.[T]	1xTMTpro [K12]; 1xTMTpro [N-Term]; 2xPhospho [S3(99.6); S6(100)]	1xTMTpro [K12]; 1xTMTpro [N-Term]; 2xPhospho [S3(99.6); S4(0.4); S6(100); S7(0); S8(0)]	6.7116e-05	5.34993e-05	1	1	3	TGGT1_205460	TGGT1_205460-t26_1-p1 [159-170]	TGGT1_205460-t26_1-p1 2xPhospho [S161(99.6); S162(0.4); S164(100); S165(0); S166(0)]	TGGT1_205460-t26_1-p1 2xPhospho [S161(99.6); S164(100)]	transcript=TGGT1_205460-t26_1 | gene=TGGT1_205460 | organism=Toxoplasma_gondii_GT1 | gene_product=AN1 family Zinc finger domain-containing protein [Source:UniProtKB/TrEMBL;Acc:A0A125YQ64] | transcript_product=AN1 family Zinc finger domain-containing protein | location=TGGT1_chrVIIa:1303393-1305883(-) | protein_length=211 | sequence_SO=chromosome | SO=protein_coding_gene | is_pseudo=false	0	1942.91681	12	1.844	2.196	1.758	0.842	1.553	1.85	1.481	1.617	2.333	1.538	0.88	1.14	0.81	-0.25	0.64	0.89	0.57	0.69	1.22	0.62	0.089960123	0.153023545	0.174505559	0.337791172	0.019636863	0.094686563	0.093292968	0.152111724	0.021902109	0.179179624
489	FALSE	High	LHSVEDDGTGAPK	[R].LHSVEDDGTGAPK.[R]	1xTMTpro [K13]; 1xTMTpro [N-Term]; 1xPhospho [S3(100)]	1xTMTpro [K13]; 1xTMTpro [N-Term]; 1xPhospho [S3(100); T9(0)]	0.000197123	5.34993e-05	1	1	2	TGGT1_256920	TGGT1_256920-t26_1-p1 [3018-3030]	TGGT1_256920-t26_1-p1 1xPhospho [S3020(100); T3026(0)]	TGGT1_256920-t26_1-p1 1xPhospho [S3020(100)]	transcript=TGGT1_256920-t26_1 | gene=TGGT1_256920 | organism=Toxoplasma_gondii_GT1 | gene_product=PIPK domain-containing protein [Source:UniProtKB/TrEMBL;Acc:S7UZE5] | transcript_product=phosphatidylinositol-4-phosphate 5-Kinase | location=TGGT1_chrVIIb:4268265-4283459(+) | protein_length=4154 | sequence_SO=chromosome | SO=protein_coding_gene | is_pseudo=false	0	2014.01381	13	1.079	1.093	1.058	0.798	0.862	0.873	0.845	0.857	0.927	0.992	0.11	0.13	0.08	-0.32	-0.22	-0.2	-0.24	-0.22	-0.11	-0.01	0.73485941	0.780818044	0.626531546	0.581909709	0.431605658	0.195135162	0.564796515	0.607378826	0.685849649	0.952566196
492	FALSE	High	LHVGSASLFEGAGLK	[K].LHVGSASLFEGAGLK.[E]	1xTMTpro [K15]; 1xTMTpro [N-Term]; 1xPhospho [S5(100)]	1xTMTpro [K15]; 1xTMTpro [N-Term]; 1xPhospho [S5(100); S7(0)]	3.90922e-08	5.34993e-05	1	1	1	TGGT1_261450	TGGT1_261450-t26_1-p1 [458-472]	TGGT1_261450-t26_1-p1 1xPhospho [S462(100); S464(0)]	TGGT1_261450-t26_1-p1 1xPhospho [S462(100)]	transcript=TGGT1_261450-t26_1 | gene=TGGT1_261450 | organism=Toxoplasma_gondii_GT1 | gene_product=hypothetical protein | transcript_product=hypothetical protein | location=TGGT1_chrVIIb:1712431-1719358(-) | protein_length=1112 | sequence_SO=chromosome | SO=protein_coding_gene | is_pseudo=false	0	2174.18663	15	0.921	1.247	1.268	0.774	0.713	0.965	0.981	1.019	1.187	1.145	-0.12	0.32	0.34	-0.37	-0.49	-0.05	-0.03	0.03	0.25	0.2	0.58526331	0.349081947	0.06340524	0.025961027	0.179485535	0.847650096	0.678957437	0.346855167	0.10097165	0.253783941
493	FALSE	High	IHVQGGINSDNDR	[R].IHVQGGINSDNDR.[S]	1xTMTpro [N-Term]; 1xPhospho [S9(100)]	1xTMTpro [N-Term]; 1xPhospho [S9(100)]	6.48067e-07	5.34993e-05	1	1	6	TGGT1_227560	TGGT1_227560-t26_1-p1 [174-186]	TGGT1_227560-t26_1-p1 1xPhospho [S182(100)]	TGGT1_227560-t26_1-p1 1xPhospho [S182(100)]	transcript=TGGT1_227560-t26_1 | gene=TGGT1_227560 | organism=Toxoplasma_gondii_GT1 | gene_product=TFIIS N-terminal domain-containing protein [Source:UniProtKB/TrEMBL;Acc:S7W5Z1] | transcript_product=putative IWS1 transcription factor | location=TGGT1_chrX:825559-830619(+) | protein_length=476 | sequence_SO=chromosome | SO=protein_coding_gene | is_pseudo=false	0	1808.86116	13	0.737	0.889	1.021	1.348	0.993	1.198	1.376	0.989	1.263	1.256	-0.44	-0.17	0.03	0.43	-0.01	0.26	0.46	-0.02	0.34	0.33	0.384551419	0.707589014	0.93291576	0.096106198	0.971858305	0.638837703	0.413870994	0.846875886	0.039548297	0.321747594
494	FALSE	High	LHVTGNGKESVQSSPR	[R].LHVTGNGKESVQSSPR.[R]	1xTMTpro [K8]; 1xTMTpro [N-Term]; 2xPhospho [S/T]	1xTMTpro [K8]; 1xTMTpro [N-Term]; 2xPhospho [T4(0); S10(66.7); S13(66.7); S14(66.7)]	5.10666e-05	5.34993e-05	1	1	1	TGGT1_258180	TGGT1_258180-t26_1-p1 [527-542]			transcript=TGGT1_258180-t26_1 | gene=TGGT1_258180 | organism=Toxoplasma_gondii_GT1 | gene_product=ELMO domain-containing protein [Source:UniProtKB/TrEMBL;Acc:S7WES5] | transcript_product=hypothetical protein | location=TGGT1_chrVIIb:3490963-3495266(-) | protein_length=571 | sequence_SO=chromosome | SO=protein_coding_gene | is_pseudo=false	1	2464.22423	16	0.885	0.952	0.936	0.939	0.831	0.894	0.879	0.863	0.759	0.713	-0.18	-0.07	-0.1	-0.09	-0.27	-0.16	-0.19	-0.21	-0.4	-0.49	0.770965479	0.913833722	0.631660058	0.592493569	0.581270821	0.755164435	0.079063718	0.167734951	0.234587223	0.124939692
497	FALSE	High	LHYASGEEDNSEDEDDEDDDR	[R].LHYASGEEDNSEDEDDEDDDR.[M]	1xTMTpro [N-Term]; 1xPhospho [S11(100)]	1xTMTpro [N-Term]; 1xPhospho [Y3(0); S5(0); S11(100)]	6.30512e-16	5.34993e-05	1	1	14	TGGT1_289510	TGGT1_289510-t26_1-p1 [479-499]	TGGT1_289510-t26_1-p1 1xPhospho [Y481(0); S483(0); S489(100)]	TGGT1_289510-t26_1-p1 1xPhospho [S489(100)]	transcript=TGGT1_289510-t26_1 | gene=TGGT1_289510 | organism=Toxoplasma_gondii_GT1 | gene_product=hypothetical protein | transcript_product=hypothetical protein | location=TGGT1_chrIX:3071681-3076774(+) | protein_length=986 | sequence_SO=chromosome | SO=protein_coding_gene | is_pseudo=false	0	2839.06586	21	0.651	0.649	0.652	1.173	0.763	0.762	0.765	0.842	0.877	0.85	-0.62	-0.62	-0.62	0.23	-0.39	-0.39	-0.39	-0.25	-0.19	-0.24	0.068352656	0.45202363	0.365241848	0.550744718	0.306522376	0.378081164	0.204019205	0.068226317	0.304599976	0.411722456
498	FALSE	High	LHYASGEEDNSEDEDDEDDDR	[R].LHYASGEEDNSEDEDDEDDDR.[M]	1xTMTpro [N-Term]; 2xPhospho [S5(100); S11(100)]	1xTMTpro [N-Term]; 2xPhospho [Y3(0); S5(100); S11(100)]	7.40728e-12	5.34993e-05	1	1	8	TGGT1_289510	TGGT1_289510-t26_1-p1 [479-499]	TGGT1_289510-t26_1-p1 2xPhospho [Y481(0); S483(100); S489(100)]	TGGT1_289510-t26_1-p1 2xPhospho [S483(100); S489(100)]	transcript=TGGT1_289510-t26_1 | gene=TGGT1_289510 | organism=Toxoplasma_gondii_GT1 | gene_product=hypothetical protein | transcript_product=hypothetical protein | location=TGGT1_chrIX:3071681-3076774(+) | protein_length=986 | sequence_SO=chromosome | SO=protein_coding_gene | is_pseudo=false	0	2919.03219	21	1.055	0.949	1.069	1.068	1.127	1.014	1.141	0.949	1.095	1.09	0.08	-0.07	0.1	0.09	0.17	0.02	0.19	-0.08	0.13	0.12	0.646499159	0.771577782	0.726050159	0.75760875	0.717016259	0.970833409	0.742662938	0.933110773	0.696646287	0.793383537
499	FALSE	High	LKAEDQGSTSMASGAEGRLSR	[R].LKAEDQGSTSMASGAEGRLSR.[T]	1xTMTpro [K2]; 1xTMTpro [N-Term]; 1xPhospho [S20(100)]	1xTMTpro [K2]; 1xTMTpro [N-Term]; 1xPhospho [S8(0); T9(0); S10(0); S13(0); S20(100)]	2.31043e-05	5.34993e-05	1	1	1	TGGT1_209790	TGGT1_209790-t26_1-p1 [483-503]	TGGT1_209790-t26_1-p1 1xPhospho [S490(0); T491(0); S492(0); S495(0); S502(100)]	TGGT1_209790-t26_1-p1 1xPhospho [S502(100)]	transcript=TGGT1_209790-t26_1 | gene=TGGT1_209790 | organism=Toxoplasma_gondii_GT1 | gene_product=Radical_SAM domain-containing protein [Source:UniProtKB/TrEMBL;Acc:S7UIE8] | transcript_product=radical SAM domain-containing protein | location=TGGT1_chrIb:1467646-1474198(+) | protein_length=610 | sequence_SO=chromosome | SO=protein_coding_gene | is_pseudo=false	2	2839.42649	21	1.452	0.798	0.928	0.9	1.306	0.718	0.835	0.723	0.827	1.004	0.54	-0.33	-0.11	-0.15	0.39	-0.48	-0.26	-0.47	-0.27	0.01	0.124257889	0.090917289	0.740938082	0.833704628	0.670201547	0.528450424	0.5663849	0.616111938	0.723621705	0.990630172
500	FALSE	High	LHSSVSSSGGEK	[K].LHSSVSSSGGEK.[T]	1xTMTpro [K12]; 1xTMTpro [N-Term]; 1xPhospho [S8(99.7)]	1xTMTpro [K12]; 1xTMTpro [N-Term]; 1xPhospho [S3(0); S4(0); S6(0); S7(0.3); S8(99.7)]	7.39452e-06	5.34993e-05	1	1	3	TGGT1_205460	TGGT1_205460-t26_1-p1 [159-170]	TGGT1_205460-t26_1-p1 1xPhospho [S161(0); S162(0); S164(0); S165(0.3); S166(99.7)]	TGGT1_205460-t26_1-p1 1xPhospho [S166(99.7)]	transcript=TGGT1_205460-t26_1 | gene=TGGT1_205460 | organism=Toxoplasma_gondii_GT1 | gene_product=AN1 family Zinc finger domain-containing protein [Source:UniProtKB/TrEMBL;Acc:A0A125YQ64] | transcript_product=AN1 family Zinc finger domain-containing protein | location=TGGT1_chrVIIa:1303393-1305883(-) | protein_length=211 | sequence_SO=chromosome | SO=protein_coding_gene | is_pseudo=false	0	1862.95048	12	1.203	0.982	1.203	0.867	1.043	0.851	1.043	1.151	1.19	0.956	0.27	-0.03	0.27	-0.21	0.06	-0.23	0.06	0.2	0.25	-0.06	0.622413989	0.959821243	0.401302014	0.463123244	0.823728819	0.503304785	0.115033116	0.273388398	0.241218644	0.814944267
501	FALSE	High	LKDDLSRPSSIAGDDDEDR	[R].LKDDLSRPSSIAGDDDEDR.[A]	1xTMTpro [K2]; 1xTMTpro [N-Term]; 2xPhospho [S6(100); S]	1xTMTpro [K2]; 1xTMTpro [N-Term]; 2xPhospho [S6(100); S9(50); S10(50)]	2.05644e-07	5.34993e-05	1	1	8	TGGT1_228120	TGGT1_228120-t26_1-p1 [711-729]	TGGT1_228120-t26_1-p1 2xPhospho [S716(100); S719(50); S720(50)]	TGGT1_228120-t26_1-p1 2xPhospho [S716(100); S]	transcript=TGGT1_228120-t26_1 | gene=TGGT1_228120 | organism=Toxoplasma_gondii_GT1 | gene_product=hypothetical protein | transcript_product=hypothetical protein | location=TGGT1_chrX:469350-486422(+) | protein_length=3946 | sequence_SO=chromosome | SO=protein_coding_gene | is_pseudo=false	1	2872.32585	19	0.86	0.915	0.889	1.087	0.936	0.995	0.966	0.867	0.963	1.061	-0.22	-0.13	-0.17	0.12	-0.1	-0.01	-0.05	-0.21	-0.05	0.09	0.021770987	0.622989228	0.253476941	0.435187151	0.531064363	0.952131194	0.315400993	0.075267816	0.763234982	0.540126564
506	FALSE	High	LKGSVDSLDPGELEALSATGEVLQGGER	[R].LKGSVDSLDPGELEALSATGEVLQGGER.[E]	1xTMTpro [K2]; 1xTMTpro [N-Term]; 1xPhospho [S4(99.4)]	1xTMTpro [K2]; 1xTMTpro [N-Term]; 1xPhospho [S4(99.4); S7(0.6); S17(0); T19(0)]	8.71086e-09	5.34993e-05	1	1	1	TGGT1_220910	TGGT1_220910-t26_1-p1 [1452-1479]	TGGT1_220910-t26_1-p1 1xPhospho [S1455(99.4); S1458(0.6); S1468(0); T1470(0)]	TGGT1_220910-t26_1-p1 1xPhospho [S1455(99.4)]	transcript=TGGT1_220910-t26_1 | gene=TGGT1_220910 | organism=Toxoplasma_gondii_GT1 | gene_product=HEAT repeat-containing protein [Source:UniProtKB/TrEMBL;Acc:S7W0F3] | transcript_product=HEAT repeat-containing protein | location=TGGT1_chrII:31697-44955(-) | protein_length=1769 | sequence_SO=chromosome | SO=protein_coding_gene | is_pseudo=false	1	3515.81259	28	0.813	1.061	1.275	1.08	0.879	1.147	1.377	1.173	1.364	1.366	-0.3	0.09	0.35	0.11	-0.19	0.2	0.46	0.23	0.45	0.45	0.09120265	0.86793311	0.294704326	0.520280282	0.245889918	0.619196584	0.076863328	0.620532832	0.0800251	0.312058776
507	FALSE	High	LKPPLSPSACGPGSQK	[R].LKPPLSPSACGPGSQK.[V]	1xMethylthio [C10]; 2xTMTpro [K2; K16]; 1xTMTpro [N-Term]; 1xPhospho [S6(99.8)]	1xMethylthio [C10]; 2xTMTpro [K2; K16]; 1xTMTpro [N-Term]; 1xPhospho [S6(99.8); S8(0.2); S14(0)]	1.35122e-06	5.34993e-05	1	1	1	TGGT1_264940	TGGT1_264940-t26_1-p1 [492-507]	TGGT1_264940-t26_1-p1 1xMethylthio [C501]; 1xPhospho [S497(99.8); S499(0.2); S505(0)]	TGGT1_264940-t26_1-p1 1xMethylthio [C501]; 1xPhospho [S497(99.8)]	transcript=TGGT1_264940-t26_1 | gene=TGGT1_264940 | organism=Toxoplasma_gondii_GT1 | gene_product=Kelch repeat-containing protein [Source:UniProtKB/TrEMBL;Acc:S7VV31] | transcript_product=kelch repeat-containing protein | location=TGGT1_chrIX:1716679-1727049(+) | protein_length=2048 | sequence_SO=chromosome | SO=protein_coding_gene | is_pseudo=false	0	2605.40633	16	0.981	1.056	0.532	0.925	0.908	0.977	0.492	1.1	1.136	0.732	-0.03	0.08	-0.91	-0.11	-0.14	-0.03	-1.02	0.14	0.18	-0.45	0.627076496	0.67411176	0.026364015	0.784334065	0.701885047	0.953090098	0.213110329	0.81897928	0.827374283	0.538210477
508	FALSE	High	IKPSDVEEHIAK	[K].IKPSDVEEHIAK.[L]	2xTMTpro [K2; K12]; 1xTMTpro [N-Term]; 1xPhospho [S4(100)]	2xTMTpro [K2; K12]; 1xTMTpro [N-Term]; 1xPhospho [S4(100)]	1.55359e-05	5.34993e-05	1	1	3	TGGT1_270380	TGGT1_270380-t26_1-p1 [28-39]	TGGT1_270380-t26_1-p1 1xPhospho [S31(100)]	TGGT1_270380-t26_1-p1 1xPhospho [S31(100)]	transcript=TGGT1_270380-t26_1 | gene=TGGT1_270380 | organism=Toxoplasma_gondii_GT1 | gene_product=Ribosomal_S13_N domain-containing protein [Source:UniProtKB/TrEMBL;Acc:S7V498] | transcript_product=ribosomal protein RPS13 | location=TGGT1_chrVIII:5238468-5240728(-) | protein_length=151 | sequence_SO=chromosome | SO=protein_coding_gene | is_pseudo=false	0	2358.32502	12	1.096	0.998	1.058	0.939	1.029	0.937	0.993	0.946	0.91	0.967	0.13	0	0.08	-0.09	0.04	-0.09	-0.01	-0.08	-0.14	-0.05	0.469489488	0.986894324	0.537335682	0.579410908	0.043731185	0.210953688	0.763323552	0.138909926	0.080557849	0.344968837
509	FALSE	High	LKQSLSHADDPDWK	[K].LKQSLSHADDPDWK.[F]	2xTMTpro [K2; K14]; 1xTMTpro [N-Term]; 1xPhospho [S4(99.7)]	2xTMTpro [K2; K14]; 1xTMTpro [N-Term]; 1xPhospho [S4(99.7); S6(0.3)]	8.24509e-05	5.34993e-05	1	1	1	TGGT1_270620	TGGT1_270620-t26_1-p1 [635-648]	TGGT1_270620-t26_1-p1 1xPhospho [S638(99.7); S640(0.3)]	TGGT1_270620-t26_1-p1 1xPhospho [S638(99.7)]	transcript=TGGT1_270620-t26_1 | gene=TGGT1_270620 | organism=Toxoplasma_gondii_GT1 | gene_product=DEAD/DEAH box helicase domain-containing protein [Source:UniProtKB/TrEMBL;Acc:S7WD81] | transcript_product=DEAD/DEAH box helicase domain-containing protein | location=TGGT1_chrVIII:5119854-5125995(-) | protein_length=943 | sequence_SO=chromosome | SO=protein_coding_gene | is_pseudo=false	1	2632.39523	14	0.781	0.868	0.718	1.088	0.85	0.944	0.781	0.871	0.889	0.84	-0.36	-0.2	-0.48	0.12	-0.23	-0.08	-0.36	-0.2	-0.17	-0.25	0.10799055	0.029954306	0.046362262	0.485211668	0.146259469	0.576572682	0.255079302	0.271964526	0.501044446	0.401507743
510	FALSE	High	LKSEAPLEETGKPKPEVDTLETSATR	[K].LKSEAPLEETGKPKPEVDTLETSATR.[V]	3xTMTpro [K2; K12; K14]; 1xTMTpro [N-Term]; 1xPhospho [T19(99.5)]	3xTMTpro [K2; K12; K14]; 1xTMTpro [N-Term]; 1xPhospho [S3(0); T10(0); T19(99.5); T22(0.5); S23(0); T25(0)]	4.79658e-06	5.34993e-05	1	1	1	TGGT1_230160	TGGT1_230160-t26_1-p1 [94-119]	TGGT1_230160-t26_1-p1 1xPhospho [S96(0); T103(0); T112(99.5); T115(0.5); S116(0); T118(0)]	TGGT1_230160-t26_1-p1 1xPhospho [T112(99.5)]	transcript=TGGT1_230160-t26_1 | gene=TGGT1_230160 | organism=Toxoplasma_gondii_GT1 | gene_product=hypothetical protein | transcript_product=hypothetical protein | location=TGGT1_chrVIII:647435-648305(-) | protein_length=142 | sequence_SO=chromosome | SO=protein_coding_gene | is_pseudo=false	1	4123.26802	26	1.102	0.752	0.848	1.203	1.326	0.906	1.02	0.887	0.819	1.164	0.14	-0.41	-0.24	0.27	0.41	-0.14	0.03	-0.17	-0.29	0.22	0.400365366	0.425517425	0.593338891	0.713979596	0.532921304	0.645464097	0.921963976	0.788379762	0.606580573	0.546744236
512	FALSE	High	LKSPEDDEGDGLSVVEK	[R].LKSPEDDEGDGLSVVEK.[E]	2xTMTpro [K2; K17]; 1xTMTpro [N-Term]; 1xPhospho [S3(100)]	2xTMTpro [K2; K17]; 1xTMTpro [N-Term]; 1xPhospho [S3(100); S13(0)]	5.57279e-07	5.34993e-05	1	1	2	TGGT1_225230	TGGT1_225230-t26_1-p1 [322-338]	TGGT1_225230-t26_1-p1 1xPhospho [S324(100); S334(0)]	TGGT1_225230-t26_1-p1 1xPhospho [S324(100)]	transcript=TGGT1_225230-t26_1 | gene=TGGT1_225230 | organism=Toxoplasma_gondii_GT1 | gene_product=hypothetical protein | transcript_product=hypothetical protein | location=TGGT1_chrX:2296184-2298591(-) | protein_length=744 | sequence_SO=chromosome | SO=protein_coding_gene | is_pseudo=false	1	2809.46885	17	0.741	0.839	0.842	1.189	0.881	0.998	1	0.639	0.911	0.77	-0.43	-0.25	-0.25	0.25	-0.18	0	0	-0.65	-0.13	-0.38	0.222522186	0.63437833	0.651697511	0.400457231	0.083532159	0.996653956	0.997991739	0.245080859	0.472244146	0.41101309
514	FALSE	High	LKDDLSRPSSIAGDDDEDR	[R].LKDDLSRPSSIAGDDDEDR.[A]	1xTMTpro [K2]; 1xTMTpro [N-Term]; 3xPhospho [S6(100); S9(100); S10(100)]	1xTMTpro [K2]; 1xTMTpro [N-Term]; 3xPhospho [S6(100); S9(100); S10(100)]	5.11124e-06	5.34993e-05	1	1	8	TGGT1_228120	TGGT1_228120-t26_1-p1 [711-729]	TGGT1_228120-t26_1-p1 3xPhospho [S716(100); S719(100); S720(100)]	TGGT1_228120-t26_1-p1 3xPhospho [S716(100); S719(100); S720(100)]	transcript=TGGT1_228120-t26_1 | gene=TGGT1_228120 | organism=Toxoplasma_gondii_GT1 | gene_product=hypothetical protein | transcript_product=hypothetical protein | location=TGGT1_chrX:469350-486422(+) | protein_length=3946 | sequence_SO=chromosome | SO=protein_coding_gene | is_pseudo=false	1	2952.29218	19	1.073	1.054	0.756	0.95	1.02	1.001	0.718	1.089	0.784	0.631	0.1	0.08	-0.4	-0.07	0.03	0	-0.48	0.12	-0.35	-0.66	0.791521817	0.848281208	0.50432247	0.877498734	0.781886442	0.982472039	0.043837169	0.577225264	0.069149537	0.066680672
517	FALSE	High	LHSPPTPAR	[R].LHSPPTPAR.[R]	1xTMTpro [N-Term]; 1xPhospho [S3(100)]	1xTMTpro [N-Term]; 1xPhospho [S3(100); T6(0)]	0.00027719	5.34993e-05	1	1	5	TGGT1_213920	TGGT1_213920-t26_1-p1 [145-153]	TGGT1_213920-t26_1-p1 1xPhospho [S147(100); T150(0)]	TGGT1_213920-t26_1-p1 1xPhospho [S147(100)]	transcript=TGGT1_213920-t26_1 | gene=TGGT1_213920 | organism=Toxoplasma_gondii_GT1 | gene_product=hypothetical protein | transcript_product=hypothetical protein | location=TGGT1_chrV:1297862-1307761(-) | protein_length=1148 | sequence_SO=chromosome | SO=protein_coding_gene | is_pseudo=false	0	1359.71052	9	0.988	1.051	0.833	1.082	1.069	1.137	0.901	1.097	1.113	1.078	-0.02	0.07	-0.26	0.11	0.1	0.19	-0.15	0.13	0.15	0.11	0.645213105	0.483485997	0.102768184	0.593678986	0.58283939	0.555935958	0.583516022	0.623413164	0.25612021	0.610137433
522	FALSE	High	IHLPLGDHSEK	[R].IHLPLGDHSEK.[G]	1xTMTpro [K11]; 1xTMTpro [N-Term]; 1xPhospho [S9(100)]	1xTMTpro [K11]; 1xTMTpro [N-Term]; 1xPhospho [S9(100)]	6.73608e-08	5.34993e-05	1	1	2	TGGT1_272640	TGGT1_272640-t26_1-p1 [551-561]	TGGT1_272640-t26_1-p1 1xPhospho [S559(100)]	TGGT1_272640-t26_1-p1 1xPhospho [S559(100)]	transcript=TGGT1_272640-t26_1 | gene=TGGT1_272640 | organism=Toxoplasma_gondii_GT1 | gene_product=Putative eukaryotic initiation factor-2B, epsilon subunit [Source:UniProtKB/TrEMBL;Acc:S7WC97] | transcript_product=putative eukaryotic initiation factor-2B, epsilon subunit | location=TGGT1_chrVIII:3820760-3827014(+) | protein_length=858 | sequence_SO=chromosome | SO=protein_coding_gene | is_pseudo=…	0	1934.03923	11	0.946	0.94	0.972	1.014	0.959	0.953	0.986	1.02	0.924	0.977	-0.08	-0.09	-0.04	0.02	-0.06	-0.07	-0.02	0.03	-0.11	-0.03	0.382970563	0.896163613	0.87460346	0.943930918	0.868115049	0.861659599	0.561210629	0.951393873	0.770506169	0.880418152
523	FALSE	High	LHLSDVDEAHR	[R].LHLSDVDEAHR.[G]	1xTMTpro [N-Term]; 1xPhospho [S4(100)]	1xTMTpro [N-Term]; 1xPhospho [S4(100)]	1.60757e-07	5.34993e-05	1	1	7	TGGT1_263520	TGGT1_263520-t26_1-p1 [103-113]	TGGT1_263520-t26_1-p1 1xPhospho [S106(100)]	TGGT1_263520-t26_1-p1 1xPhospho [S106(100)]	transcript=TGGT1_263520-t26_1 | gene=TGGT1_263520 | organism=Toxoplasma_gondii_GT1 | gene_product=Microtubule associated protein SPM1 [Source:UniProtKB/TrEMBL;Acc:S7UXQ8] | transcript_product=microtubule associated protein SPM1 | location=TGGT1_chrVIIb:473105-475119(+) | protein_length=351 | sequence_SO=chromosome | SO=protein_coding_gene | is_pseudo=false	0	1675.81242	11	0.915	0.786	0.698	1.007	0.922	0.792	0.703	1.146	0.989	0.811	-0.13	-0.35	-0.52	0.01	-0.12	-0.34	-0.51	0.2	-0.02	-0.3	0.556938281	0.418044695	0.500010203	0.921679259	0.337012255	0.317359659	0.450250405	0.154615242	0.501665201	0.060522505
524	FALSE	High	LHLSLSSNDAEAYDK	[R].LHLSLSSNDAEAYDK.[A]	1xTMTpro [K15]; 1xTMTpro [N-Term]; 1xPhospho [S4(100)]	1xTMTpro [K15]; 1xTMTpro [N-Term]; 1xPhospho [S4(100); S6(0); S7(0); Y13(0)]	7.54279e-06	5.34993e-05	1	1	1	TGGT1_226320	TGGT1_226320-t26_1-p1 [333-347]	TGGT1_226320-t26_1-p1 1xPhospho [S336(100); S338(0); S339(0); Y345(0)]	TGGT1_226320-t26_1-p1 1xPhospho [S336(100)]	transcript=TGGT1_226320-t26_1 | gene=TGGT1_226320 | organism=Toxoplasma_gondii_GT1 | gene_product=hypothetical protein | transcript_product=hypothetical protein | location=TGGT1_chrX:1627498-1631184(+) | protein_length=720 | sequence_SO=chromosome | SO=protein_coding_gene | is_pseudo=false	0	2351.17758	15	1.11	0.98	1.103	0.997	1.106	0.977	1.099	1.184	1.236	1.15	0.15	-0.03	0.14	0	0.15	-0.03	0.14	0.24	0.31	0.2	0.740106906	0.787820434	0.564243439	0.986668734	0.432113465	0.852349006	0.251311607	0.050677884	0.042167786	0.203741555
525	FALSE	High	LHPPADGGGLVSPSALR	[R].LHPPADGGGLVSPSALR.[L]	1xTMTpro [N-Term]; 1xPhospho [S12(100)]	1xTMTpro [N-Term]; 1xPhospho [S12(100); S14(0)]	3.65005e-09	5.34993e-05	1	1	4	TGGT1_232120	TGGT1_232120-t26_1-p1 [1396-1412]	TGGT1_232120-t26_1-p1 1xPhospho [S1407(100); S1409(0)]	TGGT1_232120-t26_1-p1 1xPhospho [S1407(100)]	transcript=TGGT1_232120-t26_1 | gene=TGGT1_232120 | organism=Toxoplasma_gondii_GT1 | gene_product=hypothetical protein | transcript_product=hypothetical protein | location=TGGT1_chrVIII:1859811-1873387(+) | protein_length=2024 | sequence_SO=chromosome | SO=protein_coding_gene | is_pseudo=false	0	2028.05986	17	1.196	1.274	1.142	0.761	0.909	0.969	0.868	0.986	0.935	0.843	0.26	0.35	0.19	-0.39	-0.14	-0.05	-0.2	-0.02	-0.1	-0.25	0.43781386	0.327535427	0.190866054	0.236018638	0.255630658	0.488580067	0.513641901	0.884975964	0.477883762	0.004163796
528	FALSE	High	LHQNTRESIAGNK	[R].LHQNTRESIAGNK.[G]	1xTMTpro [K13]; 1xTMTpro [N-Term]; 2xPhospho [T5(100); S8(100)]	1xTMTpro [K13]; 1xTMTpro [N-Term]; 2xPhospho [T5(100); S8(100)]	4.55224e-05	5.34993e-05	1	1	2	TGGT1_318210	TGGT1_318210-t26_1-p1 [653-665]	TGGT1_318210-t26_1-p1 2xPhospho [T657(100); S660(100)]	TGGT1_318210-t26_1-p1 2xPhospho [T657(100); S660(100)]	transcript=TGGT1_318210-t26_1 | gene=TGGT1_318210 | organism=Toxoplasma_gondii_GT1 | gene_product=hypothetical protein | transcript_product=hypothetical protein | location=TGGT1_chrIV:1423684-1427283(-) | protein_length=1199 | sequence_SO=chromosome | SO=protein_coding_gene | is_pseudo=false	1	2236.11322	13	0.61	1.079	3.263	1.558	0.951	1.681	5.084	1.775	2.098	6.298	-0.71	0.11	1.71	0.64	-0.07	0.75	2.35	0.83	1.07	2.65	0.187939126	0.886881514	0.297350736	0.564493839	0.953757391	0.14579157	0.020502694	0.352768401	0.274747004	0.001347609
530	FALSE	High	LHSSDALSPSWEAR	[R].LHSSDALSPSWEAR.[E]	1xTMTpro [N-Term]; 1xPhospho [S3(99.7)]	1xTMTpro [N-Term]; 1xPhospho [S3(99.7); S4(0.3); S8(0); S10(0)]	3.30859e-08	5.34993e-05	1	1	5	TGGT1_285500	TGGT1_285500-t26_1-p1 [1621-1634]	TGGT1_285500-t26_1-p1 1xPhospho [S1623(99.7); S1624(0.3); S1628(0); S1630(0)]	TGGT1_285500-t26_1-p1 1xPhospho [S1623(99.7)]	transcript=TGGT1_285500-t26_1 | gene=TGGT1_285500 | organism=Toxoplasma_gondii_GT1 | gene_product=hypothetical protein | transcript_product=hypothetical protein | location=TGGT1_chrV:2225125-2233785(+) | protein_length=1899 | sequence_SO=chromosome | SO=protein_coding_gene | is_pseudo=false	0	1939.92342	14	1.256	1.02	1.554	0.982	1.233	1.001	1.525	1.128	1.377	1.247	0.33	0.03	0.64	-0.03	0.3	0	0.61	0.17	0.46	0.32	0.227842847	0.941251324	0.026684893	0.934937544	0.273426552	0.977495945	0.281219099	0.678596225	0.199271636	0.084027705
532	FALSE	High	LHQTSNNTASATEK	[K].LHQTSNNTASATEK.[E]	1xTMTpro [K14]; 1xTMTpro [N-Term]; 1xPhospho [S5(99.8)]	1xTMTpro [K14]; 1xTMTpro [N-Term]; 1xPhospho [T4(0.2); S5(99.8); T8(0); S10(0); T12(0)]	7.5728e-06	5.34993e-05	1	1	1	TGGT1_232030	TGGT1_232030-t26_1-p1 [84-97]	TGGT1_232030-t26_1-p1 1xPhospho [T87(0.2); S88(99.8); T91(0); S93(0); T95(0)]	TGGT1_232030-t26_1-p1 1xPhospho [S88(99.8)]	transcript=TGGT1_232030-t26_1 | gene=TGGT1_232030 | organism=Toxoplasma_gondii_GT1 | gene_product=hypothetical protein | transcript_product=hypothetical protein | location=TGGT1_chrVIII:1768528-1771709(+) | protein_length=208 | sequence_SO=chromosome | SO=protein_coding_gene | is_pseudo=false	0	2190.10475	14	0.807	1.069	1.628	1.569	1.266	1.678	2.554	1.09	1.894	2.306	-0.31	0.1	0.7	0.65	0.34	0.75	1.35	0.12	0.92	1.21	0.386664635	0.820255041	0.04690449	0.318858725	0.249353525	0.019496564	0.186339294	0.861382803	0.343559356	0.285004957
534	FALSE	High	IHQVANAEEQSGSSASGDPPSPK	[R].IHQVANAEEQSGSSASGDPPSPK.[E]	1xTMTpro [K23]; 1xTMTpro [N-Term]; 1xPhospho [S21(100)]	1xTMTpro [K23]; 1xTMTpro [N-Term]; 1xPhospho [S11(0); S13(0); S14(0); S16(0); S21(100)]	6.30512e-16	5.34993e-05	1	1	4	TGGT1_218070	TGGT1_218070-t26_1-p1 [1196-1218]	TGGT1_218070-t26_1-p1 1xPhospho [S1206(0); S1208(0); S1209(0); S1211(0); S1216(100)]	TGGT1_218070-t26_1-p1 1xPhospho [S1216(100)]	transcript=TGGT1_218070-t26_1 | gene=TGGT1_218070 | organism=Toxoplasma_gondii_GT1 | gene_product=NOC3p domain-containing protein [Source:UniProtKB/TrEMBL;Acc:S7V1Z3] | transcript_product=hypothetical protein | location=TGGT1_chrXII:1669273-1677304(-) | protein_length=1742 | sequence_SO=chromosome | SO=protein_coding_gene | is_pseudo=false	0	2981.44973	23	1.243	1.111	1.275	0.824	1.023	0.915	1.05	0.986	0.801	0.871	0.31	0.15	0.35	-0.28	0.03	-0.13	0.07	-0.02	-0.32	-0.2	0.523151011	0.605092067	0.576057559	0.743874427	0.934316185	0.821955511	0.79786822	0.963319157	0.447492777	0.756228553
535	FALSE	High	IHQVANAEEQSGSSASGDPPSPK	[R].IHQVANAEEQSGSSASGDPPSPK.[E]	1xTMTpro [K23]; 1xTMTpro [N-Term]; 2xPhospho [S11(98.8); S21(100)]	1xTMTpro [K23]; 1xTMTpro [N-Term]; 2xPhospho [S11(98.8); S13(0.4); S14(0.4); S16(0.4); S21(100)]	1.36452e-08	5.34993e-05	1	1	4	TGGT1_218070	TGGT1_218070-t26_1-p1 [1196-1218]	TGGT1_218070-t26_1-p1 2xPhospho [S1206(98.8); S1208(0.4); S1209(0.4); S1211(0.4); S1216(100)]	TGGT1_218070-t26_1-p1 2xPhospho [S1206(98.8); S1216(100)]	transcript=TGGT1_218070-t26_1 | gene=TGGT1_218070 | organism=Toxoplasma_gondii_GT1 | gene_product=NOC3p domain-containing protein [Source:UniProtKB/TrEMBL;Acc:S7V1Z3] | transcript_product=hypothetical protein | location=TGGT1_chrXII:1669273-1677304(-) | protein_length=1742 | sequence_SO=chromosome | SO=protein_coding_gene | is_pseudo=false	0	3061.41606	23	0.739	0.935	1.02	1.13	0.835	1.056	1.152	1.003	1.175	1.025	-0.44	-0.1	0.03	0.18	-0.26	0.08	0.2	0	0.23	0.04	0.188296402	0.388326568	0.865365155	0.344760121	0.06628631	0.730913999	0.546767872	0.989754599	0.330474952	0.820709501
536	FALSE	High	LHSALTQSR	[R].LHSALTQSR.[K]	1xTMTpro [N-Term]; 1xPhospho [S3(100)]	1xTMTpro [N-Term]; 1xPhospho [S3(100); T6(0); S8(0)]	4.66179e-05	5.34993e-05	1	1	3	TGGT1_226730	TGGT1_226730-t26_1-p1 [144-152]	TGGT1_226730-t26_1-p1 1xPhospho [S146(100); T149(0); S151(0)]	TGGT1_226730-t26_1-p1 1xPhospho [S146(100)]	transcript=TGGT1_226730-t26_1 | gene=TGGT1_226730 | organism=Toxoplasma_gondii_GT1 | gene_product=Aconitate hydratase ACN/IRP [Source:UniProtKB/TrEMBL;Acc:S7UWQ3] | transcript_product=aconitate hydratase ACN/IRP | location=TGGT1_chrX:1308814-1316049(-) | protein_length=1055 | sequence_SO=chromosome | SO=protein_coding_gene | is_pseudo=false	0	1396.7269	9	1.288	1.765	1.347	1.124	1.448	1.983	1.514	1.18	1.752	1.812	0.37	0.82	0.43	0.17	0.53	0.99	0.6	0.24	0.81	0.86	0.315303257	0.379454416	0.700725871	0.644368988	0.085521296	0.179588433	0.488035004	0.171256841	0.100191458	0.14322028
538	FALSE	High	LHSCAGGEESSGQCLEK	[R].LHSCAGGEESSGQCLEK.[Q]	2xMethylthio [C4; C14]; 1xTMTpro [K17]; 1xTMTpro [N-Term]; 1xPhospho [S3(100)]	2xMethylthio [C4; C14]; 1xTMTpro [K17]; 1xTMTpro [N-Term]; 1xPhospho [S3(100); S10(0); S11(0)]	6.30512e-16	5.34993e-05	1	1	24	TGGT1_240810	TGGT1_240810-t26_1-p1 [15-31]	TGGT1_240810-t26_1-p1 2xMethylthio [C18; C28]; 1xPhospho [S17(100); S24(0); S25(0)]	TGGT1_240810-t26_1-p1 2xMethylthio [C18; C28]; 1xPhospho [S17(100)]	transcript=TGGT1_240810-t26_1 | gene=TGGT1_240810 | organism=Toxoplasma_gondii_GT1 | gene_product=hypothetical protein | transcript_product=hypothetical protein | location=TGGT1_chrVI:1428984-1430684(+) | protein_length=566 | sequence_SO=chromosome | SO=protein_coding_gene | is_pseudo=false	0	2515.09822	17	1.496	1.935	1.788	1.048	1.567	2.027	1.873	1.793	2.242	1.857	0.58	0.95	0.84	0.07	0.65	1.02	0.91	0.84	1.17	0.89	0.190938301	0.027391231	0.087426536	0.313433333	0.204500087	0.047975329	0.105763466	0.049188114	0.001146545	0.008100693
540	FALSE	High	LHSDSDAESSGTDEGGK	[R].LHSDSDAESSGTDEGGK.[L]	1xTMTpro [K17]; 1xTMTpro [N-Term]; 1xPhospho [S5(100)]	1xTMTpro [K17]; 1xTMTpro [N-Term]; 1xPhospho [S3(0); S5(100); S9(0); S10(0); T12(0)]	1.32139e-12	5.34993e-05	1	1	4	TGGT1_272550	TGGT1_272550-t26_1-p1 [1733-1749]	TGGT1_272550-t26_1-p1 1xPhospho [S1735(0); S1737(100); S1741(0); S1742(0); T1744(0)]	TGGT1_272550-t26_1-p1 1xPhospho [S1737(100)]	transcript=TGGT1_272550-t26_1 | gene=TGGT1_272550 | organism=Toxoplasma_gondii_GT1 | gene_product=SMK-1 domain-containing protein [Source:UniProtKB/TrEMBL;Acc:S7V392] | transcript_product=hypothetical protein | location=TGGT1_chrVIII:3886178-3900147(+) | protein_length=1896 | sequence_SO=chromosome | SO=protein_coding_gene | is_pseudo=false	0	2380.07971	17	1.212	0.876	1.224	0.88	1.067	0.771	1.078	0.794	0.863	0.992	0.28	-0.19	0.29	-0.18	0.09	-0.38	0.11	-0.33	-0.21	-0.01	0.026978985	0.429967341	0.177664409	0.572180554	0.766952684	0.130656213	0.7904643	0.327148632	0.61514079	0.9564635
541	FALSE	High	LHSDSDAESSGTDEGGK	[R].LHSDSDAESSGTDEGGK.[L]	1xTMTpro [K17]; 1xTMTpro [N-Term]; 2xPhospho [S/T]	1xTMTpro [K17]; 1xTMTpro [N-Term]; 2xPhospho [S3(50); S5(50); S9(33.3); S10(33.3); T12(33.3)]	9.84159e-06	5.34993e-05	1	1	3	TGGT1_272550	TGGT1_272550-t26_1-p1 [1733-1749]			transcript=TGGT1_272550-t26_1 | gene=TGGT1_272550 | organism=Toxoplasma_gondii_GT1 | gene_product=SMK-1 domain-containing protein [Source:UniProtKB/TrEMBL;Acc:S7V392] | transcript_product=hypothetical protein | location=TGGT1_chrVIII:3886178-3900147(+) | protein_length=1896 | sequence_SO=chromosome | SO=protein_coding_gene | is_pseudo=false	0	2460.04605	17	0.964	1.081	1.089	1.185	1.143	1.282	1.291	1.216	1.61	1.501	-0.05	0.11	0.12	0.25	0.19	0.36	0.37	0.28	0.69	0.59	0.858339548	0.637844864	0.074072319	0.811860588	0.793430012	0.670755672	0.722562157	0.661303714	0.403878585	0.417863726
542	FALSE	High	IHSGSIGVNVQGGDDLGGR	[R].IHSGSIGVNVQGGDDLGGR.[Q]	1xTMTpro [N-Term]; 1xPhospho [S3(99.7)]	1xTMTpro [N-Term]; 1xPhospho [S3(99.7); S5(0.3)]	1.06862e-10	5.34993e-05	1	1	2	TGGT1_225530	TGGT1_225530-t26_1-p1 [418-436]	TGGT1_225530-t26_1-p1 1xPhospho [S420(99.7); S422(0.3)]	TGGT1_225530-t26_1-p1 1xPhospho [S420(99.7)]	transcript=TGGT1_225530-t26_1 | gene=TGGT1_225530 | organism=Toxoplasma_gondii_GT1 | gene_product=Metal cation transporter, ZIP family protein [Source:UniProtKB/TrEMBL;Acc:S7WCF8] | transcript_product=metal cation transporter, ZIP family protein | location=TGGT1_chrX:2086920-2092533(-) | protein_length=717 | sequence_SO=chromosome | SO=protein_coding_gene | is_pseudo=false	0	2222.08859	19	1.088	0.817	1.418	1.047	1.139	0.855	1.484	1.108	0.961	1.206	0.12	-0.29	0.5	0.07	0.19	-0.23	0.57	0.15	-0.06	0.27	0.743458106	0.60918014	0.08667533	0.85732302	0.011520016	0.318997241	0.235575717	0.321128339	0.917825469	0.223726295
546	FALSE	High	LIASASPNEADRDDAEESETDER	[R].LIASASPNEADRDDAEESETDER.[E]	1xTMTpro [N-Term]; 1xPhospho [S18(100)]	1xTMTpro [N-Term]; 1xPhospho [S4(0); S6(0); S18(100); T20(0)]	1.9236e-10	5.34993e-05	1	1	8	TGGT1_244570	TGGT1_244570-t26_1-p1 [573-595]	TGGT1_244570-t26_1-p1 1xPhospho [S576(0); S578(0); S590(100); T592(0)]	TGGT1_244570-t26_1-p1 1xPhospho [S590(100)]	transcript=TGGT1_244570-t26_1 | gene=TGGT1_244570 | organism=Toxoplasma_gondii_GT1 | gene_product=hypothetical protein | transcript_product=hypothetical protein | location=TGGT1_chrVI:3278643-3285333(-) | protein_length=771 | sequence_SO=chromosome | SO=protein_coding_gene | is_pseudo=false	1	2904.27031	23	0.984	1.064	1.037	0.972	0.956	1.034	1.008	1.022	0.891	0.845	-0.02	0.09	0.05	-0.04	-0.07	0.05	0.01	0.03	-0.17	-0.24	0.720476079	0.508665183	0.384120615	0.429163154	0.157834098	0.564383021	0.174999718	0.525936236	0.433506493	0.114787622
547	FALSE	High	ILASSGASDSPTAEAAHSGK	[K].ILASSGASDSPTAEAAHSGK.[G]	1xTMTpro [K20]; 1xTMTpro [N-Term]; 1xPhospho [S10(100)]	1xTMTpro [K20]; 1xTMTpro [N-Term]; 1xPhospho [S4(0); S5(0); S8(0); S10(100); T12(0); S18(0)]	2.07591e-13	5.34993e-05	1	1	2	TGGT1_255340	TGGT1_255340-t26_1-p1 [407-426]	TGGT1_255340-t26_1-p1 1xPhospho [S410(0); S411(0); S414(0); S416(100); T418(0); S424(0)]	TGGT1_255340-t26_1-p1 1xPhospho [S416(100)]	transcript=TGGT1_255340-t26_1 | gene=TGGT1_255340 | organism=Toxoplasma_gondii_GT1 | gene_product=Tetratricopeptide repeat-containing protein [Source:UniProtKB/TrEMBL;Acc:S7V1Z6] | transcript_product=tetratricopeptide repeat-containing protein | location=TGGT1_chrVIIb:4796393-4804342(+) | protein_length=1696 | sequence_SO=chromosome | SO=protein_coding_gene | is_pseudo=false	0	2545.27908	20	0.982	1.198	1.102	0.993	0.976	1.19	1.095	1.092	1.113	1.082	-0.03	0.26	0.14	-0.01	-0.04	0.25	0.13	0.13	0.15	0.11	0.887675456	0.165966945	0.032451811	0.890221111	0.760199023	0.037226021	0.281865571	0.610150847	0.105441802	0.608351955
550	FALSE	High	LLHFPSSSEALLK	[R].LLHFPSSSEALLK.[A]	1xTMTpro [K13]; 1xTMTpro [N-Term]; 1xPhospho [S7(99.7)]	1xTMTpro [K13]; 1xTMTpro [N-Term]; 1xPhospho [S6(0); S7(99.7); S8(0.3)]	6.51217e-06	5.34993e-05	1	1	1	TGGT1_234270	TGGT1_234270-t26_1-p1 [152-164]	TGGT1_234270-t26_1-p1 1xPhospho [S157(0); S158(99.7); S159(0.3)]	TGGT1_234270-t26_1-p1 1xPhospho [S158(99.7)]	transcript=TGGT1_234270-t26_1 | gene=TGGT1_234270 | organism=Toxoplasma_gondii_GT1 | gene_product=hypothetical protein | transcript_product=hypothetical protein | location=TGGT1_chrX:4150640-4163518(+) | protein_length=2027 | sequence_SO=chromosome | SO=protein_coding_gene | is_pseudo=false	0	2130.18556	13	0.997	1.117	0.978	0.754	0.752	0.843	0.738	0.861	0.73	0.646	0	0.16	-0.03	-0.41	-0.41	-0.25	-0.44	-0.22	-0.45	-0.63	0.96996091	0.616884047	0.921267415	0.220632328	0.06694478	0.213312842	0.150581752	0.478164773	0.085140659	0.063396422
551	FALSE	High	LLHLLQPAASPK	[R].LLHLLQPAASPK.[S]	1xTMTpro [K12]; 1xTMTpro [N-Term]; 1xPhospho [S10(100)]	1xTMTpro [K12]; 1xTMTpro [N-Term]; 1xPhospho [S10(100)]	3.38188e-06	5.34993e-05	1	1	2	TGGT1_213392	TGGT1_213392-t26_1-p1 [981-992]	TGGT1_213392-t26_1-p1 1xPhospho [S990(100)]	TGGT1_213392-t26_1-p1 1xPhospho [S990(100)]	transcript=TGGT1_213392-t26_1 | gene=TGGT1_213392 | organism=Toxoplasma_gondii_GT1 | gene_product=Surface antigen repeat-containing protein [Source:UniProtKB/TrEMBL;Acc:S7UP73] | transcript_product=surface antigen repeat-containing protein | location=TGGT1_chrV:850154-864700(+) | protein_length=2317 | sequence_SO=chromosome | SO=protein_coding_gene | is_pseudo=false	0	1976.15896	12	1.074	1.174	1.089	0.793	0.852	0.931	0.863	0.908	0.861	1.056	0.1	0.23	0.12	-0.33	-0.23	-0.1	-0.21	-0.14	-0.22	0.08	0.728675724	0.699344095	0.331031996	0.587165292	0.474821642	0.067379819	0.66957303	0.679761211	0.058729275	0.898772287
552	FALSE	High	LLHRESEANDESR	[R].LLHRESEANDESR.[D]	1xTMTpro [N-Term]; 1xPhospho [S6(100)]	1xTMTpro [N-Term]; 1xPhospho [S6(100); S12(0)]	1.72933e-05	5.34993e-05	1	1	9	TGGT1_224270	TGGT1_224270-t26_1-p1 [250-262]	TGGT1_224270-t26_1-p1 1xPhospho [S255(100); S261(0)]	TGGT1_224270-t26_1-p1 1xPhospho [S255(100)]	transcript=TGGT1_224270-t26_1 | gene=TGGT1_224270 | organism=Toxoplasma_gondii_GT1 | gene_product=hypothetical protein | transcript_product=hypothetical protein | location=TGGT1_chrX:3043060-3054241(-) | protein_length=3378 | sequence_SO=chromosome | SO=protein_coding_gene | is_pseudo=false	1	1939.9194	13	0.928	0.887	1.037	1.137	1.055	1.008	1.179	0.981	0.975	1.014	-0.11	-0.17	0.05	0.19	0.08	0.01	0.24	-0.03	-0.04	0.02	0.033964783	0.100265767	0.747335256	0.284906423	0.525083397	0.938489412	0.467867375	0.872523965	0.798116949	0.936432942
553	FALSE	High	LLHSAASPSSVSR	[R].LLHSAASPSSVSR.[R]	1xTMTpro [N-Term]; 1xPhospho [S7(99.6)]	1xTMTpro [N-Term]; 1xPhospho [S4(0.4); S7(99.6); S9(0); S10(0); S12(0)]	2.87085e-07	5.34993e-05	1	1	2	TGGT1_290620	TGGT1_290620-t26_1-p1 [664-676]	TGGT1_290620-t26_1-p1 1xPhospho [S667(0.4); S670(99.6); S672(0); S673(0); S675(0)]	TGGT1_290620-t26_1-p1 1xPhospho [S670(99.6)]	transcript=TGGT1_290620-t26_1 | gene=TGGT1_290620 | organism=Toxoplasma_gondii_GT1 | gene_product=hypothetical protein | transcript_product=hypothetical protein | location=TGGT1_chrIX:3578363-3588908(-) | protein_length=2663 | sequence_SO=chromosome | SO=protein_coding_gene | is_pseudo=false	0	1695.87502	13	1.011	1.112	0.916	0.762	0.771	0.847	0.698	0.951	0.805	0.731	0.02	0.15	-0.13	-0.39	-0.38	-0.24	-0.52	-0.07	-0.31	-0.45	0.956708981	0.017980228	0.811921422	0.221145148	0.164657766	0.34937107	0.307758711	0.705474516	0.411113467	0.027137519
555	FALSE	High	LLHSNSTSSSASSASTPR	[K].LLHSNSTSSSASSASTPR.[R]	1xTMTpro [N-Term]; 2xPhospho [S/T]	1xTMTpro [N-Term]; 2xPhospho [S4(0); S6(0); T7(0); S8(0); S9(0); S10(0); S12(50); S13(50); S15(50); T16(50)]	2.59861e-11	5.34993e-05	1	1	6	TGGT1_280370	TGGT1_280370-t26_1-p1 [304-321]			transcript=TGGT1_280370-t26_1 | gene=TGGT1_280370 | organism=Toxoplasma_gondii_GT1 | gene_product=hypothetical protein | transcript_product=hypothetical protein | location=TGGT1_chrVIIa:472199-474884(+) | protein_length=761 | sequence_SO=chromosome | SO=protein_coding_gene | is_pseudo=false	0	2254.0073	18	1.249	1.21	1.318	0.724	0.904	0.876	0.954	0.867	0.687	0.669	0.32	0.27	0.4	-0.47	-0.15	-0.19	-0.07	-0.21	-0.54	-0.58	0.230853545	0.144405312	0.22167597	0.097373454	0.58933585	0.391855938	0.52487414	0.003560215	0.263384327	0.339138408
562	FALSE	High	LLLHPVEPGASDEDVSER	[R].LLLHPVEPGASDEDVSER.[L]	1xTMTpro [N-Term]; 1xPhospho [S11(100)]	1xTMTpro [N-Term]; 1xPhospho [S11(100); S16(0)]	2.36489e-10	5.34993e-05	1	1	7	TGGT1_312830	TGGT1_312830-t26_1-p1 [298-315]	TGGT1_312830-t26_1-p1 1xPhospho [S308(100); S313(0)]	TGGT1_312830-t26_1-p1 1xPhospho [S308(100)]	transcript=TGGT1_312830-t26_1 | gene=TGGT1_312830 | organism=Toxoplasma_gondii_GT1 | gene_product=hypothetical protein | transcript_product=hypothetical protein | location=TGGT1_chrXI:2897239-2900208(+) | protein_length=989 | sequence_SO=chromosome | SO=protein_coding_gene | is_pseudo=false	0	2347.15019	18	1.043	0.931	1.096	0.942	0.982	0.876	1.032	0.947	0.946	0.964	0.06	-0.1	0.13	-0.09	-0.03	-0.19	0.05	-0.08	-0.08	-0.05	0.56379903	0.184855958	0.331901516	0.724573153	0.856012738	0.437899105	0.754978111	0.001417366	0.718533891	0.753231676
571	FALSE	High	LLPASSSMSLAPGMGYENVETEVIDR	[R].LLPASSSMSLAPGMGYENVETEVIDR.[L]	1xTMTpro [N-Term]; 1xPhospho [S6(99.6)]	1xTMTpro [N-Term]; 1xPhospho [S5(0); S6(99.6); S7(0.4); S9(0); Y16(0); T21(0)]	9.41074e-11	5.34993e-05	1	1	1	TGGT1_278660	TGGT1_278660-t26_1-p1 [113-138]	TGGT1_278660-t26_1-p1 1xPhospho [S117(0); S118(99.6); S119(0.4); S121(0); Y128(0); T133(0)]	TGGT1_278660-t26_1-p1 1xPhospho [S118(99.6)]	transcript=TGGT1_278660-t26_1 | gene=TGGT1_278660 | organism=Toxoplasma_gondii_GT1 | gene_product=Cation_ATPase_N domain-containing protein [Source:UniProtKB/TrEMBL;Acc:S7UZZ0] | transcript_product=putative P-type ATPase4 | location=TGGT1_chrXII:5863040-5875230(+) | protein_length=1338 | sequence_SO=chromosome | SO=protein_coding_gene | is_pseudo=false	0	3150.50593	26	1.017	0.998	0.994	1.095	1.113	1.093	1.088	1.139	1.132	1.042	0.02	0	-0.01	0.13	0.15	0.13	0.12	0.19	0.18	0.06	0.911169772	0.990054412	0.871065739	0.539577946	0.088717715	0.046232659	0.635975107	0.39319517	0.505160677	0.902457252
572	FALSE	High	LLPASSSMSLAPGMGYENVETEVIDR	[R].LLPASSSMSLAPGMGYENVETEVIDR.[L]	1xOxidation [M14]; 1xTMTpro [N-Term]; 1xPhospho [S6(99.7)]	1xOxidation [M14]; 1xTMTpro [N-Term]; 1xPhospho [S5(0); S6(99.7); S7(0.4); S9(0); Y16(0); T21(0)]	8.88256e-13	5.34993e-05	1	1	2	TGGT1_278660	TGGT1_278660-t26_1-p1 [113-138]	TGGT1_278660-t26_1-p1 1xPhospho [S117(0); S118(99.7); S119(0.4); S121(0); Y128(0); T133(0)]	TGGT1_278660-t26_1-p1 1xPhospho [S118(99.7)]	transcript=TGGT1_278660-t26_1 | gene=TGGT1_278660 | organism=Toxoplasma_gondii_GT1 | gene_product=Cation_ATPase_N domain-containing protein [Source:UniProtKB/TrEMBL;Acc:S7UZZ0] | transcript_product=putative P-type ATPase4 | location=TGGT1_chrXII:5863040-5875230(+) | protein_length=1338 | sequence_SO=chromosome | SO=protein_coding_gene | is_pseudo=false	0	3166.50085	26	1.719	0.966	1.035	1.107	1.903	1.07	1.145	2.198	1.04	1.057	0.78	-0.05	0.05	0.15	0.93	0.1	0.2	1.14	0.06	0.08	0.064826785	0.889534178	0.759574826	0.822781323	0.277686358	0.746346782	0.70378842	0.30394452	0.856446938	0.414962258
574	FALSE	High	LLKPLTPSQLK	[K].LLKPLTPSQLK.[D]	2xTMTpro [K3; K11]; 1xTMTpro [N-Term]; 1xPhospho [S8(100)]	2xTMTpro [K3; K11]; 1xTMTpro [N-Term]; 1xPhospho [T6(0); S8(100)]	0.000147912	5.34993e-05	1	1	2	TGGT1_223390	TGGT1_223390-t26_1-p1 [2070-2080]	TGGT1_223390-t26_1-p1 1xPhospho [T2075(0); S2077(100)]	TGGT1_223390-t26_1-p1 1xPhospho [S2077(100)]	transcript=TGGT1_223390-t26_1 | gene=TGGT1_223390 | organism=Toxoplasma_gondii_GT1 | gene_product=Putative activating signal cointegrator 1 complex subunit 3 family 1 ASCC3L1 [Source:UniProtKB/TrEMBL;Acc:S7W4M7] | transcript_product=putative activating signal cointegrator 1 complex subunit 3 family 1 ASCC3L1 | location=TGGT1_chrX:3771178-3788152(+) | protein_length=2207 | sequence_SO=chromosome |…	0	2230.3756	11	0.9	0.754	0.922	1.194	1.075	0.901	1.101	1.039	1.05	0.861	-0.15	-0.41	-0.12	0.26	0.1	-0.15	0.14	0.06	0.07	-0.22	0.044498265	0.065472668	0.325641336	0.612159781	0.818257024	0.774398516	0.801245558	0.929103582	0.763860216	0.107856322
575	FALSE	High	LLHAESQEEADEEIEGIEAIDER	[R].LLHAESQEEADEEIEGIEAIDER.[D]	1xTMTpro [N-Term]; 1xPhospho [S6(100)]	1xTMTpro [N-Term]; 1xPhospho [S6(100)]	6.30512e-16	5.34993e-05	1	1	2	TGGT1_319860	TGGT1_319860-t26_1-p1 [1951-1973]	TGGT1_319860-t26_1-p1 1xPhospho [S1956(100)]	TGGT1_319860-t26_1-p1 1xPhospho [S1956(100)]	transcript=TGGT1_319860-t26_1 | gene=TGGT1_319860 | organism=Toxoplasma_gondii_GT1 | gene_product=DUF1744 domain-containing protein [Source:UniProtKB/TrEMBL;Acc:S7UJD6] | transcript_product=DNA polymerase family B protein | location=TGGT1_chrIV:664465-687205(-) | protein_length=2972 | sequence_SO=chromosome | SO=protein_coding_gene | is_pseudo=false	0	3009.3897	23	0.89	0.872	0.972	1.08	0.962	0.942	1.05	0.971	0.946	1.048	-0.17	-0.2	-0.04	0.11	-0.06	-0.09	0.07	-0.04	-0.08	0.07	0.075135751	0.52475638	0.723924275	0.24490013	0.545875959	0.795433776	0.34488691	0.847827122	0.533839951	0.233754331
584	FALSE	High	LLDELDGADERGSPQDGSASK	[K].LLDELDGADERGSPQDGSASK.[D]	1xTMTpro [K21]; 1xTMTpro [N-Term]; 1xPhospho [S13(100)]	1xTMTpro [K21]; 1xTMTpro [N-Term]; 1xPhospho [S13(100); S18(0); S20(0)]	0.000171783	5.34993e-05	1	1	1	TGGT1_289520	TGGT1_289520-t26_1-p1 [1548-1568]	TGGT1_289520-t26_1-p1 1xPhospho [S1560(100); S1565(0); S1567(0)]	TGGT1_289520-t26_1-p1 1xPhospho [S1560(100)]	transcript=TGGT1_289520-t26_1 | gene=TGGT1_289520 | organism=Toxoplasma_gondii_GT1 | gene_product=hypothetical protein | transcript_product=hypothetical protein | location=TGGT1_chrIX:3078252-3092401(-) | protein_length=3307 | sequence_SO=chromosome | SO=protein_coding_gene | is_pseudo=false	1	2848.38573	21	1.109	0.84	1.161	0.917	1.017	0.77	1.065	1.076	0.931	0.87	0.15	-0.25	0.22	-0.13	0.02	-0.38	0.09	0.11	-0.1	-0.2	0.628857209	0.609521066	0.253780713	0.042641767	0.933980846	0.490496979	0.470767416	0.486071868	0.749258893	0.275147278
593	FALSE	High	LLEMNVGCHEEKESDEDDGDK	[R].LLEMNVGCHEEKESDEDDGDK.[K]	1xMethylthio [C8]; 2xTMTpro [K12; K21]; 1xTMTpro [N-Term]; 1xPhospho [S14(100)]	1xMethylthio [C8]; 2xTMTpro [K12; K21]; 1xTMTpro [N-Term]; 1xPhospho [S14(100)]	1.21382e-06	5.34993e-05	1	1	3	TGGT1_219150	TGGT1_219150-t26_1-p1 [114-134]	TGGT1_219150-t26_1-p1 1xMethylthio [C121]; 1xPhospho [S127(100)]	TGGT1_219150-t26_1-p1 1xMethylthio [C121]; 1xPhospho [S127(100)]	transcript=TGGT1_219150-t26_1 | gene=TGGT1_219150 | organism=Toxoplasma_gondii_GT1 | gene_product=ZZ-type domain-containing protein [Source:UniProtKB/TrEMBL;Acc:S7WAE6] | transcript_product=zinc finger, zz type domain-containing protein | location=TGGT1_chrXII:1042433-1047423(-) | protein_length=843 | sequence_SO=chromosome | SO=protein_coding_gene | is_pseudo=false	1	3430.567	21	0.944	0.975	0.905	1.138	1.075	1.111	1.031	1.265	1.245	1.045	-0.08	-0.04	-0.14	0.19	0.1	0.15	0.04	0.34	0.32	0.06	0.328365672	0.830431848	0.049318204	0.541532517	0.643577877	0.736762829	0.864215081	0.247209945	0.078559102	0.195552366
594	FALSE	High	LLEMNVGCHEEKESDEDDGDK	[R].LLEMNVGCHEEKESDEDDGDK.[K]	1xOxidation [M4]; 1xMethylthio [C8]; 2xTMTpro [K12; K21]; 1xTMTpro [N-Term]; 1xPhospho [S14(100)]	1xOxidation [M4]; 1xMethylthio [C8]; 2xTMTpro [K12; K21]; 1xTMTpro [N-Term]; 1xPhospho [S14(100)]	0.000197899	5.34993e-05	1	1	2	TGGT1_219150	TGGT1_219150-t26_1-p1 [114-134]	TGGT1_219150-t26_1-p1 1xMethylthio [C121]; 1xPhospho [S127(100)]	TGGT1_219150-t26_1-p1 1xMethylthio [C121]; 1xPhospho [S127(100)]	transcript=TGGT1_219150-t26_1 | gene=TGGT1_219150 | organism=Toxoplasma_gondii_GT1 | gene_product=ZZ-type domain-containing protein [Source:UniProtKB/TrEMBL;Acc:S7WAE6] | transcript_product=zinc finger, zz type domain-containing protein | location=TGGT1_chrXII:1042433-1047423(-) | protein_length=843 | sequence_SO=chromosome | SO=protein_coding_gene | is_pseudo=false	1	3446.56191	21	1.073	1.264	1.226	0.925	0.992	1.169	1.134	1.058	1.135	0.989	0.1	0.34	0.29	-0.11	-0.01	0.23	0.18	0.08	0.18	-0.02	0.285265096	0.094856017	0.384452142	0.783803233	0.979927445	0.651691682	0.360483943	0.774741229	0.652849689	0.781958702
598	FALSE	High	LLEVANPMEEPGDLLSDEDEEENR	[R].LLEVANPMEEPGDLLSDEDEEENR.[I]	1xTMTpro [N-Term]; 1xPhospho [S16(100)]	1xTMTpro [N-Term]; 1xPhospho [S16(100)]	1.77097e-13	5.34993e-05	1	1	4	TGGT1_301390	TGGT1_301390-t26_1-p1 [235-258]	TGGT1_301390-t26_1-p1 1xPhospho [S250(100)]	TGGT1_301390-t26_1-p1 1xPhospho [S250(100)]	transcript=TGGT1_301390-t26_1 | gene=TGGT1_301390 | organism=Toxoplasma_gondii_GT1 | gene_product=Ribosome biogenesis protein BOP1 homolog [Source:UniProtKB/TrEMBL;Acc:S7UGJ2] | transcript_product=putative ribosome biogenesis protein BOP1 | location=TGGT1_chrIV:2318679-2327410(+) | protein_length=1052 | sequence_SO=chromosome | SO=protein_coding_gene | is_pseudo=false	0	3127.39855	24	0.908	0.783	0.902	1.115	1.012	0.872	1.005	1.231	0.959	0.793	-0.14	-0.35	-0.15	0.16	0.02	-0.2	0.01	0.3	-0.06	-0.34	0.66638245	0.290125835	0.520379506	0.426333526	0.902361695	0.156245007	0.983465415	0.447925412	0.342152847	0.364621447
599	FALSE	High	LLEVANPMEEPGDLLSDEDEEENR	[R].LLEVANPMEEPGDLLSDEDEEENR.[I]	1xOxidation [M8]; 1xTMTpro [N-Term]; 1xPhospho [S16(100)]	1xOxidation [M8]; 1xTMTpro [N-Term]; 1xPhospho [S16(100)]	2.71174e-12	5.34993e-05	1	1	5	TGGT1_301390	TGGT1_301390-t26_1-p1 [235-258]	TGGT1_301390-t26_1-p1 1xPhospho [S250(100)]	TGGT1_301390-t26_1-p1 1xPhospho [S250(100)]	transcript=TGGT1_301390-t26_1 | gene=TGGT1_301390 | organism=Toxoplasma_gondii_GT1 | gene_product=Ribosome biogenesis protein BOP1 homolog [Source:UniProtKB/TrEMBL;Acc:S7UGJ2] | transcript_product=putative ribosome biogenesis protein BOP1 | location=TGGT1_chrIV:2318679-2327410(+) | protein_length=1052 | sequence_SO=chromosome | SO=protein_coding_gene | is_pseudo=false	0	3143.39347	24	1.051	1.141	1.045	0.883	0.928	1.007	0.923	0.928	1.013	0.833	0.07	0.19	0.06	-0.18	-0.11	0.01	-0.12	-0.11	0.02	-0.26	0.316241728	0.446784912	0.810387894	0.06875708	0.317548863	0.963957236	0.644276612	0.480471301	0.166591068	0.019895578
602	FALSE	High	LLGALPQTSSTPISDDEMAFAR	[K].LLGALPQTSSTPISDDEMAFAR.[A]	1xTMTpro [N-Term]; 1xPhospho [S14(100)]	1xTMTpro [N-Term]; 1xPhospho [T8(0); S9(0); S10(0); T11(0); S14(100)]	2.00005e-07	5.34993e-05	1	1	1	TGGT1_242260	TGGT1_242260-t26_1-p1 [1190-1211]	TGGT1_242260-t26_1-p1 1xPhospho [T1197(0); S1198(0); S1199(0); T1200(0); S1203(100)]	TGGT1_242260-t26_1-p1 1xPhospho [S1203(100)]	transcript=TGGT1_242260-t26_1 | gene=TGGT1_242260 | organism=Toxoplasma_gondii_GT1 | gene_product=hypothetical protein | transcript_product=hypothetical protein | location=TGGT1_chrVI:1834193-1843235(-) | protein_length=2788 | sequence_SO=chromosome | SO=protein_coding_gene | is_pseudo=false	0	2704.32241	22	1.237	0.896	0.895	0.853	1.055	0.765	0.764	1.046	0.684	0.797	0.31	-0.16	-0.16	-0.23	0.08	-0.39	-0.39	0.07	-0.55	-0.33	0.201942542	0.634023748	0.174939028	0.615936093	0.886816808	0.623523819	0.490671058	0.895833618	0.26797156	0.01303683
605	FALSE	High	LHLAETATDVEK	[R].LHLAETATDVEK.[R]	1xTMTpro [K12]; 1xTMTpro [N-Term]; 1xPhospho [T]	1xTMTpro [K12]; 1xTMTpro [N-Term]; 1xPhospho [T6(50); T8(50)]	1.42848e-06	5.34993e-05	1	1	2	TGGT1_238380	TGGT1_238380-t26_1-p1 [472-483]			transcript=TGGT1_238380-t26_1 | gene=TGGT1_238380 | organism=Toxoplasma_gondii_GT1 | gene_product=hypothetical protein | transcript_product=hypothetical protein | location=TGGT1_chrVI:171173-176739(+) | protein_length=880 | sequence_SO=chromosome | SO=protein_coding_gene | is_pseudo=false	0	2015.07059	12	1.032	0.932	1.079	1.01	1.043	0.941	1.09	0.862	0.889	1.167	0.05	-0.1	0.11	0.01	0.06	-0.09	0.12	-0.21	-0.17	0.22	0.771141598	0.11856358	0.130019845	0.943681397	0.396322962	0.716664501	0.62741935	0.099821967	0.199135466	0.064545101
606	FALSE	High	LHGVQAPAADAGASPPETGQFR	[R].LHGVQAPAADAGASPPETGQFR.[A]	1xTMTpro [N-Term]; 1xPhospho [S14(100)]	1xTMTpro [N-Term]; 1xPhospho [S14(100); T18(0)]	6.30512e-16	5.34993e-05	1	1	6	TGGT1_245580	TGGT1_245580-t26_1-p1 [271-292]	TGGT1_245580-t26_1-p1 1xPhospho [S284(100); T288(0)]	TGGT1_245580-t26_1-p1 1xPhospho [S284(100)]	transcript=TGGT1_245580-t26_1 | gene=TGGT1_245580 | organism=Toxoplasma_gondii_GT1 | gene_product=Protein kinase domain-containing protein [Source:UniProtKB/TrEMBL;Acc:S7V1A4] | transcript_product=hypothetical protein | location=TGGT1_chrXII:2332712-2345516(+) | protein_length=2313 | sequence_SO=chromosome | SO=protein_coding_gene | is_pseudo=false	0	2561.24688	22	1.079	1.001	0.986	1.14	1.23	1.141	1.124	1.151	1.265	1.042	0.11	0	-0.02	0.19	0.3	0.19	0.17	0.2	0.34	0.06	0.111218706	0.946249223	0.725678612	0.465646736	0.295932476	0.435780961	0.407768994	0.144983582	0.092381194	0.729034963
607	FALSE	High	LHGSDGEDAEPNASIER	[R].LHGSDGEDAEPNASIER.[D]	1xTMTpro [N-Term]; 1xPhospho [S4(100)]	1xTMTpro [N-Term]; 1xPhospho [S4(100); S14(0)]	5.70954e-14	5.34993e-05	1	1	4	TGGT1_319590	TGGT1_319590-t26_1-p1 [444-460]	TGGT1_319590-t26_1-p1 1xPhospho [S447(100); S457(0)]	TGGT1_319590-t26_1-p1 1xPhospho [S447(100)]	transcript=TGGT1_319590-t26_1 | gene=TGGT1_319590 | organism=Toxoplasma_gondii_GT1 | gene_product=hypothetical protein | transcript_product=hypothetical protein | location=TGGT1_chrIV:812761-827120(+) | protein_length=2612 | sequence_SO=chromosome | SO=protein_coding_gene | is_pseudo=false	0	2180.97804	17	0.916	0.785	0.962	1.039	0.951	0.816	0.999	1.017	0.923	0.925	-0.13	-0.35	-0.06	0.05	-0.07	-0.29	0	0.02	-0.12	-0.11	0.609601534	0.000460016	0.844287564	0.796346826	0.131057845	0.325526077	0.980556488	0.718180245	0.163174461	0.15250777
608	FALSE	High	LHGFDPSPTAAPGTLGFEETGTPK	[R].LHGFDPSPTAAPGTLGFEETGTPK.[R]	1xTMTpro [K24]; 1xTMTpro [N-Term]; 1xPhospho [T22(100)]	1xTMTpro [K24]; 1xTMTpro [N-Term]; 1xPhospho [S7(0); T9(0); T14(0); T20(0); T22(100)]	2.03359e-10	5.34993e-05	1	1	1	TGGT1_214990	TGGT1_214990-t26_1-p1 [3245-3268]	TGGT1_214990-t26_1-p1 1xPhospho [S3251(0); T3253(0); T3258(0); T3264(0); T3266(100)]	TGGT1_214990-t26_1-p1 1xPhospho [T3266(100)]	transcript=TGGT1_214990-t26_1 | gene=TGGT1_214990 | organism=Toxoplasma_gondii_GT1 | gene_product=hypothetical protein | transcript_product=hypothetical protein | location=TGGT1_chrX:6550174-6562207(-) | protein_length=3441 | sequence_SO=chromosome | SO=protein_coding_gene | is_pseudo=false	0	3115.5633	24	1.179	0.992	0.988	1.018	1.2	1.01	1.005	1.154	1.288	1.061	0.24	-0.01	-0.02	0.03	0.26	0.01	0.01	0.21	0.37	0.09	0.290599977	0.851000152	0.780991303	0.878795412	0.484169455	0.895445954	0.941512944	0.721211494	0.313767368	0.54363572
614	FALSE	High	LGLQFPKPSETPQEPSPVSSR	[R].LGLQFPKPSETPQEPSPVSSR.[T]	1xTMTpro [K7]; 1xTMTpro [N-Term]; 1xPhospho [S19(99.7)]	1xTMTpro [K7]; 1xTMTpro [N-Term]; 1xPhospho [S9(0); T11(0); S16(0); S19(99.7); S20(0.3)]	5.78618e-09	5.34993e-05	1	1	2	TGGT1_236560	TGGT1_236560-t26_1-p1 [78-98]	TGGT1_236560-t26_1-p1 1xPhospho [S86(0); T88(0); S93(0); S96(99.7); S97(0.3)]	TGGT1_236560-t26_1-p1 1xPhospho [S96(99.7)]	transcript=TGGT1_236560-t26_1 | gene=TGGT1_236560 | organism=Toxoplasma_gondii_GT1 | gene_product=hypothetical protein | transcript_product=hypothetical protein | location=TGGT1_chrX:5312225-5319664(+) | protein_length=2479 | sequence_SO=chromosome | SO=protein_coding_gene | is_pseudo=false	0	2969.56291	21	0.714	0.719	0.783	1.014	0.723	0.729	0.793	0.606	0.582	0.734	-0.49	-0.48	-0.35	0.02	-0.47	-0.46	-0.33	-0.72	-0.78	-0.45	0.306375953	0.371456029	0.280411996	0.946993185	0.029023916	0.111900457	0.124572209	0.29708949	0.146656056	0.20134394
616	FALSE	High	IGLSDSDLLDFHSDDEMPVAPAAQCHR	[K].IGLSDSDLLDFHSDDEMPVAPAAQCHR.[S]	1xMethylthio [C25]; 1xTMTpro [N-Term]; 1xPhospho [S13(100)]	1xMethylthio [C25]; 1xTMTpro [N-Term]; 1xPhospho [S4(0); S6(0); S13(100)]	1.05788e-12	5.34993e-05	1	1	2	TGGT1_283510	TGGT1_283510-t26_1-p1 [24-50]	TGGT1_283510-t26_1-p1 1xMethylthio [C48]; 1xPhospho [S27(0); S29(0); S36(100)]	TGGT1_283510-t26_1-p1 1xMethylthio [C48]; 1xPhospho [S36(100)]	transcript=TGGT1_283510-t26_1 | gene=TGGT1_283510 | organism=Toxoplasma_gondii_GT1 | gene_product=hypothetical protein | transcript_product=hypothetical protein | location=TGGT1_chrV:2942804-2948041(+) | protein_length=314 | sequence_SO=chromosome | SO=protein_coding_gene | is_pseudo=false	0	3369.49103	27	0.879	0.853	0.736	1.336	1.175	1.14	0.983	1.212	0.817	1.035	-0.19	-0.23	-0.44	0.42	0.23	0.19	-0.02	0.28	-0.29	0.05	0.682847634	0.377198596	0.334170025	0.353419193	0.764510317	0.323194682	0.083170202	0.653198305	0.713184808	0.919792608
617	FALSE	High	IGLSDSDLLDFHSDDEMPVAPAAQCHR	[K].IGLSDSDLLDFHSDDEMPVAPAAQCHR.[S]	1xOxidation [M17]; 1xMethylthio [C25]; 1xTMTpro [N-Term]; 1xPhospho [S6(100)]	1xOxidation [M17]; 1xMethylthio [C25]; 1xTMTpro [N-Term]; 1xPhospho [S4(0); S6(100); S13(0)]	8.03706e-16	5.34993e-05	1	1	4	TGGT1_283510	TGGT1_283510-t26_1-p1 [24-50]	TGGT1_283510-t26_1-p1 1xMethylthio [C48]; 1xPhospho [S27(0); S29(100); S36(0)]	TGGT1_283510-t26_1-p1 1xMethylthio [C48]; 1xPhospho [S29(100)]	transcript=TGGT1_283510-t26_1 | gene=TGGT1_283510 | organism=Toxoplasma_gondii_GT1 | gene_product=hypothetical protein | transcript_product=hypothetical protein | location=TGGT1_chrV:2942804-2948041(+) | protein_length=314 | sequence_SO=chromosome | SO=protein_coding_gene | is_pseudo=false	0	3385.48594	27	0.802	0.924	0.894	1.037	0.832	0.959	0.927	0.906	0.967	0.902	-0.32	-0.11	-0.16	0.05	-0.27	-0.06	-0.11	-0.14	-0.05	-0.15	0.028805445	0.615427697	0.164341446	0.672670141	0.184979748	0.549782893	0.57183372	0.214839406	0.628403335	0.56242009
618	FALSE	High	IGLSDSDLLDFHSDDEMPVAPAAQCHR	[K].IGLSDSDLLDFHSDDEMPVAPAAQCHR.[S]	1xOxidation [M17]; 1xMethylthio [C25]; 1xTMTpro [N-Term]; 2xPhospho [S6(100); S13(100)]	1xOxidation [M17]; 1xMethylthio [C25]; 1xTMTpro [N-Term]; 2xPhospho [S4(0); S6(100); S13(100)]	9.05096e-14	5.34993e-05	1	1	1	TGGT1_283510	TGGT1_283510-t26_1-p1 [24-50]	TGGT1_283510-t26_1-p1 1xMethylthio [C48]; 2xPhospho [S27(0); S29(100); S36(100)]	TGGT1_283510-t26_1-p1 1xMethylthio [C48]; 2xPhospho [S29(100); S36(100)]	transcript=TGGT1_283510-t26_1 | gene=TGGT1_283510 | organism=Toxoplasma_gondii_GT1 | gene_product=hypothetical protein | transcript_product=hypothetical protein | location=TGGT1_chrV:2942804-2948041(+) | protein_length=314 | sequence_SO=chromosome | SO=protein_coding_gene | is_pseudo=false	0	3465.45228	27	1.135	0.998	0.808	0.984	1.117	0.982	0.795	0.921	0.894	1.026	0.18	0	-0.31	-0.02	0.16	-0.03	-0.33	-0.12	-0.16	0.04	0.323676935	0.99138569	0.241807336	0.867727272	0.588022219	0.947366889	0.025450084	0.849292453	0.718358985	0.931919492
620	FALSE	High	LGMHSLGMGGEGGGVDQAK	[R].LGMHSLGMGGEGGGVDQAK.[L]	1xTMTpro [K19]; 1xTMTpro [N-Term]; 1xPhospho [S5(100)]	1xTMTpro [K19]; 1xTMTpro [N-Term]; 1xPhospho [S5(100)]	0.000251374	5.34993e-05	1	1	1	TGGT1_268200	TGGT1_268200-t26_1-p1 [188-206]	TGGT1_268200-t26_1-p1 1xPhospho [S192(100)]	TGGT1_268200-t26_1-p1 1xPhospho [S192(100)]	transcript=TGGT1_268200-t26_1 | gene=TGGT1_268200 | organism=Toxoplasma_gondii_GT1 | gene_product=RNA recognition motif-containing protein [Source:UniProtKB/TrEMBL;Acc:A0A125YJ74] | transcript_product=RNA recognition motif-containing protein | location=TGGT1_chrVIII:6648500-6651532(+) | protein_length=648 | sequence_SO=chromosome | SO=protein_coding_gene | is_pseudo=false	0	2489.21735	19	1.006	0.951	1.054	0.922	0.928	0.877	0.972	0.94	0.813	0.757	0.01	-0.07	0.08	-0.12	-0.11	-0.19	-0.04	-0.09	-0.3	-0.4	0.989076134	0.911175327	0.943125272	0.899139421	0.703788642	0.53436083	0.792669382	0.210405303	0.027452873	0.110422189
622	FALSE	High	LGNSDESVEGR	[R].LGNSDESVEGR.[G]	1xTMTpro [N-Term]; 1xPhospho [S7(100)]	1xTMTpro [N-Term]; 1xPhospho [S4(0); S7(100)]	0.000438462	5.34993e-05	1	1	3	TGGT1_270220	TGGT1_270220-t26_1-p1 [720-730]	TGGT1_270220-t26_1-p1 1xPhospho [S723(0); S726(100)]	TGGT1_270220-t26_1-p1 1xPhospho [S726(100)]	transcript=TGGT1_270220-t26_1 | gene=TGGT1_270220 | organism=Toxoplasma_gondii_GT1 | gene_product=hypothetical protein | transcript_product=hypothetical protein | location=TGGT1_chrVIII:5324535-5328853(+) | protein_length=1296 | sequence_SO=chromosome | SO=protein_coding_gene | is_pseudo=false	0	1546.70695	11	0.913	0.919	0.904	1.19	1.086	1.093	1.076	1.062	1.063	0.977	-0.13	-0.12	-0.15	0.25	0.12	0.13	0.11	0.09	0.09	-0.03	0.214826797	0.462900213	0.327636662	0.530755295	0.77507836	0.583606967	0.682989737	0.762212996	0.800401144	0.819557312
623	FALSE	High	LGPLTGPRPPPPVGEAAPAEAPSPSPR	[R].LGPLTGPRPPPPVGEAAPAEAPSPSPR.[S]	1xTMTpro [N-Term]; 1xPhospho [S25(100)]	1xTMTpro [N-Term]; 1xPhospho [T5(0); S23(0); S25(100)]	7.58033e-09	5.34993e-05	1	1	5	TGGT1_292020	TGGT1_292020-t26_1-p1 [7384-7410]	TGGT1_292020-t26_1-p1 1xPhospho [T7388(0); S7406(0); S7408(100)]	TGGT1_292020-t26_1-p1 1xPhospho [S7408(100)]	transcript=TGGT1_292020-t26_1 | gene=TGGT1_292020 | organism=Toxoplasma_gondii_GT1 | gene_product=GCC2 and GCC3 domain-containing protein [Source:UniProtKB/TrEMBL;Acc:S7UNY5] | transcript_product=GCC2 and GCC3 domain-containing protein | location=TGGT1_chrIX:4285927-4313392(+) | protein_length=7440 | sequence_SO=chromosome | SO=protein_coding_gene | is_pseudo=false	0	2999.56749	27	0.824	0.621	0.499	1.047	0.863	0.651	0.523	0.728	0.553	0.57	-0.28	-0.69	-1	0.07	-0.21	-0.62	-0.93	-0.46	-0.85	-0.81	0.252937008	0.176005675	0.130668249	0.643302545	0.516922529	0.287955579	0.069231886	0.192648752	0.14959916	0.143180142
625	FALSE	High	LGQAPASPPFGSSSPFSSSACTAR	[R].LGQAPASPPFGSSSPFSSSACTAR.[S]	1xMethylthio [C21]; 1xTMTpro [N-Term]; 1xPhospho [S7(100)]	1xMethylthio [C21]; 1xTMTpro [N-Term]; 1xPhospho [S7(100); S12(0); S13(0); S14(0); S17(0); S18(0); S19(0); T22(0)]	4.18538e-11	5.34993e-05	1	1	1	TGGT1_309250	TGGT1_309250-t26_1-p1 [2246-2269]	TGGT1_309250-t26_1-p1 1xMethylthio [C2266]; 1xPhospho [S2252(100); S2257(0); S2258(0); S2259(0); S2262(0); S2263(0); S2264(0); T2267(0)]	TGGT1_309250-t26_1-p1 1xMethylthio [C2266]; 1xPhospho [S2252(100)]	transcript=TGGT1_309250-t26_1 | gene=TGGT1_309250 | organism=Toxoplasma_gondii_GT1 | gene_product=hypothetical protein | transcript_product=hypothetical protein | location=TGGT1_chrXI:547054-561278(-) | protein_length=3801 | sequence_SO=chromosome | SO=protein_coding_gene | is_pseudo=false	0	2740.24312	24	0.88	0.892	1.089	0.9	0.792	0.803	0.981	0.885	0.823	0.912	-0.18	-0.16	0.12	-0.15	-0.34	-0.32	-0.03	-0.18	-0.28	-0.13	0.404121795	0.000740783	0.633439216	0.21395467	0.154238013	0.105876851	0.872272784	0.470913469	0.260671853	0.64395795
628	FALSE	High	LGQGGSASLANINAR	[R].LGQGGSASLANINAR.[H]	1xTMTpro [N-Term]; 1xPhospho [S6(100)]	1xTMTpro [N-Term]; 1xPhospho [S6(100); S8(0)]	4.98626e-07	5.34993e-05	1	1	1	TGGT1_253700	TGGT1_253700-t26_1-p1 [807-821]	TGGT1_253700-t26_1-p1 1xPhospho [S812(100); S814(0)]	TGGT1_253700-t26_1-p1 1xPhospho [S812(100)]	transcript=TGGT1_253700-t26_1 | gene=TGGT1_253700 | organism=Toxoplasma_gondii_GT1 | gene_product=MFS domain-containing protein [Source:UniProtKB/TrEMBL;Acc:S7UMU8] | transcript_product=transporter, major facilitator family protein | location=TGGT1_chrIII:1085722-1092339(-) | protein_length=1302 | sequence_SO=chromosome | SO=protein_coding_gene | is_pseudo=false	0	1812.92884	15	1.256	1.395	1.168	1.006	1.264	1.403	1.174	1.432	1.405	1.652	0.33	0.48	0.22	0.01	0.34	0.49	0.23	0.52	0.49	0.72	0.128317643	0.157177911	0.313266158	0.959674296	0.122884037	0.016078371	0.036815521	0.160999131	0.305607362	0.033734727
630	FALSE	High	LGRPGDSPGYYVEAK	[R].LGRPGDSPGYYVEAK.[Q]	1xTMTpro [K15]; 1xTMTpro [N-Term]; 1xPhospho [S7(100)]	1xTMTpro [K15]; 1xTMTpro [N-Term]; 1xPhospho [S7(100); Y10(0); Y11(0)]	1.20901e-06	5.34993e-05	1	1	3	TGGT1_200360	TGGT1_200360-t26_1-p1 [66-80]	TGGT1_200360-t26_1-p1 1xPhospho [S72(100); Y75(0); Y76(0)]	TGGT1_200360-t26_1-p1 1xPhospho [S72(100)]	transcript=TGGT1_200360-t26_1 | gene=TGGT1_200360 | organism=Toxoplasma_gondii_GT1 | gene_product=hypothetical protein | transcript_product=hypothetical protein | location=TGGT1_chrVIII:6800991-6801551(+) | protein_length=186 | sequence_SO=chromosome | SO=protein_coding_gene | is_pseudo=false	0	2297.18227	15	1.084	1.093	0.96	0.928	1.006	1.014	0.891	1.021	0.909	0.955	0.12	0.13	-0.06	-0.11	0.01	0.02	-0.17	0.03	-0.14	-0.07	0.647722619	0.417641684	0.709386305	0.733023085	0.898813439	0.961740112	0.400408285	0.790447478	0.255620228	0.450092099
633	FALSE	High	LGSDDEQEQGR	[R].LGSDDEQEQGR.[R]	1xTMTpro [N-Term]; 1xPhospho [S3(100)]	1xTMTpro [N-Term]; 1xPhospho [S3(100)]	0.000117668	5.34993e-05	1	1	2	TGGT1_283702	TGGT1_283702-t26_1-p1 [4245-4255]	TGGT1_283702-t26_1-p1 1xPhospho [S4247(100)]	TGGT1_283702-t26_1-p1 1xPhospho [S4247(100)]	transcript=TGGT1_283702-t26_1 | gene=TGGT1_283702 | organism=Toxoplasma_gondii_GT1 | gene_product=FATC domain-containing protein [Source:UniProtKB/TrEMBL;Acc:S7UNR4] | transcript_product=FATC domain-containing protein | location=TGGT1_chrV:2863125-2896594(-) | protein_length=6012 | sequence_SO=chromosome | SO=protein_coding_gene | is_pseudo=false	0	1617.70768	11	0.984	0.873	0.872	1.027	1.011	0.897	0.896	1.139	0.794	1.18	-0.02	-0.2	-0.2	0.04	0.02	-0.16	-0.16	0.19	-0.33	0.24	0.919576548	0.464656082	0.447355911	0.498998941	0.952274984	0.455523485	0.433388479	0.121804213	0.482453457	0.089316222
634	FALSE	High	LGSDEPTEGSR	[R].LGSDEPTEGSR.[E]	1xTMTpro [N-Term]; 1xPhospho [S3(100)]	1xTMTpro [N-Term]; 1xPhospho [S3(100); T7(0); S10(0)]	0.000110464	5.34993e-05	1	1	1	TGGT1_218580	TGGT1_218580-t26_1-p1 [2472-2482]	TGGT1_218580-t26_1-p1 1xPhospho [S2474(100); T2478(0); S2481(0)]	TGGT1_218580-t26_1-p1 1xPhospho [S2474(100)]	transcript=TGGT1_218580-t26_1 | gene=TGGT1_218580 | organism=Toxoplasma_gondii_GT1 | gene_product=SpoU_methylase domain-containing protein [Source:UniProtKB/TrEMBL;Acc:S7V1D0] | transcript_product=RNA methyltransferase, TrmH family protein | location=TGGT1_chrXII:1343203-1357999(+) | protein_length=2905 | sequence_SO=chromosome | SO=protein_coding_gene | is_pseudo=false	0	1531.69605	11	0.928	0.861	0.936	1.09	1.012	0.939	1.02	0.925	0.957	1.099	-0.11	-0.22	-0.1	0.12	0.02	-0.09	0.03	-0.11	-0.06	0.14	0.673548035	0.43578998	0.559150058	0.392678278	0.896349463	0.487660616	0.469236157	0.593902048	0.08201588	0.47998859
637	FALSE	High	LGGSSDGLPAGGAQPGVSTPAPLNR	[R].LGGSSDGLPAGGAQPGVSTPAPLNR.[G]	1xTMTpro [N-Term]; 1xPhospho [S4(99.5)]	1xTMTpro [N-Term]; 1xPhospho [S4(99.5); S5(0.5); S18(0); T19(0)]	2.73429e-08	5.34993e-05	1	1	3	TGGT1_247648	TGGT1_247648-t26_1-p1 [63-87]	TGGT1_247648-t26_1-p1 1xPhospho [S66(99.5); S67(0.5); S80(0); T81(0)]	TGGT1_247648-t26_1-p1 1xPhospho [S66(99.5)]	transcript=TGGT1_247648-t26_1 | gene=TGGT1_247648 | organism=Toxoplasma_gondii_GT1 | gene_product=Trafficking protein particle complex subunit [Source:UniProtKB/TrEMBL;Acc:S7V133] | transcript_product=Sybindin family protein | location=TGGT1_chrXII:3388042-3389431(+) | protein_length=246 | sequence_SO=chromosome | SO=protein_coding_gene | is_pseudo=false	0	2660.33642	25	1.011	1.025	0.974	0.899	0.908	0.922	0.876	0.878	0.761	0.773	0.02	0.04	-0.04	-0.15	-0.14	-0.12	-0.19	-0.19	-0.39	-0.37	0.943896579	0.804602939	0.842483808	0.667180599	0.385019781	0.583300417	0.352607074	0.171489533	0.101741338	0.088574644
640	FALSE	High	LGDKGDDESDEEHER	[R].LGDKGDDESDEEHER.[R]	1xTMTpro [K4]; 1xTMTpro [N-Term]; 1xPhospho [S9(100)]	1xTMTpro [K4]; 1xTMTpro [N-Term]; 1xPhospho [S9(100)]	5.83233e-09	5.34993e-05	1	1	20	TGGT1_316900	TGGT1_316900-t26_1-p1 [82-96]	TGGT1_316900-t26_1-p1 1xPhospho [S90(100)]	TGGT1_316900-t26_1-p1 1xPhospho [S90(100)]	transcript=TGGT1_316900-t26_1 | gene=TGGT1_316900 | organism=Toxoplasma_gondii_GT1 | gene_product=Sas10 domain-containing protein [Source:UniProtKB/TrEMBL;Acc:S7UL53] | transcript_product=Sas10 C-terminal domain-containing protein | location=TGGT1_chrXI:5539468-5546574(-) | protein_length=800 | sequence_SO=chromosome | SO=protein_coding_gene | is_pseudo=false	1	2419.09061	15	0.96	0.898	0.943	0.93	0.892	0.835	0.877	0.891	0.839	0.886	-0.06	-0.16	-0.08	-0.11	-0.16	-0.26	-0.19	-0.17	-0.25	-0.17	0.563025186	0.377003478	0.377269517	0.253792469	0.393098285	0.330418473	0.312183599	0.061595255	0.28728623	0.408753381
641	FALSE	High	LGDKGDDESDEEHERR	[R].LGDKGDDESDEEHERR.[L]	1xTMTpro [K4]; 1xTMTpro [N-Term]; 1xPhospho [S9(100)]	1xTMTpro [K4]; 1xTMTpro [N-Term]; 1xPhospho [S9(100)]	1.42367e-05	5.34993e-05	1	1	8	TGGT1_316900	TGGT1_316900-t26_1-p1 [82-97]	TGGT1_316900-t26_1-p1 1xPhospho [S90(100)]	TGGT1_316900-t26_1-p1 1xPhospho [S90(100)]	transcript=TGGT1_316900-t26_1 | gene=TGGT1_316900 | organism=Toxoplasma_gondii_GT1 | gene_product=Sas10 domain-containing protein [Source:UniProtKB/TrEMBL;Acc:S7UL53] | transcript_product=Sas10 C-terminal domain-containing protein | location=TGGT1_chrXI:5539468-5546574(-) | protein_length=800 | sequence_SO=chromosome | SO=protein_coding_gene | is_pseudo=false	2	2575.19172	16	0.887	0.829	0.837	1.139	1.01	0.944	0.953	0.875	0.927	1.139	-0.17	-0.27	-0.26	0.19	0.01	-0.08	-0.07	-0.19	-0.11	0.19	0.26683392	0.419866125	0.597514528	0.801168223	0.986739326	0.858657126	0.811686694	0.632772701	0.77958345	0.626992582
642	FALSE	High	LGDLSSQVGWSHGDLVAR	[R].LGDLSSQVGWSHGDLVAR.[L]	1xTMTpro [N-Term]; 1xPhospho [S6(100)]	1xTMTpro [N-Term]; 1xPhospho [S5(0); S6(100); S11(0)]	2.08039e-11	5.34993e-05	1	1	1	TGGT1_292130	TGGT1_292130-t26_1-p1 [221-238]	TGGT1_292130-t26_1-p1 1xPhospho [S225(0); S226(100); S231(0)]	TGGT1_292130-t26_1-p1 1xPhospho [S226(100)]	transcript=TGGT1_292130-t26_1 | gene=TGGT1_292130 | organism=Toxoplasma_gondii_GT1 | gene_product=Ribosomal protein RPL13A [Source:UniProtKB/TrEMBL;Acc:A0A125YU05] | transcript_product=ribosomal protein RPL13A | location=TGGT1_chrIX:4373947-4376715(-) | protein_length=286 | sequence_SO=chromosome | SO=protein_coding_gene | is_pseudo=false	0	2281.12973	18	0.802	0.805	0.851	1.197	0.96	0.964	1.019	0.755	0.941	0.799	-0.32	-0.31	-0.23	0.26	-0.06	-0.05	0.03	-0.41	-0.09	-0.32	0.359966077	0.399625607	0.141486409	0.448112808	0.912040346	0.079540501	0.898922986	0.300028971	0.514096069	0.091930019
645	FALSE	High	LGDRTSDEGSDEER	[K].LGDRTSDEGSDEER.[V]	1xTMTpro [N-Term]; 2xPhospho [S6(100); S10(100)]	1xTMTpro [N-Term]; 2xPhospho [T5(0); S6(100); S10(100)]	0.000146751	5.34993e-05	1	1	2	TGGT1_313990	TGGT1_313990-t26_1-p1 [1189-1202]	TGGT1_313990-t26_1-p1 2xPhospho [T1193(0); S1194(100); S1198(100)]	TGGT1_313990-t26_1-p1 2xPhospho [S1194(100); S1198(100)]	transcript=TGGT1_313990-t26_1 | gene=TGGT1_313990 | organism=Toxoplasma_gondii_GT1 | gene_product=CBF domain-containing protein [Source:UniProtKB/TrEMBL;Acc:S7W9B0] | transcript_product=CBF/Mak21 family protein | location=TGGT1_chrXI:3822824-3831741(+) | protein_length=1361 | sequence_SO=chromosome | SO=protein_coding_gene | is_pseudo=false	1	2029.80721	14	0.935	1.182	1.244	0.899	0.841	1.062	1.119	0.859	0.808	1.034	-0.1	0.24	0.32	-0.15	-0.25	0.09	0.16	-0.22	-0.31	0.05	0.813855704	0.301420859	0.101981185	0.620794755	0.226888018	0.553459906	0.527134859	0.030826694	0.185561212	0.040335037
646	FALSE	High	LGDSSCCFPSSPVSR	[R].LGDSSCCFPSSPVSR.[G]	2xMethylthio [C6; C7]; 1xTMTpro [N-Term]; 1xPhospho [S11(100)]	2xMethylthio [C6; C7]; 1xTMTpro [N-Term]; 1xPhospho [S4(0); S5(0); S10(0); S11(100); S14(0)]	2.04388e-09	5.34993e-05	1	1	1	TGGT1_231070	TGGT1_231070-t26_1-p1 [308-322]	TGGT1_231070-t26_1-p1 2xMethylthio [C313; C314]; 1xPhospho [S311(0); S312(0); S317(0); S318(100); S321(0)]	TGGT1_231070-t26_1-p1 2xMethylthio [C313; C314]; 1xPhospho [S318(100)]	transcript=TGGT1_231070-t26_1 | gene=TGGT1_231070 | organism=Toxoplasma_gondii_GT1 | gene_product=Protein kinase domain-containing protein [Source:UniProtKB/TrEMBL;Acc:S7WIG3] | transcript_product=protein kinase | location=TGGT1_chrVIII:1218431-1222387(+) | protein_length=1318 | sequence_SO=chromosome | SO=protein_coding_gene | is_pseudo=false	0	2017.82121	15	0.937	0.971	0.831	1.188	1.113	1.154	0.988	1.021	0.893	0.962	-0.09	-0.04	-0.27	0.25	0.15	0.21	-0.02	0.03	-0.16	-0.06	0.830078983	0.319955786	0.487642096	0.555331004	0.198845299	0.635214096	0.728568537	0.944844301	0.295994321	0.750675101
649	FALSE	High	IGDTEHSADDDDDNRSEFSLDGGAFGK	[K].IGDTEHSADDDDDNRSEFSLDGGAFGK.[Q]	1xTMTpro [K27]; 1xTMTpro [N-Term]; 2xPhospho [S16(100); S19(100)]	1xTMTpro [K27]; 1xTMTpro [N-Term]; 2xPhospho [T4(0); S7(0); S16(100); S19(100)]	2.80604e-06	5.34993e-05	1	1	3	TGGT1_280800	TGGT1_280800-t26_1-p1 [922-948]	TGGT1_280800-t26_1-p1 2xPhospho [T925(0); S928(0); S937(100); S940(100)]	TGGT1_280800-t26_1-p1 2xPhospho [S937(100); S940(100)]	transcript=TGGT1_280800-t26_1 | gene=TGGT1_280800 | organism=Toxoplasma_gondii_GT1 | gene_product=SWI2/SNF2 SRCAP/Ino80 [Source:UniProtKB/TrEMBL;Acc:S7W9I8] | transcript_product=SWI2/SNF2 SRCAP/Ino80 | location=TGGT1_chrVIIa:44179-60341(-) | protein_length=2894 | sequence_SO=chromosome | SO=protein_coding_gene | is_pseudo=false	1	3638.5453	27	0.878	0.962	1.052	1.029	0.903	0.99	1.082	0.962	0.941	0.771	-0.19	-0.06	0.07	0.04	-0.15	-0.01	0.11	-0.06	-0.09	-0.38	0.626800136	0.698766017	0.618820148	0.787795067	0.7767212	0.377818443	0.068994482	0.589630772	0.24771223	0.296469187
651	FALSE	High	IGEEHTEGEKEETEQADGDR	[R].IGEEHTEGEKEETEQADGDR.[K]	1xTMTpro [K10]; 1xTMTpro [N-Term]; 1xPhospho [T6(100)]	1xTMTpro [K10]; 1xTMTpro [N-Term]; 1xPhospho [T6(100); T13(0)]	1.58853e-07	5.34993e-05	1	1	2	TGGT1_221200A	TGGT1_221200A-t26_1-p1 [1337-1356]	TGGT1_221200A-t26_1-p1 1xPhospho [T1342(100); T1349(0)]	TGGT1_221200A-t26_1-p1 1xPhospho [T1342(100)]	transcript=TGGT1_221200A-t26_1 | gene=TGGT1_221200A | organism=Toxoplasma_gondii_GT1 | gene_product=CW-type Zinc Finger protein [Source:UniProtKB/TrEMBL;Acc:S7ULE9] | transcript_product=CW-type Zinc Finger protein | location=TGGT1_chrII:107067-114345(-) | protein_length=1525 | sequence_SO=chromosome | SO=protein_coding_gene | is_pseudo=false	1	2947.34499	20	0.949	0.913	0.769	1.343	1.274	1.226	1.032	1.338	1.044	1.165	-0.08	-0.13	-0.38	0.43	0.35	0.29	0.05	0.42	0.06	0.22	0.512716524	0.408037649	0.623102217	0.597141592	0.612269976	0.651352704	0.207755032	0.465439148	0.552474107	0.209718331
652	FALSE	High	LGEKPQAGGDGETAEGAEESGSDDEATTK	[K].LGEKPQAGGDGETAEGAEESGSDDEATTK.[T]	2xTMTpro [K4; K29]; 1xTMTpro [N-Term]; 2xPhospho [S20(100); S22(100)]	2xTMTpro [K4; K29]; 1xTMTpro [N-Term]; 2xPhospho [T13(0); S20(100); S22(100); T27(0); T28(0)]	6.73608e-08	5.34993e-05	1	1	3	TGGT1_243240	TGGT1_243240-t26_1-p1 [91-119]	TGGT1_243240-t26_1-p1 2xPhospho [T103(0); S110(100); S112(100); T117(0); T118(0)]	TGGT1_243240-t26_1-p1 2xPhospho [S110(100); S112(100)]	transcript=TGGT1_243240-t26_1 | gene=TGGT1_243240 | organism=Toxoplasma_gondii_GT1 | gene_product=WD_REPEATS_REGION domain-containing protein [Source:UniProtKB/TrEMBL;Acc:S7W7C9] | transcript_product=WD domain, G-beta repeat-containing protein | location=TGGT1_chrVI:2373989-2380246(+) | protein_length=487 | sequence_SO=chromosome | SO=protein_coding_gene | is_pseudo=false	0	3908.77799	29	1.139	0.832	0.834	1.09	1.242	0.907	0.909	0.967	0.777	1.117	0.19	-0.26	-0.26	0.12	0.31	-0.14	-0.14	-0.05	-0.36	0.16	0.234609594	0.214985251	0.192759141	0.860673803	0.635574733	0.812849679	0.820553258	0.899277299	0.674433307	0.764954198
654	FALSE	High	LGEQDSGMEQTR	[K].LGEQDSGMEQTR.[Q]	1xTMTpro [N-Term]; 1xPhospho [S6(100)]	1xTMTpro [N-Term]; 1xPhospho [S6(100); T11(0)]	0.000268657	5.34993e-05	1	1	1	TGGT1_227780	TGGT1_227780-t26_1-p1 [2454-2465]	TGGT1_227780-t26_1-p1 1xPhospho [S2459(100); T2464(0)]	TGGT1_227780-t26_1-p1 1xPhospho [S2459(100)]	transcript=TGGT1_227780-t26_1 | gene=TGGT1_227780 | organism=Toxoplasma_gondii_GT1 | gene_product=hypothetical protein | transcript_product=hypothetical protein | location=TGGT1_chrX:740833-765087(+) | protein_length=3657 | sequence_SO=chromosome | SO=protein_coding_gene | is_pseudo=false	0	1734.7689	12	1.253	0.869	1.168	1.105	1.385	0.961	1.291	1.43	1.42	0.883	0.33	-0.2	0.22	0.14	0.47	-0.06	0.37	0.52	0.51	-0.18	0.258273967	0.033140892	0.53298806	0.260703032	0.259021749	0.575687393	0.446494698	0.034097159	0.441708646	0.664883772
656	FALSE	High	LGEVSLWNADVSSPPKK	[K].LGEVSLWNADVSSPPKK.[D]	2xTMTpro [K16; K17]; 1xTMTpro [N-Term]; 1xPhospho [S]	2xTMTpro [K16; K17]; 1xTMTpro [N-Term]; 1xPhospho [S5(0); S12(50); S13(50)]	1.5413e-05	5.34993e-05	1	1	1	TGGT1_309220	TGGT1_309220-t26_1-p1 [464-480]			transcript=TGGT1_309220-t26_1 | gene=TGGT1_309220 | organism=Toxoplasma_gondii_GT1 | gene_product=Arf-GAP domain-containing protein [Source:UniProtKB/TrEMBL;Acc:S7W7Q4] | transcript_product=GTPase activating protein for Arf protein | location=TGGT1_chrXI:525668-532349(-) | protein_length=557 | sequence_SO=chromosome | SO=protein_coding_gene | is_pseudo=false	1	2819.55246	17	1.18	1.262	0.949	0.879	1.037	1.109	0.834	1.013	0.94	0.757	0.24	0.34	-0.08	-0.19	0.05	0.15	-0.26	0.02	-0.09	-0.4	0.56680943	0.548152946	0.769478356	0.007950283	0.887594284	0.766789338	0.417937232	0.956429267	0.824984029	0.12481242
658	FALSE	High	LGFSSTEEIDKR	[K].LGFSSTEEIDKR.[I]	1xTMTpro [K11]; 1xTMTpro [N-Term]; 1xPhospho [S/T]	1xTMTpro [K11]; 1xTMTpro [N-Term]; 1xPhospho [S4(49.9); S5(49.9); T6(0.2)]	0.000412166	5.34993e-05	1	1	3	TGGT1_232440	TGGT1_232440-t26_1-p1 [119-130]			transcript=TGGT1_232440-t26_1 | gene=TGGT1_232440 | organism=Toxoplasma_gondii_GT1 | gene_product=Brf1p family coiled coil protein [Source:UniProtKB/TrEMBL;Acc:A0A125YMJ3] | transcript_product=Brf1p family coiled coil protein | location=TGGT1_chrVIII:2091405-2096025(+) | protein_length=468 | sequence_SO=chromosome | SO=protein_coding_gene | is_pseudo=false	1	2070.07641	12	1.047	1.029	1.694	1.341	1.403	1.38	2.272	1.099	1.236	2.189	0.07	0.04	0.76	0.42	0.49	0.46	1.18	0.14	0.31	1.13	0.458994901	0.565777463	0.224308646	0.349519659	0.248704864	0.374296874	0.011094433	0.441998865	0.071984255	0.01453913
659	FALSE	High	LGGEETPHR	[K].LGGEETPHR.[L]	1xTMTpro [N-Term]; 1xPhospho [T6(100)]	1xTMTpro [N-Term]; 1xPhospho [T6(100)]	9.17415e-05	5.34993e-05	1	1	3	TGGT1_201670	TGGT1_201670-t26_1-p1 [249-257]	TGGT1_201670-t26_1-p1 1xPhospho [T254(100)]	TGGT1_201670-t26_1-p1 1xPhospho [T254(100)]	transcript=TGGT1_201670-t26_1 | gene=TGGT1_201670 | organism=Toxoplasma_gondii_GT1 | gene_product=J domain-containing protein [Source:UniProtKB/TrEMBL;Acc:S7UVY3] | transcript_product=DnaJ domain-containing protein | location=TGGT1_chrVIIa:3765039-3767855(+) | protein_length=938 | sequence_SO=chromosome | SO=protein_coding_gene | is_pseudo=false	0	1379.66396	9	0.971	1.021	0.987	0.991	0.963	1.012	0.978	0.933	0.812	0.747	-0.04	0.03	-0.02	-0.01	-0.05	0.02	-0.03	-0.1	-0.3	-0.42	0.528871705	0.57851783	0.481695315	0.887258227	0.721171382	0.697918569	0.650617179	0.304977432	0.260852574	0.137973344
661	FALSE	High	LGGESEHR	[R].LGGESEHR.[S]	1xTMTpro [N-Term]; 1xPhospho [S5(100)]	1xTMTpro [N-Term]; 1xPhospho [S5(100)]	0.000322736	5.34993e-05	1	1	2	TGGT1_244210	TGGT1_244210-t26_1-p1 [669-676]	TGGT1_244210-t26_1-p1 1xPhospho [S673(100)]	TGGT1_244210-t26_1-p1 1xPhospho [S673(100)]	transcript=TGGT1_244210-t26_1 | gene=TGGT1_244210 | organism=Toxoplasma_gondii_GT1 | gene_product=Plus3 domain-containing protein [Source:UniProtKB/TrEMBL;Acc:S7UG02] | transcript_product=RNA polymerase-associated protein RTF1 | location=TGGT1_chrVI:3033644-3040121(-) | protein_length=783 | sequence_SO=chromosome | SO=protein_coding_gene | is_pseudo=false	0	1268.59555	8	0.979	0.967	1.164	1.365	1.337	1.319	1.589	1.482	1.659	1.431	-0.03	-0.05	0.22	0.45	0.42	0.4	0.67	0.57	0.73	0.52	0.920084316	0.209882169	0.312482472	0.354975033	0.063469407	0.406241467	0.34139798	0.277520504	0.192870401	0.184652043
662	FALSE	High	LGGGYSGVDFLAGDSR	[K].LGGGYSGVDFLAGDSR.[L]	1xTMTpro [N-Term]; 1xPhospho [S6(100)]	1xTMTpro [N-Term]; 1xPhospho [Y5(0); S6(100); S15(0)]	2.76707e-08	5.34993e-05	1	1	2	TGGT1_211630	TGGT1_211630-t26_1-p1 [77-92]	TGGT1_211630-t26_1-p1 1xPhospho [Y81(0); S82(100); S91(0)]	TGGT1_211630-t26_1-p1 1xPhospho [S82(100)]	transcript=TGGT1_211630-t26_1 | gene=TGGT1_211630 | organism=Toxoplasma_gondii_GT1 | gene_product=hypothetical protein | transcript_product=hypothetical protein | location=TGGT1_chrIV:1587042-1589369(+) | protein_length=213 | sequence_SO=chromosome | SO=protein_coding_gene | is_pseudo=false	0	1954.92309	16	1.374	1.493	1.433	0.811	1.115	1.211	1.162	1.194	1.037	1.244	0.46	0.58	0.52	-0.3	0.16	0.28	0.22	0.26	0.05	0.31	0.519710235	0.027483974	0.288431314	0.273447695	0.844103345	0.24812436	0.308791524	0.295126857	0.780576002	0.165162911
668	FALSE	High	LGSEDRDTLEEHLR	[R].LGSEDRDTLEEHLR.[D]	1xTMTpro [N-Term]; 1xPhospho [S3(100)]	1xTMTpro [N-Term]; 1xPhospho [S3(100); T8(0)]	2.0915e-06	5.34993e-05	1	1	7	TGGT1_240710	TGGT1_240710-t26_1-p1 [454-467]	TGGT1_240710-t26_1-p1 1xPhospho [S456(100); T461(0)]	TGGT1_240710-t26_1-p1 1xPhospho [S456(100)]	transcript=TGGT1_240710-t26_1 | gene=TGGT1_240710 | organism=Toxoplasma_gondii_GT1 | gene_product=RNA recognition motif-containing protein [Source:UniProtKB/TrEMBL;Acc:S7URD1] | transcript_product=RNA recognition motif-containing protein | location=TGGT1_chrVI:1373239-1386793(+) | protein_length=929 | sequence_SO=chromosome | SO=protein_coding_gene | is_pseudo=false	1	2053.98748	14	0.969	0.885	0.901	1.066	1.032	0.943	0.961	1.003	0.985	1.004	-0.05	-0.18	-0.15	0.09	0.05	-0.08	-0.06	0	-0.02	0.01	0.24813897	0.345926348	0.015595257	0.309133209	0.364421253	0.383139507	0.420400196	0.987648777	0.742314645	0.930460596
670	FALSE	High	LHASEVSSPK	[R].LHASEVSSPK.[S]	1xTMTpro [K10]; 1xTMTpro [N-Term]; 1xPhospho [S8(99.8)]	1xTMTpro [K10]; 1xTMTpro [N-Term]; 1xPhospho [S4(0); S7(0.2); S8(99.8)]	4.79293e-05	5.34993e-05	1	1	3	TGGT1_244880	TGGT1_244880-t26_1-p1 [983-992]	TGGT1_244880-t26_1-p1 1xPhospho [S986(0); S989(0.2); S990(99.8)]	TGGT1_244880-t26_1-p1 1xPhospho [S990(99.8)]	transcript=TGGT1_244880-t26_1 | gene=TGGT1_244880 | organism=Toxoplasma_gondii_GT1 | gene_product=DNA-directed RNA polymerase subunit [Source:UniProtKB/TrEMBL;Acc:S7USW6] | transcript_product=DNA-directed RNA polymerase I RPA1 | location=TGGT1_chrVI:3471329-3494157(+) | protein_length=2768 | sequence_SO=chromosome | SO=protein_coding_gene | is_pseudo=false	0	1742.93337	10	0.908	0.958	0.93	1.291	1.173	1.236	1.2	1.076	1.331	1.278	-0.14	-0.06	-0.11	0.37	0.23	0.31	0.26	0.11	0.41	0.35	0.573692831	0.428322523	0.277184048	0.193009828	0.162206536	0.134272799	0.355293783	0.050502028	0.333163459	0.126095392
673	FALSE	High	LHCETWDSLVK	[R].LHCETWDSLVK.[R]	1xMethylthio [C3]; 1xTMTpro [K11]; 1xTMTpro [N-Term]; 1xPhospho [S8(100)]	1xMethylthio [C3]; 1xTMTpro [K11]; 1xTMTpro [N-Term]; 1xPhospho [T5(0); S8(100)]	2.62499e-09	5.34993e-05	1	1	3	TGGT1_299780	TGGT1_299780-t26_1-p1 [345-355]	TGGT1_299780-t26_1-p1 1xMethylthio [C347]; 1xPhospho [T349(0); S352(100)]	TGGT1_299780-t26_1-p1 1xMethylthio [C347]; 1xPhospho [S352(100)]	transcript=TGGT1_299780-t26_1 | gene=TGGT1_299780 | organism=Toxoplasma_gondii_GT1 | gene_product=hypothetical protein | transcript_product=hypothetical protein | location=TGGT1_chrXII:309236-312184(-) | protein_length=545 | sequence_SO=chromosome | SO=protein_coding_gene | is_pseudo=false	0	2065.01434	11	0.981	0.868	0.942	1.012	0.993	0.879	0.954	0.994	0.942	0.918	-0.03	-0.2	-0.09	0.02	-0.01	-0.19	-0.07	-0.01	-0.09	-0.12	0.740458119	0.493686156	0.661247815	0.856848134	0.604148671	0.36977328	0.501057351	0.801348671	0.105327262	0.032867107
674	FALSE	High	LHDAASVK	[K].LHDAASVK.[D]	1xTMTpro [K8]; 1xTMTpro [N-Term]; 1xPhospho [S6(100)]	1xTMTpro [K8]; 1xTMTpro [N-Term]; 1xPhospho [S6(100)]	3.50417e-05	5.34993e-05	1	1	9	TGGT1_219170	TGGT1_219170-t26_1-p1 [133-140]	TGGT1_219170-t26_1-p1 1xPhospho [S138(100)]	TGGT1_219170-t26_1-p1 1xPhospho [S138(100)]	transcript=TGGT1_219170-t26_1 | gene=TGGT1_219170 | organism=Toxoplasma_gondii_GT1 | gene_product=hypothetical protein | transcript_product=hypothetical protein | location=TGGT1_chrXII:1034023-1034940(+) | protein_length=305 | sequence_SO=chromosome | SO=protein_coding_gene | is_pseudo=false	0	1528.83802	8	0.903	0.88	0.944	1.318	1.19	1.159	1.244	1.214	1.17	1.078	-0.15	-0.19	-0.08	0.4	0.25	0.21	0.32	0.28	0.23	0.11	0.457515519	0.415765996	0.705000648	0.467251595	0.698168859	0.506603303	0.35064456	0.3064089	0.545955331	0.373677238
675	FALSE	High	LHDAASVKDDQQAAPQSR	[K].LHDAASVKDDQQAAPQSR.[H]	1xTMTpro [K8]; 1xTMTpro [N-Term]; 1xPhospho [S6(100)]	1xTMTpro [K8]; 1xTMTpro [N-Term]; 1xPhospho [S6(100); S17(0)]	3.07699e-09	5.34993e-05	1	1	4	TGGT1_219170	TGGT1_219170-t26_1-p1 [133-150]	TGGT1_219170-t26_1-p1 1xPhospho [S138(100); S149(0)]	TGGT1_219170-t26_1-p1 1xPhospho [S138(100)]	transcript=TGGT1_219170-t26_1 | gene=TGGT1_219170 | organism=Toxoplasma_gondii_GT1 | gene_product=hypothetical protein | transcript_product=hypothetical protein | location=TGGT1_chrXII:1034023-1034940(+) | protein_length=305 | sequence_SO=chromosome | SO=protein_coding_gene | is_pseudo=false	1	2625.32776	18	0.801	0.734	0.819	1.006	0.806	0.738	0.824	0.774	0.929	0.933	-0.32	-0.45	-0.29	0.01	-0.31	-0.44	-0.28	-0.37	-0.11	-0.1	0.03368023	0.53906084	0.244015981	0.948381552	0.181299393	0.605213377	0.430664324	0.318108873	0.617909144	0.473358961
677	FALSE	High	LHDDINTSK	[R].LHDDINTSK.[C]	1xTMTpro [K9]; 1xTMTpro [N-Term]; 1xPhospho [T7(100)]	1xTMTpro [K9]; 1xTMTpro [N-Term]; 1xPhospho [T7(100); S8(0)]	2.29217e-05	5.34993e-05	1	1	4	TGGT1_222220	TGGT1_222220-t26_1-p1 [320-328]	TGGT1_222220-t26_1-p1 1xPhospho [T326(100); S327(0)]	TGGT1_222220-t26_1-p1 1xPhospho [T326(100)]	transcript=TGGT1_222220-t26_1 | gene=TGGT1_222220 | organism=Toxoplasma_gondii_GT1 | gene_product=Alveolin domain containing intermediate filament IMC7 [Source:UniProtKB/TrEMBL;Acc:A0A125YVP0] | transcript_product=alveolin domain containing intermediate filament IMC7 | location=TGGT1_chrII:949239-952716(+) | protein_length=429 | sequence_SO=chromosome | SO=protein_coding_gene | is_pseudo=false	0	1730.89699	9	0.76	0.954	0.894	1.025	0.779	0.978	0.916	0.9	1.065	0.889	-0.4	-0.07	-0.16	0.04	-0.36	-0.03	-0.13	-0.15	0.09	-0.17	0.628511804	0.744106145	0.367147739	0.94817652	0.26423491	0.929554372	0.770633767	0.088413988	0.528935672	0.658642664
678	FALSE	High	LHDESPRSDAQGDASASDPGSCR	[R].LHDESPRSDAQGDASASDPGSCR.[T]	1xMethylthio [C22]; 1xTMTpro [N-Term]; 2xPhospho [S5(100); S8(100)]	1xMethylthio [C22]; 1xTMTpro [N-Term]; 2xPhospho [S5(100); S8(100); S15(0); S17(0); S21(0)]	5.36955e-12	5.34993e-05	1	1	11	TGGT1_280540	TGGT1_280540-t26_1-p1 [1766-1788]	TGGT1_280540-t26_1-p1 1xMethylthio [C1787]; 2xPhospho [S1770(100); S1773(100); S1780(0); S1782(0); S1786(0)]	TGGT1_280540-t26_1-p1 1xMethylthio [C1787]; 2xPhospho [S1770(100); S1773(100)]	transcript=TGGT1_280540-t26_1 | gene=TGGT1_280540 | organism=Toxoplasma_gondii_GT1 | gene_product=HEAT repeat-containing protein [Source:UniProtKB/TrEMBL;Acc:S7W9G6] | transcript_product=HEAT repeat-containing protein | location=TGGT1_chrVIIa:291701-308826(-) | protein_length=3381 | sequence_SO=chromosome | SO=protein_coding_gene | is_pseudo=false	1	2868.12863	23	0.936	0.845	1.002	1.125	1.053	0.951	1.127	1.059	1.134	1.025	-0.1	-0.24	0	0.17	0.07	-0.07	0.17	0.08	0.18	0.04	0.53411154	0.584295245	0.971387805	0.672844488	0.767330766	0.144822491	0.595109024	0.718856919	0.229140187	0.885931177
680	FALSE	High	IHDIDKEYYADKEDAFSMR	[R].IHDIDKEYYADKEDAFSMR.[N]	2xTMTpro [K6; K12]; 1xTMTpro [N-Term]; 1xPhospho [S17(100)]	2xTMTpro [K6; K12]; 1xTMTpro [N-Term]; 1xPhospho [Y8(0); Y9(0); S17(100)]	2.67576e-05	5.34993e-05	1	1	1	TGGT1_219760	TGGT1_219760-t26_1-p1 [131-149]	TGGT1_219760-t26_1-p1 1xPhospho [Y138(0); Y139(0); S147(100)]	TGGT1_219760-t26_1-p1 1xPhospho [S147(100)]	transcript=TGGT1_219760-t26_1 | gene=TGGT1_219760 | organism=Toxoplasma_gondii_GT1 | gene_product=N-acetyltransferase domain-containing protein [Source:UniProtKB/TrEMBL;Acc:A0A125YJQ8] | transcript_product=N-acetyltransferase family protein | location=TGGT1_chrXII:595623-599154(-) | protein_length=221 | sequence_SO=chromosome | SO=protein_coding_gene | is_pseudo=false	2	3338.65846	19	1.218	1.139	1.181	0.889	1.083	1.012	1.05	0.943	1.035	0.976	0.28	0.19	0.24	-0.17	0.11	0.02	0.07	-0.09	0.05	-0.04	0.001522613	0.068289417	0.114069565	0.227788272	0.325613664	0.756726082	0.629320019	0.475112223	0.723283539	0.491302912
681	FALSE	High	LHDLEGELVSDTELEQMK	[R].LHDLEGELVSDTELEQMK.[K]	1xTMTpro [K18]; 1xTMTpro [N-Term]; 1xPhospho [S10(100)]	1xTMTpro [K18]; 1xTMTpro [N-Term]; 1xPhospho [S10(100); T12(0)]	9.96693e-13	5.34993e-05	1	1	3	TGGT1_261080	TGGT1_261080-t26_1-p1 [2765-2782]	TGGT1_261080-t26_1-p1 1xPhospho [S2774(100); T2776(0)]	TGGT1_261080-t26_1-p1 1xPhospho [S2774(100)]	transcript=TGGT1_261080-t26_1 | gene=TGGT1_261080 | organism=Toxoplasma_gondii_GT1 | gene_product=Kringle domain-containing protein [Source:UniProtKB/TrEMBL;Acc:S7UY52] | transcript_product=kringle domain-containing protein | location=TGGT1_chrVIIb:1823412-1845795(+) | protein_length=3051 | sequence_SO=chromosome | SO=protein_coding_gene | is_pseudo=false	0	2774.3815	18	0.974	0.806	0.961	1.056	1.029	0.851	1.016	1.061	0.954	0.916	-0.04	-0.31	-0.06	0.08	0.04	-0.23	0.02	0.09	-0.07	-0.13	0.650641293	0.417346953	0.587186042	0.487213014	0.196976794	0.390394709	0.024214505	0.219586965	0.314960536	0.352557905
683	FALSE	High	LHDLEGELVSDTELEQMK	[R].LHDLEGELVSDTELEQMK.[K]	1xOxidation [M17]; 1xTMTpro [K18]; 1xTMTpro [N-Term]; 1xPhospho [S10(100)]	1xOxidation [M17]; 1xTMTpro [K18]; 1xTMTpro [N-Term]; 1xPhospho [S10(100); T12(0)]	2.48484e-12	5.34993e-05	1	1	7	TGGT1_261080	TGGT1_261080-t26_1-p1 [2765-2782]	TGGT1_261080-t26_1-p1 1xPhospho [S2774(100); T2776(0)]	TGGT1_261080-t26_1-p1 1xPhospho [S2774(100)]	transcript=TGGT1_261080-t26_1 | gene=TGGT1_261080 | organism=Toxoplasma_gondii_GT1 | gene_product=Kringle domain-containing protein [Source:UniProtKB/TrEMBL;Acc:S7UY52] | transcript_product=kringle domain-containing protein | location=TGGT1_chrVIIb:1823412-1845795(+) | protein_length=3051 | sequence_SO=chromosome | SO=protein_coding_gene | is_pseudo=false	0	2790.37641	18	0.879	0.908	0.987	1.177	1.034	1.069	1.162	1.242	1.086	1.01	-0.19	-0.14	-0.02	0.23	0.05	0.1	0.22	0.31	0.12	0.01	0.584971787	0.702455678	0.674873825	0.217048228	0.906269613	0.833700127	0.313863999	0.387592797	0.760774794	0.936852266
684	FALSE	High	LHDLEGELVSDTELEQMKK	[R].LHDLEGELVSDTELEQMKK.[T]	1xOxidation [M17]; 2xTMTpro [K18; K19]; 1xTMTpro [N-Term]; 1xPhospho [S/T]	1xOxidation [M17]; 2xTMTpro [K18; K19]; 1xTMTpro [N-Term]; 1xPhospho [S10(50); T12(50)]	0.000165806	5.34993e-05	1	1	1	TGGT1_261080	TGGT1_261080-t26_1-p1 [2765-2783]			transcript=TGGT1_261080-t26_1 | gene=TGGT1_261080 | organism=Toxoplasma_gondii_GT1 | gene_product=Kringle domain-containing protein [Source:UniProtKB/TrEMBL;Acc:S7UY52] | transcript_product=kringle domain-containing protein | location=TGGT1_chrVIIb:1823412-1845795(+) | protein_length=3051 | sequence_SO=chromosome | SO=protein_coding_gene | is_pseudo=false	1	3222.67852	19	1.03	0.947	0.949	1.054	1.086	0.999	1.001	0.885	0.958	1.097	0.04	-0.08	-0.08	0.08	0.12	0	0	-0.18	-0.06	0.13	0.214862805	0.79977882	0.786378238	0.870217675	0.794865232	0.992938552	0.995498673	0.500997261	0.815802472	0.657731074
686	FALSE	High	LHEEASSSSDAR	[K].LHEEASSSSDAR.[A]	1xTMTpro [N-Term]; 1xPhospho [S9(99.4)]	1xTMTpro [N-Term]; 1xPhospho [S6(0); S7(0.3); S8(0.3); S9(99.4)]	0.000185111	5.34993e-05	1	1	1	TGGT1_287160	TGGT1_287160-t26_1-p1 [538-549]	TGGT1_287160-t26_1-p1 1xPhospho [S543(0); S544(0.3); S545(0.3); S546(99.4)]	TGGT1_287160-t26_1-p1 1xPhospho [S546(99.4)]	transcript=TGGT1_287160-t26_1 | gene=TGGT1_287160 | organism=Toxoplasma_gondii_GT1 | gene_product=Kinesin motor domain-containing protein [Source:UniProtKB/TrEMBL;Acc:S7W3C3] | transcript_product=internal kinesin motor domain protein | location=TGGT1_chrV:1414937-1425049(-) | protein_length=1360 | sequence_SO=chromosome | SO=protein_coding_gene | is_pseudo=false	0	1672.74987	12	1.226	1.116	0.96	0.789	0.967	0.88	0.758	0.972	0.927	0.845	0.29	0.16	-0.06	-0.34	-0.05	-0.18	-0.4	-0.04	-0.11	-0.24	0.315710372	0.333765246	0.934279209	0.301614348	0.208028503	0.272548688	0.49070326	0.926979686	0.811437464	0.005441591
687	FALSE	High	LHENSASDR	[R].LHENSASDR.[H]	1xTMTpro [N-Term]; 1xPhospho [S5(100)]	1xTMTpro [N-Term]; 1xPhospho [S5(100); S7(0)]	8.1987e-06	5.34993e-05	1	1	13	TGGT1_258410	TGGT1_258410-t26_1-p1 [20-28]	TGGT1_258410-t26_1-p1 1xPhospho [S24(100); S26(0)]	TGGT1_258410-t26_1-p1 1xPhospho [S24(100)]	transcript=TGGT1_258410-t26_1 | gene=TGGT1_258410 | organism=Toxoplasma_gondii_GT1 | gene_product=Photosensitized INA-labeled protein PHIL1 [Source:UniProtKB/TrEMBL;Acc:A0A125YLU9] | transcript_product=photosensitized INA-labeled protein PHIL1 | location=TGGT1_chrVIIb:3400417-3400914(+) | protein_length=165 | sequence_SO=chromosome | SO=protein_coding_gene | is_pseudo=false	0	1412.64904	9	1.045	0.976	1.045	1.061	1.109	1.035	1.109	1.157	1.065	1.008	0.06	-0.04	0.06	0.09	0.15	0.05	0.15	0.21	0.09	0.01	0.368689495	0.78476392	0.668956753	0.490561638	0.443190995	0.208394871	0.121905491	0.217397188	0.524780962	0.910659028
688	FALSE	High	LHENSASDRHPLAQEYFSER	[R].LHENSASDRHPLAQEYFSER.[I]	1xTMTpro [N-Term]; 1xPhospho [S7(100)]	1xTMTpro [N-Term]; 1xPhospho [S5(0); S7(100); Y16(0); S18(0)]	9.38035e-14	5.34993e-05	1	1	7	TGGT1_258410	TGGT1_258410-t26_1-p1 [20-39]	TGGT1_258410-t26_1-p1 1xPhospho [S24(0); S26(100); Y35(0); S37(0)]	TGGT1_258410-t26_1-p1 1xPhospho [S26(100)]	transcript=TGGT1_258410-t26_1 | gene=TGGT1_258410 | organism=Toxoplasma_gondii_GT1 | gene_product=Photosensitized INA-labeled protein PHIL1 [Source:UniProtKB/TrEMBL;Acc:A0A125YLU9] | transcript_product=photosensitized INA-labeled protein PHIL1 | location=TGGT1_chrVIIb:3400417-3400914(+) | protein_length=165 | sequence_SO=chromosome | SO=protein_coding_gene | is_pseudo=false	1	2770.29054	20	1.066	0.919	1.052	0.867	0.925	0.797	0.913	0.946	0.72	0.738	0.09	-0.12	0.07	-0.21	-0.11	-0.33	-0.13	-0.08	-0.47	-0.44	0.603233897	0.614390707	0.28157147	0.31504364	0.719347801	0.458006318	0.332957802	0.232988031	0.182916644	0.247577456
691	FALSE	High	LHFPSLAEDDANSSAGLAGTER	[K].LHFPSLAEDDANSSAGLAGTER.[E]	1xTMTpro [N-Term]; 2xPhospho [S13(100); S14(100)]	1xTMTpro [N-Term]; 2xPhospho [S5(0); S13(100); S14(100); T20(0)]	6.30512e-16	5.34993e-05	1	1	2	TGGT1_223610	TGGT1_223610-t26_1-p1 [890-911]	TGGT1_223610-t26_1-p1 2xPhospho [S894(0); S902(100); S903(100); T909(0)]	TGGT1_223610-t26_1-p1 2xPhospho [S902(100); S903(100)]	transcript=TGGT1_223610-t26_1 | gene=TGGT1_223610 | organism=Toxoplasma_gondii_GT1 | gene_product=hypothetical protein | transcript_product=hypothetical protein | location=TGGT1_chrX:3601437-3606218(-) | protein_length=1303 | sequence_SO=chromosome | SO=protein_coding_gene | is_pseudo=false	0	2722.20819	22	0.917	0.735	1.097	1.095	1.004	0.805	1.201	1.161	1.008	1.146	-0.13	-0.44	0.13	0.13	0.01	-0.31	0.26	0.22	0.01	0.2	0.19110175	0.293184816	0.081633311	0.277978723	0.853061113	0.466136222	0.183437274	0.231810318	0.940448682	0.047827214
693	FALSE	High	LHFPSLASETFPENSDR	[R].LHFPSLASETFPENSDR.[S]	1xTMTpro [N-Term]; 1xPhospho [S5(100)]	1xTMTpro [N-Term]; 1xPhospho [S5(100); S8(0); T10(0); S15(0)]	7.84179e-07	5.34993e-05	1	1	1	TGGT1_224530	TGGT1_224530-t26_1-p1 [158-174]	TGGT1_224530-t26_1-p1 1xPhospho [S162(100); S165(0); T167(0); S172(0)]	TGGT1_224530-t26_1-p1 1xPhospho [S162(100)]	transcript=TGGT1_224530-t26_1 | gene=TGGT1_224530 | organism=Toxoplasma_gondii_GT1 | gene_product=Alveolin domain containing intermediate filament IMC5 [Source:UniProtKB/TrEMBL;Acc:A0A125YUN3] | transcript_product=alveolin domain containing intermediate filament IMC5 | location=TGGT1_chrX:2905298-2908406(-) | protein_length=584 | sequence_SO=chromosome | SO=protein_coding_gene | is_pseudo=false	0	2331.09776	17	0.99	0.918	0.906	0.913	0.904	0.838	0.827	0.863	0.78	0.723	-0.01	-0.12	-0.14	-0.13	-0.15	-0.26	-0.27	-0.21	-0.36	-0.47	0.861491097	0.712942939	0.799042785	0.079613021	0.199820958	0.520574759	0.653485091	0.19272533	0.016987607	0.058834441
694	FALSE	High	LHFPSLASETFPENSDR	[R].LHFPSLASETFPENSDR.[S]	1xTMTpro [N-Term]; 2xPhospho [S5(100); S8(100)]	1xTMTpro [N-Term]; 2xPhospho [S5(100); S8(100); T10(0); S15(0)]	6.53728e-10	5.34993e-05	1	1	2	TGGT1_224530	TGGT1_224530-t26_1-p1 [158-174]	TGGT1_224530-t26_1-p1 2xPhospho [S162(100); S165(100); T167(0); S172(0)]	TGGT1_224530-t26_1-p1 2xPhospho [S162(100); S165(100)]	transcript=TGGT1_224530-t26_1 | gene=TGGT1_224530 | organism=Toxoplasma_gondii_GT1 | gene_product=Alveolin domain containing intermediate filament IMC5 [Source:UniProtKB/TrEMBL;Acc:A0A125YUN3] | transcript_product=alveolin domain containing intermediate filament IMC5 | location=TGGT1_chrX:2905298-2908406(-) | protein_length=584 | sequence_SO=chromosome | SO=protein_coding_gene | is_pseudo=false	0	2411.06409	17	0.79	0.722	0.777	1.417	1.12	1.023	1.101	1.252	1.191	1.165	-0.34	-0.47	-0.36	0.5	0.16	0.03	0.14	0.32	0.25	0.22	0.43086522	0.351070668	0.185536997	0.230427247	0.29721822	0.798929805	0.337048486	0.4312174	0.080742244	0.186762699
697	FALSE	High	LHANALSTER	[K].LHANALSTER.[Q]	1xTMTpro [N-Term]; 1xPhospho [S7(99.7)]	1xTMTpro [N-Term]; 1xPhospho [S7(99.7); T8(0.3)]	4.73628e-05	5.34993e-05	1	1	5	TGGT1_264130	TGGT1_264130-t26_1-p1 [314-323]	TGGT1_264130-t26_1-p1 1xPhospho [S320(99.7); T321(0.3)]	TGGT1_264130-t26_1-p1 1xPhospho [S320(99.7)]	transcript=TGGT1_264130-t26_1 | gene=TGGT1_264130 | organism=Toxoplasma_gondii_GT1 | gene_product=hypothetical protein | transcript_product=hypothetical protein | location=TGGT1_chrVIIb:133422-137648(-) | protein_length=673 | sequence_SO=chromosome | SO=protein_coding_gene | is_pseudo=false	0	1495.75892	10	1.291	1.529	1.325	0.986	1.273	1.507	1.306	1.329	1.274	1.393	0.37	0.61	0.41	-0.02	0.35	0.59	0.39	0.41	0.35	0.48	0.504799641	0.090274398	0.475328243	0.967009848	0.052353891	0.312123564	0.044786407	0.004265792	0.436974954	0.0432839
701	FALSE	High	LGSNPNFIPMGGASGPPR	[R].LGSNPNFIPMGGASGPPR.[R]	1xOxidation [M10]; 1xTMTpro [N-Term]; 1xPhospho [S3(100)]	1xOxidation [M10]; 1xTMTpro [N-Term]; 1xPhospho [S3(100); S14(0)]	2.82858e-05	5.34993e-05	1	1	1	TGGT1_209850	TGGT1_209850-t26_1-p1 [306-323]	TGGT1_209850-t26_1-p1 1xPhospho [S308(100); S319(0)]	TGGT1_209850-t26_1-p1 1xPhospho [S308(100)]	transcript=TGGT1_209850-t26_1 | gene=TGGT1_209850 | organism=Toxoplasma_gondii_GT1 | gene_product=RNA recognition motif-containing protein [Source:UniProtKB/TrEMBL;Acc:S7UJA3] | transcript_product=RNA recognition motif-containing protein | location=TGGT1_chrIb:1501964-1507671(-) | protein_length=1412 | sequence_SO=chromosome | SO=protein_coding_gene | is_pseudo=false	0	2169.04831	18	1.167	0.872	1.007	0.909	1.06	0.793	0.915	0.778	0.88	0.907	0.22	-0.2	0.01	-0.14	0.08	-0.34	-0.13	-0.36	-0.18	-0.14	0.393657357	0.390737379	0.949298358	0.590982261	0.18753635	0.084306487	0.751070255	0.061392408	0.111524193	0.267634796
702	FALSE	High	LGSPARSEEDDGTTSAGTR	[K].LGSPARSEEDDGTTSAGTR.[R]	1xTMTpro [N-Term]; 2xPhospho [S3(100); S7(100)]	1xTMTpro [N-Term]; 2xPhospho [S3(100); S7(100); T13(0); T14(0); S15(0); T18(0)]	1.52175e-10	5.34993e-05	1	1	6	TGGT1_214090	TGGT1_214090-t26_1-p1 [1485-1503]	TGGT1_214090-t26_1-p1 2xPhospho [S1487(100); S1491(100); T1497(0); T1498(0); S1499(0); T1502(0)]	TGGT1_214090-t26_1-p1 2xPhospho [S1487(100); S1491(100)]	transcript=TGGT1_214090-t26_1 | gene=TGGT1_214090 | organism=Toxoplasma_gondii_GT1 | gene_product=Signal peptidase [Source:UniProtKB/TrEMBL;Acc:S7W5I3] | transcript_product=signal peptidase | location=TGGT1_chrX:5908335-5920860(+) | protein_length=1859 | sequence_SO=chromosome | SO=protein_coding_gene | is_pseudo=false	1	2371.01351	19	0.956	0.866	0.714	1.063	1.017	0.921	0.759	0.81	0.608	0.313	-0.06	-0.21	-0.49	0.09	0.02	-0.12	-0.4	-0.3	-0.72	-1.67	0.522187663	0.521974524	0.336260976	0.581024955	0.688632695	0.468837444	0.255775263	0.128543982	0.216790699	0.340120397
703	FALSE	High	IGSQLPLTPSGYDSSQEMCWDSGR	[R].IGSQLPLTPSGYDSSQEMCWDSGR.[F]	1xMethylthio [C19]; 1xTMTpro [N-Term]; 1xPhospho [S10(100)]	1xMethylthio [C19]; 1xTMTpro [N-Term]; 1xPhospho [S3(0); T8(0); S10(100); Y12(0); S14(0); S15(0); S22(0)]	8.23691e-13	5.34993e-05	1	1	1	TGGT1_320030	TGGT1_320030-t26_1-p1 [388-411]	TGGT1_320030-t26_1-p1 1xMethylthio [C406]; 1xPhospho [S390(0); T395(0); S397(100); Y399(0); S401(0); S402(0); S409(0)]	TGGT1_320030-t26_1-p1 1xMethylthio [C406]; 1xPhospho [S397(100)]	transcript=TGGT1_320030-t26_1 | gene=TGGT1_320030 | organism=Toxoplasma_gondii_GT1 | gene_product=hypothetical protein | transcript_product=hypothetical protein | location=TGGT1_chrIV:512303-514561(+) | protein_length=752 | sequence_SO=chromosome | SO=protein_coding_gene | is_pseudo=false	0	3044.31603	24	1.087	1.212	1.006	0.78	0.848	0.945	0.785	0.889	0.89	0.859	0.12	0.28	0.01	-0.36	-0.24	-0.08	-0.35	-0.17	-0.17	-0.22	0.512813616	0.295464135	0.84960414	0.044863097	0.360203369	0.600593738	0.11454515	0.247827615	0.676747897	0.068804112
705	FALSE	High	IGSSNSSPPPPPSQSFLNQSSR	[K].IGSSNSSPPPPPSQSFLNQSSR.[V]	1xTMTpro [N-Term]; 1xPhospho [S]	1xTMTpro [N-Term]; 1xPhospho [S3(0.1); S4(33.3); S6(33.3); S7(33.3); S13(0); S15(0); S20(0); S21(0)]	1.05824e-08	5.34993e-05	1	1	4	TGGT1_247450	TGGT1_247450-t26_1-p1 [2137-2158]			transcript=TGGT1_247450-t26_1 | gene=TGGT1_247450 | organism=Toxoplasma_gondii_GT1 | gene_product=hypothetical protein | transcript_product=hypothetical protein | location=TGGT1_chrXII:3275746-3284022(+) | protein_length=2303 | sequence_SO=chromosome | SO=protein_coding_gene | is_pseudo=false	0	2655.27349	22	1.127	1.16	1.111	1.003	1.13	1.164	1.114	1.087	1.033	0.988	0.17	0.21	0.15	0	0.18	0.22	0.16	0.12	0.05	-0.02	0.529250156	0.755683979	0.528737285	0.933663334	0.583270183	0.767545251	0.589227918	0.781170071	0.669050952	0.979416381
706	FALSE	High	LGSSQSGPVDWSSEVGSLVR	[R].LGSSQSGPVDWSSEVGSLVR.[A]	1xTMTpro [N-Term]; 1xPhospho [S6(99.7)]	1xTMTpro [N-Term]; 1xPhospho [S3(0); S4(0.3); S6(99.7); S12(0); S13(0); S17(0)]	9.90941e-11	5.34993e-05	1	1	1	TGGT1_311400	TGGT1_311400-t26_1-p1 [793-812]	TGGT1_311400-t26_1-p1 1xPhospho [S795(0); S796(0.3); S798(99.7); S804(0); S805(0); S809(0)]	TGGT1_311400-t26_1-p1 1xPhospho [S798(99.7)]	transcript=TGGT1_311400-t26_1 | gene=TGGT1_311400 | organism=Toxoplasma_gondii_GT1 | gene_product=WD domain, G-beta repeat-containing protein [Source:UniProtKB/TrEMBL;Acc:S7UT11] | transcript_product=WD domain, G-beta repeat-containing protein | location=TGGT1_chrXI:2010353-2023624(-) | protein_length=1585 | sequence_SO=chromosome | SO=protein_coding_gene | is_pseudo=false	0	2431.18255	20	1.1	0.954	0.999	0.633	0.696	0.604	0.632	1.068	1.019	1.068	0.14	-0.07	0	-0.66	-0.52	-0.73	-0.66	0.09	0.03	0.1	0.579376977	0.236428841	0.993674888	0.342632595	0.251162349	0.297675606	0.222126929	0.333644462	0.639436517	0.397707215
707	FALSE	High	LGTAQGMWGEESSKGTPR	[R].LGTAQGMWGEESSKGTPR.[A]	1xTMTpro [K14]; 1xTMTpro [N-Term]; 2xPhospho [S12(100); S13(99.2)]	1xTMTpro [K14]; 1xTMTpro [N-Term]; 2xPhospho [T3(0); S12(100); S13(99.2); T16(0.8)]	1.47306e-07	5.34993e-05	1	1	1	TGGT1_226680	TGGT1_226680-t26_1-p1 [637-654]	TGGT1_226680-t26_1-p1 2xPhospho [T639(0); S648(100); S649(99.2); T652(0.8)]	TGGT1_226680-t26_1-p1 2xPhospho [S648(100); S649(99.2)]	transcript=TGGT1_226680-t26_1 | gene=TGGT1_226680 | organism=Toxoplasma_gondii_GT1 | gene_product=hypothetical protein | transcript_product=hypothetical protein | location=TGGT1_chrX:1350715-1356291(-) | protein_length=899 | sequence_SO=chromosome | SO=protein_coding_gene | is_pseudo=false	1	2660.24364	18	0.999	0.995	0.81	0.956	0.955	0.951	0.774	1.16	0.93	0.79	0	-0.01	-0.3	-0.06	-0.07	-0.07	-0.37	0.21	-0.11	-0.34	0.996410061	0.970978111	0.526742826	0.461862766	0.827857104	0.792926794	0.405892073	0.466195718	0.225852322	0.146673239
708	FALSE	High	LGTDGGDEAATAEEEDSERPDIFFHLAK	[R].LGTDGGDEAATAEEEDSERPDIFFHLAK.[D]	1xTMTpro [K28]; 1xTMTpro [N-Term]; 1xPhospho [T3(100)]	1xTMTpro [K28]; 1xTMTpro [N-Term]; 1xPhospho [T3(100); T11(0); S17(0)]	8.03706e-16	5.34993e-05	1	1	2	TGGT1_297690	TGGT1_297690-t26_1-p1 [1283-1310]	TGGT1_297690-t26_1-p1 1xPhospho [T1285(100); T1293(0); S1299(0)]	TGGT1_297690-t26_1-p1 1xPhospho [T1285(100)]	transcript=TGGT1_297690-t26_1 | gene=TGGT1_297690 | organism=Toxoplasma_gondii_GT1 | gene_product=hypothetical protein | transcript_product=hypothetical protein | location=TGGT1_chrII:1895536-1904132(-) | protein_length=2132 | sequence_SO=chromosome | SO=protein_coding_gene | is_pseudo=false	0	3708.7562	28	1.243	1.259	1.148	0.966	1.201	1.216	1.109	1.198	1.252	1.357	0.31	0.33	0.2	-0.05	0.26	0.28	0.15	0.26	0.32	0.44	0.090558118	0.339315174	0.551910356	0.384334785	0.025787148	0.330982188	0.591978477	0.024591723	0.197797316	0.12354669
709	FALSE	High	LGTHALPLSPAHR	[R].LGTHALPLSPAHR.[D]	1xTMTpro [N-Term]; 1xPhospho [S9(100)]	1xTMTpro [N-Term]; 1xPhospho [T3(0); S9(100)]	2.06673e-06	5.34993e-05	1	1	4	TGGT1_235420	TGGT1_235420-t26_1-p1 [890-902]	TGGT1_235420-t26_1-p1 1xPhospho [T892(0); S898(100)]	TGGT1_235420-t26_1-p1 1xPhospho [S898(100)]	transcript=TGGT1_235420-t26_1 | gene=TGGT1_235420 | organism=Toxoplasma_gondii_GT1 | gene_product=hypothetical protein | transcript_product=hypothetical protein | location=TGGT1_chrX:4743542-4757528(-) | protein_length=4118 | sequence_SO=chromosome | SO=protein_coding_gene | is_pseudo=false	0	1753.94337	13	1.08	1.005	0.877	0.997	1.077	1.002	0.874	1.031	1.022	0.866	0.11	0.01	-0.19	0	0.11	0	-0.19	0.04	0.03	-0.21	0.285281809	0.980391067	0.259967284	0.973192116	0.203918137	0.994057192	0.022165065	0.701977147	0.848656916	0.254200256
710	FALSE	High	LGTHHESFSEK	[R].LGTHHESFSEK.[V]	1xTMTpro [K11]; 1xTMTpro [N-Term]; 1xPhospho [S7(100)]	1xTMTpro [K11]; 1xTMTpro [N-Term]; 1xPhospho [T3(0); S7(100); S9(0)]	3.4903e-05	5.34993e-05	1	1	6	TGGT1_216620	TGGT1_216620-t26_1-p1 [3622-3632]	TGGT1_216620-t26_1-p1 1xPhospho [T3624(0); S3628(100); S3630(0)]	TGGT1_216620-t26_1-p1 1xPhospho [S3628(100)]	transcript=TGGT1_216620-t26_1 | gene=TGGT1_216620 | organism=Toxoplasma_gondii_GT1 | gene_product=EF hand domain-containing protein [Source:UniProtKB/TrEMBL;Acc:S7VUJ8] | transcript_product=EF hand domain-containing protein | location=TGGT1_chrXI:5927325-5957645(+) | protein_length=3700 | sequence_SO=chromosome | SO=protein_coding_gene | is_pseudo=false	0	1959.98211	11	0.818	0.676	0.651	0.795	0.65	0.537	0.518	0.593	0.409	0.478	-0.29	-0.56	-0.62	-0.33	-0.62	-0.9	-0.95	-0.76	-1.29	-1.06	0.428665556	0.316025048	0.459357925	0.164817972	0.144740202	0.151901614	0.285004276	0.006498913	0.121277221	0.132209545
711	FALSE	High	LGTHHESFSEK	[R].LGTHHESFSEK.[V]	1xTMTpro [K11]; 1xTMTpro [N-Term]; 2xPhospho [T3(100); S7(100)]	1xTMTpro [K11]; 1xTMTpro [N-Term]; 2xPhospho [T3(100); S7(100); S9(0)]	3.46273e-05	5.34993e-05	1	1	9	TGGT1_216620	TGGT1_216620-t26_1-p1 [3622-3632]	TGGT1_216620-t26_1-p1 2xPhospho [T3624(100); S3628(100); S3630(0)]	TGGT1_216620-t26_1-p1 2xPhospho [T3624(100); S3628(100)]	transcript=TGGT1_216620-t26_1 | gene=TGGT1_216620 | organism=Toxoplasma_gondii_GT1 | gene_product=EF hand domain-containing protein [Source:UniProtKB/TrEMBL;Acc:S7VUJ8] | transcript_product=EF hand domain-containing protein | location=TGGT1_chrXI:5927325-5957645(+) | protein_length=3700 | sequence_SO=chromosome | SO=protein_coding_gene | is_pseudo=false	0	2039.94844	11	1.301	1.767	1.913	1.434	1.866	2.535	2.744	2.336	2.741	2.943	0.38	0.82	0.94	0.52	0.9	1.34	1.46	1.22	1.45	1.56	0.439942522	0.285918704	0.153497719	0.059689094	0.24405387	0.20378504	0.120536617	0.136601437	0.132196177	0.144822287
712	FALSE	High	LGTKTAEAESEASISK	[R].LGTKTAEAESEASISK.[S]	2xTMTpro [K4; K16]; 1xTMTpro [N-Term]; 1xPhospho [T3(100)]	2xTMTpro [K4; K16]; 1xTMTpro [N-Term]; 1xPhospho [T3(100); T5(0); S10(0); S13(0); S15(0)]	4.3564e-07	5.34993e-05	1	1	1	TGGT1_254870	TGGT1_254870-t26_1-p1 [107-122]	TGGT1_254870-t26_1-p1 1xPhospho [T109(100); T111(0); S116(0); S119(0); S121(0)]	TGGT1_254870-t26_1-p1 1xPhospho [T109(100)]	transcript=TGGT1_254870-t26_1 | gene=TGGT1_254870 | organism=Toxoplasma_gondii_GT1 | gene_product=hypothetical protein | transcript_product=hypothetical protein | location=TGGT1_chrIII:1976274-1981704(-) | protein_length=428 | sequence_SO=chromosome | SO=protein_coding_gene | is_pseudo=false	1	2614.41569	16	0.908	1.39	1.299	0.859	0.78	1.194	1.116	1.554	3.34	2.848	-0.14	0.48	0.38	-0.22	-0.36	0.26	0.16	0.64	1.74	1.51	0.885813178	0.030184103	0.25177529	0.458657728	0.643373266	0.373990661	0.139105345	0.193516347	0.266816051	0.374936386
716	FALSE	High	LGTSGYGTYVGNGDDEQPTTTAGDAGVNR	[R].LGTSGYGTYVGNGDDEQPTTTAGDAGVNR.[K]	1xTMTpro [N-Term]; 1xPhospho [T3(100)]	1xTMTpro [N-Term]; 1xPhospho [T3(100); S4(0); Y6(0); T8(0); Y9(0); T19(0); T20(0); T21(0)]	2.02256e-14	5.34993e-05	1	1	9	TGGT1_254870	TGGT1_254870-t26_1-p1 [65-93]	TGGT1_254870-t26_1-p1 1xPhospho [T67(100); S68(0); Y70(0); T72(0); Y73(0); T83(0); T84(0); T85(0)]	TGGT1_254870-t26_1-p1 1xPhospho [T67(100)]	transcript=TGGT1_254870-t26_1 | gene=TGGT1_254870 | organism=Toxoplasma_gondii_GT1 | gene_product=hypothetical protein | transcript_product=hypothetical protein | location=TGGT1_chrIII:1976274-1981704(-) | protein_length=428 | sequence_SO=chromosome | SO=protein_coding_gene | is_pseudo=false	0	3257.45549	29	1.176	1.033	1.027	1.035	1.218	1.069	1.063	1.21	1.048	1.066	0.23	0.05	0.04	0.05	0.28	0.1	0.09	0.27	0.07	0.09	0.343122522	0.802824232	0.846888	0.743973065	0.049749342	0.175959296	0.267572622	0.123558673	0.803241043	0.001917227
719	FALSE	High	LGVEIEADKGSVTSVR	[R].LGVEIEADKGSVTSVR.[T]	1xTMTpro [K9]; 1xTMTpro [N-Term]; 1xPhospho [S11(100)]	1xTMTpro [K9]; 1xTMTpro [N-Term]; 1xPhospho [S11(100); T13(0); S14(0)]	1.58387e-06	5.34993e-05	1	1	1	TGGT1_286510	TGGT1_286510-t26_1-p1 [273-288]	TGGT1_286510-t26_1-p1 1xPhospho [S283(100); T285(0); S286(0)]	TGGT1_286510-t26_1-p1 1xPhospho [S283(100)]	transcript=TGGT1_286510-t26_1 | gene=TGGT1_286510 | organism=Toxoplasma_gondii_GT1 | gene_product=hypothetical protein | transcript_product=hypothetical protein | location=TGGT1_chrV:1659024-1660514(-) | protein_length=496 | sequence_SO=chromosome | SO=protein_coding_gene | is_pseudo=false	1	2348.27181	16	0.916	0.869	1.042	0.984	0.901	0.855	1.025	1.003	0.833	0.979	-0.13	-0.2	0.06	-0.02	-0.15	-0.23	0.04	0	-0.26	-0.03	0.493501773	0.421033094	0.730057342	0.949440856	0.543889901	0.350591853	0.947713727	0.988844089	0.463257515	0.964052809
720	FALSE	High	IGVHPLGSPSAK	[R].IGVHPLGSPSAK.[Q]	1xTMTpro [K12]; 1xTMTpro [N-Term]; 1xPhospho [S10(100)]	1xTMTpro [K12]; 1xTMTpro [N-Term]; 1xPhospho [S8(0); S10(100)]	4.37789e-06	5.34993e-05	1	1	2	TGGT1_263360	TGGT1_263360-t26_1-p1 [1264-1275]	TGGT1_263360-t26_1-p1 1xPhospho [S1271(0); S1273(100)]	TGGT1_263360-t26_1-p1 1xPhospho [S1273(100)]	transcript=TGGT1_263360-t26_1 | gene=TGGT1_263360 | organism=Toxoplasma_gondii_GT1 | gene_product=WD_REPEATS_REGION domain-containing protein [Source:UniProtKB/TrEMBL;Acc:S7UXP1] | transcript_product=WD domain, G-beta repeat-containing protein | location=TGGT1_chrVIIb:571346-585455(-) | protein_length=1581 | sequence_SO=chromosome | SO=protein_coding_gene | is_pseudo=false	0	1851.03851	12	1.399	1.815	1.569	1.357	1.899	2.464	2.13	1.547	2.003	2.292	0.48	0.86	0.65	0.44	0.93	1.3	1.09	0.63	1	1.2	0.389638475	0.147778758	0.321089273	0.104990766	0.267469691	0.133408919	0.240129135	0.030619868	0.06049276	0.2096342
722	FALSE	High	IGVSTPHADLSGACTAWR	[R].IGVSTPHADLSGACTAWR.[R]	1xMethylthio [C14]; 1xTMTpro [N-Term]; 1xPhospho [S/T]	1xMethylthio [C14]; 1xTMTpro [N-Term]; 1xPhospho [S4(50); T5(50); S11(0); T15(0)]	1.01409e-07	5.34993e-05	1	1	1	TGGT1_313480	TGGT1_313480-t26_1-p1 [774-791]	TGGT1_313480-t26_1-p1 1xMethylthio [C787]	TGGT1_313480-t26_1-p1 1xMethylthio [C787]	transcript=TGGT1_313480-t26_1 | gene=TGGT1_313480 | organism=Toxoplasma_gondii_GT1 | gene_product=hypothetical protein | transcript_product=hypothetical protein | location=TGGT1_chrXI:3385333-3400705(+) | protein_length=1381 | sequence_SO=chromosome | SO=protein_coding_gene | is_pseudo=false	0	2272.05749	18	1.201	0.875	0.815	0.767	0.922	0.671	0.626	0.97	0.717	0.521	0.26	-0.19	-0.29	-0.38	-0.12	-0.58	-0.68	-0.04	-0.48	-0.94	0.438543869	0.731098043	0.609408335	0.07734085	0.733369407	0.43993471	0.383192609	0.891933103	0.328158365	0.232261679
723	FALSE	High	IGWDAKPQPTVEFR	[R].IGWDAKPQPTVEFR.[V]	1xTMTpro [K6]; 1xTMTpro [N-Term]; 1xPhospho [T10(100)]	1xTMTpro [K6]; 1xTMTpro [N-Term]; 1xPhospho [T10(100)]	9.16279e-06	5.34993e-05	1	1	4	TGGT1_312622	TGGT1_312622-t26_1-p1 [757-770]	TGGT1_312622-t26_1-p1 1xPhospho [T766(100)]	TGGT1_312622-t26_1-p1 1xPhospho [T766(100)]	transcript=TGGT1_312622-t26_1 | gene=TGGT1_312622 | organism=Toxoplasma_gondii_GT1 | gene_product=DUF803 domain-containing protein [Source:UniProtKB/TrEMBL;Acc:S7UTD5] | transcript_product=DUF803 domain-containing protein | location=TGGT1_chrXI:2792522-2800888(-) | protein_length=814 | sequence_SO=chromosome | SO=protein_coding_gene | is_pseudo=false	0	2332.23464	14	1.141	1.844	2.072	0.982	1.121	1.811	2.035	1.318	2.073	2.158	0.19	0.88	1.05	-0.03	0.17	0.86	1.03	0.4	1.05	1.11	0.390768371	0.3514459	0.411484959	0.963257177	0.685107149	0.075942976	0.210474015	0.323735449	0.021198542	0.110548544
727	FALSE	High	IGSFERPPPFSAAIPASLR	[R].IGSFERPPPFSAAIPASLR.[H]	1xTMTpro [N-Term]; 1xPhospho [S3(100)]	1xTMTpro [N-Term]; 1xPhospho [S3(100); S11(0); S17(0)]	3.9404e-08	5.34993e-05	1	1	2	TGGT1_263510	TGGT1_263510-t26_1-p1 [1614-1632]	TGGT1_263510-t26_1-p1 1xPhospho [S1616(100); S1624(0); S1630(0)]	TGGT1_263510-t26_1-p1 1xPhospho [S1616(100)]	transcript=TGGT1_263510-t26_1 | gene=TGGT1_263510 | organism=Toxoplasma_gondii_GT1 | gene_product=Spc97 / Spc98 family protein [Source:UniProtKB/TrEMBL;Acc:S7W6A3] | transcript_product=Spc97 / Spc98 family protein | location=TGGT1_chrVIIb:476801-486829(-) | protein_length=1877 | sequence_SO=chromosome | SO=protein_coding_gene | is_pseudo=false	0	2397.2651	19	0.889	0.946	1.034	1.087	0.966	1.028	1.124	1.066	1.605	1.721	-0.17	-0.08	0.05	0.12	-0.05	0.04	0.17	0.09	0.68	0.78	0.267668473	0.528098787	0.453028174	0.041370505	0.661684425	0.747993302	0.180839397	0.089129529	0.27209021	0.245176411
730	FALSE	High	LLPQHAASDSDNAGNPR	[R].LLPQHAASDSDNAGNPR.[D]	1xTMTpro [N-Term]; 1xPhospho [S8(100)]	1xTMTpro [N-Term]; 1xPhospho [S8(100); S10(0)]	7.18336e-11	5.34993e-05	1	1	11	TGGT1_289880	TGGT1_289880-t26_1-p1 [843-859]	TGGT1_289880-t26_1-p1 1xPhospho [S850(100); S852(0)]	TGGT1_289880-t26_1-p1 1xPhospho [S850(100)]	transcript=TGGT1_289880-t26_1 | gene=TGGT1_289880 | organism=Toxoplasma_gondii_GT1 | gene_product=hypothetical protein | transcript_product=hypothetical protein | location=TGGT1_chrIX:3301494-3313288(-) | protein_length=1326 | sequence_SO=chromosome | SO=protein_coding_gene | is_pseudo=false	0	2147.02018	17	1.006	0.987	1.05	1.011	1.017	0.998	1.062	0.926	0.951	1.109	0.01	-0.02	0.07	0.02	0.02	0	0.09	-0.11	-0.07	0.15	0.939892291	0.909012828	0.664327483	0.732349425	0.880399602	0.98645221	0.678665199	0.011615644	0.701889674	0.491713208
733	FALSE	High	LQNFTVEEMYGYESGASDKGETADAR	[R].LQNFTVEEMYGYESGASDKGETADAR.[R]	1xTMTpro [K19]; 1xTMTpro [N-Term]; 2xPhospho [S14(100); S17(100)]	1xTMTpro [K19]; 1xTMTpro [N-Term]; 2xPhospho [T5(0); Y10(0); Y12(0); S14(100); S17(100); T22(0)]	8.13057e-14	5.34993e-05	1	1	1	TGGT1_304630	TGGT1_304630-t26_1-p1 [7127-7152]	TGGT1_304630-t26_1-p1 2xPhospho [T7131(0); Y7136(0); Y7138(0); S7140(100); S7143(100); T7148(0)]	TGGT1_304630-t26_1-p1 2xPhospho [S7140(100); S7143(100)]	transcript=TGGT1_304630-t26_1 | gene=TGGT1_304630 | organism=Toxoplasma_gondii_GT1 | gene_product=ATG C terminal domain-containing protein [Source:UniProtKB/TrEMBL;Acc:S7W9P3] | transcript_product=ATG C terminal domain-containing protein | location=TGGT1_chrVIIa:524945-552364(+) | protein_length=8080 | sequence_SO=chromosome | SO=protein_coding_gene | is_pseudo=false	1	3636.60981	26	1.632	1.097	1.449	0.844	1.378	0.926	1.224	0.873	1.225	0.929	0.71	0.13	0.54	-0.24	0.46	-0.11	0.29	-0.2	0.29	-0.11	0.064506045	0.799360143	0.042831902	0.45310809	0.185204722	0.677799907	0.446798903	0.48421407	0.439857754	0.07763014
734	FALSE	High	LQNFTVEEMYGYESGASDKGETADAR	[R].LQNFTVEEMYGYESGASDKGETADAR.[R]	1xOxidation [M9]; 1xTMTpro [K19]; 1xTMTpro [N-Term]; 2xPhospho [S14(100); S17(100)]	1xOxidation [M9]; 1xTMTpro [K19]; 1xTMTpro [N-Term]; 2xPhospho [T5(0); Y10(0); Y12(0); S14(100); S17(100); T22(0)]	1.55341e-13	5.34993e-05	1	1	1	TGGT1_304630	TGGT1_304630-t26_1-p1 [7127-7152]	TGGT1_304630-t26_1-p1 2xPhospho [T7131(0); Y7136(0); Y7138(0); S7140(100); S7143(100); T7148(0)]	TGGT1_304630-t26_1-p1 2xPhospho [S7140(100); S7143(100)]	transcript=TGGT1_304630-t26_1 | gene=TGGT1_304630 | organism=Toxoplasma_gondii_GT1 | gene_product=ATG C terminal domain-containing protein [Source:UniProtKB/TrEMBL;Acc:S7W9P3] | transcript_product=ATG C terminal domain-containing protein | location=TGGT1_chrVIIa:524945-552364(+) | protein_length=8080 | sequence_SO=chromosome | SO=protein_coding_gene | is_pseudo=false	1	3652.60473	26	1.109	1.212	1.223	0.776	0.861	0.941	0.95	0.95	0.725	0.883	0.15	0.28	0.29	-0.37	-0.22	-0.09	-0.07	-0.07	-0.46	-0.18	0.82017224	0.663458585	0.6694518	0.510019405	0.357626222	0.533948799	0.671728536	0.50470977	0.271948611	0.750944576
735	FALSE	High	LQNQQEQQLLLLTHGHR	[K].LQNQQEQQLLLLTHGHR.[S]	1xTMTpro [N-Term]; 1xPhospho [T13(100)]	1xTMTpro [N-Term]; 1xPhospho [T13(100)]	2.37254e-07	5.34993e-05	1	1	1	TGGT1_212880	TGGT1_212880-t26_1-p1 [3876-3892]	TGGT1_212880-t26_1-p1 1xPhospho [T3888(100)]	TGGT1_212880-t26_1-p1 1xPhospho [T3888(100)]	transcript=TGGT1_212880-t26_1 | gene=TGGT1_212880 | organism=Toxoplasma_gondii_GT1 | gene_product=Surface antigen repeat-containing protein [Source:UniProtKB/TrEMBL;Acc:S7UPM6] | transcript_product=surface antigen repeat-containing protein | location=TGGT1_chrV:528602-556929(-) | protein_length=6672 | sequence_SO=chromosome | SO=protein_coding_gene | is_pseudo=false	0	2440.27812	17	1.308	1.163	1.433	0.745	0.975	0.867	1.068	0.953	1.127	1.051	0.39	0.22	0.52	-0.42	-0.04	-0.21	0.09	-0.07	0.17	0.07	0.133511378	0.25474264	0.220848024	0.168437324	0.465520572	0.500985575	0.806209755	0.83361275	0.400986905	0.664322413
737	FALSE	High	LQPTHSMSLPAPR	[R].LQPTHSMSLPAPR.[H]	1xTMTpro [N-Term]; 1xPhospho [S6(100)]	1xTMTpro [N-Term]; 1xPhospho [T4(0); S6(100); S8(0)]	7.32226e-05	5.34993e-05	1	1	1	TGGT1_320610	TGGT1_320610-t26_1-p1 [621-633]	TGGT1_320610-t26_1-p1 1xPhospho [T624(0); S626(100); S628(0)]	TGGT1_320610-t26_1-p1 1xPhospho [S626(100)]	transcript=TGGT1_320610-t26_1 | gene=TGGT1_320610 | organism=Toxoplasma_gondii_GT1 | gene_product=hypothetical protein | transcript_product=hypothetical protein | location=TGGT1_chrIV:148294-151097(-) | protein_length=771 | sequence_SO=chromosome | SO=protein_coding_gene | is_pseudo=false	0	1818.92567	13	0.99	1.159	1.161	0.834	0.826	0.967	0.968	0.986	1.033	1.024	-0.01	0.21	0.22	-0.26	-0.28	-0.05	-0.05	-0.02	0.05	0.03	0.889416793	0.274922963	0.584252233	0.306574401	0.425837551	0.87104457	0.929696249	0.803344706	0.868536662	0.866006037
738	FALSE	High	LQQHSQFFESEPR	[R].LQQHSQFFESEPR.[N]	1xTMTpro [N-Term]; 1xPhospho [S5(100)]	1xTMTpro [N-Term]; 1xPhospho [S5(100); S10(0)]	1.79994e-09	5.34993e-05	1	1	4	TGGT1_291030	TGGT1_291030-t26_1-p1 [426-438]	TGGT1_291030-t26_1-p1 1xPhospho [S430(100); S435(0)]	TGGT1_291030-t26_1-p1 1xPhospho [S430(100)]	transcript=TGGT1_291030-t26_1 | gene=TGGT1_291030 | organism=Toxoplasma_gondii_GT1 | gene_product=RING-type domain-containing protein [Source:UniProtKB/TrEMBL;Acc:S7UPB7] | transcript_product=zinc finger, C3HC4 type (RING finger) domain-containing protein | location=TGGT1_chrIX:3883156-3887979(+) | protein_length=991 | sequence_SO=chromosome | SO=protein_coding_gene | is_pseudo=false	0	2016.94997	13	1.658	2.07	2.239	0.821	1.361	1.7	1.839	1.437	1.601	1.641	0.73	1.05	1.16	-0.28	0.45	0.77	0.88	0.52	0.68	0.71	0.173716442	0.021628497	0.040460783	0.284466501	0.415492645	0.140539455	0.149433276	0.060251637	0.010562843	0.031849649
740	FALSE	High	LQQPDAGQMSACQEELLSDRTPR	[R].LQQPDAGQMSACQEELLSDRTPR.[L]	1xMethylthio [C12]; 1xTMTpro [N-Term]; 1xPhospho [T21(100)]	1xMethylthio [C12]; 1xTMTpro [N-Term]; 1xPhospho [S10(0); S18(0); T21(100)]	9.5995e-11	5.34993e-05	1	1	2	TGGT1_309850	TGGT1_309850-t26_1-p1 [127-149]	TGGT1_309850-t26_1-p1 1xMethylthio [C138]; 1xPhospho [S136(0); S144(0); T147(100)]	TGGT1_309850-t26_1-p1 1xMethylthio [C138]; 1xPhospho [T147(100)]	transcript=TGGT1_309850-t26_1 | gene=TGGT1_309850 | organism=Toxoplasma_gondii_GT1 | gene_product=Insulin-degrading enzyme [Source:UniProtKB/TrEMBL;Acc:S7UT62] | transcript_product=insulin-degrading enzyme | location=TGGT1_chrXI:803163-808754(-) | protein_length=456 | sequence_SO=chromosome | SO=protein_coding_gene | is_pseudo=false	1	3003.36946	23	0.946	1.065	0.874	0.965	0.913	1.028	0.844	1.045	0.987	0.767	-0.08	0.09	-0.19	-0.05	-0.13	0.04	-0.24	0.06	-0.02	-0.38	0.463584931	0.307460619	0.095254408	0.806352984	0.388174255	0.788512032	0.317548029	0.821077835	0.875964421	0.234339314
741	FALSE	High	LQQPDAGQMSACQEELLSDRTPR	[R].LQQPDAGQMSACQEELLSDRTPR.[L]	1xMethylthio [C12]; 1xTMTpro [N-Term]; 2xPhospho [S18(99.4); T21(100)]	1xMethylthio [C12]; 1xTMTpro [N-Term]; 2xPhospho [S10(0.6); S18(99.4); T21(100)]	1.76134e-07	5.34993e-05	1	1	1	TGGT1_309850	TGGT1_309850-t26_1-p1 [127-149]	TGGT1_309850-t26_1-p1 1xMethylthio [C138]; 2xPhospho [S136(0.6); S144(99.4); T147(100)]	TGGT1_309850-t26_1-p1 1xMethylthio [C138]; 2xPhospho [S144(99.4); T147(100)]	transcript=TGGT1_309850-t26_1 | gene=TGGT1_309850 | organism=Toxoplasma_gondii_GT1 | gene_product=Insulin-degrading enzyme [Source:UniProtKB/TrEMBL;Acc:S7UT62] | transcript_product=insulin-degrading enzyme | location=TGGT1_chrXI:803163-808754(-) | protein_length=456 | sequence_SO=chromosome | SO=protein_coding_gene | is_pseudo=false	1	3083.33579	23	0.897	0.507	0.613	1.154	1.035	0.585	0.707	1.075	1.076	0.823	-0.16	-0.98	-0.71	0.21	0.05	-0.77	-0.5	0.1	0.11	-0.28	0.475708194	0.429643576	0.206875066	0.029535654	0.801447389	0.508337268	0.273017855	0.551246267	0.436327209	0.531906144
746	FALSE	High	LQSNAPSEPPLYIPVTSTTR	[R].LQSNAPSEPPLYIPVTSTTR.[S]	1xTMTpro [N-Term]; 2xPhospho [S3(100); S7(100)]	1xTMTpro [N-Term]; 2xPhospho [S3(100); S7(100); Y12(0); T16(0); S17(0); T18(0); T19(0)]	2.53281e-09	5.34993e-05	1	1	1	TGGT1_294610	TGGT1_294610-t26_1-p1 [202-221]	TGGT1_294610-t26_1-p1 2xPhospho [S204(100); S208(100); Y213(0); T217(0); S218(0); T219(0); T220(0)]	TGGT1_294610-t26_1-p1 2xPhospho [S204(100); S208(100)]	transcript=TGGT1_294610-t26_1 | gene=TGGT1_294610 | organism=Toxoplasma_gondii_GT1 | gene_product=SET domain-containing protein [Source:UniProtKB/TrEMBL;Acc:A0A125YKT4] | transcript_product=putative histone lysine methyltransferase, SET | location=TGGT1_chrIa:979977-985190(-) | protein_length=1737 | sequence_SO=chromosome | SO=protein_coding_gene | is_pseudo=false	0	2635.27408	20	0.913	0.878	0.726	1.209	1.104	1.061	0.878	1.333	1.035	0.726	-0.13	-0.19	-0.46	0.27	0.14	0.09	-0.19	0.41	0.05	-0.46	0.414826469	0.655085103	0.525988682	0.676560673	0.777183637	0.715949466	0.030759859	0.103457546	0.777061648	0.142394182
747	FALSE	High	LQSNSPGTSQADLHR	[R].LQSNSPGTSQADLHR.[R]	1xTMTpro [N-Term]; 1xPhospho [S5(100)]	1xTMTpro [N-Term]; 1xPhospho [S3(0); S5(100); T8(0); S9(0)]	1.71304e-07	5.34993e-05	1	1	5	TGGT1_258080	TGGT1_258080-t26_1-p1 [48-62]	TGGT1_258080-t26_1-p1 1xPhospho [S50(0); S52(100); T55(0); S56(0)]	TGGT1_258080-t26_1-p1 1xPhospho [S52(100)]	transcript=TGGT1_258080-t26_1 | gene=TGGT1_258080 | organism=Toxoplasma_gondii_GT1 | gene_product=hypothetical protein | transcript_product=hypothetical protein | location=TGGT1_chrVIIb:3558189-3569675(+) | protein_length=1711 | sequence_SO=chromosome | SO=protein_coding_gene | is_pseudo=false	0	1994.9616	15	1.126	0.949	0.935	1.192	1.342	1.132	1.115	1.04	0.996	1.055	0.17	-0.08	-0.1	0.25	0.42	0.18	0.16	0.06	-0.01	0.08	0.465258785	0.721077381	0.238567946	0.1105225	0.159128855	0.36837058	0.026650944	0.276427143	0.911673078	0.254739535
748	FALSE	High	LQSNSPGTSQADLHR	[R].LQSNSPGTSQADLHR.[R]	1xTMTpro [N-Term]; 2xPhospho [S3(100); S5(100)]	1xTMTpro [N-Term]; 2xPhospho [S3(100); S5(100); T8(0); S9(0)]	1.42546e-08	5.34993e-05	1	1	8	TGGT1_258080	TGGT1_258080-t26_1-p1 [48-62]	TGGT1_258080-t26_1-p1 2xPhospho [S50(100); S52(100); T55(0); S56(0)]	TGGT1_258080-t26_1-p1 2xPhospho [S50(100); S52(100)]	transcript=TGGT1_258080-t26_1 | gene=TGGT1_258080 | organism=Toxoplasma_gondii_GT1 | gene_product=hypothetical protein | transcript_product=hypothetical protein | location=TGGT1_chrVIIb:3558189-3569675(+) | protein_length=1711 | sequence_SO=chromosome | SO=protein_coding_gene | is_pseudo=false	0	2074.92793	15	0.778	1.076	1.004	0.847	0.659	0.911	0.851	0.984	0.717	0.767	-0.36	0.11	0.01	-0.24	-0.6	-0.13	-0.23	-0.02	-0.48	-0.38	0.022252486	0.797758235	0.956985433	0.136370165	0.068243694	0.705745623	0.111587098	0.821046872	0.11727343	0.06322404
749	FALSE	High	LQTHEQIMK	[K].LQTHEQIMK.[H]	1xTMTpro [K9]; 1xTMTpro [N-Term]; 1xPhospho [T3(100)]	1xTMTpro [K9]; 1xTMTpro [N-Term]; 1xPhospho [T3(100)]	2.93135e-06	5.34993e-05	1	1	5	TGGT1_266970	TGGT1_266970-t26_1-p1 [108-116]	TGGT1_266970-t26_1-p1 1xPhospho [T110(100)]	TGGT1_266970-t26_1-p1 1xPhospho [T110(100)]	transcript=TGGT1_266970-t26_1 | gene=TGGT1_266970 | organism=Toxoplasma_gondii_GT1 | gene_product=Ubiquitin-like domain-containing protein [Source:UniProtKB/TrEMBL;Acc:S7UHF3] | transcript_product=hypothetical protein | location=TGGT1_chrIX:700995-702987(+) | protein_length=306 | sequence_SO=chromosome | SO=protein_coding_gene | is_pseudo=false	0	1815.96838	9	1.098	1.155	1.122	1.018	1.117	1.176	1.141	1.176	1.236	1.373	0.13	0.21	0.17	0.03	0.16	0.23	0.19	0.23	0.31	0.46	0.437541629	0.03193899	0.486869627	0.910514719	0.251677892	0.430871107	0.060806946	0.245174397	0.16220643	0.138739846
750	FALSE	High	LQTHEQIMK	[K].LQTHEQIMK.[H]	1xOxidation [M8]; 1xTMTpro [K9]; 1xTMTpro [N-Term]; 1xPhospho [T3(100)]	1xOxidation [M8]; 1xTMTpro [K9]; 1xTMTpro [N-Term]; 1xPhospho [T3(100)]	3.28873e-05	5.34993e-05	1	1	15	TGGT1_266970	TGGT1_266970-t26_1-p1 [108-116]	TGGT1_266970-t26_1-p1 1xPhospho [T110(100)]	TGGT1_266970-t26_1-p1 1xPhospho [T110(100)]	transcript=TGGT1_266970-t26_1 | gene=TGGT1_266970 | organism=Toxoplasma_gondii_GT1 | gene_product=Ubiquitin-like domain-containing protein [Source:UniProtKB/TrEMBL;Acc:S7UHF3] | transcript_product=hypothetical protein | location=TGGT1_chrIX:700995-702987(+) | protein_length=306 | sequence_SO=chromosome | SO=protein_coding_gene | is_pseudo=false	0	1831.96329	9	1.079	1.251	1.191	1.011	1.09	1.264	1.204	1.115	1.258	1.265	0.11	0.32	0.25	0.02	0.12	0.34	0.27	0.16	0.33	0.34	0.6231216	0.175908027	0.205369417	0.905516511	0.289813384	0.019107823	0.041273578	0.100117332	0.138998241	0.262019316
752	FALSE	High	IQTVNPVSSGRPQTGDAGK	[R].IQTVNPVSSGRPQTGDAGK.[T]	1xTMTpro [K19]; 1xTMTpro [N-Term]; 1xPhospho [T3(100)]	1xTMTpro [K19]; 1xTMTpro [N-Term]; 1xPhospho [T3(100); S8(0); S9(0); T14(0)]	6.52541e-08	5.34993e-05	1	1	2	TGGT1_265260	TGGT1_265260-t26_1-p1 [318-336]	TGGT1_265260-t26_1-p1 1xPhospho [T320(100); S325(0); S326(0); T331(0)]	TGGT1_265260-t26_1-p1 1xPhospho [T320(100)]	transcript=TGGT1_265260-t26_1 | gene=TGGT1_265260 | organism=Toxoplasma_gondii_GT1 | gene_product=hypothetical protein | transcript_product=hypothetical protein | location=TGGT1_chrIX:1464253-1467357(+) | protein_length=459 | sequence_SO=chromosome | SO=protein_coding_gene | is_pseudo=false	0	2600.3689	19	3.476	3.757	3.322	1.063	3.697	3.995	3.533	4.706	4.4	4.303	1.8	1.91	1.73	0.09	1.89	2	1.82	2.23	2.14	2.11	0.104260237	0.127012717	0.157442055	0.84630136	0.213538676	0.227646417	0.262912637	0.065205205	0.144749321	0.137145029
753	FALSE	High	LQVDTAVPAHRDSLESWAAESTNPR	[K].LQVDTAVPAHRDSLESWAAESTNPR.[D]	1xTMTpro [N-Term]; 2xPhospho [S13(100); S16(100)]	1xTMTpro [N-Term]; 2xPhospho [T5(0); S13(100); S16(100); S21(0); T22(0)]	8.74553e-09	5.34993e-05	1	1	3	TGGT1_305260	TGGT1_305260-t26_1-p1 [508-532]	TGGT1_305260-t26_1-p1 2xPhospho [T512(0); S520(100); S523(100); S528(0); T529(0)]	TGGT1_305260-t26_1-p1 2xPhospho [S520(100); S523(100)]	transcript=TGGT1_305260-t26_1 | gene=TGGT1_305260 | organism=Toxoplasma_gondii_GT1 | gene_product=Hydrolase_4 domain-containing protein [Source:UniProtKB/TrEMBL;Acc:S7UI82] | transcript_product=hypothetical protein | location=TGGT1_chrIX:5100154-5103054(+) | protein_length=594 | sequence_SO=chromosome | SO=protein_coding_gene | is_pseudo=false	1	3214.48905	25	0.972	1.034	1.311	1.04	1.011	1.074	1.363	1.135	1.077	1.676	-0.04	0.05	0.39	0.06	0.02	0.1	0.45	0.18	0.11	0.75	0.874932546	0.824231053	0.277474745	0.782005632	0.805493598	0.067403575	0.03564604	0.53962906	0.636523721	0.011312643
757	FALSE	High	LQSEEEEEDGRR	[K].LQSEEEEEDGRR.[T]	1xTMTpro [N-Term]; 1xPhospho [S3(100)]	1xTMTpro [N-Term]; 1xPhospho [S3(100)]	1.84922e-06	5.34993e-05	1	1	4	TGGT1_259840	TGGT1_259840-t26_1-p1 [1396-1407]	TGGT1_259840-t26_1-p1 1xPhospho [S1398(100)]	TGGT1_259840-t26_1-p1 1xPhospho [S1398(100)]	transcript=TGGT1_259840-t26_1 | gene=TGGT1_259840 | organism=Toxoplasma_gondii_GT1 | gene_product=hypothetical protein | transcript_product=hypothetical protein | location=TGGT1_chrVIIb:2644887-2652742(-) | protein_length=2091 | sequence_SO=chromosome | SO=protein_coding_gene | is_pseudo=false	1	1860.82958	12	0.768	0.898	0.838	1.141	0.876	1.025	0.957	1.006	0.822	0.886	-0.38	-0.15	-0.25	0.19	-0.19	0.04	-0.06	0.01	-0.28	-0.17	0.230847737	0.612639628	0.382511747	0.442118665	0.046721724	0.67620272	0.878964634	0.963678155	0.294290712	0.582167981
758	FALSE	High	LQVSSSDEEEAGGKPR	[R].LQVSSSDEEEAGGKPR.[V]	1xTMTpro [K14]; 1xTMTpro [N-Term]; 2xPhospho [S5(100); S6(100)]	1xTMTpro [K14]; 1xTMTpro [N-Term]; 2xPhospho [S4(0); S5(100); S6(100)]	2.19427e-05	5.34993e-05	1	1	8	TGGT1_257310	TGGT1_257310-t26_1-p1 [10-25]	TGGT1_257310-t26_1-p1 2xPhospho [S13(0); S14(100); S15(100)]	TGGT1_257310-t26_1-p1 2xPhospho [S14(100); S15(100)]	transcript=TGGT1_257310-t26_1 | gene=TGGT1_257310 | organism=Toxoplasma_gondii_GT1 | gene_product=CS domain-containing protein [Source:UniProtKB/TrEMBL;Acc:S7UYZ6] | transcript_product=hypothetical protein | location=TGGT1_chrVIIb:4065756-4067519(+) | protein_length=355 | sequence_SO=chromosome | SO=protein_coding_gene | is_pseudo=false	0	2457.15554	16	1.099	0.952	0.984	1.327	1.459	1.264	1.306	1.239	1.2	1.053	0.14	-0.07	-0.02	0.41	0.54	0.34	0.38	0.31	0.26	0.07	0.581617978	0.118298041	0.653561036	0.281409829	0.379756437	0.349198825	0.242458	0.225679984	0.156998397	0.666843257
759	FALSE	High	IQLKPIEWEETGSPR	[K].IQLKPIEWEETGSPR.[V]	1xTMTpro [K4]; 1xTMTpro [N-Term]; 1xPhospho [S13(100)]	1xTMTpro [K4]; 1xTMTpro [N-Term]; 1xPhospho [T11(0); S13(100)]	1.23554e-08	5.34993e-05	1	1	3	TGGT1_304650	TGGT1_304650-t26_1-p1 [805-819]	TGGT1_304650-t26_1-p1 1xPhospho [T815(0); S817(100)]	TGGT1_304650-t26_1-p1 1xPhospho [S817(100)]	transcript=TGGT1_304650-t26_1 | gene=TGGT1_304650 | organism=Toxoplasma_gondii_GT1 | gene_product=PPIP5K2_N domain-containing protein [Source:UniProtKB/TrEMBL;Acc:S7UTW0] | transcript_product=histidine acid phosphatase superfamily protein | location=TGGT1_chrVIIa:565293-584527(-) | protein_length=2917 | sequence_SO=chromosome | SO=protein_coding_gene | is_pseudo=false	0	2471.3191	15	0.934	0.914	1.002	1.005	0.938	0.919	1.007	0.929	1.001	0.916	-0.1	-0.13	0	0.01	-0.09	-0.12	0.01	-0.11	0	-0.13	0.153443819	0.145816136	0.924646283	0.563334067	0.217337704	0.194047064	0.820353096	0.531515447	0.989778609	0.198260429
760	FALSE	High	IQLEAAQASSSQPLTPSGK	[K].IQLEAAQASSSQPLTPSGK.[K]	1xTMTpro [K19]; 1xTMTpro [N-Term]; 1xPhospho [T15(100)]	1xTMTpro [K19]; 1xTMTpro [N-Term]; 1xPhospho [S9(0); S10(0); S11(0); T15(100); S17(0)]	5.46546e-14	5.34993e-05	1	1	1	TGGT1_313480	TGGT1_313480-t26_1-p1 [353-371]	TGGT1_313480-t26_1-p1 1xPhospho [S361(0); S362(0); S363(0); T367(100); S369(0)]	TGGT1_313480-t26_1-p1 1xPhospho [T367(100)]	transcript=TGGT1_313480-t26_1 | gene=TGGT1_313480 | organism=Toxoplasma_gondii_GT1 | gene_product=hypothetical protein | transcript_product=hypothetical protein | location=TGGT1_chrXI:3385333-3400705(+) | protein_length=1381 | sequence_SO=chromosome | SO=protein_coding_gene | is_pseudo=false	0	2601.37807	19	0.985	0.962	0.843	0.959	0.945	0.923	0.808	0.889	0.8	0.718	-0.02	-0.06	-0.25	-0.06	-0.08	-0.12	-0.31	-0.17	-0.32	-0.48	0.818280852	0.578800642	0.333457815	0.45854104	0.174486943	0.106106964	0.181706383	0.29542386	0.05865315	0.21075308
761	FALSE	High	LPSPLAQHPGLSGLEPNGAECCR	[K].LPSPLAQHPGLSGLEPNGAECCR.[A]	2xMethylthio [C21; C22]; 1xTMTpro [N-Term]; 1xPhospho [S3(100)]	2xMethylthio [C21; C22]; 1xTMTpro [N-Term]; 1xPhospho [S3(100); S12(0)]	7.24298e-07	5.34993e-05	1	1	1	TGGT1_250690	TGGT1_250690-t26_1-p1 [380-402]	TGGT1_250690-t26_1-p1 2xMethylthio [C400; C401]; 1xPhospho [S382(100); S391(0)]	TGGT1_250690-t26_1-p1 2xMethylthio [C400; C401]; 1xPhospho [S382(100)]	transcript=TGGT1_250690-t26_1 | gene=TGGT1_250690 | organism=Toxoplasma_gondii_GT1 | gene_product=Zinc finger (CCCH type) motif-containing protein [Source:UniProtKB/TrEMBL;Acc:S7V041] | transcript_product=zinc finger (CCCH type) motif-containing protein | location=TGGT1_chrXII:5043658-5057229(+) | protein_length=3460 | sequence_SO=chromosome | SO=protein_coding_gene | is_pseudo=false	0	2822.28183	23	1.34	1.923	1.395	0.659	0.883	1.267	0.92	1.057	1.39	1.118	0.42	0.94	0.48	-0.6	-0.18	0.34	-0.12	0.08	0.48	0.16	0.463852175	0.056592531	0.14404608	0.467272439	0.47520729	0.592343406	0.883400771	0.438814464	0.550479655	0.56473653
762	FALSE	High	LPSPVTHPR	[R].LPSPVTHPR.[V]	1xTMTpro [N-Term]; 1xPhospho [S3(100)]	1xTMTpro [N-Term]; 1xPhospho [S3(100); T6(0)]	7.09405e-05	5.34993e-05	1	1	4	TGGT1_260640	TGGT1_260640-t26_1-p1 [1376-1384]	TGGT1_260640-t26_1-p1 1xPhospho [S1378(100); T1381(0)]	TGGT1_260640-t26_1-p1 1xPhospho [S1378(100)]	transcript=TGGT1_260640-t26_1 | gene=TGGT1_260640 | organism=Toxoplasma_gondii_GT1 | gene_product=Autophagy protein apg9 protein [Source:UniProtKB/TrEMBL;Acc:S7UYQ2] | transcript_product=autophagy protein apg9 protein | location=TGGT1_chrVIIb:2070219-2078173(-) | protein_length=1660 | sequence_SO=chromosome | SO=protein_coding_gene | is_pseudo=false	0	1387.74182	9	0.929	1.127	0.947	1.049	0.974	1.181	0.993	1.119	0.968	1.01	-0.11	0.17	-0.08	0.07	-0.04	0.24	-0.01	0.16	-0.05	0.01	0.649337362	0.447716436	0.525063979	0.699452851	0.922050346	0.548209766	0.968697502	0.543971929	0.545582347	0.928433592
763	FALSE	High	LPSSELHPELPVGLHALGEGDASSR	[R].LPSSELHPELPVGLHALGEGDASSR.[E]	1xTMTpro [N-Term]; 1xPhospho [S]	1xTMTpro [N-Term]; 1xPhospho [S3(50); S4(50); S23(0); S24(0)]	9.76042e-14	5.34993e-05	1	1	2	TGGT1_208070	TGGT1_208070-t26_1-p1 [1880-1904]			transcript=TGGT1_208070-t26_1 | gene=TGGT1_208070 | organism=Toxoplasma_gondii_GT1 | gene_product=Kinase [Source:UniProtKB/TrEMBL;Acc:S7UIU8] | transcript_product=inositol polyphosphate kinase | location=TGGT1_chrIb:592752-603778(-) | protein_length=2851 | sequence_SO=chromosome | SO=protein_coding_gene | is_pseudo=false	0	2952.47873	25	1.105	1.798	1.828	0.888	0.982	1.597	1.624	1.612	2.231	1.832	0.14	0.85	0.87	-0.17	-0.03	0.68	0.7	0.69	1.16	0.87	0.236834186	0.085576989	0.252811475	0.272672871	0.874604468	0.176661447	0.359323528	0.205955144	0.035861164	0.16602656
764	FALSE	High	LPSSLASHER	[R].LPSSLASHER.[T]	1xTMTpro [N-Term]; 1xPhospho [S3(100)]	1xTMTpro [N-Term]; 1xPhospho [S3(100); S4(0); S7(0)]	4.59157e-06	5.34993e-05	1	1	9	TGGT1_258780	TGGT1_258780-t26_1-p1 [36-45]	TGGT1_258780-t26_1-p1 1xPhospho [S38(100); S39(0); S42(0)]	TGGT1_258780-t26_1-p1 1xPhospho [S38(100)]	transcript=TGGT1_258780-t26_1 | gene=TGGT1_258780 | organism=Toxoplasma_gondii_GT1 | gene_product=OTU domain-containing protein [Source:UniProtKB/TrEMBL;Acc:S7UZ34] | transcript_product=OTU family cysteine protease | location=TGGT1_chrVIIb:3153619-3154710(-) | protein_length=363 | sequence_SO=chromosome | SO=protein_coding_gene | is_pseudo=false	0	1480.74802	10	2.516	4.631	3.582	0.922	2.32	4.27	3.302	3.574	3.851	3.477	1.33	2.21	1.84	-0.12	1.21	2.09	1.72	1.84	1.95	1.8	0.088018498	0.009626804	0.039742952	0.877821378	0.366461938	0.187741314	0.251220056	0.11544906	0.164689043	0.147981452
765	FALSE	High	IPSTLPGNAGTATPSGHLTPR	[K].IPSTLPGNAGTATPSGHLTPR.[N]	1xTMTpro [N-Term]; 2xPhospho [T13(100); T19(100)]	1xTMTpro [N-Term]; 2xPhospho [S3(0); T4(0); T11(0); T13(100); S15(0); T19(100)]	2.19772e-08	5.34993e-05	1	1	3	TGGT1_314740	TGGT1_314740-t26_1-p1 [604-624]	TGGT1_314740-t26_1-p1 2xPhospho [S606(0); T607(0); T614(0); T616(100); S618(0); T622(100)]	TGGT1_314740-t26_1-p1 2xPhospho [T616(100); T622(100)]	transcript=TGGT1_314740-t26_1 | gene=TGGT1_314740 | organism=Toxoplasma_gondii_GT1 | gene_product=PSP domain-containing protein [Source:UniProtKB/TrEMBL;Acc:S7UMG6] | transcript_product=PSP protein | location=TGGT1_chrXI:4206581-4212262(+) | protein_length=758 | sequence_SO=chromosome | SO=protein_coding_gene | is_pseudo=false	0	2509.21724	21	1.179	0.954	1.005	0.761	0.897	0.726	0.765	0.838	0.837	0.762	0.24	-0.07	0.01	-0.39	-0.16	-0.46	-0.39	-0.26	-0.26	-0.39	0.652900766	0.899654311	0.974196999	0.517284138	0.100774712	0.011456392	0.353856665	0.453166129	0.166076862	0.341026384
770	FALSE	High	LQAADTPVAAEK	[R].LQAADTPVAAEK.[R]	1xTMTpro [K12]; 1xTMTpro [N-Term]; 1xPhospho [T6(100)]	1xTMTpro [K12]; 1xTMTpro [N-Term]; 1xPhospho [T6(100)]	5.48414e-05	5.34993e-05	1	1	1	TGGT1_257350	TGGT1_257350-t26_1-p1 [289-300]	TGGT1_257350-t26_1-p1 1xPhospho [T294(100)]	TGGT1_257350-t26_1-p1 1xPhospho [T294(100)]	transcript=TGGT1_257350-t26_1 | gene=TGGT1_257350 | organism=Toxoplasma_gondii_GT1 | gene_product=MIF4G domain-containing protein [Source:UniProtKB/TrEMBL;Acc:S7W7S7] | transcript_product=putative eukaryotic translation initiation factor | location=TGGT1_chrVIIb:4041436-4047384(+) | protein_length=824 | sequence_SO=chromosome | SO=protein_coding_gene | is_pseudo=false	0	1902.02292	12	1.077	0.788	1.131	0.837	0.902	0.66	0.947	0.987	1.145	0.748	0.11	-0.34	0.18	-0.26	-0.15	-0.6	-0.08	-0.02	0.2	-0.42	0.709025016	0.531515242	0.707647743	0.627904241	0.540028758	0.008253483	0.22297151	0.957469116	0.71773815	0.231244087
774	FALSE	High	IQAEKEENSLEEDYR	[R].IQAEKEENSLEEDYR.[G]	1xTMTpro [K5]; 1xTMTpro [N-Term]; 1xPhospho [S9(100)]	1xTMTpro [K5]; 1xTMTpro [N-Term]; 1xPhospho [S9(100); Y14(0)]	7.16331e-06	5.34993e-05	1	1	7	TGGT1_262710	TGGT1_262710-t26_1-p1 [353-367]	TGGT1_262710-t26_1-p1 1xPhospho [S361(100); Y366(0)]	TGGT1_262710-t26_1-p1 1xPhospho [S361(100)]	transcript=TGGT1_262710-t26_1 | gene=TGGT1_262710 | organism=Toxoplasma_gondii_GT1 | gene_product=Copper transporter [Source:UniProtKB/TrEMBL;Acc:S7W6R7] | transcript_product=Ctr copper transporter family protein | location=TGGT1_chrVIIb:1040235-1042044(+) | protein_length=375 | sequence_SO=chromosome | SO=protein_coding_gene | is_pseudo=false	1	2541.23655	15	1.102	1.042	1.101	0.921	1.014	0.959	1.013	0.893	0.839	0.974	0.14	0.06	0.14	-0.12	0.02	-0.06	0.02	-0.16	-0.25	-0.04	0.07086641	0.177922732	0.487868054	0.529701467	0.912302454	0.752989013	0.073246596	0.259319033	0.200486773	0.347906963
777	FALSE	High	IQASTLSPTEGGGRASDEDSR	[R].IQASTLSPTEGGGRASDEDSR.[D]	1xTMTpro [N-Term]; 1xPhospho [S16(100)]	1xTMTpro [N-Term]; 1xPhospho [S4(0); T5(0); S7(0); T9(0); S16(100); S20(0)]	2.52549e-08	5.34993e-05	1	1	4	TGGT1_262390	TGGT1_262390-t26_1-p1 [721-741]	TGGT1_262390-t26_1-p1 1xPhospho [S724(0); T725(0); S727(0); T729(0); S736(100); S740(0)]	TGGT1_262390-t26_1-p1 1xPhospho [S736(100)]	transcript=TGGT1_262390-t26_1 | gene=TGGT1_262390 | organism=Toxoplasma_gondii_GT1 | gene_product=TLDc domain-containing protein [Source:UniProtKB/TrEMBL;Acc:S7UYB4] | transcript_product=TLD protein | location=TGGT1_chrVIIb:1280695-1289391(+) | protein_length=1392 | sequence_SO=chromosome | SO=protein_coding_gene | is_pseudo=false	1	2518.17417	21	0.951	1.006	1.088	0.981	0.933	0.987	1.068	1.275	1.017	1.11	-0.07	0.01	0.12	-0.03	-0.1	-0.02	0.09	0.35	0.02	0.15	0.256732197	0.949276652	0.473780712	0.67952594	0.431382031	0.79953628	0.372957316	0.078325125	0.714139832	0.579280155
778	FALSE	High	IQASTLSPTEGGGRASDEDSR	[R].IQASTLSPTEGGGRASDEDSR.[D]	1xTMTpro [N-Term]; 2xPhospho [S7(99.5); S16(100)]	1xTMTpro [N-Term]; 2xPhospho [S4(0); T5(0.5); S7(99.5); T9(0); S16(100); S20(0)]	1.16737e-05	5.34993e-05	1	1	3	TGGT1_262390	TGGT1_262390-t26_1-p1 [721-741]	TGGT1_262390-t26_1-p1 2xPhospho [S724(0); T725(0.5); S727(99.5); T729(0); S736(100); S740(0)]	TGGT1_262390-t26_1-p1 2xPhospho [S727(99.5); S736(100)]	transcript=TGGT1_262390-t26_1 | gene=TGGT1_262390 | organism=Toxoplasma_gondii_GT1 | gene_product=TLDc domain-containing protein [Source:UniProtKB/TrEMBL;Acc:S7UYB4] | transcript_product=TLD protein | location=TGGT1_chrVIIb:1280695-1289391(+) | protein_length=1392 | sequence_SO=chromosome | SO=protein_coding_gene | is_pseudo=false	1	2598.1405	21	0.893	0.934	0.617	0.895	0.799	0.836	0.552	0.86	0.809	0.725	-0.16	-0.1	-0.7	-0.16	-0.32	-0.26	-0.86	-0.22	-0.31	-0.46	0.565029733	0.806799797	0.415837637	0.124955116	0.396180874	0.59010514	0.370968972	0.217193129	0.526031181	0.034357691
780	FALSE	High	LQDGASEIEEEPSEQVDKAEEATAGGR	[K].LQDGASEIEEEPSEQVDKAEEATAGGR.[H]	1xTMTpro [K18]; 1xTMTpro [N-Term]; 1xPhospho [S6(100)]	1xTMTpro [K18]; 1xTMTpro [N-Term]; 1xPhospho [S6(100); S13(0); T23(0)]	1.43599e-15	5.34993e-05	1	1	2	TGGT1_234250	TGGT1_234250-t26_1-p1 [353-379]	TGGT1_234250-t26_1-p1 1xPhospho [S358(100); S365(0); T375(0)]	TGGT1_234250-t26_1-p1 1xPhospho [S358(100)]	transcript=TGGT1_234250-t26_1 | gene=TGGT1_234250 | organism=Toxoplasma_gondii_GT1 | gene_product=hypothetical protein | transcript_product=hypothetical protein | location=TGGT1_chrX:4132681-4148475(-) | protein_length=2276 | sequence_SO=chromosome | SO=protein_coding_gene | is_pseudo=false	1	3533.67762	27	1.001	0.89	0.966	0.888	0.889	0.79	0.858	0.766	0.759	0.795	0	-0.17	-0.05	-0.17	-0.17	-0.34	-0.22	-0.39	-0.4	-0.33	0.995414337	0.144970665	0.839301255	0.792383665	0.671620713	0.644975072	0.606266244	0.380785517	0.462025877	0.538742448
787	FALSE	High	LQAHGAGSHSDLQAR	[K].LQAHGAGSHSDLQAR.[D]	1xTMTpro [N-Term]; 1xPhospho [S8(100)]	1xTMTpro [N-Term]; 1xPhospho [S8(100); S10(0)]	1.74227e-06	5.34993e-05	1	1	4	TGGT1_313370	TGGT1_313370-t26_1-p1 [1359-1373]	TGGT1_313370-t26_1-p1 1xPhospho [S1366(100); S1368(0)]	TGGT1_313370-t26_1-p1 1xPhospho [S1366(100)]	transcript=TGGT1_313370-t26_1 | gene=TGGT1_313370 | organism=Toxoplasma_gondii_GT1 | gene_product=hypothetical protein | transcript_product=hypothetical protein | location=TGGT1_chrXI:3281764-3287206(+) | protein_length=1687 | sequence_SO=chromosome | SO=protein_coding_gene | is_pseudo=false	0	1931.9408	15	1.08	1.015	1.008	1.052	1.136	1.067	1.061	0.93	0.891	1.128	0.11	0.02	0.01	0.07	0.18	0.09	0.09	-0.1	-0.17	0.17	0.592146474	0.959924385	0.97767792	0.853060255	0.462149753	0.144303578	0.256376044	0.446206268	0.50832096	0.263213698
791	FALSE	High	LRTASVTAQGPGDR	[R].LRTASVTAQGPGDR.[E]	1xTMTpro [N-Term]; 2xPhospho [T3(100); S5(100)]	1xTMTpro [N-Term]; 2xPhospho [T3(100); S5(100); T7(0)]	0.000237965	5.34993e-05	1	1	2	TGGT1_277790	TGGT1_277790-t26_1-p1 [320-333]	TGGT1_277790-t26_1-p1 2xPhospho [T322(100); S324(100); T326(0)]	TGGT1_277790-t26_1-p1 2xPhospho [T322(100); S324(100)]	transcript=TGGT1_277790-t26_1 | gene=TGGT1_277790 | organism=Toxoplasma_gondii_GT1 | gene_product=Glutaredoxin domain-containing protein [Source:UniProtKB/TrEMBL;Acc:S7UZY4] | transcript_product=hypothetical protein | location=TGGT1_chrXII:6421384-6429987(-) | protein_length=1442 | sequence_SO=chromosome | SO=protein_coding_gene | is_pseudo=false	1	1892.89517	14	1.109	1.274	1.357	0.958	1.063	1.221	1.3	0.941	1.85	1.007	0.15	0.35	0.44	-0.06	0.09	0.29	0.38	-0.09	0.89	0.01	0.699138966	0.598270211	0.160736249	0.54854633	0.848911835	0.692730016	0.07032385	0.547936976	0.042726046	0.945839708
792	FALSE	High	LRTDGASPDMK	[R].LRTDGASPDMK.[V]	1xTMTpro [K11]; 1xTMTpro [N-Term]; 1xPhospho [T3(100)]	1xTMTpro [K11]; 1xTMTpro [N-Term]; 1xPhospho [T3(100); S7(0)]	1.65947e-07	5.34993e-05	1	1	2	TGGT1_241880	TGGT1_241880-t26_1-p1 [105-115]	TGGT1_241880-t26_1-p1 1xPhospho [T107(100); S111(0)]	TGGT1_241880-t26_1-p1 1xPhospho [T107(100)]	transcript=TGGT1_241880-t26_1 | gene=TGGT1_241880 | organism=Toxoplasma_gondii_GT1 | gene_product=Phosphodiesterase [Source:UniProtKB/TrEMBL;Acc:S7USB2] | transcript_product=3'5'-cyclic nucleotide phosphodiesterase domain-containing protein | location=TGGT1_chrVI:1724772-1737127(-) | protein_length=1281 | sequence_SO=chromosome | SO=protein_coding_gene | is_pseudo=false	1	1878.96402	11	1.591	3.262	2.364	1.213	1.929	3.956	2.866	2.168	4.337	3.222	0.67	1.71	1.24	0.28	0.95	1.98	1.52	1.12	2.12	1.69	0.371748699	0.213800905	0.339874628	0.338244172	0.362146202	0.232586754	0.339576419	0.185853373	0.14766787	0.20606052
793	FALSE	High	LRTDGASPDMK	[R].LRTDGASPDMK.[V]	1xOxidation [M10]; 1xTMTpro [K11]; 1xTMTpro [N-Term]; 1xPhospho [T3(100)]	1xOxidation [M10]; 1xTMTpro [K11]; 1xTMTpro [N-Term]; 1xPhospho [T3(100); S7(0)]	1.62039e-07	5.34993e-05	1	1	4	TGGT1_241880	TGGT1_241880-t26_1-p1 [105-115]	TGGT1_241880-t26_1-p1 1xPhospho [T107(100); S111(0)]	TGGT1_241880-t26_1-p1 1xPhospho [T107(100)]	transcript=TGGT1_241880-t26_1 | gene=TGGT1_241880 | organism=Toxoplasma_gondii_GT1 | gene_product=Phosphodiesterase [Source:UniProtKB/TrEMBL;Acc:S7USB2] | transcript_product=3'5'-cyclic nucleotide phosphodiesterase domain-containing protein | location=TGGT1_chrVI:1724772-1737127(-) | protein_length=1281 | sequence_SO=chromosome | SO=protein_coding_gene | is_pseudo=false	1	1894.95894	11	1.279	2.687	1.929	1.035	1.323	2.779	1.996	1.619	2.866	1.963	0.36	1.43	0.95	0.05	0.4	1.47	1	0.7	1.52	0.97	0.534645309	0.248884711	0.405336325	0.516349733	0.449496017	0.221979587	0.367568692	0.028382154	0.217487086	0.343682723
795	FALSE	High	LRTLNDATDPWK	[R].LRTLNDATDPWK.[K]	1xTMTpro [K12]; 1xTMTpro [N-Term]; 1xPhospho [T3(100)]	1xTMTpro [K12]; 1xTMTpro [N-Term]; 1xPhospho [T3(100); T8(0)]	4.40862e-07	5.34993e-05	1	1	2	TGGT1_225790	TGGT1_225790-t26_1-p1 [171-182]	TGGT1_225790-t26_1-p1 1xPhospho [T173(100); T178(0)]	TGGT1_225790-t26_1-p1 1xPhospho [T173(100)]	transcript=TGGT1_225790-t26_1 | gene=TGGT1_225790 | organism=Toxoplasma_gondii_GT1 | gene_product=Thioredoxin-like_fold domain-containing protein [Source:UniProtKB/TrEMBL;Acc:A0A125YFI3] | transcript_product=PDI family protein | location=TGGT1_chrX:1946861-1948766(+) | protein_length=189 | sequence_SO=chromosome | SO=protein_coding_gene | is_pseudo=false	1	2118.12403	12	0.92	0.982	1.31	1.229	1.13	1.207	1.61	1.316	1.646	2.58	-0.12	-0.03	0.39	0.3	0.18	0.27	0.69	0.4	0.72	1.37	0.326842978	0.937941524	0.446545373	0.181363998	0.459291655	0.586128025	0.346650587	0.248240097	0.33686192	0.27304806
799	FALSE	High	ISAGSSSPTR	[K].ISAGSSSPTR.[E]	1xTMTpro [N-Term]; 1xPhospho [S7(100)]	1xTMTpro [N-Term]; 1xPhospho [S2(0); S5(0); S6(0); S7(100); T9(0)]	1.09358e-07	5.34993e-05	1	1	8	TGGT1_226430	TGGT1_226430-t26_1-p1 [4-13]	TGGT1_226430-t26_1-p1 1xPhospho [S5(0); S8(0); S9(0); S10(100); T12(0)]	TGGT1_226430-t26_1-p1 1xPhospho [S10(100)]	transcript=TGGT1_226430-t26_1 | gene=TGGT1_226430 | organism=Toxoplasma_gondii_GT1 | gene_product=Reticulon-like protein [Source:UniProtKB/TrEMBL;Acc:A0A125YHI4] | transcript_product=reticulon protein | location=TGGT1_chrX:1552488-1553078(-) | protein_length=196 | sequence_SO=chromosome | SO=protein_coding_gene | is_pseudo=false	0	1346.66363	10	0.931	0.913	0.877	0.996	0.928	0.91	0.874	0.908	0.984	0.96	-0.1	-0.13	-0.19	-0.01	-0.11	-0.14	-0.19	-0.14	-0.02	-0.06	0.071605158	0.497784179	0.598653867	0.89254467	0.112121065	0.400780917	0.551082196	0.325191142	0.268989126	0.63615532
800	FALSE	High	ISAGSSSPTREYECAVAR	[K].ISAGSSSPTREYECAVAR.[L]	1xMethylthio [C14]; 1xTMTpro [N-Term]; 1xPhospho [S/T/Y]	1xMethylthio [C14]; 1xTMTpro [N-Term]; 1xPhospho [S2(0); S5(33.3); S6(33.3); S7(33.3); T9(0); Y12(0)]	3.39201e-07	5.34993e-05	1	1	3	TGGT1_226430	TGGT1_226430-t26_1-p1 [4-21]	TGGT1_226430-t26_1-p1 1xMethylthio [C17]	TGGT1_226430-t26_1-p1 1xMethylthio [C17]	transcript=TGGT1_226430-t26_1 | gene=TGGT1_226430 | organism=Toxoplasma_gondii_GT1 | gene_product=Reticulon-like protein [Source:UniProtKB/TrEMBL;Acc:A0A125YHI4] | transcript_product=reticulon protein | location=TGGT1_chrX:1552488-1553078(-) | protein_length=196 | sequence_SO=chromosome | SO=protein_coding_gene | is_pseudo=false	1	2314.0528	18	1.259	0.883	1.039	0.929	1.17	0.821	0.965	0.821	0.859	1.002	0.33	-0.18	0.06	-0.11	0.23	-0.28	-0.05	-0.29	-0.22	0	0.006912263	0.015792622	0.848974681	0.764522545	0.556048534	0.492451719	0.463480406	0.415821667	0.104094948	0.92700436
808	FALSE	High	LSDADHGSGNDCK	[R].LSDADHGSGNDCK.[A]	1xMethylthio [C12]; 1xTMTpro [K13]; 1xTMTpro [N-Term]; 1xPhospho [S8(100)]	1xMethylthio [C12]; 1xTMTpro [K13]; 1xTMTpro [N-Term]; 1xPhospho [S2(0); S8(100)]	0.000114009	5.34993e-05	1	1	2	TGGT1_271145	TGGT1_271145-t26_1-p1 [3194-3206]	TGGT1_271145-t26_1-p1 1xMethylthio [C3205]; 1xPhospho [S3195(0); S3201(100)]	TGGT1_271145-t26_1-p1 1xMethylthio [C3205]; 1xPhospho [S3201(100)]	transcript=TGGT1_271145-t26_1 | gene=TGGT1_271145 | organism=Toxoplasma_gondii_GT1 | gene_product=hypothetical protein | transcript_product=hypothetical protein | location=TGGT1_chrVIII:4657755-4682240(+) | protein_length=5661 | sequence_SO=chromosome | SO=protein_coding_gene | is_pseudo=false	0	2052.90116	13	0.985	1.095	1.013	1.067	1.051	1.168	1.081	0.993	1.174	1.014	-0.02	0.13	0.02	0.09	0.07	0.22	0.11	-0.01	0.23	0.02	0.884444753	0.483309153	0.929625643	0.372191407	0.439538058	0.171782445	0.474013385	0.713738832	0.247328412	0.776051308
810	FALSE	High	LSDLDGGGDEELKPTQK	[R].LSDLDGGGDEELKPTQK.[L]	2xTMTpro [K13; K17]; 1xTMTpro [N-Term]; 1xPhospho [S2(100)]	2xTMTpro [K13; K17]; 1xTMTpro [N-Term]; 1xPhospho [S2(100); T15(0)]	2.44914e-07	5.34993e-05	1	1	1	TGGT1_265770	TGGT1_265770-t26_1-p1 [1828-1844]	TGGT1_265770-t26_1-p1 1xPhospho [S1829(100); T1842(0)]	TGGT1_265770-t26_1-p1 1xPhospho [S1829(100)]	transcript=TGGT1_265770-t26_1 | gene=TGGT1_265770 | organism=Toxoplasma_gondii_GT1 | gene_product=hypothetical protein | transcript_product=hypothetical protein | location=TGGT1_chrIX:1290712-1302315(-) | protein_length=2098 | sequence_SO=chromosome | SO=protein_coding_gene | is_pseudo=false	0	2794.46918	17	0.977	0.891	0.67	1.107	1.082	0.986	0.741	1.186	0.945	0.698	-0.03	-0.17	-0.58	0.15	0.11	-0.02	-0.43	0.25	-0.08	-0.52	0.90194583	0.633972699	0.255190636	0.84796188	0.819454205	0.962492379	0.4382293	0.677291925	0.883006614	0.313159272
811	FALSE	High	LSEDAVTPCDVEAEK	[R].LSEDAVTPCDVEAEK.[C]	1xMethylthio [C9]; 1xTMTpro [K15]; 1xTMTpro [N-Term]; 1xPhospho [T7(100)]	1xMethylthio [C9]; 1xTMTpro [K15]; 1xTMTpro [N-Term]; 1xPhospho [S2(0); T7(100)]	2.01007e-06	5.34993e-05	1	1	2	TGGT1_226660	TGGT1_226660-t26_1-p1 [857-871]	TGGT1_226660-t26_1-p1 1xMethylthio [C865]; 1xPhospho [S858(0); T863(100)]	TGGT1_226660-t26_1-p1 1xMethylthio [C865]; 1xPhospho [T863(100)]	transcript=TGGT1_226660-t26_1 | gene=TGGT1_226660 | organism=Toxoplasma_gondii_GT1 | gene_product=hypothetical protein | transcript_product=hypothetical protein | location=TGGT1_chrX:1361506-1380909(+) | protein_length=3736 | sequence_SO=chromosome | SO=protein_coding_gene | is_pseudo=false	0	2340.09959	15	0.817	0.954	0.964	0.911	0.744	0.869	0.878	0.93	0.945	0.704	-0.29	-0.07	-0.05	-0.13	-0.43	-0.2	-0.19	-0.11	-0.08	-0.51	0.123461456	0.137391876	0.462199276	0.109567867	0.050582251	0.118977098	0.079907194	0.588925572	0.707624648	0.129440834
812	FALSE	High	LSEEAEEEEDEKPR	[R].LSEEAEEEEDEKPR.[K]	1xTMTpro [K12]; 1xTMTpro [N-Term]; 1xPhospho [S2(100)]	1xTMTpro [K12]; 1xTMTpro [N-Term]; 1xPhospho [S2(100)]	1.3518e-13	5.34993e-05	1	1	12	TGGT1_205510	TGGT1_205510-t26_1-p1 [468-481]	TGGT1_205510-t26_1-p1 1xPhospho [S469(100)]	TGGT1_205510-t26_1-p1 1xPhospho [S469(100)]	transcript=TGGT1_205510-t26_1 | gene=TGGT1_205510 | organism=Toxoplasma_gondii_GT1 | gene_product=Nop domain-containing protein [Source:UniProtKB/TrEMBL;Acc:S7UUJ5] | transcript_product=putative nucleolar protein 5 | location=TGGT1_chrVIIa:1272709-1276843(-) | protein_length=490 | sequence_SO=chromosome | SO=protein_coding_gene | is_pseudo=false	0	2378.1256	14	0.865	0.925	0.896	1.129	0.976	1.044	1.012	1.073	1.024	0.962	-0.21	-0.11	-0.16	0.17	-0.03	0.06	0.02	0.1	0.03	-0.06	0.051603896	0.424011464	0.516630133	0.65124159	0.927105915	0.807408305	0.91199109	0.602968808	0.831923582	0.605662432
813	FALSE	High	LSEEREEDTLVPALTEEELR	[R].LSEEREEDTLVPALTEEELR.[L]	1xTMTpro [N-Term]; 1xPhospho [S2(100)]	1xTMTpro [N-Term]; 1xPhospho [S2(100); T9(0); T15(0)]	2.53008e-10	5.34993e-05	1	1	6	TGGT1_310570	TGGT1_310570-t26_1-p1 [66-85]	TGGT1_310570-t26_1-p1 1xPhospho [S67(100); T74(0); T80(0)]	TGGT1_310570-t26_1-p1 1xPhospho [S67(100)]	transcript=TGGT1_310570-t26_1 | gene=TGGT1_310570 | organism=Toxoplasma_gondii_GT1 | gene_product=RRM domain-containing protein [Source:UniProtKB/TrEMBL;Acc:S7UT45] | transcript_product=hypothetical protein | location=TGGT1_chrXI:1419122-1420387(-) | protein_length=421 | sequence_SO=chromosome | SO=protein_coding_gene | is_pseudo=false	1	2742.34057	20	1.025	1.162	1.151	0.811	0.832	0.943	0.934	0.946	0.877	0.869	0.04	0.22	0.2	-0.3	-0.27	-0.08	-0.1	-0.08	-0.19	-0.2	0.888496502	0.656490019	0.684020736	0.50205815	0.227100721	0.386378145	0.397912671	0.442777002	0.260971015	0.028247866
815	FALSE	High	ISEHLLGTDVTDATR	[R].ISEHLLGTDVTDATR.[R]	1xTMTpro [N-Term]; 1xPhospho [S2(100)]	1xTMTpro [N-Term]; 1xPhospho [S2(100); T8(0); T11(0); T14(0)]	7.30074e-07	5.34993e-05	1	1	5	TGGT1_260310	TGGT1_260310-t26_1-p1 [695-709]	TGGT1_260310-t26_1-p1 1xPhospho [S696(100); T702(0); T705(0); T708(0)]	TGGT1_260310-t26_1-p1 1xPhospho [S696(100)]	transcript=TGGT1_260310-t26_1 | gene=TGGT1_260310 | organism=Toxoplasma_gondii_GT1 | gene_product=ATP-binding cassette transporter ABC.B1 [Source:UniProtKB/TrEMBL;Acc:A0A125YUY7] | transcript_product=ATP-binding cassette transporter ABC.B1 | location=TGGT1_chrVIIb:2334844-2358106(-) | protein_length=1345 | sequence_SO=chromosome | SO=protein_coding_gene | is_pseudo=false	0	2012.00207	15	0.886	1.124	0.742	0.976	0.865	1.097	0.724	1.069	0.966	1.162	-0.17	0.17	-0.43	-0.04	-0.21	0.13	-0.47	0.1	-0.05	0.22	0.294977945	0.76409953	0.522597324	0.939597005	0.727617157	0.27394755	0.119792813	0.788924004	0.919122571	0.446883431
817	FALSE	High	LSASPQNTSAVSAGFPR	[R].LSASPQNTSAVSAGFPR.[E]	1xTMTpro [N-Term]; 1xPhospho [S4(100)]	1xTMTpro [N-Term]; 1xPhospho [S2(0); S4(100); T8(0); S9(0); S12(0)]	1.28188e-07	5.34993e-05	1	1	2	TGGT1_237890	TGGT1_237890-t26_1-p1 [75-91]	TGGT1_237890-t26_1-p1 1xPhospho [S76(0); S78(100); T82(0); S83(0); S86(0)]	TGGT1_237890-t26_1-p1 1xPhospho [S78(100)]	transcript=TGGT1_237890-t26_1 | gene=TGGT1_237890 | organism=Toxoplasma_gondii_GT1 | gene_product=Calcium-dependent protein kinase CDPK4 [Source:UniProtKB/TrEMBL;Acc:S7UGB4] | transcript_product=calcium-dependent protein kinase CDPK4 | location=TGGT1_chrIV:2483651-2496063(+) | protein_length=1158 | sequence_SO=chromosome | SO=protein_coding_gene | is_pseudo=false	0	2074.02895	17	1.008	1.143	0.965	0.948	0.956	1.083	0.915	0.945	0.956	0.919	0.01	0.19	-0.05	-0.08	-0.06	0.12	-0.13	-0.08	-0.06	-0.12	0.930233615	0.062120232	0.731725336	0.216333996	0.720729896	0.240869145	0.385166085	0.509179016	0.56508512	0.371394569
818	FALSE	High	LRSVSEDPEEVR	[R].LRSVSEDPEEVR.[A]	1xTMTpro [N-Term]; 1xPhospho [S3(100)]	1xTMTpro [N-Term]; 1xPhospho [S3(100); S5(0)]	5.52777e-05	5.34993e-05	1	1	1	TGGT1_225480	TGGT1_225480-t26_1-p1 [759-770]	TGGT1_225480-t26_1-p1 1xPhospho [S761(100); S763(0)]	TGGT1_225480-t26_1-p1 1xPhospho [S761(100)]	transcript=TGGT1_225480-t26_1 | gene=TGGT1_225480 | organism=Toxoplasma_gondii_GT1 | gene_product=hypothetical protein | transcript_product=hypothetical protein | location=TGGT1_chrX:2125081-2128901(-) | protein_length=836 | sequence_SO=chromosome | SO=protein_coding_gene | is_pseudo=false	1	1799.88597	12	0.884	1.642	1.162	1.08	0.955	1.773	1.255	1.315	2.071	1.756	-0.18	0.72	0.22	0.11	-0.07	0.83	0.33	0.4	1.05	0.81	0.617247364	0.228870847	0.693020845	0.541829234	0.890948585	0.108449277	0.458749763	0.352730753	0.044676448	0.194899203
819	FALSE	High	IRSSETSSVEGLPQFR	[R].IRSSETSSVEGLPQFR.[K]	1xTMTpro [N-Term]; 2xPhospho [S3(100); T6(100)]	1xTMTpro [N-Term]; 2xPhospho [S3(100); S4(0); T6(100); S7(0); S8(0)]	1.42367e-05	5.34993e-05	1	1	2	TGGT1_253700	TGGT1_253700-t26_1-p1 [618-633]	TGGT1_253700-t26_1-p1 2xPhospho [S620(100); S621(0); T623(100); S624(0); S625(0)]	TGGT1_253700-t26_1-p1 2xPhospho [S620(100); T623(100)]	transcript=TGGT1_253700-t26_1 | gene=TGGT1_253700 | organism=Toxoplasma_gondii_GT1 | gene_product=MFS domain-containing protein [Source:UniProtKB/TrEMBL;Acc:S7UMU8] | transcript_product=transporter, major facilitator family protein | location=TGGT1_chrIII:1085722-1092339(-) | protein_length=1302 | sequence_SO=chromosome | SO=protein_coding_gene | is_pseudo=false	1	2257.05861	16	1.093	1.088	1.283	1.095	1.196	1.191	1.405	0.935	1.285	1.564	0.13	0.12	0.36	0.13	0.26	0.25	0.49	-0.1	0.36	0.65	0.092784703	0.811385672	0.612396517	0.680005506	0.496922949	0.362844714	0.329282794	0.805053077	0.267482744	0.213848052
820	FALSE	High	IRSSETSSVEGLPQFR	[R].IRSSETSSVEGLPQFR.[K]	1xTMTpro [N-Term]; 1xPhospho [S3(100)]	1xTMTpro [N-Term]; 1xPhospho [S3(100); S4(0); T6(0); S7(0); S8(0)]	9.04715e-07	5.34993e-05	1	1	2	TGGT1_253700	TGGT1_253700-t26_1-p1 [618-633]	TGGT1_253700-t26_1-p1 1xPhospho [S620(100); S621(0); T623(0); S624(0); S625(0)]	TGGT1_253700-t26_1-p1 1xPhospho [S620(100)]	transcript=TGGT1_253700-t26_1 | gene=TGGT1_253700 | organism=Toxoplasma_gondii_GT1 | gene_product=MFS domain-containing protein [Source:UniProtKB/TrEMBL;Acc:S7UMU8] | transcript_product=transporter, major facilitator family protein | location=TGGT1_chrIII:1085722-1092339(-) | protein_length=1302 | sequence_SO=chromosome | SO=protein_coding_gene | is_pseudo=false	1	2177.09228	16	1.353	1.396	1.662	0.844	1.141	1.178	1.402	1.262	1.146	1.197	0.44	0.48	0.73	-0.25	0.19	0.24	0.49	0.34	0.2	0.26	0.244518535	0.285749959	0.167565701	0.638434247	0.527693646	0.365665962	0.233379004	0.20935596	0.578110265	0.331262411
821	FALSE	High	LRDSESDSGLTEWR	[R].LRDSESDSGLTEWR.[R]	1xTMTpro [N-Term]; 2xPhospho [S4(100); S6(100)]	1xTMTpro [N-Term]; 2xPhospho [S4(100); S6(100); S8(0); T11(0)]	1.83459e-06	5.34993e-05	1	1	9	TGGT1_209000	TGGT1_209000-t26_1-p1 [5141-5154]	TGGT1_209000-t26_1-p1 2xPhospho [S5144(100); S5146(100); S5148(0); T5151(0)]	TGGT1_209000-t26_1-p1 2xPhospho [S5144(100); S5146(100)]	transcript=TGGT1_209000-t26_1 | gene=TGGT1_209000 | organism=Toxoplasma_gondii_GT1 | gene_product=HECT-domain (Ubiquitin-transferase) domain-containing protein [Source:UniProtKB/TrEMBL;Acc:S7UJI8] | transcript_product=HECT-domain (ubiquitin-transferase) domain-containing protein | location=TGGT1_chrIb:956370-995183(-) | protein_length=12302 | sequence_SO=chromosome | SO=protein_coding_gene | is_p…	1	2114.91161	14	1.071	1.035	1.068	1.122	1.202	1.161	1.198	0.97	1.004	1.101	0.1	0.05	0.09	0.17	0.27	0.22	0.26	-0.04	0.01	0.14	0.026760541	0.36503019	0.232742803	0.565128675	0.423394011	0.428505015	0.474110495	0.837840863	0.970309656	0.115332076
823	FALSE	High	LREEEEASLASPQR	[R].LREEEEASLASPQR.[A]	1xTMTpro [N-Term]; 1xPhospho [S8(100)]	1xTMTpro [N-Term]; 1xPhospho [S8(100); S11(0)]	1.811e-07	5.34993e-05	1	1	17	TGGT1_233030	TGGT1_233030-t26_1-p1 [57-70]	TGGT1_233030-t26_1-p1 1xPhospho [S64(100); S67(0)]	TGGT1_233030-t26_1-p1 1xPhospho [S64(100)]	transcript=TGGT1_233030-t26_1 | gene=TGGT1_233030 | organism=Toxoplasma_gondii_GT1 | gene_product=Gliding-associated protein GAP70 [Source:UniProtKB/TrEMBL;Acc:S7V3S7] | transcript_product=gliding-associated protein GAP70 | location=TGGT1_chrVIII:2349458-2350423(-) | protein_length=321 | sequence_SO=chromosome | SO=protein_coding_gene | is_pseudo=false	1	1998.98167	14	0.964	0.917	1.018	0.99	0.954	0.907	1.007	1.011	0.902	0.896	-0.05	-0.13	0.03	-0.01	-0.07	-0.14	0.01	0.02	-0.15	-0.16	0.298997286	0.400704246	0.866908949	0.18390102	0.203751408	0.352862898	0.942306522	0.759998535	0.202616714	0.380936561
825	FALSE	High	LREETSDRESASEEDR	[K].LREETSDRESASEEDR.[K]	1xTMTpro [N-Term]; 3xPhospho [S10(100); S12(100); T/S]	1xTMTpro [N-Term]; 3xPhospho [T5(50); S6(50); S10(100); S12(100)]	8.4431e-05	5.34993e-05	1	1	10	TGGT1_224740	TGGT1_224740-t26_1-p1 [5-20]	TGGT1_224740-t26_1-p1 3xPhospho [T9(50); S10(50); S14(100); S16(100)]	TGGT1_224740-t26_1-p1 3xPhospho [S14(100); S16(100); T/S]	transcript=TGGT1_224740-t26_1 | gene=TGGT1_224740 | organism=Toxoplasma_gondii_GT1 | gene_product=hypothetical protein | transcript_product=hypothetical protein | location=TGGT1_chrX:2749909-2755523(-) | protein_length=424 | sequence_SO=chromosome | SO=protein_coding_gene | is_pseudo=false	2	2452.95911	16	0.93	0.994	0.997	1.048	0.975	1.043	1.045	1.192	0.938	1.105	-0.11	-0.01	0	0.07	-0.04	0.06	0.06	0.25	-0.09	0.14	0.482826052	0.977553108	0.984577159	0.106617022	0.795673359	0.84316054	0.747936423	0.375570486	0.468355877	0.393987683
827	FALSE	High	LREPSFPEMEEQR	[R].LREPSFPEMEEQR.[K]	1xTMTpro [N-Term]; 1xPhospho [S5(100)]	1xTMTpro [N-Term]; 1xPhospho [S5(100)]	6.72236e-06	5.34993e-05	1	1	10	TGGT1_277710	TGGT1_277710-t26_1-p1 [287-299]	TGGT1_277710-t26_1-p1 1xPhospho [S291(100)]	TGGT1_277710-t26_1-p1 1xPhospho [S291(100)]	transcript=TGGT1_277710-t26_1 | gene=TGGT1_277710 | organism=Toxoplasma_gondii_GT1 | gene_product=hypothetical protein | transcript_product=hypothetical protein | location=TGGT1_chrXII:6471362-6477231(-) | protein_length=703 | sequence_SO=chromosome | SO=protein_coding_gene | is_pseudo=false	1	2031.95301	13	1.024	0.949	0.924	0.928	0.95	0.881	0.858	1.031	0.967	0.898	0.03	-0.07	-0.11	-0.11	-0.07	-0.18	-0.22	0.04	-0.05	-0.15	0.214058546	0.535539045	0.718199689	0.673366947	0.751356055	0.338429182	0.138807432	0.896485111	0.529219858	0.360646107
828	FALSE	High	LREPVSGTPR	[R].LREPVSGTPR.[S]	1xTMTpro [N-Term]; 1xPhospho [T8(100)]	1xTMTpro [N-Term]; 1xPhospho [S6(0); T8(100)]	0.000318987	5.34993e-05	1	1	8	TGGT1_239400	TGGT1_239400-t26_1-p1 [874-883]	TGGT1_239400-t26_1-p1 1xPhospho [S879(0); T881(100)]	TGGT1_239400-t26_1-p1 1xPhospho [T881(100)]	transcript=TGGT1_239400-t26_1 | gene=TGGT1_239400 | organism=Toxoplasma_gondii_GT1 | gene_product=hypothetical protein | transcript_product=hypothetical protein | location=TGGT1_chrVI:611132-617706(+) | protein_length=1265 | sequence_SO=chromosome | SO=protein_coding_gene | is_pseudo=false	1	1495.79531	10	0.963	1.007	0.887	0.884	0.851	0.89	0.784	0.853	0.793	0.751	-0.05	0.01	-0.17	-0.18	-0.23	-0.17	-0.35	-0.23	-0.33	-0.41	0.165273022	0.941804646	0.484748111	0.413665992	0.364254617	0.099436633	0.05291701	0.015816596	0.087203607	0.081361169
829	FALSE	High	LRESDDGEDAR	[R].LRESDDGEDAR.[E]	1xTMTpro [N-Term]; 1xPhospho [S4(100)]	1xTMTpro [N-Term]; 1xPhospho [S4(100)]	3.07429e-05	5.34993e-05	1	1	2	TGGT1_261490	TGGT1_261490-t26_1-p1 [1747-1757]	TGGT1_261490-t26_1-p1 1xPhospho [S1750(100)]	TGGT1_261490-t26_1-p1 1xPhospho [S1750(100)]	transcript=TGGT1_261490-t26_1 | gene=TGGT1_261490 | organism=Toxoplasma_gondii_GT1 | gene_product=hypothetical protein | transcript_product=hypothetical protein | location=TGGT1_chrVIIb:1674000-1684152(+) | protein_length=2402 | sequence_SO=chromosome | SO=protein_coding_gene | is_pseudo=false	1	1646.73422	11	0.887	0.862	0.75	1.032	0.915	0.889	0.774	1.118	0.929	0.699	-0.17	-0.21	-0.41	0.05	-0.13	-0.17	-0.37	0.16	-0.11	-0.52	0.275378212	0.02567657	0.357761336	0.779636846	0.643742666	0.383190974	0.513583033	0.37027966	0.803162236	0.384802616
830	FALSE	High	IRNSDFFDGQAPVDSLRPTNAGVDSK	[R].IRNSDFFDGQAPVDSLRPTNAGVDSK.[G]	1xTMTpro [K26]; 1xTMTpro [N-Term]; 1xPhospho [S4(100)]	1xTMTpro [K26]; 1xTMTpro [N-Term]; 1xPhospho [S4(100); S15(0); T19(0); S25(0)]	6.5641e-06	5.34993e-05	1	1	2	TGGT1_203310	TGGT1_203310-t26_1-p1 [38-63]	TGGT1_203310-t26_1-p1 1xPhospho [S41(100); S52(0); T56(0); S62(0)]	TGGT1_203310-t26_1-p1 1xPhospho [S41(100)]	transcript=TGGT1_203310-t26_1 | gene=TGGT1_203310 | organism=Toxoplasma_gondii_GT1 | gene_product=Dense granule protein GRA7 [Source:UniProtKB/TrEMBL;Acc:A0A125YVB8] | transcript_product=dense granule protein GRA7 | location=TGGT1_chrVIIa:2502941-2503651(+) | protein_length=236 | sequence_SO=chromosome | SO=protein_coding_gene | is_pseudo=false	1	3494.75608	26	1.187	0.987	1.009	0.867	1.029	0.855	0.874	0.916	0.871	0.907	0.25	-0.02	0.01	-0.21	0.04	-0.23	-0.19	-0.13	-0.2	-0.14	0.39616261	0.932636044	0.845633107	0.1505251	0.885937371	0.507283554	0.307655334	0.658571354	0.362317439	0.632632124
831	FALSE	High	IRNSDFFDGQAPVDSLRPTNAGVDSK	[R].IRNSDFFDGQAPVDSLRPTNAGVDSK.[G]	1xTMTpro [K26]; 1xTMTpro [N-Term]; 2xPhospho [S4(100); S25(100)]	1xTMTpro [K26]; 1xTMTpro [N-Term]; 2xPhospho [S4(100); S15(0); T19(0); S25(100)]	8.00514e-10	5.34993e-05	1	1	1	TGGT1_203310	TGGT1_203310-t26_1-p1 [38-63]	TGGT1_203310-t26_1-p1 2xPhospho [S41(100); S52(0); T56(0); S62(100)]	TGGT1_203310-t26_1-p1 2xPhospho [S41(100); S62(100)]	transcript=TGGT1_203310-t26_1 | gene=TGGT1_203310 | organism=Toxoplasma_gondii_GT1 | gene_product=Dense granule protein GRA7 [Source:UniProtKB/TrEMBL;Acc:A0A125YVB8] | transcript_product=dense granule protein GRA7 | location=TGGT1_chrVIIa:2502941-2503651(+) | protein_length=236 | sequence_SO=chromosome | SO=protein_coding_gene | is_pseudo=false	1	3574.72241	26	0.872	0.901	0.875	1.027	0.896	0.925	0.898	0.998	0.991	1.016	-0.2	-0.15	-0.19	0.04	-0.16	-0.11	-0.15	0	-0.01	0.02	0.005546086	0.221251702	0.006388231	0.826654851	0.456938709	0.405470069	0.466219306	0.976835985	0.852146212	0.538411497
832	FALSE	High	LRPSETGPLYSPR	[R].LRPSETGPLYSPR.[A]	1xTMTpro [N-Term]; 1xPhospho [T6(100)]	1xTMTpro [N-Term]; 1xPhospho [S4(0); T6(100); Y10(0); S11(0)]	2.27405e-05	5.34993e-05	1	1	8	TGGT1_203510	TGGT1_203510-t26_1-p1 [153-165]	TGGT1_203510-t26_1-p1 1xPhospho [S156(0); T158(100); Y162(0); S163(0)]	TGGT1_203510-t26_1-p1 1xPhospho [T158(100)]	transcript=TGGT1_203510-t26_1 | gene=TGGT1_203510 | organism=Toxoplasma_gondii_GT1 | gene_product=RING-type domain-containing protein [Source:UniProtKB/TrEMBL;Acc:S7W401] | transcript_product=zinc finger, C3HC4 type (RING finger) domain-containing protein | location=TGGT1_chrVIIa:2357035-2361836(+) | protein_length=801 | sequence_SO=chromosome | SO=protein_coding_gene | is_pseudo=false	0	1856.95908	13	0.978	0.952	1.003	1.053	1.03	1.003	1.056	0.918	0.954	1.043	-0.03	-0.07	0	0.07	0.04	0	0.08	-0.12	-0.07	0.06	0.490136215	0.492622997	0.984276487	0.303061417	0.111557099	0.908972469	0.759060305	0.016475517	0.333371469	0.429060913
834	FALSE	High	LRPSSDENVEGGPK	[R].LRPSSDENVEGGPK.[R]	1xTMTpro [K14]; 1xTMTpro [N-Term]; 1xPhospho [S5(99.8)]	1xTMTpro [K14]; 1xTMTpro [N-Term]; 1xPhospho [S4(0.2); S5(99.8)]	1.16533e-07	5.34993e-05	1	1	2	TGGT1_210700	TGGT1_210700-t26_1-p1 [2590-2603]	TGGT1_210700-t26_1-p1 1xPhospho [S2593(0.2); S2594(99.8)]	TGGT1_210700-t26_1-p1 1xPhospho [S2594(99.8)]	transcript=TGGT1_210700-t26_1 | gene=TGGT1_210700 | organism=Toxoplasma_gondii_GT1 | gene_product=VPS13_C domain-containing protein [Source:UniProtKB/TrEMBL;Acc:S7VZ64] | transcript_product=hypothetical protein | location=TGGT1_chrIV:2051389-2084250(+) | protein_length=8642 | sequence_SO=chromosome | SO=protein_coding_gene | is_pseudo=false	0	2173.11458	14	0.951	0.903	0.953	1.303	1.239	1.177	1.242	1.085	1.058	1.155	-0.07	-0.15	-0.07	0.38	0.31	0.23	0.31	0.12	0.08	0.21	0.766005846	0.532666509	0.855397226	0.077667196	0.273112825	0.293281488	0.434375938	0.647188428	0.834459139	0.492498034
835	FALSE	High	LRPSSPSESTPLDGPAGLSER	[R].LRPSSPSESTPLDGPAGLSER.[R]	1xTMTpro [N-Term]; 1xPhospho [S5(99.7)]	1xTMTpro [N-Term]; 1xPhospho [S4(0.3); S5(99.7); S7(0); S9(0); T10(0); S19(0)]	1.67214e-11	5.34993e-05	1	1	3	TGGT1_234990	TGGT1_234990-t26_1-p1 [324-344]	TGGT1_234990-t26_1-p1 1xPhospho [S327(0.3); S328(99.7); S330(0); S332(0); T333(0); S342(0)]	TGGT1_234990-t26_1-p1 1xPhospho [S328(99.7)]	transcript=TGGT1_234990-t26_1 | gene=TGGT1_234990 | organism=Toxoplasma_gondii_GT1 | gene_product=hypothetical protein | transcript_product=hypothetical protein | location=TGGT1_chrX:4481457-4486636(+) | protein_length=1401 | sequence_SO=chromosome | SO=protein_coding_gene | is_pseudo=false	0	2537.25678	21	1.031	0.948	1.004	1.002	1.033	0.95	1.006	1.039	1.032	0.788	0.04	-0.08	0.01	0	0.05	-0.07	0.01	0.05	0.05	-0.34	0.771035489	0.224587405	0.763872649	0.933819978	0.69131639	0.007151303	0.869523834	0.472623058	0.555716368	0.103746083
837	FALSE	High	LRPTADSEEDEVSNDAAR	[R].LRPTADSEEDEVSNDAAR.[R]	1xTMTpro [N-Term]; 1xPhospho [S7(100)]	1xTMTpro [N-Term]; 1xPhospho [T4(0); S7(100); S13(0)]	1.48002e-10	5.34993e-05	1	1	45	TGGT1_277760	TGGT1_277760-t26_1-p1 [50-67]	TGGT1_277760-t26_1-p1 1xPhospho [T53(0); S56(100); S62(0)]	TGGT1_277760-t26_1-p1 1xPhospho [S56(100)]	transcript=TGGT1_277760-t26_1 | gene=TGGT1_277760 | organism=Toxoplasma_gondii_GT1 | gene_product=Putative adenylosuccinate lyase [Source:UniProtKB/TrEMBL;Acc:S7W8K0] | transcript_product=putative adenylosuccinate lyase | location=TGGT1_chrXII:6447199-6453543(+) | protein_length=662 | sequence_SO=chromosome | SO=protein_coding_gene | is_pseudo=false	0	2359.07339	18	0.961	0.928	0.936	1.029	0.989	0.954	0.962	0.973	0.924	0.924	-0.06	-0.11	-0.1	0.04	-0.02	-0.07	-0.06	-0.04	-0.11	-0.11	0.044483163	0.175454144	0.136872861	0.595696043	0.827694155	0.220247096	0.351581947	0.646746042	0.137243272	0.081963621
838	FALSE	High	LRPVSPPFHGFEAMAQR	[R].LRPVSPPFHGFEAMAQR.[R]	1xTMTpro [N-Term]; 1xPhospho [S5(100)]	1xTMTpro [N-Term]; 1xPhospho [S5(100)]	5.86809e-07	5.34993e-05	1	1	4	TGGT1_293000	TGGT1_293000-t26_1-p1 [1527-1543]	TGGT1_293000-t26_1-p1 1xPhospho [S1531(100)]	TGGT1_293000-t26_1-p1 1xPhospho [S1531(100)]	transcript=TGGT1_293000-t26_1 | gene=TGGT1_293000 | organism=Toxoplasma_gondii_GT1 | gene_product=Phosphodiesterase [Source:UniProtKB/TrEMBL;Acc:S7UHU3] | transcript_product=3'5'-cyclic nucleotide phosphodiesterase domain-containing protein | location=TGGT1_chrIa:58977-74026(+) | protein_length=2238 | sequence_SO=chromosome | SO=protein_coding_gene | is_pseudo=false	0	2324.16942	17	0.907	0.836	0.801	0.879	0.797	0.734	0.704	0.802	0.804	1.007	-0.14	-0.26	-0.32	-0.19	-0.33	-0.45	-0.51	-0.32	-0.32	0.01	0.049485867	0.319983842	0.136565863	0.431753353	0.29154928	0.370092613	0.260927326	0.018127246	0.18230211	0.969019725
839	FALSE	High	LRPVSPPFHGFEAMAQR	[R].LRPVSPPFHGFEAMAQR.[R]	1xOxidation [M14]; 1xTMTpro [N-Term]; 1xPhospho [S5(100)]	1xOxidation [M14]; 1xTMTpro [N-Term]; 1xPhospho [S5(100)]	7.43928e-08	5.34993e-05	1	1	9	TGGT1_293000	TGGT1_293000-t26_1-p1 [1527-1543]	TGGT1_293000-t26_1-p1 1xPhospho [S1531(100)]	TGGT1_293000-t26_1-p1 1xPhospho [S1531(100)]	transcript=TGGT1_293000-t26_1 | gene=TGGT1_293000 | organism=Toxoplasma_gondii_GT1 | gene_product=Phosphodiesterase [Source:UniProtKB/TrEMBL;Acc:S7UHU3] | transcript_product=3'5'-cyclic nucleotide phosphodiesterase domain-containing protein | location=TGGT1_chrIa:58977-74026(+) | protein_length=2238 | sequence_SO=chromosome | SO=protein_coding_gene | is_pseudo=false	0	2340.16434	17	1.081	1.245	1.118	0.793	0.857	0.986	0.886	1.041	0.998	0.929	0.11	0.32	0.16	-0.34	-0.22	-0.02	-0.17	0.06	0	-0.11	0.523074975	0.22682851	0.415705962	0.2315257	0.019219536	0.303125881	0.015394179	0.725542272	0.968075226	0.453358901
841	FALSE	High	LRSDVNGPSPAR	[R].LRSDVNGPSPAR.[F]	1xTMTpro [N-Term]; 1xPhospho [S3(100)]	1xTMTpro [N-Term]; 1xPhospho [S3(100); S9(0)]	1.04041e-05	5.34993e-05	1	1	1	TGGT1_254940	TGGT1_254940-t26_1-p1 [2145-2156]	TGGT1_254940-t26_1-p1 1xPhospho [S2147(100); S2153(0)]	TGGT1_254940-t26_1-p1 1xPhospho [S2147(100)]	transcript=TGGT1_254940-t26_1 | gene=TGGT1_254940 | organism=Toxoplasma_gondii_GT1 | gene_product=MI domain-containing protein [Source:UniProtKB/TrEMBL;Acc:S7W271] | transcript_product=MIF4G domain-containing protein | location=TGGT1_chrIII:2027943-2043635(+) | protein_length=3756 | sequence_SO=chromosome | SO=protein_coding_gene | is_pseudo=false	1	1652.84405	12	1.06	0.86	0.672	0.884	0.937	0.761	0.594	0.666	0.698	0.549	0.08	-0.22	-0.57	-0.18	-0.09	-0.39	-0.75	-0.59	-0.52	-0.87	0.488366359	0.412354236	0.162663741	0.773615199	0.893633656	0.428216971	0.262793546	0.167081846	0.151457888	0.193079881
842	FALSE	High	LRSESPEDPHDR	[R].LRSESPEDPHDR.[S]	1xTMTpro [N-Term]; 2xPhospho [S3(100); S5(100)]	1xTMTpro [N-Term]; 2xPhospho [S3(100); S5(100)]	4.60984e-06	5.34993e-05	1	1	16	TGGT1_263860	TGGT1_263860-t26_1-p1 [111-122]	TGGT1_263860-t26_1-p1 2xPhospho [S113(100); S115(100)]	TGGT1_263860-t26_1-p1 2xPhospho [S113(100); S115(100)]	transcript=TGGT1_263860-t26_1 | gene=TGGT1_263860 | organism=Toxoplasma_gondii_GT1 | gene_product=hypothetical protein | transcript_product=hypothetical protein | location=TGGT1_chrVIIb:257063-260408(+) | protein_length=455 | sequence_SO=chromosome | SO=protein_coding_gene | is_pseudo=false	1	1901.8115	12	0.982	1.033	0.975	1.04	1.021	1.074	1.014	0.968	0.975	0.888	-0.03	0.05	-0.04	0.06	0.03	0.1	0.02	-0.05	-0.04	-0.17	0.650541941	0.057071959	0.443168251	0.778584512	0.832453409	0.617671419	0.898485176	0.801383386	0.296582271	0.201317538
843	FALSE	High	IRSIDEGDER	[R].IRSIDEGDER.[L]	1xTMTpro [N-Term]; 1xPhospho [S3(100)]	1xTMTpro [N-Term]; 1xPhospho [S3(100)]	0.000413764	5.34993e-05	1	1	2	TGGT1_244910	TGGT1_244910-t26_1-p1 [224-233]	TGGT1_244910-t26_1-p1 1xPhospho [S226(100)]	TGGT1_244910-t26_1-p1 1xPhospho [S226(100)]	transcript=TGGT1_244910-t26_1 | gene=TGGT1_244910 | organism=Toxoplasma_gondii_GT1 | gene_product=SP-RING-type domain-containing protein [Source:UniProtKB/TrEMBL;Acc:S7W0U0] | transcript_product=MIZ/SP-RING zinc finger domain-containing protein | location=TGGT1_chrVI:3506319-3513206(-) | protein_length=1304 | sequence_SO=chromosome | SO=protein_coding_gene | is_pseudo=false	1	1573.75423	10	1.08	1.044	0.938	0.869	0.938	0.907	0.815	0.879	0.819	0.876	0.11	0.06	-0.09	-0.2	-0.09	-0.14	-0.3	-0.19	-0.29	-0.19	0.507552375	0.430262608	0.653257775	0.720619577	0.820776929	0.775955679	0.482843759	0.734507025	0.526374956	0.615669424
844	FALSE	High	IRSLEETDR	[R].IRSLEETDR.[L]	1xTMTpro [N-Term]; 1xPhospho [S3(100)]	1xTMTpro [N-Term]; 1xPhospho [S3(100); T7(0)]	0.000266565	5.34993e-05	1	1	1	TGGT1_250330	TGGT1_250330-t26_1-p1 [328-336]	TGGT1_250330-t26_1-p1 1xPhospho [S330(100); T334(0)]	TGGT1_250330-t26_1-p1 1xPhospho [S330(100)]	transcript=TGGT1_250330-t26_1 | gene=TGGT1_250330 | organism=Toxoplasma_gondii_GT1 | gene_product=hypothetical protein | transcript_product=hypothetical protein | location=TGGT1_chrXII:4987032-4990337(-) | protein_length=413 | sequence_SO=chromosome | SO=protein_coding_gene | is_pseudo=false	1	1502.7535	9	0.926	0.976	0.971	0.609	0.564	0.594	0.591	1.081	1.469	1.419	-0.11	-0.03	-0.04	-0.72	-0.83	-0.75	-0.76	0.11	0.55	0.5	0.114386929	0.89902219	0.861338323	0.59457788	0.556367059	0.640372117	0.508294	0.830045973	0.43378781	0.308983865
845	FALSE	High	IRSNPVLPEK	[R].IRSNPVLPEK.[T]	1xTMTpro [K10]; 1xTMTpro [N-Term]; 1xPhospho [S3(100)]	1xTMTpro [K10]; 1xTMTpro [N-Term]; 1xPhospho [S3(100)]	6.45498e-07	5.34993e-05	1	1	6	TGGT1_259260	TGGT1_259260-t26_1-p1 [225-234]	TGGT1_259260-t26_1-p1 1xPhospho [S227(100)]	TGGT1_259260-t26_1-p1 1xPhospho [S227(100)]	transcript=TGGT1_259260-t26_1 | gene=TGGT1_259260 | organism=Toxoplasma_gondii_GT1 | gene_product=AAA domain-containing protein [Source:UniProtKB/TrEMBL;Acc:A0A125YKJ7] | transcript_product=membrane protein FtsH1 | location=TGGT1_chrVIIb:2788863-2795704(-) | protein_length=1250 | sequence_SO=chromosome | SO=protein_coding_gene | is_pseudo=false	1	1841.05416	10	0.922	0.939	0.877	1.014	0.935	0.952	0.89	0.989	1.378	1.248	-0.12	-0.09	-0.19	0.02	-0.1	-0.07	-0.17	-0.02	0.46	0.32	0.233583362	0.219493665	0.271462898	0.618207333	0.099626666	0.460564041	0.204352646	0.893589486	0.313915655	0.626454173
846	FALSE	High	LRSQLLDPPK	[R].LRSQLLDPPK.[G]	1xTMTpro [K10]; 1xTMTpro [N-Term]; 1xPhospho [S3(100)]	1xTMTpro [K10]; 1xTMTpro [N-Term]; 1xPhospho [S3(100)]	0.000133503	5.34993e-05	1	1	5	TGGT1_233260	TGGT1_233260-t26_1-p1 [37-46]	TGGT1_233260-t26_1-p1 1xPhospho [S39(100)]	TGGT1_233260-t26_1-p1 1xPhospho [S39(100)]	transcript=TGGT1_233260-t26_1 | gene=TGGT1_233260 | organism=Toxoplasma_gondii_GT1 | gene_product=OBG-type G domain-containing protein [Source:UniProtKB/TrEMBL;Acc:A0A125YK69] | transcript_product=putative GTP-binding protein | location=TGGT1_chrVIII:2539303-2547974(-) | protein_length=392 | sequence_SO=chromosome | SO=protein_coding_gene | is_pseudo=false	1	1855.06981	10	1.384	2.359	2.237	1.053	1.457	2.485	2.356	1.737	2.554	2.353	0.47	1.24	1.16	0.08	0.54	1.31	1.24	0.8	1.35	1.23	0.253779328	0.075497764	0.115996695	0.733533242	0.377252815	0.150397448	0.191047153	0.121844175	0.156494657	0.15247042
848	FALSE	High	IPSPHASTVDTQGK	[R].IPSPHASTVDTQGK.[N]	1xTMTpro [K14]; 1xTMTpro [N-Term]; 1xPhospho [S3(100)]	1xTMTpro [K14]; 1xTMTpro [N-Term]; 1xPhospho [S3(100); S7(0); T8(0); T11(0)]	1.94721e-06	5.34993e-05	1	1	2	TGGT1_316650	TGGT1_316650-t26_1-p1 [37-50]	TGGT1_316650-t26_1-p1 1xPhospho [S39(100); S43(0); T44(0); T47(0)]	TGGT1_316650-t26_1-p1 1xPhospho [S39(100)]	transcript=TGGT1_316650-t26_1 | gene=TGGT1_316650 | organism=Toxoplasma_gondii_GT1 | gene_product=hypothetical protein | transcript_product=hypothetical protein | location=TGGT1_chrXI:5404029-5408889(-) | protein_length=1278 | sequence_SO=chromosome | SO=protein_coding_gene | is_pseudo=false	0	2126.11386	14	1.02	0.792	0.526	1.117	1.139	0.884	0.588	1.052	0.881	0.597	0.03	-0.34	-0.93	0.16	0.19	-0.18	-0.77	0.07	-0.18	-0.74	0.104366187	0.29183843	0.158471466	0.341619126	0.283953648	0.619276641	0.258944581	0.889061583	0.275111052	0.218286839
849	FALSE	High	LPSGPPPSPSAVLPSATEVR	[R].LPSGPPPSPSAVLPSATEVR.[A]	1xTMTpro [N-Term]; 1xPhospho [S8(99.5)]	1xTMTpro [N-Term]; 1xPhospho [S3(0.5); S8(99.5); S10(0); S15(0); T17(0)]	4.9909e-06	5.34993e-05	1	1	1	TGGT1_220510	TGGT1_220510-t26_1-p1 [296-315]	TGGT1_220510-t26_1-p1 1xPhospho [S298(0.5); S303(99.5); S305(0); S310(0); T312(0)]	TGGT1_220510-t26_1-p1 1xPhospho [S303(99.5)]	transcript=TGGT1_220510-t26_1 | gene=TGGT1_220510 | organism=Toxoplasma_gondii_GT1 | gene_product=hypothetical protein | transcript_product=hypothetical protein | location=TGGT1_chrV:328785-330623(+) | protein_length=612 | sequence_SO=chromosome | SO=protein_coding_gene | is_pseudo=false	0	2343.22804	20	0.824	1.012	0.93	0.873	0.72	0.883	0.812	1.028	0.782	0.716	-0.28	0.02	-0.1	-0.2	-0.47	-0.18	-0.3	0.04	-0.36	-0.48	0.095631608	0.945986978	0.208844952	0.53819291	0.229631446	0.740303081	0.450065943	0.886462129	0.578531986	0.527104903
852	FALSE	High	ILSPETSPVALHK	[R].ILSPETSPVALHK.[S]	1xTMTpro [K13]; 1xTMTpro [N-Term]; 1xPhospho [S3(100)]	1xTMTpro [K13]; 1xTMTpro [N-Term]; 1xPhospho [S3(100); T6(0); S7(0)]	3.12057e-07	5.34993e-05	1	1	1	TGGT1_321600	TGGT1_321600-t26_1-p1 [980-992]	TGGT1_321600-t26_1-p1 1xPhospho [S982(100); T985(0); S986(0)]	TGGT1_321600-t26_1-p1 1xPhospho [S982(100)]	transcript=TGGT1_321600-t26_1 | gene=TGGT1_321600 | organism=Toxoplasma_gondii_GT1 | gene_product=hypothetical protein | transcript_product=hypothetical protein | location=TGGT1_chrIb:1719853-1726575(+) | protein_length=1182 | sequence_SO=chromosome | SO=protein_coding_gene | is_pseudo=false	0	2080.16991	13	0.881	0.873	0.648	1.286	1.132	1.123	0.833	1.401	0.988	0.689	-0.18	-0.2	-0.63	0.36	0.18	0.17	-0.26	0.49	-0.02	-0.54	0.214564626	0.182951603	0.081840177	0.015565436	0.246678805	0.18147061	0.208981101	0.225157864	0.964270909	0.38012683
853	FALSE	High	LLSPKPSSPLAEASR	[R].LLSPKPSSPLAEASR.[R]	1xTMTpro [K5]; 1xTMTpro [N-Term]; 1xPhospho [S3(100)]	1xTMTpro [K5]; 1xTMTpro [N-Term]; 1xPhospho [S3(100); S7(0); S8(0); S14(0)]	4.35802e-05	5.34993e-05	1	1	3	TGGT1_260150	TGGT1_260150-t26_1-p1 [1439-1453]	TGGT1_260150-t26_1-p1 1xPhospho [S1441(100); S1445(0); S1446(0); S1452(0)]	TGGT1_260150-t26_1-p1 1xPhospho [S1441(100)]	transcript=TGGT1_260150-t26_1 | gene=TGGT1_260150 | organism=Toxoplasma_gondii_GT1 | gene_product=TPR_REGION domain-containing protein [Source:UniProtKB/TrEMBL;Acc:S7UY88] | transcript_product=tetratricopeptide repeat-containing protein | location=TGGT1_chrVIIb:2469236-2479231(-) | protein_length=3293 | sequence_SO=chromosome | SO=protein_coding_gene | is_pseudo=false	0	2241.24996	15	1.029	0.709	0.6	0.911	0.937	0.646	0.547	0.916	0.81	0.724	0.04	-0.5	-0.74	-0.13	-0.09	-0.63	-0.87	-0.13	-0.3	-0.47	0.770128996	0.245057704	0.242179264	0.189448709	0.403500369	0.15781716	0.180077972	0.129347668	0.345866412	0.188120798
854	FALSE	High	LISPPESSLQSNFVPSHEEVGR	[R].LISPPESSLQSNFVPSHEEVGR.[H]	1xTMTpro [N-Term]; 1xPhospho [S3(100)]	1xTMTpro [N-Term]; 1xPhospho [S3(100); S7(0); S8(0); S11(0); S16(0)]	1.46141e-07	5.34993e-05	1	1	2	TGGT1_235380	TGGT1_235380-t26_1-p1 [534-555]	TGGT1_235380-t26_1-p1 1xPhospho [S536(100); S540(0); S541(0); S544(0); S549(0)]	TGGT1_235380-t26_1-p1 1xPhospho [S536(100)]	transcript=TGGT1_235380-t26_1 | gene=TGGT1_235380 | organism=Toxoplasma_gondii_GT1 | gene_product=hypothetical protein | transcript_product=hypothetical protein | location=TGGT1_chrX:4705213-4712437(-) | protein_length=583 | sequence_SO=chromosome | SO=protein_coding_gene | is_pseudo=false	0	2793.37796	22	0.984	0.992	0.815	0.936	0.921	0.928	0.762	0.875	0.864	0.85	-0.02	-0.01	-0.3	-0.1	-0.12	-0.11	-0.39	-0.19	-0.21	-0.24	0.856091491	0.892004797	0.496968481	0.64458775	0.264959751	0.714179964	0.217405095	0.417958568	0.029756939	0.598281513
855	FALSE	High	LITEASSSSPER	[R].LITEASSSSPER.[G]	1xTMTpro [N-Term]; 1xPhospho [S9(100)]	1xTMTpro [N-Term]; 1xPhospho [T3(0); S6(0); S7(0); S8(0); S9(100)]	8.88851e-05	5.34993e-05	1	1	6	TGGT1_321540	TGGT1_321540-t26_1-p1 [165-176]	TGGT1_321540-t26_1-p1 1xPhospho [T167(0); S170(0); S171(0); S172(0); S173(100)]	TGGT1_321540-t26_1-p1 1xPhospho [S173(100)]	transcript=TGGT1_321540-t26_1 | gene=TGGT1_321540 | organism=Toxoplasma_gondii_GT1 | gene_product=hypothetical protein | transcript_product=hypothetical protein | location=TGGT1_chrIb:1748937-1758091(+) | protein_length=1072 | sequence_SO=chromosome | SO=protein_coding_gene | is_pseudo=false	0	1660.81141	12	1.081	0.929	0.806	1.143	1.235	1.062	0.921	1.061	0.816	1.13	0.11	-0.11	-0.31	0.19	0.31	0.09	-0.12	0.08	-0.29	0.18	0.884918516	0.900873233	0.702349825	0.749616047	0.296139325	0.750054635	0.579393929	0.482421293	0.146199419	0.404538642
857	FALSE	High	LLTPSGYQGPDQIQSAPNPSTPIIK	[R].LLTPSGYQGPDQIQSAPNPSTPIIK.[G]	1xTMTpro [K25]; 1xTMTpro [N-Term]; 1xPhospho [S15(100)]	1xTMTpro [K25]; 1xTMTpro [N-Term]; 1xPhospho [T3(0); S5(0); Y7(0); S15(100); S20(0); T21(0)]	2.81953e-09	5.34993e-05	1	1	1	TGGT1_280370	TGGT1_280370-t26_1-p1 [513-537]	TGGT1_280370-t26_1-p1 1xPhospho [T515(0); S517(0); Y519(0); S527(100); S532(0); T533(0)]	TGGT1_280370-t26_1-p1 1xPhospho [S527(100)]	transcript=TGGT1_280370-t26_1 | gene=TGGT1_280370 | organism=Toxoplasma_gondii_GT1 | gene_product=hypothetical protein | transcript_product=hypothetical protein | location=TGGT1_chrVIIa:472199-474884(+) | protein_length=761 | sequence_SO=chromosome | SO=protein_coding_gene | is_pseudo=false	0	3310.75798	25	0.983	0.799	0.535	1.613	1.586	1.29	0.863	1.122	1.07	0.728	-0.02	-0.32	-0.9	0.69	0.67	0.37	-0.21	0.17	0.1	-0.46	0.92659151	0.298287864	0.413814902	0.540166194	0.451622586	0.659597656	0.269894391	0.750180937	0.613670347	0.237999981
861	FALSE	High	LLVEGEKETASGAATPSLGSR	[K].LLVEGEKETASGAATPSLGSR.[K]	1xTMTpro [K7]; 1xTMTpro [N-Term]; 1xPhospho [S11(100)]	1xTMTpro [K7]; 1xTMTpro [N-Term]; 1xPhospho [T9(0); S11(100); T15(0); S17(0); S20(0)]	1.64103e-10	5.34993e-05	1	1	1	TGGT1_228120	TGGT1_228120-t26_1-p1 [480-500]	TGGT1_228120-t26_1-p1 1xPhospho [T488(0); S490(100); T494(0); S496(0); S499(0)]	TGGT1_228120-t26_1-p1 1xPhospho [S490(100)]	transcript=TGGT1_228120-t26_1 | gene=TGGT1_228120 | organism=Toxoplasma_gondii_GT1 | gene_product=hypothetical protein | transcript_product=hypothetical protein | location=TGGT1_chrX:469350-486422(+) | protein_length=3946 | sequence_SO=chromosome | SO=protein_coding_gene | is_pseudo=false	1	2761.46286	21	0.931	0.854	0.912	1.07	0.996	0.914	0.975	0.833	0.925	0.983	-0.1	-0.23	-0.13	0.1	-0.01	-0.13	-0.04	-0.26	-0.11	-0.03	0.756517762	0.244856832	0.292311545	0.325195377	0.988769346	0.539567792	0.194234069	0.575203958	0.535251906	0.932713515
[truncated: 10,411 more rows]
[truncated: 197 more columns]
