# Supplementary material for: Analysis of CDPK1 targets identifies a trafficking adaptor complex that regulates microneme exocytosis in Toxoplasma
Source: eLife. 2023 Nov 7;12:RP85654. doi: 10.7554/eLife.85654 (PMC10629828; doi:10.7554/eLife.85654)
Supplement: Supplementary file 11. [file elife-85654-supp11.zip › Supplementary file - Phosphoproteomics/20210607_CDPK1TimeCourse_TMTPro1_PHOSPHO_DMSO_b_PeptideGroupsAll.csv]

Checked	Confidence	Sequence	Annotated Sequence	Modifications	Modifications (all possible sites)	Qvality PEP	Qvality q-value	# Protein Groups	# Proteins	# PSMs	Master Protein Accessions	Positions in Master Proteins	Modifications in Master Proteins (all Sites)	Modifications in Master Proteins	Master Protein Descriptions	Protein Accessions	# Missed Cleavages	Theo. MH+ [Da]	Sequence Length	Abundance Ratio: (IAA, 9) / (IAA, 0)	Abundance Ratio: (IAA, 30) / (IAA, 0)	Abundance Ratio: (IAA, 300) / (IAA, 0)	Abundance Ratio: (IAA, 0) / (PBS, 0)	Abundance Ratio: (IAA, 9) / (PBS, 0)	Abundance Ratio: (IAA, 30) / (PBS, 0)	Abundance Ratio: (IAA, 300) / (PBS, 0)	Abundance Ratio: (PBS, 9) / (PBS, 0)	Abundance Ratio: (PBS, 30) / (PBS, 0)	Abundance Ratio: (PBS, 300) / (PBS, 0)	Abundance Ratio (log2): (IAA, 9) / (IAA, 0)	Abundance Ratio (log2): (IAA, 30) / (IAA, 0)	Abundance Ratio (log2): (IAA, 300) / (IAA, 0)	Abundance Ratio (log2): (IAA, 0) / (PBS, 0)	Abundance Ratio (log2): (IAA, 9) / (PBS, 0)	Abundance Ratio (log2): (IAA, 30) / (PBS, 0)	Abundance Ratio (log2): (IAA, 300) / (PBS, 0)	Abundance Ratio (log2): (PBS, 9) / (PBS, 0)	Abundance Ratio (log2): (PBS, 30) / (PBS, 0)	Abundance Ratio (log2): (PBS, 300) / (PBS, 0)	Abundance Ratio P-Value: (IAA, 9) / (IAA, 0)	Abundance Ratio P-Value: (IAA, 30) / (IAA, 0)	Abundance Ratio P-Value: (IAA, 300) / (IAA, 0)	Abundance Ratio P-Value: (IAA, 0) / (PBS, 0)	Abundance Ratio P-Value: (IAA, 9) / (PBS, 0)	Abundance Ratio P-Value: (IAA, 30) / (PBS, 0)	Abundance Ratio P-Value: (IAA, 300) / (PBS, 0)	Abundance Ratio P-Value: (PBS, 9) / (PBS, 0)	Abundance Ratio P-Value: (PBS, 30) / (PBS, 0)	Abundance Ratio P-Value: (PBS, 300) / (PBS, 0)
FALSE	High	AAAAAAAGVCGEEASETESPR	[R].AAAAAAAGVCGEEASETESPR.[K]	1xMethylthio [C10]; 1xTMTpro [N-Term]; 1xPhospho [S15(100)]	1xMethylthio [C10]; 1xTMTpro [N-Term]; 1xPhospho [S15(100); T17(0); S19(0)]	4.38185E-07	6.11917E-05	1	1	1	TGGT1_228360-t26_1-p1	TGGT1_228360-t26_1-p1 [9-29]	TGGT1_228360-t26_1-p1 1xMethylthio [C18]; 1xPhospho [S23(100); T25(0); S27(0)]	TGGT1_228360-t26_1-p1 1xMethylthio [C18]; 1xPhospho [S23(100)]	transcript=TGGT1_228360-t26_1 | gene=TGGT1_228360 | organism=Toxoplasma_gondii_GT1 | gene_product=Peptidylprolyl isomerase [Source:UniProtKB/TrEMBL;Acc:S7UXV4] | transcript_product=putative peptidyl-prolyl isomerase FKBP12 | location=TGGT1_chrX:286110-288045(+) | protein_length=362 | sequence_SO=chromosome | SO=protein_coding_gene | is_pseudo=false	TGGT1_228360-t26_1-p1	0	2378.03246	21
FALSE	High	MGSTLEGEESVLESGVPVPSR	[K].MGSTLEGEESVLESGVPVPSR.[K]	1xOxidation [M1]; 1xTMTpro [N-Term]; 1xPhospho [S10(100)]	1xOxidation [M1]; 1xTMTpro [N-Term]; 1xPhospho [S3(0); T4(0); S10(100); S14(0); S20(0)]	1.90049E-08	6.11917E-05	1	1	1	TGGT1_297730-t26_1-p1	TGGT1_297730-t26_1-p1 [92-112]	TGGT1_297730-t26_1-p1 1xPhospho [S94(0); T95(0); S101(100); S105(0); S111(0)]	TGGT1_297730-t26_1-p1 1xPhospho [S101(100)]	transcript=TGGT1_297730-t26_1 | gene=TGGT1_297730 | organism=Toxoplasma_gondii_GT1 | gene_product=Transcription elongation factor 1 homolog [Source:UniProtKB/TrEMBL;Acc:A0A125YVV4] | transcript_product=putative transcription elongation factor 1 | location=TGGT1_chrII:1935013-1936221(-) | protein_length=226 | sequence_SO=chromosome | SO=protein_coding_gene | is_pseudo=false	TGGT1_297730-t26_1-p1	0	2560.21728	21
FALSE	High	MHADEGHSPSR	[K].MHADEGHSPSR.[R]	1xTMTpro [N-Term]; 1xPhospho [S10(100)]	1xTMTpro [N-Term]; 1xPhospho [S8(0); S10(100)]	7.02871E-08	6.11917E-05	1	1	3	TGGT1_236850-t26_1-p1	TGGT1_236850-t26_1-p1 [866-876]	TGGT1_236850-t26_1-p1 1xPhospho [S873(0); S875(100)]	TGGT1_236850-t26_1-p1 1xPhospho [S875(100)]	transcript=TGGT1_236850-t26_1 | gene=TGGT1_236850 | organism=Toxoplasma_gondii_GT1 | gene_product=hypothetical protein | transcript_product=hypothetical protein | location=TGGT1_chrX:5428985-5438773(+) | protein_length=2752 | sequence_SO=chromosome | SO=protein_coding_gene | is_pseudo=false	TGGT1_236850-t26_1-p1	0	1607.69567	11	0.659	0.689	1.015	1.133	0.747	0.781	1.15	0.814	1.007	0.914	-0.6	-0.54	0.02	0.18	-0.42	-0.36	0.2	-0.3	0.01	-0.13	0.097883547	0.058526722	0.841080302	0.072473095	0.168324445	0.051439917	0.303625061	0.507343267	0.93844089	0.590137372
FALSE	High	MHAIDAKPQCLLVSPTSR	[R].MHAIDAKPQCLLVSPTSR.[D]	1xMethylthio [C10]; 1xTMTpro [K7]; 1xTMTpro [N-Term]; 1xPhospho [S14(99.6)]	1xMethylthio [C10]; 1xTMTpro [K7]; 1xTMTpro [N-Term]; 1xPhospho [S14(99.6); T16(0.2); S17(0.2)]	9.57162E-13	6.11917E-05	1	1	1	TGGT1_306540-t26_1-p1	TGGT1_306540-t26_1-p1 [277-294]	TGGT1_306540-t26_1-p1 1xMethylthio [C286]; 1xPhospho [S290(99.6); T292(0.2); S293(0.2)]	TGGT1_306540-t26_1-p1 1xMethylthio [C286]; 1xPhospho [S290(99.6)]	transcript=TGGT1_306540-t26_1 | gene=TGGT1_306540 | organism=Toxoplasma_gondii_GT1 | gene_product=Phosphotransferase enzyme family protein [Source:UniProtKB/TrEMBL;Acc:A0A125YUJ4] | transcript_product=phosphotransferase enzyme family protein | location=TGGT1_chrIX:5946997-5952108(+) | protein_length=547 | sequence_SO=chromosome | SO=protein_coding_gene | is_pseudo=false	TGGT1_306540-t26_1-p1	0	2701.38846	18	0.907	0.801	0.67	1.241	1.126	0.994	0.831	1.089	1.075	0.944	-0.14	-0.32	-0.58	0.31	0.17	-0.01	-0.27	0.12	0.1	-0.08	0.21072344	0.210558802	0.100510821	0.317204323	0.392378334	0.905444359	0.493268701	0.587392207	0.19597052	0.369142075
FALSE	High	MHEGDEGPGHHHKPGLGEGTP	[K].MHEGDEGPGHHHKPGLGEGTP.[-]	1xOxidation [M1]; 1xTMTpro [K13]; 1xTMTpro [N-Term]; 1xPhospho [T20(100)]	1xOxidation [M1]; 1xTMTpro [K13]; 1xTMTpro [N-Term]; 1xPhospho [T20(100)]	0.00026341	6.11917E-05	1	1	3	P06702	P06702 [94-114]	P06702 1xPhospho [T113(100)]	P06702 1xPhospho [T113(100)]	Protein S100-A9 OS=Homo sapiens (Human) OX=9606 GN=S100A9 PE=1 SV=1	P06702	0	2880.33801	21	1.803	1.096	0.998	0.574	1.036	0.629	0.573	0.701	0.557	0.567	0.85	0.13	0	-0.8	0.05	-0.67	-0.8	-0.51	-0.84	-0.82	0.580755979	0.734735002	0.985555636	0.579908506	0.593797784	0.52949625	0.616059971	0.795144666	0.591476049	0.578166947
FALSE	High	MHEICLTLSPSASPR	[R].MHEICLTLSPSASPR.[L]	1xMethylthio [C5]; 1xTMTpro [N-Term]; 1xPhospho [S/T]	1xMethylthio [C5]; 1xTMTpro [N-Term]; 1xPhospho [T7(0); S9(0); S11(50); S13(50)]	1.62881E-07	6.11917E-05	1	1	1	TGGT1_276890-t26_1-p1	TGGT1_276890-t26_1-p1 [1135-1149]	TGGT1_276890-t26_1-p1 1xMethylthio [C1139]	TGGT1_276890-t26_1-p1 1xMethylthio [C1139]	transcript=TGGT1_276890-t26_1 | gene=TGGT1_276890 | organism=Toxoplasma_gondii_GT1 | gene_product=hypothetical protein | transcript_product=hypothetical protein | location=TGGT1_chrXII:6781886-6789601(-) | protein_length=1174 | sequence_SO=chromosome | SO=protein_coding_gene | is_pseudo=false	TGGT1_276890-t26_1-p1	0	2071.96992	15
FALSE	High	MHEICLTLSPSASPR	[R].MHEICLTLSPSASPR.[L]	1xOxidation [M1]; 1xMethylthio [C5]; 1xTMTpro [N-Term]; 1xPhospho [S9(99.2)]	1xOxidation [M1]; 1xMethylthio [C5]; 1xTMTpro [N-Term]; 1xPhospho [T7(0); S9(99.2); S11(0.4); S13(0.4)]	2.03618E-05	6.11917E-05	1	1	2	TGGT1_276890-t26_1-p1	TGGT1_276890-t26_1-p1 [1135-1149]	TGGT1_276890-t26_1-p1 1xMethylthio [C1139]; 1xPhospho [T1141(0); S1143(99.2); S1145(0.4); S1147(0.4)]	TGGT1_276890-t26_1-p1 1xMethylthio [C1139]; 1xPhospho [S1143(99.2)]	transcript=TGGT1_276890-t26_1 | gene=TGGT1_276890 | organism=Toxoplasma_gondii_GT1 | gene_product=hypothetical protein | transcript_product=hypothetical protein | location=TGGT1_chrXII:6781886-6789601(-) | protein_length=1174 | sequence_SO=chromosome | SO=protein_coding_gene | is_pseudo=false	TGGT1_276890-t26_1-p1	0	2087.96484	15
FALSE	High	MHGGEQAPSRDETQQGVEQR	[R].MHGGEQAPSRDETQQGVEQR.[L]	1xTMTpro [N-Term]; 1xPhospho [S/T]	1xTMTpro [N-Term]; 1xPhospho [S9(50); T13(50)]	2.69182E-08	6.11917E-05	1	1	1	TGGT1_209000-t26_1-p1	TGGT1_209000-t26_1-p1 [10542-10561]			transcript=TGGT1_209000-t26_1 | gene=TGGT1_209000 | organism=Toxoplasma_gondii_GT1 | gene_product=HECT-domain (Ubiquitin-transferase) domain-containing protein [Source:UniProtKB/TrEMBL;Acc:S7UJI8] | transcript_product=HECT-domain (ubiquitin-transferase) domain-containing protein | location=TGGT1_chrIb:956370-995183(-) | protein_length=12302 | sequence_SO=chromosome | SO=protein_coding_gene | is_p…	TGGT1_209000-t26_1-p1	1	2624.18436	20
FALSE	High	MHHAGSGSFGSR	[R].MHHAGSGSFGSR.[A]	1xTMTpro [N-Term]; 1xPhospho [S6(99.4)]	1xTMTpro [N-Term]; 1xPhospho [S6(99.4); S8(0.3); S11(0.3)]	0.00043535	6.11917E-05	1	1	4	TGGT1_265310-t26_1-p1	TGGT1_265310-t26_1-p1 [141-152]	TGGT1_265310-t26_1-p1 1xPhospho [S146(99.4); S148(0.3); S151(0.3)]	TGGT1_265310-t26_1-p1 1xPhospho [S146(99.4)]	transcript=TGGT1_265310-t26_1 | gene=TGGT1_265310 | organism=Toxoplasma_gondii_GT1 | gene_product=J domain-containing protein [Source:UniProtKB/TrEMBL;Acc:A0A125YIC5] | transcript_product=putative heat shock protein 40 | location=TGGT1_chrIX:1440716-1446749(+) | protein_length=336 | sequence_SO=chromosome | SO=protein_coding_gene | is_pseudo=false	TGGT1_265310-t26_1-p1	0	1614.71674	12	11.392	11.9	9.01	0.095	1.083	1.165	0.781	1.205	1.411	1.05	3.51	3.57	3.17	-3.4	0.11	0.22	-0.36	0.27	0.5	0.07
FALSE	High	MHHAGSGSFGSR	[R].MHHAGSGSFGSR.[A]	1xTMTpro [N-Term]; 2xPhospho [S6(100); S8(100)]	1xTMTpro [N-Term]; 2xPhospho [S6(100); S8(100); S11(0)]	1.01039E-06	6.11917E-05	1	1	7	TGGT1_265310-t26_1-p1	TGGT1_265310-t26_1-p1 [141-152]	TGGT1_265310-t26_1-p1 2xPhospho [S146(100); S148(100); S151(0)]	TGGT1_265310-t26_1-p1 2xPhospho [S146(100); S148(100)]	transcript=TGGT1_265310-t26_1 | gene=TGGT1_265310 | organism=Toxoplasma_gondii_GT1 | gene_product=J domain-containing protein [Source:UniProtKB/TrEMBL;Acc:A0A125YIC5] | transcript_product=putative heat shock protein 40 | location=TGGT1_chrIX:1440716-1446749(+) | protein_length=336 | sequence_SO=chromosome | SO=protein_coding_gene | is_pseudo=false	TGGT1_265310-t26_1-p1	0	1694.68307	12	1.067	0.96	0.744	1.837	1.959	1.763	1.367	1.682	2.296	1.794	0.09	-0.06	-0.43	0.88	0.97	0.82	0.45	0.75	1.2	0.84	0.791614596	0.802364435	0.457618172	0.013476592	0.186697803	0.153770409	0.455548028	0.322593316	0.033323261	0.36416036
FALSE	High	MHHAGSGSFGSR	[R].MHHAGSGSFGSR.[A]	1xOxidation [M1]; 1xTMTpro [N-Term]; 2xPhospho [S6(100); S8(99.5)]	1xOxidation [M1]; 1xTMTpro [N-Term]; 2xPhospho [S6(100); S8(99.5); S11(0.5)]	0.000126003	6.11917E-05	1	1	5	TGGT1_265310-t26_1-p1	TGGT1_265310-t26_1-p1 [141-152]	TGGT1_265310-t26_1-p1 2xPhospho [S146(100); S148(99.5); S151(0.5)]	TGGT1_265310-t26_1-p1 2xPhospho [S146(100); S148(99.5)]	transcript=TGGT1_265310-t26_1 | gene=TGGT1_265310 | organism=Toxoplasma_gondii_GT1 | gene_product=J domain-containing protein [Source:UniProtKB/TrEMBL;Acc:A0A125YIC5] | transcript_product=putative heat shock protein 40 | location=TGGT1_chrIX:1440716-1446749(+) | protein_length=336 | sequence_SO=chromosome | SO=protein_coding_gene | is_pseudo=false	TGGT1_265310-t26_1-p1	0	1710.67799	12
FALSE	High	MGSMGNYVAQPEGGMEIPTQYDYSQLQQQVSR	[R].MGSMGNYVAQPEGGMEIPTQYDYSQLQQQVSR.[E]	2xOxidation [M4; M15]; 1xTMTpro [N-Term]; 1xPhospho [S3(100)]	2xOxidation [M4; M15]; 1xTMTpro [N-Term]; 1xPhospho [S3(100); Y7(0); T19(0); Y21(0); Y23(0); S24(0); S31(0)]	7.24503E-13	6.11917E-05	1	1	1	TGGT1_219270-t26_1-p1	TGGT1_219270-t26_1-p1 [346-377]	TGGT1_219270-t26_1-p1 1xPhospho [S348(100); Y352(0); T364(0); Y366(0); Y368(0); S369(0); S376(0)]	TGGT1_219270-t26_1-p1 1xPhospho [S348(100)]	transcript=TGGT1_219270-t26_1 | gene=TGGT1_219270 | organism=Toxoplasma_gondii_GT1 | gene_product=Multi-pass transmembrane protein [Source:UniProtKB/TrEMBL;Acc:A0A125YRY2] | transcript_product=multi-pass transmembrane protein | location=TGGT1_chrXII:948336-949904(+) | protein_length=389 | sequence_SO=chromosome | SO=protein_coding_gene | is_pseudo=false	TGGT1_219270-t26_1-p1	0	4008.77743	32
FALSE	High	MHSSASASFAQDR	[R].MHSSASASFAQDR.[K]	1xTMTpro [N-Term]; 1xPhospho [S6(99.3)]	1xTMTpro [N-Term]; 1xPhospho [S3(0.3); S4(0.3); S6(99.3); S8(0)]	7.49578E-06	6.11917E-05	1	1	2	TGGT1_254420-t26_1-p1	TGGT1_254420-t26_1-p1 [378-390]	TGGT1_254420-t26_1-p1 1xPhospho [S380(0.3); S381(0.3); S383(99.3); S385(0)]	TGGT1_254420-t26_1-p1 1xPhospho [S383(99.3)]	transcript=TGGT1_254420-t26_1 | gene=TGGT1_254420 | organism=Toxoplasma_gondii_GT1 | gene_product=Phospholipase, patatin family protein [Source:UniProtKB/TrEMBL;Acc:S7VVK9] | transcript_product=phospholipase, patatin family protein | location=TGGT1_chrIII:1703961-1713345(+) | protein_length=1173 | sequence_SO=chromosome | SO=protein_coding_gene | is_pseudo=false	TGGT1_254420-t26_1-p1	0	1778.78521	13
FALSE	High	MKEDGDDSEEEEEELSINLGSMR	[R].MKEDGDDSEEEEEELSINLGSMR.[L]	1xTMTpro [K2]; 1xTMTpro [N-Term]; 1xPhospho [S8(100)]	1xTMTpro [K2]; 1xTMTpro [N-Term]; 1xPhospho [S8(100); S16(0); S21(0)]	6.30512E-16	6.11917E-05	1	1	15	TGGT1_234310-t26_1-p1	TGGT1_234310-t26_1-p1 [78-100]	TGGT1_234310-t26_1-p1 1xPhospho [S85(100); S93(0); S98(0)]	TGGT1_234310-t26_1-p1 1xPhospho [S85(100)]	transcript=TGGT1_234310-t26_1 | gene=TGGT1_234310 | organism=Toxoplasma_gondii_GT1 | gene_product=PP28 domain-containing protein [Source:UniProtKB/TrEMBL;Acc:S7UVT4] | transcript_product=hypothetical protein | location=TGGT1_chrX:4195728-4198221(+) | protein_length=176 | sequence_SO=chromosome | SO=protein_coding_gene | is_pseudo=false	TGGT1_234310-t26_1-p1	1	3330.48862	23	1.035	1	1.039	0.968	1.002	0.968	1.006	0.943	0.948	0.963	0.05	0	0.06	-0.05	0	-0.05	0.01	-0.08	-0.08	-0.05	0.746598943	0.99931576	0.728713193	0.825296038	0.969115805	0.748595205	0.883074326	0.202388347	0.626970343	0.181550002
FALSE	High	MKEDGDDSEEEEEELSINLGSMR	[R].MKEDGDDSEEEEEELSINLGSMR.[L]	1xOxidation [M]; 1xTMTpro [K2]; 1xTMTpro [N-Term]; 1xPhospho [S8(100)]	1xOxidation [M1; M22]; 1xTMTpro [K2]; 1xTMTpro [N-Term]; 1xPhospho [S8(100); S16(0); S21(0)]	6.30512E-16	6.11917E-05	1	1	18	TGGT1_234310-t26_1-p1	TGGT1_234310-t26_1-p1 [78-100]	TGGT1_234310-t26_1-p1 1xPhospho [S85(100); S93(0); S98(0)]	TGGT1_234310-t26_1-p1 1xPhospho [S85(100)]	transcript=TGGT1_234310-t26_1 | gene=TGGT1_234310 | organism=Toxoplasma_gondii_GT1 | gene_product=PP28 domain-containing protein [Source:UniProtKB/TrEMBL;Acc:S7UVT4] | transcript_product=hypothetical protein | location=TGGT1_chrX:4195728-4198221(+) | protein_length=176 | sequence_SO=chromosome | SO=protein_coding_gene | is_pseudo=false	TGGT1_234310-t26_1-p1	1	3346.48353	23	0.954	0.956	0.993	1.003	0.957	0.959	0.996	0.963	0.91	0.964	-0.07	-0.06	-0.01	0	-0.06	-0.06	-0.01	-0.05	-0.14	-0.05	0.612283317	0.548983044	0.144422549	0.953475119	0.391734402	0.233993635	0.924728167	0.407672359	0.332716937	0.105033922
FALSE	High	MKEDGDDSEEEEEELSINLGSMR	[R].MKEDGDDSEEEEEELSINLGSMR.[L]	2xOxidation [M1; M22]; 1xTMTpro [K2]; 1xTMTpro [N-Term]; 1xPhospho [S8(100)]	2xOxidation [M1; M22]; 1xTMTpro [K2]; 1xTMTpro [N-Term]; 1xPhospho [S8(100); S16(0); S21(0)]	2.81476E-07	6.11917E-05	1	1	5	TGGT1_234310-t26_1-p1	TGGT1_234310-t26_1-p1 [78-100]	TGGT1_234310-t26_1-p1 1xPhospho [S85(100); S93(0); S98(0)]	TGGT1_234310-t26_1-p1 1xPhospho [S85(100)]	transcript=TGGT1_234310-t26_1 | gene=TGGT1_234310 | organism=Toxoplasma_gondii_GT1 | gene_product=PP28 domain-containing protein [Source:UniProtKB/TrEMBL;Acc:S7UVT4] | transcript_product=hypothetical protein | location=TGGT1_chrX:4195728-4198221(+) | protein_length=176 | sequence_SO=chromosome | SO=protein_coding_gene | is_pseudo=false	TGGT1_234310-t26_1-p1	1	3362.47845	23	1.29	1.148	1.092	0.911	1.175	1.045	0.994	0.907	0.867	0.967	0.37	0.2	0.13	-0.14	0.23	0.06	-0.01	-0.14	-0.21	-0.05	0.260677607	0.532871129	0.620231099	0.406497829	0.158996249	0.689126646	0.937645257	0.334991851	0.338468491	0.859547909
FALSE	High	MKPGAGGGPGTPGSPPTFPFTQGLQLFR	[K].MKPGAGGGPGTPGSPPTFPFTQGLQLFR.[R]	1xOxidation [M1]; 1xTMTpro [K2]; 1xTMTpro [N-Term]; 1xPhospho [S14(99.6)]	1xOxidation [M1]; 1xTMTpro [K2]; 1xTMTpro [N-Term]; 1xPhospho [T11(0.4); S14(99.6); T17(0); T21(0)]	5.01393E-12	6.11917E-05	1	1	1	TGGT1_279320-t26_1-p1	TGGT1_279320-t26_1-p1 [2511-2538]	TGGT1_279320-t26_1-p1 1xPhospho [T2521(0.4); S2524(99.6); T2527(0); T2531(0)]	TGGT1_279320-t26_1-p1 1xPhospho [S2524(99.6)]	transcript=TGGT1_279320-t26_1 | gene=TGGT1_279320 | organism=Toxoplasma_gondii_GT1 | gene_product=hypothetical protein | transcript_product=hypothetical protein | location=TGGT1_chrIX:99003-113921(-) | protein_length=4972 | sequence_SO=chromosome | SO=protein_coding_gene | is_pseudo=false	TGGT1_279320-t26_1-p1	0	3504.79947	28	2.261	2.49	2.304	0.523	1.183	1.303	1.206	0.98	1.201	0.883	1.18	1.32	1.2	-0.93	0.24	0.38	0.27	-0.03	0.26	-0.18	0.444064918	0.30955356	0.379268056	0.571294331	0.415300978	0.569706591	0.586416069	0.890772177	0.705489777	0.281400001
FALSE	High	MLALFDLIDTNQDNTIDTEEAK	[R].MLALFDLIDTNQDNTIDTEEAK.[E]	1xOxidation [M1]; 1xTMTpro [K22]; 1xTMTpro [N-Term]	1xOxidation [M1]; 1xTMTpro [K22]; 1xTMTpro [N-Term]	1.57339E-09	6.11917E-05	1	1	1	TGGT1_229480-t26_1-p1	TGGT1_229480-t26_1-p1 [82-103]			transcript=TGGT1_229480-t26_1 | gene=TGGT1_229480 | organism=Toxoplasma_gondii_GT1 | gene_product=Putative calcium binding protein [Source:UniProtKB/TrEMBL;Acc:S7V2K1] | transcript_product=putative calcium binding protein precursor | location=TGGT1_chrVIII:289042-291582(-) | protein_length=335 | sequence_SO=chromosome | SO=protein_coding_gene | is_pseudo=false	TGGT1_229480-t26_1-p1	0	3134.60588	22
FALSE	High	MLDSPLYEEERPEENASEQSPASEK	[R].MLDSPLYEEERPEENASEQSPASEK.[Q]	1xTMTpro [K25]; 1xTMTpro [N-Term]; 2xPhospho [S17(100); S23(100)]	1xTMTpro [K25]; 1xTMTpro [N-Term]; 2xPhospho [S4(0); Y7(0); S17(100); S20(0); S23(100)]	1.79949E-09	6.11917E-05	1	1	2	TGGT1_311920-t26_1-p1	TGGT1_311920-t26_1-p1 [2003-2027]	TGGT1_311920-t26_1-p1 2xPhospho [S2006(0); Y2009(0); S2019(100); S2022(0); S2025(100)]	TGGT1_311920-t26_1-p1 2xPhospho [S2019(100); S2025(100)]	transcript=TGGT1_311920-t26_1 | gene=TGGT1_311920 | organism=Toxoplasma_gondii_GT1 | gene_product=GRAM domain-containing protein [Source:UniProtKB/TrEMBL;Acc:S7UTV3] | transcript_product=GRAM domain-containing protein | location=TGGT1_chrXI:2336545-2355556(+) | protein_length=2528 | sequence_SO=chromosome | SO=protein_coding_gene | is_pseudo=false	TGGT1_311920-t26_1-p1	0	3633.62004	25
FALSE	High	MIDTSLHQPLSPR	[-].MIDTSLHQPLSPR.[T]	1xAcetyl [N-Term]; 1xTMTpro [N-Term]; 1xPhospho [S11(100)]	1xAcetyl [N-Term]; 1xTMTpro [N-Term]; 1xPhospho [T4(0); S5(0); S11(100)]	0.000437494	6.11917E-05	1	1	1	TGGT1_313030-t26_1-p1	TGGT1_313030-t26_1-p1 [1-13]	TGGT1_313030-t26_1-p1 1xAcetyl [N-Term]; 1xPhospho [T4(0); S5(0); S11(100)]	TGGT1_313030-t26_1-p1 1xAcetyl [N-Term]; 1xPhospho [S11(100)]	transcript=TGGT1_313030-t26_1 | gene=TGGT1_313030 | organism=Toxoplasma_gondii_GT1 | gene_product=hypothetical protein | transcript_product=hypothetical protein | location=TGGT1_chrXI:3019585-3026086(+) | protein_length=1641 | sequence_SO=chromosome | SO=protein_coding_gene | is_pseudo=false	TGGT1_313030-t26_1-p1	0	1920.95737	13
FALSE	High	MLGTIPGSPPLSPRPEGEDALGDR	[R].MLGTIPGSPPLSPRPEGEDALGDR.[N]	1xTMTpro [N-Term]; 1xPhospho [S8(100)]	1xTMTpro [N-Term]; 1xPhospho [T4(0); S8(100); S12(0)]	7.34968E-07	6.11917E-05	1	1	1	TGGT1_233430-t26_1-p1	TGGT1_233430-t26_1-p1 [2429-2452]	TGGT1_233430-t26_1-p1 1xPhospho [T2432(0); S2436(100); S2440(0)]	TGGT1_233430-t26_1-p1 1xPhospho [S2436(100)]	transcript=TGGT1_233430-t26_1 | gene=TGGT1_233430 | organism=Toxoplasma_gondii_GT1 | gene_product=hypothetical protein | transcript_product=hypothetical protein | location=TGGT1_chrVIII:2635508-2654681(+) | protein_length=3809 | sequence_SO=chromosome | SO=protein_coding_gene | is_pseudo=false	TGGT1_233430-t26_1-p1	0	2846.40788	24
FALSE	High	MLGTIPGSPPLSPRPEGEDALGDR	[R].MLGTIPGSPPLSPRPEGEDALGDR.[N]	1xOxidation [M1]; 1xTMTpro [N-Term]; 1xPhospho [S8(100)]	1xOxidation [M1]; 1xTMTpro [N-Term]; 1xPhospho [T4(0); S8(100); S12(0)]	7.20493E-07	6.11917E-05	1	1	1	TGGT1_233430-t26_1-p1	TGGT1_233430-t26_1-p1 [2429-2452]	TGGT1_233430-t26_1-p1 1xPhospho [T2432(0); S2436(100); S2440(0)]	TGGT1_233430-t26_1-p1 1xPhospho [S2436(100)]	transcript=TGGT1_233430-t26_1 | gene=TGGT1_233430 | organism=Toxoplasma_gondii_GT1 | gene_product=hypothetical protein | transcript_product=hypothetical protein | location=TGGT1_chrVIII:2635508-2654681(+) | protein_length=3809 | sequence_SO=chromosome | SO=protein_coding_gene | is_pseudo=false	TGGT1_233430-t26_1-p1	0	2862.40279	24
FALSE	High	MLGTIPGSPPLSPRPEGEDALGDR	[R].MLGTIPGSPPLSPRPEGEDALGDR.[N]	1xTMTpro [N-Term]; 2xPhospho [S8(100); S12(100)]	1xTMTpro [N-Term]; 2xPhospho [T4(0); S8(100); S12(100)]	5.03046E-05	6.11917E-05	1	1	1	TGGT1_233430-t26_1-p1	TGGT1_233430-t26_1-p1 [2429-2452]	TGGT1_233430-t26_1-p1 2xPhospho [T2432(0); S2436(100); S2440(100)]	TGGT1_233430-t26_1-p1 2xPhospho [S2436(100); S2440(100)]	transcript=TGGT1_233430-t26_1 | gene=TGGT1_233430 | organism=Toxoplasma_gondii_GT1 | gene_product=hypothetical protein | transcript_product=hypothetical protein | location=TGGT1_chrVIII:2635508-2654681(+) | protein_length=3809 | sequence_SO=chromosome | SO=protein_coding_gene | is_pseudo=false	TGGT1_233430-t26_1-p1	0	2926.37421	24
FALSE	High	MHVAVVSAK	[K].MHVAVVSAK.[M]	1xOxidation [M1]; 1xTMTpro [K9]; 1xTMTpro [N-Term]; 1xPhospho [S7(100)]	1xOxidation [M1]; 1xTMTpro [K9]; 1xTMTpro [N-Term]; 1xPhospho [S7(100)]	1.38858E-05	6.11917E-05	1	1	2	TGGT1_318150-t26_1-p1	TGGT1_318150-t26_1-p1 [32-40]	TGGT1_318150-t26_1-p1 1xPhospho [S38(100)]	TGGT1_318150-t26_1-p1 1xPhospho [S38(100)]	transcript=TGGT1_318150-t26_1 | gene=TGGT1_318150 | organism=Toxoplasma_gondii_GT1 | gene_product=Transporter, major facilitator family protein [Source:UniProtKB/TrEMBL;Acc:A0A125YLF4] | transcript_product=transporter, major facilitator family protein | location=TGGT1_chrIV:1463434-1465233(+) | protein_length=599 | sequence_SO=chromosome | SO=protein_coding_gene | is_pseudo=false	TGGT1_318150-t26_1-p1	0	1645.89924	9	3.337	2.572	1.58	0.577	1.924	1.483	0.911	1.306	1.386	1.603	1.74	1.36	0.66	-0.79	0.94	0.57	-0.13	0.38	0.47	0.68	0.305491381	0.424238643	0.58941651	0.400643713	0.211874007	0.455056062	0.730461631	0.252550798	0.41557444	0.395613492
FALSE	High	MGSMGNYVAQPEGGMEIPTQYDYSQLQQQVSR	[R].MGSMGNYVAQPEGGMEIPTQYDYSQLQQQVSR.[E]	1xOxidation [M4]; 1xTMTpro [N-Term]; 1xPhospho [S/Y/T]	1xOxidation [M4]; 1xTMTpro [N-Term]; 1xPhospho [S3(50); Y7(50); T19(0); Y21(0); Y23(0); S24(0); S31(0)]	1.02532E-05	6.11917E-05	1	1	1	TGGT1_219270-t26_1-p1	TGGT1_219270-t26_1-p1 [346-377]			transcript=TGGT1_219270-t26_1 | gene=TGGT1_219270 | organism=Toxoplasma_gondii_GT1 | gene_product=Multi-pass transmembrane protein [Source:UniProtKB/TrEMBL;Acc:A0A125YRY2] | transcript_product=multi-pass transmembrane protein | location=TGGT1_chrXII:948336-949904(+) | protein_length=389 | sequence_SO=chromosome | SO=protein_coding_gene | is_pseudo=false	TGGT1_219270-t26_1-p1	0	3992.78252	32
FALSE	High	MGSMGNYVAQPEGGMEIPTQYDYSQLQQQVSR	[R].MGSMGNYVAQPEGGMEIPTQYDYSQLQQQVSR.[E]	1xTMTpro [N-Term]; 1xPhospho [S3(100)]	1xTMTpro [N-Term]; 1xPhospho [S3(100); Y7(0); T19(0); Y21(0); Y23(0); S24(0); S31(0)]	1.3294E-15	6.11917E-05	1	1	2	TGGT1_219270-t26_1-p1	TGGT1_219270-t26_1-p1 [346-377]	TGGT1_219270-t26_1-p1 1xPhospho [S348(100); Y352(0); T364(0); Y366(0); Y368(0); S369(0); S376(0)]	TGGT1_219270-t26_1-p1 1xPhospho [S348(100)]	transcript=TGGT1_219270-t26_1 | gene=TGGT1_219270 | organism=Toxoplasma_gondii_GT1 | gene_product=Multi-pass transmembrane protein [Source:UniProtKB/TrEMBL;Acc:A0A125YRY2] | transcript_product=multi-pass transmembrane protein | location=TGGT1_chrXII:948336-949904(+) | protein_length=389 | sequence_SO=chromosome | SO=protein_coding_gene | is_pseudo=false	TGGT1_219270-t26_1-p1	0	3976.7876	32	0.797	0.732	0.809	1.307	1.042	0.956	1.057	1.323	1.167	1.264	-0.33	-0.45	-0.31	0.39	0.06	-0.06	0.08	0.4	0.22	0.34	0.751862935	0.702961394	0.733588154	0.509784245	0.906933311	0.918043467	0.828491859	0.142169863	0.526951459	0.558667155
FALSE	High	MGPSDISTHVR	[R].MGPSDISTHVR.[G]	1xTMTpro [N-Term]; 2xPhospho [S4(100); S7(100)]	1xTMTpro [N-Term]; 2xPhospho [S4(100); S7(100); T8(0)]	1.70317E-06	6.11917E-05	1	1	11	TGGT1_254720-t26_1-p1	TGGT1_254720-t26_1-p1 [195-205]	TGGT1_254720-t26_1-p1 2xPhospho [S198(100); S201(100); T202(0)]	TGGT1_254720-t26_1-p1 2xPhospho [S198(100); S201(100)]	transcript=TGGT1_254720-t26_1 | gene=TGGT1_254720 | organism=Toxoplasma_gondii_GT1 | gene_product=Dense granule protein GRA8 [Source:UniProtKB/TrEMBL;Acc:A0A125YYI5] | transcript_product=dense granule protein GRA8 | location=TGGT1_chrIII:1884681-1885484(+) | protein_length=267 | sequence_SO=chromosome | SO=protein_coding_gene | is_pseudo=false	TGGT1_254720-t26_1-p1	0	1663.72354	11
FALSE	High	MEFSIANTPAPDEAGESTPR	[R].MEFSIANTPAPDEAGESTPR.[I]	1xTMTpro [N-Term]; 1xPhospho [S/T]	1xTMTpro [N-Term]; 1xPhospho [S4(0); T8(0); S17(50); T18(50)]	8.9707E-11	6.11917E-05	1	1	1	TGGT1_206540-t26_1-p1	TGGT1_206540-t26_1-p1 [1131-1150]			transcript=TGGT1_206540-t26_1 | gene=TGGT1_206540 | organism=Toxoplasma_gondii_GT1 | gene_product=hypothetical protein | transcript_product=hypothetical protein | location=TGGT1_chrVIIa:869335-877145(-) | protein_length=1295 | sequence_SO=chromosome | SO=protein_coding_gene | is_pseudo=false	TGGT1_206540-t26_1-p1	0	2504.13355	20	0.434	0.651	0.591	1.615	0.702	1.052	0.954	0.831	0.768	0.936	-1.2	-0.62	-0.76	0.69	-0.51	0.07	-0.07	-0.27	-0.38	-0.1	0.401213181	0.449354705	0.421479595	0.45961777	0.30788997	0.536435581	0.149844369	0.148285026	0.368967457	0.700191936
FALSE	High	MEFSIANTPAPDEAGESTPR	[R].MEFSIANTPAPDEAGESTPR.[I]	1xOxidation [M1]; 1xTMTpro [N-Term]; 1xPhospho [S/T]	1xOxidation [M1]; 1xTMTpro [N-Term]; 1xPhospho [S4(0); T8(0); S17(50); T18(50)]	1.68632E-06	6.11917E-05	1	1	1	TGGT1_206540-t26_1-p1	TGGT1_206540-t26_1-p1 [1131-1150]			transcript=TGGT1_206540-t26_1 | gene=TGGT1_206540 | organism=Toxoplasma_gondii_GT1 | gene_product=hypothetical protein | transcript_product=hypothetical protein | location=TGGT1_chrVIIa:869335-877145(-) | protein_length=1295 | sequence_SO=chromosome | SO=protein_coding_gene | is_pseudo=false	TGGT1_206540-t26_1-p1	0	2520.12847	20	1.373	1.225	1.45	0.907	1.245	1.111	1.315	1.23	1.189	0.88	0.46	0.29	0.54	-0.14	0.32	0.15	0.4	0.3	0.25	-0.18	0.584594247	0.714768377	0.360340503	0.413306773	0.63594709	0.813176934	0.339937987	0.684086512	0.036505631	0.733590446
FALSE	High	MEHCEDDEGEETDEDEASTEAAAVDFR	[R].MEHCEDDEGEETDEDEASTEAAAVDFR.[V]	1xMethylthio [C4]; 1xTMTpro [N-Term]; 1xPhospho [T12(100)]	1xMethylthio [C4]; 1xTMTpro [N-Term]; 1xPhospho [T12(100); S18(0); T19(0)]	6.30512E-16	6.11917E-05	1	1	3	TGGT1_206380-t26_1-p1	TGGT1_206380-t26_1-p1 [2111-2137]	TGGT1_206380-t26_1-p1 1xMethylthio [C2114]; 1xPhospho [T2122(100); S2128(0); T2129(0)]	TGGT1_206380-t26_1-p1 1xMethylthio [C2114]; 1xPhospho [T2122(100)]	transcript=TGGT1_206380-t26_1 | gene=TGGT1_206380 | organism=Toxoplasma_gondii_GT1 | gene_product=hypothetical protein | transcript_product=hypothetical protein | location=TGGT1_chrVIIa:1008034-1018085(+) | protein_length=2455 | sequence_SO=chromosome | SO=protein_coding_gene | is_pseudo=false	TGGT1_206380-t26_1-p1	0	3460.29832	27
FALSE	High	MEHCEDDEGEETDEDEASTEAAAVDFR	[R].MEHCEDDEGEETDEDEASTEAAAVDFR.[V]	1xOxidation [M1]; 1xMethylthio [C4]; 1xTMTpro [N-Term]; 1xPhospho [T12(100)]	1xOxidation [M1]; 1xMethylthio [C4]; 1xTMTpro [N-Term]; 1xPhospho [T12(100); S18(0); T19(0)]	1.05221E-14	6.11917E-05	1	1	2	TGGT1_206380-t26_1-p1	TGGT1_206380-t26_1-p1 [2111-2137]	TGGT1_206380-t26_1-p1 1xMethylthio [C2114]; 1xPhospho [T2122(100); S2128(0); T2129(0)]	TGGT1_206380-t26_1-p1 1xMethylthio [C2114]; 1xPhospho [T2122(100)]	transcript=TGGT1_206380-t26_1 | gene=TGGT1_206380 | organism=Toxoplasma_gondii_GT1 | gene_product=hypothetical protein | transcript_product=hypothetical protein | location=TGGT1_chrVIIa:1008034-1018085(+) | protein_length=2455 | sequence_SO=chromosome | SO=protein_coding_gene | is_pseudo=false	TGGT1_206380-t26_1-p1	0	3476.29324	27
FALSE	High	MELNSSPSVPLTR	[R].MELNSSPSVPLTR.[G]	1xTMTpro [N-Term]; 1xPhospho [S8(100)]	1xTMTpro [N-Term]; 1xPhospho [S5(0); S6(0); S8(100); T12(0)]	1.65345E-08	6.11917E-05	1	1	9	TGGT1_214320-t26_1-p1	TGGT1_214320-t26_1-p1 [519-531]	TGGT1_214320-t26_1-p1 1xPhospho [S523(0); S524(0); S526(100); T530(0)]	TGGT1_214320-t26_1-p1 1xPhospho [S526(100)]	transcript=TGGT1_214320-t26_1 | gene=TGGT1_214320 | organism=Toxoplasma_gondii_GT1 | gene_product=MFS domain-containing protein [Source:UniProtKB/TrEMBL;Acc:A0A125YKB0] | transcript_product=facilitative glucose transporter GT1 | location=TGGT1_chrX:6138702-6140408(+) | protein_length=568 | sequence_SO=chromosome | SO=protein_coding_gene | is_pseudo=false	TGGT1_214320-t26_1-p1	0	1814.90427	13	1.468	1.461	1.311	0.768	1.128	1.122	1.007	1.035	1.137	0.946	0.55	0.55	0.39	-0.38	0.17	0.17	0.01	0.05	0.18	-0.08	0.364297062	0.407436868	0.466870057	0.463326835	0.064546983	0.247246268	0.577680824	0.718838191	0.157143693	0.708628594
FALSE	High	MELNSSPSVPLTR	[R].MELNSSPSVPLTR.[G]	1xOxidation [M1]; 1xTMTpro [N-Term]; 1xPhospho [S8(100)]	1xOxidation [M1]; 1xTMTpro [N-Term]; 1xPhospho [S5(0); S6(0); S8(100); T12(0)]	2.65221E-09	6.11917E-05	1	1	24	TGGT1_214320-t26_1-p1	TGGT1_214320-t26_1-p1 [519-531]	TGGT1_214320-t26_1-p1 1xPhospho [S523(0); S524(0); S526(100); T530(0)]	TGGT1_214320-t26_1-p1 1xPhospho [S526(100)]	transcript=TGGT1_214320-t26_1 | gene=TGGT1_214320 | organism=Toxoplasma_gondii_GT1 | gene_product=MFS domain-containing protein [Source:UniProtKB/TrEMBL;Acc:A0A125YKB0] | transcript_product=facilitative glucose transporter GT1 | location=TGGT1_chrX:6138702-6140408(+) | protein_length=568 | sequence_SO=chromosome | SO=protein_coding_gene | is_pseudo=false	TGGT1_214320-t26_1-p1	0	1830.89918	13	0.955	1.133	0.989	1.168	1.116	1.323	1.155	1.199	1.154	1.206	-0.07	0.18	-0.02	0.22	0.16	0.4	0.21	0.26	0.21	0.27	0.473299471	0.416429071	0.961954269	0.254422521	0.496524043	0.067336512	0.44063201	0.05096518	0.64938775	0.367491909
FALSE	High	MELNSSPSVPLTR	[R].MELNSSPSVPLTR.[G]	1xTMTpro [N-Term]; 2xPhospho [S5(100); S8(100)]	1xTMTpro [N-Term]; 2xPhospho [S5(100); S6(0); S8(100); T12(0)]	1.37485E-05	6.11917E-05	1	1	2	TGGT1_214320-t26_1-p1	TGGT1_214320-t26_1-p1 [519-531]	TGGT1_214320-t26_1-p1 2xPhospho [S523(100); S524(0); S526(100); T530(0)]	TGGT1_214320-t26_1-p1 2xPhospho [S523(100); S526(100)]	transcript=TGGT1_214320-t26_1 | gene=TGGT1_214320 | organism=Toxoplasma_gondii_GT1 | gene_product=MFS domain-containing protein [Source:UniProtKB/TrEMBL;Acc:A0A125YKB0] | transcript_product=facilitative glucose transporter GT1 | location=TGGT1_chrX:6138702-6140408(+) | protein_length=568 | sequence_SO=chromosome | SO=protein_coding_gene | is_pseudo=false	TGGT1_214320-t26_1-p1	0	1894.8706	13
FALSE	High	MENLKEEEDDDSSTASDSDVLIR	[R].MENLKEEEDDDSSTASDSDVLIR.[D]	1xTMTpro [K5]; 1xTMTpro [N-Term]; 1xPhospho [S12(99.3)]	1xTMTpro [K5]; 1xTMTpro [N-Term]; 1xPhospho [S12(99.3); S13(0.3); T14(0.3); S16(0); S18(0)]	4.74397E-06	6.11917E-05	1	1	1	Q8NE00	Q8NE00 [79-101]	Q8NE00 1xPhospho [S90(99.3); S91(0.3); T92(0.3); S94(0); S96(0)]	Q8NE00 1xPhospho [S90(99.3)]	Transmembrane protein 104 OS=Homo sapiens (Human) OX=9606 GN=TMEM104 PE=1 SV=2	Q8NE00	1	3286.51655	23
FALSE	High	MESEGGADDSAEEGDLLDDDDNEDR	[K].MESEGGADDSAEEGDLLDDDDNEDR.[G]	1xTMTpro [N-Term]; 1xPhospho [S10(100)]	1xTMTpro [N-Term]; 1xPhospho [S3(0); S10(100)]	1.65392E-11	6.11917E-05	1	1	1	P07910	P07910 [251-275]	P07910 1xPhospho [S253(0); S260(100)]	P07910 1xPhospho [S260(100)]	Heterogeneous nuclear ribonucleoproteins C1/C2 OS=Homo sapiens (Human) OX=9606 GN=HNRNPC PE=1 SV=4	P07910	0	3083.17515	25
FALSE	High	MESEGGADDSAEEGDLLDDDDNEDR	[K].MESEGGADDSAEEGDLLDDDDNEDR.[G]	1xOxidation [M1]; 1xTMTpro [N-Term]; 1xPhospho [S]	1xOxidation [M1]; 1xTMTpro [N-Term]; 1xPhospho [S3(50); S10(50)]	0.000209848	6.11917E-05	1	1	1	P07910	P07910 [251-275]			Heterogeneous nuclear ribonucleoproteins C1/C2 OS=Homo sapiens (Human) OX=9606 GN=HNRNPC PE=1 SV=4	P07910	0	3099.17007	25
FALSE	High	MESSAEVHTR	[R].MESSAEVHTR.[D]	1xTMTpro [N-Term]; 1xPhospho [S/T]	1xTMTpro [N-Term]; 1xPhospho [S3(50); S4(50); T9(0)]	0.000313065	6.11917E-05	1	1	2	TGGT1_299100-t26_1-p1	TGGT1_299100-t26_1-p1 [1642-1651]			transcript=TGGT1_299100-t26_1 | gene=TGGT1_299100 | organism=Toxoplasma_gondii_GT1 | gene_product=hypothetical protein | transcript_product=hypothetical protein | location=TGGT1_chrIII:2162728-2169237(-) | protein_length=2169 | sequence_SO=chromosome | SO=protein_coding_gene | is_pseudo=false	TGGT1_299100-t26_1-p1	0	1530.69427	10	0.662	0.772	0.877	1.486	0.984	1.147	1.303	1.067	1.248	0.813	-0.59	-0.37	-0.19	0.57	-0.02	0.2	0.38	0.09	0.32	-0.3	0.361980618	0.655163696	0.868492906	0.191371182	0.928016783	0.732918736	0.69269391	0.283755132	0.505306337	0.589985889
FALSE	High	METNHSGPEAAR	[-].METNHSGPEAAR.[S]	1xAcetyl [N-Term]; 1xTMTpro [N-Term]; 1xPhospho [S6(100)]	1xAcetyl [N-Term]; 1xTMTpro [N-Term]; 1xPhospho [T3(0); S6(100)]	3.39739E-05	6.11917E-05	1	1	4	TGGT1_209850-t26_1-p1	TGGT1_209850-t26_1-p1 [1-12]	TGGT1_209850-t26_1-p1 1xAcetyl [N-Term]; 1xPhospho [T3(0); S6(100)]	TGGT1_209850-t26_1-p1 1xAcetyl [N-Term]; 1xPhospho [S6(100)]	transcript=TGGT1_209850-t26_1 | gene=TGGT1_209850 | organism=Toxoplasma_gondii_GT1 | gene_product=RNA recognition motif-containing protein [Source:UniProtKB/TrEMBL;Acc:S7UJA3] | transcript_product=RNA recognition motif-containing protein | location=TGGT1_chrIb:1501964-1507671(-) | protein_length=1412 | sequence_SO=chromosome | SO=protein_coding_gene | is_pseudo=false	TGGT1_209850-t26_1-p1	0	1725.75867	12
FALSE	High	MFAFSEPAVIDKEEENLSGK	[R].MFAFSEPAVIDKEEENLSGK.[Q]	2xTMTpro [K12; K20]; 1xTMTpro [N-Term]; 1xPhospho [S18(100)]	2xTMTpro [K12; K20]; 1xTMTpro [N-Term]; 1xPhospho [S5(0); S18(100)]	8.62245E-13	6.11917E-05	1	1	1	TGGT1_284780-t26_1-p1	TGGT1_284780-t26_1-p1 [1341-1360]	TGGT1_284780-t26_1-p1 1xPhospho [S1345(0); S1358(100)]	TGGT1_284780-t26_1-p1 1xPhospho [S1358(100)]	transcript=TGGT1_284780-t26_1 | gene=TGGT1_284780 | organism=Toxoplasma_gondii_GT1 | gene_product=hypothetical protein | transcript_product=hypothetical protein | location=TGGT1_chrV:2466672-2473545(+) | protein_length=1600 | sequence_SO=chromosome | SO=protein_coding_gene | is_pseudo=false	TGGT1_284780-t26_1-p1	1	3233.66214	20	1.056	1.073	1.279	0.795	0.84	0.853	1.017	0.763	0.831	0.939	0.08	0.1	0.35	-0.33	-0.25	-0.23	0.02	-0.39	-0.27	-0.09	0.815623962	0.762585252	0.386278624	0.530747305	0.240544227	0.273524594	0.871357728	0.039071052	0.212525185	0.643525675
FALSE	High	MFFGGDDDFGPFGSVGMGSHSNFPFR	[R].MFFGGDDDFGPFGSVGMGSHSNFPFR.[M]	2xOxidation [M1; M17]; 1xTMTpro [N-Term]; 1xPhospho [S19(100)]	2xOxidation [M1; M17]; 1xTMTpro [N-Term]; 1xPhospho [S14(0); S19(100); S21(0)]	9.61569E-09	6.11917E-05	1	1	1	TGGT1_265310-t26_1-p1	TGGT1_265310-t26_1-p1 [115-140]	TGGT1_265310-t26_1-p1 1xPhospho [S128(0); S133(100); S135(0)]	TGGT1_265310-t26_1-p1 1xPhospho [S133(100)]	transcript=TGGT1_265310-t26_1 | gene=TGGT1_265310 | organism=Toxoplasma_gondii_GT1 | gene_product=J domain-containing protein [Source:UniProtKB/TrEMBL;Acc:A0A125YIC5] | transcript_product=putative heat shock protein 40 | location=TGGT1_chrIX:1440716-1446749(+) | protein_length=336 | sequence_SO=chromosome | SO=protein_coding_gene | is_pseudo=false	TGGT1_265310-t26_1-p1	0	3228.35519	26
FALSE	High	MFSSPTKPASVR	[R].MFSSPTKPASVR.[T]	1xOxidation [M1]; 1xTMTpro [K7]; 1xTMTpro [N-Term]; 1xPhospho [S10(100)]	1xOxidation [M1]; 1xTMTpro [K7]; 1xTMTpro [N-Term]; 1xPhospho [S3(0); S4(0); T6(0); S10(100)]	1.57235E-05	6.11917E-05	1	1	11	TGGT1_221180-t26_1-p1	TGGT1_221180-t26_1-p1 [752-763]	TGGT1_221180-t26_1-p1 1xPhospho [S754(0); S755(0); T757(0); S761(100)]	TGGT1_221180-t26_1-p1 1xPhospho [S761(100)]	transcript=TGGT1_221180-t26_1 | gene=TGGT1_221180 | organism=Toxoplasma_gondii_GT1 | gene_product=hypothetical protein | transcript_product=hypothetical protein | location=TGGT1_chrII:92416-97666(-) | protein_length=791 | sequence_SO=chromosome | SO=protein_coding_gene | is_pseudo=false	TGGT1_221180-t26_1-p1	0	2012.05317	12	0.651	0.696	0.658	1.135	0.739	0.79	0.747	1.126	1.259	1.207	-0.62	-0.52	-0.6	0.18	-0.44	-0.34	-0.42	0.17	0.33	0.27	0.496261703	0.507214812	0.469689952	0.773324117	0.172603139	0.082145242	0.087260989	0.411657384	0.01264514	0.043551645
FALSE	High	MFSYIDTHR	[R].MFSYIDTHR.[H]	1xTMTpro [N-Term]; 1xPhospho [T7(100)]	1xTMTpro [N-Term]; 1xPhospho [S3(0); Y4(0); T7(100)]	4.46508E-05	6.11917E-05	1	1	2	TGGT1_232250-t26_1-p1	TGGT1_232250-t26_1-p1 [344-352]	TGGT1_232250-t26_1-p1 1xPhospho [S346(0); Y347(0); T350(100)]	TGGT1_232250-t26_1-p1 1xPhospho [T350(100)]	transcript=TGGT1_232250-t26_1 | gene=TGGT1_232250 | organism=Toxoplasma_gondii_GT1 | gene_product=Catalase [Source:UniProtKB/TrEMBL;Acc:S7V3B9] | transcript_product=catalase | location=TGGT1_chrVIII:1969434-1975537(-) | protein_length=502 | sequence_SO=chromosome | SO=protein_coding_gene | is_pseudo=false	TGGT1_232250-t26_1-p1	0	1553.71428	9
FALSE	High	MGEGGGAAPAASGGLASHPLYYYSTHNALR	[K].MGEGGGAAPAASGGLASHPLYYYSTHNALR.[A]	1xTMTpro [N-Term]; 3xPhospho [S24(100); T25(100); S/Y]	1xTMTpro [N-Term]; 3xPhospho [S12(50); S17(50); Y21(0); Y22(0); Y23(0); S24(100); T25(100)]	3.77529E-09	6.11917E-05	1	1	1	TGGT1_276170-t26_1-p1	TGGT1_276170-t26_1-p1 [6-35]	TGGT1_276170-t26_1-p1 3xPhospho [S17(50); S22(50); Y26(0); Y27(0); Y28(0); S29(100); T30(100)]	TGGT1_276170-t26_1-p1 3xPhospho [S29(100); T30(100); S/Y]	transcript=TGGT1_276170-t26_1 | gene=TGGT1_276170 | organism=Toxoplasma_gondii_GT1 | gene_product=PI3K/PI4K domain-containing protein [Source:UniProtKB/TrEMBL;Acc:S7VW73] | transcript_product=phosphatidylinositol 3- and 4-kinase | location=TGGT1_chrIII:84006-93774(+) | protein_length=1228 | sequence_SO=chromosome | SO=protein_coding_gene | is_pseudo=false	TGGT1_276170-t26_1-p1	0	3520.51185	30
FALSE	High	MGGASDCQVTNEMQAAEVVQK	[R].MGGASDCQVTNEMQAAEVVQK.[C]	1xOxidation [M13]; 1xMethylthio [C7]; 1xTMTpro [K21]; 1xTMTpro [N-Term]	1xOxidation [M13]; 1xMethylthio [C7]; 1xTMTpro [K21]; 1xTMTpro [N-Term]	5.01203E-08	6.11917E-05	1	1	1	TGGT1_262050-t26_1-p1	TGGT1_262050-t26_1-p1 [286-306]	TGGT1_262050-t26_1-p1 1xMethylthio [C292]	TGGT1_262050-t26_1-p1 1xMethylthio [C292]	transcript=TGGT1_262050-t26_1 | gene=TGGT1_262050 | organism=Toxoplasma_gondii_GT1 | gene_product=Protein kinase domain-containing protein [Source:UniProtKB/TrEMBL;Acc:S7UY96] | transcript_product=rhoptry kinase family protein ROP39 | location=TGGT1_chrVIIb:1382528-1384294(+) | protein_length=588 | sequence_SO=chromosome | SO=protein_coding_gene | is_pseudo=false	TGGT1_262050-t26_1-p1	0	2866.36989	21	1.097	1.044	1.102	0.965	1.058	1.008	1.063	0.865	1.059	1.031	0.13	0.06	0.14	-0.05	0.08	0.01	0.09	-0.21	0.08	0.04	0.039811342	0.821862237	0.262627254	0.083325478	0.115895079	0.966068381	0.350874142	0.691589443	0.812010863	0.148499051
FALSE	High	MGGSDDEEEVLSTEAVR	[R].MGGSDDEEEVLSTEAVR.[E]	1xTMTpro [N-Term]; 1xPhospho [S4(100)]	1xTMTpro [N-Term]; 1xPhospho [S4(100); S12(0); T13(0)]	8.74957E-10	6.11917E-05	1	1	2	TGGT1_223800-t26_1-p1	TGGT1_223800-t26_1-p1 [504-520]	TGGT1_223800-t26_1-p1 1xPhospho [S507(100); S515(0); T516(0)]	TGGT1_223800-t26_1-p1 1xPhospho [S507(100)]	transcript=TGGT1_223800-t26_1 | gene=TGGT1_223800 | organism=Toxoplasma_gondii_GT1 | gene_product=Folate_rec domain-containing protein [Source:UniProtKB/TrEMBL;Acc:S7WBZ3] | transcript_product=hypothetical protein | location=TGGT1_chrX:3470121-3474892(+) | protein_length=526 | sequence_SO=chromosome | SO=protein_coding_gene | is_pseudo=false	TGGT1_223800-t26_1-p1	0	2207.96984	17
FALSE	High	MGGSDDEEEVLSTEAVR	[R].MGGSDDEEEVLSTEAVR.[E]	1xOxidation [M1]; 1xTMTpro [N-Term]; 1xPhospho [S4(100)]	1xOxidation [M1]; 1xTMTpro [N-Term]; 1xPhospho [S4(100); S12(0); T13(0)]	6.17915E-13	6.11917E-05	1	1	5	TGGT1_223800-t26_1-p1	TGGT1_223800-t26_1-p1 [504-520]	TGGT1_223800-t26_1-p1 1xPhospho [S507(100); S515(0); T516(0)]	TGGT1_223800-t26_1-p1 1xPhospho [S507(100)]	transcript=TGGT1_223800-t26_1 | gene=TGGT1_223800 | organism=Toxoplasma_gondii_GT1 | gene_product=Folate_rec domain-containing protein [Source:UniProtKB/TrEMBL;Acc:S7WBZ3] | transcript_product=hypothetical protein | location=TGGT1_chrX:3470121-3474892(+) | protein_length=526 | sequence_SO=chromosome | SO=protein_coding_gene | is_pseudo=false	TGGT1_223800-t26_1-p1	0	2223.96475	17
FALSE	High	MGHAGAIVSGGK	[R].MGHAGAIVSGGK.[G]	1xTMTpro [K12]; 1xTMTpro [N-Term]; 1xPhospho [S9(100)]	1xTMTpro [K12]; 1xTMTpro [N-Term]; 1xPhospho [S9(100)]	8.15873E-07	6.11917E-05	1	1	1	TGGT1_290600-t26_1-p1	TGGT1_290600-t26_1-p1 [284-295]	TGGT1_290600-t26_1-p1 1xPhospho [S292(100)]	TGGT1_290600-t26_1-p1 1xPhospho [S292(100)]	transcript=TGGT1_290600-t26_1 | gene=TGGT1_290600 | organism=Toxoplasma_gondii_GT1 | gene_product=Succinate--CoA ligase [ADP-forming] subunit alpha, mitochondrial [Source:UniProtKB/TrEMBL;Acc:A0A125YS59] | transcript_product=succinyl-CoA-synthetase alpha SCSA | location=TGGT1_chrIX:3568986-3572521(+) | protein_length=333 | sequence_SO=chromosome | SO=protein_coding_gene | is_pseudo=false	TGGT1_290600-t26_1-p1	0	1772.93741	12	0.894	0.868	0.865	1.258	1.125	1.092	1.088	0.981	0.943	0.971	-0.16	-0.2	-0.21	0.33	0.17	0.13	0.12	-0.03	-0.08	-0.04	0.074616069	0.577146692	0.71251627	0.225271813	0.442429349	0.525074476	0.762171947	0.944783422	0.7836457	0.500039964
FALSE	High	MGPSDISTHVR	[R].MGPSDISTHVR.[G]	1xTMTpro [N-Term]; 1xPhospho [S/T]	1xTMTpro [N-Term]; 1xPhospho [S4(0); S7(50); T8(50)]	8.7906E-07	6.11917E-05	1	1	6	TGGT1_254720-t26_1-p1	TGGT1_254720-t26_1-p1 [195-205]			transcript=TGGT1_254720-t26_1 | gene=TGGT1_254720 | organism=Toxoplasma_gondii_GT1 | gene_product=Dense granule protein GRA8 [Source:UniProtKB/TrEMBL;Acc:A0A125YYI5] | transcript_product=dense granule protein GRA8 | location=TGGT1_chrIII:1884681-1885484(+) | protein_length=267 | sequence_SO=chromosome | SO=protein_coding_gene | is_pseudo=false	TGGT1_254720-t26_1-p1	0	1583.75721	11	1.052	1.071	1.078	1.187	1.249	1.272	1.28	1.187	1.291	1.285	0.07	0.1	0.11	0.25	0.32	0.35	0.36	0.25	0.37	0.36	0.602021825	0.555238705	0.220656225	0.412630376	0.168037608	0.459981088	0.250710224	0.229933488	0.38606145	0.221475131
FALSE	High	MGPSDISTHVR	[R].MGPSDISTHVR.[G]	1xOxidation [M1]; 1xTMTpro [N-Term]; 1xPhospho [S7(99.8)]	1xOxidation [M1]; 1xTMTpro [N-Term]; 1xPhospho [S4(0); S7(99.8); T8(0.2)]	1.62089E-08	6.11917E-05	1	1	14	TGGT1_254720-t26_1-p1	TGGT1_254720-t26_1-p1 [195-205]	TGGT1_254720-t26_1-p1 1xPhospho [S198(0); S201(99.8); T202(0.2)]	TGGT1_254720-t26_1-p1 1xPhospho [S201(99.8)]	transcript=TGGT1_254720-t26_1 | gene=TGGT1_254720 | organism=Toxoplasma_gondii_GT1 | gene_product=Dense granule protein GRA8 [Source:UniProtKB/TrEMBL;Acc:A0A125YYI5] | transcript_product=dense granule protein GRA8 | location=TGGT1_chrIII:1884681-1885484(+) | protein_length=267 | sequence_SO=chromosome | SO=protein_coding_gene | is_pseudo=false	TGGT1_254720-t26_1-p1	0	1599.75212	11	0.77	0.734	0.849	1.249	0.962	0.917	1.06	0.99	0.994	0.922	-0.38	-0.45	-0.24	0.32	-0.06	-0.13	0.08	-0.01	-0.01	-0.12	0.359024288	0.37599884	0.528738709	0.467150374	0.471696211	0.049534369	0.221561247	0.793767047	0.815362072	0.483814741
FALSE	High	MLHNAIEEEESGSEK	[R].MLHNAIEEEESGSEK.[R]	1xTMTpro [K15]; 1xTMTpro [N-Term]; 1xPhospho [S13(100)]	1xTMTpro [K15]; 1xTMTpro [N-Term]; 1xPhospho [S11(0); S13(100)]	8.53631E-12	6.11917E-05	1	1	3	TGGT1_226990-t26_1-p1	TGGT1_226990-t26_1-p1 [314-328]	TGGT1_226990-t26_1-p1 1xPhospho [S324(0); S326(100)]	TGGT1_226990-t26_1-p1 1xPhospho [S326(100)]	transcript=TGGT1_226990-t26_1 | gene=TGGT1_226990 | organism=Toxoplasma_gondii_GT1 | gene_product=hypothetical protein | transcript_product=hypothetical protein | location=TGGT1_chrX:1068028-1070058(-) | protein_length=676 | sequence_SO=chromosome | SO=protein_coding_gene | is_pseudo=false	TGGT1_226990-t26_1-p1	0	2391.13948	15	1.074	1.196	1.239	0.896	0.963	1.072	1.111	0.958	0.834	1.082	0.1	0.26	0.31	-0.16	-0.06	0.1	0.15	-0.06	-0.26	0.11	0.569256151	0.612426035	0.435216867	0.699986757	0.812844158	0.344812178	0.23001769	0.794013986	0.284628884	0.028652883
FALSE	High	MEELESEVEKENER	[K].MEELESEVEKENER.[R]	1xTMTpro [K10]; 1xTMTpro [N-Term]; 1xPhospho [S6(100)]	1xTMTpro [K10]; 1xTMTpro [N-Term]; 1xPhospho [S6(100)]	6.02454E-08	6.11917E-05	1	1	3	TGGT1_290630-t26_1-p1	TGGT1_290630-t26_1-p1 [1501-1514]	TGGT1_290630-t26_1-p1 1xPhospho [S1506(100)]	TGGT1_290630-t26_1-p1 1xPhospho [S1506(100)]	transcript=TGGT1_290630-t26_1 | gene=TGGT1_290630 | organism=Toxoplasma_gondii_GT1 | gene_product=AP2/ERF domain-containing protein [Source:UniProtKB/TrEMBL;Acc:S7UP83] | transcript_product=AP2 domain transcription factor AP2IX-7 | location=TGGT1_chrIX:3593432-3601897(+) | protein_length=2671 | sequence_SO=chromosome | SO=protein_coding_gene | is_pseudo=false	TGGT1_290630-t26_1-p1	1	2439.16061	14	1.203	1.202	1.456	0.712	0.857	0.856	1.037	0.994	1.048	0.742	0.27	0.27	0.54	-0.49	-0.22	-0.22	0.05	-0.01	0.07	-0.43	0.645135566	0.526418822	0.399476398	0.453529451	0.013176084	0.344158397	0.32907371	0.895289349	0.794782144	0.218977027
FALSE	High	MLHNAIEEEESGSEK	[R].MLHNAIEEEESGSEK.[R]	1xOxidation [M1]; 1xTMTpro [K15]; 1xTMTpro [N-Term]; 1xPhospho [S]	1xOxidation [M1]; 1xTMTpro [K15]; 1xTMTpro [N-Term]; 1xPhospho [S11(50); S13(50)]	0.000174739	6.11917E-05	1	1	1	TGGT1_226990-t26_1-p1	TGGT1_226990-t26_1-p1 [314-328]			transcript=TGGT1_226990-t26_1 | gene=TGGT1_226990 | organism=Toxoplasma_gondii_GT1 | gene_product=hypothetical protein | transcript_product=hypothetical protein | location=TGGT1_chrX:1068028-1070058(-) | protein_length=676 | sequence_SO=chromosome | SO=protein_coding_gene | is_pseudo=false	TGGT1_226990-t26_1-p1	0	2407.13439	15
FALSE	High	MLPHAPGVQMQAIPEDAIPEESGDEDEDDPDKR	[R].MLPHAPGVQMQAIPEDAIPEESGDEDEDDPDKR.[I]	1xTMTpro [K32]; 1xTMTpro [N-Term]; 1xPhospho [S22(100)]	1xTMTpro [K32]; 1xTMTpro [N-Term]; 1xPhospho [S22(100)]	5.79121E-11	6.11917E-05	1	1	2	Q13547	Q13547 [372-404]	Q13547 1xPhospho [S393(100)]	Q13547 1xPhospho [S393(100)]	Histone deacetylase 1 OS=Homo sapiens (Human) OX=9606 GN=HDAC1 PE=1 SV=1	Q13547	1	4319.99692	33
FALSE	High	MQSLLHLPHR	[R].MQSLLHLPHR.[S]	1xOxidation [M1]; 1xTMTpro [N-Term]; 1xPhospho [S3(100)]	1xOxidation [M1]; 1xTMTpro [N-Term]; 1xPhospho [S3(100)]	6.01536E-05	6.11917E-05	1	1	5	TGGT1_259200B-t26_1-p1	TGGT1_259200B-t26_1-p1 [701-710]	TGGT1_259200B-t26_1-p1 1xPhospho [S703(100)]	TGGT1_259200B-t26_1-p1 1xPhospho [S703(100)]	transcript=TGGT1_259200B-t26_1 | gene=TGGT1_259200B | organism=Toxoplasma_gondii_GT1 | gene_product=Na+/H+ exchanger NHE1 [Source:UniProtKB/TrEMBL;Acc:S7WEL3] | transcript_product=Na+/H+ exchanger NHE1 | location=TGGT1_chrVIIb:2842786-2849857(-) | protein_length=1450 | sequence_SO=chromosome | SO=protein_coding_gene | is_pseudo=false	TGGT1_259200B-t26_1-p1	0	1631.84121	10	1.461	1.411	1.194	0.789	1.152	1.112	0.941	1.139	0.967	1.074	0.55	0.5	0.26	-0.34	0.2	0.15	-0.09	0.19	-0.05	0.1	0.188585033	0.024669521	0.297865012	0.094842868	0.327762198	0.27465515	0.713593114	0.039802999	0.719778804	0.755584903
FALSE	High	MQTDILEEHEQLMR	[R].MQTDILEEHEQLMR.[E]	1xTMTpro [N-Term]; 1xPhospho [T3(100)]	1xTMTpro [N-Term]; 1xPhospho [T3(100)]	2.70716E-15	6.11917E-05	1	1	8	TGGT1_232030-t26_1-p1	TGGT1_232030-t26_1-p1 [112-125]	TGGT1_232030-t26_1-p1 1xPhospho [T114(100)]	TGGT1_232030-t26_1-p1 1xPhospho [T114(100)]	transcript=TGGT1_232030-t26_1 | gene=TGGT1_232030 | organism=Toxoplasma_gondii_GT1 | gene_product=hypothetical protein | transcript_product=hypothetical protein | location=TGGT1_chrVIII:1768528-1771709(+) | protein_length=208 | sequence_SO=chromosome | SO=protein_coding_gene | is_pseudo=false	TGGT1_232030-t26_1-p1	0	2157.00406	14	2.407	1.891	0.949	0.891	2.146	1.685	0.846	1.191	1.6	1.341	1.27	0.92	-0.08	-0.17	1.1	0.75	-0.24	0.25	0.68	0.42	0.17183823	0.293920851	0.902070113	0.693166741	0.019281469	0.116994718	0.393054248	0.503428031	0.233889887	0.661319201
FALSE	High	MQTDILEEHEQLMR	[R].MQTDILEEHEQLMR.[E]	1xOxidation [M]; 1xTMTpro [N-Term]; 1xPhospho [T3(100)]	1xOxidation [M1; M13]; 1xTMTpro [N-Term]; 1xPhospho [T3(100)]	1.05833E-15	6.11917E-05	1	1	36	TGGT1_232030-t26_1-p1	TGGT1_232030-t26_1-p1 [112-125]	TGGT1_232030-t26_1-p1 1xPhospho [T114(100)]	TGGT1_232030-t26_1-p1 1xPhospho [T114(100)]	transcript=TGGT1_232030-t26_1 | gene=TGGT1_232030 | organism=Toxoplasma_gondii_GT1 | gene_product=hypothetical protein | transcript_product=hypothetical protein | location=TGGT1_chrVIII:1768528-1771709(+) | protein_length=208 | sequence_SO=chromosome | SO=protein_coding_gene | is_pseudo=false	TGGT1_232030-t26_1-p1	0	2172.99897	14	2.228	1.904	1.073	0.853	1.901	1.624	0.915	1.205	1.532	1.39	1.16	0.93	0.1	-0.23	0.93	0.7	-0.13	0.27	0.62	0.48	0.258514585	0.355162218	0.883843575	0.778445231	0.092296126	0.047946449	0.35645332	0.676649192	0.095354043	0.375113773
FALSE	High	MQTDILEEHEQLMR	[R].MQTDILEEHEQLMR.[E]	2xOxidation [M1; M13]; 1xTMTpro [N-Term]; 1xPhospho [T3(100)]	2xOxidation [M1; M13]; 1xTMTpro [N-Term]; 1xPhospho [T3(100)]	3.61748E-15	6.11917E-05	1	1	20	TGGT1_232030-t26_1-p1	TGGT1_232030-t26_1-p1 [112-125]	TGGT1_232030-t26_1-p1 1xPhospho [T114(100)]	TGGT1_232030-t26_1-p1 1xPhospho [T114(100)]	transcript=TGGT1_232030-t26_1 | gene=TGGT1_232030 | organism=Toxoplasma_gondii_GT1 | gene_product=hypothetical protein | transcript_product=hypothetical protein | location=TGGT1_chrVIII:1768528-1771709(+) | protein_length=208 | sequence_SO=chromosome | SO=protein_coding_gene | is_pseudo=false	TGGT1_232030-t26_1-p1	0	2188.99389	14	15.24	12.037	7.485	0.114	2.436	1.722	0.783	1.226	1.953	1.134	3.93	3.59	2.9	-3.13	1.28	0.78	-0.35	0.29	0.97	0.18
FALSE	High	MREEDIAEGPAAVSDVSSPSASLSAR	[R].MREEDIAEGPAAVSDVSSPSASLSAR.[A]	1xTMTpro [N-Term]; 1xPhospho [S18(99.1)]	1xTMTpro [N-Term]; 1xPhospho [S14(0); S17(0.4); S18(99.1); S20(0.4); S22(0); S24(0)]	7.42391E-08	6.11917E-05	1	1	1	TGGT1_274130-t26_1-p1	TGGT1_274130-t26_1-p1 [1724-1749]	TGGT1_274130-t26_1-p1 1xPhospho [S1737(0); S1740(0.4); S1741(99.1); S1743(0.4); S1745(0); S1747(0)]	TGGT1_274130-t26_1-p1 1xPhospho [S1741(99.1)]	transcript=TGGT1_274130-t26_1 | gene=TGGT1_274130 | organism=Toxoplasma_gondii_GT1 | gene_product=Rab-GAP TBC domain-containing protein [Source:UniProtKB/TrEMBL;Acc:S7WCL1] | transcript_product=TBC domain-containing protein | location=TGGT1_chrVIII:2992253-3004561(+) | protein_length=2118 | sequence_SO=chromosome | SO=protein_coding_gene | is_pseudo=false	TGGT1_274130-t26_1-p1	1	3016.42538	26
FALSE	High	MREEDIAEGPAAVSDVSSPSASLSAR	[R].MREEDIAEGPAAVSDVSSPSASLSAR.[A]	1xTMTpro [N-Term]; 2xPhospho [S14(100); S]	1xTMTpro [N-Term]; 2xPhospho [S14(100); S17(50); S18(50); S20(0); S22(0); S24(0)]	9.05779E-08	6.11917E-05	1	1	1	TGGT1_274130-t26_1-p1	TGGT1_274130-t26_1-p1 [1724-1749]	TGGT1_274130-t26_1-p1 2xPhospho [S1737(100); S1740(50); S1741(50); S1743(0); S1745(0); S1747(0)]	TGGT1_274130-t26_1-p1 2xPhospho [S1737(100); S]	transcript=TGGT1_274130-t26_1 | gene=TGGT1_274130 | organism=Toxoplasma_gondii_GT1 | gene_product=Rab-GAP TBC domain-containing protein [Source:UniProtKB/TrEMBL;Acc:S7WCL1] | transcript_product=TBC domain-containing protein | location=TGGT1_chrVIII:2992253-3004561(+) | protein_length=2118 | sequence_SO=chromosome | SO=protein_coding_gene | is_pseudo=false	TGGT1_274130-t26_1-p1	1	3096.39171	26
FALSE	High	MREEDSEREEHEER	[R].MREEDSEREEHEER.[V]	1xTMTpro [N-Term]; 1xPhospho [S6(100)]	1xTMTpro [N-Term]; 1xPhospho [S6(100)]	8.94837E-05	6.11917E-05	1	1	5	TGGT1_262450-t26_1-p1	TGGT1_262450-t26_1-p1 [844-857]	TGGT1_262450-t26_1-p1 1xPhospho [S849(100)]	TGGT1_262450-t26_1-p1 1xPhospho [S849(100)]	transcript=TGGT1_262450-t26_1 | gene=TGGT1_262450 | organism=Toxoplasma_gondii_GT1 | gene_product=hypothetical protein | transcript_product=hypothetical protein | location=TGGT1_chrVIIb:1207787-1214783(-) | protein_length=1635 | sequence_SO=chromosome | SO=protein_coding_gene | is_pseudo=false	TGGT1_262450-t26_1-p1	2	2244.95117	14	0.857	0.833	0.85	1.172	1.004	0.977	0.996	1.009	0.99	0.92	-0.22	-0.26	-0.24	0.23	0.01	-0.03	-0.01	0.01	-0.01	-0.12	0.61262828	0.697447585	0.636944072	0.634472692	0.888782216	0.865205755	0.717145926	0.772610602	0.869757751	0.337686525
FALSE	High	MREEDSEREEHEER	[R].MREEDSEREEHEER.[V]	1xOxidation [M1]; 1xTMTpro [N-Term]; 1xPhospho [S6(100)]	1xOxidation [M1]; 1xTMTpro [N-Term]; 1xPhospho [S6(100)]	0.000126629	6.11917E-05	1	1	3	TGGT1_262450-t26_1-p1	TGGT1_262450-t26_1-p1 [844-857]	TGGT1_262450-t26_1-p1 1xPhospho [S849(100)]	TGGT1_262450-t26_1-p1 1xPhospho [S849(100)]	transcript=TGGT1_262450-t26_1 | gene=TGGT1_262450 | organism=Toxoplasma_gondii_GT1 | gene_product=hypothetical protein | transcript_product=hypothetical protein | location=TGGT1_chrVIIb:1207787-1214783(-) | protein_length=1635 | sequence_SO=chromosome | SO=protein_coding_gene | is_pseudo=false	TGGT1_262450-t26_1-p1	2	2260.94608	14	0.841	0.811	0.938	1.332	1.12	1.081	1.249	1.106	1.127	0.989	-0.25	-0.3	-0.09	0.41	0.16	0.11	0.32	0.15	0.17	-0.02	0.505909172	0.5165209	0.849163613	0.298179418	0.173985773	0.488907288	0.319019031	0.044909342	0.063715213	0.438940863
FALSE	High	MRSDSENETTDER	[R].MRSDSENETTDER.[A]	1xTMTpro [N-Term]; 2xPhospho [S3(100); S5(100)]	1xTMTpro [N-Term]; 2xPhospho [S3(100); S5(100); T9(0); T10(0)]	9.56708E-08	6.11917E-05	1	1	3	TGGT1_223640-t26_1-p1	TGGT1_223640-t26_1-p1 [25-37]	TGGT1_223640-t26_1-p1 2xPhospho [S27(100); S29(100); T33(0); T34(0)]	TGGT1_223640-t26_1-p1 2xPhospho [S27(100); S29(100)]	transcript=TGGT1_223640-t26_1 | gene=TGGT1_223640 | organism=Toxoplasma_gondii_GT1 | gene_product=hypothetical protein | transcript_product=hypothetical protein | location=TGGT1_chrX:3587637-3592496(+) | protein_length=1619 | sequence_SO=chromosome | SO=protein_coding_gene | is_pseudo=false	TGGT1_223640-t26_1-p1	1	2033.78436	13	0.859	0.853	0.834	1.058	0.908	0.903	0.882	1.09	1.048	0.943	-0.22	-0.23	-0.26	0.08	-0.14	-0.15	-0.18	0.12	0.07	-0.08	0.645632868	0.596291109	0.460821604	0.895239929	0.488143162	0.556729439	0.609208571	0.784873129	0.212545149	0.391102609
FALSE	High	MRSDSENETTDER	[R].MRSDSENETTDER.[A]	1xOxidation [M1]; 1xTMTpro [N-Term]; 2xPhospho [S3(100); S5(100)]	1xOxidation [M1]; 1xTMTpro [N-Term]; 2xPhospho [S3(100); S5(100); T9(0); T10(0)]	6.04531E-05	6.11917E-05	1	1	2	TGGT1_223640-t26_1-p1	TGGT1_223640-t26_1-p1 [25-37]	TGGT1_223640-t26_1-p1 2xPhospho [S27(100); S29(100); T33(0); T34(0)]	TGGT1_223640-t26_1-p1 2xPhospho [S27(100); S29(100)]	transcript=TGGT1_223640-t26_1 | gene=TGGT1_223640 | organism=Toxoplasma_gondii_GT1 | gene_product=hypothetical protein | transcript_product=hypothetical protein | location=TGGT1_chrX:3587637-3592496(+) | protein_length=1619 | sequence_SO=chromosome | SO=protein_coding_gene | is_pseudo=false	TGGT1_223640-t26_1-p1	1	2049.77928	13
FALSE	High	MQSLLHLPHR	[R].MQSLLHLPHR.[S]	1xTMTpro [N-Term]; 1xPhospho [S3(100)]	1xTMTpro [N-Term]; 1xPhospho [S3(100)]	0.000337087	6.11917E-05	1	1	4	TGGT1_259200B-t26_1-p1	TGGT1_259200B-t26_1-p1 [701-710]	TGGT1_259200B-t26_1-p1 1xPhospho [S703(100)]	TGGT1_259200B-t26_1-p1 1xPhospho [S703(100)]	transcript=TGGT1_259200B-t26_1 | gene=TGGT1_259200B | organism=Toxoplasma_gondii_GT1 | gene_product=Na+/H+ exchanger NHE1 [Source:UniProtKB/TrEMBL;Acc:S7WEL3] | transcript_product=Na+/H+ exchanger NHE1 | location=TGGT1_chrVIIb:2842786-2849857(-) | protein_length=1450 | sequence_SO=chromosome | SO=protein_coding_gene | is_pseudo=false	TGGT1_259200B-t26_1-p1	0	1615.8463	10
FALSE	High	MRSFANDIPNK	[R].MRSFANDIPNK.[V]	1xTMTpro [K11]; 1xTMTpro [N-Term]; 1xPhospho [S3(100)]	1xTMTpro [K11]; 1xTMTpro [N-Term]; 1xPhospho [S3(100)]	2.3417E-07	6.11917E-05	1	1	2	TGGT1_310670-t26_1-p1	TGGT1_310670-t26_1-p1 [900-910]	TGGT1_310670-t26_1-p1 1xPhospho [S902(100)]	TGGT1_310670-t26_1-p1 1xPhospho [S902(100)]	transcript=TGGT1_310670-t26_1 | gene=TGGT1_310670 | organism=Toxoplasma_gondii_GT1 | gene_product=Alpha-1,4 glucan phosphorylase [Source:UniProtKB/TrEMBL;Acc:S7UT34] | transcript_product=putative glycogen phosphorylase 1 | location=TGGT1_chrXI:1474522-1478513(+) | protein_length=912 | sequence_SO=chromosome | SO=protein_coding_gene | is_pseudo=false	TGGT1_310670-t26_1-p1	1	1981.0222	11	1.299	1.001	1.062	1.115	1.449	1.116	1.185	1.198	1.268	1.617	0.38	0	0.09	0.16	0.53	0.16	0.24	0.26	0.34	0.69	0.386792905	0.998344953	0.908697542	0.784707959	0.588854257	0.344913025	0.362654331	0.195814885	0.185269821	0.117267036
FALSE	High	MRTHAAIDSGVGEGTR	[R].MRTHAAIDSGVGEGTR.[S]	1xOxidation [M1]; 1xTMTpro [N-Term]; 1xPhospho [T3(100)]	1xOxidation [M1]; 1xTMTpro [N-Term]; 1xPhospho [T3(100); S9(0); T15(0)]	3.13771E-05	6.11917E-05	1	1	3	TGGT1_259200B-t26_1-p1	TGGT1_259200B-t26_1-p1 [523-538]	TGGT1_259200B-t26_1-p1 1xPhospho [T525(100); S531(0); T537(0)]	TGGT1_259200B-t26_1-p1 1xPhospho [T525(100)]	transcript=TGGT1_259200B-t26_1 | gene=TGGT1_259200B | organism=Toxoplasma_gondii_GT1 | gene_product=Na+/H+ exchanger NHE1 [Source:UniProtKB/TrEMBL;Acc:S7WEL3] | transcript_product=Na+/H+ exchanger NHE1 | location=TGGT1_chrVIIb:2842786-2849857(-) | protein_length=1450 | sequence_SO=chromosome | SO=protein_coding_gene | is_pseudo=false	TGGT1_259200B-t26_1-p1	1	2057.97587	16
FALSE	High	MRTLLAPLLPLR	[R].MRTLLAPLLPLR.[M]	1xOxidation [M1]; 1xTMTpro [N-Term]; 1xPhospho [T3(100)]	1xOxidation [M1]; 1xTMTpro [N-Term]; 1xPhospho [T3(100)]	0.000343795	6.11917E-05	1	1	1	TGGT1_312840-t26_1-p1	TGGT1_312840-t26_1-p1 [660-671]	TGGT1_312840-t26_1-p1 1xPhospho [T662(100)]	TGGT1_312840-t26_1-p1 1xPhospho [T662(100)]	transcript=TGGT1_312840-t26_1 | gene=TGGT1_312840 | organism=Toxoplasma_gondii_GT1 | gene_product=WD_REPEATS_REGION domain-containing protein [Source:UniProtKB/TrEMBL;Acc:S7USM1] | transcript_product=hypothetical protein | location=TGGT1_chrXI:2903836-2912150(+) | protein_length=1112 | sequence_SO=chromosome | SO=protein_coding_gene | is_pseudo=false	TGGT1_312840-t26_1-p1	1	1794.03958	12
FALSE	High	MSADSVPQIEGEGEEHESEADDK	[R].MSADSVPQIEGEGEEHESEADDK.[E]	1xTMTpro [K23]; 1xTMTpro [N-Term]; 1xPhospho [S18(100)]	1xTMTpro [K23]; 1xTMTpro [N-Term]; 1xPhospho [S2(0); S5(0); S18(100)]	8.07622E-06	6.11917E-05	1	1	2	TGGT1_230690-t26_1-p1	TGGT1_230690-t26_1-p1 [1098-1120]	TGGT1_230690-t26_1-p1 1xPhospho [S1099(0); S1102(0); S1115(100)]	TGGT1_230690-t26_1-p1 1xPhospho [S1115(100)]	transcript=TGGT1_230690-t26_1 | gene=TGGT1_230690 | organism=Toxoplasma_gondii_GT1 | gene_product=LNS2 domain-containing protein [Source:UniProtKB/TrEMBL;Acc:S7V2T5] | transcript_product=LNS2 (Lipin/Ned1/Smp2) protein | location=TGGT1_chrVIII:959180-970351(-) | protein_length=1575 | sequence_SO=chromosome | SO=protein_coding_gene | is_pseudo=false	TGGT1_230690-t26_1-p1	0	3177.40627	23
FALSE	High	MSADSVPQIEGEGEEHESEADDKESK	[R].MSADSVPQIEGEGEEHESEADDKESK.[V]	2xTMTpro [K23; K26]; 1xTMTpro [N-Term]; 1xPhospho [S]	2xTMTpro [K23; K26]; 1xTMTpro [N-Term]; 1xPhospho [S2(0); S5(50); S18(50); S25(0)]	3.92775E-07	6.11917E-05	1	1	2	TGGT1_230690-t26_1-p1	TGGT1_230690-t26_1-p1 [1098-1123]			transcript=TGGT1_230690-t26_1 | gene=TGGT1_230690 | organism=Toxoplasma_gondii_GT1 | gene_product=LNS2 domain-containing protein [Source:UniProtKB/TrEMBL;Acc:S7V2T5] | transcript_product=LNS2 (Lipin/Ned1/Smp2) protein | location=TGGT1_chrVIII:959180-970351(-) | protein_length=1575 | sequence_SO=chromosome | SO=protein_coding_gene | is_pseudo=false	TGGT1_230690-t26_1-p1	1	3825.783	26
FALSE	High	MSADSVPQIEGEGEEHESEADDKESK	[R].MSADSVPQIEGEGEEHESEADDKESK.[V]	1xOxidation [M1]; 2xTMTpro [K23; K26]; 1xTMTpro [N-Term]; 1xPhospho [S18(100)]	1xOxidation [M1]; 2xTMTpro [K23; K26]; 1xTMTpro [N-Term]; 1xPhospho [S2(0); S5(0); S18(100); S25(0)]	2.12021E-08	6.11917E-05	1	1	1	TGGT1_230690-t26_1-p1	TGGT1_230690-t26_1-p1 [1098-1123]	TGGT1_230690-t26_1-p1 1xPhospho [S1099(0); S1102(0); S1115(100); S1122(0)]	TGGT1_230690-t26_1-p1 1xPhospho [S1115(100)]	transcript=TGGT1_230690-t26_1 | gene=TGGT1_230690 | organism=Toxoplasma_gondii_GT1 | gene_product=LNS2 domain-containing protein [Source:UniProtKB/TrEMBL;Acc:S7V2T5] | transcript_product=LNS2 (Lipin/Ned1/Smp2) protein | location=TGGT1_chrVIII:959180-970351(-) | protein_length=1575 | sequence_SO=chromosome | SO=protein_coding_gene | is_pseudo=false	TGGT1_230690-t26_1-p1	1	3841.77791	26	0.828	0.978	0.911	0.879	0.727	0.86	0.801	0.872	0.889	0.644	-0.27	-0.03	-0.13	-0.19	-0.46	-0.22	-0.32	-0.2	-0.17	-0.63	0.669295579	0.967884462	0.871695113	0.751494558	0.032728385	0.428191507	0.361518773	0.222497061	0.054980619	0.227107202
FALSE	High	MSFPSSNLAGVPFPEATGCR	[R].MSFPSSNLAGVPFPEATGCR.[H]	1xMethylthio [C19]; 1xTMTpro [N-Term]; 1xPhospho [S2(100)]	1xMethylthio [C19]; 1xTMTpro [N-Term]; 1xPhospho [S2(100); S5(0); S6(0); T17(0)]	1.18526E-11	6.11917E-05	1	1	2	TGGT1_255980-t26_1-p1	TGGT1_255980-t26_1-p1 [123-142]	TGGT1_255980-t26_1-p1 1xMethylthio [C141]; 1xPhospho [S124(100); S127(0); S128(0); T139(0)]	TGGT1_255980-t26_1-p1 1xMethylthio [C141]; 1xPhospho [S124(100)]	transcript=TGGT1_255980-t26_1 | gene=TGGT1_255980 | organism=Toxoplasma_gondii_GT1 | gene_product=DUF1298 domain-containing protein [Source:UniProtKB/TrEMBL;Acc:S7UZN5] | transcript_product=hypothetical protein | location=TGGT1_chrVIIb:4490347-4497834(+) | protein_length=670 | sequence_SO=chromosome | SO=protein_coding_gene | is_pseudo=false	TGGT1_255980-t26_1-p1	0	2498.12385	20	0.954	0.97	0.787	0.947	0.904	0.919	0.746	1.309	1.445	1.228	-0.07	-0.04	-0.35	-0.08	-0.15	-0.12	-0.42	0.39	0.53	0.3	0.865560529	0.948102796	0.686275927	0.826644537	0.156063912	0.715615059	0.452063511	0.584102391	0.215243976	0.148158538
FALSE	High	MSFPSSNLAGVPFPEATGCR	[R].MSFPSSNLAGVPFPEATGCR.[H]	1xOxidation [M1]; 1xMethylthio [C19]; 1xTMTpro [N-Term]; 1xPhospho [S2(100)]	1xOxidation [M1]; 1xMethylthio [C19]; 1xTMTpro [N-Term]; 1xPhospho [S2(100); S5(0); S6(0); T17(0)]	4.79492E-13	6.11917E-05	1	1	1	TGGT1_255980-t26_1-p1	TGGT1_255980-t26_1-p1 [123-142]	TGGT1_255980-t26_1-p1 1xMethylthio [C141]; 1xPhospho [S124(100); S127(0); S128(0); T139(0)]	TGGT1_255980-t26_1-p1 1xMethylthio [C141]; 1xPhospho [S124(100)]	transcript=TGGT1_255980-t26_1 | gene=TGGT1_255980 | organism=Toxoplasma_gondii_GT1 | gene_product=DUF1298 domain-containing protein [Source:UniProtKB/TrEMBL;Acc:S7UZN5] | transcript_product=hypothetical protein | location=TGGT1_chrVIIb:4490347-4497834(+) | protein_length=670 | sequence_SO=chromosome | SO=protein_coding_gene | is_pseudo=false	TGGT1_255980-t26_1-p1	0	2514.11877	20
FALSE	High	MSHEALTETAR	[K].MSHEALTETAR.[K]	1xTMTpro [N-Term]; 1xPhospho [S2(100)]	1xTMTpro [N-Term]; 1xPhospho [S2(100); T7(0); T9(0)]	7.30067E-05	6.11917E-05	1	1	7	TGGT1_236570-t26_1-p1	TGGT1_236570-t26_1-p1 [5-15]	TGGT1_236570-t26_1-p1 1xPhospho [S6(100); T11(0); T13(0)]	TGGT1_236570-t26_1-p1 1xPhospho [S6(100)]	transcript=TGGT1_236570-t26_1 | gene=TGGT1_236570 | organism=Toxoplasma_gondii_GT1 | gene_product=Lysine decarboxylase family protein [Source:UniProtKB/TrEMBL;Acc:S7W5X6] | transcript_product=lysine decarboxylase family protein | location=TGGT1_chrX:5322842-5325476(+) | protein_length=397 | sequence_SO=chromosome | SO=protein_coding_gene | is_pseudo=false	TGGT1_236570-t26_1-p1	0	1629.76269	11
FALSE	High	MSPAEDSDKAPTEGNDSEK	[K].MSPAEDSDKAPTEGNDSEK.[R]	2xTMTpro [K9; K19]; 1xTMTpro [N-Term]; 1xPhospho [S2(100)]	2xTMTpro [K9; K19]; 1xTMTpro [N-Term]; 1xPhospho [S2(100); S7(0); T12(0); S17(0)]	5.64681E-07	6.11917E-05	1	1	3	TGGT1_224890-t26_1-p1	TGGT1_224890-t26_1-p1 [328-346]	TGGT1_224890-t26_1-p1 1xPhospho [S329(100); S334(0); T339(0); S344(0)]	TGGT1_224890-t26_1-p1 1xPhospho [S329(100)]	transcript=TGGT1_224890-t26_1 | gene=TGGT1_224890 | organism=Toxoplasma_gondii_GT1 | gene_product=hypothetical protein | transcript_product=hypothetical protein | location=TGGT1_chrX:2618782-2623220(-) | protein_length=1075 | sequence_SO=chromosome | SO=protein_coding_gene | is_pseudo=false	TGGT1_224890-t26_1-p1	1	3000.43254	19	1.354	0.846	1.136	0.823	1.115	0.696	0.935	1.072	0.938	1.002	0.44	-0.24	0.18	-0.28	0.16	-0.52	-0.1	0.1	-0.09	0	0.326612321	0.710382823	0.392719958	0.259122309	0.429595183	0.394850834	0.765398565	0.6206718	0.192722017	0.98978831
FALSE	High	MSPAEDSDKAPTEGNDSEK	[K].MSPAEDSDKAPTEGNDSEK.[R]	1xOxidation [M1]; 2xTMTpro [K9; K19]; 1xTMTpro [N-Term]; 1xPhospho [S/T]	1xOxidation [M1]; 2xTMTpro [K9; K19]; 1xTMTpro [N-Term]; 1xPhospho [S2(50); S7(50); T12(0); S17(0)]	1.71101E-05	6.11917E-05	1	1	2	TGGT1_224890-t26_1-p1	TGGT1_224890-t26_1-p1 [328-346]			transcript=TGGT1_224890-t26_1 | gene=TGGT1_224890 | organism=Toxoplasma_gondii_GT1 | gene_product=hypothetical protein | transcript_product=hypothetical protein | location=TGGT1_chrX:2618782-2623220(-) | protein_length=1075 | sequence_SO=chromosome | SO=protein_coding_gene | is_pseudo=false	TGGT1_224890-t26_1-p1	1	3016.42745	19	1.043	1.05	0.827	0.935	0.975	0.981	0.773	0.815	0.965	0.903	0.06	0.07	-0.27	-0.1	-0.04	-0.03	-0.37	-0.3	-0.05	-0.15	0.851080672	0.331423465	0.153383321	0.234649844	0.892161171	0.053756971	0.050827154	0.216239057	0.886498715	0.788204978
FALSE	High	MRTHAAIDSGVGEGTR	[R].MRTHAAIDSGVGEGTR.[S]	1xTMTpro [N-Term]; 1xPhospho [T3(100)]	1xTMTpro [N-Term]; 1xPhospho [T3(100); S9(0); T15(0)]	6.89094E-09	6.11917E-05	1	1	4	TGGT1_259200B-t26_1-p1	TGGT1_259200B-t26_1-p1 [523-538]	TGGT1_259200B-t26_1-p1 1xPhospho [T525(100); S531(0); T537(0)]	TGGT1_259200B-t26_1-p1 1xPhospho [T525(100)]	transcript=TGGT1_259200B-t26_1 | gene=TGGT1_259200B | organism=Toxoplasma_gondii_GT1 | gene_product=Na+/H+ exchanger NHE1 [Source:UniProtKB/TrEMBL;Acc:S7WEL3] | transcript_product=Na+/H+ exchanger NHE1 | location=TGGT1_chrVIIb:2842786-2849857(-) | protein_length=1450 | sequence_SO=chromosome | SO=protein_coding_gene | is_pseudo=false	TGGT1_259200B-t26_1-p1	1	2041.98095	16
FALSE	High	MQSLASVHGLR	[R].MQSLASVHGLR.[T]	1xTMTpro [N-Term]; 2xPhospho [S3(100); S6(100)]	1xTMTpro [N-Term]; 2xPhospho [S3(100); S6(100)]	0.000209848	6.11917E-05	1	1	4	TGGT1_254480-t26_1-p1	TGGT1_254480-t26_1-p1 [275-285]	TGGT1_254480-t26_1-p1 2xPhospho [S277(100); S280(100)]	TGGT1_254480-t26_1-p1 2xPhospho [S277(100); S280(100)]	transcript=TGGT1_254480-t26_1 | gene=TGGT1_254480 | organism=Toxoplasma_gondii_GT1 | gene_product=WD domain, G-beta repeat-containing protein [Source:UniProtKB/TrEMBL;Acc:S7UMW1] | transcript_product=WD domain, G-beta repeat-containing protein | location=TGGT1_chrIII:1745233-1748585(-) | protein_length=816 | sequence_SO=chromosome | SO=protein_coding_gene | is_pseudo=false	TGGT1_254480-t26_1-p1	0	1662.77591	11
FALSE	High	MQSLASVHGLR	[R].MQSLASVHGLR.[T]	1xTMTpro [N-Term]; 1xPhospho [S3(100)]	1xTMTpro [N-Term]; 1xPhospho [S3(100); S6(0)]	9.8069E-07	6.11917E-05	1	1	2	TGGT1_254480-t26_1-p1	TGGT1_254480-t26_1-p1 [275-285]	TGGT1_254480-t26_1-p1 1xPhospho [S277(100); S280(0)]	TGGT1_254480-t26_1-p1 1xPhospho [S277(100)]	transcript=TGGT1_254480-t26_1 | gene=TGGT1_254480 | organism=Toxoplasma_gondii_GT1 | gene_product=WD domain, G-beta repeat-containing protein [Source:UniProtKB/TrEMBL;Acc:S7UMW1] | transcript_product=WD domain, G-beta repeat-containing protein | location=TGGT1_chrIII:1745233-1748585(-) | protein_length=816 | sequence_SO=chromosome | SO=protein_coding_gene | is_pseudo=false	TGGT1_254480-t26_1-p1	0	1582.80958	11
FALSE	High	MQSAHMR	[R].MQSAHMR.[L]	1xTMTpro [N-Term]; 1xPhospho [S3(100)]	1xTMTpro [N-Term]; 1xPhospho [S3(100)]	0.000299474	6.11917E-05	1	1	3	TGGT1_243200-t26_1-p1	TGGT1_243200-t26_1-p1 [738-744]	TGGT1_243200-t26_1-p1 1xPhospho [S740(100)]	TGGT1_243200-t26_1-p1 1xPhospho [S740(100)]	transcript=TGGT1_243200-t26_1 | gene=TGGT1_243200 | organism=Toxoplasma_gondii_GT1 | gene_product=hypothetical protein | transcript_product=hypothetical protein | location=TGGT1_chrVI:2355009-2359636(-) | protein_length=1258 | sequence_SO=chromosome | SO=protein_coding_gene | is_pseudo=false	TGGT1_243200-t26_1-p1	0	1244.56003	7
FALSE	High	MLPHAPGVQMQAIPEDAIPEESGDEDEDDPDKR	[R].MLPHAPGVQMQAIPEDAIPEESGDEDEDDPDKR.[I]	1xOxidation [M1]; 1xTMTpro [K32]; 1xTMTpro [N-Term]; 1xPhospho [S22(100)]	1xOxidation [M1]; 1xTMTpro [K32]; 1xTMTpro [N-Term]; 1xPhospho [S22(100)]	5.42866E-11	6.11917E-05	1	1	2	Q13547	Q13547 [372-404]	Q13547 1xPhospho [S393(100)]	Q13547 1xPhospho [S393(100)]	Histone deacetylase 1 OS=Homo sapiens (Human) OX=9606 GN=HDAC1 PE=1 SV=1	Q13547	1	4335.99183	33	1.724	1.567	1.975	0.604	1.041	0.946	1.193	1.384	1.11	1.354	0.79	0.65	0.98	-0.73	0.06	-0.08	0.25	0.47	0.15	0.44	0.596228974	0.708753556	0.528467591	0.603099386	0.488172214	0.835193369	0.151937911	0.019281527	0.722544876	0.098034468
FALSE	High	MLPHAPGVQMQAIPEDAVHEDSGDEDGEDPDKR	[R].MLPHAPGVQMQAIPEDAVHEDSGDEDGEDPDKR.[I]	1xTMTpro [K32]; 1xTMTpro [N-Term]; 1xPhospho [S22(100)]	1xTMTpro [K32]; 1xTMTpro [N-Term]; 1xPhospho [S22(100)]	9.43167E-15	6.11917E-05	1	1	1	Q92769	Q92769 [373-405]	Q92769 1xPhospho [S394(100)]	Q92769 1xPhospho [S394(100)]	Histone deacetylase 2 OS=Homo sapiens (Human) OX=9606 GN=HDAC2 PE=1 SV=2	Q92769	1	4273.96629	33	0.771	0.931	1.006	1.153	0.889	1.074	1.16	1.066	0.985	1.128	-0.38	-0.1	0.01	0.21	-0.17	0.1	0.21	0.09	-0.02	0.17	0.002979258	0.614353845	0.953356602	0.46168123	0.525904451	0.204468417	0.205055054	0.586385469	0.962543392	0.364110098
FALSE	High	MLSEAEEDDILLR	[R].MLSEAEEDDILLR.[R]	1xTMTpro [N-Term]; 1xPhospho [S3(100)]	1xTMTpro [N-Term]; 1xPhospho [S3(100)]	4.31246E-05	6.11917E-05	1	1	1	TGGT1_273870-t26_1-p1	TGGT1_273870-t26_1-p1 [152-164]	TGGT1_273870-t26_1-p1 1xPhospho [S154(100)]	TGGT1_273870-t26_1-p1 1xPhospho [S154(100)]	transcript=TGGT1_273870-t26_1 | gene=TGGT1_273870 | organism=Toxoplasma_gondii_GT1 | gene_product=SWI2/SNF2 ISWI-like (AT hook) [Source:UniProtKB/TrEMBL;Acc:S7V4B2] | transcript_product=SWI2/SNF2 ISWI-like (AT hook) | location=TGGT1_chrVIII:3198884-3213308(+) | protein_length=1556 | sequence_SO=chromosome | SO=protein_coding_gene | is_pseudo=false	TGGT1_273870-t26_1-p1	0	1917.91998	13
FALSE	High	MLSEAEEDDILLR	[R].MLSEAEEDDILLR.[R]	1xOxidation [M1]; 1xTMTpro [N-Term]; 1xPhospho [S3(100)]	1xOxidation [M1]; 1xTMTpro [N-Term]; 1xPhospho [S3(100)]	0.000121705	6.11917E-05	1	1	1	TGGT1_273870-t26_1-p1	TGGT1_273870-t26_1-p1 [152-164]	TGGT1_273870-t26_1-p1 1xPhospho [S154(100)]	TGGT1_273870-t26_1-p1 1xPhospho [S154(100)]	transcript=TGGT1_273870-t26_1 | gene=TGGT1_273870 | organism=Toxoplasma_gondii_GT1 | gene_product=SWI2/SNF2 ISWI-like (AT hook) [Source:UniProtKB/TrEMBL;Acc:S7V4B2] | transcript_product=SWI2/SNF2 ISWI-like (AT hook) | location=TGGT1_chrVIII:3198884-3213308(+) | protein_length=1556 | sequence_SO=chromosome | SO=protein_coding_gene | is_pseudo=false	TGGT1_273870-t26_1-p1	0	1933.91489	13
FALSE	High	MMTEEAWQWHQDYYQATIR	[R].MMTEEAWQWHQDYYQATIR.[S]	1xTMTpro [N-Term]; 1xPhospho [T3(100)]	1xTMTpro [N-Term]; 1xPhospho [T3(100); Y13(0); Y14(0); T17(0)]	4.21296E-12	6.11917E-05	1	1	2	TGGT1_259630-t26_1-p1	TGGT1_259630-t26_1-p1 [72-90]	TGGT1_259630-t26_1-p1 1xPhospho [T74(100); Y84(0); Y85(0); T88(0)]	TGGT1_259630-t26_1-p1 1xPhospho [T74(100)]	transcript=TGGT1_259630-t26_1 | gene=TGGT1_259630 | organism=Toxoplasma_gondii_GT1 | gene_product=hypothetical protein | transcript_product=hypothetical protein | location=TGGT1_chrVIIb:2722823-2724032(+) | protein_length=160 | sequence_SO=chromosome | SO=protein_coding_gene | is_pseudo=false	TGGT1_259630-t26_1-p1	0	2871.2591	19
FALSE	High	MMTEEAWQWHQDYYQATIR	[R].MMTEEAWQWHQDYYQATIR.[S]	1xOxidation [M2]; 1xTMTpro [N-Term]; 1xPhospho [T3(100)]	1xOxidation [M2]; 1xTMTpro [N-Term]; 1xPhospho [T3(100); Y13(0); Y14(0); T17(0)]	6.02683E-12	6.11917E-05	1	1	2	TGGT1_259630-t26_1-p1	TGGT1_259630-t26_1-p1 [72-90]	TGGT1_259630-t26_1-p1 1xPhospho [T74(100); Y84(0); Y85(0); T88(0)]	TGGT1_259630-t26_1-p1 1xPhospho [T74(100)]	transcript=TGGT1_259630-t26_1 | gene=TGGT1_259630 | organism=Toxoplasma_gondii_GT1 | gene_product=hypothetical protein | transcript_product=hypothetical protein | location=TGGT1_chrVIIb:2722823-2724032(+) | protein_length=160 | sequence_SO=chromosome | SO=protein_coding_gene | is_pseudo=false	TGGT1_259630-t26_1-p1	0	2887.25402	19
FALSE	High	MNGTADAHSEQSSR	[K].MNGTADAHSEQSSR.[Q]	1xTMTpro [N-Term]; 1xPhospho [S/T]	1xTMTpro [N-Term]; 1xPhospho [T4(0); S9(0); S12(50); S13(50)]	1.44556E-07	6.11917E-05	1	1	4	TGGT1_243200-t26_1-p1	TGGT1_243200-t26_1-p1 [57-70]			transcript=TGGT1_243200-t26_1 | gene=TGGT1_243200 | organism=Toxoplasma_gondii_GT1 | gene_product=hypothetical protein | transcript_product=hypothetical protein | location=TGGT1_chrVI:2355009-2359636(-) | protein_length=1258 | sequence_SO=chromosome | SO=protein_coding_gene | is_pseudo=false	TGGT1_243200-t26_1-p1	0	1874.80232	14	0.633	0.837	0.988	1.137	0.72	0.952	1.123	0.827	0.782	0.773	-0.66	-0.26	-0.02	0.19	-0.47	-0.07	0.17	-0.27	-0.36	-0.37	0.278849906	0.488253846	0.736700545	0.455049508	0.497196483	0.891277211	0.396064629	0.413882467	0.430383381	0.196733194
FALSE	High	MNISFGADQVWNSDSGARPSFSDVPFGR	[K].MNISFGADQVWNSDSGARPSFSDVPFGR.[S]	1xTMTpro [N-Term]; 1xPhospho [S]	1xTMTpro [N-Term]; 1xPhospho [S4(0); S13(49.8); S15(49.8); S20(0.2); S22(0.2)]	1.69524E-09	6.11917E-05	1	1	1	TGGT1_295360-t26_1-p1	TGGT1_295360-t26_1-p1 [131-158]			transcript=TGGT1_295360-t26_1 | gene=TGGT1_295360 | organism=Toxoplasma_gondii_GT1 | gene_product=hypothetical protein | transcript_product=hypothetical protein | location=TGGT1_chrIa:1791407-1792949(+) | protein_length=268 | sequence_SO=chromosome | SO=protein_coding_gene | is_pseudo=false	TGGT1_295360-t26_1-p1	0	3428.56902	28
FALSE	High	MNISFGADQVWNSDSGARPSFSDVPFGR	[K].MNISFGADQVWNSDSGARPSFSDVPFGR.[S]	1xOxidation [M1]; 1xTMTpro [N-Term]; 1xPhospho [S15(99.3)]	1xOxidation [M1]; 1xTMTpro [N-Term]; 1xPhospho [S4(0); S13(0); S15(99.3); S20(0.4); S22(0.4)]	4.19246E-13	6.11917E-05	1	1	2	TGGT1_295360-t26_1-p1	TGGT1_295360-t26_1-p1 [131-158]	TGGT1_295360-t26_1-p1 1xPhospho [S134(0); S143(0); S145(99.3); S150(0.4); S152(0.4)]	TGGT1_295360-t26_1-p1 1xPhospho [S145(99.3)]	transcript=TGGT1_295360-t26_1 | gene=TGGT1_295360 | organism=Toxoplasma_gondii_GT1 | gene_product=hypothetical protein | transcript_product=hypothetical protein | location=TGGT1_chrIa:1791407-1792949(+) | protein_length=268 | sequence_SO=chromosome | SO=protein_coding_gene | is_pseudo=false	TGGT1_295360-t26_1-p1	0	3444.56393	28	0.802	0.827	0.684	0.999	0.801	0.826	0.683	0.899	0.875	0.813	-0.32	-0.27	-0.55	0	-0.32	-0.28	-0.55	-0.15	-0.19	-0.3	0.403733641	0.433495273	0.312993243	0.997299779	0.072915133	0.112237929	0.026159833	0.089264752	0.02873041	0.183898678
FALSE	High	MNISFGADQVWNSDSGARPSFSDVPFGR	[K].MNISFGADQVWNSDSGARPSFSDVPFGR.[S]	1xOxidation [M1]; 1xTMTpro [N-Term]; 2xPhospho [S]	1xOxidation [M1]; 1xTMTpro [N-Term]; 2xPhospho [S4(0); S13(50); S15(50); S20(50); S22(50)]	1.58912E-09	6.11917E-05	1	1	1	TGGT1_295360-t26_1-p1	TGGT1_295360-t26_1-p1 [131-158]			transcript=TGGT1_295360-t26_1 | gene=TGGT1_295360 | organism=Toxoplasma_gondii_GT1 | gene_product=hypothetical protein | transcript_product=hypothetical protein | location=TGGT1_chrIa:1791407-1792949(+) | protein_length=268 | sequence_SO=chromosome | SO=protein_coding_gene | is_pseudo=false	TGGT1_295360-t26_1-p1	0	3524.53027	28
FALSE	High	MNMLSPPVSPRPGHAGENELPPGASSPATLAAPGGVR	[R].MNMLSPPVSPRPGHAGENELPPGASSPATLAAPGGVR.[S]	1xTMTpro [N-Term]; 2xPhospho [S5(100); S9(100)]	1xTMTpro [N-Term]; 2xPhospho [S5(100); S9(100); S25(0); S26(0); T29(0)]	9.4742E-10	6.11917E-05	1	1	1	TGGT1_259200B-t26_1-p1	TGGT1_259200B-t26_1-p1 [720-756]	TGGT1_259200B-t26_1-p1 2xPhospho [S724(100); S728(100); S744(0); S745(0); T748(0)]	TGGT1_259200B-t26_1-p1 2xPhospho [S724(100); S728(100)]	transcript=TGGT1_259200B-t26_1 | gene=TGGT1_259200B | organism=Toxoplasma_gondii_GT1 | gene_product=Na+/H+ exchanger NHE1 [Source:UniProtKB/TrEMBL;Acc:S7WEL3] | transcript_product=Na+/H+ exchanger NHE1 | location=TGGT1_chrVIIb:2842786-2849857(-) | protein_length=1450 | sequence_SO=chromosome | SO=protein_coding_gene | is_pseudo=false	TGGT1_259200B-t26_1-p1	0	4083.9506	37	1.29	1.425	1.494	0.883	1.139	1.258	1.319	1.465	1.163	1.213	0.37	0.51	0.58	-0.18	0.19	0.33	0.4	0.55	0.22	0.28	0.711629831	0.404421977	0.609192072	0.865483582	0.27048309	0.604080095	0.027822254	0.128773415	0.529466077	0.625462668
FALSE	High	MNMLSPPVSPRPGHAGENELPPGASSPATLAAPGGVR	[R].MNMLSPPVSPRPGHAGENELPPGASSPATLAAPGGVR.[S]	1xTMTpro [N-Term]; 3xPhospho [S5(100); S9(100); S/T]	1xTMTpro [N-Term]; 3xPhospho [S5(100); S9(100); S25(33.3); S26(33.3); T29(33.3)]	2.02608E-05	6.11917E-05	1	1	1	TGGT1_259200B-t26_1-p1	TGGT1_259200B-t26_1-p1 [720-756]	TGGT1_259200B-t26_1-p1 3xPhospho [S724(100); S728(100); S744(33.3); S745(33.3); T748(33.3)]	TGGT1_259200B-t26_1-p1 3xPhospho [S724(100); S728(100); S/T]	transcript=TGGT1_259200B-t26_1 | gene=TGGT1_259200B | organism=Toxoplasma_gondii_GT1 | gene_product=Na+/H+ exchanger NHE1 [Source:UniProtKB/TrEMBL;Acc:S7WEL3] | transcript_product=Na+/H+ exchanger NHE1 | location=TGGT1_chrVIIb:2842786-2849857(-) | protein_length=1450 | sequence_SO=chromosome | SO=protein_coding_gene | is_pseudo=false	TGGT1_259200B-t26_1-p1	0	4163.91693	37
FALSE	High	MNPEHSGDEK	[R].MNPEHSGDEK.[K]	1xTMTpro [K10]; 1xTMTpro [N-Term]; 1xPhospho [S6(100)]	1xTMTpro [K10]; 1xTMTpro [N-Term]; 1xPhospho [S6(100)]	7.27695E-07	6.11917E-05	1	1	5	TGGT1_309220-t26_1-p1	TGGT1_309220-t26_1-p1 [25-34]	TGGT1_309220-t26_1-p1 1xPhospho [S30(100)]	TGGT1_309220-t26_1-p1 1xPhospho [S30(100)]	transcript=TGGT1_309220-t26_1 | gene=TGGT1_309220 | organism=Toxoplasma_gondii_GT1 | gene_product=Arf-GAP domain-containing protein [Source:UniProtKB/TrEMBL;Acc:S7W7Q4] | transcript_product=GTPase activating protein for Arf protein | location=TGGT1_chrXI:525668-532349(-) | protein_length=557 | sequence_SO=chromosome | SO=protein_coding_gene | is_pseudo=false	TGGT1_309220-t26_1-p1	0	1831.85414	10	0.868	0.826	0.833	1.176	1.021	0.971	0.98	0.934	0.971	1.065	-0.2	-0.28	-0.26	0.23	0.03	-0.04	-0.03	-0.1	-0.04	0.09	0.688397141	0.555735702	0.600439648	0.564317882	0.805696229	0.502859508	0.764562936	0.576643996	0.428598517	0.729273609
FALSE	High	MNPEHSGDEK	[R].MNPEHSGDEK.[K]	1xOxidation [M1]; 1xTMTpro [K10]; 1xTMTpro [N-Term]; 1xPhospho [S6(100)]	1xOxidation [M1]; 1xTMTpro [K10]; 1xTMTpro [N-Term]; 1xPhospho [S6(100)]	0.000046925	6.11917E-05	1	1	4	TGGT1_309220-t26_1-p1	TGGT1_309220-t26_1-p1 [25-34]	TGGT1_309220-t26_1-p1 1xPhospho [S30(100)]	TGGT1_309220-t26_1-p1 1xPhospho [S30(100)]	transcript=TGGT1_309220-t26_1 | gene=TGGT1_309220 | organism=Toxoplasma_gondii_GT1 | gene_product=Arf-GAP domain-containing protein [Source:UniProtKB/TrEMBL;Acc:S7W7Q4] | transcript_product=GTPase activating protein for Arf protein | location=TGGT1_chrXI:525668-532349(-) | protein_length=557 | sequence_SO=chromosome | SO=protein_coding_gene | is_pseudo=false	TGGT1_309220-t26_1-p1	0	1847.84905	10	0.619	0.77	0.736	1.562	0.966	1.203	1.15	1.107	0.864	0.978	-0.69	-0.38	-0.44	0.64	-0.05	0.27	0.2	0.15	-0.21	-0.03	0.229177915	0.520924015	0.141942795	0.179939891	0.625883787	0.432386779	0.258562734	0.631901153	0.272839341	0.945327524
FALSE	High	MNVLADCLK	[R].MNVLADCLK.[T]	1xOxidation [M1]; 1xMethylthio [C7]; 1xTMTpro [K9]; 1xTMTpro [N-Term]	1xOxidation [M1]; 1xMethylthio [C7]; 1xTMTpro [K9]; 1xTMTpro [N-Term]	8.15873E-07	6.11917E-05	1	1	1	TGGT1_234450-t26_1-p1	TGGT1_234450-t26_1-p1 [105-113]	TGGT1_234450-t26_1-p1 1xMethylthio [C111]	TGGT1_234450-t26_1-p1 1xMethylthio [C111]	transcript=TGGT1_234450-t26_1 | gene=TGGT1_234450 | organism=Toxoplasma_gondii_GT1 | gene_product=Ribosomal protein RPS15A [Source:UniProtKB/TrEMBL;Acc:S7UWC7] | transcript_product=ribosomal protein RPS15A | location=TGGT1_chrX:4292801-4294683(+) | protein_length=231 | sequence_SO=chromosome | SO=protein_coding_gene | is_pseudo=false	TGGT1_234450-t26_1-p1	0	1676.90293	9
FALSE	High	MPPGGNTPPHGSGVGPGQSPR	[R].MPPGGNTPPHGSGVGPGQSPR.[G]	1xOxidation [M1]; 1xTMTpro [N-Term]; 1xPhospho [T7(100)]	1xOxidation [M1]; 1xTMTpro [N-Term]; 1xPhospho [T7(100); S12(0); S19(0)]	6.25915E-05	6.11917E-05	1	1	1	TGGT1_212860-t26_1-p1	TGGT1_212860-t26_1-p1 [34-54]	TGGT1_212860-t26_1-p1 1xPhospho [T40(100); S45(0); S52(0)]	TGGT1_212860-t26_1-p1 1xPhospho [T40(100)]	transcript=TGGT1_212860-t26_1 | gene=TGGT1_212860 | organism=Toxoplasma_gondii_GT1 | gene_product=hypothetical protein | transcript_product=hypothetical protein | location=TGGT1_chrV:522401-525373(+) | protein_length=990 | sequence_SO=chromosome | SO=protein_coding_gene | is_pseudo=false	TGGT1_212860-t26_1-p1	0	2384.11376	21	0.761	0.695	0.718	1.217	0.926	0.846	0.873	1.153	0.906	0.979	-0.39	-0.53	-0.48	0.28	-0.11	-0.24	-0.2	0.2	-0.14	-0.03	0.103597775	0.202309457	0.045708408	0.32152763	0.440728498	0.596430998	0.492229212	0.578483267	0.771817616	0.956260748
FALSE	High	MPSAEHEELR	[K].MPSAEHEELR.[E]	1xTMTpro [N-Term]; 1xPhospho [S3(100)]	1xTMTpro [N-Term]; 1xPhospho [S3(100)]	7.82611E-05	6.11917E-05	1	1	5	TGGT1_289990-t26_1-p1	TGGT1_289990-t26_1-p1 [640-649]	TGGT1_289990-t26_1-p1 1xPhospho [S642(100)]	TGGT1_289990-t26_1-p1 1xPhospho [S642(100)]	transcript=TGGT1_289990-t26_1 | gene=TGGT1_289990 | organism=Toxoplasma_gondii_GT1 | gene_product=hypothetical protein | transcript_product=hypothetical protein | location=TGGT1_chrIX:3375629-3379939(-) | protein_length=753 | sequence_SO=chromosome | SO=protein_coding_gene | is_pseudo=false	TGGT1_289990-t26_1-p1	0	1582.72557	10	0.858	0.76	0.856	1.341	1.151	1.019	1.148	0.996	0.939	0.86	-0.22	-0.4	-0.22	0.42	0.2	0.03	0.2	-0.01	-0.09	-0.22	0.672599313	0.62706305	0.706232092	0.564223972	0.358069142	0.783449502	0.206918594	0.977809305	0.542452922	0.299878451
FALSE	High	MPSAGYLEQPSAR	[R].MPSAGYLEQPSAR.[E]	1xTMTpro [N-Term]; 1xPhospho [S3(100)]	1xTMTpro [N-Term]; 1xPhospho [S3(100); Y6(0); S11(0)]	3.64215E-05	6.11917E-05	1	1	2	TGGT1_265500-t26_1-p1	TGGT1_265500-t26_1-p1 [1978-1990]	TGGT1_265500-t26_1-p1 1xPhospho [S1980(100); Y1983(0); S1988(0)]	TGGT1_265500-t26_1-p1 1xPhospho [S1980(100)]	transcript=TGGT1_265500-t26_1 | gene=TGGT1_265500 | organism=Toxoplasma_gondii_GT1 | gene_product=Chloride channel protein [Source:UniProtKB/TrEMBL;Acc:S7UI33] | transcript_product=chloride transporter, chloride channel (ClC) family protein | location=TGGT1_chrIX:1338167-1348086(-) | protein_length=2075 | sequence_SO=chromosome | SO=protein_coding_gene | is_pseudo=false	TGGT1_265500-t26_1-p1	0	1790.84675	13
FALSE	High	MPSDGDRDAQDSDR	[R].MPSDGDRDAQDSDR.[W]	1xTMTpro [N-Term]; 1xPhospho [S3(100)]	1xTMTpro [N-Term]; 1xPhospho [S3(100); S12(0)]	7.34817E-06	6.11917E-05	1	1	5	TGGT1_232780-t26_1-p1	TGGT1_232780-t26_1-p1 [650-663]	TGGT1_232780-t26_1-p1 1xPhospho [S652(100); S661(0)]	TGGT1_232780-t26_1-p1 1xPhospho [S652(100)]	transcript=TGGT1_232780-t26_1 | gene=TGGT1_232780 | organism=Toxoplasma_gondii_GT1 | gene_product=hypothetical protein | transcript_product=hypothetical protein | location=TGGT1_chrVIII:2255308-2260311(-) | protein_length=713 | sequence_SO=chromosome | SO=protein_coding_gene | is_pseudo=false	TGGT1_232780-t26_1-p1	1	1948.80271	14	1.456	1.328	1.185	0.678	0.987	0.9	0.803	1.01	0.959	0.755	0.54	0.41	0.25	-0.56	-0.02	-0.15	-0.32	0.01	-0.06	-0.4	0.614207471	0.569992373	0.689086882	0.522871748	0.934133552	0.346805337	0.267738344	0.840028259	0.803411576	0.388847384
FALSE	High	MQAEHLMLQWSEDEGSLK	[R].MQAEHLMLQWSEDEGSLK.[N]	1xTMTpro [K18]; 1xTMTpro [N-Term]; 1xPhospho [S11(100)]	1xTMTpro [K18]; 1xTMTpro [N-Term]; 1xPhospho [S11(100); S16(0)]	3.53995E-12	6.11917E-05	1	1	1	TGGT1_254300-t26_1-p1	TGGT1_254300-t26_1-p1 [278-295]	TGGT1_254300-t26_1-p1 1xPhospho [S288(100); S293(0)]	TGGT1_254300-t26_1-p1 1xPhospho [S288(100)]	transcript=TGGT1_254300-t26_1 | gene=TGGT1_254300 | organism=Toxoplasma_gondii_GT1 | gene_product=hypothetical protein | transcript_product=hypothetical protein | location=TGGT1_chrIII:1566444-1577118(+) | protein_length=1776 | sequence_SO=chromosome | SO=protein_coding_gene | is_pseudo=false	TGGT1_254300-t26_1-p1	0	2820.35932	18	1.16	1.127	1.164	0.83	0.963	0.936	0.967	1.011	1.097	1.022	0.21	0.17	0.22	-0.27	-0.05	-0.1	-0.05	0.02	0.13	0.03	0.18085956	0.256687242	0.591090106	0.015957388	0.511506175	0.388314464	0.892665046	0.938281059	0.228639687	0.636870599
FALSE	High	MQAEHLMLQWSEDEGSLK	[R].MQAEHLMLQWSEDEGSLK.[N]	1xOxidation [M]; 1xTMTpro [K18]; 1xTMTpro [N-Term]; 1xPhospho [S11(100)]	1xOxidation [M1; M7]; 1xTMTpro [K18]; 1xTMTpro [N-Term]; 1xPhospho [S11(100); S16(0)]	8.28302E-09	6.11917E-05	1	1	3	TGGT1_254300-t26_1-p1	TGGT1_254300-t26_1-p1 [278-295]	TGGT1_254300-t26_1-p1 1xPhospho [S288(100); S293(0)]	TGGT1_254300-t26_1-p1 1xPhospho [S288(100)]	transcript=TGGT1_254300-t26_1 | gene=TGGT1_254300 | organism=Toxoplasma_gondii_GT1 | gene_product=hypothetical protein | transcript_product=hypothetical protein | location=TGGT1_chrIII:1566444-1577118(+) | protein_length=1776 | sequence_SO=chromosome | SO=protein_coding_gene | is_pseudo=false	TGGT1_254300-t26_1-p1	0	2836.35424	18	0.813	0.81	0.863	1.118	0.909	0.906	0.965	0.956	1.005	0.876	-0.3	-0.3	-0.21	0.16	-0.14	-0.14	-0.05	-0.06	0.01	-0.19	0.544141054	0.471862398	0.704486335	0.733596311	0.087892646	0.342643465	0.562854196	0.589384619	0.980475201	0.136938896
FALSE	High	MQDELFGDAPSSPR	[R].MQDELFGDAPSSPR.[A]	1xTMTpro [N-Term]; 1xPhospho [S12(100)]	1xTMTpro [N-Term]; 1xPhospho [S11(0); S12(100)]	3.50274E-06	6.11917E-05	1	1	1	TGGT1_309240-t26_1-p1	TGGT1_309240-t26_1-p1 [440-453]	TGGT1_309240-t26_1-p1 1xPhospho [S450(0); S451(100)]	TGGT1_309240-t26_1-p1 1xPhospho [S451(100)]	transcript=TGGT1_309240-t26_1 | gene=TGGT1_309240 | organism=Toxoplasma_gondii_GT1 | gene_product=CorA family Mg2+ transporter protein [Source:UniProtKB/TrEMBL;Acc:S7UT37] | transcript_product=CorA family Mg2+ transporter protein | location=TGGT1_chrXI:537155-545024(+) | protein_length=1550 | sequence_SO=chromosome | SO=protein_coding_gene | is_pseudo=false	TGGT1_309240-t26_1-p1	0	1933.86861	14
FALSE	High	MQKPVCLVVAMTPK	[-].MQKPVCLVVAMTPK.[R]	2xOxidation [M1; M11]; 1xMethylthio [C6]; 2xTMTpro [K3; K14]; 1xTMTpro [N-Term]; 1xPhospho [T12(100)]	2xOxidation [M1; M11]; 1xMethylthio [C6]; 2xTMTpro [K3; K14]; 1xTMTpro [N-Term]; 1xPhospho [T12(100)]	0.00042688	6.11917E-05	1	1	1	TGGT1_249180-t26_1-p1	TGGT1_249180-t26_1-p1 [1-14]	TGGT1_249180-t26_1-p1 1xMethylthio [C6]; 1xPhospho [T12(100)]	TGGT1_249180-t26_1-p1 1xMethylthio [C6]; 1xPhospho [T12(100)]	transcript=TGGT1_249180-t26_1 | gene=TGGT1_249180 | organism=Toxoplasma_gondii_GT1 | gene_product=Bifunctional dihydrofolate reductase-thymidylate synthase [Source:UniProtKB/TrEMBL;Acc:A0A125YXY2] | transcript_product=bifunctional dihydrofolate reductase-thymidylate synthase | location=TGGT1_chrXII:4294324-4300363(-) | protein_length=610 | sequence_SO=chromosome | SO=protein_coding_gene | is_pseu…	TGGT1_249180-t26_1-p1	0	2615.40144	14	0.928	0.836	0.798	0.963	0.893	0.805	0.768	1.107	0.862	1.117	-0.11	-0.26	-0.33	-0.05	-0.16	-0.31	-0.38	0.15	-0.21	0.16	0.85180881	0.427539591	0.529258584	0.419569677	0.7611443	0.304635627	0.439720571	0.350046361	0.70573507	0.307973265
FALSE	High	MINADSTLRPLFQK	[R].MINADSTLRPLFQK.[D]	1xOxidation [M1]; 1xTMTpro [K14]; 1xTMTpro [N-Term]; 1xPhospho [S6(99.7)]	1xOxidation [M1]; 1xTMTpro [K14]; 1xTMTpro [N-Term]; 1xPhospho [S6(99.7); T7(0.3)]	2.75932E-07	6.11917E-05	1	1	1	TGGT1_273930-t26_1-p1	TGGT1_273930-t26_1-p1 [216-229]	TGGT1_273930-t26_1-p1 1xPhospho [S221(99.7); T222(0.3)]	TGGT1_273930-t26_1-p1 1xPhospho [S221(99.7)]	transcript=TGGT1_273930-t26_1 | gene=TGGT1_273930 | organism=Toxoplasma_gondii_GT1 | gene_product=SWIB domain-containing protein [Source:UniProtKB/TrEMBL;Acc:S7V4C1] | transcript_product=DNA topoisomerase domain-containing protein | location=TGGT1_chrVIII:3163479-3165871(+) | protein_length=254 | sequence_SO=chromosome | SO=protein_coding_gene | is_pseudo=false	TGGT1_273930-t26_1-p1	0	2338.24858	14
FALSE	High	MSPAEDSDKAPTEGNDSEKR	[K].MSPAEDSDKAPTEGNDSEKR.[T]	2xTMTpro [K9; K19]; 1xTMTpro [N-Term]; 1xPhospho [S17(100)]	2xTMTpro [K9; K19]; 1xTMTpro [N-Term]; 1xPhospho [S2(0); S7(0); T12(0); S17(100)]	0.000130452	6.11917E-05	1	1	1	TGGT1_224890-t26_1-p1	TGGT1_224890-t26_1-p1 [328-347]	TGGT1_224890-t26_1-p1 1xPhospho [S329(0); S334(0); T339(0); S344(100)]	TGGT1_224890-t26_1-p1 1xPhospho [S344(100)]	transcript=TGGT1_224890-t26_1 | gene=TGGT1_224890 | organism=Toxoplasma_gondii_GT1 | gene_product=hypothetical protein | transcript_product=hypothetical protein | location=TGGT1_chrX:2618782-2623220(-) | protein_length=1075 | sequence_SO=chromosome | SO=protein_coding_gene | is_pseudo=false	TGGT1_224890-t26_1-p1	2	3156.53365	20	1.123	1.157	1.318	1.064	1.194	1.23	1.401	1.209	1.197	1.009	0.17	0.21	0.4	0.09	0.26	0.3	0.49	0.27	0.26	0.01	0.255461509	0.623137303	0.011241866	0.285853923	0.266171799	0.554585868	0.064962973	0.604895011	0.476493263	0.953093879
FALSE	High	MEDCASLGGRVSDSEDPESPCTK	[K].MEDCASLGGRVSDSEDPESPCTK.[E]	2xMethylthio [C4; C21]; 1xTMTpro [K23]; 1xTMTpro [N-Term]; 1xPhospho [S/T]	2xMethylthio [C4; C21]; 1xTMTpro [K23]; 1xTMTpro [N-Term]; 1xPhospho [S6(0.3); S12(49.9); S14(49.9); S19(0); T22(0)]	4.57738E-05	6.11917E-05	1	1	1	TGGT1_243460-t26_1-p1	TGGT1_243460-t26_1-p1 [237-259]	TGGT1_243460-t26_1-p1 2xMethylthio [C240; C257]	TGGT1_243460-t26_1-p1 2xMethylthio [C240; C257]	transcript=TGGT1_243460-t26_1 | gene=TGGT1_243460 | organism=Toxoplasma_gondii_GT1 | gene_product=hypothetical protein | transcript_product=hypothetical protein | location=TGGT1_chrVI:2564580-2571836(-) | protein_length=2011 | sequence_SO=chromosome | SO=protein_coding_gene | is_pseudo=false	TGGT1_243460-t26_1-p1	1	3193.35128	23	1.049	0.917	1.02	1.169	1.226	1.072	1.192	1.273	1.239	1.03	0.07	-0.12	0.03	0.22	0.29	0.1	0.25	0.35	0.31	0.04	0.926732679	0.35269352	0.953136435	0.54276356	0.543569405	0.67623933	0.300236357	0.326934609	0.179690814	0.863855183
FALSE	High	MDSCNYSEDR	[K-].MDSCNYSEDR.[F]	1xMethylthio [C4]; 1xTMTpro [N-Term]	1xMethylthio [C4]; 1xTMTpro [N-Term]	5.36601E-05	6.11917E-05	1	4	2	TGGT1_286420A-t26_1-p1	TGGT1_286420A-t26_1-p1 [155-164]	TGGT1_286420A-t26_1-p1 1xMethylthio [C158]	TGGT1_286420A-t26_1-p1 1xMethylthio [C158]	transcript=TGGT1_286420A-t26_1 | gene=TGGT1_286420A | organism=Toxoplasma_gondii_GT1 | gene_product=Elongation factor 1-alpha [Source:UniProtKB/TrEMBL;Acc:S7W358] | transcript_product=putative elongation factor 1-alpha (EF-1-ALPHA) | location=TGGT1_chrV:1692242-1694172(-) | protein_length=448 | sequence_SO=chromosome | SO=protein_coding_gene | is_pseudo=false	TGGT1_294800A-t26_1-p1; TGGT1_294800B-t26_1-p1; TGGT1_286420A-t26_1-p1; TGGT1_359490-t26_1-p1	0	1569.63028	10	0.809	0.77	0.895	1.526	1.233	1.174	1.365	1.083	1.051	1.136	-0.31	-0.38	-0.16	0.61	0.3	0.23	0.45	0.12	0.07	0.18	0.774220646	0.613798402	0.841162939	0.59230287	0.021788202	0.552560027	0.253080097	0.718006107	0.806813727	0.668011332
FALSE	High	LVEEEVQHSAGDSEEENSEEEADDPSLFR	[R].LVEEEVQHSAGDSEEENSEEEADDPSLFR.[Q]	1xTMTpro [N-Term]; 3xPhospho [S9(100); S13(100); S18(100)]	1xTMTpro [N-Term]; 3xPhospho [S9(100); S13(100); S18(100); S26(0)]	7.96222E-12	6.11917E-05	1	1	3	TGGT1_263440-t26_1-p1	TGGT1_263440-t26_1-p1 [404-432]	TGGT1_263440-t26_1-p1 3xPhospho [S412(100); S416(100); S421(100); S429(0)]	TGGT1_263440-t26_1-p1 3xPhospho [S412(100); S416(100); S421(100)]	transcript=TGGT1_263440-t26_1 | gene=TGGT1_263440 | organism=Toxoplasma_gondii_GT1 | gene_product=hypothetical protein | transcript_product=hypothetical protein | location=TGGT1_chrVIIb:523665-529194(-) | protein_length=600 | sequence_SO=chromosome | SO=protein_coding_gene | is_pseudo=false	TGGT1_263440-t26_1-p1	0	3820.49961	29
FALSE	High	IVEESEIIKEDDNNWPAPDR	[R].IVEESEIIKEDDNNWPAPDR.[V]	1xTMTpro [K9]; 1xTMTpro [N-Term]	1xTMTpro [K9]; 1xTMTpro [N-Term]	2.79217E-15	6.11917E-05	1	1	2	TGGT1_267420-t26_1-p1	TGGT1_267420-t26_1-p1 [119-138]			transcript=TGGT1_267420-t26_1 | gene=TGGT1_267420 | organism=Toxoplasma_gondii_GT1 | gene_product=Putative mago nashi family protein 2 [Source:UniProtKB/TrEMBL;Acc:S7VW14] | transcript_product=putative mago nashi family protein 2 | location=TGGT1_chrIX:498202-500605(-) | protein_length=202 | sequence_SO=chromosome | SO=protein_coding_gene | is_pseudo=false	TGGT1_267420-t26_1-p1	1	2977.53985	20
FALSE	High	LVEHAGADHTYVESDCAR	[K].LVEHAGADHTYVESDCAR.[Y]	1xMethylthio [C16]; 1xTMTpro [N-Term]	1xMethylthio [C16]; 1xTMTpro [N-Term]	5.96431E-07	6.11917E-05	1	1	1	TGGT1_221522-t26_1-p1	TGGT1_221522-t26_1-p1 [30-47]	TGGT1_221522-t26_1-p1 1xMethylthio [C45]	TGGT1_221522-t26_1-p1 1xMethylthio [C45]	transcript=TGGT1_221522-t26_1 | gene=TGGT1_221522 | organism=Toxoplasma_gondii_GT1 | gene_product=Coatomer subunit delta [Source:UniProtKB/TrEMBL;Acc:S7UKG7] | transcript_product=adaptor complexes medium subunit family protein | location=TGGT1_chrII:393309-399736(+) | protein_length=571 | sequence_SO=chromosome | SO=protein_coding_gene | is_pseudo=false	TGGT1_221522-t26_1-p1	0	2323.07663	18
FALSE	High	LVGMTHDIDSDDEFAQANAR	[R].LVGMTHDIDSDDEFAQANAR.[T]	1xTMTpro [N-Term]; 1xPhospho [S10(100)]	1xTMTpro [N-Term]; 1xPhospho [T5(0); S10(100)]	9.4281E-11	6.11917E-05	1	1	7	TGGT1_203620-t26_1-p1	TGGT1_203620-t26_1-p1 [409-428]	TGGT1_203620-t26_1-p1 1xPhospho [T413(0); S418(100)]	TGGT1_203620-t26_1-p1 1xPhospho [S418(100)]	transcript=TGGT1_203620-t26_1 | gene=TGGT1_203620 | organism=Toxoplasma_gondii_GT1 | gene_product=MRP-S28 domain-containing protein [Source:UniProtKB/TrEMBL;Acc:S7W424] | transcript_product=hypothetical protein | location=TGGT1_chrVIIa:2294935-2299477(+) | protein_length=584 | sequence_SO=chromosome | SO=protein_coding_gene | is_pseudo=false	TGGT1_203620-t26_1-p1	0	2589.16116	20	1.004	1.009	0.96	1.072	1.076	1.082	1.029	1.075	1.077	1.027	0.01	0.01	-0.06	0.1	0.11	0.11	0.04	0.1	0.11	0.04	0.985493788	0.966500023	0.897749131	0.687210202	0.294315716	0.297470617	0.849859257	0.553975517	0.18743759	0.570558745
FALSE	High	LVGMTHDIDSDDEFAQANAR	[R].LVGMTHDIDSDDEFAQANAR.[T]	1xOxidation [M4]; 1xTMTpro [N-Term]; 1xPhospho [S10(100)]	1xOxidation [M4]; 1xTMTpro [N-Term]; 1xPhospho [T5(0); S10(100)]	3.06453E-12	6.11917E-05	1	1	9	TGGT1_203620-t26_1-p1	TGGT1_203620-t26_1-p1 [409-428]	TGGT1_203620-t26_1-p1 1xPhospho [T413(0); S418(100)]	TGGT1_203620-t26_1-p1 1xPhospho [S418(100)]	transcript=TGGT1_203620-t26_1 | gene=TGGT1_203620 | organism=Toxoplasma_gondii_GT1 | gene_product=MRP-S28 domain-containing protein [Source:UniProtKB/TrEMBL;Acc:S7W424] | transcript_product=hypothetical protein | location=TGGT1_chrVIIa:2294935-2299477(+) | protein_length=584 | sequence_SO=chromosome | SO=protein_coding_gene | is_pseudo=false	TGGT1_203620-t26_1-p1	0	2605.15608	20	1.974	1.823	1.828	0.6	1.185	1.094	1.097	1.18	0.884	0.913	0.98	0.87	0.87	-0.74	0.24	0.13	0.13	0.24	-0.18	-0.13	0.462037137	0.440363743	0.405615179	0.451727697	0.491371682	0.368832181	0.055062849	0.29944553	0.410312246	0.537037042
FALSE	High	IVGTHSGSLEHVPFPGLAPGHER	[K].IVGTHSGSLEHVPFPGLAPGHER.[R]	1xTMTpro [N-Term]; 1xPhospho [S/T]	1xTMTpro [N-Term]; 1xPhospho [T4(0.3); S6(49.8); S8(49.8)]	7.76521E-10	6.11917E-05	1	1	1	TGGT1_270865-t26_1-p1	TGGT1_270865-t26_1-p1 [1701-1723]			transcript=TGGT1_270865-t26_1 | gene=TGGT1_270865 | organism=Toxoplasma_gondii_GT1 | gene_product=Putative adenylate cyclase [Source:UniProtKB/TrEMBL;Acc:S7WDA0] | transcript_product=putative adenylate cyclase | location=TGGT1_chrVIII:4921378-4938757(-) | protein_length=2040 | sequence_SO=chromosome | SO=protein_coding_gene | is_pseudo=false	TGGT1_270865-t26_1-p1	0	2778.40478	23
FALSE	High	LVHDSLEDLQMTR	[K].LVHDSLEDLQMTR.[Y]	1xTMTpro [N-Term]; 1xPhospho [S5(100)]	1xTMTpro [N-Term]; 1xPhospho [S5(100); T12(0)]	7.5355E-08	6.11917E-05	1	1	4	Q9H7F0	Q9H7F0 [813-825]	Q9H7F0 1xPhospho [S817(100); T824(0)]	Q9H7F0 1xPhospho [S817(100)]	Probable cation-transporting ATPase 13A3 OS=Homo sapiens (Human) OX=9606 GN=ATP13A3 PE=1 SV=4	Q9H7F0	0	1940.94719	13
FALSE	High	LVLLSDHEEDGSGDQEVSSDPIRPWGEGTTTR	[R].LVLLSDHEEDGSGDQEVSSDPIRPWGEGTTTR.[G]	1xTMTpro [N-Term]; 1xPhospho [S5(100)]	1xTMTpro [N-Term]; 1xPhospho [S5(100); S12(0); S18(0); S19(0); T29(0); T30(0); T31(0)]	2.22874E-10	6.11917E-05	1	1	4	TGGT1_229630-t26_1-p1	TGGT1_229630-t26_1-p1 [1858-1889]	TGGT1_229630-t26_1-p1 1xPhospho [S1862(100); S1869(0); S1875(0); S1876(0); T1886(0); T1887(0); T1888(0)]	TGGT1_229630-t26_1-p1 1xPhospho [S1862(100)]	transcript=TGGT1_229630-t26_1 | gene=TGGT1_229630 | organism=Toxoplasma_gondii_GT1 | gene_product=Protein kinase domain-containing protein [Source:UniProtKB/TrEMBL;Acc:S7V372] | transcript_product=eIF2 kinase IF2K-A (incomplete catalytic triad) | location=TGGT1_chrVIII:323939-342025(+) | protein_length=4638 | sequence_SO=chromosome | SO=protein_coding_gene | is_pseudo=false	TGGT1_229630-t26_1-p1	0	3866.8041	32	1.018	1.034	1.078	0.942	0.959	0.975	1.016	0.92	0.914	1.002	0.03	0.05	0.11	-0.09	-0.06	-0.04	0.02	-0.12	-0.13	0	0.928030061	0.881798982	0.798619063	0.801601161	0.379358644	0.132116932	0.786465934	0.316794899	0.637015331	0.939948016
FALSE	High	LVLLSLASPSAEMPQTVDSPR	[R].LVLLSLASPSAEMPQTVDSPR.[Q]	1xTMTpro [N-Term]; 1xPhospho [S19(100)]	1xTMTpro [N-Term]; 1xPhospho [S5(0); S8(0); S10(0); T16(0); S19(100)]	2.49833E-08	6.11917E-05	1	1	1	TGGT1_224928-t26_1-p1	TGGT1_224928-t26_1-p1 [903-923]	TGGT1_224928-t26_1-p1 1xPhospho [S907(0); S910(0); S912(0); T918(0); S921(100)]	TGGT1_224928-t26_1-p1 1xPhospho [S921(100)]	transcript=TGGT1_224928-t26_1 | gene=TGGT1_224928 | organism=Toxoplasma_gondii_GT1 | gene_product=JmjC domain-containing protein [Source:UniProtKB/TrEMBL;Acc:S7UW62] | transcript_product=histone lysine demethylase JMJD4 | location=TGGT1_chrX:2582720-2588662(-) | protein_length=1661 | sequence_SO=chromosome | SO=protein_coding_gene | is_pseudo=false	TGGT1_224928-t26_1-p1	0	2595.34242	21
FALSE	High	LVLLSLASPSAEMPQTVDSPR	[R].LVLLSLASPSAEMPQTVDSPR.[Q]	1xOxidation [M13]; 1xTMTpro [N-Term]; 1xPhospho [S19(100)]	1xOxidation [M13]; 1xTMTpro [N-Term]; 1xPhospho [S5(0); S8(0); S10(0); T16(0); S19(100)]	2.90001E-07	6.11917E-05	1	1	1	TGGT1_224928-t26_1-p1	TGGT1_224928-t26_1-p1 [903-923]	TGGT1_224928-t26_1-p1 1xPhospho [S907(0); S910(0); S912(0); T918(0); S921(100)]	TGGT1_224928-t26_1-p1 1xPhospho [S921(100)]	transcript=TGGT1_224928-t26_1 | gene=TGGT1_224928 | organism=Toxoplasma_gondii_GT1 | gene_product=JmjC domain-containing protein [Source:UniProtKB/TrEMBL;Acc:S7UW62] | transcript_product=histone lysine demethylase JMJD4 | location=TGGT1_chrX:2582720-2588662(-) | protein_length=1661 | sequence_SO=chromosome | SO=protein_coding_gene | is_pseudo=false	TGGT1_224928-t26_1-p1	0	2611.33734	21
FALSE	High	LVEEEVQHSAGDSEEENSEEEADDPSLFR	[R].LVEEEVQHSAGDSEEENSEEEADDPSLFR.[Q]	1xTMTpro [N-Term]; 2xPhospho [S13(100); S18(100)]	1xTMTpro [N-Term]; 2xPhospho [S9(0); S13(100); S18(100); S26(0)]	4.65064E-15	6.11917E-05	1	1	4	TGGT1_263440-t26_1-p1	TGGT1_263440-t26_1-p1 [404-432]	TGGT1_263440-t26_1-p1 2xPhospho [S412(0); S416(100); S421(100); S429(0)]	TGGT1_263440-t26_1-p1 2xPhospho [S416(100); S421(100)]	transcript=TGGT1_263440-t26_1 | gene=TGGT1_263440 | organism=Toxoplasma_gondii_GT1 | gene_product=hypothetical protein | transcript_product=hypothetical protein | location=TGGT1_chrVIIb:523665-529194(-) | protein_length=600 | sequence_SO=chromosome | SO=protein_coding_gene | is_pseudo=false	TGGT1_263440-t26_1-p1	0	3740.53328	29	1.26	1.208	1.142	1.014	1.278	1.225	1.158	1.175	1.203	1.035	0.33	0.27	0.19	0.02	0.35	0.29	0.21	0.23	0.27	0.05	0.136923104	0.179023876	0.079327347	0.610760263	0.179046269	0.105863686	0.157160579	0.323115402	0.554854962	0.853707182
FALSE	High	IVNDLTVHQLCK	[K].IVNDLTVHQLCK.[Q]	1xMethylthio [C11]; 1xTMTpro [K12]; 1xTMTpro [N-Term]; 1xPhospho [T6(100)]	1xMethylthio [C11]; 1xTMTpro [K12]; 1xTMTpro [N-Term]; 1xPhospho [T6(100)]	3.31401E-05	6.11917E-05	1	1	1	TGGT1_253900-t26_1-p1	TGGT1_253900-t26_1-p1 [458-469]	TGGT1_253900-t26_1-p1 1xMethylthio [C468]; 1xPhospho [T463(100)]	TGGT1_253900-t26_1-p1 1xMethylthio [C468]; 1xPhospho [T463(100)]	transcript=TGGT1_253900-t26_1 | gene=TGGT1_253900 | organism=Toxoplasma_gondii_GT1 | gene_product=Delta-aminolevulinic acid dehydratase [Source:UniProtKB/TrEMBL;Acc:S7ULV4] | transcript_product=parasite porphobilinogen synthase PBGS | location=TGGT1_chrIII:1265521-1273167(-) | protein_length=658 | sequence_SO=chromosome | SO=protein_coding_gene | is_pseudo=false	TGGT1_253900-t26_1-p1	0	2117.11439	12
FALSE	High	LVPVTDLSPRPSFR	[K].LVPVTDLSPRPSFR.[Y]	1xTMTpro [N-Term]; 1xPhospho [S8(100)]	1xTMTpro [N-Term]; 1xPhospho [T5(0); S8(100); S12(0)]	3.18484E-05	6.11917E-05	1	1	2	TGGT1_235380-t26_1-p1	TGGT1_235380-t26_1-p1 [494-507]	TGGT1_235380-t26_1-p1 1xPhospho [T498(0); S501(100); S505(0)]	TGGT1_235380-t26_1-p1 1xPhospho [S501(100)]	transcript=TGGT1_235380-t26_1 | gene=TGGT1_235380 | organism=Toxoplasma_gondii_GT1 | gene_product=hypothetical protein | transcript_product=hypothetical protein | location=TGGT1_chrX:4705213-4712437(-) | protein_length=583 | sequence_SO=chromosome | SO=protein_coding_gene | is_pseudo=false	TGGT1_235380-t26_1-p1	0	1968.06388	14	0.98	0.985	0.945	0.906	0.888	0.893	0.857	1.072	0.931	0.863	-0.03	-0.02	-0.08	-0.14	-0.17	-0.16	-0.22	0.1	-0.1	-0.21	0.959898372	0.857376322	0.616942097	0.412134905	0.72049392	0.049123641	0.030761176	0.624778533	0.586938307	0.28103674
FALSE	High	IVQELEAGSGKDSAR	[R].IVQELEAGSGKDSAR.[D]	1xTMTpro [K11]; 1xTMTpro [N-Term]; 1xPhospho [S13(100)]	1xTMTpro [K11]; 1xTMTpro [N-Term]; 1xPhospho [S9(0); S13(100)]	2.36511E-07	6.11917E-05	1	1	4	TGGT1_263420-t26_1-p1	TGGT1_263420-t26_1-p1 [671-685]	TGGT1_263420-t26_1-p1 1xPhospho [S679(0); S683(100)]	TGGT1_263420-t26_1-p1 1xPhospho [S683(100)]	transcript=TGGT1_263420-t26_1 | gene=TGGT1_263420 | organism=Toxoplasma_gondii_GT1 | gene_product=USP domain-containing protein [Source:UniProtKB/TrEMBL;Acc:S7UXP7] | transcript_product=ubiquitin-specific protease USP4 | location=TGGT1_chrVIIb:537753-547788(+) | protein_length=1171 | sequence_SO=chromosome | SO=protein_coding_gene | is_pseudo=false	TGGT1_263420-t26_1-p1	1	2248.183	15	10.594	10.655	8.873	0.096	0.882	0.784	0.78	0.922	0.743	0.811	3.41	3.41	3.15	-3.38	-0.18	-0.35	-0.36	-0.12	-0.43	-0.3
FALSE	High	LVQGLCK	[K].LVQGLCK.[E]	1xMethylthio [C6]; 1xTMTpro [K7]; 1xTMTpro [N-Term]	1xMethylthio [C6]; 1xTMTpro [K7]; 1xTMTpro [N-Term]	1.60393E-05	6.11917E-05	1	1	1	TGGT1_205340-t26_1-p1	TGGT1_205340-t26_1-p1 [74-80]	TGGT1_205340-t26_1-p1 1xMethylthio [C79]	TGGT1_205340-t26_1-p1 1xMethylthio [C79]	transcript=TGGT1_205340-t26_1 | gene=TGGT1_205340 | organism=Toxoplasma_gondii_GT1 | gene_product=40S ribosomal protein S12 [Source:UniProtKB/TrEMBL;Acc:A0A125YN62] | transcript_product=ribosomal protein RPS12 | location=TGGT1_chrVIIa:1379775-1380954(+) | protein_length=142 | sequence_SO=chromosome | SO=protein_coding_gene | is_pseudo=false	TGGT1_205340-t26_1-p1	0	1414.84058	7	0.945	1.035	1.012	0.974	0.921	1.008	0.986	0.99	0.849	0.98	-0.08	0.05	0.02	-0.04	-0.12	0.01	-0.02	-0.01	-0.24	-0.03	0.857905763	0.871343513	0.947891829	0.924450938	0.214455514	0.910858846	0.875059666	0.814444357	0.380204075	0.470500515
FALSE	High	LVQSQLNEQEVPLR	[K].LVQSQLNEQEVPLR.[E]	1xTMTpro [N-Term]; 1xPhospho [S4(100)]	1xTMTpro [N-Term]; 1xPhospho [S4(100)]	6.20638E-07	6.11917E-05	1	1	1	TGGT1_266080-t26_1-p1	TGGT1_266080-t26_1-p1 [542-555]	TGGT1_266080-t26_1-p1 1xPhospho [S545(100)]	TGGT1_266080-t26_1-p1 1xPhospho [S545(100)]	transcript=TGGT1_266080-t26_1 | gene=TGGT1_266080 | organism=Toxoplasma_gondii_GT1 | gene_product=hypothetical protein | transcript_product=hypothetical protein | location=TGGT1_chrIX:1138397-1140583(+) | protein_length=728 | sequence_SO=chromosome | SO=protein_coding_gene | is_pseudo=false	TGGT1_266080-t26_1-p1	0	2037.07009	14	1.238	1.001	1.338	0.958	1.186	0.959	1.282	1.085	1.068	1.132	0.31	0	0.42	-0.06	0.25	-0.06	0.36	0.12	0.1	0.18	0.350225146	0.994147669	0.330694581	0.621934157	0.540943975	0.825549588	0.4753498	0.862053608	0.77116113	0.473607759
FALSE	High	LVRPQLDDSDDDSQK	[R].LVRPQLDDSDDDSQK.[R]	1xTMTpro [K15]; 1xTMTpro [N-Term]; 1xPhospho [S9(100)]	1xTMTpro [K15]; 1xTMTpro [N-Term]; 1xPhospho [S9(100); S13(0)]	9.09984E-06	6.11917E-05	1	1	4	TGGT1_312065-t26_1-p1	TGGT1_312065-t26_1-p1 [17-31]	TGGT1_312065-t26_1-p1 1xPhospho [S25(100); S29(0)]	TGGT1_312065-t26_1-p1 1xPhospho [S25(100)]	transcript=TGGT1_312065-t26_1 | gene=TGGT1_312065 | organism=Toxoplasma_gondii_GT1 | gene_product=hypothetical protein | transcript_product=hypothetical protein | location=TGGT1_chrXI:2365577-2378498(-) | protein_length=1793 | sequence_SO=chromosome | SO=protein_coding_gene | is_pseudo=false	TGGT1_312065-t26_1-p1	0	2419.19977	15	0.846	0.847	0.914	1.212	1.026	1.027	1.108	0.801	0.862	0.946	-0.24	-0.24	-0.13	0.28	0.04	0.04	0.15	-0.32	-0.21	-0.08	0.727753494	0.636790085	0.80543949	0.706254796	0.43104748	0.871061527	0.499057115	0.490672964	0.170564796	0.572227327
FALSE	High	LVSASSVMTQQLGK	[R].LVSASSVMTQQLGK.[S]	1xOxidation [M8]; 1xTMTpro [K14]; 1xTMTpro [N-Term]; 1xPhospho [S3(100)]	1xOxidation [M8]; 1xTMTpro [K14]; 1xTMTpro [N-Term]; 1xPhospho [S3(100); S5(0); S6(0); T9(0)]	0.000216168	6.11917E-05	1	1	4	TGGT1_256760-t26_1-p1	TGGT1_256760-t26_1-p1 [22-35]	TGGT1_256760-t26_1-p1 1xPhospho [S24(100); S26(0); S27(0); T30(0)]	TGGT1_256760-t26_1-p1 1xPhospho [S24(100)]	transcript=TGGT1_256760-t26_1 | gene=TGGT1_256760 | organism=Toxoplasma_gondii_GT1 | gene_product=Pyruvate kinase [Source:UniProtKB/TrEMBL;Acc:A0A125YPV3] | transcript_product=pyruvate kinase PyK1 | location=TGGT1_chrVIIb:4413512-4417055(-) | protein_length=531 | sequence_SO=chromosome | SO=protein_coding_gene | is_pseudo=false	TGGT1_256760-t26_1-p1	0	2153.15328	14	1.077	1.061	1.074	1.053	1.134	1.117	1.13	1.219	1.064	1.232	0.11	0.09	0.1	0.07	0.18	0.16	0.18	0.29	0.09	0.3	0.001266186	0.649635792	0.662840879	0.728341406	0.46514386	0.093514498	0.044335627	0.240343166	0.287063189	0.369424002
FALSE	High	LVSEEMHAR	[K].LVSEEMHAR.[R]	1xTMTpro [N-Term]; 1xPhospho [S3(100)]	1xTMTpro [N-Term]; 1xPhospho [S3(100)]	4.33394E-05	6.11917E-05	1	1	5	TGGT1_244420-t26_1-p1	TGGT1_244420-t26_1-p1 [279-287]	TGGT1_244420-t26_1-p1 1xPhospho [S281(100)]	TGGT1_244420-t26_1-p1 1xPhospho [S281(100)]	transcript=TGGT1_244420-t26_1 | gene=TGGT1_244420 | organism=Toxoplasma_gondii_GT1 | gene_product=hypothetical protein | transcript_product=hypothetical protein | location=TGGT1_chrVI:3167618-3168595(-) | protein_length=325 | sequence_SO=chromosome | SO=protein_coding_gene | is_pseudo=false	TGGT1_244420-t26_1-p1	0	1455.69863	9
FALSE	High	LVSGSDVEAFR	[K].LVSGSDVEAFR.[A]	1xTMTpro [N-Term]; 1xPhospho [S5(99.8)]	1xTMTpro [N-Term]; 1xPhospho [S3(0.3); S5(99.8)]	0.000362931	6.11917E-05	1	1	1	TGGT1_257370-t26_1-p1	TGGT1_257370-t26_1-p1 [177-187]	TGGT1_257370-t26_1-p1 1xPhospho [S179(0.3); S181(99.8)]	TGGT1_257370-t26_1-p1 1xPhospho [S181(99.8)]	transcript=TGGT1_257370-t26_1 | gene=TGGT1_257370 | organism=Toxoplasma_gondii_GT1 | gene_product=hypothetical protein | transcript_product=hypothetical protein | location=TGGT1_chrVIIb:4019662-4025753(+) | protein_length=1116 | sequence_SO=chromosome | SO=protein_coding_gene | is_pseudo=false	TGGT1_257370-t26_1-p1	0	1563.7739	11	0.638	0.592	0.806	1.2	0.765	0.711	0.967	0.882	0.834	0.826	-0.65	-0.76	-0.31	0.26	-0.39	-0.49	-0.05	-0.18	-0.26	-0.28	0.388797303	0.374220621	0.695053375	0.777406507	0.386210845	0.26562545	0.762138109	0.586455129	0.498595565	0.579046535
FALSE	High	LVSGVVATQGEAR	[R].LVSGVVATQGEAR.[I]	1xTMTpro [N-Term]; 1xPhospho [S3(100)]	1xTMTpro [N-Term]; 1xPhospho [S3(100); T8(0)]	3.14019E-07	6.11917E-05	1	1	30	TGGT1_231630-t26_1-p1	TGGT1_231630-t26_1-p1 [30-42]	TGGT1_231630-t26_1-p1 1xPhospho [S32(100); T37(0)]	TGGT1_231630-t26_1-p1 1xPhospho [S32(100)]	transcript=TGGT1_231630-t26_1 | gene=TGGT1_231630 | organism=Toxoplasma_gondii_GT1 | gene_product=Alveolin domain containing intermediate filament IMC4 [Source:UniProtKB/TrEMBL;Acc:A0A125YPY9] | transcript_product=alveolin domain containing intermediate filament IMC4 | location=TGGT1_chrVIII:1508307-1510463(-) | protein_length=452 | sequence_SO=chromosome | SO=protein_coding_gene | is_pseudo=false	TGGT1_231630-t26_1-p1	0	1670.87977	13	0.979	1.031	0.991	0.984	0.963	1.015	0.975	0.957	0.939	0.83	-0.03	0.04	-0.01	-0.02	-0.05	0.02	-0.04	-0.06	-0.09	-0.27	0.854540644	0.710345797	0.963009097	0.61880044	0.799297832	0.774280695	0.912020765	0.571708082	0.289859886	0.242942399
FALSE	High	IVSPSPPFSSPSSSCLR	[R].IVSPSPPFSSPSSSCLR.[L]	1xMethylthio [C15]; 1xTMTpro [N-Term]; 1xPhospho [S10(99.6)]	1xMethylthio [C15]; 1xTMTpro [N-Term]; 1xPhospho [S3(0); S5(0); S9(0.4); S10(99.6); S12(0); S13(0); S14(0)]	1.52614E-05	6.11917E-05	1	1	1	TGGT1_299130-t26_1-p1	TGGT1_299130-t26_1-p1 [1896-1912]	TGGT1_299130-t26_1-p1 1xMethylthio [C1910]; 1xPhospho [S1898(0); S1900(0); S1904(0.4); S1905(99.6); S1907(0); S1908(0); S1909(0)]	TGGT1_299130-t26_1-p1 1xMethylthio [C1910]; 1xPhospho [S1905(99.6)]	transcript=TGGT1_299130-t26_1 | gene=TGGT1_299130 | organism=Toxoplasma_gondii_GT1 | gene_product=hypothetical protein | transcript_product=hypothetical protein | location=TGGT1_chrIII:2138776-2151293(-) | protein_length=3218 | sequence_SO=chromosome | SO=protein_coding_gene | is_pseudo=false	TGGT1_299130-t26_1-p1	0	2178.02954	17
FALSE	High	IVPENSKLSDLDAETR	[K].IVPENSKLSDLDAETR.[S]	1xTMTpro [K7]; 1xTMTpro [N-Term]; 1xPhospho [S9(100)]	1xTMTpro [K7]; 1xTMTpro [N-Term]; 1xPhospho [S6(0); S9(100); T15(0)]	3.14019E-07	6.11917E-05	1	1	2	TGGT1_233680-t26_1-p1	TGGT1_233680-t26_1-p1 [273-288]	TGGT1_233680-t26_1-p1 1xPhospho [S278(0); S281(100); T287(0)]	TGGT1_233680-t26_1-p1 1xPhospho [S281(100)]	transcript=TGGT1_233680-t26_1 | gene=TGGT1_233680 | organism=Toxoplasma_gondii_GT1 | gene_product=CS domain-containing protein [Source:UniProtKB/TrEMBL;Acc:S7WC45] | transcript_product=nuclear movement family protein | location=TGGT1_chrVIII:2721542-2723727(+) | protein_length=347 | sequence_SO=chromosome | SO=protein_coding_gene | is_pseudo=false	TGGT1_233680-t26_1-p1	1	2475.29876	16	1.549	1.553	1.436	0.651	1.009	1.011	0.935	0.953	1.062	1.033	0.63	0.64	0.52	-0.62	0.01	0.02	-0.1	-0.07	0.09	0.05	0.456827964	0.487352458	0.5106876	0.236713914	0.973906738	0.971880668	0.800186687	0.778517473	0.478126466	0.917336555
FALSE	High	IVEEEDSAGDEGEAGEDRKSDADASFGPSALR	[R].IVEEEDSAGDEGEAGEDRKSDADASFGPSALR.[R]	1xTMTpro [K19]; 1xTMTpro [N-Term]; 2xPhospho [S7(100); S20(100)]	1xTMTpro [K19]; 1xTMTpro [N-Term]; 2xPhospho [S7(100); S20(100); S25(0); S29(0)]	1.13327E-10	6.11917E-05	1	1	1	TGGT1_257560-t26_1-p1	TGGT1_257560-t26_1-p1 [39-70]	TGGT1_257560-t26_1-p1 2xPhospho [S45(100); S58(100); S63(0); S67(0)]	TGGT1_257560-t26_1-p1 2xPhospho [S45(100); S58(100)]	transcript=TGGT1_257560-t26_1 | gene=TGGT1_257560 | organism=Toxoplasma_gondii_GT1 | gene_product=WD_REPEATS_REGION domain-containing protein [Source:UniProtKB/TrEMBL;Acc:S7UZF8] | transcript_product=WD domain, G-beta repeat-containing protein | location=TGGT1_chrVIIb:3904702-3908262(+) | protein_length=1017 | sequence_SO=chromosome | SO=protein_coding_gene | is_pseudo=false	TGGT1_257560-t26_1-p1	2	4077.80951	32	0.924	0.875	0.883	1.198	1.106	1.048	1.058	1.135	1.045	0.991	-0.11	-0.19	-0.18	0.26	0.15	0.07	0.08	0.18	0.06	-0.01	0.205758674	0.579934946	0.609298894	0.129217066	0.066117406	0.78759468	0.755153092	0.055939273	0.457076287	0.926781002
FALSE	High	IVEEEDSAGDEGEAGEDRKSDADASFGPSALR	[R].IVEEEDSAGDEGEAGEDRKSDADASFGPSALR.[R]	1xTMTpro [K19]; 1xTMTpro [N-Term]; 1xPhospho [S]	1xTMTpro [K19]; 1xTMTpro [N-Term]; 1xPhospho [S7(49.9); S20(49.9); S25(0.3); S29(0)]	1.6449E-06	6.11917E-05	1	1	1	TGGT1_257560-t26_1-p1	TGGT1_257560-t26_1-p1 [39-70]			transcript=TGGT1_257560-t26_1 | gene=TGGT1_257560 | organism=Toxoplasma_gondii_GT1 | gene_product=WD_REPEATS_REGION domain-containing protein [Source:UniProtKB/TrEMBL;Acc:S7UZF8] | transcript_product=WD domain, G-beta repeat-containing protein | location=TGGT1_chrVIIb:3904702-3908262(+) | protein_length=1017 | sequence_SO=chromosome | SO=protein_coding_gene | is_pseudo=false	TGGT1_257560-t26_1-p1	2	3997.84318	32
FALSE	High	IVEEEDSAGDEGEAGEDRK	[R].IVEEEDSAGDEGEAGEDRK.[S]	1xTMTpro [K19]; 1xTMTpro [N-Term]; 1xPhospho [S7(100)]	1xTMTpro [K19]; 1xTMTpro [N-Term]; 1xPhospho [S7(100)]	1.88186E-09	6.11917E-05	1	1	4	TGGT1_257560-t26_1-p1	TGGT1_257560-t26_1-p1 [39-57]	TGGT1_257560-t26_1-p1 1xPhospho [S45(100)]	TGGT1_257560-t26_1-p1 1xPhospho [S45(100)]	transcript=TGGT1_257560-t26_1 | gene=TGGT1_257560 | organism=Toxoplasma_gondii_GT1 | gene_product=WD_REPEATS_REGION domain-containing protein [Source:UniProtKB/TrEMBL;Acc:S7UZF8] | transcript_product=WD domain, G-beta repeat-containing protein | location=TGGT1_chrVIIb:3904702-3908262(+) | protein_length=1017 | sequence_SO=chromosome | SO=protein_coding_gene | is_pseudo=false	TGGT1_257560-t26_1-p1	1	2723.25405	19	0.815	0.928	0.858	1.182	0.963	1.096	1.014	0.989	1.011	0.946	-0.29	-0.11	-0.22	0.24	-0.05	0.13	0.02	-0.02	0.02	-0.08	0.214397881	0.166155381	0.047474187	0.582921239	0.918190802	0.76475273	0.962665169	0.968935549	0.958668984	0.836985107
FALSE	High	LTLEEADDPPLWFDCDESPTTR	[R].LTLEEADDPPLWFDCDESPTTR.[R]	1xMethylthio [C15]; 1xTMTpro [N-Term]; 1xPhospho [S18(99.8)]	1xMethylthio [C15]; 1xTMTpro [N-Term]; 1xPhospho [T2(0); S18(99.8); T20(0.2); T21(0)]	4.21376E-14	6.11917E-05	1	1	1	TGGT1_258420-t26_1-p1	TGGT1_258420-t26_1-p1 [1436-1457]	TGGT1_258420-t26_1-p1 1xMethylthio [C1450]; 1xPhospho [T1437(0); S1453(99.8); T1455(0.2); T1456(0)]	TGGT1_258420-t26_1-p1 1xMethylthio [C1450]; 1xPhospho [S1453(99.8)]	transcript=TGGT1_258420-t26_1 | gene=TGGT1_258420 | organism=Toxoplasma_gondii_GT1 | gene_product=hypothetical protein | transcript_product=hypothetical protein | location=TGGT1_chrVIIb:3389928-3398497(-) | protein_length=2403 | sequence_SO=chromosome | SO=protein_coding_gene | is_pseudo=false	TGGT1_258420-t26_1-p1	0	2980.29527	22
FALSE	High	LTNAPSEHEAR	[R].LTNAPSEHEAR.[G]	1xTMTpro [N-Term]; 1xPhospho [S6(100)]	1xTMTpro [N-Term]; 1xPhospho [T2(0); S6(100)]	5.86783E-05	6.11917E-05	1	1	5	TGGT1_273800-t26_1-p1	TGGT1_273800-t26_1-p1 [1165-1175]	TGGT1_273800-t26_1-p1 1xPhospho [T1166(0); S1170(100)]	TGGT1_273800-t26_1-p1 1xPhospho [S1170(100)]	transcript=TGGT1_273800-t26_1 | gene=TGGT1_273800 | organism=Toxoplasma_gondii_GT1 | gene_product=WD_REPEATS_REGION domain-containing protein [Source:UniProtKB/TrEMBL;Acc:S7V3G9] | transcript_product=WD domain, G-beta repeat-containing protein | location=TGGT1_chrVIII:3241752-3255404(+) | protein_length=3633 | sequence_SO=chromosome | SO=protein_coding_gene | is_pseudo=false	TGGT1_273800-t26_1-p1	0	1608.77022	11
FALSE	High	LTNQPALSFVGEHAK	[R].LTNQPALSFVGEHAK.[A]	1xTMTpro [K15]; 1xTMTpro [N-Term]; 1xPhospho [S8(100)]	1xTMTpro [K15]; 1xTMTpro [N-Term]; 1xPhospho [T2(0); S8(100)]	2.42604E-13	6.11917E-05	1	1	1	TGGT1_248340-t26_1-p1	TGGT1_248340-t26_1-p1 [182-196]	TGGT1_248340-t26_1-p1 1xPhospho [T183(0); S189(100)]	TGGT1_248340-t26_1-p1 1xPhospho [S189(100)]	transcript=TGGT1_248340-t26_1 | gene=TGGT1_248340 | organism=Toxoplasma_gondii_GT1 | gene_product=GTP-binding nuclear protein [Source:UniProtKB/TrEMBL;Acc:S7V0L0] | transcript_product=GTP-binding nuclear protein ran/tc4 | location=TGGT1_chrXII:3749189-3752256(+) | protein_length=229 | sequence_SO=chromosome | SO=protein_coding_gene | is_pseudo=false	TGGT1_248340-t26_1-p1	0	2300.22955	15	0.793	0.794	0.803	1.15	0.912	0.913	0.923	0.857	0.922	0.986	-0.33	-0.33	-0.32	0.2	-0.13	-0.13	-0.12	-0.22	-0.12	-0.02	0.24119255	0.14745169	0.062980391	0.238105881	0.24583649	0.003564092	0.25005103	0.109538596	0.113561779	0.934059735
FALSE	High	ITPPAAKPGSPQAK	[R].ITPPAAKPGSPQAK.[S]	2xTMTpro [K7; K14]; 1xTMTpro [N-Term]; 1xPhospho [S10(100)]	2xTMTpro [K7; K14]; 1xTMTpro [N-Term]; 1xPhospho [T2(0); S10(100)]	0.000237455	6.11917E-05	1	1	1	P35658	P35658 [669-682]	P35658 1xPhospho [T670(0); S678(100)]	P35658 1xPhospho [S678(100)]	Nuclear pore complex protein Nup214 OS=Homo sapiens (Human) OX=9606 GN=NUP214 PE=1 SV=2	P35658	0	2355.36174	14
FALSE	High	LTPTSQQLPTPTR	[R].LTPTSQQLPTPTR.[S]	1xTMTpro [N-Term]; 1xPhospho [T2(99.7)]	1xTMTpro [N-Term]; 1xPhospho [T2(99.7); T4(0.3); S5(0); T10(0); T12(0)]	6.33107E-07	6.11917E-05	1	1	2	TGGT1_310000-t26_1-p1	TGGT1_310000-t26_1-p1 [664-676]	TGGT1_310000-t26_1-p1 1xPhospho [T665(99.7); T667(0.3); S668(0); T673(0); T675(0)]	TGGT1_310000-t26_1-p1 1xPhospho [T665(99.7)]	transcript=TGGT1_310000-t26_1 | gene=TGGT1_310000 | organism=Toxoplasma_gondii_GT1 | gene_product=Putative membrane protein [Source:UniProtKB/TrEMBL;Acc:S7UTA7] | transcript_product=putative membrane protein | location=TGGT1_chrXI:960190-965833(+) | protein_length=719 | sequence_SO=chromosome | SO=protein_coding_gene | is_pseudo=false	TGGT1_310000-t26_1-p1	0	1823.95875	13	1.034	1.208	1.29	1.125	1.164	1.359	1.452	1.316	1.589	1.719	0.05	0.27	0.37	0.17	0.22	0.44	0.54	0.4	0.67	0.78	0.77496755	0.593534459	0.219259238	0.49186411	0.596625842	0.2708679	0.040400103	0.031904573	0.054478036	0.131668253
FALSE	High	LTPVNSPLHALR	[R].LTPVNSPLHALR.[N]	1xTMTpro [N-Term]; 2xPhospho [T2(100); S6(100)]	1xTMTpro [N-Term]; 2xPhospho [T2(100); S6(100)]	8.57561E-08	6.11917E-05	1	1	1	TGGT1_255220-t26_1-p1	TGGT1_255220-t26_1-p1 [851-862]	TGGT1_255220-t26_1-p1 2xPhospho [T852(100); S856(100)]	TGGT1_255220-t26_1-p1 2xPhospho [T852(100); S856(100)]	transcript=TGGT1_255220-t26_1 | gene=TGGT1_255220 | organism=Toxoplasma_gondii_GT1 | gene_product=AP2 domain transcription factor AP2VIIb-3 [Source:UniProtKB/TrEMBL;Acc:S7WAT4] | transcript_product=AP2 domain transcription factor AP2VIIb-3 | location=TGGT1_chrVIIb:4894610-4902012(-) | protein_length=2287 | sequence_SO=chromosome | SO=protein_coding_gene | is_pseudo=false	TGGT1_255220-t26_1-p1	0	1781.90355	12
FALSE	High	LTQDGDGASELDEEDKASR	[R].LTQDGDGASELDEEDKASR.[T]	1xTMTpro [K16]; 1xTMTpro [N-Term]; 1xPhospho [S9(100)]	1xTMTpro [K16]; 1xTMTpro [N-Term]; 1xPhospho [T2(0); S9(100); S18(0)]	3.92399E-05	6.11917E-05	1	1	3	TGGT1_242890-t26_1-p1	TGGT1_242890-t26_1-p1 [1245-1263]	TGGT1_242890-t26_1-p1 1xPhospho [T1246(0); S1253(100); S1262(0)]	TGGT1_242890-t26_1-p1 1xPhospho [S1253(100)]	transcript=TGGT1_242890-t26_1 | gene=TGGT1_242890 | organism=Toxoplasma_gondii_GT1 | gene_product=hypothetical protein | transcript_product=hypothetical protein | location=TGGT1_chrVI:2291344-2310026(+) | protein_length=3144 | sequence_SO=chromosome | SO=protein_coding_gene | is_pseudo=false	TGGT1_242890-t26_1-p1	1	2724.28568	19	1.054	0.855	0.982	0.999	1.053	0.854	0.981	1.21	0.826	0.816	0.08	-0.23	-0.03	0	0.07	-0.23	-0.03	0.27	-0.28	-0.29	0.836850417	0.687045612	0.952188003	0.997087471	0.933742046	0.003604305	0.791070161	0.396726007	0.5961911	0.59171508
FALSE	High	LTQPTQFAPLQPVSSSVDSPR	[R].LTQPTQFAPLQPVSSSVDSPR.[C]	1xTMTpro [N-Term]; 1xPhospho [S19(99)]	1xTMTpro [N-Term]; 1xPhospho [T2(0); T5(0); S14(0); S15(0.5); S16(0.5); S19(99)]	6.27143E-12	6.11917E-05	1	1	1	TGGT1_271990-t26_1-p1	TGGT1_271990-t26_1-p1 [111-131]	TGGT1_271990-t26_1-p1 1xPhospho [T112(0); T115(0); S124(0); S125(0.5); S126(0.5); S129(99)]	TGGT1_271990-t26_1-p1 1xPhospho [S129(99)]	transcript=TGGT1_271990-t26_1 | gene=TGGT1_271990 | organism=Toxoplasma_gondii_GT1 | gene_product=hypothetical protein | transcript_product=hypothetical protein | location=TGGT1_chrVIII:4235238-4242838(-) | protein_length=1512 | sequence_SO=chromosome | SO=protein_coding_gene | is_pseudo=false	TGGT1_271990-t26_1-p1	0	2639.34011	21	1.024	1.103	1.108	1.279	1.309	1.411	1.416	1.464	1.41	1.267	0.03	0.14	0.15	0.35	0.39	0.5	0.5	0.55	0.5	0.34	0.91434977	0.638849425	0.42337722	0.67424353	0.493163289	0.438496588	0.508399887	0.422928696	0.490637225	0.511748689
FALSE	High	LTQVDVPSTFPAQVEEEEDLKASAR	[K].LTQVDVPSTFPAQVEEEEDLKASAR.[H]	1xTMTpro [K21]; 1xTMTpro [N-Term]; 1xPhospho [S23(100)]	1xTMTpro [K21]; 1xTMTpro [N-Term]; 1xPhospho [T2(0); S8(0); T9(0); S23(100)]	1.36861E-07	6.11917E-05	1	1	1	TGGT1_246720-t26_1-p1	TGGT1_246720-t26_1-p1 [410-434]	TGGT1_246720-t26_1-p1 1xPhospho [T411(0); S417(0); T418(0); S432(100)]	TGGT1_246720-t26_1-p1 1xPhospho [S432(100)]	transcript=TGGT1_246720-t26_1 | gene=TGGT1_246720 | organism=Toxoplasma_gondii_GT1 | gene_product=hypothetical protein | transcript_product=hypothetical protein | location=TGGT1_chrXII:2874731-2876239(+) | protein_length=502 | sequence_SO=chromosome | SO=protein_coding_gene | is_pseudo=false	TGGT1_246720-t26_1-p1	1	3447.75402	25	0.992	1.063	0.981	0.943	0.936	1.002	0.925	0.798	0.818	0.897	-0.01	0.09	-0.03	-0.08	-0.1	0	-0.11	-0.33	-0.29	-0.16	0.973743465	0.38898471	0.844643678	0.358335364	0.737408861	0.766033517	0.30225001	0.11466469	0.184679708	0.259319605
FALSE	High	LTSGGSTGAPR	[R].LTSGGSTGAPR.[K]	1xTMTpro [N-Term]; 1xPhospho [S6(100)]	1xTMTpro [N-Term]; 1xPhospho [T2(0); S3(0); S6(100); T7(0)]	0.000109669	6.11917E-05	1	1	2	TGGT1_312640-t26_1-p1	TGGT1_312640-t26_1-p1 [136-146]	TGGT1_312640-t26_1-p1 1xPhospho [T137(0); S138(0); S141(100); T142(0)]	TGGT1_312640-t26_1-p1 1xPhospho [S141(100)]	transcript=TGGT1_312640-t26_1 | gene=TGGT1_312640 | organism=Toxoplasma_gondii_GT1 | gene_product=PUB domain-containing protein [Source:UniProtKB/TrEMBL;Acc:S7UTP0] | transcript_product=hypothetical protein | location=TGGT1_chrXI:2830072-2831896(+) | protein_length=290 | sequence_SO=chromosome | SO=protein_coding_gene | is_pseudo=false	TGGT1_312640-t26_1-p1	0	1387.69018	11
FALSE	High	LTSSSQNLESPR	[R].LTSSSQNLESPR.[H]	1xTMTpro [N-Term]; 1xPhospho [S10(100)]	1xTMTpro [N-Term]; 1xPhospho [T2(0); S3(0); S4(0); S5(0); S10(100)]	1.47475E-08	6.11917E-05	1	1	4	TGGT1_295710-t26_1-p1	TGGT1_295710-t26_1-p1 [5466-5477]	TGGT1_295710-t26_1-p1 1xPhospho [T5467(0); S5468(0); S5469(0); S5470(0); S5475(100)]	TGGT1_295710-t26_1-p1 1xPhospho [S5475(100)]	transcript=TGGT1_295710-t26_1 | gene=TGGT1_295710 | organism=Toxoplasma_gondii_GT1 | gene_product=HECT-domain (Ubiquitin-transferase) domain-containing protein [Source:UniProtKB/TrEMBL;Acc:S7UJ61] | transcript_product=HECT-domain (ubiquitin-transferase) domain-containing protein | location=TGGT1_chrIa:1556788-1587317(-) | protein_length=8007 | sequence_SO=chromosome | SO=protein_coding_gene | is_…	TGGT1_295710-t26_1-p1	0	1702.83321	12	0.978	0.872	0.934	1.044	1.021	0.911	0.976	0.882	0.943	1.061	-0.03	-0.2	-0.1	0.06	0.03	-0.13	-0.04	-0.18	-0.08	0.09	0.952136683	0.625483345	0.802302078	0.866556789	0.85170789	0.014185726	0.215189204	0.227068338	0.197805425	0.332234111
FALSE	High	LTSVHHYEGDSPPAGHAIYEK	[R].LTSVHHYEGDSPPAGHAIYEK.[N]	1xTMTpro [K21]; 1xTMTpro [N-Term]; 1xPhospho [S11(100)]	1xTMTpro [K21]; 1xTMTpro [N-Term]; 1xPhospho [T2(0); S3(0); Y7(0); S11(100); Y19(0)]	1.01564E-08	6.11917E-05	1	1	1	TGGT1_226680-t26_1-p1	TGGT1_226680-t26_1-p1 [17-37]	TGGT1_226680-t26_1-p1 1xPhospho [T18(0); S19(0); Y23(0); S27(100); Y35(0)]	TGGT1_226680-t26_1-p1 1xPhospho [S27(100)]	transcript=TGGT1_226680-t26_1 | gene=TGGT1_226680 | organism=Toxoplasma_gondii_GT1 | gene_product=hypothetical protein | transcript_product=hypothetical protein | location=TGGT1_chrX:1350715-1356291(-) | protein_length=899 | sequence_SO=chromosome | SO=protein_coding_gene | is_pseudo=false	TGGT1_226680-t26_1-p1	0	2996.47991	21	0.733	0.719	0.968	1.404	1.029	1.009	1.358	1.217	1.146	1.133	-0.45	-0.48	-0.05	0.49	0.04	0.01	0.44	0.28	0.2	0.18	0.387764679	0.310765917	0.867009974	0.462407507	0.792729982	0.95523777	0.28303311	0.617995812	0.606803437	0.067534434
FALSE	High	LVAAVDEREDSDDEENEGAYR	[K].LVAAVDEREDSDDEENEGAYR.[E]	1xTMTpro [N-Term]; 1xPhospho [S11(100)]	1xTMTpro [N-Term]; 1xPhospho [S11(100); Y20(0)]	1.2151E-11	6.11917E-05	1	1	5	TGGT1_306660-t26_1-p1	TGGT1_306660-t26_1-p1 [4614-4634]	TGGT1_306660-t26_1-p1 1xPhospho [S4624(100); Y4633(0)]	TGGT1_306660-t26_1-p1 1xPhospho [S4624(100)]	transcript=TGGT1_306660-t26_1 | gene=TGGT1_306660 | organism=Toxoplasma_gondii_GT1 | gene_product=MATH domain-containing protein [Source:UniProtKB/TrEMBL;Acc:S7UIG4] | transcript_product=RNA pseudouridine synthase superfamily protein | location=TGGT1_chrIX:6025601-6045208(-) | protein_length=6535 | sequence_SO=chromosome | SO=protein_coding_gene | is_pseudo=false	TGGT1_306660-t26_1-p1	1	2766.20626	21
FALSE	High	LVADFFSSSPPSSSSPPSSPSPPSSR	[R].LVADFFSSSPPSSSSPPSSPSPPSSR.[S]	1xTMTpro [N-Term]; 1xPhospho [S]	1xTMTpro [N-Term]; 1xPhospho [S7(0); S8(0); S9(0); S12(0.2); S13(0); S14(49.9); S15(49.9); S18(0); S19(0); S21(0); S24(0); S25(0)]	5.67877E-14	6.11917E-05	1	1	2	TGGT1_247330-t26_1-p1	TGGT1_247330-t26_1-p1 [1153-1178]			transcript=TGGT1_247330-t26_1 | gene=TGGT1_247330 | organism=Toxoplasma_gondii_GT1 | gene_product=Symplekin_C domain-containing protein [Source:UniProtKB/TrEMBL;Acc:S7W9Q9] | transcript_product=hypothetical protein | location=TGGT1_chrXII:3187009-3202779(-) | protein_length=1940 | sequence_SO=chromosome | SO=protein_coding_gene | is_pseudo=false	TGGT1_247330-t26_1-p1	0	2975.39948	26	0.67	0.866	0.851	1.219	0.817	1.055	1.037	0.903	0.882	0.865	-0.58	-0.21	-0.23	0.29	-0.29	0.08	0.05	-0.15	-0.18	-0.21	0.103134411	0.424993787	0.688218496	0.303814992	0.114568179	0.131347881	0.884112378	0.518873433	0.09604756	0.620759854
FALSE	High	LVADFFSSSPPSSSSPPSSPSPPSSR	[R].LVADFFSSSPPSSSSPPSSPSPPSSR.[S]	1xTMTpro [N-Term]; 2xPhospho [S12(98.5); S21(100)]	1xTMTpro [N-Term]; 2xPhospho [S7(0); S8(0); S9(0); S12(98.5); S13(0.5); S14(0.5); S15(0.5); S18(0); S19(0); S21(100); S24(0); S25(0)]	2.02741E-08	6.11917E-05	1	1	1	TGGT1_247330-t26_1-p1	TGGT1_247330-t26_1-p1 [1153-1178]	TGGT1_247330-t26_1-p1 2xPhospho [S1159(0); S1160(0); S1161(0); S1164(98.5); S1165(0.5); S1166(0.5); S1167(0.5); S1170(0); S1171(0); S1173(100); S1176(0); S1177(0)]	TGGT1_247330-t26_1-p1 2xPhospho [S1164(98.5); S1173(100)]	transcript=TGGT1_247330-t26_1 | gene=TGGT1_247330 | organism=Toxoplasma_gondii_GT1 | gene_product=Symplekin_C domain-containing protein [Source:UniProtKB/TrEMBL;Acc:S7W9Q9] | transcript_product=hypothetical protein | location=TGGT1_chrXII:3187009-3202779(-) | protein_length=1940 | sequence_SO=chromosome | SO=protein_coding_gene | is_pseudo=false	TGGT1_247330-t26_1-p1	0	3055.36581	26
FALSE	High	LVADVLSEDENDEEPESQGK	[K].LVADVLSEDENDEEPESQGK.[R]	1xTMTpro [K20]; 1xTMTpro [N-Term]; 1xPhospho [S7(100)]	1xTMTpro [K20]; 1xTMTpro [N-Term]; 1xPhospho [S7(100); S17(0)]	1.23916E-08	6.11917E-05	1	1	3	TGGT1_291090-t26_1-p1	TGGT1_291090-t26_1-p1 [644-663]	TGGT1_291090-t26_1-p1 1xPhospho [S650(100); S660(0)]	TGGT1_291090-t26_1-p1 1xPhospho [S650(100)]	transcript=TGGT1_291090-t26_1 | gene=TGGT1_291090 | organism=Toxoplasma_gondii_GT1 | gene_product=SWI2/SNF2-containing protein [Source:UniProtKB/TrEMBL;Acc:S7UQD5] | transcript_product=SWI2/SNF2-containing protein | location=TGGT1_chrIX:3921554-3935307(+) | protein_length=2045 | sequence_SO=chromosome | SO=protein_coding_gene | is_pseudo=false	TGGT1_291090-t26_1-p1	0	2891.36908	20
FALSE	High	LVASAASPGDETR	[R].LVASAASPGDETR.[D]	1xTMTpro [N-Term]; 1xPhospho [S/T]	1xTMTpro [N-Term]; 1xPhospho [S4(50); S7(50); T12(0)]	0.000135058	6.11917E-05	1	1	1	TGGT1_295658-t26_1-p1	TGGT1_295658-t26_1-p1 [589-601]			transcript=TGGT1_295658-t26_1 | gene=TGGT1_295658 | organism=Toxoplasma_gondii_GT1 | gene_product=E3 ubiquitin-protein ligase [Source:UniProtKB/TrEMBL;Acc:S7UJ58] | transcript_product=zinc finger in N-recognin protein | location=TGGT1_chrIa:1611672-1632204(-) | protein_length=4439 | sequence_SO=chromosome | SO=protein_coding_gene | is_pseudo=false	TGGT1_295658-t26_1-p1	0	1657.81175	13
FALSE	High	LVATWSDLGEVNVWDIDK	[R].LVATWSDLGEVNVWDIDK.[Q]	1xTMTpro [K18]; 1xTMTpro [N-Term]	1xTMTpro [K18]; 1xTMTpro [N-Term]	5.19056E-10	6.11917E-05	1	1	1	TGGT1_311870-t26_1-p1	TGGT1_311870-t26_1-p1 [235-252]			transcript=TGGT1_311870-t26_1 | gene=TGGT1_311870 | organism=Toxoplasma_gondii_GT1 | gene_product=WD_REPEATS_REGION domain-containing protein [Source:UniProtKB/TrEMBL;Acc:S7USV5] | transcript_product=WD domain, G-beta repeat-containing protein | location=TGGT1_chrXI:2297833-2305816(-) | protein_length=535 | sequence_SO=chromosome | SO=protein_coding_gene | is_pseudo=false	TGGT1_311870-t26_1-p1	0	2668.44779	18
FALSE	High	IVDDITADQENDESGKSDESDADKAESR	[K].IVDDITADQENDESGKSDESDADKAESR.[E]	2xTMTpro [K16; K24]; 1xTMTpro [N-Term]; 3xPhospho [S14(100); S17(100); S20(100)]	2xTMTpro [K16; K24]; 1xTMTpro [N-Term]; 3xPhospho [T6(0); S14(100); S17(100); S20(100); S27(0)]	2.88563E-07	6.11917E-05	1	1	1	TGGT1_216410-t26_1-p1	TGGT1_216410-t26_1-p1 [59-86]	TGGT1_216410-t26_1-p1 3xPhospho [T64(0); S72(100); S75(100); S78(100); S85(0)]	TGGT1_216410-t26_1-p1 3xPhospho [S72(100); S75(100); S78(100)]	transcript=TGGT1_216410-t26_1 | gene=TGGT1_216410 | organism=Toxoplasma_gondii_GT1 | gene_product=hypothetical protein | transcript_product=hypothetical protein | location=TGGT1_chrXI:6088277-6089486(+) | protein_length=188 | sequence_SO=chromosome | SO=protein_coding_gene | is_pseudo=false	TGGT1_216410-t26_1-p1	2	4191.83493	28	0.828	0.875	0.787	1.095	0.907	0.958	0.861	0.879	0.731	0.922	-0.27	-0.19	-0.35	0.13	-0.14	-0.06	-0.22	-0.19	-0.45	-0.12	0.740198589	0.87024744	0.785827732	0.904511379	0.658253289	0.526559127	0.329336418	0.204747057	0.101121361	0.638749286
FALSE	High	LVDRPGLTEDEIEEIR	[R].LVDRPGLTEDEIEEIR.[E]	1xTMTpro [N-Term]; 1xPhospho [T8(100)]	1xTMTpro [N-Term]; 1xPhospho [T8(100)]	6.52156E-06	6.11917E-05	1	1	2	TGGT1_250340-t26_1-p1	TGGT1_250340-t26_1-p1 [17-32]	TGGT1_250340-t26_1-p1 1xPhospho [T24(100)]	TGGT1_250340-t26_1-p1 1xPhospho [T24(100)]	transcript=TGGT1_250340-t26_1 | gene=TGGT1_250340 | organism=Toxoplasma_gondii_GT1 | gene_product=Centrin 2 [Source:UniProtKB/TrEMBL;Acc:S7V0C6] | transcript_product=centrin 2 | location=TGGT1_chrXII:4993747-4995535(-) | protein_length=170 | sequence_SO=chromosome | SO=protein_coding_gene | is_pseudo=false	TGGT1_250340-t26_1-p1	0	2268.14437	16	0.869	0.764	0.684	1.146	0.996	0.876	0.784	0.905	1.03	1.217	-0.2	-0.39	-0.55	0.2	-0.01	-0.19	-0.35	-0.14	0.04	0.28	0.828753397	0.597474439	0.646267178	0.820955939	0.929983998	0.425073398	0.330128782	0.301560929	0.59784128	0.756468868
FALSE	High	LVEAEEEEEEDAESAQEEQGER	[K].LVEAEEEEEEDAESAQEEQGER.[G]	1xTMTpro [N-Term]; 1xPhospho [S14(100)]	1xTMTpro [N-Term]; 1xPhospho [S14(100)]	6.11741E-12	6.11917E-05	1	1	9	TGGT1_210830-t26_1-p1	TGGT1_210830-t26_1-p1 [754-775]	TGGT1_210830-t26_1-p1 1xPhospho [S767(100)]	TGGT1_210830-t26_1-p1 1xPhospho [S767(100)]	transcript=TGGT1_210830-t26_1 | gene=TGGT1_210830 | organism=Toxoplasma_gondii_GT1 | gene_product=RIO domain-containing protein [Source:UniProtKB/TrEMBL;Acc:S7VTG6] | transcript_product=RIO1 family protein | location=TGGT1_chrIV:1952686-1957204(+) | protein_length=1015 | sequence_SO=chromosome | SO=protein_coding_gene | is_pseudo=false	TGGT1_210830-t26_1-p1	0	2919.22236	22
FALSE	High	LVEDERSDR	[K].LVEDERSDR.[E]	1xTMTpro [N-Term]; 1xPhospho [S7(100)]	1xTMTpro [N-Term]; 1xPhospho [S7(100)]	0.000324057	6.11917E-05	1	1	3	Q96G23	Q96G23 [335-343]	Q96G23 1xPhospho [S341(100)]	Q96G23 1xPhospho [S341(100)]	Ceramide synthase 2 OS=Homo sapiens (Human) OX=9606 GN=CERS2 PE=1 SV=1	Q96G23	1	1502.71712	9	0.621	0.792	0.806	1.329	0.826	1.053	1.071	0.794	0.997	1.085	-0.69	-0.34	-0.31	0.41	-0.28	0.07	0.1	-0.33	0	0.12	0.377403822	0.488454983	0.417678193	0.537101041	0.002494862	0.683847922	0.732952046	0.374995768	0.938419295	0.091530495
FALSE	High	IVEEEDSAGDEGEAGEDR	[R].IVEEEDSAGDEGEAGEDR.[K]	1xTMTpro [N-Term]; 1xPhospho [S7(100)]	1xTMTpro [N-Term]; 1xPhospho [S7(100)]	6.68574E-06	6.11917E-05	1	1	1	TGGT1_257560-t26_1-p1	TGGT1_257560-t26_1-p1 [39-56]	TGGT1_257560-t26_1-p1 1xPhospho [S45(100)]	TGGT1_257560-t26_1-p1 1xPhospho [S45(100)]	transcript=TGGT1_257560-t26_1 | gene=TGGT1_257560 | organism=Toxoplasma_gondii_GT1 | gene_product=WD_REPEATS_REGION domain-containing protein [Source:UniProtKB/TrEMBL;Acc:S7UZF8] | transcript_product=WD domain, G-beta repeat-containing protein | location=TGGT1_chrVIIb:3904702-3908262(+) | protein_length=1017 | sequence_SO=chromosome | SO=protein_coding_gene | is_pseudo=false	TGGT1_257560-t26_1-p1	0	2290.95194	18
FALSE	High	LVSWYDNEWGYSNR	[K].LVSWYDNEWGYSNR.[L]	1xTMTpro [N-Term]	1xTMTpro [N-Term]	1.06742E-08	6.11917E-05	1	1	1	TGGT1_289690-t26_1-p1	TGGT1_289690-t26_1-p1 [462-475]			transcript=TGGT1_289690-t26_1 | gene=TGGT1_289690 | organism=Toxoplasma_gondii_GT1 | gene_product=Glyceraldehyde-3-phosphate dehydrogenase [Source:UniProtKB/TrEMBL;Acc:S7UQ54] | transcript_product=glyceraldehyde-3-phosphate dehydrogenase GAPDH1 | location=TGGT1_chrIX:3189155-3191218(-) | protein_length=489 | sequence_SO=chromosome | SO=protein_coding_gene | is_pseudo=false	TGGT1_289690-t26_1-p1	0	2093.00477	14	9.745	10.215	9.842	0.124	0.961	1.238	1.151	0.887	1.231	1.137	3.28	3.35	3.3	-3.02	-0.06	0.31	0.2	-0.17	0.3	0.18
FALSE	High	MDSCNYSEDR	[K-].MDSCNYSEDR.[F]	1xOxidation [M1]; 1xMethylthio [C4]; 1xTMTpro [N-Term]	1xOxidation [M1]; 1xMethylthio [C4]; 1xTMTpro [N-Term]	5.16331E-07	6.11917E-05	1	4	1	TGGT1_286420A-t26_1-p1	TGGT1_286420A-t26_1-p1 [155-164]	TGGT1_286420A-t26_1-p1 1xMethylthio [C158]	TGGT1_286420A-t26_1-p1 1xMethylthio [C158]	transcript=TGGT1_286420A-t26_1 | gene=TGGT1_286420A | organism=Toxoplasma_gondii_GT1 | gene_product=Elongation factor 1-alpha [Source:UniProtKB/TrEMBL;Acc:S7W358] | transcript_product=putative elongation factor 1-alpha (EF-1-ALPHA) | location=TGGT1_chrV:1692242-1694172(-) | protein_length=448 | sequence_SO=chromosome | SO=protein_coding_gene | is_pseudo=false	TGGT1_294800A-t26_1-p1; TGGT1_294800B-t26_1-p1; TGGT1_286420A-t26_1-p1; TGGT1_359490-t26_1-p1	0	1585.62519	10
FALSE	High	LVVDTCTDETDDAWETDGFGPVR	[R].LVVDTCTDETDDAWETDGFGPVR.[R]	1xMethylthio [C6]; 1xTMTpro [N-Term]; 1xPhospho [T10(99.6)]	1xMethylthio [C6]; 1xTMTpro [N-Term]; 1xPhospho [T5(0); T7(0.4); T10(99.6); T16(0)]	0.00027811	6.11917E-05	1	1	1	TGGT1_208350-t26_1-p1	TGGT1_208350-t26_1-p1 [138-160]	TGGT1_208350-t26_1-p1 1xMethylthio [C143]; 1xPhospho [T142(0); T144(0.4); T147(99.6); T153(0)]	TGGT1_208350-t26_1-p1 1xMethylthio [C143]; 1xPhospho [T147(99.6)]	transcript=TGGT1_208350-t26_1 | gene=TGGT1_208350 | organism=Toxoplasma_gondii_GT1 | gene_product=RRM domain-containing protein [Source:UniProtKB/TrEMBL;Acc:S7UJU6] | transcript_product=hypothetical protein | location=TGGT1_chrIb:640587-643083(-) | protein_length=369 | sequence_SO=chromosome | SO=protein_coding_gene | is_pseudo=false	TGGT1_208350-t26_1-p1	0	2971.26979	23
FALSE	High	LWGEPGDTETSEDLEER	[R].LWGEPGDTETSEDLEER.[L]	1xTMTpro [N-Term]; 1xPhospho [S11(99.6)]	1xTMTpro [N-Term]; 1xPhospho [T8(0); T10(0.4); S11(99.6)]	8.57277E-06	6.11917E-05	1	1	3	TGGT1_299130-t26_1-p1	TGGT1_299130-t26_1-p1 [2054-2070]	TGGT1_299130-t26_1-p1 1xPhospho [T2061(0); T2063(0.4); S2064(99.6)]	TGGT1_299130-t26_1-p1 1xPhospho [S2064(99.6)]	transcript=TGGT1_299130-t26_1 | gene=TGGT1_299130 | organism=Toxoplasma_gondii_GT1 | gene_product=hypothetical protein | transcript_product=hypothetical protein | location=TGGT1_chrIII:2138776-2151293(-) | protein_length=3218 | sequence_SO=chromosome | SO=protein_coding_gene | is_pseudo=false	TGGT1_299130-t26_1-p1	0	2347.0298	17
FALSE	High	MAQASTSKSDSK	[R].MAQASTSKSDSK.[K]	1xOxidation [M1]; 2xTMTpro [K8; K12]; 1xTMTpro [N-Term]; 1xPhospho [S9(99.7)]	1xOxidation [M1]; 2xTMTpro [K8; K12]; 1xTMTpro [N-Term]; 1xPhospho [S5(0); T6(0); S7(0); S9(99.7); S11(0.3)]	1.56528E-07	6.11917E-05	1	1	2	TGGT1_283710-t26_1-p1	TGGT1_283710-t26_1-p1 [328-339]	TGGT1_283710-t26_1-p1 1xPhospho [S332(0); T333(0); S334(0); S336(99.7); S338(0.3)]	TGGT1_283710-t26_1-p1 1xPhospho [S336(99.7)]	transcript=TGGT1_283710-t26_1 | gene=TGGT1_283710 | organism=Toxoplasma_gondii_GT1 | gene_product=TLC domain-containing protein [Source:UniProtKB/TrEMBL;Acc:A0A125YW31] | transcript_product=longevity-assurance protein (LAG1) domain-containing protein | location=TGGT1_chrV:2855033-2858762(-) | protein_length=342 | sequence_SO=chromosome | SO=protein_coding_gene | is_pseudo=false	TGGT1_283710-t26_1-p1	1	2249.16648	12	1.137	1.06	1.118	1.128	1.282	1.196	1.261	1.319	1.097	1.222	0.18	0.08	0.16	0.17	0.36	0.26	0.33	0.4	0.13	0.29	0.799505644	0.113449279	0.386041471	0.47838736	0.537535536	0.330137918	0.096892607	0.176857895	0.148028526	0.128064323
FALSE	High	MASEAAAAR	[R].MASEAAAAR.[R]	1xTMTpro [N-Term]; 1xPhospho [S3(100)]	1xTMTpro [N-Term]; 1xPhospho [S3(100)]	0.000328883	6.11917E-05	1	1	1	TGGT1_289100-t26_1-p1	TGGT1_289100-t26_1-p1 [165-173]	TGGT1_289100-t26_1-p1 1xPhospho [S167(100)]	TGGT1_289100-t26_1-p1 1xPhospho [S167(100)]	transcript=TGGT1_289100-t26_1 | gene=TGGT1_289100 | organism=Toxoplasma_gondii_GT1 | gene_product=hypothetical protein | transcript_product=hypothetical protein | location=TGGT1_chrIX:2793313-2802752(+) | protein_length=698 | sequence_SO=chromosome | SO=protein_coding_gene | is_pseudo=false	TGGT1_289100-t26_1-p1	0	1261.5931	9	4.253	3.773	2.15	0.222	0.945	0.838	0.478	1.432	2.027	1.419	2.09	1.92	1.1	-2.17	-0.08	-0.25	-1.07	0.52	1.02	0.51	0.414078822	0.420084779	0.610869474	0.472431285	0.871864425	0.701915345	0.236026207	0.662686979	0.060626594	0.570351538
FALSE	High	MASGSVEAEIDEQAR	[R].MASGSVEAEIDEQAR.[Q]	1xOxidation [M1]; 1xTMTpro [N-Term]; 1xPhospho [S3(100)]	1xOxidation [M1]; 1xTMTpro [N-Term]; 1xPhospho [S3(100); S5(0)]	0.000023754	6.11917E-05	1	1	3	TGGT1_213030-t26_1-p1	TGGT1_213030-t26_1-p1 [180-194]	TGGT1_213030-t26_1-p1 1xPhospho [S182(100); S184(0)]	TGGT1_213030-t26_1-p1 1xPhospho [S182(100)]	transcript=TGGT1_213030-t26_1 | gene=TGGT1_213030 | organism=Toxoplasma_gondii_GT1 | gene_product=Clathrin light chain [Source:UniProtKB/TrEMBL;Acc:S7UPA7] | transcript_product=hypothetical protein | location=TGGT1_chrV:673145-674534(+) | protein_length=324 | sequence_SO=chromosome | SO=protein_coding_gene | is_pseudo=false	TGGT1_213030-t26_1-p1	0	1992.89047	15
FALSE	High	MASVPVNGVTTVPVEGGPSR	[R].MASVPVNGVTTVPVEGGPSR.[K]	1xOxidation [M1]; 1xTMTpro [N-Term]; 1xPhospho [S3(100)]	1xOxidation [M1]; 1xTMTpro [N-Term]; 1xPhospho [S3(100); T10(0); T11(0); S19(0)]	3.06395E-10	6.11917E-05	1	1	3	TGGT1_311230-t26_1-p1	TGGT1_311230-t26_1-p1 [3250-3269]	TGGT1_311230-t26_1-p1 1xPhospho [S3252(100); T3259(0); T3260(0); S3268(0)]	TGGT1_311230-t26_1-p1 1xPhospho [S3252(100)]	transcript=TGGT1_311230-t26_1 | gene=TGGT1_311230 | organism=Toxoplasma_gondii_GT1 | gene_product=hypothetical protein | transcript_product=hypothetical protein | location=TGGT1_chrXI:1844321-1862670(+) | protein_length=4603 | sequence_SO=chromosome | SO=protein_coding_gene | is_pseudo=false	TGGT1_311230-t26_1-p1	0	2354.17463	20	0.678	0.781	0.886	1.232	0.836	0.963	1.092	0.914	1.019	1.108	-0.56	-0.36	-0.17	0.3	-0.26	-0.05	0.13	-0.13	0.03	0.15	0.698056442	0.786468996	0.900088239	0.840581564	0.203450653	0.785272332	0.34746297	0.663145561	0.804110272	0.388819837
FALSE	High	MATAAVLPPEAR	[R].MATAAVLPPEAR.[A]	1xTMTpro [N-Term]; 1xPhospho [T3(100)]	1xTMTpro [N-Term]; 1xPhospho [T3(100)]	1.36182E-07	6.11917E-05	1	1	3	TGGT1_259200B-t26_1-p1	TGGT1_259200B-t26_1-p1 [75-86]	TGGT1_259200B-t26_1-p1 1xPhospho [T77(100)]	TGGT1_259200B-t26_1-p1 1xPhospho [T77(100)]	transcript=TGGT1_259200B-t26_1 | gene=TGGT1_259200B | organism=Toxoplasma_gondii_GT1 | gene_product=Na+/H+ exchanger NHE1 [Source:UniProtKB/TrEMBL;Acc:S7WEL3] | transcript_product=Na+/H+ exchanger NHE1 | location=TGGT1_chrVIIb:2842786-2849857(-) | protein_length=1450 | sequence_SO=chromosome | SO=protein_coding_gene | is_pseudo=false	TGGT1_259200B-t26_1-p1	0	1610.82965	12
FALSE	High	MATAAVLPPEAR	[R].MATAAVLPPEAR.[A]	1xOxidation [M1]; 1xTMTpro [N-Term]; 1xPhospho [T3(100)]	1xOxidation [M1]; 1xTMTpro [N-Term]; 1xPhospho [T3(100)]	2.01604E-05	6.11917E-05	1	1	2	TGGT1_259200B-t26_1-p1	TGGT1_259200B-t26_1-p1 [75-86]	TGGT1_259200B-t26_1-p1 1xPhospho [T77(100)]	TGGT1_259200B-t26_1-p1 1xPhospho [T77(100)]	transcript=TGGT1_259200B-t26_1 | gene=TGGT1_259200B | organism=Toxoplasma_gondii_GT1 | gene_product=Na+/H+ exchanger NHE1 [Source:UniProtKB/TrEMBL;Acc:S7WEL3] | transcript_product=Na+/H+ exchanger NHE1 | location=TGGT1_chrVIIb:2842786-2849857(-) | protein_length=1450 | sequence_SO=chromosome | SO=protein_coding_gene | is_pseudo=false	TGGT1_259200B-t26_1-p1	0	1626.82456	12
FALSE	High	MATSSVSTTGEAFASSSGTVK	[R].MATSSVSTTGEAFASSSGTVK.[A]	1xOxidation [M1]; 1xTMTpro [K21]; 1xTMTpro [N-Term]	1xOxidation [M1]; 1xTMTpro [K21]; 1xTMTpro [N-Term]	0.00014052	6.11917E-05	1	1	1	TGGT1_264640-t26_1-p1	TGGT1_264640-t26_1-p1 [104-124]			transcript=TGGT1_264640-t26_1 | gene=TGGT1_264640 | organism=Toxoplasma_gondii_GT1 | gene_product=Bromo domain-containing protein [Source:UniProtKB/TrEMBL;Acc:S7UFU4] | transcript_product=bromodomain-containing protein | location=TGGT1_chrIX:1974690-1979113(-) | protein_length=1354 | sequence_SO=chromosome | SO=protein_coding_gene | is_pseudo=false	TGGT1_264640-t26_1-p1	0	2630.34748	21
FALSE	High	MATTPWSILNAPQR	[R].MATTPWSILNAPQR.[L]	1xOxidation [M1]; 1xTMTpro [N-Term]; 1xPhospho [T3(100)]	1xOxidation [M1]; 1xTMTpro [N-Term]; 1xPhospho [T3(100); T4(0); S7(0)]	1.19652E-06	6.11917E-05	1	1	2	TGGT1_277870-t26_1-p1	TGGT1_277870-t26_1-p1 [509-522]	TGGT1_277870-t26_1-p1 1xPhospho [T511(100); T512(0); S515(0)]	TGGT1_277870-t26_1-p1 1xPhospho [T511(100)]	transcript=TGGT1_277870-t26_1 | gene=TGGT1_277870 | organism=Toxoplasma_gondii_GT1 | gene_product=hypothetical protein | transcript_product=hypothetical protein | location=TGGT1_chrXII:6373155-6378249(+) | protein_length=524 | sequence_SO=chromosome | SO=protein_coding_gene | is_pseudo=false	TGGT1_277870-t26_1-p1	0	1985.98391	14	1.17	0.977	1.005	0.734	0.858	0.716	0.737	0.712	0.868	0.814	0.23	-0.03	0.01	-0.45	-0.22	-0.48	-0.44	-0.49	-0.2	-0.3	0.277563254	0.923417125	0.950168923	0.047283197	0.201334856	0.30522896	0.072233733	0.10053318	0.182856939	0.09340667
FALSE	High	MAVTLTEQSHPTSGK	[R].MAVTLTEQSHPTSGK.[N]	1xTMTpro [K15]; 1xTMTpro [N-Term]; 1xPhospho [T4(100)]	1xTMTpro [K15]; 1xTMTpro [N-Term]; 1xPhospho [T4(100); T6(0); S9(0); T12(0); S13(0)]	1.68731E-12	6.11917E-05	1	1	5	TGGT1_278660-t26_1-p1	TGGT1_278660-t26_1-p1 [163-177]	TGGT1_278660-t26_1-p1 1xPhospho [T166(100); T168(0); S171(0); T174(0); S175(0)]	TGGT1_278660-t26_1-p1 1xPhospho [T166(100)]	transcript=TGGT1_278660-t26_1 | gene=TGGT1_278660 | organism=Toxoplasma_gondii_GT1 | gene_product=Cation_ATPase_N domain-containing protein [Source:UniProtKB/TrEMBL;Acc:S7UZZ0] | transcript_product=putative P-type ATPase4 | location=TGGT1_chrXII:5863040-5875230(+) | protein_length=1338 | sequence_SO=chromosome | SO=protein_coding_gene | is_pseudo=false	TGGT1_278660-t26_1-p1	0	2275.16491	15	1.768	1.795	1.464	0.668	1.181	1.199	0.978	1.02	1.191	1.067	0.82	0.84	0.55	-0.58	0.24	0.26	-0.03	0.03	0.25	0.09	0.27972084	0.346227239	0.43482407	0.391132542	0.063176012	0.231686347	0.542464391	0.751722808	0.236072023	0.814347002
FALSE	High	MAVTLTEQSHPTSGK	[R].MAVTLTEQSHPTSGK.[N]	1xOxidation [M1]; 1xTMTpro [K15]; 1xTMTpro [N-Term]; 1xPhospho [S/T]	1xOxidation [M1]; 1xTMTpro [K15]; 1xTMTpro [N-Term]; 1xPhospho [T4(0); T6(0); S9(49.9); T12(49.9); S13(0.2)]	0.00012538	6.11917E-05	1	1	3	TGGT1_278660-t26_1-p1	TGGT1_278660-t26_1-p1 [163-177]			transcript=TGGT1_278660-t26_1 | gene=TGGT1_278660 | organism=Toxoplasma_gondii_GT1 | gene_product=Cation_ATPase_N domain-containing protein [Source:UniProtKB/TrEMBL;Acc:S7UZZ0] | transcript_product=putative P-type ATPase4 | location=TGGT1_chrXII:5863040-5875230(+) | protein_length=1338 | sequence_SO=chromosome | SO=protein_coding_gene | is_pseudo=false	TGGT1_278660-t26_1-p1	0	2291.15982	15	0.866	0.818	0.716	1.379	1.195	1.129	0.987	0.952	1.232	1.12	-0.21	-0.29	-0.48	0.46	0.26	0.17	-0.02	-0.07	0.3	0.16	0.629570377	0.156998553	0.317053985	0.09125188	0.488819243	0.021578981	0.940090067	0.789088429	0.192206688	0.448718955
FALSE	High	MAQASTSKSDSK	[R].MAQASTSKSDSK.[K]	2xTMTpro [K8; K12]; 1xTMTpro [N-Term]; 1xPhospho [S11(100)]	2xTMTpro [K8; K12]; 1xTMTpro [N-Term]; 1xPhospho [S5(0); T6(0); S7(0); S9(0); S11(100)]	1.20848E-06	6.11917E-05	1	1	3	TGGT1_283710-t26_1-p1	TGGT1_283710-t26_1-p1 [328-339]	TGGT1_283710-t26_1-p1 1xPhospho [S332(0); T333(0); S334(0); S336(0); S338(100)]	TGGT1_283710-t26_1-p1 1xPhospho [S338(100)]	transcript=TGGT1_283710-t26_1 | gene=TGGT1_283710 | organism=Toxoplasma_gondii_GT1 | gene_product=TLC domain-containing protein [Source:UniProtKB/TrEMBL;Acc:A0A125YW31] | transcript_product=longevity-assurance protein (LAG1) domain-containing protein | location=TGGT1_chrV:2855033-2858762(-) | protein_length=342 | sequence_SO=chromosome | SO=protein_coding_gene | is_pseudo=false	TGGT1_283710-t26_1-p1	1	2233.17156	12	1.925	2.111	1.898	0.493	0.95	1.042	0.936	1.22	1.014	0.941	0.95	1.08	0.92	-1.02	-0.07	0.06	-0.09	0.29	0.02	-0.09	0.590045128	0.398267344	0.494612096	0.381060993	0.917230232	0.609756519	0.734366714	0.225125179	0.320302132	0.189367514
FALSE	High	MAVTLTEQSHPTSGK	[R].MAVTLTEQSHPTSGK.[N]	1xTMTpro [K15]; 1xTMTpro [N-Term]; 2xPhospho [T4(100); T12(99.4)]	1xTMTpro [K15]; 1xTMTpro [N-Term]; 2xPhospho [T4(100); T6(0); S9(0); T12(99.4); S13(0.6)]	0.000236284	6.11917E-05	1	1	1	TGGT1_278660-t26_1-p1	TGGT1_278660-t26_1-p1 [163-177]	TGGT1_278660-t26_1-p1 2xPhospho [T166(100); T168(0); S171(0); T174(99.4); S175(0.6)]	TGGT1_278660-t26_1-p1 2xPhospho [T166(100); T174(99.4)]	transcript=TGGT1_278660-t26_1 | gene=TGGT1_278660 | organism=Toxoplasma_gondii_GT1 | gene_product=Cation_ATPase_N domain-containing protein [Source:UniProtKB/TrEMBL;Acc:S7UZZ0] | transcript_product=putative P-type ATPase4 | location=TGGT1_chrXII:5863040-5875230(+) | protein_length=1338 | sequence_SO=chromosome | SO=protein_coding_gene | is_pseudo=false	TGGT1_278660-t26_1-p1	0	2355.13124	15
FALSE	High	MDDDAIGGEEGGNGESR	[K].MDDDAIGGEEGGNGESR.[G]	1xOxidation [M1]; 1xTMTpro [N-Term]	1xOxidation [M1]; 1xTMTpro [N-Term]	1.0465E-09	6.11917E-05	1	1	2	TGGT1_247460-t26_1-p1	TGGT1_247460-t26_1-p1 [292-308]			transcript=TGGT1_247460-t26_1 | gene=TGGT1_247460 | organism=Toxoplasma_gondii_GT1 | gene_product=Proliferating cell nuclear antigen [Source:UniProtKB/TrEMBL;Acc:A0A125YTT0] | transcript_product=proliferating cell nuclear antigen PCNA1 | location=TGGT1_chrXII:3286520-3289072(-) | protein_length=317 | sequence_SO=chromosome | SO=protein_coding_gene | is_pseudo=false	TGGT1_247460-t26_1-p1	0	2028.87356	17
FALSE	High	MDDDDNPENDVDEEER	[K].MDDDDNPENDVDEEER.[S]	1xTMTpro [N-Term]	1xTMTpro [N-Term]	3.83129E-07	6.11917E-05	1	1	1	TGGT1_288040-t26_1-p1	TGGT1_288040-t26_1-p1 [1197-1212]			transcript=TGGT1_288040-t26_1 | gene=TGGT1_288040 | organism=Toxoplasma_gondii_GT1 | gene_product=hypothetical protein | transcript_product=hypothetical protein | location=TGGT1_chrIX:2123272-2134120(-) | protein_length=1287 | sequence_SO=chromosome | SO=protein_coding_gene | is_pseudo=false	TGGT1_288040-t26_1-p1	0	2240.90565	16
FALSE	High	MDDSDDDEWR	[R].MDDSDDDEWR.[R]	1xTMTpro [N-Term]; 1xPhospho [S4(100)]	1xTMTpro [N-Term]; 1xPhospho [S4(100)]	5.03651E-07	6.11917E-05	1	1	14	TGGT1_315270-t26_1-p1	TGGT1_315270-t26_1-p1 [62-71]	TGGT1_315270-t26_1-p1 1xPhospho [S65(100)]	TGGT1_315270-t26_1-p1 1xPhospho [S65(100)]	transcript=TGGT1_315270-t26_1 | gene=TGGT1_315270 | organism=Toxoplasma_gondii_GT1 | gene_product=hypothetical protein | transcript_product=hypothetical protein | location=TGGT1_chrXI:4558433-4565813(-) | protein_length=780 | sequence_SO=chromosome | SO=protein_coding_gene | is_pseudo=false	TGGT1_315270-t26_1-p1	0	1667.62156	10	0.89	0.936	0.941	1.101	0.98	1.031	1.037	0.983	1.009	1.021	-0.17	-0.1	-0.09	0.14	-0.03	0.04	0.05	-0.02	0.01	0.03	0.737473035	0.703595913	0.830274346	0.312812672	0.939858989	0.767076699	0.865858582	0.888563068	0.9674597	0.918396666
FALSE	High	MDDSDDDEWR	[R].MDDSDDDEWR.[R]	1xOxidation [M1]; 1xTMTpro [N-Term]; 1xPhospho [S4(100)]	1xOxidation [M1]; 1xTMTpro [N-Term]; 1xPhospho [S4(100)]	0.00023396	6.11917E-05	1	1	21	TGGT1_315270-t26_1-p1	TGGT1_315270-t26_1-p1 [62-71]	TGGT1_315270-t26_1-p1 1xPhospho [S65(100)]	TGGT1_315270-t26_1-p1 1xPhospho [S65(100)]	transcript=TGGT1_315270-t26_1 | gene=TGGT1_315270 | organism=Toxoplasma_gondii_GT1 | gene_product=hypothetical protein | transcript_product=hypothetical protein | location=TGGT1_chrXI:4558433-4565813(-) | protein_length=780 | sequence_SO=chromosome | SO=protein_coding_gene | is_pseudo=false	TGGT1_315270-t26_1-p1	0	1683.61648	10	0.76	0.928	0.798	1.279	0.973	1.187	1.021	1.014	0.914	0.964	-0.4	-0.11	-0.33	0.36	-0.04	0.25	0.03	0.02	-0.13	-0.05	0.447875181	0.786071162	0.427176925	0.459160948	0.330490026	0.00658665	0.681148332	0.908822099	0.495945014	0.772630374
FALSE	High	MDDSDDDEWRR	[R].MDDSDDDEWRR.[D]	1xTMTpro [N-Term]; 1xPhospho [S4(100)]	1xTMTpro [N-Term]; 1xPhospho [S4(100)]	2.26159E-07	6.11917E-05	1	1	15	TGGT1_315270-t26_1-p1	TGGT1_315270-t26_1-p1 [62-72]	TGGT1_315270-t26_1-p1 1xPhospho [S65(100)]	TGGT1_315270-t26_1-p1 1xPhospho [S65(100)]	transcript=TGGT1_315270-t26_1 | gene=TGGT1_315270 | organism=Toxoplasma_gondii_GT1 | gene_product=hypothetical protein | transcript_product=hypothetical protein | location=TGGT1_chrXI:4558433-4565813(-) | protein_length=780 | sequence_SO=chromosome | SO=protein_coding_gene | is_pseudo=false	TGGT1_315270-t26_1-p1	1	1823.72267	11	1.029	0.974	0.931	1.06	1.09	1.033	0.987	1.091	0.966	0.789	0.04	-0.04	-0.1	0.08	0.12	0.05	-0.02	0.13	-0.05	-0.34	0.905713891	0.644219109	0.217308669	0.103628113	0.737747625	0.647277174	0.774695199	0.265091173	0.660964025	0.434211124
FALSE	High	MDDSDDDEWRR	[R].MDDSDDDEWRR.[D]	1xOxidation [M1]; 1xTMTpro [N-Term]; 1xPhospho [S4(100)]	1xOxidation [M1]; 1xTMTpro [N-Term]; 1xPhospho [S4(100)]	2.49777E-06	6.11917E-05	1	1	29	TGGT1_315270-t26_1-p1	TGGT1_315270-t26_1-p1 [62-72]	TGGT1_315270-t26_1-p1 1xPhospho [S65(100)]	TGGT1_315270-t26_1-p1 1xPhospho [S65(100)]	transcript=TGGT1_315270-t26_1 | gene=TGGT1_315270 | organism=Toxoplasma_gondii_GT1 | gene_product=hypothetical protein | transcript_product=hypothetical protein | location=TGGT1_chrXI:4558433-4565813(-) | protein_length=780 | sequence_SO=chromosome | SO=protein_coding_gene | is_pseudo=false	TGGT1_315270-t26_1-p1	1	1839.71759	11	0.953	0.86	0.834	1.143	1.089	0.984	0.953	1.126	0.98	0.829	-0.07	-0.22	-0.26	0.19	0.12	-0.02	-0.07	0.17	-0.03	-0.27	0.773296914	0.396646859	0.317055811	0.456116019	0.787789211	0.303419822	0.227628308	0.393577302	0.340877067	0.392408743
FALSE	High	MDELAQMPSQPSTEDLLR	[R].MDELAQMPSQPSTEDLLR.[S]	1xOxidation [M7]; 1xTMTpro [N-Term]; 1xPhospho [S/T]	1xOxidation [M7]; 1xTMTpro [N-Term]; 1xPhospho [S9(0); S12(50); T13(50)]	1.79914E-07	6.11917E-05	1	1	1	TGGT1_212980-t26_1-p1	TGGT1_212980-t26_1-p1 [135-152]			transcript=TGGT1_212980-t26_1 | gene=TGGT1_212980 | organism=Toxoplasma_gondii_GT1 | gene_product=hypothetical protein | transcript_product=hypothetical protein | location=TGGT1_chrV:617528-620094(-) | protein_length=715 | sequence_SO=chromosome | SO=protein_coding_gene | is_pseudo=false	TGGT1_212980-t26_1-p1	0	2461.13111	18
FALSE	High	MDGEDHEDCQDSPAAVLGPR	[K].MDGEDHEDCQDSPAAVLGPR.[E]	1xMethylthio [C9]; 1xTMTpro [N-Term]; 1xPhospho [S12(100)]	1xMethylthio [C9]; 1xTMTpro [N-Term]; 1xPhospho [S12(100)]	3.69685E-05	6.11917E-05	1	1	2	TGGT1_216030A-t26_1-p1	TGGT1_216030A-t26_1-p1 [643-662]	TGGT1_216030A-t26_1-p1 1xMethylthio [C651]; 1xPhospho [S654(100)]	TGGT1_216030A-t26_1-p1 1xMethylthio [C651]; 1xPhospho [S654(100)]	transcript=TGGT1_216030A-t26_1 | gene=TGGT1_216030A | organism=Toxoplasma_gondii_GT1 | gene_product=VHS domain-containing protein [Source:UniProtKB/TrEMBL;Acc:S7VUC1] | transcript_product=hypothetical protein | location=TGGT1_chrXI:6370763-6377548(-) | protein_length=1127 | sequence_SO=chromosome | SO=protein_coding_gene | is_pseudo=false	TGGT1_216030A-t26_1-p1	0	2572.04745	20
FALSE	High	MDGEGHGDESLR	[R].MDGEGHGDESLR.[E]	1xTMTpro [N-Term]; 1xPhospho [S10(100)]	1xTMTpro [N-Term]; 1xPhospho [S10(100)]	2.49646E-05	6.11917E-05	1	1	1	TGGT1_241880-t26_1-p1	TGGT1_241880-t26_1-p1 [672-683]	TGGT1_241880-t26_1-p1 1xPhospho [S681(100)]	TGGT1_241880-t26_1-p1 1xPhospho [S681(100)]	transcript=TGGT1_241880-t26_1 | gene=TGGT1_241880 | organism=Toxoplasma_gondii_GT1 | gene_product=Phosphodiesterase [Source:UniProtKB/TrEMBL;Acc:S7USB2] | transcript_product=3'5'-cyclic nucleotide phosphodiesterase domain-containing protein | location=TGGT1_chrVI:1724772-1737127(-) | protein_length=1281 | sequence_SO=chromosome | SO=protein_coding_gene | is_pseudo=false	TGGT1_241880-t26_1-p1	0	1686.71138	12	0.737	0.841	0.805	1.611	1.187	1.354	1.297	1.137	1.227	1.318	-0.44	-0.25	-0.31	0.69	0.25	0.44	0.37	0.19	0.3	0.4	0.662342907	0.682630076	0.35320026	0.330929894	0.614443088	0.096172486	0.311623552	0.628356745	0.701958636	0.169536592
FALSE	High	MDGEGHGDESLRENLMDIIGAR	[R].MDGEGHGDESLRENLMDIIGAR.[S]	1xTMTpro [N-Term]; 1xPhospho [S10(100)]	1xTMTpro [N-Term]; 1xPhospho [S10(100)]	9.15094E-11	6.11917E-05	1	1	1	TGGT1_241880-t26_1-p1	TGGT1_241880-t26_1-p1 [672-693]	TGGT1_241880-t26_1-p1 1xPhospho [S681(100)]	TGGT1_241880-t26_1-p1 1xPhospho [S681(100)]	transcript=TGGT1_241880-t26_1 | gene=TGGT1_241880 | organism=Toxoplasma_gondii_GT1 | gene_product=Phosphodiesterase [Source:UniProtKB/TrEMBL;Acc:S7USB2] | transcript_product=3'5'-cyclic nucleotide phosphodiesterase domain-containing protein | location=TGGT1_chrVI:1724772-1737127(-) | protein_length=1281 | sequence_SO=chromosome | SO=protein_coding_gene | is_pseudo=false	TGGT1_241880-t26_1-p1	1	2799.27621	22
FALSE	High	MCENGDRSDAEHR	[R].MCENGDRSDAEHR.[R]	1xMethylthio [C2]; 1xTMTpro [N-Term]; 1xPhospho [S8(100)]	1xMethylthio [C2]; 1xTMTpro [N-Term]; 1xPhospho [S8(100)]	7.3848E-06	6.11917E-05	1	1	8	TGGT1_257470-t26_1-p1	TGGT1_257470-t26_1-p1 [2416-2428]	TGGT1_257470-t26_1-p1 1xMethylthio [C2417]; 1xPhospho [S2423(100)]	TGGT1_257470-t26_1-p1 1xMethylthio [C2417]; 1xPhospho [S2423(100)]	transcript=TGGT1_257470-t26_1 | gene=TGGT1_257470 | organism=Toxoplasma_gondii_GT1 | gene_product=Myosin motor domain-containing protein [Source:UniProtKB/TrEMBL;Acc:S7WF44] | transcript_product=myosin J | location=TGGT1_chrVIIb:3962778-3973847(+) | protein_length=2532 | sequence_SO=chromosome | SO=protein_coding_gene | is_pseudo=false	TGGT1_257470-t26_1-p1	1	1949.76245	13	0.89	0.936	0.956	1.14	1.015	1.067	1.089	1.021	0.946	1.006	-0.17	-0.1	-0.07	0.19	0.02	0.09	0.12	0.03	-0.08	0.01	0.19576322	0.304200025	0.160824916	0.454059617	0.93717938	0.736917923	0.554635364	0.793442569	0.661921935	0.954664124
FALSE	High	MALPSPTSVSFPHGGR	[R].MALPSPTSVSFPHGGR.[T]	1xOxidation [M1]; 1xTMTpro [N-Term]; 1xPhospho [S5(100)]	1xOxidation [M1]; 1xTMTpro [N-Term]; 1xPhospho [S5(100); T7(0); S8(0); S10(0)]	7.06161E-06	6.11917E-05	1	1	2	TGGT1_297120-t26_1-p1	TGGT1_297120-t26_1-p1 [691-706]	TGGT1_297120-t26_1-p1 1xPhospho [S695(100); T697(0); S698(0); S700(0)]	TGGT1_297120-t26_1-p1 1xPhospho [S695(100)]	transcript=TGGT1_297120-t26_1 | gene=TGGT1_297120 | organism=Toxoplasma_gondii_GT1 | gene_product=hypothetical protein | transcript_product=hypothetical protein | location=TGGT1_chrII:1525947-1530326(+) | protein_length=760 | sequence_SO=chromosome | SO=protein_coding_gene | is_pseudo=false	TGGT1_297120-t26_1-p1	0	2040.98973	16
FALSE	High	MALPSPTSVSFPHGGR	[R].MALPSPTSVSFPHGGR.[T]	1xTMTpro [N-Term]; 1xPhospho [S5(100)]	1xTMTpro [N-Term]; 1xPhospho [S5(100); T7(0); S8(0); S10(0)]	3.29983E-06	6.11917E-05	1	1	2	TGGT1_297120-t26_1-p1	TGGT1_297120-t26_1-p1 [691-706]	TGGT1_297120-t26_1-p1 1xPhospho [S695(100); T697(0); S698(0); S700(0)]	TGGT1_297120-t26_1-p1 1xPhospho [S695(100)]	transcript=TGGT1_297120-t26_1 | gene=TGGT1_297120 | organism=Toxoplasma_gondii_GT1 | gene_product=hypothetical protein | transcript_product=hypothetical protein | location=TGGT1_chrII:1525947-1530326(+) | protein_length=760 | sequence_SO=chromosome | SO=protein_coding_gene | is_pseudo=false	TGGT1_297120-t26_1-p1	0	2024.99481	16
FALSE	High	MAGDSEGGGEEGGVR	[R].MAGDSEGGGEEGGVR.[R]	1xOxidation [M1]; 1xTMTpro [N-Term]; 1xPhospho [S5(100)]	1xOxidation [M1]; 1xTMTpro [N-Term]; 1xPhospho [S5(100)]	3.88519E-05	6.11917E-05	1	1	1	TGGT1_304650-t26_1-p1	TGGT1_304650-t26_1-p1 [2181-2195]	TGGT1_304650-t26_1-p1 1xPhospho [S2185(100)]	TGGT1_304650-t26_1-p1 1xPhospho [S2185(100)]	transcript=TGGT1_304650-t26_1 | gene=TGGT1_304650 | organism=Toxoplasma_gondii_GT1 | gene_product=PPIP5K2_N domain-containing protein [Source:UniProtKB/TrEMBL;Acc:S7UTW0] | transcript_product=histidine acid phosphatase superfamily protein | location=TGGT1_chrVIIa:565293-584527(-) | protein_length=2917 | sequence_SO=chromosome | SO=protein_coding_gene | is_pseudo=false	TGGT1_304650-t26_1-p1	0	1807.74889	15
FALSE	High	LWGNNFYNAK	[R].LWGNNFYNAK.[E]	1xTMTpro [K10]; 1xTMTpro [N-Term]	1xTMTpro [K10]; 1xTMTpro [N-Term]	9.45037E-05	6.11917E-05	1	1	1	TGGT1_205470-t26_1-p1	TGGT1_205470-t26_1-p1 [238-247]			transcript=TGGT1_205470-t26_1 | gene=TGGT1_205470 | organism=Toxoplasma_gondii_GT1 | gene_product=Tr-type G domain-containing protein [Source:UniProtKB/TrEMBL;Acc:A0A125YJ59] | transcript_product=putative translation elongation factor 2 family protein | location=TGGT1_chrVIIa:1297616-1301283(+) | protein_length=832 | sequence_SO=chromosome | SO=protein_coding_gene | is_pseudo=false	TGGT1_205470-t26_1-p1	0	1835.00958	10
FALSE	High	IWGYGEGAPSHSGFSTPK	[R].IWGYGEGAPSHSGFSTPK.[G]	1xTMTpro [K18]; 1xTMTpro [N-Term]; 2xPhospho [S15(100); T16(100)]	1xTMTpro [K18]; 1xTMTpro [N-Term]; 2xPhospho [Y4(0); S10(0); S12(0); S15(100); T16(100)]	6.58994E-10	6.11917E-05	1	1	1	TGGT1_209500-t26_1-p1	TGGT1_209500-t26_1-p1 [2227-2244]	TGGT1_209500-t26_1-p1 2xPhospho [Y2230(0); S2236(0); S2238(0); S2241(100); T2242(100)]	TGGT1_209500-t26_1-p1 2xPhospho [S2241(100); T2242(100)]	transcript=TGGT1_209500-t26_1 | gene=TGGT1_209500 | organism=Toxoplasma_gondii_GT1 | gene_product=hypothetical protein | transcript_product=hypothetical protein | location=TGGT1_chrIb:1286279-1296397(+) | protein_length=2936 | sequence_SO=chromosome | SO=protein_coding_gene | is_pseudo=false	TGGT1_209500-t26_1-p1	0	2646.22864	18	0.833	0.883	1.019	1.166	0.971	1.03	1.188	1.135	0.961	1.087	-0.26	-0.18	0.03	0.22	-0.04	0.04	0.25	0.18	-0.06	0.12	0.174973017	0.568351832	0.6757761	0.144349537	0.792619481	0.902833972	0.241720572	0.230619103	0.790476324	0.632955203
FALSE	High	LWSLEAPPPSPQPVFFLR	[R].LWSLEAPPPSPQPVFFLR.[R]	1xTMTpro [N-Term]; 1xPhospho [S10(100)]	1xTMTpro [N-Term]; 1xPhospho [S3(0); S10(100)]	2.6121E-06	6.11917E-05	1	1	1	TGGT1_286230-t26_1-p1	TGGT1_286230-t26_1-p1 [1260-1277]	TGGT1_286230-t26_1-p1 1xPhospho [S1262(0); S1269(100)]	TGGT1_286230-t26_1-p1 1xPhospho [S1269(100)]	transcript=TGGT1_286230-t26_1 | gene=TGGT1_286230 | organism=Toxoplasma_gondii_GT1 | gene_product=hypothetical protein | transcript_product=hypothetical protein | location=TGGT1_chrV:1753645-1764533(-) | protein_length=2622 | sequence_SO=chromosome | SO=protein_coding_gene | is_pseudo=false	TGGT1_286230-t26_1-p1	0	2465.29534	18
FALSE	High	LWSQWINGSPETEGGEDADR	[R].LWSQWINGSPETEGGEDADR.[K]	1xTMTpro [N-Term]; 1xPhospho [T12(100)]	1xTMTpro [N-Term]; 1xPhospho [S3(0); S9(0); T12(100)]	3.86958E-07	6.11917E-05	1	1	1	TGGT1_306490-t26_1-p1	TGGT1_306490-t26_1-p1 [708-727]	TGGT1_306490-t26_1-p1 1xPhospho [S710(0); S716(0); T719(100)]	TGGT1_306490-t26_1-p1 1xPhospho [T719(100)]	transcript=TGGT1_306490-t26_1 | gene=TGGT1_306490 | organism=Toxoplasma_gondii_GT1 | gene_product=BSD domain-containing protein [Source:UniProtKB/TrEMBL;Acc:S7UIF3] | transcript_product=hypothetical protein | location=TGGT1_chrIX:5908753-5912719(-) | protein_length=1117 | sequence_SO=chromosome | SO=protein_coding_gene | is_pseudo=false	TGGT1_306490-t26_1-p1	0	2631.16836	20
FALSE	High	LWTPDEAGQDER	[K].LWTPDEAGQDER.[D]	1xTMTpro [N-Term]; 1xPhospho [T3(100)]	1xTMTpro [N-Term]; 1xPhospho [T3(100)]	4.06287E-05	6.11917E-05	1	1	3	TGGT1_229470-t26_1-p1	TGGT1_229470-t26_1-p1 [177-188]	TGGT1_229470-t26_1-p1 1xPhospho [T179(100)]	TGGT1_229470-t26_1-p1 1xPhospho [T179(100)]	transcript=TGGT1_229470-t26_1 | gene=TGGT1_229470 | organism=Toxoplasma_gondii_GT1 | gene_product=Btz domain-containing protein [Source:UniProtKB/TrEMBL;Acc:S7V376] | transcript_product=hypothetical protein | location=TGGT1_chrVIII:282578-286112(+) | protein_length=409 | sequence_SO=chromosome | SO=protein_coding_gene | is_pseudo=false	TGGT1_229470-t26_1-p1	0	1800.81248	12
FALSE	High	LWVDEGEEGESEEETKTEEENHDR	[R].LWVDEGEEGESEEETKTEEENHDR.[E]	1xTMTpro [K16]; 1xTMTpro [N-Term]; 2xPhospho [T17(100); S/T]	1xTMTpro [K16]; 1xTMTpro [N-Term]; 2xPhospho [S11(50); T15(50); T17(100)]	7.02799E-07	6.11917E-05	1	1	1	TGGT1_202700-t26_1-p1	TGGT1_202700-t26_1-p1 [308-331]	TGGT1_202700-t26_1-p1 2xPhospho [S318(50); T322(50); T324(100)]	TGGT1_202700-t26_1-p1 2xPhospho [T324(100); S/T]	transcript=TGGT1_202700-t26_1 | gene=TGGT1_202700 | organism=Toxoplasma_gondii_GT1 | gene_product=hypothetical protein | transcript_product=hypothetical protein | location=TGGT1_chrVIIa:2994345-2999187(-) | protein_length=927 | sequence_SO=chromosome | SO=protein_coding_gene | is_pseudo=false	TGGT1_202700-t26_1-p1	1	3644.54463	24
FALSE	High	LWVGTICKPEENPNTNR	[K].LWVGTICKPEENPNTNR.[L]	1xMethylthio [C7]; 1xTMTpro [K8]; 1xTMTpro [N-Term]	1xMethylthio [C7]; 1xTMTpro [K8]; 1xTMTpro [N-Term]	4.86469E-08	6.11917E-05	1	1	1	TGGT1_211030-t26_1-p1	TGGT1_211030-t26_1-p1 [80-96]	TGGT1_211030-t26_1-p1 1xMethylthio [C86]	TGGT1_211030-t26_1-p1 1xMethylthio [C86]	transcript=TGGT1_211030-t26_1 | gene=TGGT1_211030 | organism=Toxoplasma_gondii_GT1 | gene_product=hypothetical protein | transcript_product=hypothetical protein | location=TGGT1_chrIV:1889471-1891938(-) | protein_length=191 | sequence_SO=chromosome | SO=protein_coding_gene | is_pseudo=false	TGGT1_211030-t26_1-p1	0	2625.37728	17	1.118	1.006	1.051	0.901	1.008	0.907	0.948	0.934	0.975	0.975	0.16	0.01	0.07	-0.15	0.01	-0.14	-0.08	-0.1	-0.04	-0.04	0.316991468	0.866409372	0.732204821	0.327750418	0.149301915	0.199202265	0.496662646	0.590125184	0.879827906	0.795705258
FALSE	High	IYADDEDICSDAEESDGAGK	[R].IYADDEDICSDAEESDGAGK.[G]	1xMethylthio [C9]; 1xTMTpro [K20]; 1xTMTpro [N-Term]; 1xPhospho [S10(100)]	1xMethylthio [C9]; 1xTMTpro [K20]; 1xTMTpro [N-Term]; 1xPhospho [Y2(0); S10(100); S15(0)]	3.4699E-11	6.11917E-05	1	1	3	TGGT1_223760-t26_1-p1	TGGT1_223760-t26_1-p1 [737-756]	TGGT1_223760-t26_1-p1 1xMethylthio [C745]; 1xPhospho [Y738(0); S746(100); S751(0)]	TGGT1_223760-t26_1-p1 1xMethylthio [C745]; 1xPhospho [S746(100)]	transcript=TGGT1_223760-t26_1 | gene=TGGT1_223760 | organism=Toxoplasma_gondii_GT1 | gene_product=hypothetical protein | transcript_product=hypothetical protein | location=TGGT1_chrX:3506110-3512843(-) | protein_length=1588 | sequence_SO=chromosome | SO=protein_coding_gene | is_pseudo=false	TGGT1_223760-t26_1-p1	0	2837.20261	20	1.035	1.082	0.939	0.874	0.905	0.945	0.821	1.028	1.04	1.354	0.05	0.11	-0.09	-0.19	-0.14	-0.08	-0.29	0.04	0.06	0.44	0.909107537	0.827276696	0.835082689	0.785279146	0.609332451	0.679537915	0.404001881	0.899352413	0.751250491	0.545444675
FALSE	High	IYADDEDICSDAEESDGAGK	[R].IYADDEDICSDAEESDGAGK.[G]	1xMethylthio [C9]; 1xTMTpro [K20]; 1xTMTpro [N-Term]; 2xPhospho [S10(100); S15(100)]	1xMethylthio [C9]; 1xTMTpro [K20]; 1xTMTpro [N-Term]; 2xPhospho [Y2(0); S10(100); S15(100)]	2.04723E-06	6.11917E-05	1	1	1	TGGT1_223760-t26_1-p1	TGGT1_223760-t26_1-p1 [737-756]	TGGT1_223760-t26_1-p1 1xMethylthio [C745]; 2xPhospho [Y738(0); S746(100); S751(100)]	TGGT1_223760-t26_1-p1 1xMethylthio [C745]; 2xPhospho [S746(100); S751(100)]	transcript=TGGT1_223760-t26_1 | gene=TGGT1_223760 | organism=Toxoplasma_gondii_GT1 | gene_product=hypothetical protein | transcript_product=hypothetical protein | location=TGGT1_chrX:3506110-3512843(-) | protein_length=1588 | sequence_SO=chromosome | SO=protein_coding_gene | is_pseudo=false	TGGT1_223760-t26_1-p1	0	2917.16894	20
FALSE	High	IYDDPDASDNDR	[R].IYDDPDASDNDR.[F]	1xTMTpro [N-Term]	1xTMTpro [N-Term]	4.18581E-05	6.11917E-05	1	1	4	TGGT1_267330-t26_1-p1	TGGT1_267330-t26_1-p1 [302-313]			transcript=TGGT1_267330-t26_1 | gene=TGGT1_267330 | organism=Toxoplasma_gondii_GT1 | gene_product=Fumarate hydratase [Source:UniProtKB/TrEMBL;Acc:S7VVH4] | transcript_product=fumarate hydratase | location=TGGT1_chrIX:545528-551285(+) | protein_length=775 | sequence_SO=chromosome | SO=protein_coding_gene | is_pseudo=false	TGGT1_267330-t26_1-p1	0	1699.77304	12
FALSE	High	LYELSFDGHK	[K].LYELSFDGHK.[-]	1xTMTpro [K10]; 1xTMTpro [N-Term]; 1xPhospho [S5(100)]	1xTMTpro [K10]; 1xTMTpro [N-Term]; 1xPhospho [Y2(0); S5(100)]	5.92641E-05	6.11917E-05	1	1	1	TGGT1_236200-t26_1-p1	TGGT1_236200-t26_1-p1 [1681-1690]	TGGT1_236200-t26_1-p1 1xPhospho [Y1682(0); S1685(100)]	TGGT1_236200-t26_1-p1 1xPhospho [S1685(100)]	transcript=TGGT1_236200-t26_1 | gene=TGGT1_236200 | organism=Toxoplasma_gondii_GT1 | gene_product=DNA mismatch repair protein, C-terminal domain-containing protein [Source:UniProtKB/TrEMBL;Acc:S7URQ6] | transcript_product=DNA mismatch repair protein, C-terminal domain-containing protein | location=TGGT1_chrX:5204326-5215148(-) | protein_length=1690 | sequence_SO=chromosome | SO=protein_coding_gen…	TGGT1_236200-t26_1-p1	0	1896.97524	10	0.748	0.679	0.863	1.119	0.836	0.76	0.966	0.916	0.915	0.73	-0.42	-0.56	-0.21	0.16	-0.26	-0.4	-0.05	-0.13	-0.13	-0.45	0.592501585	0.584081845	0.78433796	0.838661718	0.149818409	0.162932589	0.268898809	0.152083894	0.041218372	0.082074768
FALSE	High	LYESMTEVNEDAER	[R].LYESMTEVNEDAER.[L]	1xTMTpro [N-Term]; 1xPhospho [S4(100)]	1xTMTpro [N-Term]; 1xPhospho [Y2(0); S4(100); T6(0)]	3.24879E-05	6.11917E-05	1	1	1	TGGT1_310220-t26_1-p1	TGGT1_310220-t26_1-p1 [1235-1248]	TGGT1_310220-t26_1-p1 1xPhospho [Y1236(0); S1238(100); T1240(0)]	TGGT1_310220-t26_1-p1 1xPhospho [S1238(100)]	transcript=TGGT1_310220-t26_1 | gene=TGGT1_310220 | organism=Toxoplasma_gondii_GT1 | gene_product=hypothetical protein | transcript_product=hypothetical protein | location=TGGT1_chrXI:1126646-1139419(+) | protein_length=1396 | sequence_SO=chromosome | SO=protein_coding_gene | is_pseudo=false	TGGT1_310220-t26_1-p1	0	2069.90578	14
FALSE	High	IYHLPDAESDEDEDFK	[K].IYHLPDAESDEDEDFK.[E]	1xTMTpro [K16]; 1xTMTpro [N-Term]; 1xPhospho [S9(100)]	1xTMTpro [K16]; 1xTMTpro [N-Term]; 1xPhospho [Y2(0); S9(100)]	4.53795E-09	6.11917E-05	1	1	4	Q15019	Q15019 [210-225]	Q15019 1xPhospho [Y211(0); S218(100)]	Q15019 1xPhospho [S218(100)]	Septin-2 OS=Homo sapiens (Human) OX=9606 GN=SEPTIN2 PE=1 SV=1	Q15019	0	2611.20967	16	0.778	0.792	0.848	1.169	0.91	0.926	0.992	0.921	0.873	1.156	-0.36	-0.34	-0.24	0.23	-0.14	-0.11	-0.01	-0.12	-0.2	0.21	0.359185409	0.246905273	0.178318107	0.318824003	0.419534378	0.078531667	0.865310836	0.41569321	0.204076885	0.38326996
FALSE	High	IYHLPDAESDEDEDFKEQTR	[K].IYHLPDAESDEDEDFKEQTR.[L]	1xTMTpro [K16]; 1xTMTpro [N-Term]; 1xPhospho [S9(100)]	1xTMTpro [K16]; 1xTMTpro [N-Term]; 1xPhospho [Y2(0); S9(100); T19(0)]	2.74668E-11	6.11917E-05	1	1	7	Q15019	Q15019 [210-229]	Q15019 1xPhospho [Y211(0); S218(100); T228(0)]	Q15019 1xPhospho [S218(100)]	Septin-2 OS=Homo sapiens (Human) OX=9606 GN=SEPTIN2 PE=1 SV=1	Q15019	1	3125.45963	20	1.035	1.022	1.065	0.964	0.998	0.985	1.026	0.938	0.967	1.034	0.05	0.03	0.09	-0.05	0	-0.02	0.04	-0.09	-0.05	0.05	0.542165962	0.893009476	0.71370015	0.412925684	0.886141408	0.903309285	0.842516615	0.409413852	0.80091388	0.567301995
FALSE	High	LYKDDHEEDTIGEDGNACGK	[K].LYKDDHEEDTIGEDGNACGK.[V]	1xMethylthio [C18]; 2xTMTpro [K3; K20]; 1xTMTpro [N-Term]	1xMethylthio [C18]; 2xTMTpro [K3; K20]; 1xTMTpro [N-Term]	6.30512E-16	6.11917E-05	1	1	2	TGGT1_293690-t26_1-p1	TGGT1_293690-t26_1-p1 [47-66]	TGGT1_293690-t26_1-p1 1xMethylthio [C64]	TGGT1_293690-t26_1-p1 1xMethylthio [C64]	transcript=TGGT1_293690-t26_1 | gene=TGGT1_293690 | organism=Toxoplasma_gondii_GT1 | gene_product=Profilin [Source:UniProtKB/TrEMBL;Acc:S7UIQ6] | transcript_product=profilin PRF | location=TGGT1_chrIa:496750-498091(-) | protein_length=165 | sequence_SO=chromosome | SO=protein_coding_gene | is_pseudo=false	TGGT1_293690-t26_1-p1	1	3167.54414	20	1.173	1.072	1.167	0.969	1.136	1.039	1.131	1.18	1.036	1.003	0.23	0.1	0.22	-0.05	0.18	0.06	0.18	0.24	0.05	0	0.11212001	0.419062133	0.111274315	0.208445323	0.188675183	0.538754814	0.085372579	0.199135295	0.674467228	0.988438499
FALSE	High	LYKDDHEEDTIGEDGNACGK	[K].LYKDDHEEDTIGEDGNACGK.[V]	1xMethylthio [C18]; 2xTMTpro [K3; K20]; 1xTMTpro [N-Term]; 1xPhospho [T10(100)]	1xMethylthio [C18]; 2xTMTpro [K3; K20]; 1xTMTpro [N-Term]; 1xPhospho [Y2(0); T10(100)]	6.69153E-14	6.11917E-05	1	1	3	TGGT1_293690-t26_1-p1	TGGT1_293690-t26_1-p1 [47-66]	TGGT1_293690-t26_1-p1 1xMethylthio [C64]; 1xPhospho [Y48(0); T56(100)]	TGGT1_293690-t26_1-p1 1xMethylthio [C64]; 1xPhospho [T56(100)]	transcript=TGGT1_293690-t26_1 | gene=TGGT1_293690 | organism=Toxoplasma_gondii_GT1 | gene_product=Profilin [Source:UniProtKB/TrEMBL;Acc:S7UIQ6] | transcript_product=profilin PRF | location=TGGT1_chrIa:496750-498091(-) | protein_length=165 | sequence_SO=chromosome | SO=protein_coding_gene | is_pseudo=false	TGGT1_293690-t26_1-p1	1	3247.51047	20	0.942	0.893	0.925	1.184	1.115	1.057	1.096	0.99	1.08	1.074	-0.09	-0.16	-0.11	0.24	0.16	0.08	0.13	-0.01	0.11	0.1	0.358477037	0.47928073	0.504342883	0.256412739	0.500967296	0.347679843	0.046417163	0.261509917	0.383497596	0.76292395
FALSE	High	IYNLHTLR	[R].IYNLHTLR.[E]	1xTMTpro [N-Term]; 1xPhospho [T6(100)]	1xTMTpro [N-Term]; 1xPhospho [Y2(0); T6(100)]	2.15062E-05	6.11917E-05	1	1	2	TGGT1_289990-t26_1-p1	TGGT1_289990-t26_1-p1 [54-61]	TGGT1_289990-t26_1-p1 1xPhospho [Y55(0); T59(100)]	TGGT1_289990-t26_1-p1 1xPhospho [T59(100)]	transcript=TGGT1_289990-t26_1 | gene=TGGT1_289990 | organism=Toxoplasma_gondii_GT1 | gene_product=hypothetical protein | transcript_product=hypothetical protein | location=TGGT1_chrIX:3375629-3379939(-) | protein_length=753 | sequence_SO=chromosome | SO=protein_coding_gene | is_pseudo=false	TGGT1_289990-t26_1-p1	0	1413.75747	8	1.056	1.007	0.984	1.054	1.113	1.061	1.037	0.965	0.889	1.137	0.08	0.01	-0.02	0.08	0.15	0.09	0.05	-0.05	-0.17	0.19	0.745032125	0.730950347	0.957444822	0.686846062	0.184980791	0.600972758	0.846250071	0.83680938	0.739958577	0.267222973
FALSE	High	IYSQTDQTGLLR	[K].IYSQTDQTGLLR.[S]	1xTMTpro [N-Term]; 1xPhospho [S3(100)]	1xTMTpro [N-Term]; 1xPhospho [Y2(0); S3(100); T5(0); T8(0)]	0.000155158	6.11917E-05	1	1	1	TGGT1_310220-t26_1-p1	TGGT1_310220-t26_1-p1 [353-364]	TGGT1_310220-t26_1-p1 1xPhospho [Y354(0); S355(100); T357(0); T360(0)]	TGGT1_310220-t26_1-p1 1xPhospho [S355(100)]	transcript=TGGT1_310220-t26_1 | gene=TGGT1_310220 | organism=Toxoplasma_gondii_GT1 | gene_product=hypothetical protein | transcript_product=hypothetical protein | location=TGGT1_chrXI:1126646-1139419(+) | protein_length=1396 | sequence_SO=chromosome | SO=protein_coding_gene | is_pseudo=false	TGGT1_310220-t26_1-p1	0	1778.9009	12
FALSE	High	LYSRPEEEDEDAEEEEKAPETRTEER	[R].LYSRPEEEDEDAEEEEKAPETRTEER.[E]	1xTMTpro [K17]; 1xTMTpro [N-Term]; 1xPhospho [T/Y/S]	1xTMTpro [K17]; 1xTMTpro [N-Term]; 1xPhospho [Y2(0); S3(0); T21(50); T23(50)]	3.44841E-05	6.11917E-05	1	1	2	TGGT1_317720-t26_1-p1	TGGT1_317720-t26_1-p1 [576-601]			transcript=TGGT1_317720-t26_1 | gene=TGGT1_317720 | organism=Toxoplasma_gondii_GT1 | gene_product=Putative eukaryotic translation initiation factor 3 subunit 7 [Source:UniProtKB/TrEMBL;Acc:S7UGQ9] | transcript_product=putative eukaryotic translation initiation factor 3 subunit 7 | location=TGGT1_chrIV:2518527-2525070(+) | protein_length=609 | sequence_SO=chromosome | SO=protein_coding_gene | is_p…	TGGT1_317720-t26_1-p1	2	3854.7737	26
FALSE	High	LYTGGNVSEEDTR	[K].LYTGGNVSEEDTR.[K]	1xTMTpro [N-Term]; 1xPhospho [S8(100)]	1xTMTpro [N-Term]; 1xPhospho [Y2(0); T3(0); S8(100); T12(0)]	5.61937E-08	6.11917E-05	1	1	5	TGGT1_240380-t26_1-p1	TGGT1_240380-t26_1-p1 [2736-2748]	TGGT1_240380-t26_1-p1 1xPhospho [Y2737(0); T2738(0); S2743(100); T2747(0)]	TGGT1_240380-t26_1-p1 1xPhospho [S2743(100)]	transcript=TGGT1_240380-t26_1 | gene=TGGT1_240380 | organism=Toxoplasma_gondii_GT1 | gene_product=Clu domain-containing protein [Source:UniProtKB/TrEMBL;Acc:S7URC6] | transcript_product=hypothetical protein | location=TGGT1_chrVI:1188384-1214121(+) | protein_length=4955 | sequence_SO=chromosome | SO=protein_coding_gene | is_pseudo=false	TGGT1_240380-t26_1-p1	0	1824.8336	13	0.949	0.804	0.921	1.077	1.022	0.865	0.992	0.89	0.992	0.735	-0.08	-0.32	-0.12	0.11	0.03	-0.21	-0.01	-0.17	-0.01	-0.45	0.620906848	0.206574708	0.563458541	0.727815412	0.943462755	0.64941153	0.980107902	0.689862549	0.97705562	0.590077187
FALSE	High	LYTNTLASQVRPLGPK	[K].LYTNTLASQVRPLGPK.[G]	1xTMTpro [K16]; 1xTMTpro [N-Term]; 1xPhospho [S8(100)]	1xTMTpro [K16]; 1xTMTpro [N-Term]; 1xPhospho [Y2(0); T3(0); T5(0); S8(100)]	8.74498E-06	6.11917E-05	1	1	1	TGGT1_305980-t26_1-p1	TGGT1_305980-t26_1-p1 [383-398]	TGGT1_305980-t26_1-p1 1xPhospho [Y384(0); T385(0); T387(0); S390(100)]	TGGT1_305980-t26_1-p1 1xPhospho [S390(100)]	transcript=TGGT1_305980-t26_1 | gene=TGGT1_305980 | organism=Toxoplasma_gondii_GT1 | gene_product=Pyruvate dehydrogenase complex subunit PDH-E3I [Source:UniProtKB/TrEMBL;Acc:S7UIE0] | transcript_product=pyruvate dehydrogenase complex subunit PDH-E3I | location=TGGT1_chrIX:5486775-5490424(+) | protein_length=638 | sequence_SO=chromosome | SO=protein_coding_gene | is_pseudo=false	TGGT1_305980-t26_1-p1	0	2446.37147	16	1.065	1.156	1.289	1.007	1.072	1.164	1.297	1.146	1.045	1.365	0.09	0.21	0.37	0.01	0.1	0.22	0.38	0.2	0.06	0.45	0.837623764	0.794855511	0.444674005	0.988862116	0.708636348	0.215268452	0.36487005	4.97183E-05	0.577088658	0.27689876
FALSE	High	IYWGSSPGDEQDASLLAAGR	[R].IYWGSSPGDEQDASLLAAGR.[G]	1xTMTpro [N-Term]; 1xPhospho [S6(99.6)]	1xTMTpro [N-Term]; 1xPhospho [Y2(0); S5(0.5); S6(99.6); S14(0)]	1.60485E-08	6.11917E-05	1	1	1	TGGT1_214840-t26_1-p1	TGGT1_214840-t26_1-p1 [1388-1407]	TGGT1_214840-t26_1-p1 1xPhospho [Y1389(0); S1392(0.5); S1393(99.6); S1401(0)]	TGGT1_214840-t26_1-p1 1xPhospho [S1393(99.6)]	transcript=TGGT1_214840-t26_1 | gene=TGGT1_214840 | organism=Toxoplasma_gondii_GT1 | gene_product=AP2 domain transcription factor AP2X-7 [Source:UniProtKB/TrEMBL;Acc:S7UQH1] | transcript_product=AP2 domain transcription factor AP2X-7 | location=TGGT1_chrX:6426532-6432141(+) | protein_length=1869 | sequence_SO=chromosome | SO=protein_coding_gene | is_pseudo=false	TGGT1_214840-t26_1-p1	0	2477.1669	20	0.767	0.851	0.827	1.132	0.868	0.963	0.935	0.865	0.989	0.818	-0.38	-0.23	-0.27	0.18	-0.2	-0.05	-0.1	-0.21	-0.02	-0.29	0.166891093	0.647538697	0.631426649	0.767787042	0.675570672	0.652569062	0.28626531	0.256945418	0.898030043	0.56820343
FALSE	High	MAGDSEGGGEEGGVR	[R].MAGDSEGGGEEGGVR.[R]	1xTMTpro [N-Term]; 1xPhospho [S5(100)]	1xTMTpro [N-Term]; 1xPhospho [S5(100)]	3.15334E-05	6.11917E-05	1	1	1	TGGT1_304650-t26_1-p1	TGGT1_304650-t26_1-p1 [2181-2195]	TGGT1_304650-t26_1-p1 1xPhospho [S2185(100)]	TGGT1_304650-t26_1-p1 1xPhospho [S2185(100)]	transcript=TGGT1_304650-t26_1 | gene=TGGT1_304650 | organism=Toxoplasma_gondii_GT1 | gene_product=PPIP5K2_N domain-containing protein [Source:UniProtKB/TrEMBL;Acc:S7UTW0] | transcript_product=histidine acid phosphatase superfamily protein | location=TGGT1_chrVIIa:565293-584527(-) | protein_length=2917 | sequence_SO=chromosome | SO=protein_coding_gene | is_pseudo=false	TGGT1_304650-t26_1-p1	0	1791.75397	15
FALSE	High	IVVEQLDSEPEDTPTNSHSK	[R].IVVEQLDSEPEDTPTNSHSK.[L]	1xTMTpro [K20]; 1xTMTpro [N-Term]; 1xPhospho [S8(100)]	1xTMTpro [K20]; 1xTMTpro [N-Term]; 1xPhospho [S8(100); T13(0); T15(0); S17(0); S19(0)]	3.98756E-09	6.11917E-05	1	1	2	TGGT1_239700-t26_1-p1	TGGT1_239700-t26_1-p1 [347-366]	TGGT1_239700-t26_1-p1 1xPhospho [S354(100); T359(0); T361(0); S363(0); S365(0)]	TGGT1_239700-t26_1-p1 1xPhospho [S354(100)]	transcript=TGGT1_239700-t26_1 | gene=TGGT1_239700 | organism=Toxoplasma_gondii_GT1 | gene_product=Regulator of chromosome condensation (RCC1) repeat-containing protein [Source:UniProtKB/TrEMBL;Acc:S7UR29] | transcript_product=regulator of chromosome condensation (RCC1) repeat-containing protein | location=TGGT1_chrVI:831989-852759(+) | protein_length=2898 | sequence_SO=chromosome | SO=protein_cod…	TGGT1_239700-t26_1-p1	0	2913.43743	20
FALSE	High	MSPDSSSGSVESAVKPGEPASGESAPTGHVK	[R].MSPDSSSGSVESAVKPGEPASGESAPTGHVK.[K]	1xOxidation [M1]; 2xTMTpro [K15; K31]; 1xTMTpro [N-Term]; 1xPhospho [S2(100)]	1xOxidation [M1]; 2xTMTpro [K15; K31]; 1xTMTpro [N-Term]; 1xPhospho [S2(100); S5(0); S6(0); S7(0); S9(0); S12(0); S21(0); S24(0); T27(0)]	2.41286E-08	6.11917E-05	1	1	2	TGGT1_307810-t26_1-p1	TGGT1_307810-t26_1-p1 [27-57]	TGGT1_307810-t26_1-p1 1xPhospho [S28(100); S31(0); S32(0); S33(0); S35(0); S38(0); S47(0); S50(0); T53(0)]	TGGT1_307810-t26_1-p1 1xPhospho [S28(100)]	transcript=TGGT1_307810-t26_1 | gene=TGGT1_307810 | organism=Toxoplasma_gondii_GT1 | gene_product=hypothetical protein | transcript_product=hypothetical protein | location=TGGT1_chrXII:366832-371762(-) | protein_length=433 | sequence_SO=chromosome | SO=protein_coding_gene | is_pseudo=false	TGGT1_307810-t26_1-p1	0	3977.96197	31
FALSE	High	MSPYYPAEETGASAPLTAAGSMVMGGMK	[R].MSPYYPAEETGASAPLTAAGSMVMGGMK.[S]	1xOxidation [M27]; 1xTMTpro [K28]; 1xTMTpro [N-Term]; 1xPhospho [S21(100)]	1xOxidation [M27]; 1xTMTpro [K28]; 1xTMTpro [N-Term]; 1xPhospho [S2(0); Y4(0); Y5(0); T10(0); S13(0); T17(0); S21(100)]	1.51188E-08	6.11917E-05	1	1	1	TGGT1_271970-t26_1-p1	TGGT1_271970-t26_1-p1 [276-303]	TGGT1_271970-t26_1-p1 1xPhospho [S277(0); Y279(0); Y280(0); T285(0); S288(0); T292(0); S296(100)]	TGGT1_271970-t26_1-p1 1xPhospho [S296(100)]	transcript=TGGT1_271970-t26_1 | gene=TGGT1_271970 | organism=Toxoplasma_gondii_GT1 | gene_product=Glideosome-associated protein with multiple-membrane spans GAPM3 [Source:UniProtKB/TrEMBL;Acc:A0A125YP90] | transcript_product=glideosome-associated protein with multiple-membrane spans GAPM3 | location=TGGT1_chrVIII:4254025-4255814(+) | protein_length=310 | sequence_SO=chromosome | SO=protein_coding…	TGGT1_271970-t26_1-p1	0	3509.63576	28	1.098	1.018	0.935	0.96	1.054	0.977	0.898	0.931	1.025	1.085	0.13	0.03	-0.1	-0.06	0.08	-0.03	-0.16	-0.1	0.04	0.12	0.252661666	0.799976948	0.456464055	0.671037699	0.357448615	0.883132316	0.079110987	0.523381703	0.903241265	0.510386959
FALSE	High	MSPYYPAEETGASAPLTAAGSMVMGGMK	[R].MSPYYPAEETGASAPLTAAGSMVMGGMK.[S]	2xOxidation [M24; M27]; 1xTMTpro [K28]; 1xTMTpro [N-Term]; 1xPhospho [S21(100)]	2xOxidation [M24; M27]; 1xTMTpro [K28]; 1xTMTpro [N-Term]; 1xPhospho [S2(0); Y4(0); Y5(0); T10(0); S13(0); T17(0); S21(100)]	8.00343E-14	6.11917E-05	1	1	1	TGGT1_271970-t26_1-p1	TGGT1_271970-t26_1-p1 [276-303]	TGGT1_271970-t26_1-p1 1xPhospho [S277(0); Y279(0); Y280(0); T285(0); S288(0); T292(0); S296(100)]	TGGT1_271970-t26_1-p1 1xPhospho [S296(100)]	transcript=TGGT1_271970-t26_1 | gene=TGGT1_271970 | organism=Toxoplasma_gondii_GT1 | gene_product=Glideosome-associated protein with multiple-membrane spans GAPM3 [Source:UniProtKB/TrEMBL;Acc:A0A125YP90] | transcript_product=glideosome-associated protein with multiple-membrane spans GAPM3 | location=TGGT1_chrVIII:4254025-4255814(+) | protein_length=310 | sequence_SO=chromosome | SO=protein_coding…	TGGT1_271970-t26_1-p1	0	3525.63067	28	1.167	1.135	1.099	1.125	1.312	1.277	1.236	1.195	1.383	1.384	0.22	0.18	0.14	0.17	0.39	0.35	0.31	0.26	0.47	0.47	0.042112328	0.049739391	0.808761478	0.571086911	0.297399225	0.364080313	0.405584642	0.378114829	0.244638146	0.216280492
FALSE	High	NLSVVTPPELVTDDPGDMPDCKISPR	[K].NLSVVTPPELVTDDPGDMPDCKISPR.[C]	1xOxidation [M18]; 1xMethylthio [C21]; 1xTMTpro [K22]; 1xTMTpro [N-Term]; 1xPhospho [S24(100)]	1xOxidation [M18]; 1xMethylthio [C21]; 1xTMTpro [K22]; 1xTMTpro [N-Term]; 1xPhospho [S3(0); T6(0); T12(0); S24(100)]	1.06273E-14	6.11917E-05	1	1	1	TGGT1_293180-t26_1-p1	TGGT1_293180-t26_1-p1 [95-120]	TGGT1_293180-t26_1-p1 1xMethylthio [C115]; 1xPhospho [S97(0); T100(0); T106(0); S118(100)]	TGGT1_293180-t26_1-p1 1xMethylthio [C115]; 1xPhospho [S118(100)]	transcript=TGGT1_293180-t26_1 | gene=TGGT1_293180 | organism=Toxoplasma_gondii_GT1 | gene_product=ELFV_dehydrog domain-containing protein [Source:UniProtKB/TrEMBL;Acc:S7VXB8] | transcript_product=NADP-specific glutamate dehydrogenase | location=TGGT1_chrIa:124576-129868(-) | protein_length=578 | sequence_SO=chromosome | SO=protein_coding_gene | is_pseudo=false	TGGT1_293180-t26_1-p1	1	3545.72227	26	1.11	0.981	0.988	0.979	1.088	0.961	0.968	1.049	1.047	0.894	0.15	-0.03	-0.02	-0.03	0.12	-0.06	-0.05	0.07	0.07	-0.16	0.856787028	0.921385876	0.967904608	0.942627288	0.774880867	0.69234092	0.121377377	0.809566783	0.159147666	0.119226306
FALSE	High	NLSVVTPPELVTDDPGDMPDCKISPR	[K].NLSVVTPPELVTDDPGDMPDCKISPR.[C]	1xMethylthio [C21]; 1xTMTpro [K22]; 1xTMTpro [N-Term]; 2xPhospho [T6(100); S24(100)]	1xMethylthio [C21]; 1xTMTpro [K22]; 1xTMTpro [N-Term]; 2xPhospho [S3(0); T6(100); T12(0); S24(100)]	0.000113543	6.11917E-05	1	1	1	TGGT1_293180-t26_1-p1	TGGT1_293180-t26_1-p1 [95-120]	TGGT1_293180-t26_1-p1 1xMethylthio [C115]; 2xPhospho [S97(0); T100(100); T106(0); S118(100)]	TGGT1_293180-t26_1-p1 1xMethylthio [C115]; 2xPhospho [T100(100); S118(100)]	transcript=TGGT1_293180-t26_1 | gene=TGGT1_293180 | organism=Toxoplasma_gondii_GT1 | gene_product=ELFV_dehydrog domain-containing protein [Source:UniProtKB/TrEMBL;Acc:S7VXB8] | transcript_product=NADP-specific glutamate dehydrogenase | location=TGGT1_chrIa:124576-129868(-) | protein_length=578 | sequence_SO=chromosome | SO=protein_coding_gene | is_pseudo=false	TGGT1_293180-t26_1-p1	1	3609.69368	26	1.256	0.879	1.144	0.826	1.038	0.726	0.946	0.917	0.881	0.884	0.33	-0.19	0.19	-0.28	0.05	-0.46	-0.08	-0.12	-0.18	-0.18	0.674437887	0.790528951	0.819021798	0.706186016	0.354140693	0.009743769	0.607135421	0.170181898	0.034213882	0.453892674
FALSE	High	NLTPTLTDAEHEEFEGSTLSR	[K].NLTPTLTDAEHEEFEGSTLSR.[S]	1xTMTpro [N-Term]; 1xPhospho [T3(100)]	1xTMTpro [N-Term]; 1xPhospho [T3(100); T5(0); T7(0); S17(0); T18(0); S20(0)]	3.31896E-14	6.11917E-05	1	1	3	TGGT1_313590A-t26_1-p1	TGGT1_313590A-t26_1-p1 [973-993]	TGGT1_313590A-t26_1-p1 1xPhospho [T975(100); T977(0); T979(0); S989(0); T990(0); S992(0)]	TGGT1_313590A-t26_1-p1 1xPhospho [T975(100)]	transcript=TGGT1_313590A-t26_1 | gene=TGGT1_313590A | organism=Toxoplasma_gondii_GT1 | gene_product=FPL domain-containing protein [Source:UniProtKB/TrEMBL;Acc:S7W9E0] | transcript_product=hypothetical protein | location=TGGT1_chrXI:3460261-3471307(-) | protein_length=1716 | sequence_SO=chromosome | SO=protein_coding_gene | is_pseudo=false	TGGT1_313590A-t26_1-p1	0	2731.2783	21	9.693	10.173	9.81	0.096	0.815	0.89	0.905	0.965	0.67	0.706	3.28	3.35	3.29	-3.38	-0.29	-0.17	-0.14	-0.05	-0.58	-0.5
FALSE	High	NLTPTLTDAEHEEFEGSTLSR	[K].NLTPTLTDAEHEEFEGSTLSR.[S]	1xTMTpro [N-Term]; 2xPhospho [T3(100); T7(99.5)]	1xTMTpro [N-Term]; 2xPhospho [T3(100); T5(0.5); T7(99.5); S17(0); T18(0); S20(0)]	1.62104E-09	6.11917E-05	1	1	3	TGGT1_313590A-t26_1-p1	TGGT1_313590A-t26_1-p1 [973-993]	TGGT1_313590A-t26_1-p1 2xPhospho [T975(100); T977(0.5); T979(99.5); S989(0); T990(0); S992(0)]	TGGT1_313590A-t26_1-p1 2xPhospho [T975(100); T979(99.5)]	transcript=TGGT1_313590A-t26_1 | gene=TGGT1_313590A | organism=Toxoplasma_gondii_GT1 | gene_product=FPL domain-containing protein [Source:UniProtKB/TrEMBL;Acc:S7W9E0] | transcript_product=hypothetical protein | location=TGGT1_chrXI:3460261-3471307(-) | protein_length=1716 | sequence_SO=chromosome | SO=protein_coding_gene | is_pseudo=false	TGGT1_313590A-t26_1-p1	0	2811.24463	21
FALSE	High	NLVESPDATSGEEESGR	[K].NLVESPDATSGEEESGR.[R]	1xTMTpro [N-Term]; 1xPhospho [S5(100)]	1xTMTpro [N-Term]; 1xPhospho [S5(100); T9(0); S10(0); S15(0)]	0.000196778	6.11917E-05	1	1	1	TGGT1_215300-t26_1-p1	TGGT1_215300-t26_1-p1 [433-449]	TGGT1_215300-t26_1-p1 1xPhospho [S437(100); T441(0); S442(0); S447(0)]	TGGT1_215300-t26_1-p1 1xPhospho [S437(100)]	transcript=TGGT1_215300-t26_1 | gene=TGGT1_215300 | organism=Toxoplasma_gondii_GT1 | gene_product=hypothetical protein | transcript_product=hypothetical protein | location=TGGT1_chrX:6777250-6779867(+) | protein_length=593 | sequence_SO=chromosome | SO=protein_coding_gene | is_pseudo=false	TGGT1_215300-t26_1-p1	0	2160.96172	17
FALSE	High	NLVESPDATSGEEESGRR	[K].NLVESPDATSGEEESGRR.[C]	1xTMTpro [N-Term]; 1xPhospho [S5(100)]	1xTMTpro [N-Term]; 1xPhospho [S5(100); T9(0); S10(0); S15(0)]	4.53752E-08	6.11917E-05	1	1	4	TGGT1_215300-t26_1-p1	TGGT1_215300-t26_1-p1 [433-450]	TGGT1_215300-t26_1-p1 1xPhospho [S437(100); T441(0); S442(0); S447(0)]	TGGT1_215300-t26_1-p1 1xPhospho [S437(100)]	transcript=TGGT1_215300-t26_1 | gene=TGGT1_215300 | organism=Toxoplasma_gondii_GT1 | gene_product=hypothetical protein | transcript_product=hypothetical protein | location=TGGT1_chrX:6777250-6779867(+) | protein_length=593 | sequence_SO=chromosome | SO=protein_coding_gene | is_pseudo=false	TGGT1_215300-t26_1-p1	1	2317.06283	18	0.741	0.715	0.7	1.328	0.984	0.949	0.93	1.251	0.995	0.963	-0.43	-0.48	-0.51	0.41	-0.02	-0.08	-0.11	0.32	-0.01	-0.05	0.425627581	0.605011826	0.570388416	0.697248698	0.966729992	0.63034889	0.612593946	0.57432813	0.933526018	0.114385839
FALSE	High	NLVESPDATSGEEESGRR	[K].NLVESPDATSGEEESGRR.[C]	1xTMTpro [N-Term]; 2xPhospho [S5(100); S10(99.6)]	1xTMTpro [N-Term]; 2xPhospho [S5(100); T9(0.5); S10(99.6); S15(0)]	2.62546E-07	6.11917E-05	1	1	4	TGGT1_215300-t26_1-p1	TGGT1_215300-t26_1-p1 [433-450]	TGGT1_215300-t26_1-p1 2xPhospho [S437(100); T441(0.5); S442(99.6); S447(0)]	TGGT1_215300-t26_1-p1 2xPhospho [S437(100); S442(99.6)]	transcript=TGGT1_215300-t26_1 | gene=TGGT1_215300 | organism=Toxoplasma_gondii_GT1 | gene_product=hypothetical protein | transcript_product=hypothetical protein | location=TGGT1_chrX:6777250-6779867(+) | protein_length=593 | sequence_SO=chromosome | SO=protein_coding_gene | is_pseudo=false	TGGT1_215300-t26_1-p1	1	2397.02916	18	9.068	8.613	8.865	0.106	1.019	0.859	0.818	1.267	0.884	0.885	3.18	3.11	3.15	-3.23	0.03	-0.22	-0.29	0.34	-0.18	-0.18
FALSE	High	NIVFHHVGGSNEEVWGASQVQPTVK	[K].NIVFHHVGGSNEEVWGASQVQPTVK.[K]	1xTMTpro [K25]; 1xTMTpro [N-Term]; 1xPhospho [S10(100)]	1xTMTpro [K25]; 1xTMTpro [N-Term]; 1xPhospho [S10(100); S18(0); T23(0)]	2.22874E-10	6.11917E-05	1	1	2	TGGT1_248360-t26_1-p1	TGGT1_248360-t26_1-p1 [202-226]	TGGT1_248360-t26_1-p1 1xPhospho [S211(100); S219(0); T224(0)]	TGGT1_248360-t26_1-p1 1xPhospho [S211(100)]	transcript=TGGT1_248360-t26_1 | gene=TGGT1_248360 | organism=Toxoplasma_gondii_GT1 | gene_product=hypothetical protein | transcript_product=hypothetical protein | location=TGGT1_chrXII:3757559-3758993(-) | protein_length=247 | sequence_SO=chromosome | SO=protein_coding_gene | is_pseudo=false	TGGT1_248360-t26_1-p1	0	3407.73931	25	1.641	1.385	1.461	0.636	1.043	0.881	0.929	0.927	0.842	0.967	0.71	0.47	0.55	-0.65	0.06	-0.18	-0.11	-0.11	-0.25	-0.05	0.41626123	0.650220502	0.551447386	0.511747485	0.719539415	0.287653934	0.197195188	0.763625949	0.167638769	0.264166303
FALSE	High	NIVHGSDSVESANK	[R].NIVHGSDSVESANK.[E]	1xTMTpro [K14]; 1xTMTpro [N-Term]; 1xPhospho [S8(100)]	1xTMTpro [K14]; 1xTMTpro [N-Term]; 1xPhospho [S6(0); S8(100); S11(0)]	7.10032E-10	6.11917E-05	1	1	5	TGGT1_295350-t26_1-p1	TGGT1_295350-t26_1-p1 [117-130]	TGGT1_295350-t26_1-p1 1xPhospho [S122(0); S124(100); S127(0)]	TGGT1_295350-t26_1-p1 1xPhospho [S124(100)]	transcript=TGGT1_295350-t26_1 | gene=TGGT1_295350 | organism=Toxoplasma_gondii_GT1 | gene_product=Nucleoside diphosphate kinase [Source:UniProtKB/TrEMBL;Acc:A0A125YXT7] | transcript_product=putative nucleoside diphosphate kinase | location=TGGT1_chrIa:1794066-1795458(-) | protein_length=155 | sequence_SO=chromosome | SO=protein_coding_gene | is_pseudo=false	TGGT1_295350-t26_1-p1	0	2145.08328	14	1.155	1.182	0.961	0.919	1.061	1.086	0.883	0.96	0.869	0.913	0.21	0.24	-0.06	-0.12	0.09	0.12	-0.18	-0.06	-0.2	-0.13	0.525569297	0.233590967	0.890906573	0.591027631	0.397326834	0.343614685	0.483067855	0.877911697	0.034584317	0.662748594
FALSE	High	NMITGTSQADVALLVVPAEAGGFEGAFSK	[K].NMITGTSQADVALLVVPAEAGGFEGAFSK.[E]	1xTMTpro [K29]; 1xTMTpro [N-Term]	1xTMTpro [K29]; 1xTMTpro [N-Term]	4.42777E-12	6.11917E-05	1	2	1	TGGT1_286420A-t26_1-p1	TGGT1_286420A-t26_1-p1 [101-129]			transcript=TGGT1_286420A-t26_1 | gene=TGGT1_286420A | organism=Toxoplasma_gondii_GT1 | gene_product=Elongation factor 1-alpha [Source:UniProtKB/TrEMBL;Acc:S7W358] | transcript_product=putative elongation factor 1-alpha (EF-1-ALPHA) | location=TGGT1_chrV:1692242-1694172(-) | protein_length=448 | sequence_SO=chromosome | SO=protein_coding_gene | is_pseudo=false	TGGT1_294800A-t26_1-p1; TGGT1_286420A-t26_1-p1	0	3488.85908	29
FALSE	High	NLSVVTPPELVTDDPGDMPDCKISPR	[K].NLSVVTPPELVTDDPGDMPDCKISPR.[C]	1xMethylthio [C21]; 1xTMTpro [K22]; 1xTMTpro [N-Term]; 1xPhospho [S24(100)]	1xMethylthio [C21]; 1xTMTpro [K22]; 1xTMTpro [N-Term]; 1xPhospho [S3(0); T6(0); T12(0); S24(100)]	6.30512E-16	6.11917E-05	1	1	1	TGGT1_293180-t26_1-p1	TGGT1_293180-t26_1-p1 [95-120]	TGGT1_293180-t26_1-p1 1xMethylthio [C115]; 1xPhospho [S97(0); T100(0); T106(0); S118(100)]	TGGT1_293180-t26_1-p1 1xMethylthio [C115]; 1xPhospho [S118(100)]	transcript=TGGT1_293180-t26_1 | gene=TGGT1_293180 | organism=Toxoplasma_gondii_GT1 | gene_product=ELFV_dehydrog domain-containing protein [Source:UniProtKB/TrEMBL;Acc:S7VXB8] | transcript_product=NADP-specific glutamate dehydrogenase | location=TGGT1_chrIa:124576-129868(-) | protein_length=578 | sequence_SO=chromosome | SO=protein_coding_gene | is_pseudo=false	TGGT1_293180-t26_1-p1	1	3529.72735	26	1.115	0.902	0.757	1.082	1.206	0.976	0.819	1.197	0.972	0.894	0.16	-0.15	-0.4	0.11	0.27	-0.04	-0.29	0.26	-0.04	-0.16	0.664335032	0.480302694	0.226354641	0.662347024	0.663506238	0.933045005	0.554479737	0.419979007	0.845224723	0.363056636
FALSE	High	NMPEAVPDQRGSEDESEK	[R].NMPEAVPDQRGSEDESEK.[K]	1xTMTpro [K18]; 1xTMTpro [N-Term]; 1xPhospho [S12(100)]	1xTMTpro [K18]; 1xTMTpro [N-Term]; 1xPhospho [S12(100); S16(0)]	9.19297E-07	6.11917E-05	1	1	8	TGGT1_202760-t26_1-p1	TGGT1_202760-t26_1-p1 [147-164]	TGGT1_202760-t26_1-p1 1xPhospho [S158(100); S162(0)]	TGGT1_202760-t26_1-p1 1xPhospho [S158(100)]	transcript=TGGT1_202760-t26_1 | gene=TGGT1_202760 | organism=Toxoplasma_gondii_GT1 | gene_product=hypothetical protein | transcript_product=hypothetical protein | location=TGGT1_chrVIIa:2950166-2953731(-) | protein_length=364 | sequence_SO=chromosome | SO=protein_coding_gene | is_pseudo=false	TGGT1_202760-t26_1-p1	1	2706.25736	18	1.397	1.528	1.478	0.664	0.927	1.014	0.981	0.892	1.009	0.921	0.48	0.61	0.56	-0.59	-0.11	0.02	-0.03	-0.17	0.01	-0.12	0.677861457	0.522407884	0.589583319	0.521409378	0.727020854	0.550292429	0.85432478	0.582874185	0.954691231	0.702276259
FALSE	High	NMPEAVPDQRGSEDESEKK	[R].NMPEAVPDQRGSEDESEKK.[S]	2xTMTpro [K18; K19]; 1xTMTpro [N-Term]; 2xPhospho [S12(100); S16(100)]	2xTMTpro [K18; K19]; 1xTMTpro [N-Term]; 2xPhospho [S12(100); S16(100)]	2.85499E-05	6.11917E-05	1	1	3	TGGT1_202760-t26_1-p1	TGGT1_202760-t26_1-p1 [147-165]	TGGT1_202760-t26_1-p1 2xPhospho [S158(100); S162(100)]	TGGT1_202760-t26_1-p1 2xPhospho [S158(100); S162(100)]	transcript=TGGT1_202760-t26_1 | gene=TGGT1_202760 | organism=Toxoplasma_gondii_GT1 | gene_product=hypothetical protein | transcript_product=hypothetical protein | location=TGGT1_chrVIIa:2950166-2953731(-) | protein_length=364 | sequence_SO=chromosome | SO=protein_coding_gene | is_pseudo=false	TGGT1_202760-t26_1-p1	2	3218.5258	19	0.994	0.914	0.961	1.134	1.127	1.036	1.09	1.155	0.981	0.977	-0.01	-0.13	-0.06	0.18	0.17	0.05	0.12	0.21	-0.03	-0.03	0.965537007	0.082603651	0.488483089	0.210355107	0.307728975	0.636652563	0.037201089	0.034734443	0.811513088	0.12844798
FALSE	High	NNAGNSQQQGR	[R].NNAGNSQQQGR.[R]	1xTMTpro [N-Term]	1xTMTpro [N-Term]	2.58658E-07	6.11917E-05	1	1	2	TGGT1_305850-t26_1-p1	TGGT1_305850-t26_1-p1 [34-44]			transcript=TGGT1_305850-t26_1 | gene=TGGT1_305850 | organism=Toxoplasma_gondii_GT1 | gene_product=RNA recognition motif-containing protein [Source:UniProtKB/TrEMBL;Acc:A0A125YMV7] | transcript_product=RNA recognition motif-containing protein | location=TGGT1_chrIX:5399604-5403723(-) | protein_length=372 | sequence_SO=chromosome | SO=protein_coding_gene | is_pseudo=false	TGGT1_305850-t26_1-p1	0	1477.74268	11	0.546	0.572	0.574	2.058	1.124	1.176	1.181	1.199	0.934	1.053	-0.87	-0.81	-0.8	1.04	0.17	0.23	0.24	0.26	-0.1	0.07	0.490888611	0.431451958	0.470653534	0.422001164	0.128782925	0.387768395	0.210948411	0.196727369	0.7897428	0.723695113
FALSE	High	NNDGSSAPTPK	[R].NNDGSSAPTPK.[D]	1xTMTpro [K11]; 1xTMTpro [N-Term]	1xTMTpro [K11]; 1xTMTpro [N-Term]	9.73593E-05	6.11917E-05	1	1	2	TGGT1_271050-t26_1-p1	TGGT1_271050-t26_1-p1 [135-145]			transcript=TGGT1_271050-t26_1 | gene=TGGT1_271050 | organism=Toxoplasma_gondii_GT1 | gene_product=SAG domain-containing protein [Source:UniProtKB/TrEMBL;Acc:A0A125YVU5] | transcript_product=SAG-related sequence SRS34A | location=TGGT1_chrVIII:4754604-4755164(+) | protein_length=186 | sequence_SO=chromosome | SO=protein_coding_gene | is_pseudo=false	TGGT1_271050-t26_1-p1	0	1695.91573	11
FALSE	High	NNLSHDEAHAAER	[R].NNLSHDEAHAAER.[A]	1xTMTpro [N-Term]; 1xPhospho [S4(100)]	1xTMTpro [N-Term]; 1xPhospho [S4(100)]	4.47033E-08	6.11917E-05	1	1	3	TGGT1_212880-t26_1-p1	TGGT1_212880-t26_1-p1 [3654-3666]	TGGT1_212880-t26_1-p1 1xPhospho [S3657(100)]	TGGT1_212880-t26_1-p1 1xPhospho [S3657(100)]	transcript=TGGT1_212880-t26_1 | gene=TGGT1_212880 | organism=Toxoplasma_gondii_GT1 | gene_product=Surface antigen repeat-containing protein [Source:UniProtKB/TrEMBL;Acc:S7UPM6] | transcript_product=surface antigen repeat-containing protein | location=TGGT1_chrV:528602-556929(-) | protein_length=6672 | sequence_SO=chromosome | SO=protein_coding_gene | is_pseudo=false	TGGT1_212880-t26_1-p1	0	1847.83567	13	0.79	0.787	0.781	1.731	1.367	1.363	1.351	1.679	1.44	1.202	-0.34	-0.35	-0.36	0.79	0.45	0.45	0.43	0.75	0.53	0.27	0.667431517	0.56990286	0.06316024	0.551445505	0.411045435	0.536248307	0.731277557	0.240082606	0.078720593	0.668347133
FALSE	High	NNVLDEHGAVTPVVSPAQER	[K].NNVLDEHGAVTPVVSPAQER.[Y]	1xTMTpro [N-Term]; 1xPhospho [T11(100)]	1xTMTpro [N-Term]; 1xPhospho [T11(100); S15(0)]	3.98292E-05	6.11917E-05	1	1	1	TGGT1_225745-t26_1-p1	TGGT1_225745-t26_1-p1 [6424-6443]	TGGT1_225745-t26_1-p1 1xPhospho [T6434(100); S6438(0)]	TGGT1_225745-t26_1-p1 1xPhospho [T6434(100)]	transcript=TGGT1_225745-t26_1 | gene=TGGT1_225745 | organism=Toxoplasma_gondii_GT1 | gene_product=Chorein_N domain-containing protein [Source:UniProtKB/TrEMBL;Acc:S7WCS3] | transcript_product=hypothetical protein | location=TGGT1_chrX:1974279-2012684(+) | protein_length=12207 | sequence_SO=chromosome | SO=protein_coding_gene | is_pseudo=false	TGGT1_225745-t26_1-p1	0	2516.24655	20
FALSE	High	NPAGKPELAGVSAK	[R].NPAGKPELAGVSAK.[S]	2xTMTpro [K5; K14]; 1xTMTpro [N-Term]; 1xPhospho [S12(100)]	2xTMTpro [K5; K14]; 1xTMTpro [N-Term]; 1xPhospho [S12(100)]	7.53314E-06	6.11917E-05	1	1	1	TGGT1_225690-t26_1-p1	TGGT1_225690-t26_1-p1 [272-285]	TGGT1_225690-t26_1-p1 1xPhospho [S283(100)]	TGGT1_225690-t26_1-p1 1xPhospho [S283(100)]	transcript=TGGT1_225690-t26_1 | gene=TGGT1_225690 | organism=Toxoplasma_gondii_GT1 | gene_product=hypothetical protein | transcript_product=hypothetical protein | location=TGGT1_chrX:2025685-2031135(+) | protein_length=1816 | sequence_SO=chromosome | SO=protein_coding_gene | is_pseudo=false	TGGT1_225690-t26_1-p1	0	2331.32536	14	1.266	1.086	0.996	1.242	1.572	1.348	1.237	1.398	1.442	1.208	0.34	0.12	-0.01	0.31	0.65	0.43	0.31	0.48	0.53	0.27	0.072853101	0.432151105	0.988786682	0.586240449	0.384537939	0.40258392	0.198214667	0.172760591	0.065907982	0.009272286
FALSE	High	NPCHNGGLCEEISQEVR	[K].NPCHNGGLCEEISQEVR.[G]	2xMethylthio [C3; C9]; 1xTMTpro [N-Term]; 1xPhospho [S13(100)]	2xMethylthio [C3; C9]; 1xTMTpro [N-Term]; 1xPhospho [S13(100)]	1.6954E-10	6.11917E-05	1	1	1	Q08431	Q08431 [30-46]	Q08431 2xMethylthio [C32; C38]; 1xPhospho [S42(100)]	Q08431 2xMethylthio [C32; C38]; 1xPhospho [S42(100)]	Lactadherin OS=Homo sapiens (Human) OX=9606 GN=MFGE8 PE=1 SV=3	Q08431	0	2360.98162	17	0.646	0.652	0.618	1.38	0.891	0.9	0.853	0.96	0.787	0.933	-0.63	-0.62	-0.69	0.46	-0.17	-0.15	-0.23	-0.06	-0.35	-0.1	0.641221343	0.690534078	0.497922442	0.724567975	0.025794721	0.51818496	0.599230381	0.882337517	0.505793059	0.068479857
FALSE	High	NPENTIFDAK	[R].NPENTIFDAK.[R]	1xTMTpro [K10]; 1xTMTpro [N-Term]	1xTMTpro [K10]; 1xTMTpro [N-Term]	1.61251E-06	6.11917E-05	1	1	1	TGGT1_273760-t26_1-p1	TGGT1_273760-t26_1-p1 [62-71]			transcript=TGGT1_273760-t26_1 | gene=TGGT1_273760 | organism=Toxoplasma_gondii_GT1 | gene_product=Heat shock protein HSP70 [Source:UniProtKB/TrEMBL;Acc:A0A125YP12] | transcript_product=heat shock protein HSP70 | location=TGGT1_chrVIII:3285695-3287698(-) | protein_length=667 | sequence_SO=chromosome | SO=protein_coding_gene | is_pseudo=false	TGGT1_273760-t26_1-p1	0	1756.97252	10
FALSE	High	NPFSPHFER	[K].NPFSPHFER.[E]	1xTMTpro [N-Term]; 1xPhospho [S4(100)]	1xTMTpro [N-Term]; 1xPhospho [S4(100)]	0.000146202	6.11917E-05	1	1	3	TGGT1_205130-t26_1-p1	TGGT1_205130-t26_1-p1 [3138-3146]	TGGT1_205130-t26_1-p1 1xPhospho [S3141(100)]	TGGT1_205130-t26_1-p1 1xPhospho [S3141(100)]	transcript=TGGT1_205130-t26_1 | gene=TGGT1_205130 | organism=Toxoplasma_gondii_GT1 | gene_product=VOC domain-containing protein [Source:UniProtKB/TrEMBL;Acc:S7UUX9] | transcript_product=hypothetical protein | location=TGGT1_chrVIIa:1506588-1532655(+) | protein_length=4815 | sequence_SO=chromosome | SO=protein_coding_gene | is_pseudo=false	TGGT1_205130-t26_1-p1	0	1514.71125	9	0.563	0.606	0.489	1.971	1.109	1.194	0.964	1.253	1.034	0.947	-0.83	-0.72	-1.03	0.98	0.15	0.26	-0.05	0.33	0.05	-0.08	0.426313348	0.450846839	0.395581126	0.350775003	0.223453076	0.044396153	0.764730091	0.406380636	0.227705588	0.353378828
FALSE	High	NPGGVSPSGNFSAGGR	[R].NPGGVSPSGNFSAGGR.[Q]	1xTMTpro [N-Term]; 1xPhospho [S6(100)]	1xTMTpro [N-Term]; 1xPhospho [S6(100); S8(0); S12(0)]	0.000247029	6.11917E-05	1	1	1	TGGT1_309200-t26_1-p1	TGGT1_309200-t26_1-p1 [331-346]	TGGT1_309200-t26_1-p1 1xPhospho [S336(100); S338(0); S342(0)]	TGGT1_309200-t26_1-p1 1xPhospho [S336(100)]	transcript=TGGT1_309200-t26_1 | gene=TGGT1_309200 | organism=Toxoplasma_gondii_GT1 | gene_product=Zinc finger (CCCH type) motif-containing protein [Source:UniProtKB/TrEMBL;Acc:S7USU6] | transcript_product=zinc finger (CCCH type) motif-containing protein | location=TGGT1_chrXI:516747-519899(+) | protein_length=1050 | sequence_SO=chromosome | SO=protein_coding_gene | is_pseudo=false	TGGT1_309200-t26_1-p1	0	1844.86116	16
FALSE	High	NMPEAVPDQRGSEDESEKK	[R].NMPEAVPDQRGSEDESEKK.[S]	1xOxidation [M2]; 2xTMTpro [K18; K19]; 1xTMTpro [N-Term]; 1xPhospho [S12(99.5)]	1xOxidation [M2]; 2xTMTpro [K18; K19]; 1xTMTpro [N-Term]; 1xPhospho [S12(99.5); S16(0.5)]	1.6531E-06	6.11917E-05	1	1	2	TGGT1_202760-t26_1-p1	TGGT1_202760-t26_1-p1 [147-165]	TGGT1_202760-t26_1-p1 1xPhospho [S158(99.5); S162(0.5)]	TGGT1_202760-t26_1-p1 1xPhospho [S158(99.5)]	transcript=TGGT1_202760-t26_1 | gene=TGGT1_202760 | organism=Toxoplasma_gondii_GT1 | gene_product=hypothetical protein | transcript_product=hypothetical protein | location=TGGT1_chrVIIa:2950166-2953731(-) | protein_length=364 | sequence_SO=chromosome | SO=protein_coding_gene | is_pseudo=false	TGGT1_202760-t26_1-p1	2	3154.55439	19	1.837	1.82	1.763	0.621	1.14	1.13	1.094	1.13	0.951	0.9	0.88	0.86	0.82	-0.69	0.19	0.18	0.13	0.18	-0.07	-0.15	0.400062003	0.402015883	0.201094429	0.25082054	0.686232858	0.700714517	0.092651871	0.695065453	0.54045852	0.822338912
FALSE	High	NISPDFEPPVSPSASIEKPPR	[R].NISPDFEPPVSPSASIEKPPR.[S]	1xTMTpro [K18]; 1xTMTpro [N-Term]; 1xPhospho [S3(100)]	1xTMTpro [K18]; 1xTMTpro [N-Term]; 1xPhospho [S3(100); S11(0); S13(0); S15(0)]	4.1069E-06	6.11917E-05	1	1	1	TGGT1_224928-t26_1-p1	TGGT1_224928-t26_1-p1 [464-484]	TGGT1_224928-t26_1-p1 1xPhospho [S466(100); S474(0); S476(0); S478(0)]	TGGT1_224928-t26_1-p1 1xPhospho [S466(100)]	transcript=TGGT1_224928-t26_1 | gene=TGGT1_224928 | organism=Toxoplasma_gondii_GT1 | gene_product=JmjC domain-containing protein [Source:UniProtKB/TrEMBL;Acc:S7UW62] | transcript_product=histone lysine demethylase JMJD4 | location=TGGT1_chrX:2582720-2588662(-) | protein_length=1661 | sequence_SO=chromosome | SO=protein_coding_gene | is_pseudo=false	TGGT1_224928-t26_1-p1	0	2952.53636	21	1.146	1.226	1.138	0.772	0.884	0.946	0.878	0.895	0.923	0.921	0.2	0.29	0.19	-0.37	-0.18	-0.08	-0.19	-0.16	-0.12	-0.12	0.753376361	0.5291431	0.073571421	0.344450449	0.616037565	0.562038783	0.525297517	0.294569029	0.437275937	0.468627133
FALSE	High	NLSNAAISESDVASIRDDDEDDDR	[R].NLSNAAISESDVASIRDDDEDDDR.[Q]	1xTMTpro [N-Term]; 1xPhospho [S14(100)]	1xTMTpro [N-Term]; 1xPhospho [S3(0); S8(0); S10(0); S14(100)]	3.41787E-09	6.11917E-05	1	1	2	TGGT1_202980-t26_1-p1	TGGT1_202980-t26_1-p1 [1011-1034]	TGGT1_202980-t26_1-p1 1xPhospho [S1013(0); S1018(0); S1020(0); S1024(100)]	TGGT1_202980-t26_1-p1 1xPhospho [S1024(100)]	transcript=TGGT1_202980-t26_1 | gene=TGGT1_202980 | organism=Toxoplasma_gondii_GT1 | gene_product=NUC173 domain-containing protein [Source:UniProtKB/TrEMBL;Acc:S7UUS6] | transcript_product=hypothetical protein | location=TGGT1_chrVIIa:2786681-2799928(-) | protein_length=1915 | sequence_SO=chromosome | SO=protein_coding_gene | is_pseudo=false	TGGT1_202980-t26_1-p1	1	3006.31324	24
FALSE	High	NLSKEDLAPVVGFK	[R].NLSKEDLAPVVGFK.[A]	2xTMTpro [K4; K14]; 1xTMTpro [N-Term]; 1xPhospho [S3(100)]	2xTMTpro [K4; K14]; 1xTMTpro [N-Term]; 1xPhospho [S3(100)]	2.74616E-09	6.11917E-05	1	1	2	TGGT1_206380-t26_1-p1	TGGT1_206380-t26_1-p1 [1804-1817]	TGGT1_206380-t26_1-p1 1xPhospho [S1806(100)]	TGGT1_206380-t26_1-p1 1xPhospho [S1806(100)]	transcript=TGGT1_206380-t26_1 | gene=TGGT1_206380 | organism=Toxoplasma_gondii_GT1 | gene_product=hypothetical protein | transcript_product=hypothetical protein | location=TGGT1_chrVIIa:1008034-1018085(+) | protein_length=2455 | sequence_SO=chromosome | SO=protein_coding_gene | is_pseudo=false	TGGT1_206380-t26_1-p1	1	2509.42474	14	1.263	1.02	0.824	1.245	1.573	1.27	1.026	1.056	1.048	1.107	0.34	0.03	-0.28	0.32	0.65	0.34	0.04	0.08	0.07	0.15	0.157854841	0.948452233	0.326930018	0.147650444	0.152928162	0.429586761	0.90015976	0.924934088	0.166308157	0.830886475
FALSE	High	NHSPDADGTDGASQHESAR	[R].NHSPDADGTDGASQHESAR.[R]	1xTMTpro [N-Term]; 1xPhospho [S3(100)]	1xTMTpro [N-Term]; 1xPhospho [S3(100); T9(0); S13(0); S17(0)]	6.30512E-16	6.11917E-05	1	1	1	TGGT1_259560-t26_1-p1	TGGT1_259560-t26_1-p1 [609-627]	TGGT1_259560-t26_1-p1 1xPhospho [S611(100); T617(0); S621(0); S625(0)]	TGGT1_259560-t26_1-p1 1xPhospho [S611(100)]	transcript=TGGT1_259560-t26_1 | gene=TGGT1_259560 | organism=Toxoplasma_gondii_GT1 | gene_product=Endo/exonuclease/phosphatase domain-containing protein [Source:UniProtKB/TrEMBL;Acc:S7W742] | transcript_product=endonuclease/exonuclease/phosphatase family protein | location=TGGT1_chrVIIb:2742716-2748815(+) | protein_length=1558 | sequence_SO=chromosome | SO=protein_coding_gene | is_pseudo=false	TGGT1_259560-t26_1-p1	0	2335.98598	19
FALSE	High	NHSPDADGTDGASQHESAR	[R].NHSPDADGTDGASQHESAR.[R]	1xTMTpro [N-Term]; 2xPhospho [S3(100); S13(100)]	1xTMTpro [N-Term]; 2xPhospho [S3(100); T9(0); S13(100); S17(0)]	2.13057E-07	6.11917E-05	1	1	1	TGGT1_259560-t26_1-p1	TGGT1_259560-t26_1-p1 [609-627]	TGGT1_259560-t26_1-p1 2xPhospho [S611(100); T617(0); S621(100); S625(0)]	TGGT1_259560-t26_1-p1 2xPhospho [S611(100); S621(100)]	transcript=TGGT1_259560-t26_1 | gene=TGGT1_259560 | organism=Toxoplasma_gondii_GT1 | gene_product=Endo/exonuclease/phosphatase domain-containing protein [Source:UniProtKB/TrEMBL;Acc:S7W742] | transcript_product=endonuclease/exonuclease/phosphatase family protein | location=TGGT1_chrVIIb:2742716-2748815(+) | protein_length=1558 | sequence_SO=chromosome | SO=protein_coding_gene | is_pseudo=false	TGGT1_259560-t26_1-p1	0	2415.95231	19
FALSE	High	NHSPHQDDCVAR	[K].NHSPHQDDCVAR.[A]	1xMethylthio [C9]; 1xTMTpro [N-Term]; 1xPhospho [S3(100)]	1xMethylthio [C9]; 1xTMTpro [N-Term]; 1xPhospho [S3(100)]	2.05652E-05	6.11917E-05	1	1	3	TGGT1_212900-t26_1-p1	TGGT1_212900-t26_1-p1 [1138-1149]	TGGT1_212900-t26_1-p1 1xMethylthio [C1146]; 1xPhospho [S1140(100)]	TGGT1_212900-t26_1-p1 1xMethylthio [C1146]; 1xPhospho [S1140(100)]	transcript=TGGT1_212900-t26_1 | gene=TGGT1_212900 | organism=Toxoplasma_gondii_GT1 | gene_product=hypothetical protein | transcript_product=hypothetical protein | location=TGGT1_chrV:560163-563627(-) | protein_length=1154 | sequence_SO=chromosome | SO=protein_coding_gene | is_pseudo=false	TGGT1_212900-t26_1-p1	0	1808.75287	12	1.356	1.17	1.139	1.018	1.381	1.192	1.16	1.394	1.057	0.976	0.44	0.23	0.19	0.03	0.47	0.25	0.21	0.48	0.08	-0.03	0.220075098	0.236688418	0.752668619	0.381888008	0.230278535	0.253329445	0.731360561	0.135678043	0.784618601	0.880101022
FALSE	High	NHSVNEEEQEEQGEGSEDEWEQVGPR	[K].NHSVNEEEQEEQGEGSEDEWEQVGPR.[N]	1xTMTpro [N-Term]; 1xPhospho [S16(100)]	1xTMTpro [N-Term]; 1xPhospho [S3(0); S16(100)]	1.76405E-09	6.11917E-05	1	1	1	Q14694	Q14694 [561-586]	Q14694 1xPhospho [S563(0); S576(100)]	Q14694 1xPhospho [S576(100)]	Ubiquitin carboxyl-terminal hydrolase 10 OS=Homo sapiens (Human) OX=9606 GN=USP10 PE=1 SV=2	Q14694	0	3411.42056	26
FALSE	High	NKKSPEIHR	[K].NKKSPEIHR.[R]	2xTMTpro [K2; K3]; 1xTMTpro [N-Term]; 1xPhospho [S4(100)]	2xTMTpro [K2; K3]; 1xTMTpro [N-Term]; 1xPhospho [S4(100)]	4.33394E-05	6.11917E-05	1	1	1	Q9Y2W1	Q9Y2W1 [669-677]	Q9Y2W1 1xPhospho [S672(100)]	Q9Y2W1 1xPhospho [S672(100)]	Thyroid hormone receptor-associated protein 3 OS=Homo sapiens (Human) OX=9606 GN=THRAP3 PE=1 SV=2	Q9Y2W1	2	2101.20994	9
FALSE	High	NKPGPNIESGNEDDDASFK	[K].NKPGPNIESGNEDDDASFK.[I]	2xTMTpro [K2; K19]; 1xTMTpro [N-Term]; 1xPhospho [S9(100)]	2xTMTpro [K2; K19]; 1xTMTpro [N-Term]; 1xPhospho [S9(100); S17(0)]	6.29847E-06	6.11917E-05	1	1	3	O60841	O60841 [206-224]	O60841 1xPhospho [S214(100); S222(0)]	O60841 1xPhospho [S214(100)]	Eukaryotic translation initiation factor 5B OS=Homo sapiens (Human) OX=9606 GN=EIF5B PE=1 SV=4	O60841	0	3026.49244	19	0.905	0.816	1.147	1.335	1.208	1.089	1.53	1.031	1.214	1.441	-0.14	-0.29	0.2	0.42	0.27	0.12	0.61	0.04	0.28	0.53	0.777643762	0.584208423	0.825590608	0.609477855	0.399406001	0.660164642	0.113492328	0.87709935	0.143416289	0.083715762
FALSE	High	NKSEDESALEEDGDDGDR	[K].NKSEDESALEEDGDDGDR.[R]	1xTMTpro [K2]; 1xTMTpro [N-Term]; 1xPhospho [S3(99.5)]	1xTMTpro [K2]; 1xTMTpro [N-Term]; 1xPhospho [S3(99.5); S7(0.5)]	0.000156703	6.11917E-05	1	1	4	TGGT1_271000-t26_1-p1	TGGT1_271000-t26_1-p1 [1249-1266]	TGGT1_271000-t26_1-p1 1xPhospho [S1251(99.5); S1255(0.5)]	TGGT1_271000-t26_1-p1 1xPhospho [S1251(99.5)]	transcript=TGGT1_271000-t26_1 | gene=TGGT1_271000 | organism=Toxoplasma_gondii_GT1 | gene_product=hypothetical protein | transcript_product=hypothetical protein | location=TGGT1_chrVIII:4792680-4805028(+) | protein_length=1430 | sequence_SO=chromosome | SO=protein_coding_gene | is_pseudo=false	TGGT1_271000-t26_1-p1	1	2669.17071	18	1.353	0.738	1.32	0.802	1.084	0.592	1.058	0.977	0.998	0.91	0.44	-0.44	0.4	-0.32	0.12	-0.76	0.08	-0.03	0	-0.14	0.571903913	0.362258657	0.132511162	0.428318517	0.758693886	0.391294111	0.849274183	0.441877408	0.989352485	0.465168845
FALSE	High	NLAEGESVEFR	[R].NLAEGESVEFR.[V]	1xTMTpro [N-Term]; 1xPhospho [S7(100)]	1xTMTpro [N-Term]; 1xPhospho [S7(100)]	2.49646E-05	6.11917E-05	1	1	4	TGGT1_320600-t26_1-p1	TGGT1_320600-t26_1-p1 [126-136]	TGGT1_320600-t26_1-p1 1xPhospho [S132(100)]	TGGT1_320600-t26_1-p1 1xPhospho [S132(100)]	transcript=TGGT1_320600-t26_1 | gene=TGGT1_320600 | organism=Toxoplasma_gondii_GT1 | gene_product=CSD_1 domain-containing protein [Source:UniProtKB/TrEMBL;Acc:S7VSL4] | transcript_product=cold-shock DNA-binding domain-containing protein | location=TGGT1_chrIV:154209-155894(+) | protein_length=209 | sequence_SO=chromosome | SO=protein_coding_gene | is_pseudo=false	TGGT1_320600-t26_1-p1	0	1634.77463	11
FALSE	High	NLAELLEAAGSERDEMEER	[R].NLAELLEAAGSERDEMEER.[K]	1xTMTpro [N-Term]; 1xPhospho [S11(100)]	1xTMTpro [N-Term]; 1xPhospho [S11(100)]	1.40347E-10	6.11917E-05	1	1	2	TGGT1_299130-t26_1-p1	TGGT1_299130-t26_1-p1 [1658-1676]	TGGT1_299130-t26_1-p1 1xPhospho [S1668(100)]	TGGT1_299130-t26_1-p1 1xPhospho [S1668(100)]	transcript=TGGT1_299130-t26_1 | gene=TGGT1_299130 | organism=Toxoplasma_gondii_GT1 | gene_product=hypothetical protein | transcript_product=hypothetical protein | location=TGGT1_chrIII:2138776-2151293(-) | protein_length=3218 | sequence_SO=chromosome | SO=protein_coding_gene | is_pseudo=false	TGGT1_299130-t26_1-p1	1	2546.17648	19
FALSE	High	NLAGSEDEEDEEDGR	[R].NLAGSEDEEDEEDGR.[K]	1xTMTpro [N-Term]	1xTMTpro [N-Term]	6.75586E-10	6.11917E-05	1	1	3	TGGT1_313410-t26_1-p1	TGGT1_313410-t26_1-p1 [765-779]			transcript=TGGT1_313410-t26_1 | gene=TGGT1_313410 | organism=Toxoplasma_gondii_GT1 | gene_product=Proteasome 26S regulatory subunit [Source:UniProtKB/TrEMBL;Acc:S7W860] | transcript_product=proteasome 26S regulatory subunit | location=TGGT1_chrXI:3312986-3323185(+) | protein_length=1091 | sequence_SO=chromosome | SO=protein_coding_gene | is_pseudo=false	TGGT1_313410-t26_1-p1	0	1968.85895	15	1.356	1.323	1.265	0.795	1.078	1.052	1.006	1.13	0.941	0.819	0.44	0.4	0.34	-0.33	0.11	0.07	0.01	0.18	-0.09	-0.29	0.443528291	0.236140035	0.654283076	0.426391883	0.491537544	0.613502617	0.982509797	0.569880312	0.83220582	0.44234506
FALSE	High	NLAGSEDEEDEEDGRK	[R].NLAGSEDEEDEEDGRK.[L]	1xTMTpro [K16]; 1xTMTpro [N-Term]; 1xPhospho [S5(100)]	1xTMTpro [K16]; 1xTMTpro [N-Term]; 1xPhospho [S5(100)]	8.32904E-15	6.11917E-05	1	1	10	TGGT1_313410-t26_1-p1	TGGT1_313410-t26_1-p1 [765-780]	TGGT1_313410-t26_1-p1 1xPhospho [S769(100)]	TGGT1_313410-t26_1-p1 1xPhospho [S769(100)]	transcript=TGGT1_313410-t26_1 | gene=TGGT1_313410 | organism=Toxoplasma_gondii_GT1 | gene_product=Proteasome 26S regulatory subunit [Source:UniProtKB/TrEMBL;Acc:S7W860] | transcript_product=proteasome 26S regulatory subunit | location=TGGT1_chrXI:3312986-3323185(+) | protein_length=1091 | sequence_SO=chromosome | SO=protein_coding_gene | is_pseudo=false	TGGT1_313410-t26_1-p1	1	2481.12739	16	0.883	0.863	0.874	1.042	0.921	0.9	0.911	0.946	0.972	0.961	-0.18	-0.21	-0.19	0.06	-0.12	-0.15	-0.13	-0.08	-0.04	-0.06	0.406363144	0.525707907	0.415966718	0.81183809	0.307619467	0.142162094	0.213238	0.459064792	0.47964647	0.566046299
FALSE	High	NLEEADEESDRETPPALPK	[R].NLEEADEESDRETPPALPK.[T]	1xTMTpro [K19]; 1xTMTpro [N-Term]; 1xPhospho [S9(100)]	1xTMTpro [K19]; 1xTMTpro [N-Term]; 1xPhospho [S9(100); T13(0)]	1.75579E-12	6.11917E-05	1	1	7	TGGT1_272030B-t26_1-p1	TGGT1_272030B-t26_1-p1 [275-293]	TGGT1_272030B-t26_1-p1 1xPhospho [S283(100); T287(0)]	TGGT1_272030B-t26_1-p1 1xPhospho [S283(100)]	transcript=TGGT1_272030B-t26_1 | gene=TGGT1_272030B | organism=Toxoplasma_gondii_GT1 | gene_product=Kelch repeat-containing protein [Source:UniProtKB/TrEMBL;Acc:S7V3S1] | transcript_product=kelch repeat-containing protein | location=TGGT1_chrVIII:4200814-4202673(-) | protein_length=385 | sequence_SO=chromosome | SO=protein_coding_gene | is_pseudo=false	TGGT1_272030B-t26_1-p1	1	2828.38467	19	0.994	0.998	0.989	1.076	1.07	1.074	1.064	1.054	1.078	1.091	-0.01	0	-0.02	0.11	0.1	0.1	0.09	0.08	0.11	0.13	0.963155688	0.974668541	0.944027655	0.689908959	0.324074125	0.556502918	0.156624544	0.509363302	0.592064205	0.532350033
FALSE	High	NLEPDDISDPENEAAAPACAETGASR	[R].NLEPDDISDPENEAAAPACAETGASR.[A]	1xMethylthio [C19]; 1xTMTpro [N-Term]; 1xPhospho [S8(100)]	1xMethylthio [C19]; 1xTMTpro [N-Term]; 1xPhospho [S8(100); T22(0); S25(0)]	2.0081E-12	6.11917E-05	1	1	2	TGGT1_281900-t26_1-p1	TGGT1_281900-t26_1-p1 [224-249]	TGGT1_281900-t26_1-p1 1xMethylthio [C242]; 1xPhospho [S231(100); T245(0); S248(0)]	TGGT1_281900-t26_1-p1 1xMethylthio [C242]; 1xPhospho [S231(100)]	transcript=TGGT1_281900-t26_1 | gene=TGGT1_281900 | organism=Toxoplasma_gondii_GT1 | gene_product=SET domain containing lysine methyltransferase KMTox [Source:UniProtKB/TrEMBL;Acc:S7UVD5] | transcript_product=SET domain containing lysine methyltransferase KMTox | location=TGGT1_chrVIIa:4163235-4167746(-) | protein_length=880 | sequence_SO=chromosome | SO=protein_coding_gene | is_pseudo=false	TGGT1_281900-t26_1-p1	0	3073.30869	26	0.812	0.866	0.863	1.158	0.94	1.003	1	1.166	0.895	0.913	-0.3	-0.21	-0.21	0.21	-0.09	0	0	0.22	-0.16	-0.13	0.581203158	0.819005852	0.785806398	0.862971428	0.901547771	0.990668521	0.999106825	0.661952469	0.821646208	0.843960735
FALSE	High	NIGKYSVDVGPVNVDR	[R].NIGKYSVDVGPVNVDR.[T]	1xTMTpro [K4]; 1xTMTpro [N-Term]; 1xPhospho [S6(100)]	1xTMTpro [K4]; 1xTMTpro [N-Term]; 1xPhospho [Y5(0); S6(100)]	6.58932E-09	6.11917E-05	1	1	2	TGGT1_214575-t26_1-p1	TGGT1_214575-t26_1-p1 [18-33]	TGGT1_214575-t26_1-p1 1xPhospho [Y22(0); S23(100)]	TGGT1_214575-t26_1-p1 1xPhospho [S23(100)]	transcript=TGGT1_214575-t26_1 | gene=TGGT1_214575 | organism=Toxoplasma_gondii_GT1 | gene_product=hypothetical protein | transcript_product=hypothetical protein | location=TGGT1_chrX:6262414-6262784(+) | protein_length=92 | sequence_SO=chromosome | SO=protein_coding_gene | is_pseudo=false	TGGT1_214575-t26_1-p1	1	2420.28305	16	1.108	0.994	0.948	1.103	1.221	1.096	1.046	1.202	1.057	1.161	0.15	-0.01	-0.08	0.14	0.29	0.13	0.06	0.27	0.08	0.22	0.519682516	0.97628854	0.816162771	0.094207182	0.280111811	0.642625901	0.831803918	0.23266697	0.522051725	0.105871124
FALSE	High	NLHEEAQEEDIHENFESFGQIK	[R].NLHEEAQEEDIHENFESFGQIK.[N]	1xTMTpro [K22]; 1xTMTpro [N-Term]	1xTMTpro [K22]; 1xTMTpro [N-Term]	2.39034E-14	6.11917E-05	1	1	3	TGGT1_233230-t26_1-p1	TGGT1_233230-t26_1-p1 [81-102]			transcript=TGGT1_233230-t26_1 | gene=TGGT1_233230 | organism=Toxoplasma_gondii_GT1 | gene_product=RRM domain-containing protein [Source:UniProtKB/TrEMBL;Acc:S7V3Q8] | transcript_product=RNA-binding protein 8A family protein | location=TGGT1_chrVIII:2518761-2521941(+) | protein_length=162 | sequence_SO=chromosome | SO=protein_coding_gene | is_pseudo=false	TGGT1_233230-t26_1-p1	0	3251.61006	22	1.181	1.285	1.283	0.807	0.953	1.038	1.036	1.1	1.047	1.005	0.24	0.36	0.36	-0.31	-0.07	0.05	0.05	0.14	0.07	0.01	0.599603609	0.352262716	0.09082652	0.345223905	0.71643636	0.391285151	0.771189298	0.680225507	0.332923374	0.958030011
FALSE	High	NLHSPIGR	[R].NLHSPIGR.[K]	1xTMTpro [N-Term]; 1xPhospho [S4(100)]	1xTMTpro [N-Term]; 1xPhospho [S4(100)]	4.26983E-05	6.11917E-05	1	1	4	TGGT1_310400-t26_1-p1	TGGT1_310400-t26_1-p1 [92-99]	TGGT1_310400-t26_1-p1 1xPhospho [S95(100)]	TGGT1_310400-t26_1-p1 1xPhospho [S95(100)]	transcript=TGGT1_310400-t26_1 | gene=TGGT1_310400 | organism=Toxoplasma_gondii_GT1 | gene_product=Glycosyl transferase family 8 protein [Source:UniProtKB/TrEMBL;Acc:S7W1B4] | transcript_product=glycosyl transferase family 8 protein | location=TGGT1_chrXI:1282502-1283539(+) | protein_length=345 | sequence_SO=chromosome | SO=protein_coding_gene | is_pseudo=false	TGGT1_310400-t26_1-p1	0	1277.66865	8	0.594	0.606	0.748	1.493	0.887	0.905	1.117	0.75	0.679	0.764	-0.75	-0.72	-0.42	0.58	-0.17	-0.14	0.16	-0.42	-0.56	-0.39	0.308215938	0.360822345	0.569462734	0.253067145	0.45993935	0.626269134	0.669918814	0.498540978	0.372183404	0.366999201
FALSE	High	NLKEETGDEISR	[R].NLKEETGDEISR.[G]	1xTMTpro [K3]; 1xTMTpro [N-Term]; 1xPhospho [T6(100)]	1xTMTpro [K3]; 1xTMTpro [N-Term]; 1xPhospho [T6(100); S11(0)]	8.43102E-05	6.11917E-05	1	1	1	TGGT1_313270-t26_1-p1	TGGT1_313270-t26_1-p1 [114-125]	TGGT1_313270-t26_1-p1 1xPhospho [T119(100); S124(0)]	TGGT1_313270-t26_1-p1 1xPhospho [T119(100)]	transcript=TGGT1_313270-t26_1 | gene=TGGT1_313270 | organism=Toxoplasma_gondii_GT1 | gene_product=hypothetical protein | transcript_product=hypothetical protein | location=TGGT1_chrXI:3183953-3196338(+) | protein_length=2799 | sequence_SO=chromosome | SO=protein_coding_gene | is_pseudo=false	TGGT1_313270-t26_1-p1	1	2079.06149	12	0.955	0.79	0.956	1.097	1.047	0.866	1.048	1.016	1.05	0.991	-0.07	-0.34	-0.07	0.13	0.07	-0.21	0.07	0.02	0.07	-0.01	0.218859715	0.100013789	0.068657319	0.551852596	0.775993706	0.503999865	0.72945328	0.294598271	0.723235281	0.973779297
FALSE	High	NLLSGAATPSGVR	[R].NLLSGAATPSGVR.[T]	1xTMTpro [N-Term]; 1xPhospho [T8(100)]	1xTMTpro [N-Term]; 1xPhospho [S4(0); T8(100); S10(0)]	5.08785E-09	6.11917E-05	1	1	2	TGGT1_314740-t26_1-p1	TGGT1_314740-t26_1-p1 [625-637]	TGGT1_314740-t26_1-p1 1xPhospho [S628(0); T632(100); S634(0)]	TGGT1_314740-t26_1-p1 1xPhospho [T632(100)]	transcript=TGGT1_314740-t26_1 | gene=TGGT1_314740 | organism=Toxoplasma_gondii_GT1 | gene_product=PSP domain-containing protein [Source:UniProtKB/TrEMBL;Acc:S7UMG6] | transcript_product=PSP protein | location=TGGT1_chrXI:4206581-4212262(+) | protein_length=758 | sequence_SO=chromosome | SO=protein_coding_gene | is_pseudo=false	TGGT1_314740-t26_1-p1	0	1626.85355	13
FALSE	High	NLLSGAATPSGVRTPFTGGAR	[R].NLLSGAATPSGVRTPFTGGAR.[T]	1xTMTpro [N-Term]; 2xPhospho [T8(100); S/T]	1xTMTpro [N-Term]; 2xPhospho [S4(0); T8(100); S10(50); T14(50); T17(0)]	1.93867E-08	6.11917E-05	1	1	1	TGGT1_314740-t26_1-p1	TGGT1_314740-t26_1-p1 [625-645]	TGGT1_314740-t26_1-p1 2xPhospho [S628(0); T632(100); S634(50); T638(50); T641(0)]	TGGT1_314740-t26_1-p1 2xPhospho [T632(100); S/T]	transcript=TGGT1_314740-t26_1 | gene=TGGT1_314740 | organism=Toxoplasma_gondii_GT1 | gene_product=PSP domain-containing protein [Source:UniProtKB/TrEMBL;Acc:S7UMG6] | transcript_product=PSP protein | location=TGGT1_chrXI:4206581-4212262(+) | protein_length=758 | sequence_SO=chromosome | SO=protein_coding_gene | is_pseudo=false	TGGT1_314740-t26_1-p1	1	2494.21757	21
FALSE	High	NLLSGAATPSGVRTPFTGGAR	[R].NLLSGAATPSGVRTPFTGGAR.[T]	1xTMTpro [N-Term]; 3xPhospho [S4(100); T8(100); S/T]	1xTMTpro [N-Term]; 3xPhospho [S4(100); T8(100); S10(49.8); T14(49.8); T17(0.4)]	0.000282258	6.11917E-05	1	1	1	TGGT1_314740-t26_1-p1	TGGT1_314740-t26_1-p1 [625-645]	TGGT1_314740-t26_1-p1 3xPhospho [S628(100); T632(100); S634(49.8); T638(49.8); T641(0.4)]	TGGT1_314740-t26_1-p1 3xPhospho [S628(100); T632(100); S/T]	transcript=TGGT1_314740-t26_1 | gene=TGGT1_314740 | organism=Toxoplasma_gondii_GT1 | gene_product=PSP domain-containing protein [Source:UniProtKB/TrEMBL;Acc:S7UMG6] | transcript_product=PSP protein | location=TGGT1_chrXI:4206581-4212262(+) | protein_length=758 | sequence_SO=chromosome | SO=protein_coding_gene | is_pseudo=false	TGGT1_314740-t26_1-p1	1	2574.1839	21
FALSE	High	NLQASSSSPEKPEESPASR	[R].NLQASSSSPEKPEESPASR.[A]	1xTMTpro [K11]; 1xTMTpro [N-Term]; 1xPhospho [S15(99.7)]	1xTMTpro [K11]; 1xTMTpro [N-Term]; 1xPhospho [S5(0); S6(0); S7(0); S8(0); S15(99.7); S18(0.3)]	8.23217E-16	6.11917E-05	1	1	7	TGGT1_251630-t26_1-p1	TGGT1_251630-t26_1-p1 [620-638]	TGGT1_251630-t26_1-p1 1xPhospho [S624(0); S625(0); S626(0); S627(0); S634(99.7); S637(0.3)]	TGGT1_251630-t26_1-p1 1xPhospho [S634(99.7)]	transcript=TGGT1_251630-t26_1 | gene=TGGT1_251630 | organism=Toxoplasma_gondii_GT1 | gene_product=Slc30a2 protein [Source:UniProtKB/TrEMBL;Acc:S7V0D3] | transcript_product=slc30a2 protein | location=TGGT1_chrXII:5421720-5427109(+) | protein_length=896 | sequence_SO=chromosome | SO=protein_coding_gene | is_pseudo=false	TGGT1_251630-t26_1-p1	0	2689.33258	19	0.779	0.787	0.826	1.196	0.931	0.941	0.987	0.921	0.924	1.02	-0.36	-0.35	-0.28	0.26	-0.1	-0.09	-0.02	-0.12	-0.11	0.03	0.100130798	0.277451105	0.402733336	0.42018067	0.602389055	0.264229985	0.086038123	0.357047736	0.150236394	0.910415937
FALSE	High	NLSFNATEESIR	[R].NLSFNATEESIR.[S]	1xTMTpro [N-Term]; 1xPhospho [S3(100)]	1xTMTpro [N-Term]; 1xPhospho [S3(100); T7(0); S10(0)]	0.000258258	6.11917E-05	1	1	4	TGGT1_291930-t26_1-p1	TGGT1_291930-t26_1-p1 [564-575]	TGGT1_291930-t26_1-p1 1xPhospho [S566(100); T570(0); S573(0)]	TGGT1_291930-t26_1-p1 1xPhospho [S566(100)]	transcript=TGGT1_291930-t26_1 | gene=TGGT1_291930 | organism=Toxoplasma_gondii_GT1 | gene_product=RNA recognition motif-containing protein [Source:UniProtKB/TrEMBL;Acc:S7W432] | transcript_product=RNA recognition motif-containing protein | location=TGGT1_chrIX:4212023-4217780(+) | protein_length=705 | sequence_SO=chromosome | SO=protein_coding_gene | is_pseudo=false	TGGT1_291930-t26_1-p1	0	1764.84886	12	0.82	0.623	0.578	1.386	1.136	0.864	0.801	1.196	1.082	1.189	-0.29	-0.68	-0.79	0.47	0.18	-0.21	-0.32	0.26	0.11	0.25	0.645355454	0.386168877	0.376416189	0.485695021	0.032352409	0.069102635	0.157733147	0.255295305	0.826482359	0.114249265
FALSE	High	NISFSQSPKDEEDEDEEQATSVGEGER	[R].NISFSQSPKDEEDEDEEQATSVGEGER.[E]	1xTMTpro [K9]; 1xTMTpro [N-Term]; 1xPhospho [S7(99.6)]	1xTMTpro [K9]; 1xTMTpro [N-Term]; 1xPhospho [S3(0); S5(0.4); S7(99.6); T20(0); S21(0)]	5.06077E-06	6.11917E-05	1	1	2	TGGT1_285950-t26_1-p1	TGGT1_285950-t26_1-p1 [174-200]	TGGT1_285950-t26_1-p1 1xPhospho [S176(0); S178(0.4); S180(99.6); T193(0); S194(0)]	TGGT1_285950-t26_1-p1 1xPhospho [S180(99.6)]	transcript=TGGT1_285950-t26_1 | gene=TGGT1_285950 | organism=Toxoplasma_gondii_GT1 | gene_product=hypothetical protein | transcript_product=hypothetical protein | location=TGGT1_chrV:1971631-1977769(+) | protein_length=833 | sequence_SO=chromosome | SO=protein_coding_gene | is_pseudo=false	TGGT1_285950-t26_1-p1	1	3700.66309	27
FALSE	High	NPLAESSEEAK	[R].NPLAESSEEAK.[T]	1xTMTpro [K11]; 1xTMTpro [N-Term]; 1xPhospho [S6(100)]	1xTMTpro [K11]; 1xTMTpro [N-Term]; 1xPhospho [S6(100); S7(0)]	2.09877E-06	6.11917E-05	1	1	1	TGGT1_248810-t26_1-p1	TGGT1_248810-t26_1-p1 [313-323]	TGGT1_248810-t26_1-p1 1xPhospho [S318(100); S319(0)]	TGGT1_248810-t26_1-p1 1xPhospho [S318(100)]	transcript=TGGT1_248810-t26_1 | gene=TGGT1_248810 | organism=Toxoplasma_gondii_GT1 | gene_product=Nuclear factor NF7 [Source:UniProtKB/TrEMBL;Acc:S7V0H2] | transcript_product=nuclear factor NF7 | location=TGGT1_chrXII:4119880-4123828(+) | protein_length=497 | sequence_SO=chromosome | SO=protein_coding_gene | is_pseudo=false	TGGT1_248810-t26_1-p1	0	1862.93925	11	0.985	1.404	0.886	1.255	1.237	1.762	1.112	1.228	1.306	1.626	-0.02	0.49	-0.17	0.33	0.31	0.82	0.15	0.3	0.39	0.7	0.963447812	0.289111531	0.690047642	0.202532854	0.638719441	0.255518545	0.784816962	0.59530899	0.424588503	0.162738544
FALSE	High	NHPCSDQEQHR	[K].NHPCSDQEQHR.[F]	1xMethylthio [C4]; 1xTMTpro [N-Term]; 1xPhospho [S5(100)]	1xMethylthio [C4]; 1xTMTpro [N-Term]; 1xPhospho [S5(100)]	6.25915E-05	6.11917E-05	1	1	4	TGGT1_208360-t26_1-p1	TGGT1_208360-t26_1-p1 [904-914]	TGGT1_208360-t26_1-p1 1xMethylthio [C907]; 1xPhospho [S908(100)]	TGGT1_208360-t26_1-p1 1xMethylthio [C907]; 1xPhospho [S908(100)]	transcript=TGGT1_208360-t26_1 | gene=TGGT1_208360 | organism=Toxoplasma_gondii_GT1 | gene_product=hypothetical protein | transcript_product=hypothetical protein | location=TGGT1_chrIb:646929-649886(+) | protein_length=985 | sequence_SO=chromosome | SO=protein_coding_gene | is_pseudo=false	TGGT1_208360-t26_1-p1	0	1780.72157	11
FALSE	High	NPLLEESPVESVEPR	[R].NPLLEESPVESVEPR.[E]	1xTMTpro [N-Term]; 1xPhospho [S7(100)]	1xTMTpro [N-Term]; 1xPhospho [S7(100); S11(0)]	2.69182E-08	6.11917E-05	1	1	2	TGGT1_202360-t26_1-p1	TGGT1_202360-t26_1-p1 [265-279]	TGGT1_202360-t26_1-p1 1xPhospho [S271(100); S275(0)]	TGGT1_202360-t26_1-p1 1xPhospho [S271(100)]	transcript=TGGT1_202360-t26_1 | gene=TGGT1_202360 | organism=Toxoplasma_gondii_GT1 | gene_product=Putative methylase [Source:UniProtKB/TrEMBL;Acc:S7WAE4] | transcript_product=putative methylase | location=TGGT1_chrVIIa:3293425-3300114(+) | protein_length=483 | sequence_SO=chromosome | SO=protein_coding_gene | is_pseudo=false	TGGT1_202360-t26_1-p1	0	2079.03303	15
FALSE	High	NPLSHPPSSQRSSLSSSVK	[K].NPLSHPPSSQRSSLSSSVK.[V]	1xTMTpro [K19]; 1xTMTpro [N-Term]; 3xPhospho [S]	1xTMTpro [K19]; 1xTMTpro [N-Term]; 3xPhospho [S4(0); S8(75); S9(75); S12(75); S13(75); S15(0); S16(0); S17(0)]	0.00022938	6.11917E-05	1	1	1	TGGT1_273920-t26_1-p1	TGGT1_273920-t26_1-p1 [16-34]	TGGT1_273920-t26_1-p1 3xPhospho [S19(0); S23(75); S24(75); S27(75); S28(75); S30(0); S31(0); S32(0)]	TGGT1_273920-t26_1-p1 3xPhospho [S]	transcript=TGGT1_273920-t26_1 | gene=TGGT1_273920 | organism=Toxoplasma_gondii_GT1 | gene_product=Aldo_ket_red domain-containing protein [Source:UniProtKB/TrEMBL;Acc:S7V3L0] | transcript_product=putative aldose reductase | location=TGGT1_chrVIII:3169259-3173466(+) | protein_length=537 | sequence_SO=chromosome | SO=protein_coding_gene | is_pseudo=false	TGGT1_273920-t26_1-p1	1	2843.33868	19
FALSE	High	NSAPSPHDGER	[R].NSAPSPHDGER.[A]	1xTMTpro [N-Term]; 1xPhospho [S5(100)]	1xTMTpro [N-Term]; 1xPhospho [S2(0); S5(100)]	2.75896E-06	6.11917E-05	1	1	8	TGGT1_258780-t26_1-p1	TGGT1_258780-t26_1-p1 [6-16]	TGGT1_258780-t26_1-p1 1xPhospho [S7(0); S10(100)]	TGGT1_258780-t26_1-p1 1xPhospho [S10(100)]	transcript=TGGT1_258780-t26_1 | gene=TGGT1_258780 | organism=Toxoplasma_gondii_GT1 | gene_product=OTU domain-containing protein [Source:UniProtKB/TrEMBL;Acc:S7UZ34] | transcript_product=OTU family cysteine protease | location=TGGT1_chrVIIb:3153619-3154710(-) | protein_length=363 | sequence_SO=chromosome | SO=protein_coding_gene | is_pseudo=false	TGGT1_258780-t26_1-p1	0	1550.69197	11	0.515	0.536	0.51	1.514	0.78	0.811	0.771	0.828	0.824	0.805	-0.96	-0.9	-0.97	0.6	-0.36	-0.3	-0.37	-0.27	-0.28	-0.31	0.312768379	0.400760366	0.324584444	0.531817111	0.250418694	0.012376598	0.193191896	0.3231701	0.373809818	0.334883382
FALSE	High	NSCVAAGGDSDEDALVTGHR	[R].NSCVAAGGDSDEDALVTGHR.[R]	1xMethylthio [C3]; 1xTMTpro [N-Term]; 1xPhospho [S10(100)]	1xMethylthio [C3]; 1xTMTpro [N-Term]; 1xPhospho [S2(0); S10(100); T17(0)]	7.61155E-09	6.11917E-05	1	1	4	TGGT1_232080-t26_1-p1	TGGT1_232080-t26_1-p1 [981-1000]	TGGT1_232080-t26_1-p1 1xMethylthio [C983]; 1xPhospho [S982(0); S990(100); T997(0)]	TGGT1_232080-t26_1-p1 1xMethylthio [C983]; 1xPhospho [S990(100)]	transcript=TGGT1_232080-t26_1 | gene=TGGT1_232080 | organism=Toxoplasma_gondii_GT1 | gene_product=Chorein_N domain-containing protein [Source:UniProtKB/TrEMBL;Acc:S7WJ08] | transcript_product=hypothetical protein | location=TGGT1_chrVIII:1804634-1839298(-) | protein_length=10329 | sequence_SO=chromosome | SO=protein_coding_gene | is_pseudo=false	TGGT1_232080-t26_1-p1	0	2404.02295	20
FALSE	High	NSDAGDREDPEEEDEYDEDEASGTAR	[R].NSDAGDREDPEEEDEYDEDEASGTAR.[G]	1xTMTpro [N-Term]	1xTMTpro [N-Term]	6.30512E-16	6.11917E-05	1	1	3	TGGT1_247730-t26_1-p1	TGGT1_247730-t26_1-p1 [536-561]			transcript=TGGT1_247730-t26_1 | gene=TGGT1_247730 | organism=Toxoplasma_gondii_GT1 | gene_product=AP2 domain transcription factor AP2XII-5 [Source:UniProtKB/TrEMBL;Acc:S7V143] | transcript_product=AP2 domain transcription factor AP2XII-5 | location=TGGT1_chrXII:3468697-3473688(-) | protein_length=1502 | sequence_SO=chromosome | SO=protein_coding_gene | is_pseudo=false	TGGT1_247730-t26_1-p1	1	3205.31204	26	0.814	0.873	0.846	1.289	1.049	1.126	1.09	0.967	1.189	0.95	-0.3	-0.2	-0.24	0.37	0.07	0.17	0.12	-0.05	0.25	-0.07	0.408769342	0.320298068	0.463447032	0.066663238	0.833481204	0.244912281	0.607814586	0.687781513	0.429248573	0.705030282
FALSE	High	NSDAGDREDPEEEDEYDEDEASGTAR	[R].NSDAGDREDPEEEDEYDEDEASGTAR.[G]	1xTMTpro [N-Term]; 1xPhospho [S2(100)]	1xTMTpro [N-Term]; 1xPhospho [S2(100); Y16(0); S22(0); T24(0)]	3.66396E-08	6.11917E-05	1	1	2	TGGT1_247730-t26_1-p1	TGGT1_247730-t26_1-p1 [536-561]	TGGT1_247730-t26_1-p1 1xPhospho [S537(100); Y551(0); S557(0); T559(0)]	TGGT1_247730-t26_1-p1 1xPhospho [S537(100)]	transcript=TGGT1_247730-t26_1 | gene=TGGT1_247730 | organism=Toxoplasma_gondii_GT1 | gene_product=AP2 domain transcription factor AP2XII-5 [Source:UniProtKB/TrEMBL;Acc:S7V143] | transcript_product=AP2 domain transcription factor AP2XII-5 | location=TGGT1_chrXII:3468697-3473688(-) | protein_length=1502 | sequence_SO=chromosome | SO=protein_coding_gene | is_pseudo=false	TGGT1_247730-t26_1-p1	1	3285.27837	26
FALSE	High	NSDDHQRPSDHFPSR	[R].NSDDHQRPSDHFPSR.[D]	1xTMTpro [N-Term]; 1xPhospho [S2(100)]	1xTMTpro [N-Term]; 1xPhospho [S2(100); S9(0); S14(0)]	8.43102E-05	6.11917E-05	1	1	3	TGGT1_224720-t26_1-p1	TGGT1_224720-t26_1-p1 [244-258]	TGGT1_224720-t26_1-p1 1xPhospho [S245(100); S252(0); S257(0)]	TGGT1_224720-t26_1-p1 1xPhospho [S245(100)]	transcript=TGGT1_224720-t26_1 | gene=TGGT1_224720 | organism=Toxoplasma_gondii_GT1 | gene_product=RRM domain-containing protein [Source:UniProtKB/TrEMBL;Acc:S7WCB9] | transcript_product=SPOC domain-containing protein | location=TGGT1_chrX:2763216-2767432(-) | protein_length=704 | sequence_SO=chromosome | SO=protein_coding_gene | is_pseudo=false	TGGT1_224720-t26_1-p1	0	2178.96372	15
FALSE	High	NSDEQNSDRDGR	[K].NSDEQNSDRDGR.[R]	1xTMTpro [N-Term]; 1xPhospho [S7(100)]	1xTMTpro [N-Term]; 1xPhospho [S2(0); S7(100)]	2.82842E-06	6.11917E-05	1	1	1	TGGT1_276220-t26_1-p1	TGGT1_276220-t26_1-p1 [562-573]	TGGT1_276220-t26_1-p1 1xPhospho [S563(0); S568(100)]	TGGT1_276220-t26_1-p1 1xPhospho [S568(100)]	transcript=TGGT1_276220-t26_1 | gene=TGGT1_276220 | organism=Toxoplasma_gondii_GT1 | gene_product=hypothetical protein | transcript_product=hypothetical protein | location=TGGT1_chrIII:26218-29235(+) | protein_length=1005 | sequence_SO=chromosome | SO=protein_coding_gene | is_pseudo=false	TGGT1_276220-t26_1-p1	1	1776.74691	12	0.586	0.59	0.595	1.545	0.905	0.912	0.919	0.989	0.967	0.913	-0.77	-0.76	-0.75	0.63	-0.14	-0.13	-0.12	-0.02	-0.05	-0.13	0.162621865	0.265870186	0.378557054	0.422929743	0.707612375	0.546415085	0.082003326	0.445558432	0.517877323	0.52929203
FALSE	High	NSDFFDGQAPVDSLRPTNAGVDSK	[R].NSDFFDGQAPVDSLRPTNAGVDSK.[G]	1xTMTpro [K24]; 1xTMTpro [N-Term]	1xTMTpro [K24]; 1xTMTpro [N-Term]	6.30512E-16	6.11917E-05	1	1	1	TGGT1_203310-t26_1-p1	TGGT1_203310-t26_1-p1 [40-63]			transcript=TGGT1_203310-t26_1 | gene=TGGT1_203310 | organism=Toxoplasma_gondii_GT1 | gene_product=Dense granule protein GRA7 [Source:UniProtKB/TrEMBL;Acc:A0A125YVB8] | transcript_product=dense granule protein GRA7 | location=TGGT1_chrVIIa:2502941-2503651(+) | protein_length=236 | sequence_SO=chromosome | SO=protein_coding_gene | is_pseudo=false	TGGT1_203310-t26_1-p1	0	3145.60458	24	0.818	0.775	0.846	1.426	1.166	1.105	1.206	1.135	1.149	1.386	-0.29	-0.37	-0.24	0.51	0.22	0.14	0.27	0.18	0.2	0.47	0.492961216	0.329036409	0.348066602	0.229923555	0.247244887	0.069060339	0.108062102	0.13897376	0.13188328	0.130850782
FALSE	High	NSDGNLSEGDGSPGPGCSLAAR	[K].NSDGNLSEGDGSPGPGCSLAAR.[Y]	1xMethylthio [C17]; 1xTMTpro [N-Term]; 1xPhospho [S7(100)]	1xMethylthio [C17]; 1xTMTpro [N-Term]; 1xPhospho [S2(0); S7(100); S12(0); S18(0)]	7.53765E-11	6.11917E-05	1	1	4	TGGT1_264820-t26_1-p1	TGGT1_264820-t26_1-p1 [109-130]	TGGT1_264820-t26_1-p1 1xMethylthio [C125]; 1xPhospho [S110(0); S115(100); S120(0); S126(0)]	TGGT1_264820-t26_1-p1 1xMethylthio [C125]; 1xPhospho [S115(100)]	transcript=TGGT1_264820-t26_1 | gene=TGGT1_264820 | organism=Toxoplasma_gondii_GT1 | gene_product=WD_REPEATS_REGION domain-containing protein [Source:UniProtKB/TrEMBL;Acc:S7UGS1] | transcript_product=RbAp48 | location=TGGT1_chrIX:1815450-1824951(-) | protein_length=914 | sequence_SO=chromosome | SO=protein_coding_gene | is_pseudo=false	TGGT1_264820-t26_1-p1	0	2491.05498	22
FALSE	High	NSEAGRPGGR	[R].NSEAGRPGGR.[S]	1xTMTpro [N-Term]; 1xPhospho [S2(100)]	1xTMTpro [N-Term]; 1xPhospho [S2(100)]	0.000228249	6.11917E-05	1	1	2	TGGT1_279320-t26_1-p1	TGGT1_279320-t26_1-p1 [4914-4923]	TGGT1_279320-t26_1-p1 1xPhospho [S4915(100)]	TGGT1_279320-t26_1-p1 1xPhospho [S4915(100)]	transcript=TGGT1_279320-t26_1 | gene=TGGT1_279320 | organism=Toxoplasma_gondii_GT1 | gene_product=hypothetical protein | transcript_product=hypothetical protein | location=TGGT1_chrIX:99003-113921(-) | protein_length=4972 | sequence_SO=chromosome | SO=protein_coding_gene | is_pseudo=false	TGGT1_279320-t26_1-p1	0	1384.66536	10	0.652	0.464	0.604	1.458	0.95	0.676	0.881	0.957	0.921	1.055	-0.62	-1.11	-0.73	0.54	-0.07	-0.56	-0.18	-0.06	-0.12	0.08	0.505887513	0.224723136	0.452428949	0.628069527	0.767315278	0.403269881	0.522868232	0.860826979	0.441398081	0.665598672
FALSE	High	NSECAGAVSR	[R].NSECAGAVSR.[S]	1xMethylthio [C4]; 1xTMTpro [N-Term]; 1xPhospho [S2(100)]	1xMethylthio [C4]; 1xTMTpro [N-Term]; 1xPhospho [S2(100); S9(0)]	5.13683E-06	6.11917E-05	1	1	1	TGGT1_280560-t26_1-p1	TGGT1_280560-t26_1-p1 [246-255]	TGGT1_280560-t26_1-p1 1xMethylthio [C249]; 1xPhospho [S247(100); S254(0)]	TGGT1_280560-t26_1-p1 1xMethylthio [C249]; 1xPhospho [S247(100)]	transcript=TGGT1_280560-t26_1 | gene=TGGT1_280560 | organism=Toxoplasma_gondii_GT1 | gene_product=Selenide, water dikinase [Source:UniProtKB/TrEMBL;Acc:S7UU79] | transcript_product=selenide, water dikinase | location=TGGT1_chrVIIa:275729-285116(-) | protein_length=1298 | sequence_SO=chromosome | SO=protein_coding_gene | is_pseudo=false	TGGT1_280560-t26_1-p1	0	1423.60302	10	0.623	0.65	0.741	1.306	0.813	0.849	0.968	0.921	0.993	0.951	-0.68	-0.62	-0.43	0.39	-0.3	-0.24	-0.05	-0.12	-0.01	-0.07	0.470934078	0.371006469	0.240892871	0.511733314	0.410234213	0.0270651	0.871431537	0.417918261	0.945639296	0.059246289
FALSE	High	NSAGVAGGSGVR	[R].NSAGVAGGSGVR.[T]	1xTMTpro [N-Term]; 1xPhospho [S2(100)]	1xTMTpro [N-Term]; 1xPhospho [S2(100); S9(0)]	0.000036603	6.11917E-05	1	1	3	TGGT1_202890-t26_1-p1	TGGT1_202890-t26_1-p1 [131-142]	TGGT1_202890-t26_1-p1 1xPhospho [S132(100); S139(0)]	TGGT1_202890-t26_1-p1 1xPhospho [S132(100)]	transcript=TGGT1_202890-t26_1 | gene=TGGT1_202890 | organism=Toxoplasma_gondii_GT1 | gene_product=hypothetical protein | transcript_product=hypothetical protein | location=TGGT1_chrVIIa:2858390-2859523(-) | protein_length=377 | sequence_SO=chromosome | SO=protein_coding_gene | is_pseudo=false	TGGT1_202890-t26_1-p1	0	1415.69632	12	0.524	0.557	0.589	1.437	0.754	0.8	0.846	0.804	0.932	0.855	-0.93	-0.84	-0.76	0.52	-0.41	-0.32	-0.24	-0.31	-0.1	-0.23	0.379836956	0.363817978	0.354129891	0.322895292	0.443918723	0.423870197	0.415876436	0.392580639	0.835382213	0.465376179
FALSE	High	NSFPHASTNAEQGEAADAR	[R].NSFPHASTNAEQGEAADAR.[V]	1xTMTpro [N-Term]; 1xPhospho [S2(100)]	1xTMTpro [N-Term]; 1xPhospho [S2(100); S7(0); T8(0)]	3.20283E-06	6.11917E-05	1	1	1	TGGT1_210430-t26_1-p1	TGGT1_210430-t26_1-p1 [143-161]	TGGT1_210430-t26_1-p1 1xPhospho [S144(100); S149(0); T150(0)]	TGGT1_210430-t26_1-p1 1xPhospho [S144(100)]	transcript=TGGT1_210430-t26_1 | gene=TGGT1_210430 | organism=Toxoplasma_gondii_GT1 | gene_product=J domain-containing protein [Source:UniProtKB/TrEMBL;Acc:S7VXA8] | transcript_product=DnaJ domain-containing protein | location=TGGT1_chrIX:4589516-4598135(-) | protein_length=2010 | sequence_SO=chromosome | SO=protein_coding_gene | is_pseudo=false	TGGT1_210430-t26_1-p1	0	2357.04785	19
FALSE	High	NSHDSTDSAQGDSWIYK	[K].NSHDSTDSAQGDSWIYK.[A]	1xTMTpro [K17]; 1xTMTpro [N-Term]; 2xPhospho [S8(100); S/T/Y]	1xTMTpro [K17]; 1xTMTpro [N-Term]; 2xPhospho [S2(0); S5(50); T6(50); S8(100); S13(0); Y16(0)]	5.08685E-07	6.11917E-05	1	1	1	TGGT1_278600-t26_1-p1	TGGT1_278600-t26_1-p1 [1276-1292]	TGGT1_278600-t26_1-p1 2xPhospho [S1277(0); S1280(50); T1281(50); S1283(100); S1288(0); Y1291(0)]	TGGT1_278600-t26_1-p1 2xPhospho [S1283(100); S/T/Y]	transcript=TGGT1_278600-t26_1 | gene=TGGT1_278600 | organism=Toxoplasma_gondii_GT1 | gene_product=hypothetical protein | transcript_product=hypothetical protein | location=TGGT1_chrXII:5917137-5922555(+) | protein_length=1311 | sequence_SO=chromosome | SO=protein_coding_gene | is_pseudo=false	TGGT1_278600-t26_1-p1	0	2679.16208	17
FALSE	High	NSLHTDNMPGDPSALPQLR	[R].NSLHTDNMPGDPSALPQLR.[R]	1xTMTpro [N-Term]; 1xPhospho [S2(100)]	1xTMTpro [N-Term]; 1xPhospho [S2(100); T5(0); S13(0)]	4.84194E-11	6.11917E-05	1	1	3	TGGT1_227610-t26_1-p1	TGGT1_227610-t26_1-p1 [3549-3567]	TGGT1_227610-t26_1-p1 1xPhospho [S3550(100); T3553(0); S3561(0)]	TGGT1_227610-t26_1-p1 1xPhospho [S3550(100)]	transcript=TGGT1_227610-t26_1 | gene=TGGT1_227610 | organism=Toxoplasma_gondii_GT1 | gene_product=hypothetical protein | transcript_product=hypothetical protein | location=TGGT1_chrX:785051-801902(+) | protein_length=3648 | sequence_SO=chromosome | SO=protein_coding_gene | is_pseudo=false	TGGT1_227610-t26_1-p1	0	2447.17094	19	0.785	0.969	0.826	1.483	1.164	1.438	1.225	1.287	1.203	1.027	-0.35	-0.05	-0.28	0.57	0.22	0.52	0.29	0.36	0.27	0.04	0.679184566	0.946870239	0.760243481	0.4275291	0.44108377	0.104112196	0.445246466	0.125471696	0.088405802	0.018558809
FALSE	High	NSLHTDNMPGDPSALPQLR	[R].NSLHTDNMPGDPSALPQLR.[R]	1xOxidation [M8]; 1xTMTpro [N-Term]; 1xPhospho [S2(100)]	1xOxidation [M8]; 1xTMTpro [N-Term]; 1xPhospho [S2(100); T5(0); S13(0)]	6.84435E-05	6.11917E-05	1	1	1	TGGT1_227610-t26_1-p1	TGGT1_227610-t26_1-p1 [3549-3567]	TGGT1_227610-t26_1-p1 1xPhospho [S3550(100); T3553(0); S3561(0)]	TGGT1_227610-t26_1-p1 1xPhospho [S3550(100)]	transcript=TGGT1_227610-t26_1 | gene=TGGT1_227610 | organism=Toxoplasma_gondii_GT1 | gene_product=hypothetical protein | transcript_product=hypothetical protein | location=TGGT1_chrX:785051-801902(+) | protein_length=3648 | sequence_SO=chromosome | SO=protein_coding_gene | is_pseudo=false	TGGT1_227610-t26_1-p1	0	2463.16585	19	1.241	1.229	0.907	0.892	1.106	1.096	0.809	1.142	1.028	0.89	0.31	0.3	-0.14	-0.17	0.15	0.13	-0.31	0.19	0.04	-0.17	0.417730546	0.653231791	0.634308264	0.359584812	0.474913391	0.790008955	0.226154147	0.508830362	0.768687102	0.401887013
FALSE	High	NSPEVEGYAPR	[R].NSPEVEGYAPR.[R]	1xTMTpro [N-Term]; 1xPhospho [S2(100)]	1xTMTpro [N-Term]; 1xPhospho [S2(100); Y8(0)]	2.82842E-06	6.11917E-05	1	1	6	TGGT1_201140-t26_1-p1	TGGT1_201140-t26_1-p1 [96-106]	TGGT1_201140-t26_1-p1 1xPhospho [S97(100); Y103(0)]	TGGT1_201140-t26_1-p1 1xPhospho [S97(100)]	transcript=TGGT1_201140-t26_1 | gene=TGGT1_201140 | organism=Toxoplasma_gondii_GT1 | gene_product=hypothetical protein | transcript_product=hypothetical protein | location=TGGT1_chrVIIa:3909741-3917284(+) | protein_length=1051 | sequence_SO=chromosome | SO=protein_coding_gene | is_pseudo=false	TGGT1_201140-t26_1-p1	0	1602.74842	11	0.615	0.659	0.737	1.392	0.857	0.918	1.026	1.016	0.947	0.967	-0.7	-0.6	-0.44	0.48	-0.22	-0.12	0.04	0.02	-0.08	-0.05	0.438868099	0.493279146	0.569865894	0.53765314	0.11213943	0.248143153	0.209287473	0.003265625	0.055941073	0.548189987
FALSE	High	NSPIHQILPTR	[R].NSPIHQILPTR.[S]	1xTMTpro [N-Term]; 1xPhospho [S2(100)]	1xTMTpro [N-Term]; 1xPhospho [S2(100); T10(0)]	1.88127E-06	6.11917E-05	1	1	3	TGGT1_268370-t26_1-p1	TGGT1_268370-t26_1-p1 [8343-8353]	TGGT1_268370-t26_1-p1 1xPhospho [S8344(100); T8352(0)]	TGGT1_268370-t26_1-p1 1xPhospho [S8344(100)]	transcript=TGGT1_268370-t26_1 | gene=TGGT1_268370 | organism=Toxoplasma_gondii_GT1 | gene_product=Non-specific serine/threonine protein kinase [Source:UniProtKB/TrEMBL;Acc:S7WDQ9] | transcript_product=non-specific serine/threonine protein kinase | location=TGGT1_chrVIII:6481671-6517585(-) | protein_length=8429 | sequence_SO=chromosome | SO=protein_coding_gene | is_pseudo=false	TGGT1_268370-t26_1-p1	0	1659.89027	11	0.851	0.865	0.974	1.091	0.928	0.943	1.062	0.757	1.054	0.895	-0.23	-0.21	-0.04	0.13	-0.11	-0.08	0.09	-0.4	0.08	-0.16	0.658646454	0.698999296	0.939807995	0.840478835	0.472679202	0.480859866	0.506636624	0.203743911	0.540976578	0.771855925
FALSE	High	NSPQTFQAAGGDR	[K].NSPQTFQAAGGDR.[Q]	1xTMTpro [N-Term]; 1xPhospho [S2(100)]	1xTMTpro [N-Term]; 1xPhospho [S2(100); T5(0)]	0.000021721	6.11917E-05	1	1	1	TGGT1_236860-t26_1-p1	TGGT1_236860-t26_1-p1 [1221-1233]	TGGT1_236860-t26_1-p1 1xPhospho [S1222(100); T1225(0)]	TGGT1_236860-t26_1-p1 1xPhospho [S1222(100)]	transcript=TGGT1_236860-t26_1 | gene=TGGT1_236860 | organism=Toxoplasma_gondii_GT1 | gene_product=Haloacid dehalogenase family hydrolase domain-containing protein [Source:UniProtKB/TrEMBL;Acc:S7W5V6] | transcript_product=haloacid dehalogenase family hydrolase domain-containing protein | location=TGGT1_chrX:5441967-5450118(+) | protein_length=2473 | sequence_SO=chromosome | SO=protein_coding_gene …	TGGT1_236860-t26_1-p1	0	1732.79749	13
FALSE	High	NSPSVSAPSTPAR	[R].NSPSVSAPSTPAR.[S]	1xTMTpro [N-Term]; 1xPhospho [S2(99.6)]	1xTMTpro [N-Term]; 1xPhospho [S2(99.6); S4(0.4); S6(0); S9(0); T10(0)]	0.000184518	6.11917E-05	1	1	2	TGGT1_250820-t26_1-p1	TGGT1_250820-t26_1-p1 [55-67]	TGGT1_250820-t26_1-p1 1xPhospho [S56(99.6); S58(0.4); S60(0); S63(0); T64(0)]	TGGT1_250820-t26_1-p1 1xPhospho [S56(99.6)]	transcript=TGGT1_250820-t26_1 | gene=TGGT1_250820 | organism=Toxoplasma_gondii_GT1 | gene_product=hypothetical protein | transcript_product=hypothetical protein | location=TGGT1_chrXII:5170586-5175102(+) | protein_length=1156 | sequence_SO=chromosome | SO=protein_coding_gene | is_pseudo=false	TGGT1_250820-t26_1-p1	0	1654.81208	13
FALSE	High	NSQAADSDANGESTEAR	[R].NSQAADSDANGESTEAR.[K]	1xTMTpro [N-Term]	1xTMTpro [N-Term]	3.01915E-12	6.11917E-05	1	1	1	TGGT1_212860-t26_1-p1	TGGT1_212860-t26_1-p1 [350-366]			transcript=TGGT1_212860-t26_1 | gene=TGGT1_212860 | organism=Toxoplasma_gondii_GT1 | gene_product=hypothetical protein | transcript_product=hypothetical protein | location=TGGT1_chrV:522401-525373(+) | protein_length=990 | sequence_SO=chromosome | SO=protein_coding_gene | is_pseudo=false	TGGT1_212860-t26_1-p1	0	2026.92328	17
FALSE	High	NSQAADSDANGESTEAR	[R].NSQAADSDANGESTEAR.[K]	1xTMTpro [N-Term]; 1xPhospho [S7(100)]	1xTMTpro [N-Term]; 1xPhospho [S2(0); S7(100); S13(0); T14(0)]	3.26858E-10	6.11917E-05	1	1	1	TGGT1_212860-t26_1-p1	TGGT1_212860-t26_1-p1 [350-366]	TGGT1_212860-t26_1-p1 1xPhospho [S351(0); S356(100); S362(0); T363(0)]	TGGT1_212860-t26_1-p1 1xPhospho [S356(100)]	transcript=TGGT1_212860-t26_1 | gene=TGGT1_212860 | organism=Toxoplasma_gondii_GT1 | gene_product=hypothetical protein | transcript_product=hypothetical protein | location=TGGT1_chrV:522401-525373(+) | protein_length=990 | sequence_SO=chromosome | SO=protein_coding_gene | is_pseudo=false	TGGT1_212860-t26_1-p1	0	2106.88962	17
FALSE	High	NSQSEEQGAAER	[R].NSQSEEQGAAER.[N]	1xTMTpro [N-Term]; 1xPhospho [S2(100)]	1xTMTpro [N-Term]; 1xPhospho [S2(100); S4(0)]	0.000422706	6.11917E-05	1	1	1	TGGT1_290310-t26_1-p1	TGGT1_290310-t26_1-p1 [900-911]	TGGT1_290310-t26_1-p1 1xPhospho [S901(100); S903(0)]	TGGT1_290310-t26_1-p1 1xPhospho [S901(100)]	transcript=TGGT1_290310-t26_1 | gene=TGGT1_290310 | organism=Toxoplasma_gondii_GT1 | gene_product=hypothetical protein | transcript_product=hypothetical protein | location=TGGT1_chrIX:3503340-3512635(-) | protein_length=1880 | sequence_SO=chromosome | SO=protein_coding_gene | is_pseudo=false	TGGT1_290310-t26_1-p1	0	1689.74004	12
FALSE	High	NSHAASGETEDVCVETPDADR	[R].NSHAASGETEDVCVETPDADR.[D]	1xMethylthio [C13]; 1xTMTpro [N-Term]; 1xPhospho [S2(99.6)]	1xMethylthio [C13]; 1xTMTpro [N-Term]; 1xPhospho [S2(99.6); S6(0.4); T9(0); T16(0)]	2.63675E-05	6.11917E-05	1	1	1	TGGT1_294720-t26_1-p1	TGGT1_294720-t26_1-p1 [314-334]	TGGT1_294720-t26_1-p1 1xMethylthio [C326]; 1xPhospho [S315(99.6); S319(0.4); T322(0); T329(0)]	TGGT1_294720-t26_1-p1 1xMethylthio [C326]; 1xPhospho [S315(99.6)]	transcript=TGGT1_294720-t26_1 | gene=TGGT1_294720 | organism=Toxoplasma_gondii_GT1 | gene_product=RING-type domain-containing protein [Source:UniProtKB/TrEMBL;Acc:A0A125YW84] | transcript_product=hypothetical protein | location=TGGT1_chrIa:1077965-1080988(+) | protein_length=1007 | sequence_SO=chromosome | SO=protein_coding_gene | is_pseudo=false	TGGT1_294720-t26_1-p1	0	2633.08159	21
FALSE	High	NRSDESLRGGIDGSETSGK	[R].NRSDESLRGGIDGSETSGK.[K]	1xTMTpro [K19]; 1xTMTpro [N-Term]; 2xPhospho [S3(100); S6(100)]	1xTMTpro [K19]; 1xTMTpro [N-Term]; 2xPhospho [S3(100); S6(100); S14(0); T16(0); S17(0)]	1.34899E-12	6.11917E-05	1	1	11	TGGT1_263660-t26_1-p1	TGGT1_263660-t26_1-p1 [118-136]	TGGT1_263660-t26_1-p1 2xPhospho [S120(100); S123(100); S131(0); T133(0); S134(0)]	TGGT1_263660-t26_1-p1 2xPhospho [S120(100); S123(100)]	transcript=TGGT1_263660-t26_1 | gene=TGGT1_263660 | organism=Toxoplasma_gondii_GT1 | gene_product=hypothetical protein | transcript_product=hypothetical protein | location=TGGT1_chrVIIb:377450-381342(-) | protein_length=282 | sequence_SO=chromosome | SO=protein_coding_gene | is_pseudo=false	TGGT1_263660-t26_1-p1	2	2733.27375	19	1.677	1.384	1.298	0.748	1.254	1.036	0.971	1.213	1.059	0.99	0.75	0.47	0.38	-0.42	0.33	0.05	-0.04	0.28	0.08	-0.02	0.53383456	0.53240661	0.599332219	0.484275924	0.586765554	0.748116585	0.784410457	0.238294569	0.337171938	0.961778073
FALSE	High	NRQSVSAEAYGEWNKR	[K].NRQSVSAEAYGEWNKR.[K]	1xTMTpro [K15]; 1xTMTpro [N-Term]; 1xPhospho [S4(100)]	1xTMTpro [K15]; 1xTMTpro [N-Term]; 1xPhospho [S4(100); S6(0); Y10(0)]	1.00568E-09	6.11917E-05	1	1	12	TGGT1_242070-t26_1-p1	TGGT1_242070-t26_1-p1 [91-106]	TGGT1_242070-t26_1-p1 1xPhospho [S94(100); S96(0); Y100(0)]	TGGT1_242070-t26_1-p1 1xPhospho [S94(100)]	transcript=TGGT1_242070-t26_1 | gene=TGGT1_242070 | organism=Toxoplasma_gondii_GT1 | gene_product=cAMP-dependent protein kinase regulatory subunit [Source:UniProtKB/TrEMBL;Acc:A0A125YLM5] | transcript_product=cAMP-dependent protein kinase regulatory subunit | location=TGGT1_chrVI:1804976-1810461(-) | protein_length=385 | sequence_SO=chromosome | SO=protein_coding_gene | is_pseudo=false	TGGT1_242070-t26_1-p1	2	2583.29607	16	0.771	0.909	0.866	1.122	0.865	1.02	0.971	1.255	1.116	1.053	-0.37	-0.14	-0.21	0.17	-0.21	0.03	-0.04	0.33	0.16	0.07	0.411179637	0.506330959	0.543350738	0.507579965	0.314648828	0.513418866	0.649459038	0.061599379	0.384310677	0.433892897
FALSE	High	NRQSVSAEAYGEWNK	[K].NRQSVSAEAYGEWNK.[R]	1xTMTpro [K15]; 1xTMTpro [N-Term]; 1xPhospho [S4(100)]	1xTMTpro [K15]; 1xTMTpro [N-Term]; 1xPhospho [S4(100); S6(0); Y10(0)]	6.30512E-16	6.11917E-05	1	1	88	TGGT1_242070-t26_1-p1	TGGT1_242070-t26_1-p1 [91-105]	TGGT1_242070-t26_1-p1 1xPhospho [S94(100); S96(0); Y100(0)]	TGGT1_242070-t26_1-p1 1xPhospho [S94(100)]	transcript=TGGT1_242070-t26_1 | gene=TGGT1_242070 | organism=Toxoplasma_gondii_GT1 | gene_product=cAMP-dependent protein kinase regulatory subunit [Source:UniProtKB/TrEMBL;Acc:A0A125YLM5] | transcript_product=cAMP-dependent protein kinase regulatory subunit | location=TGGT1_chrVI:1804976-1810461(-) | protein_length=385 | sequence_SO=chromosome | SO=protein_coding_gene | is_pseudo=false	TGGT1_242070-t26_1-p1	1	2427.19496	15	1.11	1.025	1.052	0.999	1.109	1.024	1.051	1.074	1.079	1.163	0.15	0.04	0.07	0	0.15	0.03	0.07	0.1	0.11	0.22	0.557846676	0.739371449	0.363989764	0.983308038	0.44997258	0.440650599	0.056514354	0.290288707	0.060631504	0.110313084
FALSE	High	NPVATEDVSRRESTSPR	[R].NPVATEDVSRRESTSPR.[R]	1xTMTpro [N-Term]; 3xPhospho [S9(99.6); S13(99.6); T/S]	1xTMTpro [N-Term]; 3xPhospho [T5(0); S9(99.6); S13(99.6); T14(50.4); S15(50.4)]	1.03583E-06	6.11917E-05	1	1	4	TGGT1_306220-t26_1-p1	TGGT1_306220-t26_1-p1 [529-545]	TGGT1_306220-t26_1-p1 3xPhospho [T533(0); S537(99.6); S541(99.6); T542(50.4); S543(50.4)]	TGGT1_306220-t26_1-p1 3xPhospho [S537(99.6); S541(99.6); T/S]	transcript=TGGT1_306220-t26_1 | gene=TGGT1_306220 | organism=Toxoplasma_gondii_GT1 | gene_product=hypothetical protein | transcript_product=hypothetical protein | location=TGGT1_chrIX:5617255-5624378(+) | protein_length=675 | sequence_SO=chromosome | SO=protein_coding_gene | is_pseudo=false	TGGT1_306220-t26_1-p1	2	2445.05328	17
FALSE	High	NQGFLSIHYDYANLPEEER	[R].NQGFLSIHYDYANLPEEER.[K]	1xTMTpro [N-Term]; 1xPhospho [S6(100)]	1xTMTpro [N-Term]; 1xPhospho [S6(100); Y9(0); Y11(0)]	1.32851E-08	6.11917E-05	1	1	1	TGGT1_300100-t26_1-p1	TGGT1_300100-t26_1-p1 [1118-1136]	TGGT1_300100-t26_1-p1 1xPhospho [S1123(100); Y1126(0); Y1128(0)]	TGGT1_300100-t26_1-p1 1xPhospho [S1123(100)]	transcript=TGGT1_300100-t26_1 | gene=TGGT1_300100 | organism=Toxoplasma_gondii_GT1 | gene_product=Rhoptry neck protein RON2 [Source:UniProtKB/TrEMBL;Acc:S7UGV9] | transcript_product=rhoptry neck protein RON2 | location=TGGT1_chrXII:175560-186129(-) | protein_length=1479 | sequence_SO=chromosome | SO=protein_coding_gene | is_pseudo=false	TGGT1_300100-t26_1-p1	0	2679.24113	19
FALSE	High	NQKPSQVNGAPGSPTEPAGQK	[K].NQKPSQVNGAPGSPTEPAGQK.[Q]	2xTMTpro [K3; K21]; 1xTMTpro [N-Term]; 1xPhospho [S13(99.7)]	2xTMTpro [K3; K21]; 1xTMTpro [N-Term]; 1xPhospho [S5(0); S13(99.7); T15(0.3)]	4.42495E-06	6.11917E-05	1	1	1	Q9BQG0	Q9BQG0 [1255-1275]	Q9BQG0 1xPhospho [S1259(0); S1267(99.7); T1269(0.3)]	Q9BQG0 1xPhospho [S1267(99.7)]	Myb-binding protein 1A OS=Homo sapiens (Human) OX=9606 GN=MYBBP1A PE=1 SV=2	Q9BQG0	0	3084.62954	21
FALSE	High	NQNHDNSPR	[R].NQNHDNSPR.[S]	1xTMTpro [N-Term]; 1xPhospho [S7(100)]	1xTMTpro [N-Term]; 1xPhospho [S7(100)]	1.66901E-05	6.11917E-05	1	1	7	TGGT1_208360-t26_1-p1	TGGT1_208360-t26_1-p1 [825-833]	TGGT1_208360-t26_1-p1 1xPhospho [S831(100)]	TGGT1_208360-t26_1-p1 1xPhospho [S831(100)]	transcript=TGGT1_208360-t26_1 | gene=TGGT1_208360 | organism=Toxoplasma_gondii_GT1 | gene_product=hypothetical protein | transcript_product=hypothetical protein | location=TGGT1_chrIb:646929-649886(+) | protein_length=985 | sequence_SO=chromosome | SO=protein_coding_gene | is_pseudo=false	TGGT1_208360-t26_1-p1	0	1465.65044	9	0.606	0.666	0.635	1.567	0.95	1.043	0.995	0.907	0.961	0.876	-0.72	-0.59	-0.66	0.65	-0.07	0.06	-0.01	-0.14	-0.06	-0.19	0.272492014	0.491125416	0.358526806	0.337042277	0.376060324	0.803449867	0.866447553	0.348809908	0.721312865	0.437413459
FALSE	High	NQQEDSGVAPSPSEAAVTTQSGGEGSR	[R].NQQEDSGVAPSPSEAAVTTQSGGEGSR.[I]	1xTMTpro [N-Term]	1xTMTpro [N-Term]	6.30512E-16	6.11917E-05	1	1	5	TGGT1_225690-t26_1-p1	TGGT1_225690-t26_1-p1 [312-338]			transcript=TGGT1_225690-t26_1 | gene=TGGT1_225690 | organism=Toxoplasma_gondii_GT1 | gene_product=hypothetical protein | transcript_product=hypothetical protein | location=TGGT1_chrX:2025685-2031135(+) | protein_length=1816 | sequence_SO=chromosome | SO=protein_coding_gene | is_pseudo=false	TGGT1_225690-t26_1-p1	0	2950.39453	27
FALSE	High	NQQSDNSSDDKEHR	[K].NQQSDNSSDDKEHR.[K]	1xTMTpro [K11]; 1xTMTpro [N-Term]; 1xPhospho [S7(99.7)]	1xTMTpro [K11]; 1xTMTpro [N-Term]; 1xPhospho [S4(0); S7(99.7); S8(0.3)]	0.00012231	6.11917E-05	1	1	5	TGGT1_240440-t26_1-p1	TGGT1_240440-t26_1-p1 [237-250]	TGGT1_240440-t26_1-p1 1xPhospho [S240(0); S243(99.7); S244(0.3)]	TGGT1_240440-t26_1-p1 1xPhospho [S243(99.7)]	transcript=TGGT1_240440-t26_1 | gene=TGGT1_240440 | organism=Toxoplasma_gondii_GT1 | gene_product=hypothetical protein | transcript_product=hypothetical protein | location=TGGT1_chrVI:1252540-1254442(+) | protein_length=370 | sequence_SO=chromosome | SO=protein_coding_gene | is_pseudo=false	TGGT1_240440-t26_1-p1	1	2348.07597	14	0.758	0.659	0.687	1.326	1.004	0.873	0.91	0.867	0.783	0.902	-0.4	-0.6	-0.54	0.41	0.01	-0.2	-0.14	-0.21	-0.35	-0.15	0.696346792	0.567915649	0.645007405	0.69957766	0.822147252	0.160738601	0.312097848	0.227723398	0.130898642	0.414073948
FALSE	High	NQQSDNSSDDKEHR	[K].NQQSDNSSDDKEHR.[K]	1xTMTpro [K11]; 1xTMTpro [N-Term]; 2xPhospho [S4(100); S7(99.6)]	1xTMTpro [K11]; 1xTMTpro [N-Term]; 2xPhospho [S4(100); S7(99.6); S8(0.4)]	6.99173E-06	6.11917E-05	1	1	1	TGGT1_240440-t26_1-p1	TGGT1_240440-t26_1-p1 [237-250]	TGGT1_240440-t26_1-p1 2xPhospho [S240(100); S243(99.6); S244(0.4)]	TGGT1_240440-t26_1-p1 2xPhospho [S240(100); S243(99.6)]	transcript=TGGT1_240440-t26_1 | gene=TGGT1_240440 | organism=Toxoplasma_gondii_GT1 | gene_product=hypothetical protein | transcript_product=hypothetical protein | location=TGGT1_chrVI:1252540-1254442(+) | protein_length=370 | sequence_SO=chromosome | SO=protein_coding_gene | is_pseudo=false	TGGT1_240440-t26_1-p1	1	2428.0423	14
FALSE	High	NQSAPGETDRR	[R].NQSAPGETDRR.[E]	1xTMTpro [N-Term]; 1xPhospho [S3(100)]	1xTMTpro [N-Term]; 1xPhospho [S3(100); T8(0)]	2.01604E-05	6.11917E-05	1	1	2	TGGT1_271460-t26_1-p1	TGGT1_271460-t26_1-p1 [368-378]	TGGT1_271460-t26_1-p1 1xPhospho [S370(100); T375(0)]	TGGT1_271460-t26_1-p1 1xPhospho [S370(100)]	transcript=TGGT1_271460-t26_1 | gene=TGGT1_271460 | organism=Toxoplasma_gondii_GT1 | gene_product=Hydrolase_4 domain-containing protein [Source:UniProtKB/TrEMBL;Acc:S7V3V0] | transcript_product=putative protein c14orf29 | location=TGGT1_chrVIII:4472962-4481955(+) | protein_length=884 | sequence_SO=chromosome | SO=protein_coding_gene | is_pseudo=false	TGGT1_271460-t26_1-p1	1	1614.75563	11	0.727	0.693	0.672	1.629	1.184	1.128	1.095	1.074	1.042	0.865	-0.46	-0.53	-0.57	0.7	0.24	0.17	0.13	0.1	0.06	-0.21	0.529209109	0.571201207	0.496296287	0.363157758	0.136655755	0.564031284	0.457540261	0.359694488	0.745927074	0.398531278
FALSE	High	NQTAVFGSGTHR	[R].NQTAVFGSGTHR.[I]	1xTMTpro [N-Term]; 1xPhospho [T3(100)]	1xTMTpro [N-Term]; 1xPhospho [T3(100); S8(0); T10(0)]	3.01771E-07	6.11917E-05	1	1	3	TGGT1_311770-t26_1-p1	TGGT1_311770-t26_1-p1 [656-667]	TGGT1_311770-t26_1-p1 1xPhospho [T658(100); S663(0); T665(0)]	TGGT1_311770-t26_1-p1 1xPhospho [T658(100)]	transcript=TGGT1_311770-t26_1 | gene=TGGT1_311770 | organism=Toxoplasma_gondii_GT1 | gene_product=hypothetical protein | transcript_product=hypothetical protein | location=TGGT1_chrXI:2238415-2244852(+) | protein_length=2076 | sequence_SO=chromosome | SO=protein_coding_gene | is_pseudo=false	TGGT1_311770-t26_1-p1	0	1658.7971	12	1.481	1.267	1.034	0.917	1.359	1.162	0.949	1.069	1.142	1.067	0.57	0.34	0.05	-0.12	0.44	0.22	-0.08	0.1	0.19	0.09	0.041826633	0.157455703	0.872817141	0.527073382	0.139011847	0.506486695	0.594500789	0.822586689	0.127742157	0.49442009
FALSE	High	NQVALEAQPTPTQNETVAQIR	[K].NQVALEAQPTPTQNETVAQIR.[Q]	1xTMTpro [N-Term]; 1xPhospho [T]	1xTMTpro [N-Term]; 1xPhospho [T10(50); T12(50); T16(0)]	6.54523E-05	6.11917E-05	1	1	1	TGGT1_243200-t26_1-p1	TGGT1_243200-t26_1-p1 [882-902]			transcript=TGGT1_243200-t26_1 | gene=TGGT1_243200 | organism=Toxoplasma_gondii_GT1 | gene_product=hypothetical protein | transcript_product=hypothetical protein | location=TGGT1_chrVI:2355009-2359636(-) | protein_length=1258 | sequence_SO=chromosome | SO=protein_coding_gene | is_pseudo=false	TGGT1_243200-t26_1-p1	0	2692.36264	21
FALSE	High	NRDEERSSDEER	[R].NRDEERSSDEER.[S]	1xTMTpro [N-Term]; 2xPhospho [S7(100); S8(100)]	1xTMTpro [N-Term]; 2xPhospho [S7(100); S8(100)]	5.87492E-06	6.11917E-05	1	1	1	TGGT1_224870-t26_1-p1	TGGT1_224870-t26_1-p1 [7036-7047]	TGGT1_224870-t26_1-p1 2xPhospho [S7042(100); S7043(100)]	TGGT1_224870-t26_1-p1 2xPhospho [S7042(100); S7043(100)]	transcript=TGGT1_224870-t26_1 | gene=TGGT1_224870 | organism=Toxoplasma_gondii_GT1 | gene_product=Spatacsin_C domain-containing protein [Source:UniProtKB/TrEMBL;Acc:S7WCA2] | transcript_product=hypothetical protein | location=TGGT1_chrX:2638976-2675045(+) | protein_length=8635 | sequence_SO=chromosome | SO=protein_coding_gene | is_pseudo=false	TGGT1_224870-t26_1-p1	2	1985.79222	12	0.839	0.85	0.786	1.246	1.045	1.059	0.98	0.96	1.038	1.013	-0.25	-0.23	-0.35	0.32	0.06	0.08	-0.03	-0.06	0.05	0.02	0.511700214	0.647026903	0.525925507	0.348207998	0.528577361	0.732123816	0.898885314	0.347652148	0.754695942	0.95006238
FALSE	High	NRDSDPEGHALDAAPGGSR	[R].NRDSDPEGHALDAAPGGSR.[T]	1xTMTpro [N-Term]; 1xPhospho [S4(100)]	1xTMTpro [N-Term]; 1xPhospho [S4(100); S18(0)]	0.00042688	6.11917E-05	1	1	2	TGGT1_268710-t26_1-p1	TGGT1_268710-t26_1-p1 [1357-1375]	TGGT1_268710-t26_1-p1 1xPhospho [S1360(100); S1374(0)]	TGGT1_268710-t26_1-p1 1xPhospho [S1360(100)]	transcript=TGGT1_268710-t26_1 | gene=TGGT1_268710 | organism=Toxoplasma_gondii_GT1 | gene_product=Tr-type G domain-containing protein [Source:UniProtKB/TrEMBL;Acc:S7V5A5] | transcript_product=elongation factor Tu GTP binding domain-containing protein | location=TGGT1_chrVIII:6343668-6355929(-) | protein_length=1697 | sequence_SO=chromosome | SO=protein_coding_gene | is_pseudo=false	TGGT1_268710-t26_1-p1	1	2306.04818	19
FALSE	High	NRDSGAEETER	[R].NRDSGAEETER.[G]	1xTMTpro [N-Term]; 1xPhospho [S4(100)]	1xTMTpro [N-Term]; 1xPhospho [S4(100); T9(0)]	1.66963E-06	6.11917E-05	1	1	7	TGGT1_305190-t26_1-p1	TGGT1_305190-t26_1-p1 [18-28]	TGGT1_305190-t26_1-p1 1xPhospho [S21(100); T26(0)]	TGGT1_305190-t26_1-p1 1xPhospho [S21(100)]	transcript=TGGT1_305190-t26_1 | gene=TGGT1_305190 | organism=Toxoplasma_gondii_GT1 | gene_product=CorA family Mg2+ transporter protein [Source:UniProtKB/TrEMBL;Acc:S7UH40] | transcript_product=CorA family Mg2+ transporter protein | location=TGGT1_chrIX:5054885-5060316(-) | protein_length=837 | sequence_SO=chromosome | SO=protein_coding_gene | is_pseudo=false	TGGT1_305190-t26_1-p1	1	1647.72947	11	0.749	0.615	0.723	1.452	1.088	0.893	1.05	1.027	0.956	1.042	-0.42	-0.7	-0.47	0.54	0.12	-0.16	0.07	0.04	-0.06	0.06	0.323861296	0.094241727	0.265312391	0.319635227	0.304961405	0.54969169	0.57175695	0.663934413	0.07147918	0.340624237
FALSE	High	NREDDEASAGDEILVFDEEGETDESR	[K].NREDDEASAGDEILVFDEEGETDESR.[I]	1xTMTpro [N-Term]; 1xPhospho [S8(100)]	1xTMTpro [N-Term]; 1xPhospho [S8(100); T22(0); S25(0)]	6.30512E-16	6.11917E-05	1	1	13	TGGT1_218600-t26_1-p1	TGGT1_218600-t26_1-p1 [681-706]	TGGT1_218600-t26_1-p1 1xPhospho [S688(100); T702(0); S705(0)]	TGGT1_218600-t26_1-p1 1xPhospho [S688(100)]	transcript=TGGT1_218600-t26_1 | gene=TGGT1_218600 | organism=Toxoplasma_gondii_GT1 | gene_product=RRM domain-containing protein [Source:UniProtKB/TrEMBL;Acc:S7WHH5] | transcript_product=RNA recognition motif-containing protein | location=TGGT1_chrXII:1316835-1323130(+) | protein_length=752 | sequence_SO=chromosome | SO=protein_coding_gene | is_pseudo=false	TGGT1_218600-t26_1-p1	1	3311.40318	26
FALSE	High	NREDDEASAGDEILVFDEEGETDESR	[K].NREDDEASAGDEILVFDEEGETDESR.[I]	1xTMTpro [N-Term]; 2xPhospho [S8(100); T22(100)]	1xTMTpro [N-Term]; 2xPhospho [S8(100); T22(100); S25(0)]	2.40157E-11	6.11917E-05	1	1	2	TGGT1_218600-t26_1-p1	TGGT1_218600-t26_1-p1 [681-706]	TGGT1_218600-t26_1-p1 2xPhospho [S688(100); T702(100); S705(0)]	TGGT1_218600-t26_1-p1 2xPhospho [S688(100); T702(100)]	transcript=TGGT1_218600-t26_1 | gene=TGGT1_218600 | organism=Toxoplasma_gondii_GT1 | gene_product=RRM domain-containing protein [Source:UniProtKB/TrEMBL;Acc:S7WHH5] | transcript_product=RNA recognition motif-containing protein | location=TGGT1_chrXII:1316835-1323130(+) | protein_length=752 | sequence_SO=chromosome | SO=protein_coding_gene | is_pseudo=false	TGGT1_218600-t26_1-p1	1	3391.36951	26
FALSE	High	NREDDEASAGDEILVFDEEGETDESR	[K].NREDDEASAGDEILVFDEEGETDESR.[I]	1xTMTpro [N-Term]; 3xPhospho [S8(100); T22(100); S25(100)]	1xTMTpro [N-Term]; 3xPhospho [S8(100); T22(100); S25(100)]	5.40071E-09	6.11917E-05	1	1	2	TGGT1_218600-t26_1-p1	TGGT1_218600-t26_1-p1 [681-706]	TGGT1_218600-t26_1-p1 3xPhospho [S688(100); T702(100); S705(100)]	TGGT1_218600-t26_1-p1 3xPhospho [S688(100); T702(100); S705(100)]	transcript=TGGT1_218600-t26_1 | gene=TGGT1_218600 | organism=Toxoplasma_gondii_GT1 | gene_product=RRM domain-containing protein [Source:UniProtKB/TrEMBL;Acc:S7WHH5] | transcript_product=RNA recognition motif-containing protein | location=TGGT1_chrXII:1316835-1323130(+) | protein_length=752 | sequence_SO=chromosome | SO=protein_coding_gene | is_pseudo=false	TGGT1_218600-t26_1-p1	1	3471.33584	26
FALSE	High	NREDSPNGDDQESDPEER	[K].NREDSPNGDDQESDPEER.[R]	1xTMTpro [N-Term]; 1xPhospho [S13(100)]	1xTMTpro [N-Term]; 1xPhospho [S5(0); S13(100)]	0.000260822	6.11917E-05	1	1	2	TGGT1_313630-t26_1-p1	TGGT1_313630-t26_1-p1 [2082-2099]	TGGT1_313630-t26_1-p1 1xPhospho [S2086(0); S2094(100)]	TGGT1_313630-t26_1-p1 1xPhospho [S2094(100)]	transcript=TGGT1_313630-t26_1 | gene=TGGT1_313630 | organism=Toxoplasma_gondii_GT1 | gene_product=hypothetical protein | transcript_product=hypothetical protein | location=TGGT1_chrXI:3490678-3536755(-) | protein_length=13453 | sequence_SO=chromosome | SO=protein_coding_gene | is_pseudo=false	TGGT1_313630-t26_1-p1	1	2473.00716	18
FALSE	High	NREEDSGETGETPDEQIDETPDGAAVDCLR	[R].NREEDSGETGETPDEQIDETPDGAAVDCLR.[D]	1xMethylthio [C28]; 1xTMTpro [N-Term]; 1xPhospho [T12(100)]	1xMethylthio [C28]; 1xTMTpro [N-Term]; 1xPhospho [S6(0); T9(0); T12(100); T20(0)]	3.03363E-10	6.11917E-05	1	1	1	TGGT1_206450-t26_1-p1	TGGT1_206450-t26_1-p1 [3090-3119]	TGGT1_206450-t26_1-p1 1xMethylthio [C3117]; 1xPhospho [S3095(0); T3098(0); T3101(100); T3109(0)]	TGGT1_206450-t26_1-p1 1xMethylthio [C3117]; 1xPhospho [T3101(100)]	transcript=TGGT1_206450-t26_1 | gene=TGGT1_206450 | organism=Toxoplasma_gondii_GT1 | gene_product=Putative autophagy-related cysteine peptidase atg4 [Source:UniProtKB/TrEMBL;Acc:S7UTT2] | transcript_product=putative autophagy-related cysteine peptidase atg4 | location=TGGT1_chrVIIa:933771-945932(-) | protein_length=3753 | sequence_SO=chromosome | SO=protein_coding_gene | is_pseudo=false	TGGT1_206450-t26_1-p1	1	3678.53797	30
FALSE	High	NRESQDGDEDELCTGGAVAVTEMK	[K].NRESQDGDEDELCTGGAVAVTEMK.[K]	1xMethylthio [C13]; 1xTMTpro [K24]; 1xTMTpro [N-Term]; 1xPhospho [S4(100)]	1xMethylthio [C13]; 1xTMTpro [K24]; 1xTMTpro [N-Term]; 1xPhospho [S4(100); T14(0); T21(0)]	1.61269E-07	6.11917E-05	1	1	1	TGGT1_244000-t26_1-p1	TGGT1_244000-t26_1-p1 [639-662]	TGGT1_244000-t26_1-p1 1xMethylthio [C651]; 1xPhospho [S642(100); T652(0); T659(0)]	TGGT1_244000-t26_1-p1 1xMethylthio [C651]; 1xPhospho [S642(100)]	transcript=TGGT1_244000-t26_1 | gene=TGGT1_244000 | organism=Toxoplasma_gondii_GT1 | gene_product=RNA helicase [Source:UniProtKB/TrEMBL;Acc:S7UFQ1] | transcript_product=DEAD/DEAH box helicase domain-containing protein | location=TGGT1_chrVI:2860216-2869406(+) | protein_length=1009 | sequence_SO=chromosome | SO=protein_coding_gene | is_pseudo=false	TGGT1_244000-t26_1-p1	1	3288.47153	24
FALSE	High	NRGEEGSPLRGDPAPVEVGPR	[R].NRGEEGSPLRGDPAPVEVGPR.[S]	1xTMTpro [N-Term]; 1xPhospho [S7(100)]	1xTMTpro [N-Term]; 1xPhospho [S7(100)]	2.75932E-07	6.11917E-05	1	1	3	TGGT1_247040-t26_1-p1	TGGT1_247040-t26_1-p1 [351-371]	TGGT1_247040-t26_1-p1 1xPhospho [S357(100)]	TGGT1_247040-t26_1-p1 1xPhospho [S357(100)]	transcript=TGGT1_247040-t26_1 | gene=TGGT1_247040 | organism=Toxoplasma_gondii_GT1 | gene_product=hypothetical protein | transcript_product=hypothetical protein | location=TGGT1_chrXII:3051933-3058222(-) | protein_length=1140 | sequence_SO=chromosome | SO=protein_coding_gene | is_pseudo=false	TGGT1_247040-t26_1-p1	2	2573.27924	21
FALSE	High	NRHDSDDEDFDEFGR	[R].NRHDSDDEDFDEFGR.[R]	1xTMTpro [N-Term]; 1xPhospho [S5(100)]	1xTMTpro [N-Term]; 1xPhospho [S5(100)]	1.40374E-12	6.11917E-05	1	1	14	TGGT1_219300-t26_1-p1	TGGT1_219300-t26_1-p1 [163-177]	TGGT1_219300-t26_1-p1 1xPhospho [S167(100)]	TGGT1_219300-t26_1-p1 1xPhospho [S167(100)]	transcript=TGGT1_219300-t26_1 | gene=TGGT1_219300 | organism=Toxoplasma_gondii_GT1 | gene_product=Ran binding protein [Source:UniProtKB/TrEMBL;Acc:A0A125YHI6] | transcript_product=ran binding protein | location=TGGT1_chrXII:925272-926375(+) | protein_length=367 | sequence_SO=chromosome | SO=protein_coding_gene | is_pseudo=false	TGGT1_219300-t26_1-p1	1	2237.9056	15	1.082	1.003	0.962	0.992	1.073	0.995	0.955	1.062	0.992	0.842	0.11	0	-0.06	-0.01	0.1	-0.01	-0.07	0.09	-0.01	-0.25	0.655048808	0.968966583	0.727011542	0.917407629	0.493726322	0.672829402	0.285394061	0.543522616	0.866229086	0.517657751
FALSE	High	NRPDYVSEEEEDDEDFETAVK	[K].NRPDYVSEEEEDDEDFETAVK.[K]	1xTMTpro [K21]; 1xTMTpro [N-Term]; 1xPhospho [S7(100)]	1xTMTpro [K21]; 1xTMTpro [N-Term]; 1xPhospho [Y5(0); S7(100); T18(0)]	0.000388815	6.11917E-05	1	1	1	P49792	P49792 [2662-2682]	P49792 1xPhospho [Y2666(0); S2668(100); T2679(0)]	P49792 1xPhospho [S2668(100)]	E3 SUMO-protein ligase RanBP2 OS=Homo sapiens (Human) OX=9606 GN=RANBP2 PE=1 SV=2	P49792	0	3204.43895	21
FALSE	High	NRQDSLSPGAAR	[K].NRQDSLSPGAAR.[E]	1xTMTpro [N-Term]; 2xPhospho [S5(100); S7(100)]	1xTMTpro [N-Term]; 2xPhospho [S5(100); S7(100)]	2.61067E-05	6.11917E-05	1	1	43	TGGT1_209850-t26_1-p1	TGGT1_209850-t26_1-p1 [583-594]	TGGT1_209850-t26_1-p1 2xPhospho [S587(100); S589(100)]	TGGT1_209850-t26_1-p1 2xPhospho [S587(100); S589(100)]	transcript=TGGT1_209850-t26_1 | gene=TGGT1_209850 | organism=Toxoplasma_gondii_GT1 | gene_product=RNA recognition motif-containing protein [Source:UniProtKB/TrEMBL;Acc:S7UJA3] | transcript_product=RNA recognition motif-containing protein | location=TGGT1_chrIb:1501964-1507671(-) | protein_length=1412 | sequence_SO=chromosome | SO=protein_coding_gene | is_pseudo=false	TGGT1_209850-t26_1-p1	1	1735.78489	12	0.816	0.807	0.844	1.238	1.009	0.998	1.045	1.085	0.985	0.805	-0.29	-0.31	-0.24	0.31	0.01	0	0.06	0.12	-0.02	-0.31	0.263716516	0.423613901	0.526101598	0.450949398	0.935600751	0.928893155	0.012153413	0.462087442	0.506885604	0.528300154
FALSE	High	NPLSHPPSSQR	[K].NPLSHPPSSQR.[S]	1xTMTpro [N-Term]; 1xPhospho [S]	1xTMTpro [N-Term]; 1xPhospho [S4(0); S8(50); S9(50)]	1.04618E-06	6.11917E-05	1	1	6	TGGT1_273920-t26_1-p1	TGGT1_273920-t26_1-p1 [16-26]			transcript=TGGT1_273920-t26_1 | gene=TGGT1_273920 | organism=Toxoplasma_gondii_GT1 | gene_product=Aldo_ket_red domain-containing protein [Source:UniProtKB/TrEMBL;Acc:S7V3L0] | transcript_product=putative aldose reductase | location=TGGT1_chrVIII:3169259-3173466(+) | protein_length=537 | sequence_SO=chromosome | SO=protein_coding_gene | is_pseudo=false	TGGT1_273920-t26_1-p1	0	1603.79129	11	0.709	0.736	0.732	1.262	0.894	0.928	0.924	0.978	0.835	0.906	-0.5	-0.44	-0.45	0.34	-0.16	-0.11	-0.11	-0.03	-0.26	-0.14	0.142845696	0.501060724	0.260253937	0.521773734	0.63007122	0.426474389	0.613202115	0.781471223	0.306503763	0.290669975
FALSE	High	NHGNQTPAPSSDGLPR	[R].NHGNQTPAPSSDGLPR.[D]	1xTMTpro [N-Term]; 1xPhospho [T6(100)]	1xTMTpro [N-Term]; 1xPhospho [T6(100); S10(0); S11(0)]	9.31074E-05	6.11917E-05	1	1	1	TGGT1_218230-t26_1-p1	TGGT1_218230-t26_1-p1 [298-313]	TGGT1_218230-t26_1-p1 1xPhospho [T303(100); S307(0); S308(0)]	TGGT1_218230-t26_1-p1 1xPhospho [T303(100)]	transcript=TGGT1_218230-t26_1 | gene=TGGT1_218230 | organism=Toxoplasma_gondii_GT1 | gene_product=SET domain-containing protein [Source:UniProtKB/TrEMBL;Acc:S7V1F4] | transcript_product=putative histone lysine methyltransferase, SET | location=TGGT1_chrXII:1599495-1601390(-) | protein_length=631 | sequence_SO=chromosome | SO=protein_coding_gene | is_pseudo=false	TGGT1_218230-t26_1-p1	0	2031.95685	16
FALSE	High	NHDDAGVVLGGSDDGR	[R].NHDDAGVVLGGSDDGR.[V]	1xTMTpro [N-Term]; 1xPhospho [S12(100)]	1xTMTpro [N-Term]; 1xPhospho [S12(100)]	1.11106E-11	6.11917E-05	1	1	4	TGGT1_249260-t26_1-p1	TGGT1_249260-t26_1-p1 [1484-1499]	TGGT1_249260-t26_1-p1 1xPhospho [S1495(100)]	TGGT1_249260-t26_1-p1 1xPhospho [S1495(100)]	transcript=TGGT1_249260-t26_1 | gene=TGGT1_249260 | organism=Toxoplasma_gondii_GT1 | gene_product=Protein kinase domain-containing protein [Source:UniProtKB/TrEMBL;Acc:S7W928] | transcript_product=putative cell-cycle-associated protein kinase CDK | location=TGGT1_chrXII:4333758-4345741(-) | protein_length=1910 | sequence_SO=chromosome | SO=protein_coding_gene | is_pseudo=false	TGGT1_249260-t26_1-p1	0	1967.87793	16	0.687	0.827	0.816	1.258	0.864	1.04	1.027	1.041	0.948	0.911	-0.54	-0.27	-0.29	0.33	-0.21	0.06	0.04	0.06	-0.08	-0.13	0.384790026	0.462236024	0.394299499	0.312109327	0.478965776	0.555142284	0.450157321	0.853937401	0.59230551	0.535917575
FALSE	High	NHALPGSSEDDTSPIR	[R].NHALPGSSEDDTSPIR.[A]	1xTMTpro [N-Term]; 2xPhospho [S/T]	1xTMTpro [N-Term]; 2xPhospho [S7(50); S8(50); T12(50); S13(50)]	0.00012538	6.11917E-05	1	1	1	TGGT1_225230-t26_1-p1	TGGT1_225230-t26_1-p1 [526-541]			transcript=TGGT1_225230-t26_1 | gene=TGGT1_225230 | organism=Toxoplasma_gondii_GT1 | gene_product=hypothetical protein | transcript_product=hypothetical protein | location=TGGT1_chrX:2296184-2298591(-) | protein_length=744 | sequence_SO=chromosome | SO=protein_coding_gene | is_pseudo=false	TGGT1_225230-t26_1-p1	0	2159.93307	16
FALSE	High	NAASPHTR	[R].NAASPHTR.[G]	1xTMTpro [N-Term]; 1xPhospho [S4(100)]	1xTMTpro [N-Term]; 1xPhospho [S4(100); T7(0)]	0.000392658	6.11917E-05	1	1	3	TGGT1_232190-t26_1-p1	TGGT1_232190-t26_1-p1 [1450-1457]	TGGT1_232190-t26_1-p1 1xPhospho [S1453(100); T1456(0)]	TGGT1_232190-t26_1-p1 1xPhospho [S1453(100)]	transcript=TGGT1_232190-t26_1 | gene=TGGT1_232190 | organism=Toxoplasma_gondii_GT1 | gene_product=SEC7 domain-containing protein [Source:UniProtKB/TrEMBL;Acc:S7WIZ9] | transcript_product=Sec7 domain-containing protein | location=TGGT1_chrVIII:1928621-1944217(+) | protein_length=3288 | sequence_SO=chromosome | SO=protein_coding_gene | is_pseudo=false	TGGT1_232190-t26_1-p1	0	1237.60097	8
FALSE	High	NACDGASHIPTESHER	[R].NACDGASHIPTESHER.[E]	1xMethylthio [C3]; 1xTMTpro [N-Term]; 1xPhospho [S13(100)]	1xMethylthio [C3]; 1xTMTpro [N-Term]; 1xPhospho [S7(0); T11(0); S13(100)]	7.83884E-06	6.11917E-05	1	1	2	TGGT1_293320-t26_1-p1	TGGT1_293320-t26_1-p1 [820-835]	TGGT1_293320-t26_1-p1 1xMethylthio [C822]; 1xPhospho [S826(0); T830(0); S832(100)]	TGGT1_293320-t26_1-p1 1xMethylthio [C822]; 1xPhospho [S832(100)]	transcript=TGGT1_293320-t26_1 | gene=TGGT1_293320 | organism=Toxoplasma_gondii_GT1 | gene_product=hypothetical protein | transcript_product=hypothetical protein | location=TGGT1_chrIa:232486-245499(+) | protein_length=1860 | sequence_SO=chromosome | SO=protein_coding_gene | is_pseudo=false	TGGT1_293320-t26_1-p1	0	2153.90647	16
FALSE	High	NADSEVEELYAEK	[K].NADSEVEELYAEK.[L]	1xTMTpro [K13]; 1xTMTpro [N-Term]; 1xPhospho [S4(100)]	1xTMTpro [K13]; 1xTMTpro [N-Term]; 1xPhospho [S4(100); Y10(0)]	5.75923E-06	6.11917E-05	1	1	2	TGGT1_462965-t26_1-p1	TGGT1_462965-t26_1-p1 [3675-3687]	TGGT1_462965-t26_1-p1 1xPhospho [S3678(100); Y3684(0)]	TGGT1_462965-t26_1-p1 1xPhospho [S3678(100)]	transcript=TGGT1_462965-t26_1 | gene=TGGT1_462965 | organism=Toxoplasma_gondii_GT1 | gene_product=FH2 domain-containing protein [Source:UniProtKB/TrEMBL;Acc:S7W2S6] | transcript_product=formin domain-containing protein | location=TGGT1_chrVIIa:949217-965406(-) | protein_length=4707 | sequence_SO=chromosome | SO=protein_coding_gene | is_pseudo=false	TGGT1_462965-t26_1-p1	0	2185.05573	13
FALSE	High	NAECVENLDAGGGVHCK	[K].NAECVENLDAGGGVHCK.[C]	2xMethylthio [C4; C16]; 1xTMTpro [K17]; 1xTMTpro [N-Term]	2xMethylthio [C4; C16]; 1xTMTpro [K17]; 1xTMTpro [N-Term]	3.71938E-09	6.11917E-05	1	1	2	TGGT1_319560-t26_1-p1	TGGT1_319560-t26_1-p1 [157-173]	TGGT1_319560-t26_1-p1 2xMethylthio [C160; C172]	TGGT1_319560-t26_1-p1 2xMethylthio [C160; C172]	transcript=TGGT1_319560-t26_1 | gene=TGGT1_319560 | organism=Toxoplasma_gondii_GT1 | gene_product=EGF-like domain-containing protein [Source:UniProtKB/TrEMBL;Acc:S7VSV0] | transcript_product=microneme protein MIC3 | location=TGGT1_chrIV:856315-857588(+) | protein_length=383 | sequence_SO=chromosome | SO=protein_coding_gene | is_pseudo=false	TGGT1_319560-t26_1-p1	0	2416.13731	17
FALSE	High	NAEKTPTQTPNHR	[R].NAEKTPTQTPNHR.[R]	1xTMTpro [K4]; 1xTMTpro [N-Term]; 2xPhospho [T5(100); T9(100)]	1xTMTpro [K4]; 1xTMTpro [N-Term]; 2xPhospho [T5(100); T7(0); T9(100)]	0.000230517	6.11917E-05	1	1	5	TGGT1_301270-t26_1-p1	TGGT1_301270-t26_1-p1 [3334-3346]	TGGT1_301270-t26_1-p1 2xPhospho [T3338(100); T3340(0); T3342(100)]	TGGT1_301270-t26_1-p1 2xPhospho [T3338(100); T3342(100)]	transcript=TGGT1_301270-t26_1 | gene=TGGT1_301270 | organism=Toxoplasma_gondii_GT1 | gene_product=Protein kinase domain-containing protein [Source:UniProtKB/TrEMBL;Acc:S7VPW4] | transcript_product=Tyrosine kinase-like (TKL) protein | location=TGGT1_chrIV:2241797-2257616(+) | protein_length=3569 | sequence_SO=chromosome | SO=protein_coding_gene | is_pseudo=false	TGGT1_301270-t26_1-p1	1	2262.09248	13	0.791	0.978	0.853	1.271	1.005	1.244	1.085	0.967	1.233	1.237	-0.34	-0.03	-0.23	0.35	0.01	0.31	0.12	-0.05	0.3	0.31	0.269014787	0.85208254	0.083500902	0.236846523	0.983481967	0.005211349	0.606301507	0.344010511	0.267781581	0.010161842
FALSE	High	NAFHSPGEEDAVGEETEDKGDEEWVPPR	[R].NAFHSPGEEDAVGEETEDKGDEEWVPPR.[R]	1xTMTpro [K19]; 1xTMTpro [N-Term]; 1xPhospho [S5(100)]	1xTMTpro [K19]; 1xTMTpro [N-Term]; 1xPhospho [S5(100); T16(0)]	2.4018E-12	6.11917E-05	1	1	5	TGGT1_304630-t26_1-p1	TGGT1_304630-t26_1-p1 [1511-1538]	TGGT1_304630-t26_1-p1 1xPhospho [S1515(100); T1526(0)]	TGGT1_304630-t26_1-p1 1xPhospho [S1515(100)]	transcript=TGGT1_304630-t26_1 | gene=TGGT1_304630 | organism=Toxoplasma_gondii_GT1 | gene_product=ATG C terminal domain-containing protein [Source:UniProtKB/TrEMBL;Acc:S7W9P3] | transcript_product=ATG C terminal domain-containing protein | location=TGGT1_chrVIIa:524945-552364(+) | protein_length=8080 | sequence_SO=chromosome | SO=protein_coding_gene | is_pseudo=false	TGGT1_304630-t26_1-p1	1	3814.73653	28	0.868	0.913	0.85	1.077	0.935	0.983	0.915	0.846	0.85	0.87	-0.2	-0.13	-0.23	0.11	-0.1	-0.02	-0.13	-0.24	-0.24	-0.2	0.69729842	0.645435343	0.205898769	0.846630806	0.241856068	0.929411356	0.780091758	0.602295172	0.392400174	0.464030386
FALSE	High	NAGPDGDESDDDILVLNGPR	[R].NAGPDGDESDDDILVLNGPR.[V]	1xTMTpro [N-Term]; 1xPhospho [S9(100)]	1xTMTpro [N-Term]; 1xPhospho [S9(100)]	2.43698E-08	6.11917E-05	1	1	1	TGGT1_254340-t26_1-p1	TGGT1_254340-t26_1-p1 [102-121]	TGGT1_254340-t26_1-p1 1xPhospho [S110(100)]	TGGT1_254340-t26_1-p1 1xPhospho [S110(100)]	transcript=TGGT1_254340-t26_1 | gene=TGGT1_254340 | organism=Toxoplasma_gondii_GT1 | gene_product=SAYSvFN domain-containing protein [Source:UniProtKB/TrEMBL;Acc:A0A125YFG0] | transcript_product=hypothetical protein | location=TGGT1_chrIII:1600888-1602684(+) | protein_length=150 | sequence_SO=chromosome | SO=protein_coding_gene | is_pseudo=false	TGGT1_254340-t26_1-p1	0	2453.11526	20
FALSE	High	NAGSDTDRPLDIEDLTVVVTPAR	[R].NAGSDTDRPLDIEDLTVVVTPAR.[D]	1xTMTpro [N-Term]; 1xPhospho [S4(99.7)]	1xTMTpro [N-Term]; 1xPhospho [S4(99.7); T6(0.4); T16(0); T20(0)]	1.32782E-05	6.11917E-05	1	1	1	TGGT1_253140-t26_1-p1	TGGT1_253140-t26_1-p1 [574-596]	TGGT1_253140-t26_1-p1 1xPhospho [S577(99.7); T579(0.4); T589(0); T593(0)]	TGGT1_253140-t26_1-p1 1xPhospho [S577(99.7)]	transcript=TGGT1_253140-t26_1 | gene=TGGT1_253140 | organism=Toxoplasma_gondii_GT1 | gene_product=hypothetical protein | transcript_product=hypothetical protein | location=TGGT1_chrIII:753985-759307(-) | protein_length=1519 | sequence_SO=chromosome | SO=protein_coding_gene | is_pseudo=false	TGGT1_253140-t26_1-p1	0	2838.42055	23
FALSE	High	NAHDPVEGHSVDSPK	[R].NAHDPVEGHSVDSPK.[F]	1xTMTpro [K15]; 1xTMTpro [N-Term]; 1xPhospho [S13(100)]	1xTMTpro [K15]; 1xTMTpro [N-Term]; 1xPhospho [S10(0); S13(100)]	1.2033E-13	6.11917E-05	1	1	5	TGGT1_279410-t26_1-p1	TGGT1_279410-t26_1-p1 [194-208]	TGGT1_279410-t26_1-p1 1xPhospho [S203(0); S206(100)]	TGGT1_279410-t26_1-p1 1xPhospho [S206(100)]	transcript=TGGT1_279410-t26_1 | gene=TGGT1_279410 | organism=Toxoplasma_gondii_GT1 | gene_product=hypothetical protein | transcript_product=hypothetical protein | location=TGGT1_chrIX:33522-35139(+) | protein_length=384 | sequence_SO=chromosome | SO=protein_coding_gene | is_pseudo=false	TGGT1_279410-t26_1-p1	0	2277.11565	15	0.929	0.979	0.883	1.067	0.991	1.044	0.942	0.927	0.975	0.844	-0.11	-0.03	-0.18	0.09	-0.01	0.06	-0.09	-0.11	-0.04	-0.25	0.861699854	0.874411278	0.296517518	0.726017242	0.969883431	0.421063754	0.585201491	0.196671942	0.740519729	0.421219452
FALSE	High	NAHDPVEGHSVDSPKFEEGHTK	[R].NAHDPVEGHSVDSPKFEEGHTK.[A]	2xTMTpro [K15; K22]; 1xTMTpro [N-Term]; 1xPhospho [S13(100)]	2xTMTpro [K15; K22]; 1xTMTpro [N-Term]; 1xPhospho [S10(0); S13(100); T21(0)]	5.99579E-10	6.11917E-05	1	1	2	TGGT1_279410-t26_1-p1	TGGT1_279410-t26_1-p1 [194-215]	TGGT1_279410-t26_1-p1 1xPhospho [S203(0); S206(100); T214(0)]	TGGT1_279410-t26_1-p1 1xPhospho [S206(100)]	transcript=TGGT1_279410-t26_1 | gene=TGGT1_279410 | organism=Toxoplasma_gondii_GT1 | gene_product=hypothetical protein | transcript_product=hypothetical protein | location=TGGT1_chrIX:33522-35139(+) | protein_length=384 | sequence_SO=chromosome | SO=protein_coding_gene | is_pseudo=false	TGGT1_279410-t26_1-p1	1	3409.69941	22	1.678	1.193	1.118	0.913	1.533	1.089	1.021	1.173	1.18	1.002	0.75	0.25	0.16	-0.13	0.62	0.12	0.03	0.23	0.24	0	0.467799493	0.539755969	0.314156214	0.820287215	0.222193986	0.58730853	0.948045843	0.250508617	0.474531753	0.91401595
FALSE	High	NAAQTPMAIEGGSSR	[R].NAAQTPMAIEGGSSR.[N]	1xTMTpro [N-Term]; 1xPhospho [T5(100)]	1xTMTpro [N-Term]; 1xPhospho [T5(100); S13(0); S14(0)]	0.000075214	6.11917E-05	1	1	1	TGGT1_286720-t26_1-p1	TGGT1_286720-t26_1-p1 [110-124]	TGGT1_286720-t26_1-p1 1xPhospho [T114(100); S122(0); S123(0)]	TGGT1_286720-t26_1-p1 1xPhospho [T114(100)]	transcript=TGGT1_286720-t26_1 | gene=TGGT1_286720 | organism=Toxoplasma_gondii_GT1 | gene_product=SHSP domain-containing protein [Source:UniProtKB/TrEMBL;Acc:A0A125YWV5] | transcript_product=heat shock protein HSP28 | location=TGGT1_chrV:1565219-1566049(+) | protein_length=276 | sequence_SO=chromosome | SO=protein_coding_gene | is_pseudo=false	TGGT1_286720-t26_1-p1	0	1873.87984	15
FALSE	High	NAKPYPAAGALQAGSQPGAAGPVSPTK	[K].NAKPYPAAGALQAGSQPGAAGPVSPTK.[A]	2xTMTpro [K3; K27]; 1xTMTpro [N-Term]; 1xPhospho [S24(99.7)]	2xTMTpro [K3; K27]; 1xTMTpro [N-Term]; 1xPhospho [Y5(0); S15(0); S24(99.7); T26(0.3)]	2.62621E-10	6.11917E-05	1	1	1	TGGT1_289710-t26_1-p1	TGGT1_289710-t26_1-p1 [921-947]	TGGT1_289710-t26_1-p1 1xPhospho [Y925(0); S935(0); S944(99.7); T946(0.3)]	TGGT1_289710-t26_1-p1 1xPhospho [S944(99.7)]	transcript=TGGT1_289710-t26_1 | gene=TGGT1_289710 | organism=Toxoplasma_gondii_GT1 | gene_product=AP2 domain transcription factor AP2IX-5 [Source:UniProtKB/TrEMBL;Acc:S7VXQ6] | transcript_product=AP2 domain transcription factor AP2IX-5 | location=TGGT1_chrIX:3197843-3204697(+) | protein_length=2284 | sequence_SO=chromosome | SO=protein_coding_gene | is_pseudo=false	TGGT1_289710-t26_1-p1	0	3498.89263	27
FALSE	High	NANQVQSPSER	[R].NANQVQSPSER.[T]	1xTMTpro [N-Term]; 1xPhospho [S7(100)]	1xTMTpro [N-Term]; 1xPhospho [S7(100); S9(0)]	0.000322463	6.11917E-05	1	1	2	TGGT1_238170-t26_1-p1	TGGT1_238170-t26_1-p1 [497-507]	TGGT1_238170-t26_1-p1 1xPhospho [S503(100); S505(0)]	TGGT1_238170-t26_1-p1 1xPhospho [S503(100)]	transcript=TGGT1_238170-t26_1 | gene=TGGT1_238170 | organism=Toxoplasma_gondii_GT1 | gene_product=hypothetical protein | transcript_product=hypothetical protein | location=TGGT1_chrVI:95675-101549(+) | protein_length=1557 | sequence_SO=chromosome | SO=protein_coding_gene | is_pseudo=false	TGGT1_238170-t26_1-p1	0	1613.76038	11
FALSE	High	NANTDIEGATTDDQDLSEEDAKK	[K].NANTDIEGATTDDQDLSEEDAKK.[T]	2xTMTpro [K22; K23]; 1xTMTpro [N-Term]; 1xPhospho [S17(100)]	2xTMTpro [K22; K23]; 1xTMTpro [N-Term]; 1xPhospho [T4(0); T10(0); T11(0); S17(100)]	7.38632E-07	6.11917E-05	1	1	2	TGGT1_253750-t26_1-p1	TGGT1_253750-t26_1-p1 [3531-3553]	TGGT1_253750-t26_1-p1 1xPhospho [T3534(0); T3540(0); T3541(0); S3547(100)]	TGGT1_253750-t26_1-p1 1xPhospho [S3547(100)]	transcript=TGGT1_253750-t26_1 | gene=TGGT1_253750 | organism=Toxoplasma_gondii_GT1 | gene_product=PLU-1 domain-containing protein [Source:UniProtKB/TrEMBL;Acc:S7ULT6] | transcript_product=PLU-1 family protein | location=TGGT1_chrIII:1126566-1154665(-) | protein_length=8088 | sequence_SO=chromosome | SO=protein_coding_gene | is_pseudo=false	TGGT1_253750-t26_1-p1	1	3472.67846	23
FALSE	High	NANTISPPDVGNLQTEEVR	[R].NANTISPPDVGNLQTEEVR.[K]	1xTMTpro [N-Term]; 1xPhospho [S6(100)]	1xTMTpro [N-Term]; 1xPhospho [T4(0); S6(100); T15(0)]	5.06261E-09	6.11917E-05	1	1	2	TGGT1_222900-t26_1-p1	TGGT1_222900-t26_1-p1 [1028-1046]	TGGT1_222900-t26_1-p1 1xPhospho [T1031(0); S1033(100); T1042(0)]	TGGT1_222900-t26_1-p1 1xPhospho [S1033(100)]	transcript=TGGT1_222900-t26_1 | gene=TGGT1_222900 | organism=Toxoplasma_gondii_GT1 | gene_product=Phosphoserine phosphatase [Source:UniProtKB/TrEMBL;Acc:S7UL15] | transcript_product=phosphoserine phosphatase | location=TGGT1_chrII:1266680-1283473(-) | protein_length=1766 | sequence_SO=chromosome | SO=protein_coding_gene | is_pseudo=false	TGGT1_222900-t26_1-p1	0	2438.18836	19	1.124	1.136	1.128	0.909	1.022	1.033	1.026	1.01	1.002	1.119	0.17	0.18	0.17	-0.14	0.03	0.05	0.04	0.01	0	0.16	0.502637438	0.613864229	0.587613073	0.691286438	0.786354827	0.065928337	0.437329358	0.856362288	0.983954314	0.273177318
FALSE	High	NASDGGGHIAK	[R].NASDGGGHIAK.[S]	1xTMTpro [K11]; 1xTMTpro [N-Term]; 1xPhospho [S3(100)]	1xTMTpro [K11]; 1xTMTpro [N-Term]; 1xPhospho [S3(100)]	0.000267341	6.11917E-05	1	1	2	TGGT1_263610-t26_1-p1	TGGT1_263610-t26_1-p1 [2854-2864]	TGGT1_263610-t26_1-p1 1xPhospho [S2856(100)]	TGGT1_263610-t26_1-p1 1xPhospho [S2856(100)]	transcript=TGGT1_263610-t26_1 | gene=TGGT1_263610 | organism=Toxoplasma_gondii_GT1 | gene_product=hypothetical protein | transcript_product=hypothetical protein | location=TGGT1_chrVIIb:406014-425103(+) | protein_length=4526 | sequence_SO=chromosome | SO=protein_coding_gene | is_pseudo=false	TGGT1_263610-t26_1-p1	0	1714.87692	11	0.918	0.943	0.91	1.058	0.971	0.997	0.963	1.01	0.992	1.086	-0.12	-0.09	-0.14	0.08	-0.04	0	-0.05	0.01	-0.01	0.12	0.406336996	0.544472508	0.261550427	0.461008589	0.276906555	0.907585223	0.14851977	0.936212991	0.86424503	0.503606742
FALSE	High	NASHGEESDAEAK	[R].NASHGEESDAEAK.[G]	1xTMTpro [K13]; 1xTMTpro [N-Term]; 1xPhospho [S8(100)]	1xTMTpro [K13]; 1xTMTpro [N-Term]; 1xPhospho [S3(0); S8(100)]	1.00116E-14	6.11917E-05	1	1	15	TGGT1_228100-t26_1-p1	TGGT1_228100-t26_1-p1 [646-658]	TGGT1_228100-t26_1-p1 1xPhospho [S648(0); S653(100)]	TGGT1_228100-t26_1-p1 1xPhospho [S653(100)]	transcript=TGGT1_228100-t26_1 | gene=TGGT1_228100 | organism=Toxoplasma_gondii_GT1 | gene_product=hypothetical protein | transcript_product=hypothetical protein | location=TGGT1_chrX:493043-502437(-) | protein_length=1314 | sequence_SO=chromosome | SO=protein_coding_gene | is_pseudo=false	TGGT1_228100-t26_1-p1	0	2032.94685	13	0.824	0.821	0.858	1.196	0.986	0.982	1.026	0.937	1.015	1.075	-0.28	-0.28	-0.22	0.26	-0.02	-0.03	0.04	-0.09	0.02	0.1	0.392153481	0.324678207	0.42829714	0.364687298	0.621167395	0.172952507	0.161225057	0.168174053	0.778190556	0.557596588
FALSE	High	NASQESVLPHLR	[R].NASQESVLPHLR.[S]	1xTMTpro [N-Term]; 1xPhospho [S3(100)]	1xTMTpro [N-Term]; 1xPhospho [S3(100); S6(0)]	1.36167E-06	6.11917E-05	1	1	2	TGGT1_237280-t26_1-p1	TGGT1_237280-t26_1-p1 [1061-1072]	TGGT1_237280-t26_1-p1 1xPhospho [S1063(100); S1066(0)]	TGGT1_237280-t26_1-p1 1xPhospho [S1063(100)]	transcript=TGGT1_237280-t26_1 | gene=TGGT1_237280 | organism=Toxoplasma_gondii_GT1 | gene_product=Rab-GAP TBC domain-containing protein [Source:UniProtKB/TrEMBL;Acc:S7UQ40] | transcript_product=TLD protein | location=TGGT1_chrX:5711509-5719913(+) | protein_length=2190 | sequence_SO=chromosome | SO=protein_coding_gene | is_pseudo=false	TGGT1_237280-t26_1-p1	0	1734.88591	12	1.371	1.295	1.036	0.698	0.957	0.904	0.723	0.903	0.939	1.066	0.45	0.37	0.05	-0.52	-0.06	-0.15	-0.47	-0.15	-0.09	0.09	0.148383056	0.49729229	0.920611082	0.539999042	0.915824593	0.625613725	0.235302869	0.637164114	0.890866202	0.814898714
FALSE	High	NASQSDGDEVEEQVAEETSDAR	[K].NASQSDGDEVEEQVAEETSDAR.[A]	1xTMTpro [N-Term]; 1xPhospho [S5(99.7)]	1xTMTpro [N-Term]; 1xPhospho [S3(0.3); S5(99.7); T18(0); S19(0)]	2.47361E-08	6.11917E-05	1	1	1	TGGT1_311230-t26_1-p1	TGGT1_311230-t26_1-p1 [1047-1068]	TGGT1_311230-t26_1-p1 1xPhospho [S1049(0.3); S1051(99.7); T1064(0); S1065(0)]	TGGT1_311230-t26_1-p1 1xPhospho [S1051(99.7)]	transcript=TGGT1_311230-t26_1 | gene=TGGT1_311230 | organism=Toxoplasma_gondii_GT1 | gene_product=hypothetical protein | transcript_product=hypothetical protein | location=TGGT1_chrXI:1844321-1862670(+) | protein_length=4603 | sequence_SO=chromosome | SO=protein_coding_gene | is_pseudo=false	TGGT1_311230-t26_1-p1	0	2750.1597	22
FALSE	High	NASSSSGCSSSPAAPTGSSLSPSSK	[R].NASSSSGCSSSPAAPTGSSLSPSSK.[K]	1xMethylthio [C8]; 1xTMTpro [K25]; 1xTMTpro [N-Term]; 1xPhospho [S21(100)]	1xMethylthio [C8]; 1xTMTpro [K25]; 1xTMTpro [N-Term]; 1xPhospho [S3(0); S4(0); S5(0); S6(0); S9(0); S10(0); S11(0); T16(0); S18(0); S19(0); S21(100); S23(0); S24(0)]	3.70058E-08	6.11917E-05	1	1	1	TGGT1_229750-t26_1-p1	TGGT1_229750-t26_1-p1 [65-89]	TGGT1_229750-t26_1-p1 1xMethylthio [C72]; 1xPhospho [S67(0); S68(0); S69(0); S70(0); S73(0); S74(0); S75(0); T80(0); S82(0); S83(0); S85(100); S87(0); S88(0)]	TGGT1_229750-t26_1-p1 1xMethylthio [C72]; 1xPhospho [S85(100)]	transcript=TGGT1_229750-t26_1 | gene=TGGT1_229750 | organism=Toxoplasma_gondii_GT1 | gene_product=hypothetical protein | transcript_product=hypothetical protein | location=TGGT1_chrVIII:414321-424829(-) | protein_length=1358 | sequence_SO=chromosome | SO=protein_coding_gene | is_pseudo=false	TGGT1_229750-t26_1-p1	0	2975.3619	25
FALSE	High	NASYEGAGVR	[R].NASYEGAGVR.[F]	1xTMTpro [N-Term]; 1xPhospho [S3(100)]	1xTMTpro [N-Term]; 1xPhospho [S3(100); Y4(0)]	0.00021404	6.11917E-05	1	1	2	TGGT1_319710-t26_1-p1	TGGT1_319710-t26_1-p1 [1055-1064]	TGGT1_319710-t26_1-p1 1xPhospho [S1057(100); Y1058(0)]	TGGT1_319710-t26_1-p1 1xPhospho [S1057(100)]	transcript=TGGT1_319710-t26_1 | gene=TGGT1_319710 | organism=Toxoplasma_gondii_GT1 | gene_product=Kinesin motor domain-containing protein [Source:UniProtKB/TrEMBL;Acc:S7UJD1] | transcript_product=kinesin motor domain-containing protein | location=TGGT1_chrIV:713669-720540(+) | protein_length=1316 | sequence_SO=chromosome | SO=protein_coding_gene | is_pseudo=false	TGGT1_319710-t26_1-p1	0	1407.65888	10	0.733	0.749	0.658	1.473	1.079	1.103	0.97	1.083	1.042	0.974	-0.45	-0.42	-0.6	0.56	0.11	0.14	-0.04	0.11	0.06	-0.04	0.325048381	0.444353268	0.257249607	0.334655341	0.372216231	0.112737289	0.627175145	0.494190941	0.402547973	0.72776766
FALSE	High	NATEGADDPTDKDEEPPER	[R].NATEGADDPTDKDEEPPER.[R]	1xTMTpro [K12]; 1xTMTpro [N-Term]; 1xPhospho [T10(100)]	1xTMTpro [K12]; 1xTMTpro [N-Term]; 1xPhospho [T3(0); T10(100)]	0.000316167	6.11917E-05	1	1	4	TGGT1_313040-t26_1-p1	TGGT1_313040-t26_1-p1 [155-173]	TGGT1_313040-t26_1-p1 1xPhospho [T157(0); T164(100)]	TGGT1_313040-t26_1-p1 1xPhospho [T164(100)]	transcript=TGGT1_313040-t26_1 | gene=TGGT1_313040 | organism=Toxoplasma_gondii_GT1 | gene_product=hypothetical protein | transcript_product=hypothetical protein | location=TGGT1_chrXI:3026132-3027398(-) | protein_length=361 | sequence_SO=chromosome | SO=protein_coding_gene | is_pseudo=false	TGGT1_313040-t26_1-p1	1	2774.26495	19
FALSE	High	NALIHDGLVR	[K].NALIHDGLVR.[G]	1xTMTpro [N-Term]	1xTMTpro [N-Term]	0.000375652	6.11917E-05	1	1	1	TGGT1_205340-t26_1-p1	TGGT1_205340-t26_1-p1 [34-43]			transcript=TGGT1_205340-t26_1 | gene=TGGT1_205340 | organism=Toxoplasma_gondii_GT1 | gene_product=40S ribosomal protein S12 [Source:UniProtKB/TrEMBL;Acc:A0A125YN62] | transcript_product=ribosomal protein RPS12 | location=TGGT1_chrVIIa:1379775-1380954(+) | protein_length=142 | sequence_SO=chromosome | SO=protein_coding_gene | is_pseudo=false	TGGT1_205340-t26_1-p1	0	1411.83406	10
FALSE	High	NAAHATDAAPASPVDEK	[R].NAAHATDAAPASPVDEK.[R]	1xTMTpro [K17]; 1xTMTpro [N-Term]; 1xPhospho [S12(100)]	1xTMTpro [K17]; 1xTMTpro [N-Term]; 1xPhospho [T6(0); S12(100)]	5.29384E-08	6.11917E-05	1	1	4	TGGT1_305590-t26_1-p1	TGGT1_305590-t26_1-p1 [945-961]	TGGT1_305590-t26_1-p1 1xPhospho [T950(0); S956(100)]	TGGT1_305590-t26_1-p1 1xPhospho [S956(100)]	transcript=TGGT1_305590-t26_1 | gene=TGGT1_305590 | organism=Toxoplasma_gondii_GT1 | gene_product=ABC transporter transmembrane region domain-containing protein [Source:UniProtKB/TrEMBL;Acc:A0A125YP76] | transcript_product=ABC transporter transmembrane region domain-containing protein | location=TGGT1_chrIX:5262343-5272888(+) | protein_length=1883 | sequence_SO=chromosome | SO=protein_coding_gene…	TGGT1_305590-t26_1-p1	0	2353.16808	17
FALSE	High	NAAETEGASEGGREQMEDEPEGK	[R].NAAETEGASEGGREQMEDEPEGK.[R]	1xOxidation [M16]; 1xTMTpro [K23]; 1xTMTpro [N-Term]; 1xPhospho [S9(99.6)]	1xOxidation [M16]; 1xTMTpro [K23]; 1xTMTpro [N-Term]; 1xPhospho [T5(0.4); S9(99.6)]	5.72392E-05	6.11917E-05	1	1	1	TGGT1_278900-t26_1-p1	TGGT1_278900-t26_1-p1 [485-507]	TGGT1_278900-t26_1-p1 1xPhospho [T489(0.4); S493(99.6)]	TGGT1_278900-t26_1-p1 1xPhospho [S493(99.6)]	transcript=TGGT1_278900-t26_1 | gene=TGGT1_278900 | organism=Toxoplasma_gondii_GT1 | gene_product=putative protein kinase | transcript_product=putative protein kinase | location=TGGT1_chrXII:5685638-5689516(-) | protein_length=602 | sequence_SO=chromosome | SO=protein_coding_gene | is_pseudo=false	TGGT1_278900-t26_1-p1	1	3125.3862	23
FALSE	High	NAAAQALPATPQSSR	[K].NAAAQALPATPQSSR.[R]	1xTMTpro [N-Term]; 1xPhospho [T10(99.6)]	1xTMTpro [N-Term]; 1xPhospho [T10(99.6); S13(0.2); S14(0.2)]	7.03005E-10	6.11917E-05	1	1	2	TGGT1_318440-t26_1-p1	TGGT1_318440-t26_1-p1 [1941-1955]	TGGT1_318440-t26_1-p1 1xPhospho [T1950(99.6); S1953(0.2); S1954(0.2)]	TGGT1_318440-t26_1-p1 1xPhospho [T1950(99.6)]	transcript=TGGT1_318440-t26_1 | gene=TGGT1_318440 | organism=Toxoplasma_gondii_GT1 | gene_product=Helicase associated domain (Ha2) protein [Source:UniProtKB/TrEMBL;Acc:S7UJM8] | transcript_product=helicase associated domain (ha2) protein | location=TGGT1_chrIV:1264045-1277404(-) | protein_length=2234 | sequence_SO=chromosome | SO=protein_coding_gene | is_pseudo=false	TGGT1_318440-t26_1-p1	0	1866.93941	15	2.067	2.193	2.11	0.423	0.874	0.927	0.892	0.982	0.893	1.041	1.05	1.13	1.08	-1.24	-0.19	-0.11	-0.16	-0.03	-0.16	0.06	0.435210961	0.429169998	0.457162986	0.375351786	0.07456359	0.381558752	0.378181471	0.915044418	0.404515912	0.598992838
FALSE	High	MSPYYPAEETGASAPLTAAGSMVMGGMK	[R].MSPYYPAEETGASAPLTAAGSMVMGGMK.[S]	3xOxidation [M22; M24; M27]; 1xTMTpro [K28]; 1xTMTpro [N-Term]; 1xPhospho [S21(100)]	3xOxidation [M22; M24; M27]; 1xTMTpro [K28]; 1xTMTpro [N-Term]; 1xPhospho [S2(0); Y4(0); Y5(0); T10(0); S13(0); T17(0); S21(100)]	2.42465E-07	6.11917E-05	1	1	1	TGGT1_271970-t26_1-p1	TGGT1_271970-t26_1-p1 [276-303]	TGGT1_271970-t26_1-p1 1xPhospho [S277(0); Y279(0); Y280(0); T285(0); S288(0); T292(0); S296(100)]	TGGT1_271970-t26_1-p1 1xPhospho [S296(100)]	transcript=TGGT1_271970-t26_1 | gene=TGGT1_271970 | organism=Toxoplasma_gondii_GT1 | gene_product=Glideosome-associated protein with multiple-membrane spans GAPM3 [Source:UniProtKB/TrEMBL;Acc:A0A125YP90] | transcript_product=glideosome-associated protein with multiple-membrane spans GAPM3 | location=TGGT1_chrVIII:4254025-4255814(+) | protein_length=310 | sequence_SO=chromosome | SO=protein_coding…	TGGT1_271970-t26_1-p1	0	3541.62559	28
FALSE	High	MSPYYPAEETGASAPLTAAGSMVMGGMK	[R].MSPYYPAEETGASAPLTAAGSMVMGGMK.[S]	1xOxidation [M]; 1xTMTpro [K28]; 1xTMTpro [N-Term]; 2xPhospho [T17(98.5); S21(100)]	1xOxidation [M1; M27]; 1xTMTpro [K28]; 1xTMTpro [N-Term]; 2xPhospho [S2(0); Y4(0); Y5(0); T10(0.8); S13(0.8); T17(98.5); S21(100)]	1.30168E-05	6.11917E-05	1	1	3	TGGT1_271970-t26_1-p1	TGGT1_271970-t26_1-p1 [276-303]	TGGT1_271970-t26_1-p1 2xPhospho [S277(0); Y279(0); Y280(0); T285(0.8); S288(0.8); T292(98.5); S296(100)]	TGGT1_271970-t26_1-p1 2xPhospho [T292(98.5); S296(100)]	transcript=TGGT1_271970-t26_1 | gene=TGGT1_271970 | organism=Toxoplasma_gondii_GT1 | gene_product=Glideosome-associated protein with multiple-membrane spans GAPM3 [Source:UniProtKB/TrEMBL;Acc:A0A125YP90] | transcript_product=glideosome-associated protein with multiple-membrane spans GAPM3 | location=TGGT1_chrVIII:4254025-4255814(+) | protein_length=310 | sequence_SO=chromosome | SO=protein_coding…	TGGT1_271970-t26_1-p1	0	3589.60209	28	1.264	1.117	1.019	0.837	1.058	0.935	0.853	0.891	0.96	0.942	0.34	0.16	0.03	-0.26	0.08	-0.1	-0.23	-0.17	-0.06	-0.09	0.312935011	0.534301205	0.872067874	0.230802393	0.509582047	0.436030725	0.099385825	0.091892759	0.72026523	0.643819974
FALSE	High	MSQILEPR	[R].MSQILEPR.[S]	1xTMTpro [N-Term]; 1xPhospho [S2(100)]	1xTMTpro [N-Term]; 1xPhospho [S2(100)]	0.000325658	6.11917E-05	1	1	2	TGGT1_256760-t26_1-p1	TGGT1_256760-t26_1-p1 [41-48]	TGGT1_256760-t26_1-p1 1xPhospho [S42(100)]	TGGT1_256760-t26_1-p1 1xPhospho [S42(100)]	transcript=TGGT1_256760-t26_1 | gene=TGGT1_256760 | organism=Toxoplasma_gondii_GT1 | gene_product=Pyruvate kinase [Source:UniProtKB/TrEMBL;Acc:A0A125YPV3] | transcript_product=pyruvate kinase PyK1 | location=TGGT1_chrVIIb:4413512-4417055(-) | protein_length=531 | sequence_SO=chromosome | SO=protein_coding_gene | is_pseudo=false	TGGT1_256760-t26_1-p1	0	1357.687	8	0.818	0.863	0.838	1.199	0.981	1.035	1.005	1.013	1.081	1.057	-0.29	-0.21	-0.25	0.26	-0.03	0.05	0.01	0.02	0.11	0.08	0.53225773	0.386958575	0.351549085	0.268275775	0.912543348	0.351106898	0.874120556	0.967227468	0.663293055	0.259018541
FALSE	High	MSSELHGAVGPPESLR	[R].MSSELHGAVGPPESLR.[V]	1xTMTpro [N-Term]; 1xPhospho [S]	1xTMTpro [N-Term]; 1xPhospho [S2(50); S3(50); S14(0)]	6.39435E-07	6.11917E-05	1	1	2	TGGT1_312300-t26_1-p1	TGGT1_312300-t26_1-p1 [1506-1521]			transcript=TGGT1_312300-t26_1 | gene=TGGT1_312300 | organism=Toxoplasma_gondii_GT1 | gene_product=Sec7 domain-containing protein [Source:UniProtKB/TrEMBL;Acc:S7UTS9] | transcript_product=Sec7 domain-containing protein | location=TGGT1_chrXI:2538347-2549992(-) | protein_length=3015 | sequence_SO=chromosome | SO=protein_coding_gene | is_pseudo=false	TGGT1_312300-t26_1-p1	0	2050.99521	16	1.143	1.011	1.296	0.888	1.015	0.898	1.151	0.957	1.019	0.83	0.19	0.02	0.37	-0.17	0.02	-0.16	0.2	-0.06	0.03	-0.27	0.064241636	0.952104527	0.25904462	0.284966324	0.868283776	0.44387988	0.558370046	0.74018237	0.775735275	0.485870626
FALSE	High	MSSSLSGEYCDALHTNFSR	[R].MSSSLSGEYCDALHTNFSR.[R]	1xMethylthio [C10]; 1xTMTpro [N-Term]; 1xPhospho [S6(99.6)]	1xMethylthio [C10]; 1xTMTpro [N-Term]; 1xPhospho [S2(0); S3(0); S4(0.4); S6(99.6); Y9(0); T15(0); S18(0)]	3.5207E-07	6.11917E-05	1	1	1	TGGT1_239250-t26_1-p1	TGGT1_239250-t26_1-p1 [1303-1321]	TGGT1_239250-t26_1-p1 1xMethylthio [C1312]; 1xPhospho [S1304(0); S1305(0); S1306(0.4); S1308(99.6); Y1311(0); T1317(0); S1320(0)]	TGGT1_239250-t26_1-p1 1xMethylthio [C1312]; 1xPhospho [S1308(99.6)]	transcript=TGGT1_239250-t26_1 | gene=TGGT1_239250 | organism=Toxoplasma_gondii_GT1 | gene_product=Diacylglycerol kinase [Source:UniProtKB/TrEMBL;Acc:S7W6A2] | transcript_product=putative diacylglycerol kinase | location=TGGT1_chrVI:477947-486984(-) | protein_length=1841 | sequence_SO=chromosome | SO=protein_coding_gene | is_pseudo=false	TGGT1_239250-t26_1-p1	0	2535.06746	19	0.849	1.034	0.99	1.099	0.934	1.137	1.089	1.18	1.119	1.226	-0.24	0.05	-0.01	0.14	-0.1	0.18	0.12	0.24	0.16	0.29	0.172974393	0.830729323	0.958104973	0.609449355	0.768207542	0.057990254	0.080221341	0.491283833	0.72779854	0.536671407
FALSE	High	MSSSSLSAEVPSLSAR	[R].MSSSSLSAEVPSLSAR.[E]	1xTMTpro [N-Term]; 1xPhospho [S]	1xTMTpro [N-Term]; 1xPhospho [S2(49.9); S3(49.9); S4(0.2); S5(0); S7(0); S12(0); S14(0)]	1.30896E-09	6.11917E-05	1	1	3	TGGT1_261480-t26_1-p1	TGGT1_261480-t26_1-p1 [505-520]			transcript=TGGT1_261480-t26_1 | gene=TGGT1_261480 | organism=Toxoplasma_gondii_GT1 | gene_product=Phosphatidyl serine synthase [Source:UniProtKB/TrEMBL;Acc:S7UXZ9] | transcript_product=phosphatidyl serine synthase | location=TGGT1_chrVIIb:1685826-1692167(-) | protein_length=540 | sequence_SO=chromosome | SO=protein_coding_gene | is_pseudo=false	TGGT1_261480-t26_1-p1	0	1992.96324	16	1.033	1.175	1.161	1.052	1.086	1.236	1.222	1.138	1.189	1.231	0.05	0.23	0.22	0.07	0.12	0.31	0.29	0.19	0.25	0.3	0.807617504	0.533490095	0.540503217	0.719412653	0.029020836	0.208742868	0.1943808	0.214060678	0.373655819	0.352713408
FALSE	High	MSSSSLSAEVPSLSAR	[R].MSSSSLSAEVPSLSAR.[E]	1xOxidation [M1]; 1xTMTpro [N-Term]; 1xPhospho [S3(99.1)]	1xOxidation [M1]; 1xTMTpro [N-Term]; 1xPhospho [S2(0.4); S3(99.1); S4(0.4); S5(0); S7(0); S12(0); S14(0)]	1.55009E-09	6.11917E-05	1	1	6	TGGT1_261480-t26_1-p1	TGGT1_261480-t26_1-p1 [505-520]	TGGT1_261480-t26_1-p1 1xPhospho [S506(0.4); S507(99.1); S508(0.4); S509(0); S511(0); S516(0); S518(0)]	TGGT1_261480-t26_1-p1 1xPhospho [S507(99.1)]	transcript=TGGT1_261480-t26_1 | gene=TGGT1_261480 | organism=Toxoplasma_gondii_GT1 | gene_product=Phosphatidyl serine synthase [Source:UniProtKB/TrEMBL;Acc:S7UXZ9] | transcript_product=phosphatidyl serine synthase | location=TGGT1_chrVIIb:1685826-1692167(-) | protein_length=540 | sequence_SO=chromosome | SO=protein_coding_gene | is_pseudo=false	TGGT1_261480-t26_1-p1	0	2008.95815	16	0.93	0.847	0.92	1.201	1.117	1.017	1.105	1.094	1	1.076	-0.1	-0.24	-0.12	0.26	0.16	0.02	0.14	0.13	0	0.11	0.315639616	0.488267144	0.778053461	0.377004084	0.617934045	0.728785101	0.521293365	0.264335538	0.990883879	0.416018043
FALSE	High	MSTSGLLEHHDGK	[R].MSTSGLLEHHDGK.[L]	1xTMTpro [K13]; 1xTMTpro [N-Term]; 1xPhospho [T3(99.8)]	1xTMTpro [K13]; 1xTMTpro [N-Term]; 1xPhospho [S2(0.3); T3(99.8); S4(0)]	2.98559E-05	6.11917E-05	1	1	3	TGGT1_232080-t26_1-p1	TGGT1_232080-t26_1-p1 [5865-5877]	TGGT1_232080-t26_1-p1 1xPhospho [S5866(0.3); T5867(99.8); S5868(0)]	TGGT1_232080-t26_1-p1 1xPhospho [T5867(99.8)]	transcript=TGGT1_232080-t26_1 | gene=TGGT1_232080 | organism=Toxoplasma_gondii_GT1 | gene_product=Chorein_N domain-containing protein [Source:UniProtKB/TrEMBL;Acc:S7WJ08] | transcript_product=hypothetical protein | location=TGGT1_chrVIII:1804634-1839298(-) | protein_length=10329 | sequence_SO=chromosome | SO=protein_coding_gene | is_pseudo=false	TGGT1_232080-t26_1-p1	0	2100.04406	13
FALSE	High	MSTSGLLEHHDGK	[R].MSTSGLLEHHDGK.[L]	1xTMTpro [K13]; 1xTMTpro [N-Term]; 2xPhospho [T3(100); S4(100)]	1xTMTpro [K13]; 1xTMTpro [N-Term]; 2xPhospho [S2(0); T3(100); S4(100)]	5.26045E-05	6.11917E-05	1	1	5	TGGT1_232080-t26_1-p1	TGGT1_232080-t26_1-p1 [5865-5877]	TGGT1_232080-t26_1-p1 2xPhospho [S5866(0); T5867(100); S5868(100)]	TGGT1_232080-t26_1-p1 2xPhospho [T5867(100); S5868(100)]	transcript=TGGT1_232080-t26_1 | gene=TGGT1_232080 | organism=Toxoplasma_gondii_GT1 | gene_product=Chorein_N domain-containing protein [Source:UniProtKB/TrEMBL;Acc:S7WJ08] | transcript_product=hypothetical protein | location=TGGT1_chrVIII:1804634-1839298(-) | protein_length=10329 | sequence_SO=chromosome | SO=protein_coding_gene | is_pseudo=false	TGGT1_232080-t26_1-p1	0	2180.01039	13
FALSE	High	MSVDEGPPPDGFTEETLPTPR	[R].MSVDEGPPPDGFTEETLPTPR.[E]	1xTMTpro [N-Term]; 1xPhospho [T19(100)]	1xTMTpro [N-Term]; 1xPhospho [S2(0); T13(0); T16(0); T19(100)]	5.6178E-06	6.11917E-05	1	1	2	TGGT1_214090-t26_1-p1	TGGT1_214090-t26_1-p1 [1386-1406]	TGGT1_214090-t26_1-p1 1xPhospho [S1387(0); T1398(0); T1401(0); T1404(100)]	TGGT1_214090-t26_1-p1 1xPhospho [T1404(100)]	transcript=TGGT1_214090-t26_1 | gene=TGGT1_214090 | organism=Toxoplasma_gondii_GT1 | gene_product=Signal peptidase [Source:UniProtKB/TrEMBL;Acc:S7W5I3] | transcript_product=signal peptidase | location=TGGT1_chrX:5908335-5920860(+) | protein_length=1859 | sequence_SO=chromosome | SO=protein_coding_gene | is_pseudo=false	TGGT1_214090-t26_1-p1	0	2656.21728	21
FALSE	High	MTGDAKTDEECSDADPTELR	[R].MTGDAKTDEECSDADPTELR.[Q]	1xMethylthio [C11]; 1xTMTpro [K6]; 1xTMTpro [N-Term]; 1xPhospho [T7(100)]	1xMethylthio [C11]; 1xTMTpro [K6]; 1xTMTpro [N-Term]; 1xPhospho [T2(0); T7(100); S12(0); T17(0)]	1.2643E-10	6.11917E-05	1	1	6	TGGT1_207720-t26_1-p1	TGGT1_207720-t26_1-p1 [111-130]	TGGT1_207720-t26_1-p1 1xMethylthio [C121]; 1xPhospho [T112(0); T117(100); S122(0); T127(0)]	TGGT1_207720-t26_1-p1 1xMethylthio [C121]; 1xPhospho [T117(100)]	transcript=TGGT1_207720-t26_1 | gene=TGGT1_207720 | organism=Toxoplasma_gondii_GT1 | gene_product=hypothetical protein | transcript_product=hypothetical protein | location=TGGT1_chrIb:247992-259807(+) | protein_length=1628 | sequence_SO=chromosome | SO=protein_coding_gene | is_pseudo=false	TGGT1_207720-t26_1-p1	1	2918.27506	20	1.296	1.251	1.317	0.748	0.97	0.936	0.986	0.878	0.841	0.981	0.37	0.32	0.4	-0.42	-0.04	-0.1	-0.02	-0.19	-0.25	-0.03	0.583877807	0.666311648	0.692313161	0.490359975	0.693315893	0.645625038	0.962195361	0.316651208	0.40101917	0.931160793
FALSE	High	MTGDAKTDEECSDADPTELR	[R].MTGDAKTDEECSDADPTELR.[Q]	1xOxidation [M1]; 1xMethylthio [C11]; 1xTMTpro [K6]; 1xTMTpro [N-Term]; 1xPhospho [T7(99.6)]	1xOxidation [M1]; 1xMethylthio [C11]; 1xTMTpro [K6]; 1xTMTpro [N-Term]; 1xPhospho [T2(0.4); T7(99.6); S12(0); T17(0)]	0.000348912	6.11917E-05	1	1	2	TGGT1_207720-t26_1-p1	TGGT1_207720-t26_1-p1 [111-130]	TGGT1_207720-t26_1-p1 1xMethylthio [C121]; 1xPhospho [T112(0.4); T117(99.6); S122(0); T127(0)]	TGGT1_207720-t26_1-p1 1xMethylthio [C121]; 1xPhospho [T117(99.6)]	transcript=TGGT1_207720-t26_1 | gene=TGGT1_207720 | organism=Toxoplasma_gondii_GT1 | gene_product=hypothetical protein | transcript_product=hypothetical protein | location=TGGT1_chrIb:247992-259807(+) | protein_length=1628 | sequence_SO=chromosome | SO=protein_coding_gene | is_pseudo=false	TGGT1_207720-t26_1-p1	1	2934.26998	20	0.998	0.923	1.208	0.972	0.969	0.896	1.174	0.726	0.881	0.787	0	-0.12	0.27	-0.04	-0.04	-0.16	0.23	-0.46	-0.18	-0.34	0.987576462	0.607543391	0.617972505	0.580341582	0.876155759	0.389112059	0.698851306	0.476008458	0.654237118	0.012608642
FALSE	High	MTGDAKTDEECSDADPTELR	[R].MTGDAKTDEECSDADPTELR.[Q]	1xMethylthio [C11]; 1xTMTpro [K6]; 1xTMTpro [N-Term]; 2xPhospho [T7(100); S12(100)]	1xMethylthio [C11]; 1xTMTpro [K6]; 1xTMTpro [N-Term]; 2xPhospho [T2(0); T7(100); S12(100); T17(0)]	1.43063E-05	6.11917E-05	1	1	5	TGGT1_207720-t26_1-p1	TGGT1_207720-t26_1-p1 [111-130]	TGGT1_207720-t26_1-p1 1xMethylthio [C121]; 2xPhospho [T112(0); T117(100); S122(100); T127(0)]	TGGT1_207720-t26_1-p1 1xMethylthio [C121]; 2xPhospho [T117(100); S122(100)]	transcript=TGGT1_207720-t26_1 | gene=TGGT1_207720 | organism=Toxoplasma_gondii_GT1 | gene_product=hypothetical protein | transcript_product=hypothetical protein | location=TGGT1_chrIb:247992-259807(+) | protein_length=1628 | sequence_SO=chromosome | SO=protein_coding_gene | is_pseudo=false	TGGT1_207720-t26_1-p1	1	2998.24139	20	1.164	1.192	1.189	0.902	1.049	1.075	1.072	1.019	1.012	1.044	0.22	0.25	0.25	-0.15	0.07	0.1	0.1	0.03	0.02	0.06	0.222221751	0.529555089	0.473217974	0.455326004	0.398879196	0.610246501	0.498246887	0.799159121	0.412993586	0.444538459
FALSE	High	MTQAELAQAINEKPSVVNDYESGR	[K].MTQAELAQAINEKPSVVNDYESGR.[A]	1xOxidation [M1]; 1xTMTpro [K13]; 1xTMTpro [N-Term]; 1xPhospho [S15(100)]	1xOxidation [M1]; 1xTMTpro [K13]; 1xTMTpro [N-Term]; 1xPhospho [T2(0); S15(100); Y20(0); S22(0)]	6.8574E-10	6.11917E-05	1	1	1	TGGT1_278530-t26_1-p1	TGGT1_278530-t26_1-p1 [91-114]	TGGT1_278530-t26_1-p1 1xPhospho [T92(0); S105(100); Y110(0); S112(0)]	TGGT1_278530-t26_1-p1 1xPhospho [S105(100)]	transcript=TGGT1_278530-t26_1 | gene=TGGT1_278530 | organism=Toxoplasma_gondii_GT1 | gene_product=HTH cro/C1-type domain-containing protein [Source:UniProtKB/TrEMBL;Acc:A0A125YYC2] | transcript_product=putative multiprotein bridging factor type 1 family transcriptional co-activator | location=TGGT1_chrXII:5951968-5953739(+) | protein_length=144 | sequence_SO=chromosome | SO=protein_coding_gene | …	TGGT1_278530-t26_1-p1	0	3354.65326	24
FALSE	High	MTSTSAGLEPAEAWR	[R].MTSTSAGLEPAEAWR.[E]	1xTMTpro [N-Term]; 1xPhospho [S3(99.5)]	1xTMTpro [N-Term]; 1xPhospho [T2(0.3); S3(99.5); T4(0.3); S5(0)]	3.36725E-09	6.11917E-05	1	1	1	TGGT1_297180-t26_1-p1	TGGT1_297180-t26_1-p1 [98-112]	TGGT1_297180-t26_1-p1 1xPhospho [T99(0.3); S100(99.5); T101(0.3); S102(0)]	TGGT1_297180-t26_1-p1 1xPhospho [S100(99.5)]	transcript=TGGT1_297180-t26_1 | gene=TGGT1_297180 | organism=Toxoplasma_gondii_GT1 | gene_product=hypothetical protein | transcript_product=hypothetical protein | location=TGGT1_chrII:1568655-1575825(-) | protein_length=871 | sequence_SO=chromosome | SO=protein_coding_gene | is_pseudo=false	TGGT1_297180-t26_1-p1	0	1990.92646	15	0.867	1.288	0.897	1.083	0.939	1.394	0.971	0.853	0.884	1.131	-0.21	0.37	-0.16	0.11	-0.09	0.48	-0.04	-0.23	-0.18	0.18	0.724306489	0.454541561	0.262629617	0.023307286	0.872663955	0.375159959	0.631681953	0.227407363	0.796574676	0.636913585
FALSE	High	MTTHSVQACDYFTTDSALSNK	[R].MTTHSVQACDYFTTDSALSNK.[K]	1xMethylthio [C9]; 1xTMTpro [K21]; 1xTMTpro [N-Term]; 1xPhospho [S5(99.3)]	1xMethylthio [C9]; 1xTMTpro [K21]; 1xTMTpro [N-Term]; 1xPhospho [T2(0.4); T3(0.4); S5(99.3); Y11(0); T13(0); T14(0); S16(0); S19(0)]	5.26758E-08	6.11917E-05	1	1	1	TGGT1_272520-t26_1-p1	TGGT1_272520-t26_1-p1 [183-203]	TGGT1_272520-t26_1-p1 1xMethylthio [C191]; 1xPhospho [T184(0.4); T185(0.4); S187(99.3); Y193(0); T195(0); T196(0); S198(0); S201(0)]	TGGT1_272520-t26_1-p1 1xMethylthio [C191]; 1xPhospho [S187(99.3)]	transcript=TGGT1_272520-t26_1 | gene=TGGT1_272520 | organism=Toxoplasma_gondii_GT1 | gene_product=hypothetical protein | transcript_product=hypothetical protein | location=TGGT1_chrVIII:3922939-3924461(+) | protein_length=401 | sequence_SO=chromosome | SO=protein_coding_gene | is_pseudo=false	TGGT1_272520-t26_1-p1	0	3054.39037	21	1.019	1.214	1.03	0.789	0.803	0.958	0.812	0.824	0.682	0.739	0.03	0.28	0.04	-0.34	-0.32	-0.06	-0.3	-0.28	-0.55	-0.44	0.964024456	0.387728131	0.909541974	0.277815302	0.495207981	0.331076765	0.272375656	0.189470515	0.199203591	0.394721481
FALSE	High	MVEPENAVTITPLRPEDDYSPR	[R].MVEPENAVTITPLRPEDDYSPR.[E]	1xTMTpro [N-Term]; 1xPhospho [S20(100)]	1xTMTpro [N-Term]; 1xPhospho [T9(0); T11(0); Y19(0); S20(100)]	3.90454E-05	6.11917E-05	1	1	1	Q14160	Q14160 [816-837]	Q14160 1xPhospho [T824(0); T826(0); Y834(0); S835(100)]	Q14160 1xPhospho [S835(100)]	Protein scribble homolog OS=Homo sapiens (Human) OX=9606 GN=SCRIB PE=1 SV=4	Q14160	0	2913.40246	22
FALSE	High	MVQPDSAPNTNASPLSPLHSPGPR	[K].MVQPDSAPNTNASPLSPLHSPGPR.[H]	1xTMTpro [N-Term]; 1xPhospho [S16(100)]	1xTMTpro [N-Term]; 1xPhospho [S6(0); T10(0); S13(0); S16(100); S20(0)]	9.90246E-06	6.11917E-05	1	1	1	TGGT1_224650-t26_1-p1	TGGT1_224650-t26_1-p1 [129-152]	TGGT1_224650-t26_1-p1 1xPhospho [S134(0); T138(0); S141(0); S144(100); S148(0)]	TGGT1_224650-t26_1-p1 1xPhospho [S144(100)]	transcript=TGGT1_224650-t26_1 | gene=TGGT1_224650 | organism=Toxoplasma_gondii_GT1 | gene_product=mRNA_triPase domain-containing protein [Source:UniProtKB/TrEMBL;Acc:S7UWK3] | transcript_product=mRNA capping enzyme, beta chain protein | location=TGGT1_chrX:2815581-2819580(-) | protein_length=920 | sequence_SO=chromosome | SO=protein_coding_gene | is_pseudo=false	TGGT1_224650-t26_1-p1	0	2854.38781	24
FALSE	High	MVSEAPGVPSSPSTEVR	[K].MVSEAPGVPSSPSTEVR.[T]	1xTMTpro [N-Term]; 1xPhospho [S11(100)]	1xTMTpro [N-Term]; 1xPhospho [S3(0); S10(0); S11(100); S13(0); T14(0)]	1.78235E-13	6.11917E-05	1	1	2	TGGT1_275650-t26_1-p1	TGGT1_275650-t26_1-p1 [16-32]	TGGT1_275650-t26_1-p1 1xPhospho [S18(0); S25(0); S26(100); S28(0); T29(0)]	TGGT1_275650-t26_1-p1 1xPhospho [S26(100)]	transcript=TGGT1_275650-t26_1 | gene=TGGT1_275650 | organism=Toxoplasma_gondii_GT1 | gene_product=hypothetical protein | transcript_product=hypothetical protein | location=TGGT1_chrIII:288290-290923(+) | protein_length=877 | sequence_SO=chromosome | SO=protein_coding_gene | is_pseudo=false	TGGT1_275650-t26_1-p1	0	2114.016	17	0.979	0.872	0.991	1.159	1.135	1.011	1.148	1.063	1.085	0.971	-0.03	-0.2	-0.01	0.21	0.18	0.02	0.2	0.09	0.12	-0.04	0.932547006	0.36074324	0.962687607	0.512074607	0.204117268	0.899178975	0.016818856	0.697920453	0.69106471	0.679415027
FALSE	High	MVSEAPGVPSSPSTEVR	[K].MVSEAPGVPSSPSTEVR.[T]	1xOxidation [M1]; 1xTMTpro [N-Term]; 1xPhospho [S11(98.7)]	1xOxidation [M1]; 1xTMTpro [N-Term]; 1xPhospho [S3(0); S10(0.4); S11(98.7); S13(0.4); T14(0.4)]	3.43375E-06	6.11917E-05	1	1	2	TGGT1_275650-t26_1-p1	TGGT1_275650-t26_1-p1 [16-32]	TGGT1_275650-t26_1-p1 1xPhospho [S18(0); S25(0.4); S26(98.7); S28(0.4); T29(0.4)]	TGGT1_275650-t26_1-p1 1xPhospho [S26(98.7)]	transcript=TGGT1_275650-t26_1 | gene=TGGT1_275650 | organism=Toxoplasma_gondii_GT1 | gene_product=hypothetical protein | transcript_product=hypothetical protein | location=TGGT1_chrIII:288290-290923(+) | protein_length=877 | sequence_SO=chromosome | SO=protein_coding_gene | is_pseudo=false	TGGT1_275650-t26_1-p1	0	2130.01092	17	0.757	0.785	0.833	1.297	0.981	1.017	1.08	0.925	1.094	0.907	-0.4	-0.35	-0.26	0.37	-0.03	0.02	0.11	-0.11	0.13	-0.14	0.31703146	0.501162294	0.618184271	0.084422662	0.897041591	0.9474198	0.795742238	0.773299338	0.827632498	0.581558093
FALSE	High	MVSGELAEYGR	[R].MVSGELAEYGR.[R]	1xTMTpro [N-Term]; 1xPhospho [S3(100)]	1xTMTpro [N-Term]; 1xPhospho [S3(100); Y9(0)]	0.000152114	6.11917E-05	1	1	5	TGGT1_213950-t26_1-p1	TGGT1_213950-t26_1-p1 [279-289]	TGGT1_213950-t26_1-p1 1xPhospho [S281(100); Y287(0)]	TGGT1_213950-t26_1-p1 1xPhospho [S281(100)]	transcript=TGGT1_213950-t26_1 | gene=TGGT1_213950 | organism=Toxoplasma_gondii_GT1 | gene_product=hypothetical protein | transcript_product=hypothetical protein | location=TGGT1_chrV:1327225-1329387(-) | protein_length=720 | sequence_SO=chromosome | SO=protein_coding_gene | is_pseudo=false	TGGT1_213950-t26_1-p1	0	1595.74598	11	0.834	0.776	0.762	1.204	1.005	0.934	0.918	0.924	0.939	0.852	-0.26	-0.37	-0.39	0.27	0.01	-0.1	-0.12	-0.11	-0.09	-0.23	0.47874833	0.220781979	0.462769009	0.005595616	0.982190077	0.588134886	0.78196576	0.842053386	0.743719175	0.678965274
FALSE	High	MVSGELAEYGR	[R].MVSGELAEYGR.[R]	1xOxidation [M1]; 1xTMTpro [N-Term]; 1xPhospho [S3(100)]	1xOxidation [M1]; 1xTMTpro [N-Term]; 1xPhospho [S3(100); Y9(0)]	1.71954E-05	6.11917E-05	1	1	6	TGGT1_213950-t26_1-p1	TGGT1_213950-t26_1-p1 [279-289]	TGGT1_213950-t26_1-p1 1xPhospho [S281(100); Y287(0)]	TGGT1_213950-t26_1-p1 1xPhospho [S281(100)]	transcript=TGGT1_213950-t26_1 | gene=TGGT1_213950 | organism=Toxoplasma_gondii_GT1 | gene_product=hypothetical protein | transcript_product=hypothetical protein | location=TGGT1_chrV:1327225-1329387(-) | protein_length=720 | sequence_SO=chromosome | SO=protein_coding_gene | is_pseudo=false	TGGT1_213950-t26_1-p1	0	1611.74089	11
FALSE	High	MYTSNLEEGSEQTSTCSPSPNR	[R].MYTSNLEEGSEQTSTCSPSPNR.[K]	1xMethylthio [C16]; 1xTMTpro [N-Term]; 1xPhospho [S19(99.6)]	1xMethylthio [C16]; 1xTMTpro [N-Term]; 1xPhospho [Y2(0); T3(0); S4(0); S10(0); T13(0); S14(0); T15(0); S17(0.4); S19(99.6)]	4.46918E-06	6.11917E-05	1	1	4	TGGT1_235170-t26_1-p1	TGGT1_235170-t26_1-p1 [414-435]	TGGT1_235170-t26_1-p1 1xMethylthio [C429]; 1xPhospho [Y415(0); T416(0); S417(0); S423(0); T426(0); S427(0); T428(0); S430(0.4); S432(99.6)]	TGGT1_235170-t26_1-p1 1xMethylthio [C429]; 1xPhospho [S432(99.6)]	transcript=TGGT1_235170-t26_1 | gene=TGGT1_235170 | organism=Toxoplasma_gondii_GT1 | gene_product=Replication factor C subunit 1 [Source:UniProtKB/TrEMBL;Acc:S7W4E1] | transcript_product=ATPase, AAA family protein | location=TGGT1_chrX:4569043-4580176(+) | protein_length=1260 | sequence_SO=chromosome | SO=protein_coding_gene | is_pseudo=false	TGGT1_235170-t26_1-p1	0	2848.17959	22
FALSE	High	NATHAGAETGLETADFSDDETK	[R].NATHAGAETGLETADFSDDETK.[K]	1xTMTpro [K22]; 1xTMTpro [N-Term]; 1xPhospho [S17(99.7)]	1xTMTpro [K22]; 1xTMTpro [N-Term]; 1xPhospho [T3(0); T9(0); T13(0); S17(99.7); T21(0.3)]	4.84056E-08	6.11917E-05	1	1	1	TGGT1_255970-t26_1-p1	TGGT1_255970-t26_1-p1 [1510-1531]	TGGT1_255970-t26_1-p1 1xPhospho [T1512(0); T1518(0); T1522(0); S1526(99.7); T1530(0.3)]	TGGT1_255970-t26_1-p1 1xPhospho [S1526(99.7)]	transcript=TGGT1_255970-t26_1 | gene=TGGT1_255970 | organism=Toxoplasma_gondii_GT1 | gene_product=Histone lysine methyltransferase SET/SUV39 [Source:UniProtKB/TrEMBL;Acc:S7UZA7] | transcript_product=histone lysine methyltransferase SET/SUV39 | location=TGGT1_chrVIIb:4501760-4516511(+) | protein_length=1547 | sequence_SO=chromosome | SO=protein_coding_gene | is_pseudo=false	TGGT1_255970-t26_1-p1	0	2968.37048	22
FALSE	High	NAVSPAAHDLEPLSQSR	[R].NAVSPAAHDLEPLSQSR.[R]	1xTMTpro [N-Term]; 1xPhospho [S4(100)]	1xTMTpro [N-Term]; 1xPhospho [S4(100); S14(0); S16(0)]	3.01541E-05	6.11917E-05	1	1	2	TGGT1_307760-t26_1-p1	TGGT1_307760-t26_1-p1 [621-637]	TGGT1_307760-t26_1-p1 1xPhospho [S624(100); S634(0); S636(0)]	TGGT1_307760-t26_1-p1 1xPhospho [S624(100)]	transcript=TGGT1_307760-t26_1 | gene=TGGT1_307760 | organism=Toxoplasma_gondii_GT1 | gene_product=Tubulin-tyrosine ligase family protein [Source:UniProtKB/TrEMBL;Acc:A0A125YH89] | transcript_product=Tubulin-tyrosine ligase family protein | location=TGGT1_chrXII:326782-332206(-) | protein_length=1242 | sequence_SO=chromosome | SO=protein_coding_gene | is_pseudo=false	TGGT1_307760-t26_1-p1	0	2176.07188	17
FALSE	High	NDEPVREEDLPEEEEEDEGEEGGAAAGDK	[K].NDEPVREEDLPEEEEEDEGEEGGAAAGDK.[K]	1xTMTpro [K29]; 1xTMTpro [N-Term]	1xTMTpro [K29]; 1xTMTpro [N-Term]	6.30512E-16	6.11917E-05	1	1	6	TGGT1_305460-t26_1-p1	TGGT1_305460-t26_1-p1 [32-60]			transcript=TGGT1_305460-t26_1 | gene=TGGT1_305460 | organism=Toxoplasma_gondii_GT1 | gene_product=Methionine aminopeptidase 2 [Source:UniProtKB/TrEMBL;Acc:S7UI71] | transcript_product=putative methionine aminopeptidase 2 | location=TGGT1_chrIX:5179135-5184773(-) | protein_length=480 | sequence_SO=chromosome | SO=protein_coding_gene | is_pseudo=false	TGGT1_305460-t26_1-p1	1	3752.70263	29	0.892	0.708	0.795	1.184	1.055	0.838	0.941	0.98	1.176	1.094	-0.17	-0.5	-0.33	0.24	0.08	-0.25	-0.09	-0.03	0.23	0.13	0.78600824	0.054404639	0.491061135	0.503087119	0.789986825	0.428436126	0.455109995	0.910890466	0.363178199	0.763999917
FALSE	High	NDGSEKPGGEEEEEEEDELSVVSESR	[K].NDGSEKPGGEEEEEEEDELSVVSESR.[V]	1xTMTpro [K6]; 1xTMTpro [N-Term]; 1xPhospho [S20(100)]	1xTMTpro [K6]; 1xTMTpro [N-Term]; 1xPhospho [S4(0); S20(100); S23(0); S25(0)]	1.08296E-05	6.11917E-05	1	1	1	TGGT1_278440-t26_1-p1	TGGT1_278440-t26_1-p1 [2181-2206]	TGGT1_278440-t26_1-p1 1xPhospho [S2184(0); S2200(100); S2203(0); S2205(0)]	TGGT1_278440-t26_1-p1 1xPhospho [S2200(100)]	transcript=TGGT1_278440-t26_1 | gene=TGGT1_278440 | organism=Toxoplasma_gondii_GT1 | gene_product=Putative SWI2/SNF2 Brahma [Source:UniProtKB/TrEMBL;Acc:S7UZS0] | transcript_product=putative SWI2/SNF2 Brahma | location=TGGT1_chrXII:6010021-6025169(+) | protein_length=2667 | sequence_SO=chromosome | SO=protein_coding_gene | is_pseudo=false	TGGT1_278440-t26_1-p1	0	3553.58344	26
FALSE	High	NEKEETDNEELPSK	[R].NEKEETDNEELPSK.[K]	2xTMTpro [K3; K14]; 1xTMTpro [N-Term]; 1xPhospho [T6(100)]	2xTMTpro [K3; K14]; 1xTMTpro [N-Term]; 1xPhospho [T6(100); S13(0)]	3.06071E-05	6.11917E-05	1	1	8	TGGT1_293510-t26_1-p1	TGGT1_293510-t26_1-p1 [200-213]	TGGT1_293510-t26_1-p1 1xPhospho [T205(100); S212(0)]	TGGT1_293510-t26_1-p1 1xPhospho [T205(100)]	transcript=TGGT1_293510-t26_1 | gene=TGGT1_293510 | organism=Toxoplasma_gondii_GT1 | gene_product=Poly(ADP-ribose) polymerase and DNA-Ligase Zn-finger region domain-containing protein [Source:UniProtKB/TrEMBL;Acc:S7UHM3] | transcript_product=poly(ADP-ribose) polymerase and DNA-Ligase Zn-finger region domain-containing protein | location=TGGT1_chrIa:371571-373049(-) | protein_length=392 | sequence…	TGGT1_293510-t26_1-p1	1	2654.33783	14	1.032	1.25	1.122	0.797	0.822	0.996	0.894	0.949	0.935	0.909	0.04	0.32	0.17	-0.33	-0.28	-0.01	-0.16	-0.08	-0.1	-0.14	0.894808709	0.411091994	0.548232643	0.275239219	0.249476989	0.959101758	0.164066693	0.126127277	0.044137169	0.337293079
FALSE	High	NEKEETDNEELPSKK	[R].NEKEETDNEELPSKK.[K]	3xTMTpro [K3; K14; K15]; 1xTMTpro [N-Term]; 1xPhospho [T6(100)]	3xTMTpro [K3; K14; K15]; 1xTMTpro [N-Term]; 1xPhospho [T6(100); S13(0)]	2.05652E-05	6.11917E-05	1	1	2	TGGT1_293510-t26_1-p1	TGGT1_293510-t26_1-p1 [200-214]	TGGT1_293510-t26_1-p1 1xPhospho [T205(100); S212(0)]	TGGT1_293510-t26_1-p1 1xPhospho [T205(100)]	transcript=TGGT1_293510-t26_1 | gene=TGGT1_293510 | organism=Toxoplasma_gondii_GT1 | gene_product=Poly(ADP-ribose) polymerase and DNA-Ligase Zn-finger region domain-containing protein [Source:UniProtKB/TrEMBL;Acc:S7UHM3] | transcript_product=poly(ADP-ribose) polymerase and DNA-Ligase Zn-finger region domain-containing protein | location=TGGT1_chrIa:371571-373049(-) | protein_length=392 | sequence…	TGGT1_293510-t26_1-p1	2	3086.63994	15	1.092	1.07	1.005	0.89	0.971	0.952	0.894	1.02	0.837	0.827	0.13	0.1	0.01	-0.17	-0.04	-0.07	-0.16	0.03	-0.26	-0.27	0.508608105	0.536996511	0.958063025	0.293497646	0.528006617	0.773859141	0.548396233	0.883240283	0.571280928	0.221691508
FALSE	High	NEQAAFVTDKPSDSPR	[K].NEQAAFVTDKPSDSPR.[N]	1xTMTpro [K10]; 1xTMTpro [N-Term]; 1xPhospho [S14(99.9)]	1xTMTpro [K10]; 1xTMTpro [N-Term]; 1xPhospho [T8(0); S12(0.2); S14(99.9)]	3.40188E-12	6.11917E-05	1	1	6	TGGT1_240250-t26_1-p1	TGGT1_240250-t26_1-p1 [696-711]	TGGT1_240250-t26_1-p1 1xPhospho [T703(0); S707(0.2); S709(99.9)]	TGGT1_240250-t26_1-p1 1xPhospho [S709(99.9)]	transcript=TGGT1_240250-t26_1 | gene=TGGT1_240250 | organism=Toxoplasma_gondii_GT1 | gene_product=Macro domain-containing protein [Source:UniProtKB/TrEMBL;Acc:S7W065] | transcript_product=macro domain-containing protein | location=TGGT1_chrVI:1105085-1109716(+) | protein_length=817 | sequence_SO=chromosome | SO=protein_coding_gene | is_pseudo=false	TGGT1_240250-t26_1-p1	0	2450.22084	16	0.935	0.893	0.967	1.072	1.003	0.958	1.036	1.016	1.04	1.17	-0.1	-0.16	-0.05	0.1	0	-0.06	0.05	0.02	0.06	0.23	0.175608193	0.395877599	0.442484082	0.34403213	0.971981322	0.785847721	0.700064008	0.739151013	0.76892939	0.513523426
FALSE	High	NERGEESDGEGAVGPAASK	[R].NERGEESDGEGAVGPAASK.[K]	1xTMTpro [K19]; 1xTMTpro [N-Term]; 1xPhospho [S7(100)]	1xTMTpro [K19]; 1xTMTpro [N-Term]; 1xPhospho [S7(100); S18(0)]	7.13522E-16	6.11917E-05	1	1	13	TGGT1_250330-t26_1-p1	TGGT1_250330-t26_1-p1 [213-231]	TGGT1_250330-t26_1-p1 1xPhospho [S219(100); S230(0)]	TGGT1_250330-t26_1-p1 1xPhospho [S219(100)]	transcript=TGGT1_250330-t26_1 | gene=TGGT1_250330 | organism=Toxoplasma_gondii_GT1 | gene_product=hypothetical protein | transcript_product=hypothetical protein | location=TGGT1_chrXII:4987032-4990337(-) | protein_length=413 | sequence_SO=chromosome | SO=protein_coding_gene | is_pseudo=false	TGGT1_250330-t26_1-p1	1	2548.21721	19	1.626	1.695	1.492	0.716	1.165	1.214	1.068	1.518	1.238	0.915	0.7	0.76	0.58	-0.48	0.22	0.28	0.1	0.6	0.31	-0.13	0.670096076	0.452888909	0.620363602	0.611463497	0.754468555	0.07382324	0.660246316	0.236803945	0.022225801	0.709471353
FALSE	High	NESPESGHDATAQR	[K].NESPESGHDATAQR.[K]	1xTMTpro [N-Term]; 1xPhospho [S3(100)]	1xTMTpro [N-Term]; 1xPhospho [S3(100); S6(0); T11(0)]	2.37736E-09	6.11917E-05	1	1	6	TGGT1_232280-t26_1-p1	TGGT1_232280-t26_1-p1 [199-212]	TGGT1_232280-t26_1-p1 1xPhospho [S201(100); S204(0); T209(0)]	TGGT1_232280-t26_1-p1 1xPhospho [S201(100)]	transcript=TGGT1_232280-t26_1 | gene=TGGT1_232280 | organism=Toxoplasma_gondii_GT1 | gene_product=IMP2_N domain-containing protein [Source:UniProtKB/TrEMBL;Acc:S7WBN4] | transcript_product=hypothetical protein | location=TGGT1_chrVIII:1988375-1990326(+) | protein_length=275 | sequence_SO=chromosome | SO=protein_coding_gene | is_pseudo=false	TGGT1_232280-t26_1-p1	0	1882.82516	14	0.882	0.827	0.847	1.316	1.161	1.089	1.114	1.104	1.038	0.913	-0.18	-0.27	-0.24	0.4	0.22	0.12	0.16	0.14	0.05	-0.13	0.700081707	0.678180129	0.65531611	0.542068901	0.269986971	0.210633498	0.206162249	0.111341055	0.449726111	0.756869757
FALSE	High	NESPESGHDATAQR	[K].NESPESGHDATAQR.[K]	1xTMTpro [N-Term]; 2xPhospho [S3(100); S6(100)]	1xTMTpro [N-Term]; 2xPhospho [S3(100); S6(100); T11(0)]	4.02269E-05	6.11917E-05	1	1	3	TGGT1_232280-t26_1-p1	TGGT1_232280-t26_1-p1 [199-212]	TGGT1_232280-t26_1-p1 2xPhospho [S201(100); S204(100); T209(0)]	TGGT1_232280-t26_1-p1 2xPhospho [S201(100); S204(100)]	transcript=TGGT1_232280-t26_1 | gene=TGGT1_232280 | organism=Toxoplasma_gondii_GT1 | gene_product=IMP2_N domain-containing protein [Source:UniProtKB/TrEMBL;Acc:S7WBN4] | transcript_product=hypothetical protein | location=TGGT1_chrVIII:1988375-1990326(+) | protein_length=275 | sequence_SO=chromosome | SO=protein_coding_gene | is_pseudo=false	TGGT1_232280-t26_1-p1	0	1962.7915	14
FALSE	High	NETLDATHLAEFHQVEGLVADR	[R].NETLDATHLAEFHQVEGLVADR.[G]	1xTMTpro [N-Term]	1xTMTpro [N-Term]	6.30512E-16	6.11917E-05	1	1	1	TGGT1_234505-t26_1-p1	TGGT1_234505-t26_1-p1 [397-418]			transcript=TGGT1_234505-t26_1 | gene=TGGT1_234505 | organism=Toxoplasma_gondii_GT1 | gene_product=AA_TRNA_LIGASE_II domain-containing protein [Source:UniProtKB/TrEMBL;Acc:A0A125YPN5] | transcript_product=putative phenylalanyl-tRNA synthetase alpha chain A | location=TGGT1_chrX:4319172-4323950(+) | protein_length=525 | sequence_SO=chromosome | SO=protein_coding_gene | is_pseudo=false	TGGT1_234505-t26_1-p1	0	2769.41269	22
FALSE	High	NEWGWCK	[K].NEWGWCK.[S]	1xMethylthio [C6]; 1xTMTpro [K7]; 1xTMTpro [N-Term]	1xMethylthio [C6]; 1xTMTpro [K7]; 1xTMTpro [N-Term]	0.00022938	6.11917E-05	1	1	2	TGGT1_268850-t26_1-p1	TGGT1_268850-t26_1-p1 [133-139]	TGGT1_268850-t26_1-p1 1xMethylthio [C138]	TGGT1_268850-t26_1-p1 1xMethylthio [C138]	transcript=TGGT1_268850-t26_1 | gene=TGGT1_268850 | organism=Toxoplasma_gondii_GT1 | gene_product=Enolase 2 [Source:UniProtKB/TrEMBL;Acc:A0A125YLV4] | transcript_product=enolase 2 | location=TGGT1_chrVIII:6248823-6250901(-) | protein_length=475 | sequence_SO=chromosome | SO=protein_coding_gene | is_pseudo=false	TGGT1_268850-t26_1-p1	0	1576.78961	7	0.832	0.811	0.995	1.128	0.938	0.915	1.122	0.975	0.892	1.061	-0.27	-0.3	-0.01	0.17	-0.09	-0.13	0.17	-0.04	-0.17	0.09	0.51370175	0.567460365	0.987328506	0.823164502	0.827986119	0.680544228	0.574768019	0.802303285	0.386917975	0.170588791
FALSE	High	NFEEMVIQK	[K].NFEEMVIQK.[D]	1xTMTpro [K9]; 1xTMTpro [N-Term]	1xTMTpro [K9]; 1xTMTpro [N-Term]	7.20346E-06	6.11917E-05	1	1	1	TGGT1_211680-t26_1-p1	TGGT1_211680-t26_1-p1 [359-367]			transcript=TGGT1_211680-t26_1 | gene=TGGT1_211680 | organism=Toxoplasma_gondii_GT1 | gene_product=Protein disulfide-isomerase [Source:UniProtKB/TrEMBL;Acc:A0A125YQI9] | transcript_product=protein disulfide isomerase | location=TGGT1_chrIV:1556190-1558014(+) | protein_length=471 | sequence_SO=chromosome | SO=protein_coding_gene | is_pseudo=false	TGGT1_211680-t26_1-p1	0	1745.97516	9
FALSE	High	NFELDGAPESGSEGGSSR	[R].NFELDGAPESGSEGGSSR.[R]	1xTMTpro [N-Term]; 1xPhospho [S10(100)]	1xTMTpro [N-Term]; 1xPhospho [S10(100); S12(0); S16(0); S17(0)]	2.70524E-08	6.11917E-05	1	1	2	TGGT1_222240-t26_1-p1	TGGT1_222240-t26_1-p1 [880-897]	TGGT1_222240-t26_1-p1 1xPhospho [S889(100); S891(0); S895(0); S896(0)]	TGGT1_222240-t26_1-p1 1xPhospho [S889(100)]	transcript=TGGT1_222240-t26_1 | gene=TGGT1_222240 | organism=Toxoplasma_gondii_GT1 | gene_product=hypothetical protein | transcript_product=hypothetical protein | location=TGGT1_chrII:970146-973217(+) | protein_length=1023 | sequence_SO=chromosome | SO=protein_coding_gene | is_pseudo=false	TGGT1_222240-t26_1-p1	0	2179.9464	18
FALSE	High	NFPTPFEPKSDDDDDEDLDELR	[K].NFPTPFEPKSDDDDDEDLDELR.[S]	1xTMTpro [K9]; 1xTMTpro [N-Term]; 1xPhospho [S10(100)]	1xTMTpro [K9]; 1xTMTpro [N-Term]; 1xPhospho [T4(0); S10(100)]	5.6199E-09	6.11917E-05	1	1	2	TGGT1_228400-t26_1-p1	TGGT1_228400-t26_1-p1 [607-628]	TGGT1_228400-t26_1-p1 1xPhospho [T610(0); S616(100)]	TGGT1_228400-t26_1-p1 1xPhospho [S616(100)]	transcript=TGGT1_228400-t26_1 | gene=TGGT1_228400 | organism=Toxoplasma_gondii_GT1 | gene_product=WD domain, G-beta repeat-containing protein [Source:UniProtKB/TrEMBL;Acc:S7UXV0] | transcript_product=WD domain, G-beta repeat-containing protein | location=TGGT1_chrX:240768-248903(-) | protein_length=632 | sequence_SO=chromosome | SO=protein_coding_gene | is_pseudo=false	TGGT1_228400-t26_1-p1	1	3297.4968	22	1.109	0.978	0.977	0.935	1.036	0.914	0.913	0.929	0.972	1.061	0.15	-0.03	-0.03	-0.1	0.05	-0.13	-0.13	-0.11	-0.04	0.09	0.4279594	0.18414976	0.831435783	0.416135254	0.835534716	0.367709166	0.220479396	0.131532069	0.754039047	0.370424884
FALSE	High	NFSLSHVQTACGAR	[R].NFSLSHVQTACGAR.[N]	1xMethylthio [C11]; 1xTMTpro [N-Term]; 1xPhospho [S3(100)]	1xMethylthio [C11]; 1xTMTpro [N-Term]; 1xPhospho [S3(100); S5(0); T9(0)]	2.35308E-06	6.11917E-05	1	1	2	TGGT1_291050-t26_1-p1	TGGT1_291050-t26_1-p1 [563-576]	TGGT1_291050-t26_1-p1 1xMethylthio [C573]; 1xPhospho [S565(100); S567(0); T571(0)]	TGGT1_291050-t26_1-p1 1xMethylthio [C573]; 1xPhospho [S565(100)]	transcript=TGGT1_291050-t26_1 | gene=TGGT1_291050 | organism=Toxoplasma_gondii_GT1 | gene_product=Protein kinase domain-containing protein [Source:UniProtKB/TrEMBL;Acc:S7W4H5] | transcript_product=putative histone kinase SNF1 | location=TGGT1_chrIX:3894686-3903555(+) | protein_length=1944 | sequence_SO=chromosome | SO=protein_coding_gene | is_pseudo=false	TGGT1_291050-t26_1-p1	0	1920.87807	14
FALSE	High	NFVQGEENEENVEQTFGVR	[R].NFVQGEENEENVEQTFGVR.[R]	1xTMTpro [N-Term]	1xTMTpro [N-Term]	6.61958E-06	6.11917E-05	1	1	1	TGGT1_321680-t26_1-p1	TGGT1_321680-t26_1-p1 [121-139]			transcript=TGGT1_321680-t26_1 | gene=TGGT1_321680 | organism=Toxoplasma_gondii_GT1 | gene_product=HABP4_PAI-RBP1 domain-containing protein [Source:UniProtKB/TrEMBL;Acc:A0A125YT80] | transcript_product=hypothetical protein | location=TGGT1_chrIb:1645852-1649258(-) | protein_length=372 | sequence_SO=chromosome | SO=protein_coding_gene | is_pseudo=false	TGGT1_321680-t26_1-p1	0	2529.21768	19
FALSE	High	NFYESDDDQKEK	[K].NFYESDDDQKEK.[T]	2xTMTpro [K10; K12]; 1xTMTpro [N-Term]; 1xPhospho [S5(100)]	2xTMTpro [K10; K12]; 1xTMTpro [N-Term]; 1xPhospho [Y3(0); S5(100)]	7.30067E-05	6.11917E-05	1	1	2	O00203	O00203 [272-283]	O00203 1xPhospho [Y274(0); S276(100)]	O00203 1xPhospho [S276(100)]	AP-3 complex subunit beta-1 OS=Homo sapiens (Human) OX=9606 GN=AP3B1 PE=1 SV=3	O00203	1	2510.22683	12	1.139	1.041	1.299	0.939	1.07	0.977	1.219	1.026	1.123	0.991	0.19	0.06	0.38	-0.09	0.1	-0.03	0.29	0.04	0.17	-0.01	0.480069667	0.394018511	0.119089967	0.097225286	0.657418526	0.650228966	0.125991538	0.877162216	0.128471173	0.709706195
FALSE	High	NGDALVFPGDEGEEGRSVCWENEEGEER	[K].NGDALVFPGDEGEEGRSVCWENEEGEER.[R]	1xMethylthio [C19]; 1xTMTpro [N-Term]; 1xPhospho [S17(100)]	1xMethylthio [C19]; 1xTMTpro [N-Term]; 1xPhospho [S17(100)]	8.40584E-07	6.11917E-05	1	1	2	TGGT1_273870-t26_1-p1	TGGT1_273870-t26_1-p1 [1421-1448]	TGGT1_273870-t26_1-p1 1xMethylthio [C1439]; 1xPhospho [S1437(100)]	TGGT1_273870-t26_1-p1 1xMethylthio [C1439]; 1xPhospho [S1437(100)]	transcript=TGGT1_273870-t26_1 | gene=TGGT1_273870 | organism=Toxoplasma_gondii_GT1 | gene_product=SWI2/SNF2 ISWI-like (AT hook) [Source:UniProtKB/TrEMBL;Acc:S7V4B2] | transcript_product=SWI2/SNF2 ISWI-like (AT hook) | location=TGGT1_chrVIII:3198884-3213308(+) | protein_length=1556 | sequence_SO=chromosome | SO=protein_coding_gene | is_pseudo=false	TGGT1_273870-t26_1-p1	1	3539.46877	28
FALSE	High	NGDESEKRESETQADATSK	[R].NGDESEKRESETQADATSK.[T]	2xTMTpro [K7; K19]; 1xTMTpro [N-Term]; 1xPhospho [S10(99.5)]	2xTMTpro [K7; K19]; 1xTMTpro [N-Term]; 1xPhospho [S5(0.5); S10(99.5); T12(0); T17(0); S18(0)]	3.86593E-05	6.11917E-05	1	1	3	TGGT1_229470-t26_1-p1	TGGT1_229470-t26_1-p1 [278-296]	TGGT1_229470-t26_1-p1 1xPhospho [S282(0.5); S287(99.5); T289(0); T294(0); S295(0)]	TGGT1_229470-t26_1-p1 1xPhospho [S287(99.5)]	transcript=TGGT1_229470-t26_1 | gene=TGGT1_229470 | organism=Toxoplasma_gondii_GT1 | gene_product=Btz domain-containing protein [Source:UniProtKB/TrEMBL;Acc:S7V376] | transcript_product=hypothetical protein | location=TGGT1_chrVIII:282578-286112(+) | protein_length=409 | sequence_SO=chromosome | SO=protein_coding_gene | is_pseudo=false	TGGT1_229470-t26_1-p1	2	3074.50954	19	1.057	1.062	0.91	1.021	1.079	1.085	0.93	1.177	1.059	1.115	0.08	0.09	-0.14	0.03	0.11	0.12	-0.11	0.24	0.08	0.16	0.872008808	0.672125531	0.729052051	0.958416147	0.336756174	0.765461024	0.626795254	0.310912422	0.78082464	0.758217775
FALSE	High	NGDVLLHLVSPR	[R].NGDVLLHLVSPR.[T]	1xTMTpro [N-Term]; 1xPhospho [S10(100)]	1xTMTpro [N-Term]; 1xPhospho [S10(100)]	1.59673E-07	6.11917E-05	1	1	1	TGGT1_263450-t26_1-p1	TGGT1_263450-t26_1-p1 [913-924]	TGGT1_263450-t26_1-p1 1xPhospho [S922(100)]	TGGT1_263450-t26_1-p1 1xPhospho [S922(100)]	transcript=TGGT1_263450-t26_1 | gene=TGGT1_263450 | organism=Toxoplasma_gondii_GT1 | gene_product=hypothetical protein | transcript_product=hypothetical protein | location=TGGT1_chrVIIb:518413-521871(+) | protein_length=1152 | sequence_SO=chromosome | SO=protein_coding_gene | is_pseudo=false	TGGT1_263450-t26_1-p1	0	1703.91649	12	0.492	0.825	0.854	1.106	0.544	0.912	0.944	0.933	0.835	1.186	-1.02	-0.28	-0.23	0.15	-0.88	-0.13	-0.08	-0.1	-0.26	0.25	0.0190455	0.606291841	0.750128624	0.656972219	0.150873025	0.534204973	0.832729949	0.73926334	0.739998697	0.728974729
FALSE	High	NGNDTPQTAEHLPPEAR	[K].NGNDTPQTAEHLPPEAR.[A]	1xTMTpro [N-Term]; 1xPhospho [T5(100)]	1xTMTpro [N-Term]; 1xPhospho [T5(100); T8(0)]	1.35545E-10	6.11917E-05	1	1	5	TGGT1_208390-t26_1-p1	TGGT1_208390-t26_1-p1 [321-337]	TGGT1_208390-t26_1-p1 1xPhospho [T325(100); T328(0)]	TGGT1_208390-t26_1-p1 1xPhospho [T325(100)]	transcript=TGGT1_208390-t26_1 | gene=TGGT1_208390 | organism=Toxoplasma_gondii_GT1 | gene_product=hypothetical protein | transcript_product=hypothetical protein | location=TGGT1_chrIb:663097-667639(+) | protein_length=424 | sequence_SO=chromosome | SO=protein_coding_gene | is_pseudo=false	TGGT1_208390-t26_1-p1	0	2231.04131	17	0.913	0.887	0.853	1.235	1.127	1.096	1.053	1.076	1.066	1.089	-0.13	-0.17	-0.23	0.3	0.17	0.13	0.07	0.11	0.09	0.12	0.75337626	0.634933625	0.680790846	0.410297093	0.315533523	0.180199084	0.764423023	0.599404122	0.805320382	0.470685417
FALSE	High	NGQETKETDEEGESDER	[R].NGQETKETDEEGESDER.[K]	1xTMTpro [K6]; 1xTMTpro [N-Term]; 1xPhospho [T8(100)]	1xTMTpro [K6]; 1xTMTpro [N-Term]; 1xPhospho [T5(0); T8(100); S14(0)]	3.79281E-06	6.11917E-05	1	1	1	TGGT1_228040-t26_1-p1	TGGT1_228040-t26_1-p1 [751-767]	TGGT1_228040-t26_1-p1 1xPhospho [T755(0); T758(100); S764(0)]	TGGT1_228040-t26_1-p1 1xPhospho [T758(100)]	transcript=TGGT1_228040-t26_1 | gene=TGGT1_228040 | organism=Toxoplasma_gondii_GT1 | gene_product=PPIC-type PPIASE domain-containing protein [Source:UniProtKB/TrEMBL;Acc:S7W5V7] | transcript_product=PPIC-type PPIASE domain-containing protein | location=TGGT1_chrX:567159-569903(-) | protein_length=914 | sequence_SO=chromosome | SO=protein_coding_gene | is_pseudo=false	TGGT1_228040-t26_1-p1	1	2641.1758	17
FALSE	High	NGQGTYQNQQGGNSNSSGGFSSR	[R].NGQGTYQNQQGGNSNSSGGFSSR.[N]	1xTMTpro [N-Term]	1xTMTpro [N-Term]	7.24639E-16	6.11917E-05	1	1	5	TGGT1_230940-t26_1-p1	TGGT1_230940-t26_1-p1 [1396-1418]			transcript=TGGT1_230940-t26_1 | gene=TGGT1_230940 | organism=Toxoplasma_gondii_GT1 | gene_product=hypothetical protein | transcript_product=hypothetical protein | location=TGGT1_chrVIII:1112065-1119747(+) | protein_length=1523 | sequence_SO=chromosome | SO=protein_coding_gene | is_pseudo=false	TGGT1_230940-t26_1-p1	0	2636.20046	23
FALSE	High	NGSDDGPSADALSHR	[R].NGSDDGPSADALSHR.[R]	1xTMTpro [N-Term]; 1xPhospho [S3(100)]	1xTMTpro [N-Term]; 1xPhospho [S3(100); S8(0); S13(0)]	3.46857E-07	6.11917E-05	1	1	1	TGGT1_202230-t26_1-p1	TGGT1_202230-t26_1-p1 [1341-1355]	TGGT1_202230-t26_1-p1 1xPhospho [S1343(100); S1348(0); S1353(0)]	TGGT1_202230-t26_1-p1 1xPhospho [S1343(100)]	transcript=TGGT1_202230-t26_1 | gene=TGGT1_202230 | organism=Toxoplasma_gondii_GT1 | gene_product=ANK_REP_REGION domain-containing protein [Source:UniProtKB/TrEMBL;Acc:S7UUG9] | transcript_product=histone deacetylase HDAC5 | location=TGGT1_chrVIIa:3396640-3405849(+) | protein_length=1452 | sequence_SO=chromosome | SO=protein_coding_gene | is_pseudo=false	TGGT1_202230-t26_1-p1	0	1882.82516	15
FALSE	High	NGVGGERSPER	[R].NGVGGERSPER.[S]	1xTMTpro [N-Term]; 1xPhospho [S8(100)]	1xTMTpro [N-Term]; 1xPhospho [S8(100)]	3.50021E-05	6.11917E-05	1	1	2	TGGT1_253750-t26_1-p1	TGGT1_253750-t26_1-p1 [6924-6934]	TGGT1_253750-t26_1-p1 1xPhospho [S6931(100)]	TGGT1_253750-t26_1-p1 1xPhospho [S6931(100)]	transcript=TGGT1_253750-t26_1 | gene=TGGT1_253750 | organism=Toxoplasma_gondii_GT1 | gene_product=PLU-1 domain-containing protein [Source:UniProtKB/TrEMBL;Acc:S7ULT6] | transcript_product=PLU-1 family protein | location=TGGT1_chrIII:1126566-1154665(-) | protein_length=8088 | sequence_SO=chromosome | SO=protein_coding_gene | is_pseudo=false	TGGT1_253750-t26_1-p1	1	1541.73925	11	0.66	0.596	0.612	1.713	1.13	1.021	1.048	1.189	1.061	1.022	-0.6	-0.75	-0.71	0.78	0.18	0.03	0.07	0.25	0.09	0.03	0.388039079	0.420146313	0.507538116	0.46049963	0.627941806	0.825733191	0.336687718	0.148275351	0.311456066	0.631765933
FALSE	High	NGVGSEEDREYER	[R].NGVGSEEDREYER.[E]	1xTMTpro [N-Term]; 1xPhospho [S5(100)]	1xTMTpro [N-Term]; 1xPhospho [S5(100); Y11(0)]	1.08296E-05	6.11917E-05	1	1	2	TGGT1_262450-t26_1-p1	TGGT1_262450-t26_1-p1 [1443-1455]	TGGT1_262450-t26_1-p1 1xPhospho [S1447(100); Y1453(0)]	TGGT1_262450-t26_1-p1 1xPhospho [S1447(100)]	transcript=TGGT1_262450-t26_1 | gene=TGGT1_262450 | organism=Toxoplasma_gondii_GT1 | gene_product=hypothetical protein | transcript_product=hypothetical protein | location=TGGT1_chrVIIb:1207787-1214783(-) | protein_length=1635 | sequence_SO=chromosome | SO=protein_coding_gene | is_pseudo=false	TGGT1_262450-t26_1-p1	1	1923.84048	13	0.646	0.737	0.697	1.222	0.789	0.9	0.852	1.029	0.884	0.966	-0.63	-0.44	-0.52	0.29	-0.34	-0.15	-0.23	0.04	-0.18	-0.05	0.111669475	0.492505059	0.423099494	0.412088677	0.192970366	0.604442102	0.436427496	0.774235498	0.72111706	0.859949799
FALSE	High	NEHGGPSFLR	[R].NEHGGPSFLR.[R]	1xTMTpro [N-Term]; 1xPhospho [S7(100)]	1xTMTpro [N-Term]; 1xPhospho [S7(100)]	1.71954E-05	6.11917E-05	1	1	3	TGGT1_304760-t26_1-p1	TGGT1_304760-t26_1-p1 [1021-1030]	TGGT1_304760-t26_1-p1 1xPhospho [S1027(100)]	TGGT1_304760-t26_1-p1 1xPhospho [S1027(100)]	transcript=TGGT1_304760-t26_1 | gene=TGGT1_304760 | organism=Toxoplasma_gondii_GT1 | gene_product=RNA recognition motif-containing protein [Source:UniProtKB/TrEMBL;Acc:S7W2V6] | transcript_product=RNA recognition motif-containing protein | location=TGGT1_chrVIIa:667907-675253(+) | protein_length=1335 | sequence_SO=chromosome | SO=protein_coding_gene | is_pseudo=false	TGGT1_304760-t26_1-p1	0	1497.71706	10	0.629	0.51	0.715	1.774	1.116	0.905	1.268	1.18	0.983	1.098	-0.67	-0.97	-0.48	0.83	0.16	-0.14	0.34	0.24	-0.03	0.14	0.586827407	0.414888395	0.393834684	0.058661441	0.876670791	0.863499764	0.422322798	0.580635792	0.961236855	0.827202739
FALSE	High	LTHEGDDDGAPNSDGK	[R].LTHEGDDDGAPNSDGK.[S]	1xTMTpro [K16]; 1xTMTpro [N-Term]; 1xPhospho [S13(100)]	1xTMTpro [K16]; 1xTMTpro [N-Term]; 1xPhospho [T2(0); S13(100)]	7.39129E-14	6.11917E-05	1	1	4	TGGT1_216480-t26_1-p1	TGGT1_216480-t26_1-p1 [761-776]	TGGT1_216480-t26_1-p1 1xPhospho [T762(0); S773(100)]	TGGT1_216480-t26_1-p1 1xPhospho [S773(100)]	transcript=TGGT1_216480-t26_1 | gene=TGGT1_216480 | organism=Toxoplasma_gondii_GT1 | gene_product=NMD3 domain-containing protein [Source:UniProtKB/TrEMBL;Acc:S7UKY3] | transcript_product=NMD3 family protein | location=TGGT1_chrXI:6042136-6045440(+) | protein_length=799 | sequence_SO=chromosome | SO=protein_coding_gene | is_pseudo=false	TGGT1_216480-t26_1-p1	0	2316.06367	16
FALSE	High	NEGSHAVASDDFPVSQAGAAQPR	[R].NEGSHAVASDDFPVSQAGAAQPR.[R]	1xTMTpro [N-Term]; 1xPhospho [S9(100)]	1xTMTpro [N-Term]; 1xPhospho [S4(0); S9(100); S15(0)]	2.29418E-05	6.11917E-05	1	1	1	TGGT1_254370-t26_1-p1	TGGT1_254370-t26_1-p1 [3306-3328]	TGGT1_254370-t26_1-p1 1xPhospho [S3309(0); S3314(100); S3320(0)]	TGGT1_254370-t26_1-p1 1xPhospho [S3314(100)]	transcript=TGGT1_254370-t26_1 | gene=TGGT1_254370 | organism=Toxoplasma_gondii_GT1 | gene_product=Guanylyl cyclase [Source:UniProtKB/TrEMBL;Acc:S7VVK4] | transcript_product=guanylyl cyclase | location=TGGT1_chrIII:1634182-1672467(+) | protein_length=4367 | sequence_SO=chromosome | SO=protein_coding_gene | is_pseudo=false	TGGT1_254370-t26_1-p1	0	2695.24325	23
FALSE	High	NEESDGAAGASDEHLQNS	[K].NEESDGAAGASDEHLQNS.[-]	1xTMTpro [N-Term]; 1xPhospho [S4(100)]	1xTMTpro [N-Term]; 1xPhospho [S4(100); S11(0); S18(0)]	1.605E-09	6.11917E-05	1	1	2	TGGT1_266090-t26_1-p1	TGGT1_266090-t26_1-p1 [434-451]	TGGT1_266090-t26_1-p1 1xPhospho [S437(100); S444(0); S451(0)]	TGGT1_266090-t26_1-p1 1xPhospho [S437(100)]	transcript=TGGT1_266090-t26_1 | gene=TGGT1_266090 | organism=Toxoplasma_gondii_GT1 | gene_product=hypothetical protein | transcript_product=hypothetical protein | location=TGGT1_chrIX:1131085-1134168(-) | protein_length=451 | sequence_SO=chromosome | SO=protein_coding_gene | is_pseudo=false	TGGT1_266090-t26_1-p1	0	2214.91074	18	0.995	0.754	0.908	1.306	1.3	0.985	1.186	1.266	0.998	1.166	-0.01	-0.41	-0.14	0.39	0.38	-0.02	0.25	0.34	0	0.22	0.642626545	0.237809545	0.608132975	0.484498797	0.480648085	0.933995724	0.384543984	0.242881726	0.996605314	0.474337393
FALSE	High	NDKSEEEQSSSSVK	[K].NDKSEEEQSSSSVK.[K]	2xTMTpro [K3; K14]; 1xTMTpro [N-Term]; 1xPhospho [S4(100)]	2xTMTpro [K3; K14]; 1xTMTpro [N-Term]; 1xPhospho [S4(100); S9(0); S10(0); S11(0); S12(0)]	6.68963E-11	6.11917E-05	1	1	4	P07910	P07910 [230-243]	P07910 1xPhospho [S233(100); S238(0); S239(0); S240(0); S241(0)]	P07910 1xPhospho [S233(100)]	Heterogeneous nuclear ribonucleoproteins C1/C2 OS=Homo sapiens (Human) OX=9606 GN=HNRNPC PE=1 SV=4	P07910	1	2546.28032	14	0.928	0.887	0.998	1.112	1.032	0.987	1.11	1.105	1.164	1.202	-0.11	-0.17	0	0.15	0.05	-0.02	0.15	0.14	0.22	0.27	0.661486221	0.421053336	0.993516442	0.480450598	0.459271846	0.293232618	0.319286059	0.498693322	0.365510818	0.451495339
FALSE	High	NDLSSVHTPER	[R].NDLSSVHTPER.[G]	1xTMTpro [N-Term]; 1xPhospho [T8(100)]	1xTMTpro [N-Term]; 1xPhospho [S4(0); S5(0); T8(100)]	7.82611E-05	6.11917E-05	1	1	1	TGGT1_232430-t26_1-p1	TGGT1_232430-t26_1-p1 [20-30]	TGGT1_232430-t26_1-p1 1xPhospho [S23(0); S24(0); T27(100)]	TGGT1_232430-t26_1-p1 1xPhospho [T27(100)]	transcript=TGGT1_232430-t26_1 | gene=TGGT1_232430 | organism=Toxoplasma_gondii_GT1 | gene_product=hypothetical protein | transcript_product=hypothetical protein | location=TGGT1_chrVIII:2082439-2086363(-) | protein_length=432 | sequence_SO=chromosome | SO=protein_coding_gene | is_pseudo=false	TGGT1_232430-t26_1-p1	0	1638.78078	11
FALSE	High	NDQEQPSHDEPEAESGDAGNEETEEHVSDAGEEECADK	[K].NDQEQPSHDEPEAESGDAGNEETEEHVSDAGEEECADK.[Q]	1xMethylthio [C35]; 1xTMTpro [K38]; 1xTMTpro [N-Term]; 1xPhospho [S28(100)]	1xMethylthio [C35]; 1xTMTpro [K38]; 1xTMTpro [N-Term]; 1xPhospho [S7(0); S15(0); T23(0); S28(100)]	4.06844E-11	6.11917E-05	1	1	3	TGGT1_242625-t26_1-p1	TGGT1_242625-t26_1-p1 [8341-8378]	TGGT1_242625-t26_1-p1 1xMethylthio [C8375]; 1xPhospho [S8347(0); S8355(0); T8363(0); S8368(100)]	TGGT1_242625-t26_1-p1 1xMethylthio [C8375]; 1xPhospho [S8368(100)]	transcript=TGGT1_242625-t26_1 | gene=TGGT1_242625 | organism=Toxoplasma_gondii_GT1 | gene_product=VWFA domain-containing protein [Source:UniProtKB/TrEMBL;Acc:S7W745] | transcript_product=ATPase family associated with various cellular activities (AAA) subfamily protein | location=TGGT1_chrVI:2016753-2051315(+) | protein_length=9029 | sequence_SO=chromosome | SO=protein_coding_gene | is_pseudo=false	TGGT1_242625-t26_1-p1	0	4847.94495	38
FALSE	High	NDSEAHDSVASSESSDAER	[R].NDSEAHDSVASSESSDAER.[K]	1xTMTpro [N-Term]; 1xPhospho [S8(100)]	1xTMTpro [N-Term]; 1xPhospho [S3(0); S8(100); S11(0); S12(0); S14(0); S15(0)]	5.32074E-09	6.11917E-05	1	1	5	TGGT1_310010-t26_1-p1	TGGT1_310010-t26_1-p1 [89-107]	TGGT1_310010-t26_1-p1 1xPhospho [S91(0); S96(100); S99(0); S100(0); S102(0); S103(0)]	TGGT1_310010-t26_1-p1 1xPhospho [S96(100)]	transcript=TGGT1_310010-t26_1 | gene=TGGT1_310010 | organism=Toxoplasma_gondii_GT1 | gene_product=Sushi domain-containing protein [Source:UniProtKB/TrEMBL;Acc:S7UT16] | transcript_product=rhoptry neck protein RON1 | location=TGGT1_chrXI:969238-974493(+) | protein_length=1158 | sequence_SO=chromosome | SO=protein_coding_gene | is_pseudo=false	TGGT1_310010-t26_1-p1	0	2376.9748	19
FALSE	High	NDSETLSDDEEHDGK	[K].NDSETLSDDEEHDGK.[D]	1xTMTpro [K15]; 1xTMTpro [N-Term]; 1xPhospho [S7(100)]	1xTMTpro [K15]; 1xTMTpro [N-Term]; 1xPhospho [S3(0); T5(0); S7(100)]	1.55796E-10	6.11917E-05	1	1	4	TGGT1_248110-t26_1-p1	TGGT1_248110-t26_1-p1 [200-214]	TGGT1_248110-t26_1-p1 1xPhospho [S202(0); T204(0); S206(100)]	TGGT1_248110-t26_1-p1 1xPhospho [S206(100)]	transcript=TGGT1_248110-t26_1 | gene=TGGT1_248110 | organism=Toxoplasma_gondii_GT1 | gene_product=hypothetical protein | transcript_product=hypothetical protein | location=TGGT1_chrXII:3594425-3597355(-) | protein_length=493 | sequence_SO=chromosome | SO=protein_coding_gene | is_pseudo=false	TGGT1_248110-t26_1-p1	0	2379.04808	15	0.572	0.746	0.711	1.227	0.703	0.915	0.873	0.773	0.905	1.025	-0.8	-0.42	-0.49	0.3	-0.51	-0.13	-0.2	-0.37	-0.14	0.04	0.474651472	0.48310039	0.160660477	0.592895442	0.379666596	0.018646439	0.600659511	0.104476105	0.260946694	0.757646884
FALSE	High	NDSKPDGESHSNAAPESAENEK	[K].NDSKPDGESHSNAAPESAENEK.[S]	2xTMTpro [K4; K22]; 1xTMTpro [N-Term]; 1xPhospho [S11(99.6)]	2xTMTpro [K4; K22]; 1xTMTpro [N-Term]; 1xPhospho [S3(0); S9(0.4); S11(99.6); S17(0)]	4.93649E-06	6.11917E-05	1	1	1	TGGT1_225860-t26_1-p1	TGGT1_225860-t26_1-p1 [477-498]	TGGT1_225860-t26_1-p1 1xPhospho [S479(0); S485(0.4); S487(99.6); S493(0)]	TGGT1_225860-t26_1-p1 1xPhospho [S487(99.6)]	transcript=TGGT1_225860-t26_1 | gene=TGGT1_225860 | organism=Toxoplasma_gondii_GT1 | gene_product=hypothetical protein | transcript_product=hypothetical protein | location=TGGT1_chrX:1897405-1902365(-) | protein_length=1057 | sequence_SO=chromosome | SO=protein_coding_gene | is_pseudo=false	TGGT1_225860-t26_1-p1	0	3305.57393	22
FALSE	High	NEADASAMDVDSEEKSEGR	[K].NEADASAMDVDSEEKSEGR.[S]	1xTMTpro [K15]; 1xTMTpro [N-Term]; 1xPhospho [S]	1xTMTpro [K15]; 1xTMTpro [N-Term]; 1xPhospho [S6(0); S12(50); S16(50)]	6.36263E-07	6.11917E-05	1	1	2	TGGT1_263060-t26_1-p1	TGGT1_263060-t26_1-p1 [866-884]			transcript=TGGT1_263060-t26_1 | gene=TGGT1_263060 | organism=Toxoplasma_gondii_GT1 | gene_product=RPN2_C domain-containing protein [Source:UniProtKB/TrEMBL;Acc:S7UY70] | transcript_product=Proteasome/cyclosome repeat-containing protein | location=TGGT1_chrVIIb:808221-820240(-) | protein_length=988 | sequence_SO=chromosome | SO=protein_coding_gene | is_pseudo=false	TGGT1_263060-t26_1-p1	1	2728.22645	19
FALSE	High	NEADASAMDVDSEEKSEGR	[K].NEADASAMDVDSEEKSEGR.[S]	1xOxidation [M8]; 1xTMTpro [K15]; 1xTMTpro [N-Term]; 1xPhospho [S16(100)]	1xOxidation [M8]; 1xTMTpro [K15]; 1xTMTpro [N-Term]; 1xPhospho [S6(0); S12(0); S16(100)]	0.00036833	6.11917E-05	1	1	3	TGGT1_263060-t26_1-p1	TGGT1_263060-t26_1-p1 [866-884]	TGGT1_263060-t26_1-p1 1xPhospho [S871(0); S877(0); S881(100)]	TGGT1_263060-t26_1-p1 1xPhospho [S881(100)]	transcript=TGGT1_263060-t26_1 | gene=TGGT1_263060 | organism=Toxoplasma_gondii_GT1 | gene_product=RPN2_C domain-containing protein [Source:UniProtKB/TrEMBL;Acc:S7UY70] | transcript_product=Proteasome/cyclosome repeat-containing protein | location=TGGT1_chrVIIb:808221-820240(-) | protein_length=988 | sequence_SO=chromosome | SO=protein_coding_gene | is_pseudo=false	TGGT1_263060-t26_1-p1	1	2744.22137	19	0.578	0.526	0.522	1.857	1.073	0.976	0.97	1.069	1.133	1.021	-0.79	-0.93	-0.94	0.89	0.1	-0.03	-0.04	0.1	0.18	0.03	0.409636206	0.281869455	0.332754575	0.352622995	0.249098303	0.810969268	0.171325518	0.709090656	0.137766964	0.628374318
FALSE	High	NEAHQLSVDALRPPTAMTNAVSWR	[K].NEAHQLSVDALRPPTAMTNAVSWR.[S]	1xTMTpro [N-Term]; 1xPhospho [T/S]	1xTMTpro [N-Term]; 1xPhospho [S7(0); T15(50); T18(50); S22(0)]	3.04991E-14	6.11917E-05	1	1	6	TGGT1_289770-t26_1-p1	TGGT1_289770-t26_1-p1 [139-162]			transcript=TGGT1_289770-t26_1 | gene=TGGT1_289770 | organism=Toxoplasma_gondii_GT1 | gene_product=MHD domain-containing protein [Source:UniProtKB/TrEMBL;Acc:A0A125YND3] | transcript_product=mu1 adaptin | location=TGGT1_chrIX:3244934-3246226(+) | protein_length=430 | sequence_SO=chromosome | SO=protein_coding_gene | is_pseudo=false	TGGT1_289770-t26_1-p1	0	3048.50457	24	0.7	0.667	0.615	1.314	0.919	0.876	0.808	0.839	0.871	0.896	-0.52	-0.58	-0.7	0.39	-0.12	-0.19	-0.31	-0.25	-0.2	-0.16	0.313894098	0.038370746	0.241443773	0.387983143	0.010098937	0.572287402	0.009507889	0.317583964	0.400318989	0.025090321
FALSE	High	NEAHQLSVDALRPPTAMTNAVSWR	[K].NEAHQLSVDALRPPTAMTNAVSWR.[S]	1xOxidation [M17]; 1xTMTpro [N-Term]; 1xPhospho [T/S]	1xOxidation [M17]; 1xTMTpro [N-Term]; 1xPhospho [S7(0); T15(50); T18(50); S22(0)]	4.51587E-10	6.11917E-05	1	1	7	TGGT1_289770-t26_1-p1	TGGT1_289770-t26_1-p1 [139-162]			transcript=TGGT1_289770-t26_1 | gene=TGGT1_289770 | organism=Toxoplasma_gondii_GT1 | gene_product=MHD domain-containing protein [Source:UniProtKB/TrEMBL;Acc:A0A125YND3] | transcript_product=mu1 adaptin | location=TGGT1_chrIX:3244934-3246226(+) | protein_length=430 | sequence_SO=chromosome | SO=protein_coding_gene | is_pseudo=false	TGGT1_289770-t26_1-p1	0	3064.49948	24	0.844	0.725	0.827	1.257	1.061	0.911	1.039	0.996	0.921	0.884	-0.24	-0.46	-0.27	0.33	0.09	-0.13	0.06	-0.01	-0.12	-0.18	0.687760676	0.13112202	0.317699711	0.565518755	0.342842311	0.739786513	0.864116752	0.976178141	0.443576448	0.609131064
FALSE	High	NEDDFESDSRDGYADFLASPAAGR	[R].NEDDFESDSRDGYADFLASPAAGR.[R]	1xTMTpro [N-Term]; 2xPhospho [S19(100); S/Y]	1xTMTpro [N-Term]; 2xPhospho [S7(50); S9(50); Y13(0); S19(100)]	0.000390732	6.11917E-05	1	1	1	TGGT1_295760-t26_1-p1	TGGT1_295760-t26_1-p1 [510-533]	TGGT1_295760-t26_1-p1 2xPhospho [S516(50); S518(50); Y522(0); S528(100)]	TGGT1_295760-t26_1-p1 2xPhospho [S528(100); S/Y]	transcript=TGGT1_295760-t26_1 | gene=TGGT1_295760 | organism=Toxoplasma_gondii_GT1 | gene_product=Calcium-dependent protein kinase CDPK4A [Source:UniProtKB/TrEMBL;Acc:S7UJ03] | transcript_product=calcium-dependent protein kinase CDPK4A | location=TGGT1_chrIa:1506344-1521114(-) | protein_length=543 | sequence_SO=chromosome | SO=protein_coding_gene | is_pseudo=false	TGGT1_295760-t26_1-p1	1	3069.24715	24
FALSE	High	NEDGTDASDDAEDEYEQDHTILGK	[K].NEDGTDASDDAEDEYEQDHTILGK.[L]	1xTMTpro [K24]; 1xTMTpro [N-Term]; 2xPhospho [T5(100); S8(100)]	1xTMTpro [K24]; 1xTMTpro [N-Term]; 2xPhospho [T5(100); S8(100); Y15(0); T20(0)]	8.44774E-07	6.11917E-05	1	1	4	TGGT1_227450-t26_1-p1	TGGT1_227450-t26_1-p1 [1978-2001]	TGGT1_227450-t26_1-p1 2xPhospho [T1982(100); S1985(100); Y1992(0); T1997(0)]	TGGT1_227450-t26_1-p1 2xPhospho [T1982(100); S1985(100)]	transcript=TGGT1_227450-t26_1 | gene=TGGT1_227450 | organism=Toxoplasma_gondii_GT1 | gene_product=Nudix hydrolase domain-containing protein [Source:UniProtKB/TrEMBL;Acc:S7UXE1] | transcript_product=hydrolase, NUDIX family protein | location=TGGT1_chrX:834070-841020(+) | protein_length=2063 | sequence_SO=chromosome | SO=protein_coding_gene | is_pseudo=false	TGGT1_227450-t26_1-p1	0	3435.4282	24
FALSE	High	NEEASEADERPR	[K].NEEASEADERPR.[E]	1xTMTpro [N-Term]; 1xPhospho [S5(100)]	1xTMTpro [N-Term]; 1xPhospho [S5(100)]	0.000457258	6.11917E-05	1	1	2	TGGT1_235130-t26_1-p1	TGGT1_235130-t26_1-p1 [456-467]	TGGT1_235130-t26_1-p1 1xPhospho [S460(100)]	TGGT1_235130-t26_1-p1 1xPhospho [S460(100)]	transcript=TGGT1_235130-t26_1 | gene=TGGT1_235130 | organism=Toxoplasma_gondii_GT1 | gene_product=Transmembrane protein [Source:UniProtKB/TrEMBL;Acc:A0A125YYR0] | transcript_product=transmembrane protein | location=TGGT1_chrX:4523427-4527219(+) | protein_length=487 | sequence_SO=chromosome | SO=protein_coding_gene | is_pseudo=false	TGGT1_235130-t26_1-p1	0	1786.7928	12
FALSE	High	NEEDAGSGRDEALFEDDE	[R].NEEDAGSGRDEALFEDDE.[-]	1xTMTpro [N-Term]; 1xPhospho [S7(100)]	1xTMTpro [N-Term]; 1xPhospho [S7(100)]	1.26393E-07	6.11917E-05	1	1	2	TGGT1_297730-t26_1-p1	TGGT1_297730-t26_1-p1 [209-226]	TGGT1_297730-t26_1-p1 1xPhospho [S215(100)]	TGGT1_297730-t26_1-p1 1xPhospho [S215(100)]	transcript=TGGT1_297730-t26_1 | gene=TGGT1_297730 | organism=Toxoplasma_gondii_GT1 | gene_product=Transcription elongation factor 1 homolog [Source:UniProtKB/TrEMBL;Acc:A0A125YVV4] | transcript_product=putative transcription elongation factor 1 | location=TGGT1_chrII:1935013-1936221(-) | protein_length=226 | sequence_SO=chromosome | SO=protein_coding_gene | is_pseudo=false	TGGT1_297730-t26_1-p1	1	2381.95775	18
FALSE	High	NEEDEGHSNSSPR	[K].NEEDEGHSNSSPR.[H]	1xTMTpro [N-Term]; 1xPhospho [S11(99.8)]	1xTMTpro [N-Term]; 1xPhospho [S8(0); S10(0.3); S11(99.8)]	8.8794E-08	6.11917E-05	1	1	1	Q14103	Q14103 [73-85]	Q14103 1xPhospho [S80(0); S82(0.3); S83(99.8)]	Q14103 1xPhospho [S83(99.8)]	Heterogeneous nuclear ribonucleoprotein D0 OS=Homo sapiens (Human) OX=9606 GN=HNRNPD PE=1 SV=1	Q14103	0	1841.76223	13	0.795	0.752	0.797	1.412	1.122	1.062	1.125	1.076	1.021	0.747	-0.33	-0.41	-0.33	0.5	0.17	0.09	0.17	0.11	0.03	-0.42	0.732351222	0.643827087	0.601946025	0.574109232	0.375221412	0.185812313	0.510550172	0.168722682	0.931946847	0.555468366
FALSE	High	NEEENSGSPPPSSDADDPSSAAGADGQR	[R].NEEENSGSPPPSSDADDPSSAAGADGQR.[S]	1xTMTpro [N-Term]	1xTMTpro [N-Term]	6.30512E-16	6.11917E-05	1	1	11	TGGT1_264610-t26_1-p1	TGGT1_264610-t26_1-p1 [83-110]			transcript=TGGT1_264610-t26_1 | gene=TGGT1_264610 | organism=Toxoplasma_gondii_GT1 | gene_product=RNA recognition motif-containing protein [Source:UniProtKB/TrEMBL;Acc:A0A125YIU3] | transcript_product=RNA recognition motif-containing protein | location=TGGT1_chrIX:1992388-1998489(-) | protein_length=430 | sequence_SO=chromosome | SO=protein_coding_gene | is_pseudo=false	TGGT1_264610-t26_1-p1	0	3048.32215	28	0.497	0.648	0.528	1.693	0.842	1.097	0.895	1.065	1.007	1.072	-1.01	-0.63	-0.92	0.76	-0.25	0.13	-0.16	0.09	0.01	0.1	0.269522337	0.436093333	0.310194568	0.405954707	0.262347599	0.233622837	0.279308296	0.106817225	0.959709472	0.460609463
FALSE	High	NEEENSGSPPPSSDADDPSSAAGADGQR	[R].NEEENSGSPPPSSDADDPSSAAGADGQR.[S]	1xTMTpro [N-Term]; 1xPhospho [S8(100)]	1xTMTpro [N-Term]; 1xPhospho [S6(0); S8(100); S12(0); S13(0); S19(0); S20(0)]	6.30512E-16	6.11917E-05	1	1	5	TGGT1_264610-t26_1-p1	TGGT1_264610-t26_1-p1 [83-110]	TGGT1_264610-t26_1-p1 1xPhospho [S88(0); S90(100); S94(0); S95(0); S101(0); S102(0)]	TGGT1_264610-t26_1-p1 1xPhospho [S90(100)]	transcript=TGGT1_264610-t26_1 | gene=TGGT1_264610 | organism=Toxoplasma_gondii_GT1 | gene_product=RNA recognition motif-containing protein [Source:UniProtKB/TrEMBL;Acc:A0A125YIU3] | transcript_product=RNA recognition motif-containing protein | location=TGGT1_chrIX:1992388-1998489(-) | protein_length=430 | sequence_SO=chromosome | SO=protein_coding_gene | is_pseudo=false	TGGT1_264610-t26_1-p1	0	3128.28848	28
FALSE	High	NEEENSGSPPPSSDADDPSSAAGADGQRSPPQEPDKELQMR	[R].NEEENSGSPPPSSDADDPSSAAGADGQRSPPQEPDKELQMR.[K]	1xTMTpro [K36]; 1xTMTpro [N-Term]; 1xPhospho [S]	1xTMTpro [K36]; 1xTMTpro [N-Term]; 1xPhospho [S6(0); S8(0); S12(0.2); S13(0.2); S19(33.2); S20(33.2); S29(33.2)]	2.91476E-08	6.11917E-05	1	1	4	TGGT1_264610-t26_1-p1	TGGT1_264610-t26_1-p1 [83-123]			transcript=TGGT1_264610-t26_1 | gene=TGGT1_264610 | organism=Toxoplasma_gondii_GT1 | gene_product=RNA recognition motif-containing protein [Source:UniProtKB/TrEMBL;Acc:A0A125YIU3] | transcript_product=RNA recognition motif-containing protein | location=TGGT1_chrIX:1992388-1998489(-) | protein_length=430 | sequence_SO=chromosome | SO=protein_coding_gene | is_pseudo=false	TGGT1_264610-t26_1-p1	2	4968.23586	41
FALSE	High	NEEESQDGCLHGGAAPR	[R].NEEESQDGCLHGGAAPR.[R]	1xMethylthio [C9]; 1xTMTpro [N-Term]; 1xPhospho [S5(100)]	1xMethylthio [C9]; 1xTMTpro [N-Term]; 1xPhospho [S5(100)]	3.81447E-13	6.11917E-05	1	1	9	TGGT1_223880-t26_1-p1	TGGT1_223880-t26_1-p1 [3490-3506]	TGGT1_223880-t26_1-p1 1xMethylthio [C3498]; 1xPhospho [S3494(100)]	TGGT1_223880-t26_1-p1 1xMethylthio [C3498]; 1xPhospho [S3494(100)]	transcript=TGGT1_223880-t26_1 | gene=TGGT1_223880 | organism=Toxoplasma_gondii_GT1 | gene_product=RING-type domain-containing protein [Source:UniProtKB/TrEMBL;Acc:S7UVV4] | transcript_product=zinc finger, C3HC4 type (RING finger) domain-containing protein | location=TGGT1_chrX:3392353-3413350(-) | protein_length=3893 | sequence_SO=chromosome | SO=protein_coding_gene | is_pseudo=false	TGGT1_223880-t26_1-p1	0	2199.91195	17	0.617	0.612	0.638	1.621	1.001	0.992	1.034	1.062	1.051	0.903	-0.7	-0.71	-0.65	0.7	0	-0.01	0.05	0.09	0.07	-0.15	0.424731303	0.402879585	0.434005845	0.298905683	0.996538566	0.955378719	0.825601473	0.69774051	0.718214162	0.153539643
FALSE	High	NEEETHAKEDGNESPTASASALAGASR	[K].NEEETHAKEDGNESPTASASALAGASR.[S]	1xTMTpro [K8]; 1xTMTpro [N-Term]; 1xPhospho [S14(100)]	1xTMTpro [K8]; 1xTMTpro [N-Term]; 1xPhospho [T5(0); S14(100); T16(0); S18(0); S20(0); S26(0)]	6.30512E-16	6.11917E-05	1	1	4	TGGT1_205240-t26_1-p1	TGGT1_205240-t26_1-p1 [744-770]	TGGT1_205240-t26_1-p1 1xPhospho [T748(0); S757(100); T759(0); S761(0); S763(0); S769(0)]	TGGT1_205240-t26_1-p1 1xPhospho [S757(100)]	transcript=TGGT1_205240-t26_1 | gene=TGGT1_205240 | organism=Toxoplasma_gondii_GT1 | gene_product=Cleft lip and palate transmembrane protein 1 (Clptm1) protein [Source:UniProtKB/TrEMBL;Acc:S7W9T1] | transcript_product=cleft lip and palate transmembrane protein 1 (clptm1) protein | location=TGGT1_chrVIIa:1429206-1438379(-) | protein_length=794 | sequence_SO=chromosome | SO=protein_coding_gene | is…	TGGT1_205240-t26_1-p1	1	3417.60512	27	1.037	0.953	0.806	0.958	0.994	0.913	0.772	0.91	1.025	0.865	0.05	-0.07	-0.31	-0.06	-0.01	-0.13	-0.37	-0.14	0.03	-0.21	0.916295088	0.722123138	0.252842509	0.035188963	0.986492355	0.548283252	0.219629553	0.596258055	0.606142816	0.464760027
FALSE	High	NEEGEADEPEEK	[K].NEEGEADEPEEK.[E]	1xTMTpro [K12]; 1xTMTpro [N-Term]	1xTMTpro [K12]; 1xTMTpro [N-Term]	1.99695E-06	6.11917E-05	1	1	3	TGGT1_244560-t26_1-p1	TGGT1_244560-t26_1-p1 [833-844]			transcript=TGGT1_244560-t26_1 | gene=TGGT1_244560 | organism=Toxoplasma_gondii_GT1 | gene_product=HATPase_c domain-containing protein [Source:UniProtKB/TrEMBL;Acc:S7VTT7] | transcript_product=putative heat shock protein 90 | location=TGGT1_chrVI:3273039-3276701(+) | protein_length=853 | sequence_SO=chromosome | SO=protein_coding_gene | is_pseudo=false	TGGT1_244560-t26_1-p1	0	1983.96387	12	0.956	1.008	0.907	0.958	0.916	0.966	0.869	1.001	0.969	0.979	-0.07	0.01	-0.14	-0.06	-0.13	-0.05	-0.2	0	-0.05	-0.03	0.901957395	0.987383916	0.799978129	0.897447287	0.216672469	0.824862213	0.174657796	0.98336021	0.624811009	0.917199633
FALSE	High	NEEPSEEEIDAPKPK	[K].NEEPSEEEIDAPKPK.[K]	2xTMTpro [K13; K15]; 1xTMTpro [N-Term]; 1xPhospho [S5(100)]	2xTMTpro [K13; K15]; 1xTMTpro [N-Term]; 1xPhospho [S5(100)]	1.36803E-05	6.11917E-05	1	1	2	Q9NR30	Q9NR30 [117-131]	Q9NR30 1xPhospho [S121(100)]	Q9NR30 1xPhospho [S121(100)]	Nucleolar RNA helicase 2 OS=Homo sapiens (Human) OX=9606 GN=DDX21 PE=1 SV=5	Q9NR30	0	2704.38987	15	1.104	0.991	0.925	1.22	1.347	1.208	1.128	1.126	1.109	1.174	0.14	-0.01	-0.11	0.29	0.43	0.27	0.17	0.17	0.15	0.23	0.553868675	0.956101939	0.72816327	0.250568991	0.074848303	0.178594909	0.406163663	0.619893926	0.357878735	0.60289113
FALSE	High	NEEREDDDGSKEDEETR	[R].NEEREDDDGSKEDEETR.[E]	1xTMTpro [K11]; 1xTMTpro [N-Term]; 1xPhospho [S10(100)]	1xTMTpro [K11]; 1xTMTpro [N-Term]; 1xPhospho [S10(100); T16(0)]	4.98073E-05	6.11917E-05	1	1	1	TGGT1_248190-t26_1-p1	TGGT1_248190-t26_1-p1 [468-484]	TGGT1_248190-t26_1-p1 1xPhospho [S477(100); T483(0)]	TGGT1_248190-t26_1-p1 1xPhospho [S477(100)]	transcript=TGGT1_248190-t26_1 | gene=TGGT1_248190 | organism=Toxoplasma_gondii_GT1 | gene_product=hypothetical protein | transcript_product=hypothetical protein | location=TGGT1_chrXII:3664383-3669489(+) | protein_length=962 | sequence_SO=chromosome | SO=protein_coding_gene | is_pseudo=false	TGGT1_248190-t26_1-p1	2	2741.20308	17	1.12	0.797	0.765	1.102	1.234	0.878	0.843	1.193	1.076	0.917	0.16	-0.33	-0.39	0.14	0.3	-0.19	-0.25	0.25	0.11	-0.13	0.694866033	0.309880748	0.007523374	0.551393475	0.28965431	0.028131674	0.368532013	0.07754223	0.741117005	0.498822623
FALSE	High	NEGEETKESSDRR	[K].NEGEETKESSDRR.[E]	1xTMTpro [K7]; 1xTMTpro [N-Term]; 2xPhospho [S9(100); S10(100)]	1xTMTpro [K7]; 1xTMTpro [N-Term]; 2xPhospho [T6(0); S9(100); S10(100)]	6.11447E-07	6.11917E-05	1	1	3	TGGT1_221390-t26_1-p1	TGGT1_221390-t26_1-p1 [44-56]	TGGT1_221390-t26_1-p1 2xPhospho [T49(0); S52(100); S53(100)]	TGGT1_221390-t26_1-p1 2xPhospho [S52(100); S53(100)]	transcript=TGGT1_221390-t26_1 | gene=TGGT1_221390 | organism=Toxoplasma_gondii_GT1 | gene_product=hypothetical protein | transcript_product=hypothetical protein | location=TGGT1_chrII:286177-292066(-) | protein_length=875 | sequence_SO=chromosome | SO=protein_coding_gene | is_pseudo=false	TGGT1_221390-t26_1-p1	2	2305.03542	13	0.627	0.593	0.604	1.482	0.929	0.878	0.896	0.927	0.834	0.965	-0.67	-0.75	-0.73	0.57	-0.11	-0.19	-0.16	-0.11	-0.26	-0.05	0.464921137	0.48326965	0.454868857	0.604035627	0.671869874	0.244186453	0.506045615	0.182089558	0.030698269	0.742530816
FALSE	High	NSSAGEENER	[R].NSSAGEENER.[G]	1xTMTpro [N-Term]	1xTMTpro [N-Term]	0.000328883	6.11917E-05	1	1	1	TGGT1_263580-t26_1-p1	TGGT1_263580-t26_1-p1 [582-591]			transcript=TGGT1_263580-t26_1 | gene=TGGT1_263580 | organism=Toxoplasma_gondii_GT1 | gene_product=Bromodomain-containing protein [Source:UniProtKB/TrEMBL;Acc:A0A125YZ61] | transcript_product=bromodomain-containing protein | location=TGGT1_chrVIIb:436676-440888(+) | protein_length=714 | sequence_SO=chromosome | SO=protein_coding_gene | is_pseudo=false	TGGT1_263580-t26_1-p1	0	1396.66237	10
FALSE	High	LTGKPSPPQPLPPPTHPLDSPR	[R].LTGKPSPPQPLPPPTHPLDSPR.[S]	1xTMTpro [K4]; 1xTMTpro [N-Term]; 1xPhospho [S20(100)]	1xTMTpro [K4]; 1xTMTpro [N-Term]; 1xPhospho [T2(0); S6(0); T15(0); S20(100)]	1.58881E-07	6.11917E-05	1	1	2	TGGT1_269390-t26_1-p1	TGGT1_269390-t26_1-p1 [20-41]	TGGT1_269390-t26_1-p1 1xPhospho [T21(0); S25(0); T34(0); S39(100)]	TGGT1_269390-t26_1-p1 1xPhospho [S39(100)]	transcript=TGGT1_269390-t26_1 | gene=TGGT1_269390 | organism=Toxoplasma_gondii_GT1 | gene_product=CRAL/TRIO domain-containing protein [Source:UniProtKB/TrEMBL;Acc:S7V5J7] | transcript_product=CRAL/TRIO domain-containing protein | location=TGGT1_chrVIII:5840638-5846891(-) | protein_length=994 | sequence_SO=chromosome | SO=protein_coding_gene | is_pseudo=false	TGGT1_269390-t26_1-p1	0	3017.64691	22
FALSE	High	LTGEADTLHSHEAGDAVSPPSR	[R].LTGEADTLHSHEAGDAVSPPSR.[G]	1xTMTpro [N-Term]; 1xPhospho [S21(100)]	1xTMTpro [N-Term]; 1xPhospho [T2(0); T7(0); S10(0); S18(0); S21(100)]	2.4618E-10	6.11917E-05	1	1	2	TGGT1_253170-t26_1-p1	TGGT1_253170-t26_1-p1 [2151-2172]	TGGT1_253170-t26_1-p1 1xPhospho [T2152(0); T2157(0); S2160(0); S2168(0); S2171(100)]	TGGT1_253170-t26_1-p1 1xPhospho [S2171(100)]	transcript=TGGT1_253170-t26_1 | gene=TGGT1_253170 | organism=Toxoplasma_gondii_GT1 | gene_product=Peptidase_M14 domain-containing protein [Source:UniProtKB/TrEMBL;Acc:S7VVX7] | transcript_product=putative zinc carboxypeptidase | location=TGGT1_chrIII:782500-798758(+) | protein_length=2203 | sequence_SO=chromosome | SO=protein_coding_gene | is_pseudo=false	TGGT1_253170-t26_1-p1	0	2631.2371	22
FALSE	High	LLPQHAASDSDNAGNPR	[R].LLPQHAASDSDNAGNPR.[D]	1xTMTpro [N-Term]; 2xPhospho [S8(100); S10(100)]	1xTMTpro [N-Term]; 2xPhospho [S8(100); S10(100)]	2.80187E-11	6.11917E-05	1	1	39	TGGT1_289880-t26_1-p1	TGGT1_289880-t26_1-p1 [843-859]	TGGT1_289880-t26_1-p1 2xPhospho [S850(100); S852(100)]	TGGT1_289880-t26_1-p1 2xPhospho [S850(100); S852(100)]	transcript=TGGT1_289880-t26_1 | gene=TGGT1_289880 | organism=Toxoplasma_gondii_GT1 | gene_product=hypothetical protein | transcript_product=hypothetical protein | location=TGGT1_chrIX:3301494-3313288(-) | protein_length=1326 | sequence_SO=chromosome | SO=protein_coding_gene | is_pseudo=false	TGGT1_289880-t26_1-p1	0	2226.98651	17	0.919	0.946	0.978	1.017	0.934	0.962	0.994	0.971	0.977	0.993	-0.12	-0.08	-0.03	0.02	-0.1	-0.06	-0.01	-0.04	-0.03	-0.01	0.509373996	0.565029583	0.864432365	0.892046922	0.086458774	0.411164399	0.59361105	0.564891472	0.43119619	0.891089783
FALSE	High	LLPQHAASDSDNAGNPRDDELLSDIR	[R].LLPQHAASDSDNAGNPRDDELLSDIR.[G]	1xTMTpro [N-Term]; 1xPhospho [S10(100)]	1xTMTpro [N-Term]; 1xPhospho [S8(0); S10(100); S23(0)]	2.57522E-13	6.11917E-05	1	1	1	TGGT1_289880-t26_1-p1	TGGT1_289880-t26_1-p1 [843-868]	TGGT1_289880-t26_1-p1 1xPhospho [S850(0); S852(100); S865(0)]	TGGT1_289880-t26_1-p1 1xPhospho [S852(100)]	transcript=TGGT1_289880-t26_1 | gene=TGGT1_289880 | organism=Toxoplasma_gondii_GT1 | gene_product=hypothetical protein | transcript_product=hypothetical protein | location=TGGT1_chrIX:3301494-3313288(-) | protein_length=1326 | sequence_SO=chromosome | SO=protein_coding_gene | is_pseudo=false	TGGT1_289880-t26_1-p1	1	3203.52893	26	1.001	1.14	1.03	0.991	0.993	1.13	1.021	1.104	1.235	1.023	0	0.19	0.04	-0.01	-0.01	0.18	0.03	0.14	0.3	0.03	0.973980599	0.031714088	0.560505925	0.950333621	0.967062865	0.453342919	0.910176103	0.554659601	0.513141647	0.825113802
FALSE	High	LLPQHAASDSDNAGNPRDDELLSDIR	[R].LLPQHAASDSDNAGNPRDDELLSDIR.[G]	1xTMTpro [N-Term]; 2xPhospho [S8(100); S10(100)]	1xTMTpro [N-Term]; 2xPhospho [S8(100); S10(100); S23(0)]	1.87252E-09	6.11917E-05	1	1	1	TGGT1_289880-t26_1-p1	TGGT1_289880-t26_1-p1 [843-868]	TGGT1_289880-t26_1-p1 2xPhospho [S850(100); S852(100); S865(0)]	TGGT1_289880-t26_1-p1 2xPhospho [S850(100); S852(100)]	transcript=TGGT1_289880-t26_1 | gene=TGGT1_289880 | organism=Toxoplasma_gondii_GT1 | gene_product=hypothetical protein | transcript_product=hypothetical protein | location=TGGT1_chrIX:3301494-3313288(-) | protein_length=1326 | sequence_SO=chromosome | SO=protein_coding_gene | is_pseudo=false	TGGT1_289880-t26_1-p1	1	3283.49526	26	1.619	1.034	1.307	0.846	1.37	0.875	1.106	1.293	1.138	0.983	0.7	0.05	0.39	-0.24	0.45	-0.19	0.14	0.37	0.19	-0.02	0.532266814	0.960260211	0.60710928	0.01567877	0.662757285	0.844196885	0.835941677	0.68777419	0.730846036	0.957698189
FALSE	High	LLQAAGEGDGAGPPASSGTVSPR	[R].LLQAAGEGDGAGPPASSGTVSPR.[S]	1xTMTpro [N-Term]; 1xPhospho [S/T]	1xTMTpro [N-Term]; 1xPhospho [S16(0.2); S17(33.3); T19(33.3); S21(33.3)]	5.26614E-06	6.11917E-05	1	1	1	TGGT1_267720-t26_1-p1	TGGT1_267720-t26_1-p1 [54-76]			transcript=TGGT1_267720-t26_1 | gene=TGGT1_267720 | organism=Toxoplasma_gondii_GT1 | gene_product=Ion_trans domain-containing protein [Source:UniProtKB/TrEMBL;Acc:S7VVY4] | transcript_product=transporter, cation channel family protein | location=TGGT1_chrIX:245674-256282(+) | protein_length=1356 | sequence_SO=chromosome | SO=protein_coding_gene | is_pseudo=false	TGGT1_267720-t26_1-p1	0	2479.21491	23
FALSE	High	LLQAPSSPQSSSVDDEDDGSRTDNEDVALSPLK	[K].LLQAPSSPQSSSVDDEDDGSRTDNEDVALSPLK.[R]	1xTMTpro [K33]; 1xTMTpro [N-Term]; 1xPhospho [S/T]	1xTMTpro [K33]; 1xTMTpro [N-Term]; 1xPhospho [S6(0); S7(0.1); S10(20); S11(20); S12(20); S20(20); T22(20); S30(0.1)]	0.0002446	6.11917E-05	1	1	1	TGGT1_214560-t26_1-p1	TGGT1_214560-t26_1-p1 [341-373]			transcript=TGGT1_214560-t26_1 | gene=TGGT1_214560 | organism=Toxoplasma_gondii_GT1 | gene_product=hypothetical protein | transcript_product=hypothetical protein | location=TGGT1_chrX:6244621-6254504(-) | protein_length=1552 | sequence_SO=chromosome | SO=protein_coding_gene | is_pseudo=false	TGGT1_214560-t26_1-p1	1	4161.00041	33
FALSE	High	LLQEISTDATPAESPR	[R].LLQEISTDATPAESPR.[L]	1xTMTpro [N-Term]; 1xPhospho [T10(100)]	1xTMTpro [N-Term]; 1xPhospho [S6(0); T7(0); T10(100); S14(0)]	0.000388815	6.11917E-05	1	1	1	TGGT1_228340-t26_1-p1	TGGT1_228340-t26_1-p1 [365-380]	TGGT1_228340-t26_1-p1 1xPhospho [S370(0); T371(0); T374(100); S378(0)]	TGGT1_228340-t26_1-p1 1xPhospho [T374(100)]	transcript=TGGT1_228340-t26_1 | gene=TGGT1_228340 | organism=Toxoplasma_gondii_GT1 | gene_product=hypothetical protein | transcript_product=hypothetical protein | location=TGGT1_chrX:307953-313937(+) | protein_length=1782 | sequence_SO=chromosome | SO=protein_coding_gene | is_pseudo=false	TGGT1_228340-t26_1-p1	0	2112.0545	16
FALSE	High	IIQILGTPSR	[K].IIQILGTPSR.[R]	1xTMTpro [N-Term]; 1xPhospho [T7(99.7)]	1xTMTpro [N-Term]; 1xPhospho [T7(99.7); S9(0.3)]	0.000338751	6.11917E-05	1	1	2	TGGT1_265330-t26_1-p1	TGGT1_265330-t26_1-p1 [264-273]	TGGT1_265330-t26_1-p1 1xPhospho [T270(99.7); S272(0.3)]	TGGT1_265330-t26_1-p1 1xPhospho [T270(99.7)]	transcript=TGGT1_265330-t26_1 | gene=TGGT1_265330 | organism=Toxoplasma_gondii_GT1 | gene_product=Protein kinase domain-containing protein [Source:UniProtKB/TrEMBL;Acc:A0A125YY75] | transcript_product=putative cell-cycle-associated protein kinase GSK | location=TGGT1_chrIX:1430680-1432489(-) | protein_length=394 | sequence_SO=chromosome | SO=protein_coding_gene | is_pseudo=false	TGGT1_265330-t26_1-p1	0	1481.8412	10	0.977	1.086	1.164	0.95	0.928	1.032	1.106	1.071	1.128	0.949	-0.03	0.12	0.22	-0.07	-0.11	0.05	0.15	0.1	0.17	-0.07	0.918994412	0.820935023	0.070494651	0.794331654	0.25952979	0.851951378	0.656837502	0.65275889	0.419506439	0.103693289
FALSE	High	LLQTDEEVEGEADKESETK	[R].LLQTDEEVEGEADKESETK.[R]	2xTMTpro [K14; K19]; 1xTMTpro [N-Term]; 1xPhospho [T4(100)]	2xTMTpro [K14; K19]; 1xTMTpro [N-Term]; 1xPhospho [T4(100); S16(0); T18(0)]	5.59467E-14	6.11917E-05	1	1	5	TGGT1_310570-t26_1-p1	TGGT1_310570-t26_1-p1 [86-104]	TGGT1_310570-t26_1-p1 1xPhospho [T89(100); S101(0); T103(0)]	TGGT1_310570-t26_1-p1 1xPhospho [T89(100)]	transcript=TGGT1_310570-t26_1 | gene=TGGT1_310570 | organism=Toxoplasma_gondii_GT1 | gene_product=RRM domain-containing protein [Source:UniProtKB/TrEMBL;Acc:S7UT45] | transcript_product=hypothetical protein | location=TGGT1_chrXI:1419122-1420387(-) | protein_length=421 | sequence_SO=chromosome | SO=protein_coding_gene | is_pseudo=false	TGGT1_310570-t26_1-p1	1	3142.58606	19	1.125	1.221	1.22	0.806	0.906	0.984	0.983	0.931	1.061	1.026	0.17	0.29	0.29	-0.31	-0.14	-0.02	-0.02	-0.1	0.09	0.04	0.653489384	0.451012754	0.464442667	0.445679788	0.079675327	0.372894636	0.143908457	0.085458446	0.741867248	0.334893889
FALSE	High	LISAVENETYDCIAIPGGMPGAER	[K].LISAVENETYDCIAIPGGMPGAER.[C]	1xOxidation [M19]; 1xMethylthio [C12]; 1xTMTpro [N-Term]	1xOxidation [M19]; 1xMethylthio [C12]; 1xTMTpro [N-Term]	1.02049E-06	6.11917E-05	1	1	1	TGGT1_214290-t26_1-p1	TGGT1_214290-t26_1-p1 [127-150]	TGGT1_214290-t26_1-p1 1xMethylthio [C138]	TGGT1_214290-t26_1-p1 1xMethylthio [C138]	transcript=TGGT1_214290-t26_1 | gene=TGGT1_214290 | organism=Toxoplasma_gondii_GT1 | gene_product=DJ-1_PfpI domain-containing protein [Source:UniProtKB/TrEMBL;Acc:A0A125YQ11] | transcript_product=DJ-1 family protein | location=TGGT1_chrX:6106825-6108652(+) | protein_length=256 | sequence_SO=chromosome | SO=protein_coding_gene | is_pseudo=false	TGGT1_214290-t26_1-p1	0	2872.38502	24
FALSE	High	LLSCGLSGLSFSPSSPFAEEVR	[R].LLSCGLSGLSFSPSSPFAEEVR.[E]	1xMethylthio [C4]; 1xTMTpro [N-Term]; 1xPhospho [S]	1xMethylthio [C4]; 1xTMTpro [N-Term]; 1xPhospho [S3(0); S7(33.3); S10(33.3); S12(33.3); S14(0); S15(0)]	3.85077E-08	6.11917E-05	1	1	1	TGGT1_245990-t26_1-p1	TGGT1_245990-t26_1-p1 [136-157]	TGGT1_245990-t26_1-p1 1xMethylthio [C139]	TGGT1_245990-t26_1-p1 1xMethylthio [C139]	transcript=TGGT1_245990-t26_1 | gene=TGGT1_245990 | organism=Toxoplasma_gondii_GT1 | gene_product=hypothetical protein | transcript_product=hypothetical protein | location=TGGT1_chrXII:2512022-2514485(-) | protein_length=616 | sequence_SO=chromosome | SO=protein_coding_gene | is_pseudo=false	TGGT1_245990-t26_1-p1	0	2713.29376	22
FALSE	High	LLPQHAASDSDNAGNPR	[R].LLPQHAASDSDNAGNPR.[D]	1xTMTpro [N-Term]; 1xPhospho [S10(100)]	1xTMTpro [N-Term]; 1xPhospho [S8(0); S10(100)]	1.03008E-15	6.11917E-05	1	1	12	TGGT1_289880-t26_1-p1	TGGT1_289880-t26_1-p1 [843-859]	TGGT1_289880-t26_1-p1 1xPhospho [S850(0); S852(100)]	TGGT1_289880-t26_1-p1 1xPhospho [S852(100)]	transcript=TGGT1_289880-t26_1 | gene=TGGT1_289880 | organism=Toxoplasma_gondii_GT1 | gene_product=hypothetical protein | transcript_product=hypothetical protein | location=TGGT1_chrIX:3301494-3313288(-) | protein_length=1326 | sequence_SO=chromosome | SO=protein_coding_gene | is_pseudo=false	TGGT1_289880-t26_1-p1	0	2147.02018	17	0.978	1.005	0.949	1.049	1.026	1.055	0.995	1.033	0.981	0.996	-0.03	0.01	-0.08	0.07	0.04	0.08	-0.01	0.05	-0.03	-0.01	0.814810589	0.880209078	0.2866688	0.566216452	0.880601564	0.364822228	0.915669184	0.113934347	0.905153391	0.593822292
FALSE	High	LLSDSDDDAPVKPSR	[K].LLSDSDDDAPVKPSR.[S]	1xTMTpro [K12]; 1xTMTpro [N-Term]; 1xPhospho [S5(100)]	1xTMTpro [K12]; 1xTMTpro [N-Term]; 1xPhospho [S3(0); S5(100); S14(0)]	3.18921E-13	6.11917E-05	1	1	8	TGGT1_288570-t26_1-p1	TGGT1_288570-t26_1-p1 [86-100]	TGGT1_288570-t26_1-p1 1xPhospho [S88(0); S90(100); S99(0)]	TGGT1_288570-t26_1-p1 1xPhospho [S90(100)]	transcript=TGGT1_288570-t26_1 | gene=TGGT1_288570 | organism=Toxoplasma_gondii_GT1 | gene_product=hypothetical protein | transcript_product=hypothetical protein | location=TGGT1_chrIX:2433882-2435903(-) | protein_length=417 | sequence_SO=chromosome | SO=protein_coding_gene | is_pseudo=false	TGGT1_288570-t26_1-p1	0	2303.17758	15	1.127	1.199	1.223	0.842	0.948	1.009	1.029	0.977	0.975	1.057	0.17	0.26	0.29	-0.25	-0.08	0.01	0.04	-0.03	-0.04	0.08	0.368397018	0.395825521	0.291016335	0.519855958	0.703426056	0.893187001	0.789236645	0.661897533	0.223560839	0.645725569
FALSE	High	LLSEEHEGEVEEGEAVR	[R].LLSEEHEGEVEEGEAVR.[K]	1xTMTpro [N-Term]; 1xPhospho [S3(100)]	1xTMTpro [N-Term]; 1xPhospho [S3(100)]	5.67395E-06	6.11917E-05	1	1	1	TGGT1_283830-t26_1-p1	TGGT1_283830-t26_1-p1 [421-437]	TGGT1_283830-t26_1-p1 1xPhospho [S423(100)]	TGGT1_283830-t26_1-p1 1xPhospho [S423(100)]	transcript=TGGT1_283830-t26_1 | gene=TGGT1_283830 | organism=Toxoplasma_gondii_GT1 | gene_product=Type I inorganic pyrophosphatase PPase [Source:UniProtKB/TrEMBL;Acc:S7W2U3] | transcript_product=type I inorganic pyrophosphatase PPase | location=TGGT1_chrV:2771144-2774020(-) | protein_length=498 | sequence_SO=chromosome | SO=protein_coding_gene | is_pseudo=false	TGGT1_283830-t26_1-p1	0	2296.06652	17
FALSE	High	LLSERENSDAGVGGEDR	[K].LLSERENSDAGVGGEDR.[K]	1xTMTpro [N-Term]; 2xPhospho [S3(100); S8(100)]	1xTMTpro [N-Term]; 2xPhospho [S3(100); S8(100)]	2.54659E-05	6.11917E-05	1	1	4	TGGT1_264430-t26_1-p1	TGGT1_264430-t26_1-p1 [344-360]	TGGT1_264430-t26_1-p1 2xPhospho [S346(100); S351(100)]	TGGT1_264430-t26_1-p1 2xPhospho [S346(100); S351(100)]	transcript=TGGT1_264430-t26_1 | gene=TGGT1_264430 | organism=Toxoplasma_gondii_GT1 | gene_product=hypothetical protein | transcript_product=hypothetical protein | location=TGGT1_chrIX:2067836-2071288(+) | protein_length=1151 | sequence_SO=chromosome | SO=protein_coding_gene | is_pseudo=false	TGGT1_264430-t26_1-p1	1	2267.98657	17	12.626	12.923	9.926	0.064	0.993	0.657	0.612	1.071	0.732	0.087	3.66	3.69	3.31	-3.97	-0.01	-0.61	-0.71	0.1	-0.45	-3.52
FALSE	High	LLSFGDEEEGSTPETGKK	[K].LLSFGDEEEGSTPETGKK.[L]	2xTMTpro [K17; K18]; 1xTMTpro [N-Term]; 1xPhospho [T12(99.7)]	2xTMTpro [K17; K18]; 1xTMTpro [N-Term]; 1xPhospho [S3(0); S11(0.3); T12(99.7); T15(0)]	1.27072E-11	6.11917E-05	1	1	1	TGGT1_241830-t26_1-p1	TGGT1_241830-t26_1-p1 [247-264]	TGGT1_241830-t26_1-p1 1xPhospho [S249(0); S257(0.3); T258(99.7); T261(0)]	TGGT1_241830-t26_1-p1 1xPhospho [T258(99.7)]	transcript=TGGT1_241830-t26_1 | gene=TGGT1_241830 | organism=Toxoplasma_gondii_GT1 | gene_product=PPIase cyclophilin-type domain-containing protein [Source:UniProtKB/TrEMBL;Acc:S7USB7] | transcript_product=peptidyl-prolyl cis-trans isomerase | location=TGGT1_chrVI:1669051-1671527(-) | protein_length=575 | sequence_SO=chromosome | SO=protein_coding_gene | is_pseudo=false	TGGT1_241830-t26_1-p1	1	2916.50596	18	1.305	1.225	1.237	0.824	1.076	1.01	1.02	1.122	1.064	0.91	0.38	0.29	0.31	-0.28	0.11	0.01	0.03	0.17	0.09	-0.14	0.625502261	0.270890834	0.511416922	0.595010128	0.689057074	0.963276865	0.714288521	0.050332551	0.080534483	0.022559629
FALSE	High	LLSGIDGEGEEVHLEMPGSTR	[R].LLSGIDGEGEEVHLEMPGSTR.[D]	1xTMTpro [N-Term]; 1xPhospho [S19(99.7)]	1xTMTpro [N-Term]; 1xPhospho [S3(0); S19(99.7); T20(0.3)]	6.30512E-16	6.11917E-05	1	1	2	TGGT1_213950-t26_1-p1	TGGT1_213950-t26_1-p1 [168-188]	TGGT1_213950-t26_1-p1 1xPhospho [S170(0); S186(99.7); T187(0.3)]	TGGT1_213950-t26_1-p1 1xPhospho [S186(99.7)]	transcript=TGGT1_213950-t26_1 | gene=TGGT1_213950 | organism=Toxoplasma_gondii_GT1 | gene_product=hypothetical protein | transcript_product=hypothetical protein | location=TGGT1_chrV:1327225-1329387(-) | protein_length=720 | sequence_SO=chromosome | SO=protein_coding_gene | is_pseudo=false	TGGT1_213950-t26_1-p1	0	2610.24416	21	0.538	0.618	0.768	1.334	0.717	0.824	1.024	0.864	0.754	0.833	-0.89	-0.7	-0.38	0.42	-0.48	-0.28	0.03	-0.21	-0.41	-0.26	0.457617188	0.509317956	0.63581414	0.628902378	0.196175704	0.188895046	0.535111943	0.176134882	0.410855252	0.560265163
FALSE	High	LLSGIDGEGEEVHLEMPGSTR	[R].LLSGIDGEGEEVHLEMPGSTR.[D]	1xOxidation [M16]; 1xTMTpro [N-Term]; 1xPhospho [S19(99.6)]	1xOxidation [M16]; 1xTMTpro [N-Term]; 1xPhospho [S3(0); S19(99.6); T20(0.4)]	6.05744E-13	6.11917E-05	1	1	3	TGGT1_213950-t26_1-p1	TGGT1_213950-t26_1-p1 [168-188]	TGGT1_213950-t26_1-p1 1xPhospho [S170(0); S186(99.6); T187(0.4)]	TGGT1_213950-t26_1-p1 1xPhospho [S186(99.6)]	transcript=TGGT1_213950-t26_1 | gene=TGGT1_213950 | organism=Toxoplasma_gondii_GT1 | gene_product=hypothetical protein | transcript_product=hypothetical protein | location=TGGT1_chrV:1327225-1329387(-) | protein_length=720 | sequence_SO=chromosome | SO=protein_coding_gene | is_pseudo=false	TGGT1_213950-t26_1-p1	0	2626.23908	21	1.256	1.276	1.658	0.668	0.839	0.853	1.108	0.86	0.881	0.784	0.33	0.35	0.73	-0.58	-0.25	-0.23	0.15	-0.22	-0.18	-0.35	0.405932263	0.15435989	0.278738513	0.386409691	0.359704029	0.600157773	0.253820077	0.385040868	0.675134337	0.651796447
FALSE	High	LISLAELHPR	[R].LISLAELHPR.[E]	1xTMTpro [N-Term]; 1xPhospho [S3(100)]	1xTMTpro [N-Term]; 1xPhospho [S3(100)]	1.57291E-06	6.11917E-05	1	1	2	TGGT1_286500-t26_1-p1	TGGT1_286500-t26_1-p1 [810-819]	TGGT1_286500-t26_1-p1 1xPhospho [S812(100)]	TGGT1_286500-t26_1-p1 1xPhospho [S812(100)]	transcript=TGGT1_286500-t26_1 | gene=TGGT1_286500 | organism=Toxoplasma_gondii_GT1 | gene_product=hypothetical protein | transcript_product=hypothetical protein | location=TGGT1_chrV:1662612-1665332(+) | protein_length=906 | sequence_SO=chromosome | SO=protein_coding_gene | is_pseudo=false	TGGT1_286500-t26_1-p1	0	1532.8521	10	0.858	0.697	0.669	1.441	1.237	1.004	0.965	1.051	1.226	1.117	-0.22	-0.52	-0.58	0.53	0.31	0.01	-0.05	0.07	0.29	0.16	0.525004237	0.422365212	0.218718855	0.533987857	0.540260169	0.977737362	0.913547083	0.571326672	0.497167424	0.634047012
FALSE	High	LLSLLAAVER	[R].LLSLLAAVER.[E]	1xTMTpro [N-Term]; 1xPhospho [S3(100)]	1xTMTpro [N-Term]; 1xPhospho [S3(100)]	2.19381E-05	6.11917E-05	1	1	2	TGGT1_235420-t26_1-p1	TGGT1_235420-t26_1-p1 [1504-1513]	TGGT1_235420-t26_1-p1 1xPhospho [S1506(100)]	TGGT1_235420-t26_1-p1 1xPhospho [S1506(100)]	transcript=TGGT1_235420-t26_1 | gene=TGGT1_235420 | organism=Toxoplasma_gondii_GT1 | gene_product=hypothetical protein | transcript_product=hypothetical protein | location=TGGT1_chrX:4743542-4757528(-) | protein_length=4118 | sequence_SO=chromosome | SO=protein_coding_gene | is_pseudo=false	TGGT1_235420-t26_1-p1	0	1468.84595	10	0.751	0.743	0.97	1.501	1.127	1.115	1.456	0.968	1.059	0.867	-0.41	-0.43	-0.04	0.59	0.17	0.16	0.54	-0.05	0.08	-0.21	0.159011077	0.016437608	0.112506119	0.234813076	0.390026329	0.598829636	0.244147376	0.864702201	0.678468691	0.703834659
FALSE	High	LLSLLSSSSVPNASPASPVFCR	[R].LLSLLSSSSVPNASPASPVFCR.[E]	1xMethylthio [C21]; 1xTMTpro [N-Term]; 1xPhospho [S17(100)]	1xMethylthio [C21]; 1xTMTpro [N-Term]; 1xPhospho [S3(0); S6(0); S7(0); S8(0); S9(0); S14(0); S17(100)]	3.6097E-08	6.11917E-05	1	1	1	TGGT1_209880-t26_1-p1	TGGT1_209880-t26_1-p1 [1012-1033]	TGGT1_209880-t26_1-p1 1xMethylthio [C1032]; 1xPhospho [S1014(0); S1017(0); S1018(0); S1019(0); S1020(0); S1025(0); S1028(100)]	TGGT1_209880-t26_1-p1 1xMethylthio [C1032]; 1xPhospho [S1028(100)]	transcript=TGGT1_209880-t26_1 | gene=TGGT1_209880 | organism=Toxoplasma_gondii_GT1 | gene_product=Putative glutamic acid-rcih protein [Source:UniProtKB/TrEMBL;Acc:S7UJC0] | transcript_product=putative glutamic acid-rcih protein | location=TGGT1_chrIb:1523777-1548230(+) | protein_length=4892 | sequence_SO=chromosome | SO=protein_coding_gene | is_pseudo=false	TGGT1_209880-t26_1-p1	0	2662.33048	22
FALSE	High	LLSNGTTALDFFGSQPTTPSSPR	[R].LLSNGTTALDFFGSQPTTPSSPR.[F]	1xTMTpro [N-Term]; 1xPhospho [S/T]	1xTMTpro [N-Term]; 1xPhospho [S3(0); T6(0); T7(0); S14(0); T17(0); T18(0.2); S20(49.9); S21(49.9)]	1.88247E-15	6.11917E-05	1	1	2	TGGT1_209000-t26_1-p1	TGGT1_209000-t26_1-p1 [4434-4456]			transcript=TGGT1_209000-t26_1 | gene=TGGT1_209000 | organism=Toxoplasma_gondii_GT1 | gene_product=HECT-domain (Ubiquitin-transferase) domain-containing protein [Source:UniProtKB/TrEMBL;Acc:S7UJI8] | transcript_product=HECT-domain (ubiquitin-transferase) domain-containing protein | location=TGGT1_chrIb:956370-995183(-) | protein_length=12302 | sequence_SO=chromosome | SO=protein_coding_gene | is_p…	TGGT1_209000-t26_1-p1	0	2778.36706	23
FALSE	High	ILSPETSPVALHK	[R].ILSPETSPVALHK.[S]	1xTMTpro [K13]; 1xTMTpro [N-Term]; 1xPhospho [S3(100)]	1xTMTpro [K13]; 1xTMTpro [N-Term]; 1xPhospho [S3(100); T6(0); S7(0)]	1.18468E-06	6.11917E-05	1	1	1	TGGT1_321600-t26_1-p1	TGGT1_321600-t26_1-p1 [980-992]	TGGT1_321600-t26_1-p1 1xPhospho [S982(100); T985(0); S986(0)]	TGGT1_321600-t26_1-p1 1xPhospho [S982(100)]	transcript=TGGT1_321600-t26_1 | gene=TGGT1_321600 | organism=Toxoplasma_gondii_GT1 | gene_product=hypothetical protein | transcript_product=hypothetical protein | location=TGGT1_chrIb:1719853-1726575(+) | protein_length=1182 | sequence_SO=chromosome | SO=protein_coding_gene | is_pseudo=false	TGGT1_321600-t26_1-p1	0	2080.16991	13	1.614	1.674	1.52	0.702	1.133	1.175	1.067	1.046	0.754	1.095	0.69	0.74	0.6	-0.51	0.18	0.23	0.09	0.07	-0.41	0.13	0.424976508	0.161263568	0.181202359	0.367673446	0.550936237	0.344655035	0.655493687	0.846689587	0.131925497	0.769660918
FALSE	High	LLSDSDDDAPVKPSR	[K].LLSDSDDDAPVKPSR.[S]	1xTMTpro [K12]; 1xTMTpro [N-Term]; 2xPhospho [S3(100); S5(100)]	1xTMTpro [K12]; 1xTMTpro [N-Term]; 2xPhospho [S3(100); S5(100); S14(0)]	3.71903E-08	6.11917E-05	1	1	27	TGGT1_288570-t26_1-p1	TGGT1_288570-t26_1-p1 [86-100]	TGGT1_288570-t26_1-p1 2xPhospho [S88(100); S90(100); S99(0)]	TGGT1_288570-t26_1-p1 2xPhospho [S88(100); S90(100)]	transcript=TGGT1_288570-t26_1 | gene=TGGT1_288570 | organism=Toxoplasma_gondii_GT1 | gene_product=hypothetical protein | transcript_product=hypothetical protein | location=TGGT1_chrIX:2433882-2435903(-) | protein_length=417 | sequence_SO=chromosome | SO=protein_coding_gene | is_pseudo=false	TGGT1_288570-t26_1-p1	0	2383.14391	15	1.241	1.295	1.347	0.765	0.949	0.99	1.03	0.959	0.944	1.005	0.31	0.37	0.43	-0.39	-0.08	-0.01	0.04	-0.06	-0.08	0.01	0.468871229	0.476994562	0.442520783	0.386945928	0.104771092	0.880637663	0.714648692	0.628174377	0.529879434	0.713121938
FALSE	High	LLPASSSMSLAPGMGYENVETEVIDR	[R].LLPASSSMSLAPGMGYENVETEVIDR.[L]	2xOxidation [M8; M14]; 1xTMTpro [N-Term]; 2xPhospho [S6(100); S7(100)]	2xOxidation [M8; M14]; 1xTMTpro [N-Term]; 2xPhospho [S5(0); S6(100); S7(100); S9(0); Y16(0); T21(0)]	1.13283E-06	6.11917E-05	1	1	1	TGGT1_278660-t26_1-p1	TGGT1_278660-t26_1-p1 [113-138]	TGGT1_278660-t26_1-p1 2xPhospho [S117(0); S118(100); S119(100); S121(0); Y128(0); T133(0)]	TGGT1_278660-t26_1-p1 2xPhospho [S118(100); S119(100)]	transcript=TGGT1_278660-t26_1 | gene=TGGT1_278660 | organism=Toxoplasma_gondii_GT1 | gene_product=Cation_ATPase_N domain-containing protein [Source:UniProtKB/TrEMBL;Acc:S7UZZ0] | transcript_product=putative P-type ATPase4 | location=TGGT1_chrXII:5863040-5875230(+) | protein_length=1338 | sequence_SO=chromosome | SO=protein_coding_gene | is_pseudo=false	TGGT1_278660-t26_1-p1	0	3262.46209	26
FALSE	High	LLPASSSMSLAPGMGYENVETEVIDR	[R].LLPASSSMSLAPGMGYENVETEVIDR.[L]	1xOxidation [M]; 1xTMTpro [N-Term]; 2xPhospho [S9(99.3); S/Y/T]	1xOxidation [M8; M14]; 1xTMTpro [N-Term]; 2xPhospho [S5(0.7); S6(50.2); S7(49.8); S9(99.3); Y16(0); T21(0)]	1.27657E-07	6.11917E-05	1	1	2	TGGT1_278660-t26_1-p1	TGGT1_278660-t26_1-p1 [113-138]	TGGT1_278660-t26_1-p1 2xPhospho [S117(0.7); S118(50.2); S119(49.8); S121(99.3); Y128(0); T133(0)]	TGGT1_278660-t26_1-p1 2xPhospho [S121(99.3); S/Y/T]	transcript=TGGT1_278660-t26_1 | gene=TGGT1_278660 | organism=Toxoplasma_gondii_GT1 | gene_product=Cation_ATPase_N domain-containing protein [Source:UniProtKB/TrEMBL;Acc:S7UZZ0] | transcript_product=putative P-type ATPase4 | location=TGGT1_chrXII:5863040-5875230(+) | protein_length=1338 | sequence_SO=chromosome | SO=protein_coding_gene | is_pseudo=false	TGGT1_278660-t26_1-p1	0	3246.46718	26
FALSE	High	LLPASSSMSLAPGMGYENVETEVIDR	[R].LLPASSSMSLAPGMGYENVETEVIDR.[L]	1xTMTpro [N-Term]; 2xPhospho [S6(99.1); S9(99.6)]	1xTMTpro [N-Term]; 2xPhospho [S5(0.4); S6(99.1); S7(0.9); S9(99.6); Y16(0); T21(0)]	1.33551E-11	6.11917E-05	1	1	1	TGGT1_278660-t26_1-p1	TGGT1_278660-t26_1-p1 [113-138]	TGGT1_278660-t26_1-p1 2xPhospho [S117(0.4); S118(99.1); S119(0.9); S121(99.6); Y128(0); T133(0)]	TGGT1_278660-t26_1-p1 2xPhospho [S118(99.1); S121(99.6)]	transcript=TGGT1_278660-t26_1 | gene=TGGT1_278660 | organism=Toxoplasma_gondii_GT1 | gene_product=Cation_ATPase_N domain-containing protein [Source:UniProtKB/TrEMBL;Acc:S7UZZ0] | transcript_product=putative P-type ATPase4 | location=TGGT1_chrXII:5863040-5875230(+) | protein_length=1338 | sequence_SO=chromosome | SO=protein_coding_gene | is_pseudo=false	TGGT1_278660-t26_1-p1	0	3230.47226	26
FALSE	High	LLHEGPCEGDTEEIWDDQ	[K].LLHEGPCEGDTEEIWDDQ.[-]	1xMethylthio [C7]; 1xTMTpro [N-Term]	1xMethylthio [C7]; 1xTMTpro [N-Term]	2.1533E-14	6.11917E-05	1	1	2	TGGT1_208450-t26_1-p1	TGGT1_208450-t26_1-p1 [301-318]	TGGT1_208450-t26_1-p1 1xMethylthio [C307]	TGGT1_208450-t26_1-p1 1xMethylthio [C307]	transcript=TGGT1_208450-t26_1 | gene=TGGT1_208450 | organism=Toxoplasma_gondii_GT1 | gene_product=Protease inhibitor PI2 [Source:UniProtKB/TrEMBL;Acc:A0A125YJP6] | transcript_product=protease inhibitor PI2 | location=TGGT1_chrIb:728877-731848(-) | protein_length=318 | sequence_SO=chromosome | SO=protein_coding_gene | is_pseudo=false	TGGT1_208450-t26_1-p1	0	2436.06546	18	1.237	1.359	1.391	0.786	0.972	1.067	1.093	0.992	1.065	1.108	0.31	0.44	0.48	-0.35	-0.04	0.09	0.13	-0.01	0.09	0.15	0.392805337	0.208866483	0.358253266	0.211360489	0.749266153	0.199562401	0.606625815	0.240510739	0.181227828	0.428432583
FALSE	High	LLHFPSSSEALLK	[R].LLHFPSSSEALLK.[A]	1xTMTpro [K13]; 1xTMTpro [N-Term]; 1xPhospho [S7(100)]	1xTMTpro [K13]; 1xTMTpro [N-Term]; 1xPhospho [S6(0); S7(100); S8(0)]	3.5559E-07	6.11917E-05	1	1	1	TGGT1_234270-t26_1-p1	TGGT1_234270-t26_1-p1 [152-164]	TGGT1_234270-t26_1-p1 1xPhospho [S157(0); S158(100); S159(0)]	TGGT1_234270-t26_1-p1 1xPhospho [S158(100)]	transcript=TGGT1_234270-t26_1 | gene=TGGT1_234270 | organism=Toxoplasma_gondii_GT1 | gene_product=hypothetical protein | transcript_product=hypothetical protein | location=TGGT1_chrX:4150640-4163518(+) | protein_length=2027 | sequence_SO=chromosome | SO=protein_coding_gene | is_pseudo=false	TGGT1_234270-t26_1-p1	0	2130.18556	13	1.144	1.262	1.235	0.623	0.713	0.786	0.769	0.79	0.85	0.848	0.19	0.34	0.3	-0.68	-0.49	-0.35	-0.38	-0.34	-0.23	-0.24	0.808300568	0.786897958	0.566737659	0.429568088	0.103221876	0.56008171	0.26923745	0.317371061	0.128926483	0.058791522
FALSE	High	LLHLLQPAASPK	[R].LLHLLQPAASPK.[S]	1xTMTpro [K12]; 1xTMTpro [N-Term]; 1xPhospho [S10(100)]	1xTMTpro [K12]; 1xTMTpro [N-Term]; 1xPhospho [S10(100)]	1.86323E-09	6.11917E-05	1	1	2	TGGT1_213392-t26_1-p1	TGGT1_213392-t26_1-p1 [981-992]	TGGT1_213392-t26_1-p1 1xPhospho [S990(100)]	TGGT1_213392-t26_1-p1 1xPhospho [S990(100)]	transcript=TGGT1_213392-t26_1 | gene=TGGT1_213392 | organism=Toxoplasma_gondii_GT1 | gene_product=Surface antigen repeat-containing protein [Source:UniProtKB/TrEMBL;Acc:S7UP73] | transcript_product=surface antigen repeat-containing protein | location=TGGT1_chrV:850154-864700(+) | protein_length=2317 | sequence_SO=chromosome | SO=protein_coding_gene | is_pseudo=false	TGGT1_213392-t26_1-p1	0	1976.15896	12	0.694	0.647	0.705	1.352	0.938	0.874	0.953	0.823	0.782	0.935	-0.53	-0.63	-0.5	0.43	-0.09	-0.19	-0.07	-0.28	-0.36	-0.1	0.438509431	0.507921181	0.401720483	0.602216247	0.682750014	0.135589524	0.815889283	0.223544848	0.157883119	0.712091236
FALSE	High	LLHRESEANDESR	[R].LLHRESEANDESR.[D]	1xTMTpro [N-Term]; 1xPhospho [S6(100)]	1xTMTpro [N-Term]; 1xPhospho [S6(100); S12(0)]	6.14381E-06	6.11917E-05	1	1	9	TGGT1_224270-t26_1-p1	TGGT1_224270-t26_1-p1 [250-262]	TGGT1_224270-t26_1-p1 1xPhospho [S255(100); S261(0)]	TGGT1_224270-t26_1-p1 1xPhospho [S255(100)]	transcript=TGGT1_224270-t26_1 | gene=TGGT1_224270 | organism=Toxoplasma_gondii_GT1 | gene_product=hypothetical protein | transcript_product=hypothetical protein | location=TGGT1_chrX:3043060-3054241(-) | protein_length=3378 | sequence_SO=chromosome | SO=protein_coding_gene | is_pseudo=false	TGGT1_224270-t26_1-p1	1	1939.9194	13	1.163	1.151	1.097	0.925	1.077	1.065	1.015	1.076	1.084	1.095	0.22	0.2	0.13	-0.11	0.11	0.09	0.02	0.11	0.12	0.13	0.215785628	0.490588198	0.669797027	0.692967313	0.578970643	0.116103862	0.477723511	0.365222766	0.057019536	0.110081049
FALSE	High	LLHSAASPSSVSR	[R].LLHSAASPSSVSR.[R]	1xTMTpro [N-Term]; 1xPhospho [S7(99.7)]	1xTMTpro [N-Term]; 1xPhospho [S4(0.3); S7(99.7); S9(0); S10(0); S12(0)]	3.96815E-10	6.11917E-05	1	1	2	TGGT1_290620-t26_1-p1	TGGT1_290620-t26_1-p1 [664-676]	TGGT1_290620-t26_1-p1 1xPhospho [S667(0.3); S670(99.7); S672(0); S673(0); S675(0)]	TGGT1_290620-t26_1-p1 1xPhospho [S670(99.7)]	transcript=TGGT1_290620-t26_1 | gene=TGGT1_290620 | organism=Toxoplasma_gondii_GT1 | gene_product=hypothetical protein | transcript_product=hypothetical protein | location=TGGT1_chrIX:3578363-3588908(-) | protein_length=2663 | sequence_SO=chromosome | SO=protein_coding_gene | is_pseudo=false	TGGT1_290620-t26_1-p1	0	1695.87502	13	0.79	0.811	0.784	1.222	0.966	0.992	0.958	1.003	1.039	1.109	-0.34	-0.3	-0.35	0.29	-0.05	-0.01	-0.06	0	0.05	0.15	0.535621054	0.327334238	0.515750683	0.496252972	0.687349713	0.932892601	0.592878682	0.882462438	0.526548706	0.571381344
FALSE	High	LLHSAASPSSVSR	[R].LLHSAASPSSVSR.[R]	1xTMTpro [N-Term]; 2xPhospho [S7(100); S]	1xTMTpro [N-Term]; 2xPhospho [S4(0); S7(100); S9(33.3); S10(33.3); S12(33.3)]	0.000247029	6.11917E-05	1	1	4	TGGT1_290620-t26_1-p1	TGGT1_290620-t26_1-p1 [664-676]	TGGT1_290620-t26_1-p1 2xPhospho [S667(0); S670(100); S672(33.3); S673(33.3); S675(33.3)]	TGGT1_290620-t26_1-p1 2xPhospho [S670(100); S]	transcript=TGGT1_290620-t26_1 | gene=TGGT1_290620 | organism=Toxoplasma_gondii_GT1 | gene_product=hypothetical protein | transcript_product=hypothetical protein | location=TGGT1_chrIX:3578363-3588908(-) | protein_length=2663 | sequence_SO=chromosome | SO=protein_coding_gene | is_pseudo=false	TGGT1_290620-t26_1-p1	0	1775.84135	13	9.685	9.065	10.754	0.102	0.815	0.94	0.997	1.036	1.036	0.97	3.28	3.18	3.43	-3.29	-0.3	-0.09	0	0.05	0.05	-0.04
FALSE	High	LLHSNSTSSSASSASTPR	[K].LLHSNSTSSSASSASTPR.[R]	1xTMTpro [N-Term]; 2xPhospho [S12(100); S13(99.4)]	1xTMTpro [N-Term]; 2xPhospho [S4(0); S6(0); T7(0); S8(0); S9(0); S10(0); S12(100); S13(99.4); S15(0.3); T16(0.3)]	3.14198E-13	6.11917E-05	1	1	8	TGGT1_280370-t26_1-p1	TGGT1_280370-t26_1-p1 [304-321]	TGGT1_280370-t26_1-p1 2xPhospho [S307(0); S309(0); T310(0); S311(0); S312(0); S313(0); S315(100); S316(99.4); S318(0.3); T319(0.3)]	TGGT1_280370-t26_1-p1 2xPhospho [S315(100); S316(99.4)]	transcript=TGGT1_280370-t26_1 | gene=TGGT1_280370 | organism=Toxoplasma_gondii_GT1 | gene_product=hypothetical protein | transcript_product=hypothetical protein | location=TGGT1_chrVIIa:472199-474884(+) | protein_length=761 | sequence_SO=chromosome | SO=protein_coding_gene | is_pseudo=false	TGGT1_280370-t26_1-p1	0	2254.0073	18	0.839	1.008	0.915	1.083	0.909	1.091	0.991	0.967	0.871	0.86	-0.25	0.01	-0.13	0.12	-0.14	0.13	-0.01	-0.05	-0.2	-0.22	0.662297118	0.978569243	0.64912784	0.79723973	0.340113326	0.142560955	0.94324898	0.225115718	0.624002449	0.449484209
FALSE	High	LLKEGEEPTVYSDEEEPK	[K].LLKEGEEPTVYSDEEEPK.[D]	2xTMTpro [K3; K18]; 1xTMTpro [N-Term]; 1xPhospho [S12(99.6)]	2xTMTpro [K3; K18]; 1xTMTpro [N-Term]; 1xPhospho [T9(0.4); Y11(0); S12(99.6)]	0.000185433	6.11917E-05	1	1	1	O00264	O00264 [170-187]	O00264 1xPhospho [T178(0.4); Y180(0); S181(99.6)]	O00264 1xPhospho [S181(99.6)]	Membrane-associated progesterone receptor component 1 OS=Homo sapiens (Human) OX=9606 GN=PGRMC1 PE=1 SV=3	O00264	1	3084.58461	18
FALSE	High	LLKPGEEPSEYTDEEDTK	[R].LLKPGEEPSEYTDEEDTK.[D]	2xTMTpro [K3; K18]; 1xTMTpro [N-Term]; 1xPhospho [T12(100)]	2xTMTpro [K3; K18]; 1xTMTpro [N-Term]; 1xPhospho [S9(0); Y11(0); T12(100); T17(0)]	4.15018E-11	6.11917E-05	1	1	6	O15173	O15173 [200-217]	O15173 1xPhospho [S208(0); Y210(0); T211(100); T216(0)]	O15173 1xPhospho [T211(100)]	Membrane-associated progesterone receptor component 2 OS=Homo sapiens (Human) OX=9606 GN=PGRMC2 PE=1 SV=1	O15173	0	3072.54822	18	0.839	0.831	0.795	1.262	1.059	1.048	1.004	0.93	0.971	1.223	-0.25	-0.27	-0.33	0.34	0.08	0.07	0.01	-0.1	-0.04	0.29	0.745727791	0.578412694	0.583608321	0.55670417	0.749890496	0.451066782	0.871534345	0.134364449	0.778699613	0.572887689
FALSE	High	LLKPGEEPSEYTDEEDTK	[R].LLKPGEEPSEYTDEEDTK.[D]	2xTMTpro [K3; K18]; 1xTMTpro [N-Term]; 2xPhospho [S9(100); T12(100)]	2xTMTpro [K3; K18]; 1xTMTpro [N-Term]; 2xPhospho [S9(100); Y11(0); T12(100); T17(0)]	3.28124E-05	6.11917E-05	1	1	1	O15173	O15173 [200-217]	O15173 2xPhospho [S208(100); Y210(0); T211(100); T216(0)]	O15173 2xPhospho [S208(100); T211(100)]	Membrane-associated progesterone receptor component 2 OS=Homo sapiens (Human) OX=9606 GN=PGRMC2 PE=1 SV=1	O15173	0	3152.51455	18
FALSE	High	LLKPGEEPSEYTDEEDTKDHNK	[R].LLKPGEEPSEYTDEEDTKDHNK.[Q]	3xTMTpro [K3; K18; K22]; 1xTMTpro [N-Term]; 2xPhospho [T12(99.3); T17(100)]	3xTMTpro [K3; K18; K22]; 1xTMTpro [N-Term]; 2xPhospho [S9(0.7); Y11(0); T12(99.3); T17(100)]	0.000364722	6.11917E-05	1	1	1	O15173	O15173 [200-221]	O15173 2xPhospho [S208(0.7); Y210(0); T211(99.3); T216(100)]	O15173 2xPhospho [T211(99.3); T216(100)]	Membrane-associated progesterone receptor component 2 OS=Homo sapiens (Human) OX=9606 GN=PGRMC2 PE=1 SV=1	O15173	1	3950.94544	22	0.824	0.814	1.008	1.037	0.854	0.844	1.045	0.86	1.001	1.177	-0.28	-0.3	0.01	0.05	-0.23	-0.24	0.06	-0.22	0	0.24	0.542899088	0.522756248	0.985488933	0.862982673	0.220215276	0.201398599	0.847965883	0.612654205	0.997471041	0.608536688
FALSE	High	LLKPGEEPSEYTDEEDTKDHNKQD	[R].LLKPGEEPSEYTDEEDTKDHNKQD.[-]	3xTMTpro [K3; K18; K22]; 1xTMTpro [N-Term]; 1xPhospho [T12(100)]	3xTMTpro [K3; K18; K22]; 1xTMTpro [N-Term]; 1xPhospho [S9(0); Y11(0); T12(100); T17(0)]	0.000262113	6.11917E-05	1	1	1	O15173	O15173 [200-223]	O15173 1xPhospho [S208(0); Y210(0); T211(100); T216(0)]	O15173 1xPhospho [T211(100)]	Membrane-associated progesterone receptor component 2 OS=Homo sapiens (Human) OX=9606 GN=PGRMC2 PE=1 SV=1	O15173	2	4114.06463	24	1.7	1.255	1.42	0.682	1.16	0.856	0.968	1.087	1.181	0.866	0.77	0.33	0.51	-0.55	0.21	-0.22	-0.05	0.12	0.24	-0.21	0.399879445	0.74616219	0.42830914	0.408256607	0.377464305	0.649757405	0.123577822	0.254525133	0.345966342	0.553689287
FALSE	High	LLKPLTPSQLK	[K].LLKPLTPSQLK.[D]	2xTMTpro [K3; K11]; 1xTMTpro [N-Term]; 1xPhospho [S8(100)]	2xTMTpro [K3; K11]; 1xTMTpro [N-Term]; 1xPhospho [T6(0); S8(100)]	0.000220486	6.11917E-05	1	1	2	TGGT1_223390-t26_1-p1	TGGT1_223390-t26_1-p1 [2070-2080]	TGGT1_223390-t26_1-p1 1xPhospho [T2075(0); S2077(100)]	TGGT1_223390-t26_1-p1 1xPhospho [S2077(100)]	transcript=TGGT1_223390-t26_1 | gene=TGGT1_223390 | organism=Toxoplasma_gondii_GT1 | gene_product=Putative activating signal cointegrator 1 complex subunit 3 family 1 ASCC3L1 [Source:UniProtKB/TrEMBL;Acc:S7W4M7] | transcript_product=putative activating signal cointegrator 1 complex subunit 3 family 1 ASCC3L1 | location=TGGT1_chrX:3771178-3788152(+) | protein_length=2207 | sequence_SO=chromosome |…	TGGT1_223390-t26_1-p1	0	2230.3756	11
FALSE	High	LLLDNTVLHQLCTGQASPVR	[R].LLLDNTVLHQLCTGQASPVR.[L]	1xMethylthio [C12]; 1xTMTpro [N-Term]; 1xPhospho [S17(100)]	1xMethylthio [C12]; 1xTMTpro [N-Term]; 1xPhospho [T6(0); T13(0); S17(100)]	1.08928E-12	6.11917E-05	1	1	1	TGGT1_292950-t26_1-p1	TGGT1_292950-t26_1-p1 [870-889]	TGGT1_292950-t26_1-p1 1xMethylthio [C881]; 1xPhospho [T875(0); T882(0); S886(100)]	TGGT1_292950-t26_1-p1 1xMethylthio [C881]; 1xPhospho [S886(100)]	transcript=TGGT1_292950-t26_1 | gene=TGGT1_292950 | organism=Toxoplasma_gondii_GT1 | gene_product=hypothetical protein | transcript_product=hypothetical protein | location=TGGT1_chrIa:22336-28275(-) | protein_length=1979 | sequence_SO=chromosome | SO=protein_coding_gene | is_pseudo=false	TGGT1_292950-t26_1-p1	0	2608.33115	20
FALSE	High	LLLHPVEPGASDEDVSER	[R].LLLHPVEPGASDEDVSER.[L]	1xTMTpro [N-Term]; 1xPhospho [S11(100)]	1xTMTpro [N-Term]; 1xPhospho [S11(100); S16(0)]	3.4872E-11	6.11917E-05	1	1	4	TGGT1_312830-t26_1-p1	TGGT1_312830-t26_1-p1 [298-315]	TGGT1_312830-t26_1-p1 1xPhospho [S308(100); S313(0)]	TGGT1_312830-t26_1-p1 1xPhospho [S308(100)]	transcript=TGGT1_312830-t26_1 | gene=TGGT1_312830 | organism=Toxoplasma_gondii_GT1 | gene_product=hypothetical protein | transcript_product=hypothetical protein | location=TGGT1_chrXI:2897239-2900208(+) | protein_length=989 | sequence_SO=chromosome | SO=protein_coding_gene | is_pseudo=false	TGGT1_312830-t26_1-p1	0	2347.15019	18	0.922	0.974	1.069	0.992	0.915	0.966	1.06	0.985	0.969	0.974	-0.12	-0.04	0.1	-0.01	-0.13	-0.05	0.08	-0.02	-0.04	-0.04	0.14224674	0.660761449	0.004114015	0.707994575	0.011744563	0.67323139	0.182325315	0.873957844	0.786563436	0.869489537
FALSE	High	ILLLDDDR	[K].ILLLDDDR.[A]	1xTMTpro [N-Term]	1xTMTpro [N-Term]	0.000375652	6.11917E-05	1	1	1	TGGT1_243730-t26_1-p1	TGGT1_243730-t26_1-p1 [308-315]			transcript=TGGT1_243730-t26_1 | gene=TGGT1_243730 | organism=Toxoplasma_gondii_GT1 | gene_product=Rhoptry protein ROP9 [Source:UniProtKB/TrEMBL;Acc:S7UG40] | transcript_product=rhoptry protein ROP9 | location=TGGT1_chrVI:2733555-2736099(+) | protein_length=353 | sequence_SO=chromosome | SO=protein_coding_gene | is_pseudo=false	TGGT1_243730-t26_1-p1	0	1276.74318	8
FALSE	High	LILLLSDSSPR	[R].LILLLSDSSPR.[S]	1xTMTpro [N-Term]; 1xPhospho [S]	1xTMTpro [N-Term]; 1xPhospho [S6(0); S8(50); S9(50)]	0.000371973	6.11917E-05	1	1	1	TGGT1_234900-t26_1-p1	TGGT1_234900-t26_1-p1 [4457-4467]			transcript=TGGT1_234900-t26_1 | gene=TGGT1_234900 | organism=Toxoplasma_gondii_GT1 | gene_product=PHD-finger domain-containing protein [Source:UniProtKB/TrEMBL;Acc:S7UVJ2] | transcript_product=PHD-finger domain-containing protein | location=TGGT1_chrX:4428067-4444742(+) | protein_length=4608 | sequence_SO=chromosome | SO=protein_coding_gene | is_pseudo=false	TGGT1_234900-t26_1-p1	0	1597.88854	11
FALSE	High	LLLQQSLHK	[R].LLLQQSLHK.[A]	1xTMTpro [K9]; 1xTMTpro [N-Term]; 1xPhospho [S6(100)]	1xTMTpro [K9]; 1xTMTpro [N-Term]; 1xPhospho [S6(100)]	0.00042688	6.11917E-05	1	1	1	TGGT1_309890-t26_1-p1	TGGT1_309890-t26_1-p1 [1539-1547]	TGGT1_309890-t26_1-p1 1xPhospho [S1544(100)]	TGGT1_309890-t26_1-p1 1xPhospho [S1544(100)]	transcript=TGGT1_309890-t26_1 | gene=TGGT1_309890 | organism=Toxoplasma_gondii_GT1 | gene_product=hypothetical protein | transcript_product=hypothetical protein | location=TGGT1_chrXI:840515-850998(+) | protein_length=3141 | sequence_SO=chromosome | SO=protein_coding_gene | is_pseudo=false	TGGT1_309890-t26_1-p1	0	1768.03778	9
FALSE	High	LLLSSGTEDSVEDSDAAADPGDDAALHR	[R].LLLSSGTEDSVEDSDAAADPGDDAALHR.[S]	1xTMTpro [N-Term]; 1xPhospho [S14(100)]	1xTMTpro [N-Term]; 1xPhospho [S4(0); S5(0); T7(0); S10(0); S14(100)]	6.30512E-16	6.11917E-05	1	1	4	TGGT1_226050-t26_1-p1	TGGT1_226050-t26_1-p1 [267-294]	TGGT1_226050-t26_1-p1 1xPhospho [S270(0); S271(0); T273(0); S276(0); S280(100)]	TGGT1_226050-t26_1-p1 1xPhospho [S280(100)]	transcript=TGGT1_226050-t26_1 | gene=TGGT1_226050 | organism=Toxoplasma_gondii_GT1 | gene_product=RBR-type E3 ubiquitin transferase [Source:UniProtKB/TrEMBL;Acc:S7UWI8] | transcript_product=hypothetical protein | location=TGGT1_chrX:1753736-1757511(-) | protein_length=774 | sequence_SO=chromosome | SO=protein_coding_gene | is_pseudo=false	TGGT1_226050-t26_1-p1	0	3211.45991	28
FALSE	High	ILMPVLSQLEETGGASYDSQEEGPEQADGTGNK	[K].ILMPVLSQLEETGGASYDSQEEGPEQADGTGNK.[L]	1xTMTpro [K33]; 1xTMTpro [N-Term]; 1xPhospho [T/S/Y]	1xTMTpro [K33]; 1xTMTpro [N-Term]; 1xPhospho [S7(0.1); T12(25); S16(25); Y17(25); S19(25); T30(0)]	4.98717E-08	6.11917E-05	1	1	1	TGGT1_318620-t26_1-p1	TGGT1_318620-t26_1-p1 [410-442]			transcript=TGGT1_318620-t26_1 | gene=TGGT1_318620 | organism=Toxoplasma_gondii_GT1 | gene_product=RNA-directed RNA polymerase [Source:UniProtKB/TrEMBL;Acc:S7VT39] | transcript_product=RNA-directed RNA polymerase | location=TGGT1_chrIV:1122040-1131604(+) | protein_length=1252 | sequence_SO=chromosome | SO=protein_coding_gene | is_pseudo=false	TGGT1_318620-t26_1-p1	0	4138.96594	33
FALSE	High	LLNLLQEAAACGAAAGGANAEGAKPSGSR	[R].LLNLLQEAAACGAAAGGANAEGAKPSGSR.[R]	1xMethylthio [C11]; 1xTMTpro [K24]; 1xTMTpro [N-Term]; 1xPhospho [S26(99.7)]	1xMethylthio [C11]; 1xTMTpro [K24]; 1xTMTpro [N-Term]; 1xPhospho [S26(99.7); S28(0.3)]	6.33412E-12	6.11917E-05	1	1	1	TGGT1_236560-t26_1-p1	TGGT1_236560-t26_1-p1 [447-475]	TGGT1_236560-t26_1-p1 1xMethylthio [C457]; 1xPhospho [S472(99.7); S474(0.3)]	TGGT1_236560-t26_1-p1 1xMethylthio [C457]; 1xPhospho [S472(99.7)]	transcript=TGGT1_236560-t26_1 | gene=TGGT1_236560 | organism=Toxoplasma_gondii_GT1 | gene_product=hypothetical protein | transcript_product=hypothetical protein | location=TGGT1_chrX:5312225-5319664(+) | protein_length=2479 | sequence_SO=chromosome | SO=protein_coding_gene | is_pseudo=false	TGGT1_236560-t26_1-p1	0	3402.71548	29
FALSE	High	LLPASSSMSLAPGMGYENVETEVIDR	[R].LLPASSSMSLAPGMGYENVETEVIDR.[L]	1xTMTpro [N-Term]; 1xPhospho [S7(99.7)]	1xTMTpro [N-Term]; 1xPhospho [S5(0); S6(0.3); S7(99.7); S9(0); Y16(0); T21(0)]	8.29605E-16	6.11917E-05	1	1	2	TGGT1_278660-t26_1-p1	TGGT1_278660-t26_1-p1 [113-138]	TGGT1_278660-t26_1-p1 1xPhospho [S117(0); S118(0.3); S119(99.7); S121(0); Y128(0); T133(0)]	TGGT1_278660-t26_1-p1 1xPhospho [S119(99.7)]	transcript=TGGT1_278660-t26_1 | gene=TGGT1_278660 | organism=Toxoplasma_gondii_GT1 | gene_product=Cation_ATPase_N domain-containing protein [Source:UniProtKB/TrEMBL;Acc:S7UZZ0] | transcript_product=putative P-type ATPase4 | location=TGGT1_chrXII:5863040-5875230(+) | protein_length=1338 | sequence_SO=chromosome | SO=protein_coding_gene | is_pseudo=false	TGGT1_278660-t26_1-p1	0	3150.50593	26
FALSE	High	LLPASSSMSLAPGMGYENVETEVIDR	[R].LLPASSSMSLAPGMGYENVETEVIDR.[L]	1xOxidation [M8]; 1xTMTpro [N-Term]; 1xPhospho [S/Y/T]	1xOxidation [M8]; 1xTMTpro [N-Term]; 1xPhospho [S5(0.2); S6(49.9); S7(49.9); S9(0); Y16(0); T21(0)]	2.80266E-14	6.11917E-05	1	1	1	TGGT1_278660-t26_1-p1	TGGT1_278660-t26_1-p1 [113-138]			transcript=TGGT1_278660-t26_1 | gene=TGGT1_278660 | organism=Toxoplasma_gondii_GT1 | gene_product=Cation_ATPase_N domain-containing protein [Source:UniProtKB/TrEMBL;Acc:S7UZZ0] | transcript_product=putative P-type ATPase4 | location=TGGT1_chrXII:5863040-5875230(+) | protein_length=1338 | sequence_SO=chromosome | SO=protein_coding_gene | is_pseudo=false	TGGT1_278660-t26_1-p1	0	3166.50085	26	0.731	0.769	0.73	1.419	1.037	1.092	1.035	1.024	0.851	0.691	-0.45	-0.38	-0.45	0.5	0.05	0.13	0.05	0.03	-0.23	-0.53	0.349977375	0.049583949	0.209147376	0.271416444	0.469076077	0.710969014	0.622095946	0.71162593	0.704192568	0.287116997
FALSE	High	LLSPLAFR	[R].LLSPLAFR.[S]	1xTMTpro [N-Term]; 1xPhospho [S3(100)]	1xTMTpro [N-Term]; 1xPhospho [S3(100)]	0.000162231	6.11917E-05	1	1	2	TGGT1_287480-t26_1-p1	TGGT1_287480-t26_1-p1 [1763-1770]	TGGT1_287480-t26_1-p1 1xPhospho [S1765(100)]	TGGT1_287480-t26_1-p1 1xPhospho [S1765(100)]	transcript=TGGT1_287480-t26_1 | gene=TGGT1_287480 | organism=Toxoplasma_gondii_GT1 | gene_product=hypothetical protein | transcript_product=hypothetical protein | location=TGGT1_chrV:410863-428566(+) | protein_length=4703 | sequence_SO=chromosome | SO=protein_coding_gene | is_pseudo=false	TGGT1_287480-t26_1-p1	0	1300.73494	8	0.765	0.844	0.929	0.966	0.739	0.815	0.898	0.904	0.953	0.969	-0.39	-0.24	-0.11	-0.05	-0.44	-0.29	-0.16	-0.15	-0.07	-0.05	0.050992609	0.178264951	0.093143276	0.7913004	0.163860665	0.160208666	0.511627971	0.164264054	0.583897948	0.751573838
FALSE	High	LLHAESQEEADEEIEGIEAIDER	[R].LLHAESQEEADEEIEGIEAIDER.[D]	1xTMTpro [N-Term]; 1xPhospho [S6(100)]	1xTMTpro [N-Term]; 1xPhospho [S6(100)]	6.30512E-16	6.11917E-05	1	1	2	TGGT1_319860-t26_1-p1	TGGT1_319860-t26_1-p1 [1951-1973]	TGGT1_319860-t26_1-p1 1xPhospho [S1956(100)]	TGGT1_319860-t26_1-p1 1xPhospho [S1956(100)]	transcript=TGGT1_319860-t26_1 | gene=TGGT1_319860 | organism=Toxoplasma_gondii_GT1 | gene_product=DUF1744 domain-containing protein [Source:UniProtKB/TrEMBL;Acc:S7UJD6] | transcript_product=DNA polymerase family B protein | location=TGGT1_chrIV:664465-687205(-) | protein_length=2972 | sequence_SO=chromosome | SO=protein_coding_gene | is_pseudo=false	TGGT1_319860-t26_1-p1	0	3009.3897	23	0.948	1.223	0.941	0.707	0.67	0.865	0.665	0.986	0.783	0.908	-0.08	0.29	-0.09	-0.5	-0.58	-0.21	-0.59	-0.02	-0.35	-0.14	0.892304094	0.360605657	0.811166509	0.420996076	0.072290639	0.492253454	0.108365323	0.541661296	0.013745072	0.477350744
FALSE	High	LISPPESSLQSNFVPSHEEVGR	[R].LISPPESSLQSNFVPSHEEVGR.[H]	1xTMTpro [N-Term]; 1xPhospho [S3(100)]	1xTMTpro [N-Term]; 1xPhospho [S3(100); S7(0); S8(0); S11(0); S16(0)]	1.37528E-06	6.11917E-05	1	1	1	TGGT1_235380-t26_1-p1	TGGT1_235380-t26_1-p1 [534-555]	TGGT1_235380-t26_1-p1 1xPhospho [S536(100); S540(0); S541(0); S544(0); S549(0)]	TGGT1_235380-t26_1-p1 1xPhospho [S536(100)]	transcript=TGGT1_235380-t26_1 | gene=TGGT1_235380 | organism=Toxoplasma_gondii_GT1 | gene_product=hypothetical protein | transcript_product=hypothetical protein | location=TGGT1_chrX:4705213-4712437(-) | protein_length=583 | sequence_SO=chromosome | SO=protein_coding_gene | is_pseudo=false	TGGT1_235380-t26_1-p1	0	2793.37796	22
[truncated: 18,067 more rows]
[truncated: 177 more columns]
