# Supplementary material for: Analysis of CDPK1 targets identifies a trafficking adaptor complex that regulates microneme exocytosis in Toxoplasma
Source: eLife. 2023 Nov 7;12:RP85654. doi: 10.7554/eLife.85654 (PMC10629828; doi:10.7554/eLife.85654)
Supplement: Supplementary file 11. [file elife-85654-supp11.zip › Supplementary file - Phosphoproteomics/2022_12_17_DMSOenriched_dmsodata_AUCdiffs_R1.csv]

	Checked	Confidence	Sequence	Annotated.Sequence	Modifications	Modifications..all.possible.sites.	Qvality.PEP	Qvality.q.value	X..Protein.Groups	X..Proteins	X..PSMs	Master.Protein.Accessions	Positions.in.Master.Proteins	Modifications.in.Master.Proteins..all.Sites.	Modifications.in.Master.Proteins	Master.Protein.Descriptions	Protein.Accessions	X..Missed.Cleavages	Theo..MH...Da.	Sequence.Length	Abundance.Ratio...IAA..9.....IAA..0.	Abundance.Ratio...IAA..30.....IAA..0.	Abundance.Ratio...IAA..300.....IAA..0.	Abundance.Ratio...IAA..0.....PBS..0.	Abundance.Ratio...IAA..9.....PBS..0.	Abundance.Ratio...IAA..30.....PBS..0.	Abundance.Ratio...IAA..300.....PBS..0.	Abundance.Ratio...PBS..9.....PBS..0.	Abundance.Ratio...PBS..30.....PBS..0.	Abundance.Ratio...PBS..300.....PBS..0.	Abundance.Ratio..log2....IAA..9.....IAA..0.	Abundance.Ratio..log2....IAA..30.....IAA..0.	Abundance.Ratio..log2....IAA..300.....IAA..0.	Abundance.Ratio..log2....IAA..0.....PBS..0.	Abundance.Ratio..log2....IAA..9.....PBS..0.	Abundance.Ratio..log2....IAA..30.....PBS..0.	Abundance.Ratio..log2....IAA..300.....PBS..0.	Abundance.Ratio..log2....PBS..9.....PBS..0.	Abundance.Ratio..log2....PBS..30.....PBS..0.	Abundance.Ratio..log2....PBS..300.....PBS..0.	Abundance.Ratio.P.Value...IAA..9.....IAA..0.	Abundance.Ratio.P.Value...IAA..30.....IAA..0.	Abundance.Ratio.P.Value...IAA..300.....IAA..0.	Abundance.Ratio.P.Value...IAA..0.....PBS..0.	Abundance.Ratio.P.Value...IAA..9.....PBS..0.	Abundance.Ratio.P.Value...IAA..30.....PBS..0.	Abundance.Ratio.P.Value...IAA..300.....PBS..0.	Abundance.Ratio.P.Value...PBS..9.....PBS..0.	Abundance.Ratio.P.Value...PBS..30.....PBS..0.
3	FALSE	High	MHADEGHSPSR	[K].MHADEGHSPSR.[R]	1xTMTpro [N-Term]; 1xPhospho [S10(100)]	1xTMTpro [N-Term]; 1xPhospho [S8(0); S10(100)]	7.02871e-08	6.11917e-05	1	1	3	TGGT1_236850-t26_1-p1	TGGT1_236850-t26_1-p1 [866-876]	TGGT1_236850-t26_1-p1 1xPhospho [S873(0); S875(100)]	TGGT1_236850-t26_1-p1 1xPhospho [S875(100)]	transcript=TGGT1_236850-t26_1 | gene=TGGT1_236850 | organism=Toxoplasma_gondii_GT1 | gene_product=hypothetical protein | transcript_product=hypothetical protein | location=TGGT1_chrX:5428985-5438773(+) | protein_length=2752 | sequence_SO=chromosome | SO=protein_coding_gene | is_pseudo=false	TGGT1_236850-t26_1-p1	0	1607.69567	11	0.659	0.689	1.015	1.133	0.747	0.781	1.15	0.814	1.007	0.914	-0.6	-0.54	0.02	0.18	-0.42	-0.36	0.2	-0.3	0.01	-0.13	0.097883547	0.058526722	0.841080302	0.072473095	0.168324445	0.051439917	0.303625061	0.507343267	0.93844089
4	FALSE	High	MHAIDAKPQCLLVSPTSR	[R].MHAIDAKPQCLLVSPTSR.[D]	1xMethylthio [C10]; 1xTMTpro [K7]; 1xTMTpro [N-Term]; 1xPhospho [S14(99.6)]	1xMethylthio [C10]; 1xTMTpro [K7]; 1xTMTpro [N-Term]; 1xPhospho [S14(99.6); T16(0.2); S17(0.2)]	9.57162e-13	6.11917e-05	1	1	1	TGGT1_306540-t26_1-p1	TGGT1_306540-t26_1-p1 [277-294]	TGGT1_306540-t26_1-p1 1xMethylthio [C286]; 1xPhospho [S290(99.6); T292(0.2); S293(0.2)]	TGGT1_306540-t26_1-p1 1xMethylthio [C286]; 1xPhospho [S290(99.6)]	transcript=TGGT1_306540-t26_1 | gene=TGGT1_306540 | organism=Toxoplasma_gondii_GT1 | gene_product=Phosphotransferase enzyme family protein [Source:UniProtKB/TrEMBL;Acc:A0A125YUJ4] | transcript_product=phosphotransferase enzyme family protein | location=TGGT1_chrIX:5946997-5952108(+) | protein_length=547 | sequence_SO=chromosome | SO=protein_coding_gene | is_pseudo=false	TGGT1_306540-t26_1-p1	0	2701.38846	18	0.907	0.801	0.67	1.241	1.126	0.994	0.831	1.089	1.075	0.944	-0.14	-0.32	-0.58	0.31	0.17	-0.01	-0.27	0.12	0.1	-0.08	0.21072344	0.210558802	0.100510821	0.317204323	0.392378334	0.905444359	0.493268701	0.587392207	0.19597052
5	FALSE	High	MHEGDEGPGHHHKPGLGEGTP	[K].MHEGDEGPGHHHKPGLGEGTP.[-]	1xOxidation [M1]; 1xTMTpro [K13]; 1xTMTpro [N-Term]; 1xPhospho [T20(100)]	1xOxidation [M1]; 1xTMTpro [K13]; 1xTMTpro [N-Term]; 1xPhospho [T20(100)]	0.00026341	6.11917e-05	1	1	3	P06702	P06702 [94-114]	P06702 1xPhospho [T113(100)]	P06702 1xPhospho [T113(100)]	Protein S100-A9 OS=Homo sapiens (Human) OX=9606 GN=S100A9 PE=1 SV=1	P06702	0	2880.33801	21	1.803	1.096	0.998	0.574	1.036	0.629	0.573	0.701	0.557	0.567	0.85	0.13	0	-0.8	0.05	-0.67	-0.8	-0.51	-0.84	-0.82	0.580755979	0.734735002	0.985555636	0.579908506	0.593797784	0.52949625	0.616059971	0.795144666	0.591476049
9	FALSE	High	MHHAGSGSFGSR	[R].MHHAGSGSFGSR.[A]	1xTMTpro [N-Term]; 1xPhospho [S6(99.4)]	1xTMTpro [N-Term]; 1xPhospho [S6(99.4); S8(0.3); S11(0.3)]	0.00043535	6.11917e-05	1	1	4	TGGT1_265310-t26_1-p1	TGGT1_265310-t26_1-p1 [141-152]	TGGT1_265310-t26_1-p1 1xPhospho [S146(99.4); S148(0.3); S151(0.3)]	TGGT1_265310-t26_1-p1 1xPhospho [S146(99.4)]	transcript=TGGT1_265310-t26_1 | gene=TGGT1_265310 | organism=Toxoplasma_gondii_GT1 | gene_product=J domain-containing protein [Source:UniProtKB/TrEMBL;Acc:A0A125YIC5] | transcript_product=putative heat shock protein 40 | location=TGGT1_chrIX:1440716-1446749(+) | protein_length=336 | sequence_SO=chromosome | SO=protein_coding_gene | is_pseudo=false	TGGT1_265310-t26_1-p1	0	1614.71674	12	11.392	11.9	9.01	0.095	1.083	1.165	0.781	1.205	1.411	1.05	3.51	3.57	3.17	-3.4	0.11	0.22	-0.36	0.27	0.5	0.07	NA	NA	NA	NA	NA	NA	NA	NA	NA
10	FALSE	High	MHHAGSGSFGSR	[R].MHHAGSGSFGSR.[A]	1xTMTpro [N-Term]; 2xPhospho [S6(100); S8(100)]	1xTMTpro [N-Term]; 2xPhospho [S6(100); S8(100); S11(0)]	1.01039e-06	6.11917e-05	1	1	7	TGGT1_265310-t26_1-p1	TGGT1_265310-t26_1-p1 [141-152]	TGGT1_265310-t26_1-p1 2xPhospho [S146(100); S148(100); S151(0)]	TGGT1_265310-t26_1-p1 2xPhospho [S146(100); S148(100)]	transcript=TGGT1_265310-t26_1 | gene=TGGT1_265310 | organism=Toxoplasma_gondii_GT1 | gene_product=J domain-containing protein [Source:UniProtKB/TrEMBL;Acc:A0A125YIC5] | transcript_product=putative heat shock protein 40 | location=TGGT1_chrIX:1440716-1446749(+) | protein_length=336 | sequence_SO=chromosome | SO=protein_coding_gene | is_pseudo=false	TGGT1_265310-t26_1-p1	0	1694.68307	12	1.067	0.96	0.744	1.837	1.959	1.763	1.367	1.682	2.296	1.794	0.09	-0.06	-0.43	0.88	0.97	0.82	0.45	0.75	1.2	0.84	0.791614596	0.802364435	0.457618172	0.013476592	0.186697803	0.153770409	0.455548028	0.322593316	0.033323261
14	FALSE	High	MKEDGDDSEEEEEELSINLGSMR	[R].MKEDGDDSEEEEEELSINLGSMR.[L]	1xTMTpro [K2]; 1xTMTpro [N-Term]; 1xPhospho [S8(100)]	1xTMTpro [K2]; 1xTMTpro [N-Term]; 1xPhospho [S8(100); S16(0); S21(0)]	6.30512e-16	6.11917e-05	1	1	15	TGGT1_234310-t26_1-p1	TGGT1_234310-t26_1-p1 [78-100]	TGGT1_234310-t26_1-p1 1xPhospho [S85(100); S93(0); S98(0)]	TGGT1_234310-t26_1-p1 1xPhospho [S85(100)]	transcript=TGGT1_234310-t26_1 | gene=TGGT1_234310 | organism=Toxoplasma_gondii_GT1 | gene_product=PP28 domain-containing protein [Source:UniProtKB/TrEMBL;Acc:S7UVT4] | transcript_product=hypothetical protein | location=TGGT1_chrX:4195728-4198221(+) | protein_length=176 | sequence_SO=chromosome | SO=protein_coding_gene | is_pseudo=false	TGGT1_234310-t26_1-p1	1	3330.48862	23	1.035	1	1.039	0.968	1.002	0.968	1.006	0.943	0.948	0.963	0.05	0	0.06	-0.05	0	-0.05	0.01	-0.08	-0.08	-0.05	0.746598943	0.99931576	0.728713193	0.825296038	0.969115805	0.748595205	0.883074326	0.202388347	0.626970343
15	FALSE	High	MKEDGDDSEEEEEELSINLGSMR	[R].MKEDGDDSEEEEEELSINLGSMR.[L]	1xOxidation [M]; 1xTMTpro [K2]; 1xTMTpro [N-Term]; 1xPhospho [S8(100)]	1xOxidation [M1; M22]; 1xTMTpro [K2]; 1xTMTpro [N-Term]; 1xPhospho [S8(100); S16(0); S21(0)]	6.30512e-16	6.11917e-05	1	1	18	TGGT1_234310-t26_1-p1	TGGT1_234310-t26_1-p1 [78-100]	TGGT1_234310-t26_1-p1 1xPhospho [S85(100); S93(0); S98(0)]	TGGT1_234310-t26_1-p1 1xPhospho [S85(100)]	transcript=TGGT1_234310-t26_1 | gene=TGGT1_234310 | organism=Toxoplasma_gondii_GT1 | gene_product=PP28 domain-containing protein [Source:UniProtKB/TrEMBL;Acc:S7UVT4] | transcript_product=hypothetical protein | location=TGGT1_chrX:4195728-4198221(+) | protein_length=176 | sequence_SO=chromosome | SO=protein_coding_gene | is_pseudo=false	TGGT1_234310-t26_1-p1	1	3346.48353	23	0.954	0.956	0.993	1.003	0.957	0.959	0.996	0.963	0.91	0.964	-0.07	-0.06	-0.01	0	-0.06	-0.06	-0.01	-0.05	-0.14	-0.05	0.612283317	0.548983044	0.144422549	0.953475119	0.391734402	0.233993635	0.924728167	0.407672359	0.332716937
16	FALSE	High	MKEDGDDSEEEEEELSINLGSMR	[R].MKEDGDDSEEEEEELSINLGSMR.[L]	2xOxidation [M1; M22]; 1xTMTpro [K2]; 1xTMTpro [N-Term]; 1xPhospho [S8(100)]	2xOxidation [M1; M22]; 1xTMTpro [K2]; 1xTMTpro [N-Term]; 1xPhospho [S8(100); S16(0); S21(0)]	2.81476e-07	6.11917e-05	1	1	5	TGGT1_234310-t26_1-p1	TGGT1_234310-t26_1-p1 [78-100]	TGGT1_234310-t26_1-p1 1xPhospho [S85(100); S93(0); S98(0)]	TGGT1_234310-t26_1-p1 1xPhospho [S85(100)]	transcript=TGGT1_234310-t26_1 | gene=TGGT1_234310 | organism=Toxoplasma_gondii_GT1 | gene_product=PP28 domain-containing protein [Source:UniProtKB/TrEMBL;Acc:S7UVT4] | transcript_product=hypothetical protein | location=TGGT1_chrX:4195728-4198221(+) | protein_length=176 | sequence_SO=chromosome | SO=protein_coding_gene | is_pseudo=false	TGGT1_234310-t26_1-p1	1	3362.47845	23	1.29	1.148	1.092	0.911	1.175	1.045	0.994	0.907	0.867	0.967	0.37	0.2	0.13	-0.14	0.23	0.06	-0.01	-0.14	-0.21	-0.05	0.260677607	0.532871129	0.620231099	0.406497829	0.158996249	0.689126646	0.937645257	0.334991851	0.338468491
17	FALSE	High	MKPGAGGGPGTPGSPPTFPFTQGLQLFR	[K].MKPGAGGGPGTPGSPPTFPFTQGLQLFR.[R]	1xOxidation [M1]; 1xTMTpro [K2]; 1xTMTpro [N-Term]; 1xPhospho [S14(99.6)]	1xOxidation [M1]; 1xTMTpro [K2]; 1xTMTpro [N-Term]; 1xPhospho [T11(0.4); S14(99.6); T17(0); T21(0)]	5.01393e-12	6.11917e-05	1	1	1	TGGT1_279320-t26_1-p1	TGGT1_279320-t26_1-p1 [2511-2538]	TGGT1_279320-t26_1-p1 1xPhospho [T2521(0.4); S2524(99.6); T2527(0); T2531(0)]	TGGT1_279320-t26_1-p1 1xPhospho [S2524(99.6)]	transcript=TGGT1_279320-t26_1 | gene=TGGT1_279320 | organism=Toxoplasma_gondii_GT1 | gene_product=hypothetical protein | transcript_product=hypothetical protein | location=TGGT1_chrIX:99003-113921(-) | protein_length=4972 | sequence_SO=chromosome | SO=protein_coding_gene | is_pseudo=false	TGGT1_279320-t26_1-p1	0	3504.79947	28	2.261	2.49	2.304	0.523	1.183	1.303	1.206	0.98	1.201	0.883	1.18	1.32	1.2	-0.93	0.24	0.38	0.27	-0.03	0.26	-0.18	0.444064918	0.30955356	0.379268056	0.571294331	0.415300978	0.569706591	0.586416069	0.890772177	0.705489777
24	FALSE	High	MHVAVVSAK	[K].MHVAVVSAK.[M]	1xOxidation [M1]; 1xTMTpro [K9]; 1xTMTpro [N-Term]; 1xPhospho [S7(100)]	1xOxidation [M1]; 1xTMTpro [K9]; 1xTMTpro [N-Term]; 1xPhospho [S7(100)]	1.38858e-05	6.11917e-05	1	1	2	TGGT1_318150-t26_1-p1	TGGT1_318150-t26_1-p1 [32-40]	TGGT1_318150-t26_1-p1 1xPhospho [S38(100)]	TGGT1_318150-t26_1-p1 1xPhospho [S38(100)]	transcript=TGGT1_318150-t26_1 | gene=TGGT1_318150 | organism=Toxoplasma_gondii_GT1 | gene_product=Transporter, major facilitator family protein [Source:UniProtKB/TrEMBL;Acc:A0A125YLF4] | transcript_product=transporter, major facilitator family protein | location=TGGT1_chrIV:1463434-1465233(+) | protein_length=599 | sequence_SO=chromosome | SO=protein_coding_gene | is_pseudo=false	TGGT1_318150-t26_1-p1	0	1645.89924	9	3.337	2.572	1.58	0.577	1.924	1.483	0.911	1.306	1.386	1.603	1.74	1.36	0.66	-0.79	0.94	0.57	-0.13	0.38	0.47	0.68	0.305491381	0.424238643	0.58941651	0.400643713	0.211874007	0.455056062	0.730461631	0.252550798	0.41557444
26	FALSE	High	MGSMGNYVAQPEGGMEIPTQYDYSQLQQQVSR	[R].MGSMGNYVAQPEGGMEIPTQYDYSQLQQQVSR.[E]	1xTMTpro [N-Term]; 1xPhospho [S3(100)]	1xTMTpro [N-Term]; 1xPhospho [S3(100); Y7(0); T19(0); Y21(0); Y23(0); S24(0); S31(0)]	1.3294e-15	6.11917e-05	1	1	2	TGGT1_219270-t26_1-p1	TGGT1_219270-t26_1-p1 [346-377]	TGGT1_219270-t26_1-p1 1xPhospho [S348(100); Y352(0); T364(0); Y366(0); Y368(0); S369(0); S376(0)]	TGGT1_219270-t26_1-p1 1xPhospho [S348(100)]	transcript=TGGT1_219270-t26_1 | gene=TGGT1_219270 | organism=Toxoplasma_gondii_GT1 | gene_product=Multi-pass transmembrane protein [Source:UniProtKB/TrEMBL;Acc:A0A125YRY2] | transcript_product=multi-pass transmembrane protein | location=TGGT1_chrXII:948336-949904(+) | protein_length=389 | sequence_SO=chromosome | SO=protein_coding_gene | is_pseudo=false	TGGT1_219270-t26_1-p1	0	3976.7876	32	0.797	0.732	0.809	1.307	1.042	0.956	1.057	1.323	1.167	1.264	-0.33	-0.45	-0.31	0.39	0.06	-0.06	0.08	0.4	0.22	0.34	0.751862935	0.702961394	0.733588154	0.509784245	0.906933311	0.918043467	0.828491859	0.142169863	0.526951459
28	FALSE	High	MEFSIANTPAPDEAGESTPR	[R].MEFSIANTPAPDEAGESTPR.[I]	1xTMTpro [N-Term]; 1xPhospho [S/T]	1xTMTpro [N-Term]; 1xPhospho [S4(0); T8(0); S17(50); T18(50)]	8.9707e-11	6.11917e-05	1	1	1	TGGT1_206540-t26_1-p1	TGGT1_206540-t26_1-p1 [1131-1150]			transcript=TGGT1_206540-t26_1 | gene=TGGT1_206540 | organism=Toxoplasma_gondii_GT1 | gene_product=hypothetical protein | transcript_product=hypothetical protein | location=TGGT1_chrVIIa:869335-877145(-) | protein_length=1295 | sequence_SO=chromosome | SO=protein_coding_gene | is_pseudo=false	TGGT1_206540-t26_1-p1	0	2504.13355	20	0.434	0.651	0.591	1.615	0.702	1.052	0.954	0.831	0.768	0.936	-1.2	-0.62	-0.76	0.69	-0.51	0.07	-0.07	-0.27	-0.38	-0.1	0.401213181	0.449354705	0.421479595	0.45961777	0.30788997	0.536435581	0.149844369	0.148285026	0.368967457
29	FALSE	High	MEFSIANTPAPDEAGESTPR	[R].MEFSIANTPAPDEAGESTPR.[I]	1xOxidation [M1]; 1xTMTpro [N-Term]; 1xPhospho [S/T]	1xOxidation [M1]; 1xTMTpro [N-Term]; 1xPhospho [S4(0); T8(0); S17(50); T18(50)]	1.68632e-06	6.11917e-05	1	1	1	TGGT1_206540-t26_1-p1	TGGT1_206540-t26_1-p1 [1131-1150]			transcript=TGGT1_206540-t26_1 | gene=TGGT1_206540 | organism=Toxoplasma_gondii_GT1 | gene_product=hypothetical protein | transcript_product=hypothetical protein | location=TGGT1_chrVIIa:869335-877145(-) | protein_length=1295 | sequence_SO=chromosome | SO=protein_coding_gene | is_pseudo=false	TGGT1_206540-t26_1-p1	0	2520.12847	20	1.373	1.225	1.45	0.907	1.245	1.111	1.315	1.23	1.189	0.88	0.46	0.29	0.54	-0.14	0.32	0.15	0.4	0.3	0.25	-0.18	0.584594247	0.714768377	0.360340503	0.413306773	0.63594709	0.813176934	0.339937987	0.684086512	0.036505631
32	FALSE	High	MELNSSPSVPLTR	[R].MELNSSPSVPLTR.[G]	1xTMTpro [N-Term]; 1xPhospho [S8(100)]	1xTMTpro [N-Term]; 1xPhospho [S5(0); S6(0); S8(100); T12(0)]	1.65345e-08	6.11917e-05	1	1	9	TGGT1_214320-t26_1-p1	TGGT1_214320-t26_1-p1 [519-531]	TGGT1_214320-t26_1-p1 1xPhospho [S523(0); S524(0); S526(100); T530(0)]	TGGT1_214320-t26_1-p1 1xPhospho [S526(100)]	transcript=TGGT1_214320-t26_1 | gene=TGGT1_214320 | organism=Toxoplasma_gondii_GT1 | gene_product=MFS domain-containing protein [Source:UniProtKB/TrEMBL;Acc:A0A125YKB0] | transcript_product=facilitative glucose transporter GT1 | location=TGGT1_chrX:6138702-6140408(+) | protein_length=568 | sequence_SO=chromosome | SO=protein_coding_gene | is_pseudo=false	TGGT1_214320-t26_1-p1	0	1814.90427	13	1.468	1.461	1.311	0.768	1.128	1.122	1.007	1.035	1.137	0.946	0.55	0.55	0.39	-0.38	0.17	0.17	0.01	0.05	0.18	-0.08	0.364297062	0.407436868	0.466870057	0.463326835	0.064546983	0.247246268	0.577680824	0.718838191	0.157143693
33	FALSE	High	MELNSSPSVPLTR	[R].MELNSSPSVPLTR.[G]	1xOxidation [M1]; 1xTMTpro [N-Term]; 1xPhospho [S8(100)]	1xOxidation [M1]; 1xTMTpro [N-Term]; 1xPhospho [S5(0); S6(0); S8(100); T12(0)]	2.65221e-09	6.11917e-05	1	1	24	TGGT1_214320-t26_1-p1	TGGT1_214320-t26_1-p1 [519-531]	TGGT1_214320-t26_1-p1 1xPhospho [S523(0); S524(0); S526(100); T530(0)]	TGGT1_214320-t26_1-p1 1xPhospho [S526(100)]	transcript=TGGT1_214320-t26_1 | gene=TGGT1_214320 | organism=Toxoplasma_gondii_GT1 | gene_product=MFS domain-containing protein [Source:UniProtKB/TrEMBL;Acc:A0A125YKB0] | transcript_product=facilitative glucose transporter GT1 | location=TGGT1_chrX:6138702-6140408(+) | protein_length=568 | sequence_SO=chromosome | SO=protein_coding_gene | is_pseudo=false	TGGT1_214320-t26_1-p1	0	1830.89918	13	0.955	1.133	0.989	1.168	1.116	1.323	1.155	1.199	1.154	1.206	-0.07	0.18	-0.02	0.22	0.16	0.4	0.21	0.26	0.21	0.27	0.473299471	0.416429071	0.961954269	0.254422521	0.496524043	0.067336512	0.44063201	0.05096518	0.64938775
38	FALSE	High	MESSAEVHTR	[R].MESSAEVHTR.[D]	1xTMTpro [N-Term]; 1xPhospho [S/T]	1xTMTpro [N-Term]; 1xPhospho [S3(50); S4(50); T9(0)]	0.000313065	6.11917e-05	1	1	2	TGGT1_299100-t26_1-p1	TGGT1_299100-t26_1-p1 [1642-1651]			transcript=TGGT1_299100-t26_1 | gene=TGGT1_299100 | organism=Toxoplasma_gondii_GT1 | gene_product=hypothetical protein | transcript_product=hypothetical protein | location=TGGT1_chrIII:2162728-2169237(-) | protein_length=2169 | sequence_SO=chromosome | SO=protein_coding_gene | is_pseudo=false	TGGT1_299100-t26_1-p1	0	1530.69427	10	0.662	0.772	0.877	1.486	0.984	1.147	1.303	1.067	1.248	0.813	-0.59	-0.37	-0.19	0.57	-0.02	0.2	0.38	0.09	0.32	-0.3	0.361980618	0.655163696	0.868492906	0.191371182	0.928016783	0.732918736	0.69269391	0.283755132	0.505306337
40	FALSE	High	MFAFSEPAVIDKEEENLSGK	[R].MFAFSEPAVIDKEEENLSGK.[Q]	2xTMTpro [K12; K20]; 1xTMTpro [N-Term]; 1xPhospho [S18(100)]	2xTMTpro [K12; K20]; 1xTMTpro [N-Term]; 1xPhospho [S5(0); S18(100)]	8.62245e-13	6.11917e-05	1	1	1	TGGT1_284780-t26_1-p1	TGGT1_284780-t26_1-p1 [1341-1360]	TGGT1_284780-t26_1-p1 1xPhospho [S1345(0); S1358(100)]	TGGT1_284780-t26_1-p1 1xPhospho [S1358(100)]	transcript=TGGT1_284780-t26_1 | gene=TGGT1_284780 | organism=Toxoplasma_gondii_GT1 | gene_product=hypothetical protein | transcript_product=hypothetical protein | location=TGGT1_chrV:2466672-2473545(+) | protein_length=1600 | sequence_SO=chromosome | SO=protein_coding_gene | is_pseudo=false	TGGT1_284780-t26_1-p1	1	3233.66214	20	1.056	1.073	1.279	0.795	0.84	0.853	1.017	0.763	0.831	0.939	0.08	0.1	0.35	-0.33	-0.25	-0.23	0.02	-0.39	-0.27	-0.09	0.815623962	0.762585252	0.386278624	0.530747305	0.240544227	0.273524594	0.871357728	0.039071052	0.212525185
42	FALSE	High	MFSSPTKPASVR	[R].MFSSPTKPASVR.[T]	1xOxidation [M1]; 1xTMTpro [K7]; 1xTMTpro [N-Term]; 1xPhospho [S10(100)]	1xOxidation [M1]; 1xTMTpro [K7]; 1xTMTpro [N-Term]; 1xPhospho [S3(0); S4(0); T6(0); S10(100)]	1.57235e-05	6.11917e-05	1	1	11	TGGT1_221180-t26_1-p1	TGGT1_221180-t26_1-p1 [752-763]	TGGT1_221180-t26_1-p1 1xPhospho [S754(0); S755(0); T757(0); S761(100)]	TGGT1_221180-t26_1-p1 1xPhospho [S761(100)]	transcript=TGGT1_221180-t26_1 | gene=TGGT1_221180 | organism=Toxoplasma_gondii_GT1 | gene_product=hypothetical protein | transcript_product=hypothetical protein | location=TGGT1_chrII:92416-97666(-) | protein_length=791 | sequence_SO=chromosome | SO=protein_coding_gene | is_pseudo=false	TGGT1_221180-t26_1-p1	0	2012.05317	12	0.651	0.696	0.658	1.135	0.739	0.79	0.747	1.126	1.259	1.207	-0.62	-0.52	-0.6	0.18	-0.44	-0.34	-0.42	0.17	0.33	0.27	0.496261703	0.507214812	0.469689952	0.773324117	0.172603139	0.082145242	0.087260989	0.411657384	0.01264514
48	FALSE	High	MGHAGAIVSGGK	[R].MGHAGAIVSGGK.[G]	1xTMTpro [K12]; 1xTMTpro [N-Term]; 1xPhospho [S9(100)]	1xTMTpro [K12]; 1xTMTpro [N-Term]; 1xPhospho [S9(100)]	8.15873e-07	6.11917e-05	1	1	1	TGGT1_290600-t26_1-p1	TGGT1_290600-t26_1-p1 [284-295]	TGGT1_290600-t26_1-p1 1xPhospho [S292(100)]	TGGT1_290600-t26_1-p1 1xPhospho [S292(100)]	transcript=TGGT1_290600-t26_1 | gene=TGGT1_290600 | organism=Toxoplasma_gondii_GT1 | gene_product=Succinate--CoA ligase [ADP-forming] subunit alpha, mitochondrial [Source:UniProtKB/TrEMBL;Acc:A0A125YS59] | transcript_product=succinyl-CoA-synthetase alpha SCSA | location=TGGT1_chrIX:3568986-3572521(+) | protein_length=333 | sequence_SO=chromosome | SO=protein_coding_gene | is_pseudo=false	TGGT1_290600-t26_1-p1	0	1772.93741	12	0.894	0.868	0.865	1.258	1.125	1.092	1.088	0.981	0.943	0.971	-0.16	-0.2	-0.21	0.33	0.17	0.13	0.12	-0.03	-0.08	-0.04	0.074616069	0.577146692	0.71251627	0.225271813	0.442429349	0.525074476	0.762171947	0.944783422	0.7836457
49	FALSE	High	MGPSDISTHVR	[R].MGPSDISTHVR.[G]	1xTMTpro [N-Term]; 1xPhospho [S/T]	1xTMTpro [N-Term]; 1xPhospho [S4(0); S7(50); T8(50)]	8.7906e-07	6.11917e-05	1	1	6	TGGT1_254720-t26_1-p1	TGGT1_254720-t26_1-p1 [195-205]			transcript=TGGT1_254720-t26_1 | gene=TGGT1_254720 | organism=Toxoplasma_gondii_GT1 | gene_product=Dense granule protein GRA8 [Source:UniProtKB/TrEMBL;Acc:A0A125YYI5] | transcript_product=dense granule protein GRA8 | location=TGGT1_chrIII:1884681-1885484(+) | protein_length=267 | sequence_SO=chromosome | SO=protein_coding_gene | is_pseudo=false	TGGT1_254720-t26_1-p1	0	1583.75721	11	1.052	1.071	1.078	1.187	1.249	1.272	1.28	1.187	1.291	1.285	0.07	0.1	0.11	0.25	0.32	0.35	0.36	0.25	0.37	0.36	0.602021825	0.555238705	0.220656225	0.412630376	0.168037608	0.459981088	0.250710224	0.229933488	0.38606145
50	FALSE	High	MGPSDISTHVR	[R].MGPSDISTHVR.[G]	1xOxidation [M1]; 1xTMTpro [N-Term]; 1xPhospho [S7(99.8)]	1xOxidation [M1]; 1xTMTpro [N-Term]; 1xPhospho [S4(0); S7(99.8); T8(0.2)]	1.62089e-08	6.11917e-05	1	1	14	TGGT1_254720-t26_1-p1	TGGT1_254720-t26_1-p1 [195-205]	TGGT1_254720-t26_1-p1 1xPhospho [S198(0); S201(99.8); T202(0.2)]	TGGT1_254720-t26_1-p1 1xPhospho [S201(99.8)]	transcript=TGGT1_254720-t26_1 | gene=TGGT1_254720 | organism=Toxoplasma_gondii_GT1 | gene_product=Dense granule protein GRA8 [Source:UniProtKB/TrEMBL;Acc:A0A125YYI5] | transcript_product=dense granule protein GRA8 | location=TGGT1_chrIII:1884681-1885484(+) | protein_length=267 | sequence_SO=chromosome | SO=protein_coding_gene | is_pseudo=false	TGGT1_254720-t26_1-p1	0	1599.75212	11	0.77	0.734	0.849	1.249	0.962	0.917	1.06	0.99	0.994	0.922	-0.38	-0.45	-0.24	0.32	-0.06	-0.13	0.08	-0.01	-0.01	-0.12	0.359024288	0.37599884	0.528738709	0.467150374	0.471696211	0.049534369	0.221561247	0.793767047	0.815362072
51	FALSE	High	MLHNAIEEEESGSEK	[R].MLHNAIEEEESGSEK.[R]	1xTMTpro [K15]; 1xTMTpro [N-Term]; 1xPhospho [S13(100)]	1xTMTpro [K15]; 1xTMTpro [N-Term]; 1xPhospho [S11(0); S13(100)]	8.53631e-12	6.11917e-05	1	1	3	TGGT1_226990-t26_1-p1	TGGT1_226990-t26_1-p1 [314-328]	TGGT1_226990-t26_1-p1 1xPhospho [S324(0); S326(100)]	TGGT1_226990-t26_1-p1 1xPhospho [S326(100)]	transcript=TGGT1_226990-t26_1 | gene=TGGT1_226990 | organism=Toxoplasma_gondii_GT1 | gene_product=hypothetical protein | transcript_product=hypothetical protein | location=TGGT1_chrX:1068028-1070058(-) | protein_length=676 | sequence_SO=chromosome | SO=protein_coding_gene | is_pseudo=false	TGGT1_226990-t26_1-p1	0	2391.13948	15	1.074	1.196	1.239	0.896	0.963	1.072	1.111	0.958	0.834	1.082	0.1	0.26	0.31	-0.16	-0.06	0.1	0.15	-0.06	-0.26	0.11	0.569256151	0.612426035	0.435216867	0.699986757	0.812844158	0.344812178	0.23001769	0.794013986	0.284628884
52	FALSE	High	MEELESEVEKENER	[K].MEELESEVEKENER.[R]	1xTMTpro [K10]; 1xTMTpro [N-Term]; 1xPhospho [S6(100)]	1xTMTpro [K10]; 1xTMTpro [N-Term]; 1xPhospho [S6(100)]	6.02454e-08	6.11917e-05	1	1	3	TGGT1_290630-t26_1-p1	TGGT1_290630-t26_1-p1 [1501-1514]	TGGT1_290630-t26_1-p1 1xPhospho [S1506(100)]	TGGT1_290630-t26_1-p1 1xPhospho [S1506(100)]	transcript=TGGT1_290630-t26_1 | gene=TGGT1_290630 | organism=Toxoplasma_gondii_GT1 | gene_product=AP2/ERF domain-containing protein [Source:UniProtKB/TrEMBL;Acc:S7UP83] | transcript_product=AP2 domain transcription factor AP2IX-7 | location=TGGT1_chrIX:3593432-3601897(+) | protein_length=2671 | sequence_SO=chromosome | SO=protein_coding_gene | is_pseudo=false	TGGT1_290630-t26_1-p1	1	2439.16061	14	1.203	1.202	1.456	0.712	0.857	0.856	1.037	0.994	1.048	0.742	0.27	0.27	0.54	-0.49	-0.22	-0.22	0.05	-0.01	0.07	-0.43	0.645135566	0.526418822	0.399476398	0.453529451	0.013176084	0.344158397	0.32907371	0.895289349	0.794782144
55	FALSE	High	MQSLLHLPHR	[R].MQSLLHLPHR.[S]	1xOxidation [M1]; 1xTMTpro [N-Term]; 1xPhospho [S3(100)]	1xOxidation [M1]; 1xTMTpro [N-Term]; 1xPhospho [S3(100)]	6.01536e-05	6.11917e-05	1	1	5	TGGT1_259200B-t26_1-p1	TGGT1_259200B-t26_1-p1 [701-710]	TGGT1_259200B-t26_1-p1 1xPhospho [S703(100)]	TGGT1_259200B-t26_1-p1 1xPhospho [S703(100)]	transcript=TGGT1_259200B-t26_1 | gene=TGGT1_259200B | organism=Toxoplasma_gondii_GT1 | gene_product=Na+/H+ exchanger NHE1 [Source:UniProtKB/TrEMBL;Acc:S7WEL3] | transcript_product=Na+/H+ exchanger NHE1 | location=TGGT1_chrVIIb:2842786-2849857(-) | protein_length=1450 | sequence_SO=chromosome | SO=protein_coding_gene | is_pseudo=false	TGGT1_259200B-t26_1-p1	0	1631.84121	10	1.461	1.411	1.194	0.789	1.152	1.112	0.941	1.139	0.967	1.074	0.55	0.5	0.26	-0.34	0.2	0.15	-0.09	0.19	-0.05	0.1	0.188585033	0.024669521	0.297865012	0.094842868	0.327762198	0.27465515	0.713593114	0.039802999	0.719778804
56	FALSE	High	MQTDILEEHEQLMR	[R].MQTDILEEHEQLMR.[E]	1xTMTpro [N-Term]; 1xPhospho [T3(100)]	1xTMTpro [N-Term]; 1xPhospho [T3(100)]	2.70716e-15	6.11917e-05	1	1	8	TGGT1_232030-t26_1-p1	TGGT1_232030-t26_1-p1 [112-125]	TGGT1_232030-t26_1-p1 1xPhospho [T114(100)]	TGGT1_232030-t26_1-p1 1xPhospho [T114(100)]	transcript=TGGT1_232030-t26_1 | gene=TGGT1_232030 | organism=Toxoplasma_gondii_GT1 | gene_product=hypothetical protein | transcript_product=hypothetical protein | location=TGGT1_chrVIII:1768528-1771709(+) | protein_length=208 | sequence_SO=chromosome | SO=protein_coding_gene | is_pseudo=false	TGGT1_232030-t26_1-p1	0	2157.00406	14	2.407	1.891	0.949	0.891	2.146	1.685	0.846	1.191	1.6	1.341	1.27	0.92	-0.08	-0.17	1.1	0.75	-0.24	0.25	0.68	0.42	0.17183823	0.293920851	0.902070113	0.693166741	0.019281469	0.116994718	0.393054248	0.503428031	0.233889887
57	FALSE	High	MQTDILEEHEQLMR	[R].MQTDILEEHEQLMR.[E]	1xOxidation [M]; 1xTMTpro [N-Term]; 1xPhospho [T3(100)]	1xOxidation [M1; M13]; 1xTMTpro [N-Term]; 1xPhospho [T3(100)]	1.05833e-15	6.11917e-05	1	1	36	TGGT1_232030-t26_1-p1	TGGT1_232030-t26_1-p1 [112-125]	TGGT1_232030-t26_1-p1 1xPhospho [T114(100)]	TGGT1_232030-t26_1-p1 1xPhospho [T114(100)]	transcript=TGGT1_232030-t26_1 | gene=TGGT1_232030 | organism=Toxoplasma_gondii_GT1 | gene_product=hypothetical protein | transcript_product=hypothetical protein | location=TGGT1_chrVIII:1768528-1771709(+) | protein_length=208 | sequence_SO=chromosome | SO=protein_coding_gene | is_pseudo=false	TGGT1_232030-t26_1-p1	0	2172.99897	14	2.228	1.904	1.073	0.853	1.901	1.624	0.915	1.205	1.532	1.39	1.16	0.93	0.1	-0.23	0.93	0.7	-0.13	0.27	0.62	0.48	0.258514585	0.355162218	0.883843575	0.778445231	0.092296126	0.047946449	0.35645332	0.676649192	0.095354043
58	FALSE	High	MQTDILEEHEQLMR	[R].MQTDILEEHEQLMR.[E]	2xOxidation [M1; M13]; 1xTMTpro [N-Term]; 1xPhospho [T3(100)]	2xOxidation [M1; M13]; 1xTMTpro [N-Term]; 1xPhospho [T3(100)]	3.61748e-15	6.11917e-05	1	1	20	TGGT1_232030-t26_1-p1	TGGT1_232030-t26_1-p1 [112-125]	TGGT1_232030-t26_1-p1 1xPhospho [T114(100)]	TGGT1_232030-t26_1-p1 1xPhospho [T114(100)]	transcript=TGGT1_232030-t26_1 | gene=TGGT1_232030 | organism=Toxoplasma_gondii_GT1 | gene_product=hypothetical protein | transcript_product=hypothetical protein | location=TGGT1_chrVIII:1768528-1771709(+) | protein_length=208 | sequence_SO=chromosome | SO=protein_coding_gene | is_pseudo=false	TGGT1_232030-t26_1-p1	0	2188.99389	14	15.24	12.037	7.485	0.114	2.436	1.722	0.783	1.226	1.953	1.134	3.93	3.59	2.9	-3.13	1.28	0.78	-0.35	0.29	0.97	0.18	NA	NA	NA	NA	NA	NA	NA	NA	NA
61	FALSE	High	MREEDSEREEHEER	[R].MREEDSEREEHEER.[V]	1xTMTpro [N-Term]; 1xPhospho [S6(100)]	1xTMTpro [N-Term]; 1xPhospho [S6(100)]	8.94837e-05	6.11917e-05	1	1	5	TGGT1_262450-t26_1-p1	TGGT1_262450-t26_1-p1 [844-857]	TGGT1_262450-t26_1-p1 1xPhospho [S849(100)]	TGGT1_262450-t26_1-p1 1xPhospho [S849(100)]	transcript=TGGT1_262450-t26_1 | gene=TGGT1_262450 | organism=Toxoplasma_gondii_GT1 | gene_product=hypothetical protein | transcript_product=hypothetical protein | location=TGGT1_chrVIIb:1207787-1214783(-) | protein_length=1635 | sequence_SO=chromosome | SO=protein_coding_gene | is_pseudo=false	TGGT1_262450-t26_1-p1	2	2244.95117	14	0.857	0.833	0.85	1.172	1.004	0.977	0.996	1.009	0.99	0.92	-0.22	-0.26	-0.24	0.23	0.01	-0.03	-0.01	0.01	-0.01	-0.12	0.61262828	0.697447585	0.636944072	0.634472692	0.888782216	0.865205755	0.717145926	0.772610602	0.869757751
62	FALSE	High	MREEDSEREEHEER	[R].MREEDSEREEHEER.[V]	1xOxidation [M1]; 1xTMTpro [N-Term]; 1xPhospho [S6(100)]	1xOxidation [M1]; 1xTMTpro [N-Term]; 1xPhospho [S6(100)]	0.000126629	6.11917e-05	1	1	3	TGGT1_262450-t26_1-p1	TGGT1_262450-t26_1-p1 [844-857]	TGGT1_262450-t26_1-p1 1xPhospho [S849(100)]	TGGT1_262450-t26_1-p1 1xPhospho [S849(100)]	transcript=TGGT1_262450-t26_1 | gene=TGGT1_262450 | organism=Toxoplasma_gondii_GT1 | gene_product=hypothetical protein | transcript_product=hypothetical protein | location=TGGT1_chrVIIb:1207787-1214783(-) | protein_length=1635 | sequence_SO=chromosome | SO=protein_coding_gene | is_pseudo=false	TGGT1_262450-t26_1-p1	2	2260.94608	14	0.841	0.811	0.938	1.332	1.12	1.081	1.249	1.106	1.127	0.989	-0.25	-0.3	-0.09	0.41	0.16	0.11	0.32	0.15	0.17	-0.02	0.505909172	0.5165209	0.849163613	0.298179418	0.173985773	0.488907288	0.319019031	0.044909342	0.063715213
63	FALSE	High	MRSDSENETTDER	[R].MRSDSENETTDER.[A]	1xTMTpro [N-Term]; 2xPhospho [S3(100); S5(100)]	1xTMTpro [N-Term]; 2xPhospho [S3(100); S5(100); T9(0); T10(0)]	9.56708e-08	6.11917e-05	1	1	3	TGGT1_223640-t26_1-p1	TGGT1_223640-t26_1-p1 [25-37]	TGGT1_223640-t26_1-p1 2xPhospho [S27(100); S29(100); T33(0); T34(0)]	TGGT1_223640-t26_1-p1 2xPhospho [S27(100); S29(100)]	transcript=TGGT1_223640-t26_1 | gene=TGGT1_223640 | organism=Toxoplasma_gondii_GT1 | gene_product=hypothetical protein | transcript_product=hypothetical protein | location=TGGT1_chrX:3587637-3592496(+) | protein_length=1619 | sequence_SO=chromosome | SO=protein_coding_gene | is_pseudo=false	TGGT1_223640-t26_1-p1	1	2033.78436	13	0.859	0.853	0.834	1.058	0.908	0.903	0.882	1.09	1.048	0.943	-0.22	-0.23	-0.26	0.08	-0.14	-0.15	-0.18	0.12	0.07	-0.08	0.645632868	0.596291109	0.460821604	0.895239929	0.488143162	0.556729439	0.609208571	0.784873129	0.212545149
66	FALSE	High	MRSFANDIPNK	[R].MRSFANDIPNK.[V]	1xTMTpro [K11]; 1xTMTpro [N-Term]; 1xPhospho [S3(100)]	1xTMTpro [K11]; 1xTMTpro [N-Term]; 1xPhospho [S3(100)]	2.3417e-07	6.11917e-05	1	1	2	TGGT1_310670-t26_1-p1	TGGT1_310670-t26_1-p1 [900-910]	TGGT1_310670-t26_1-p1 1xPhospho [S902(100)]	TGGT1_310670-t26_1-p1 1xPhospho [S902(100)]	transcript=TGGT1_310670-t26_1 | gene=TGGT1_310670 | organism=Toxoplasma_gondii_GT1 | gene_product=Alpha-1,4 glucan phosphorylase [Source:UniProtKB/TrEMBL;Acc:S7UT34] | transcript_product=putative glycogen phosphorylase 1 | location=TGGT1_chrXI:1474522-1478513(+) | protein_length=912 | sequence_SO=chromosome | SO=protein_coding_gene | is_pseudo=false	TGGT1_310670-t26_1-p1	1	1981.0222	11	1.299	1.001	1.062	1.115	1.449	1.116	1.185	1.198	1.268	1.617	0.38	0	0.09	0.16	0.53	0.16	0.24	0.26	0.34	0.69	0.386792905	0.998344953	0.908697542	0.784707959	0.588854257	0.344913025	0.362654331	0.195814885	0.185269821
71	FALSE	High	MSADSVPQIEGEGEEHESEADDKESK	[R].MSADSVPQIEGEGEEHESEADDKESK.[V]	1xOxidation [M1]; 2xTMTpro [K23; K26]; 1xTMTpro [N-Term]; 1xPhospho [S18(100)]	1xOxidation [M1]; 2xTMTpro [K23; K26]; 1xTMTpro [N-Term]; 1xPhospho [S2(0); S5(0); S18(100); S25(0)]	2.12021e-08	6.11917e-05	1	1	1	TGGT1_230690-t26_1-p1	TGGT1_230690-t26_1-p1 [1098-1123]	TGGT1_230690-t26_1-p1 1xPhospho [S1099(0); S1102(0); S1115(100); S1122(0)]	TGGT1_230690-t26_1-p1 1xPhospho [S1115(100)]	transcript=TGGT1_230690-t26_1 | gene=TGGT1_230690 | organism=Toxoplasma_gondii_GT1 | gene_product=LNS2 domain-containing protein [Source:UniProtKB/TrEMBL;Acc:S7V2T5] | transcript_product=LNS2 (Lipin/Ned1/Smp2) protein | location=TGGT1_chrVIII:959180-970351(-) | protein_length=1575 | sequence_SO=chromosome | SO=protein_coding_gene | is_pseudo=false	TGGT1_230690-t26_1-p1	1	3841.77791	26	0.828	0.978	0.911	0.879	0.727	0.86	0.801	0.872	0.889	0.644	-0.27	-0.03	-0.13	-0.19	-0.46	-0.22	-0.32	-0.2	-0.17	-0.63	0.669295579	0.967884462	0.871695113	0.751494558	0.032728385	0.428191507	0.361518773	0.222497061	0.054980619
72	FALSE	High	MSFPSSNLAGVPFPEATGCR	[R].MSFPSSNLAGVPFPEATGCR.[H]	1xMethylthio [C19]; 1xTMTpro [N-Term]; 1xPhospho [S2(100)]	1xMethylthio [C19]; 1xTMTpro [N-Term]; 1xPhospho [S2(100); S5(0); S6(0); T17(0)]	1.18526e-11	6.11917e-05	1	1	2	TGGT1_255980-t26_1-p1	TGGT1_255980-t26_1-p1 [123-142]	TGGT1_255980-t26_1-p1 1xMethylthio [C141]; 1xPhospho [S124(100); S127(0); S128(0); T139(0)]	TGGT1_255980-t26_1-p1 1xMethylthio [C141]; 1xPhospho [S124(100)]	transcript=TGGT1_255980-t26_1 | gene=TGGT1_255980 | organism=Toxoplasma_gondii_GT1 | gene_product=DUF1298 domain-containing protein [Source:UniProtKB/TrEMBL;Acc:S7UZN5] | transcript_product=hypothetical protein | location=TGGT1_chrVIIb:4490347-4497834(+) | protein_length=670 | sequence_SO=chromosome | SO=protein_coding_gene | is_pseudo=false	TGGT1_255980-t26_1-p1	0	2498.12385	20	0.954	0.97	0.787	0.947	0.904	0.919	0.746	1.309	1.445	1.228	-0.07	-0.04	-0.35	-0.08	-0.15	-0.12	-0.42	0.39	0.53	0.3	0.865560529	0.948102796	0.686275927	0.826644537	0.156063912	0.715615059	0.452063511	0.584102391	0.215243976
75	FALSE	High	MSPAEDSDKAPTEGNDSEK	[K].MSPAEDSDKAPTEGNDSEK.[R]	2xTMTpro [K9; K19]; 1xTMTpro [N-Term]; 1xPhospho [S2(100)]	2xTMTpro [K9; K19]; 1xTMTpro [N-Term]; 1xPhospho [S2(100); S7(0); T12(0); S17(0)]	5.64681e-07	6.11917e-05	1	1	3	TGGT1_224890-t26_1-p1	TGGT1_224890-t26_1-p1 [328-346]	TGGT1_224890-t26_1-p1 1xPhospho [S329(100); S334(0); T339(0); S344(0)]	TGGT1_224890-t26_1-p1 1xPhospho [S329(100)]	transcript=TGGT1_224890-t26_1 | gene=TGGT1_224890 | organism=Toxoplasma_gondii_GT1 | gene_product=hypothetical protein | transcript_product=hypothetical protein | location=TGGT1_chrX:2618782-2623220(-) | protein_length=1075 | sequence_SO=chromosome | SO=protein_coding_gene | is_pseudo=false	TGGT1_224890-t26_1-p1	1	3000.43254	19	1.354	0.846	1.136	0.823	1.115	0.696	0.935	1.072	0.938	1.002	0.44	-0.24	0.18	-0.28	0.16	-0.52	-0.1	0.1	-0.09	0	0.326612321	0.710382823	0.392719958	0.259122309	0.429595183	0.394850834	0.765398565	0.6206718	0.192722017
76	FALSE	High	MSPAEDSDKAPTEGNDSEK	[K].MSPAEDSDKAPTEGNDSEK.[R]	1xOxidation [M1]; 2xTMTpro [K9; K19]; 1xTMTpro [N-Term]; 1xPhospho [S/T]	1xOxidation [M1]; 2xTMTpro [K9; K19]; 1xTMTpro [N-Term]; 1xPhospho [S2(50); S7(50); T12(0); S17(0)]	1.71101e-05	6.11917e-05	1	1	2	TGGT1_224890-t26_1-p1	TGGT1_224890-t26_1-p1 [328-346]			transcript=TGGT1_224890-t26_1 | gene=TGGT1_224890 | organism=Toxoplasma_gondii_GT1 | gene_product=hypothetical protein | transcript_product=hypothetical protein | location=TGGT1_chrX:2618782-2623220(-) | protein_length=1075 | sequence_SO=chromosome | SO=protein_coding_gene | is_pseudo=false	TGGT1_224890-t26_1-p1	1	3016.42745	19	1.043	1.05	0.827	0.935	0.975	0.981	0.773	0.815	0.965	0.903	0.06	0.07	-0.27	-0.1	-0.04	-0.03	-0.37	-0.3	-0.05	-0.15	0.851080672	0.331423465	0.153383321	0.234649844	0.892161171	0.053756971	0.050827154	0.216239057	0.886498715
81	FALSE	High	MLPHAPGVQMQAIPEDAIPEESGDEDEDDPDKR	[R].MLPHAPGVQMQAIPEDAIPEESGDEDEDDPDKR.[I]	1xOxidation [M1]; 1xTMTpro [K32]; 1xTMTpro [N-Term]; 1xPhospho [S22(100)]	1xOxidation [M1]; 1xTMTpro [K32]; 1xTMTpro [N-Term]; 1xPhospho [S22(100)]	5.42866e-11	6.11917e-05	1	1	2	Q13547	Q13547 [372-404]	Q13547 1xPhospho [S393(100)]	Q13547 1xPhospho [S393(100)]	Histone deacetylase 1 OS=Homo sapiens (Human) OX=9606 GN=HDAC1 PE=1 SV=1	Q13547	1	4335.99183	33	1.724	1.567	1.975	0.604	1.041	0.946	1.193	1.384	1.11	1.354	0.79	0.65	0.98	-0.73	0.06	-0.08	0.25	0.47	0.15	0.44	0.596228974	0.708753556	0.528467591	0.603099386	0.488172214	0.835193369	0.151937911	0.019281527	0.722544876
82	FALSE	High	MLPHAPGVQMQAIPEDAVHEDSGDEDGEDPDKR	[R].MLPHAPGVQMQAIPEDAVHEDSGDEDGEDPDKR.[I]	1xTMTpro [K32]; 1xTMTpro [N-Term]; 1xPhospho [S22(100)]	1xTMTpro [K32]; 1xTMTpro [N-Term]; 1xPhospho [S22(100)]	9.43167e-15	6.11917e-05	1	1	1	Q92769	Q92769 [373-405]	Q92769 1xPhospho [S394(100)]	Q92769 1xPhospho [S394(100)]	Histone deacetylase 2 OS=Homo sapiens (Human) OX=9606 GN=HDAC2 PE=1 SV=2	Q92769	1	4273.96629	33	0.771	0.931	1.006	1.153	0.889	1.074	1.16	1.066	0.985	1.128	-0.38	-0.1	0.01	0.21	-0.17	0.1	0.21	0.09	-0.02	0.17	0.002979258	0.614353845	0.953356602	0.46168123	0.525904451	0.204468417	0.205055054	0.586385469	0.962543392
87	FALSE	High	MNGTADAHSEQSSR	[K].MNGTADAHSEQSSR.[Q]	1xTMTpro [N-Term]; 1xPhospho [S/T]	1xTMTpro [N-Term]; 1xPhospho [T4(0); S9(0); S12(50); S13(50)]	1.44556e-07	6.11917e-05	1	1	4	TGGT1_243200-t26_1-p1	TGGT1_243200-t26_1-p1 [57-70]			transcript=TGGT1_243200-t26_1 | gene=TGGT1_243200 | organism=Toxoplasma_gondii_GT1 | gene_product=hypothetical protein | transcript_product=hypothetical protein | location=TGGT1_chrVI:2355009-2359636(-) | protein_length=1258 | sequence_SO=chromosome | SO=protein_coding_gene | is_pseudo=false	TGGT1_243200-t26_1-p1	0	1874.80232	14	0.633	0.837	0.988	1.137	0.72	0.952	1.123	0.827	0.782	0.773	-0.66	-0.26	-0.02	0.19	-0.47	-0.07	0.17	-0.27	-0.36	-0.37	0.278849906	0.488253846	0.736700545	0.455049508	0.497196483	0.891277211	0.396064629	0.413882467	0.430383381
89	FALSE	High	MNISFGADQVWNSDSGARPSFSDVPFGR	[K].MNISFGADQVWNSDSGARPSFSDVPFGR.[S]	1xOxidation [M1]; 1xTMTpro [N-Term]; 1xPhospho [S15(99.3)]	1xOxidation [M1]; 1xTMTpro [N-Term]; 1xPhospho [S4(0); S13(0); S15(99.3); S20(0.4); S22(0.4)]	4.19246e-13	6.11917e-05	1	1	2	TGGT1_295360-t26_1-p1	TGGT1_295360-t26_1-p1 [131-158]	TGGT1_295360-t26_1-p1 1xPhospho [S134(0); S143(0); S145(99.3); S150(0.4); S152(0.4)]	TGGT1_295360-t26_1-p1 1xPhospho [S145(99.3)]	transcript=TGGT1_295360-t26_1 | gene=TGGT1_295360 | organism=Toxoplasma_gondii_GT1 | gene_product=hypothetical protein | transcript_product=hypothetical protein | location=TGGT1_chrIa:1791407-1792949(+) | protein_length=268 | sequence_SO=chromosome | SO=protein_coding_gene | is_pseudo=false	TGGT1_295360-t26_1-p1	0	3444.56393	28	0.802	0.827	0.684	0.999	0.801	0.826	0.683	0.899	0.875	0.813	-0.32	-0.27	-0.55	0	-0.32	-0.28	-0.55	-0.15	-0.19	-0.3	0.403733641	0.433495273	0.312993243	0.997299779	0.072915133	0.112237929	0.026159833	0.089264752	0.02873041
91	FALSE	High	MNMLSPPVSPRPGHAGENELPPGASSPATLAAPGGVR	[R].MNMLSPPVSPRPGHAGENELPPGASSPATLAAPGGVR.[S]	1xTMTpro [N-Term]; 2xPhospho [S5(100); S9(100)]	1xTMTpro [N-Term]; 2xPhospho [S5(100); S9(100); S25(0); S26(0); T29(0)]	9.4742e-10	6.11917e-05	1	1	1	TGGT1_259200B-t26_1-p1	TGGT1_259200B-t26_1-p1 [720-756]	TGGT1_259200B-t26_1-p1 2xPhospho [S724(100); S728(100); S744(0); S745(0); T748(0)]	TGGT1_259200B-t26_1-p1 2xPhospho [S724(100); S728(100)]	transcript=TGGT1_259200B-t26_1 | gene=TGGT1_259200B | organism=Toxoplasma_gondii_GT1 | gene_product=Na+/H+ exchanger NHE1 [Source:UniProtKB/TrEMBL;Acc:S7WEL3] | transcript_product=Na+/H+ exchanger NHE1 | location=TGGT1_chrVIIb:2842786-2849857(-) | protein_length=1450 | sequence_SO=chromosome | SO=protein_coding_gene | is_pseudo=false	TGGT1_259200B-t26_1-p1	0	4083.9506	37	1.29	1.425	1.494	0.883	1.139	1.258	1.319	1.465	1.163	1.213	0.37	0.51	0.58	-0.18	0.19	0.33	0.4	0.55	0.22	0.28	0.711629831	0.404421977	0.609192072	0.865483582	0.27048309	0.604080095	0.027822254	0.128773415	0.529466077
93	FALSE	High	MNPEHSGDEK	[R].MNPEHSGDEK.[K]	1xTMTpro [K10]; 1xTMTpro [N-Term]; 1xPhospho [S6(100)]	1xTMTpro [K10]; 1xTMTpro [N-Term]; 1xPhospho [S6(100)]	7.27695e-07	6.11917e-05	1	1	5	TGGT1_309220-t26_1-p1	TGGT1_309220-t26_1-p1 [25-34]	TGGT1_309220-t26_1-p1 1xPhospho [S30(100)]	TGGT1_309220-t26_1-p1 1xPhospho [S30(100)]	transcript=TGGT1_309220-t26_1 | gene=TGGT1_309220 | organism=Toxoplasma_gondii_GT1 | gene_product=Arf-GAP domain-containing protein [Source:UniProtKB/TrEMBL;Acc:S7W7Q4] | transcript_product=GTPase activating protein for Arf protein | location=TGGT1_chrXI:525668-532349(-) | protein_length=557 | sequence_SO=chromosome | SO=protein_coding_gene | is_pseudo=false	TGGT1_309220-t26_1-p1	0	1831.85414	10	0.868	0.826	0.833	1.176	1.021	0.971	0.98	0.934	0.971	1.065	-0.2	-0.28	-0.26	0.23	0.03	-0.04	-0.03	-0.1	-0.04	0.09	0.688397141	0.555735702	0.600439648	0.564317882	0.805696229	0.502859508	0.764562936	0.576643996	0.428598517
94	FALSE	High	MNPEHSGDEK	[R].MNPEHSGDEK.[K]	1xOxidation [M1]; 1xTMTpro [K10]; 1xTMTpro [N-Term]; 1xPhospho [S6(100)]	1xOxidation [M1]; 1xTMTpro [K10]; 1xTMTpro [N-Term]; 1xPhospho [S6(100)]	4.6925e-05	6.11917e-05	1	1	4	TGGT1_309220-t26_1-p1	TGGT1_309220-t26_1-p1 [25-34]	TGGT1_309220-t26_1-p1 1xPhospho [S30(100)]	TGGT1_309220-t26_1-p1 1xPhospho [S30(100)]	transcript=TGGT1_309220-t26_1 | gene=TGGT1_309220 | organism=Toxoplasma_gondii_GT1 | gene_product=Arf-GAP domain-containing protein [Source:UniProtKB/TrEMBL;Acc:S7W7Q4] | transcript_product=GTPase activating protein for Arf protein | location=TGGT1_chrXI:525668-532349(-) | protein_length=557 | sequence_SO=chromosome | SO=protein_coding_gene | is_pseudo=false	TGGT1_309220-t26_1-p1	0	1847.84905	10	0.619	0.77	0.736	1.562	0.966	1.203	1.15	1.107	0.864	0.978	-0.69	-0.38	-0.44	0.64	-0.05	0.27	0.2	0.15	-0.21	-0.03	0.229177915	0.520924015	0.141942795	0.179939891	0.625883787	0.432386779	0.258562734	0.631901153	0.272839341
96	FALSE	High	MPPGGNTPPHGSGVGPGQSPR	[R].MPPGGNTPPHGSGVGPGQSPR.[G]	1xOxidation [M1]; 1xTMTpro [N-Term]; 1xPhospho [T7(100)]	1xOxidation [M1]; 1xTMTpro [N-Term]; 1xPhospho [T7(100); S12(0); S19(0)]	6.25915e-05	6.11917e-05	1	1	1	TGGT1_212860-t26_1-p1	TGGT1_212860-t26_1-p1 [34-54]	TGGT1_212860-t26_1-p1 1xPhospho [T40(100); S45(0); S52(0)]	TGGT1_212860-t26_1-p1 1xPhospho [T40(100)]	transcript=TGGT1_212860-t26_1 | gene=TGGT1_212860 | organism=Toxoplasma_gondii_GT1 | gene_product=hypothetical protein | transcript_product=hypothetical protein | location=TGGT1_chrV:522401-525373(+) | protein_length=990 | sequence_SO=chromosome | SO=protein_coding_gene | is_pseudo=false	TGGT1_212860-t26_1-p1	0	2384.11376	21	0.761	0.695	0.718	1.217	0.926	0.846	0.873	1.153	0.906	0.979	-0.39	-0.53	-0.48	0.28	-0.11	-0.24	-0.2	0.2	-0.14	-0.03	0.103597775	0.202309457	0.045708408	0.32152763	0.440728498	0.596430998	0.492229212	0.578483267	0.771817616
97	FALSE	High	MPSAEHEELR	[K].MPSAEHEELR.[E]	1xTMTpro [N-Term]; 1xPhospho [S3(100)]	1xTMTpro [N-Term]; 1xPhospho [S3(100)]	7.82611e-05	6.11917e-05	1	1	5	TGGT1_289990-t26_1-p1	TGGT1_289990-t26_1-p1 [640-649]	TGGT1_289990-t26_1-p1 1xPhospho [S642(100)]	TGGT1_289990-t26_1-p1 1xPhospho [S642(100)]	transcript=TGGT1_289990-t26_1 | gene=TGGT1_289990 | organism=Toxoplasma_gondii_GT1 | gene_product=hypothetical protein | transcript_product=hypothetical protein | location=TGGT1_chrIX:3375629-3379939(-) | protein_length=753 | sequence_SO=chromosome | SO=protein_coding_gene | is_pseudo=false	TGGT1_289990-t26_1-p1	0	1582.72557	10	0.858	0.76	0.856	1.341	1.151	1.019	1.148	0.996	0.939	0.86	-0.22	-0.4	-0.22	0.42	0.2	0.03	0.2	-0.01	-0.09	-0.22	0.672599313	0.62706305	0.706232092	0.564223972	0.358069142	0.783449502	0.206918594	0.977809305	0.542452922
99	FALSE	High	MPSDGDRDAQDSDR	[R].MPSDGDRDAQDSDR.[W]	1xTMTpro [N-Term]; 1xPhospho [S3(100)]	1xTMTpro [N-Term]; 1xPhospho [S3(100); S12(0)]	7.34817e-06	6.11917e-05	1	1	5	TGGT1_232780-t26_1-p1	TGGT1_232780-t26_1-p1 [650-663]	TGGT1_232780-t26_1-p1 1xPhospho [S652(100); S661(0)]	TGGT1_232780-t26_1-p1 1xPhospho [S652(100)]	transcript=TGGT1_232780-t26_1 | gene=TGGT1_232780 | organism=Toxoplasma_gondii_GT1 | gene_product=hypothetical protein | transcript_product=hypothetical protein | location=TGGT1_chrVIII:2255308-2260311(-) | protein_length=713 | sequence_SO=chromosome | SO=protein_coding_gene | is_pseudo=false	TGGT1_232780-t26_1-p1	1	1948.80271	14	1.456	1.328	1.185	0.678	0.987	0.9	0.803	1.01	0.959	0.755	0.54	0.41	0.25	-0.56	-0.02	-0.15	-0.32	0.01	-0.06	-0.4	0.614207471	0.569992373	0.689086882	0.522871748	0.934133552	0.346805337	0.267738344	0.840028259	0.803411576
100	FALSE	High	MQAEHLMLQWSEDEGSLK	[R].MQAEHLMLQWSEDEGSLK.[N]	1xTMTpro [K18]; 1xTMTpro [N-Term]; 1xPhospho [S11(100)]	1xTMTpro [K18]; 1xTMTpro [N-Term]; 1xPhospho [S11(100); S16(0)]	3.53995e-12	6.11917e-05	1	1	1	TGGT1_254300-t26_1-p1	TGGT1_254300-t26_1-p1 [278-295]	TGGT1_254300-t26_1-p1 1xPhospho [S288(100); S293(0)]	TGGT1_254300-t26_1-p1 1xPhospho [S288(100)]	transcript=TGGT1_254300-t26_1 | gene=TGGT1_254300 | organism=Toxoplasma_gondii_GT1 | gene_product=hypothetical protein | transcript_product=hypothetical protein | location=TGGT1_chrIII:1566444-1577118(+) | protein_length=1776 | sequence_SO=chromosome | SO=protein_coding_gene | is_pseudo=false	TGGT1_254300-t26_1-p1	0	2820.35932	18	1.16	1.127	1.164	0.83	0.963	0.936	0.967	1.011	1.097	1.022	0.21	0.17	0.22	-0.27	-0.05	-0.1	-0.05	0.02	0.13	0.03	0.18085956	0.256687242	0.591090106	0.015957388	0.511506175	0.388314464	0.892665046	0.938281059	0.228639687
101	FALSE	High	MQAEHLMLQWSEDEGSLK	[R].MQAEHLMLQWSEDEGSLK.[N]	1xOxidation [M]; 1xTMTpro [K18]; 1xTMTpro [N-Term]; 1xPhospho [S11(100)]	1xOxidation [M1; M7]; 1xTMTpro [K18]; 1xTMTpro [N-Term]; 1xPhospho [S11(100); S16(0)]	8.28302e-09	6.11917e-05	1	1	3	TGGT1_254300-t26_1-p1	TGGT1_254300-t26_1-p1 [278-295]	TGGT1_254300-t26_1-p1 1xPhospho [S288(100); S293(0)]	TGGT1_254300-t26_1-p1 1xPhospho [S288(100)]	transcript=TGGT1_254300-t26_1 | gene=TGGT1_254300 | organism=Toxoplasma_gondii_GT1 | gene_product=hypothetical protein | transcript_product=hypothetical protein | location=TGGT1_chrIII:1566444-1577118(+) | protein_length=1776 | sequence_SO=chromosome | SO=protein_coding_gene | is_pseudo=false	TGGT1_254300-t26_1-p1	0	2836.35424	18	0.813	0.81	0.863	1.118	0.909	0.906	0.965	0.956	1.005	0.876	-0.3	-0.3	-0.21	0.16	-0.14	-0.14	-0.05	-0.06	0.01	-0.19	0.544141054	0.471862398	0.704486335	0.733596311	0.087892646	0.342643465	0.562854196	0.589384619	0.980475201
103	FALSE	High	MQKPVCLVVAMTPK	[-].MQKPVCLVVAMTPK.[R]	2xOxidation [M1; M11]; 1xMethylthio [C6]; 2xTMTpro [K3; K14]; 1xTMTpro [N-Term]; 1xPhospho [T12(100)]	2xOxidation [M1; M11]; 1xMethylthio [C6]; 2xTMTpro [K3; K14]; 1xTMTpro [N-Term]; 1xPhospho [T12(100)]	0.00042688	6.11917e-05	1	1	1	TGGT1_249180-t26_1-p1	TGGT1_249180-t26_1-p1 [1-14]	TGGT1_249180-t26_1-p1 1xMethylthio [C6]; 1xPhospho [T12(100)]	TGGT1_249180-t26_1-p1 1xMethylthio [C6]; 1xPhospho [T12(100)]	transcript=TGGT1_249180-t26_1 | gene=TGGT1_249180 | organism=Toxoplasma_gondii_GT1 | gene_product=Bifunctional dihydrofolate reductase-thymidylate synthase [Source:UniProtKB/TrEMBL;Acc:A0A125YXY2] | transcript_product=bifunctional dihydrofolate reductase-thymidylate synthase | location=TGGT1_chrXII:4294324-4300363(-) | protein_length=610 | sequence_SO=chromosome | SO=protein_coding_gene | is_pseu…	TGGT1_249180-t26_1-p1	0	2615.40144	14	0.928	0.836	0.798	0.963	0.893	0.805	0.768	1.107	0.862	1.117	-0.11	-0.26	-0.33	-0.05	-0.16	-0.31	-0.38	0.15	-0.21	0.16	0.85180881	0.427539591	0.529258584	0.419569677	0.7611443	0.304635627	0.439720571	0.350046361	0.70573507
105	FALSE	High	MSPAEDSDKAPTEGNDSEKR	[K].MSPAEDSDKAPTEGNDSEKR.[T]	2xTMTpro [K9; K19]; 1xTMTpro [N-Term]; 1xPhospho [S17(100)]	2xTMTpro [K9; K19]; 1xTMTpro [N-Term]; 1xPhospho [S2(0); S7(0); T12(0); S17(100)]	0.000130452	6.11917e-05	1	1	1	TGGT1_224890-t26_1-p1	TGGT1_224890-t26_1-p1 [328-347]	TGGT1_224890-t26_1-p1 1xPhospho [S329(0); S334(0); T339(0); S344(100)]	TGGT1_224890-t26_1-p1 1xPhospho [S344(100)]	transcript=TGGT1_224890-t26_1 | gene=TGGT1_224890 | organism=Toxoplasma_gondii_GT1 | gene_product=hypothetical protein | transcript_product=hypothetical protein | location=TGGT1_chrX:2618782-2623220(-) | protein_length=1075 | sequence_SO=chromosome | SO=protein_coding_gene | is_pseudo=false	TGGT1_224890-t26_1-p1	2	3156.53365	20	1.123	1.157	1.318	1.064	1.194	1.23	1.401	1.209	1.197	1.009	0.17	0.21	0.4	0.09	0.26	0.3	0.49	0.27	0.26	0.01	0.255461509	0.623137303	0.011241866	0.285853923	0.266171799	0.554585868	0.064962973	0.604895011	0.476493263
106	FALSE	High	MEDCASLGGRVSDSEDPESPCTK	[K].MEDCASLGGRVSDSEDPESPCTK.[E]	2xMethylthio [C4; C21]; 1xTMTpro [K23]; 1xTMTpro [N-Term]; 1xPhospho [S/T]	2xMethylthio [C4; C21]; 1xTMTpro [K23]; 1xTMTpro [N-Term]; 1xPhospho [S6(0.3); S12(49.9); S14(49.9); S19(0); T22(0)]	4.57738e-05	6.11917e-05	1	1	1	TGGT1_243460-t26_1-p1	TGGT1_243460-t26_1-p1 [237-259]	TGGT1_243460-t26_1-p1 2xMethylthio [C240; C257]	TGGT1_243460-t26_1-p1 2xMethylthio [C240; C257]	transcript=TGGT1_243460-t26_1 | gene=TGGT1_243460 | organism=Toxoplasma_gondii_GT1 | gene_product=hypothetical protein | transcript_product=hypothetical protein | location=TGGT1_chrVI:2564580-2571836(-) | protein_length=2011 | sequence_SO=chromosome | SO=protein_coding_gene | is_pseudo=false	TGGT1_243460-t26_1-p1	1	3193.35128	23	1.049	0.917	1.02	1.169	1.226	1.072	1.192	1.273	1.239	1.03	0.07	-0.12	0.03	0.22	0.29	0.1	0.25	0.35	0.31	0.04	0.926732679	0.35269352	0.953136435	0.54276356	0.543569405	0.67623933	0.300236357	0.326934609	0.179690814
111	FALSE	High	LVGMTHDIDSDDEFAQANAR	[R].LVGMTHDIDSDDEFAQANAR.[T]	1xTMTpro [N-Term]; 1xPhospho [S10(100)]	1xTMTpro [N-Term]; 1xPhospho [T5(0); S10(100)]	9.4281e-11	6.11917e-05	1	1	7	TGGT1_203620-t26_1-p1	TGGT1_203620-t26_1-p1 [409-428]	TGGT1_203620-t26_1-p1 1xPhospho [T413(0); S418(100)]	TGGT1_203620-t26_1-p1 1xPhospho [S418(100)]	transcript=TGGT1_203620-t26_1 | gene=TGGT1_203620 | organism=Toxoplasma_gondii_GT1 | gene_product=MRP-S28 domain-containing protein [Source:UniProtKB/TrEMBL;Acc:S7W424] | transcript_product=hypothetical protein | location=TGGT1_chrVIIa:2294935-2299477(+) | protein_length=584 | sequence_SO=chromosome | SO=protein_coding_gene | is_pseudo=false	TGGT1_203620-t26_1-p1	0	2589.16116	20	1.004	1.009	0.96	1.072	1.076	1.082	1.029	1.075	1.077	1.027	0.01	0.01	-0.06	0.1	0.11	0.11	0.04	0.1	0.11	0.04	0.985493788	0.966500023	0.897749131	0.687210202	0.294315716	0.297470617	0.849859257	0.553975517	0.18743759
112	FALSE	High	LVGMTHDIDSDDEFAQANAR	[R].LVGMTHDIDSDDEFAQANAR.[T]	1xOxidation [M4]; 1xTMTpro [N-Term]; 1xPhospho [S10(100)]	1xOxidation [M4]; 1xTMTpro [N-Term]; 1xPhospho [T5(0); S10(100)]	3.06453e-12	6.11917e-05	1	1	9	TGGT1_203620-t26_1-p1	TGGT1_203620-t26_1-p1 [409-428]	TGGT1_203620-t26_1-p1 1xPhospho [T413(0); S418(100)]	TGGT1_203620-t26_1-p1 1xPhospho [S418(100)]	transcript=TGGT1_203620-t26_1 | gene=TGGT1_203620 | organism=Toxoplasma_gondii_GT1 | gene_product=MRP-S28 domain-containing protein [Source:UniProtKB/TrEMBL;Acc:S7W424] | transcript_product=hypothetical protein | location=TGGT1_chrVIIa:2294935-2299477(+) | protein_length=584 | sequence_SO=chromosome | SO=protein_coding_gene | is_pseudo=false	TGGT1_203620-t26_1-p1	0	2605.15608	20	1.974	1.823	1.828	0.6	1.185	1.094	1.097	1.18	0.884	0.913	0.98	0.87	0.87	-0.74	0.24	0.13	0.13	0.24	-0.18	-0.13	0.462037137	0.440363743	0.405615179	0.451727697	0.491371682	0.368832181	0.055062849	0.29944553	0.410312246
115	FALSE	High	LVLLSDHEEDGSGDQEVSSDPIRPWGEGTTTR	[R].LVLLSDHEEDGSGDQEVSSDPIRPWGEGTTTR.[G]	1xTMTpro [N-Term]; 1xPhospho [S5(100)]	1xTMTpro [N-Term]; 1xPhospho [S5(100); S12(0); S18(0); S19(0); T29(0); T30(0); T31(0)]	2.22874e-10	6.11917e-05	1	1	4	TGGT1_229630-t26_1-p1	TGGT1_229630-t26_1-p1 [1858-1889]	TGGT1_229630-t26_1-p1 1xPhospho [S1862(100); S1869(0); S1875(0); S1876(0); T1886(0); T1887(0); T1888(0)]	TGGT1_229630-t26_1-p1 1xPhospho [S1862(100)]	transcript=TGGT1_229630-t26_1 | gene=TGGT1_229630 | organism=Toxoplasma_gondii_GT1 | gene_product=Protein kinase domain-containing protein [Source:UniProtKB/TrEMBL;Acc:S7V372] | transcript_product=eIF2 kinase IF2K-A (incomplete catalytic triad) | location=TGGT1_chrVIII:323939-342025(+) | protein_length=4638 | sequence_SO=chromosome | SO=protein_coding_gene | is_pseudo=false	TGGT1_229630-t26_1-p1	0	3866.8041	32	1.018	1.034	1.078	0.942	0.959	0.975	1.016	0.92	0.914	1.002	0.03	0.05	0.11	-0.09	-0.06	-0.04	0.02	-0.12	-0.13	0	0.928030061	0.881798982	0.798619063	0.801601161	0.379358644	0.132116932	0.786465934	0.316794899	0.637015331
118	FALSE	High	LVEEEVQHSAGDSEEENSEEEADDPSLFR	[R].LVEEEVQHSAGDSEEENSEEEADDPSLFR.[Q]	1xTMTpro [N-Term]; 2xPhospho [S13(100); S18(100)]	1xTMTpro [N-Term]; 2xPhospho [S9(0); S13(100); S18(100); S26(0)]	4.65064e-15	6.11917e-05	1	1	4	TGGT1_263440-t26_1-p1	TGGT1_263440-t26_1-p1 [404-432]	TGGT1_263440-t26_1-p1 2xPhospho [S412(0); S416(100); S421(100); S429(0)]	TGGT1_263440-t26_1-p1 2xPhospho [S416(100); S421(100)]	transcript=TGGT1_263440-t26_1 | gene=TGGT1_263440 | organism=Toxoplasma_gondii_GT1 | gene_product=hypothetical protein | transcript_product=hypothetical protein | location=TGGT1_chrVIIb:523665-529194(-) | protein_length=600 | sequence_SO=chromosome | SO=protein_coding_gene | is_pseudo=false	TGGT1_263440-t26_1-p1	0	3740.53328	29	1.26	1.208	1.142	1.014	1.278	1.225	1.158	1.175	1.203	1.035	0.33	0.27	0.19	0.02	0.35	0.29	0.21	0.23	0.27	0.05	0.136923104	0.179023876	0.079327347	0.610760263	0.179046269	0.105863686	0.157160579	0.323115402	0.554854962
120	FALSE	High	LVPVTDLSPRPSFR	[K].LVPVTDLSPRPSFR.[Y]	1xTMTpro [N-Term]; 1xPhospho [S8(100)]	1xTMTpro [N-Term]; 1xPhospho [T5(0); S8(100); S12(0)]	3.18484e-05	6.11917e-05	1	1	2	TGGT1_235380-t26_1-p1	TGGT1_235380-t26_1-p1 [494-507]	TGGT1_235380-t26_1-p1 1xPhospho [T498(0); S501(100); S505(0)]	TGGT1_235380-t26_1-p1 1xPhospho [S501(100)]	transcript=TGGT1_235380-t26_1 | gene=TGGT1_235380 | organism=Toxoplasma_gondii_GT1 | gene_product=hypothetical protein | transcript_product=hypothetical protein | location=TGGT1_chrX:4705213-4712437(-) | protein_length=583 | sequence_SO=chromosome | SO=protein_coding_gene | is_pseudo=false	TGGT1_235380-t26_1-p1	0	1968.06388	14	0.98	0.985	0.945	0.906	0.888	0.893	0.857	1.072	0.931	0.863	-0.03	-0.02	-0.08	-0.14	-0.17	-0.16	-0.22	0.1	-0.1	-0.21	0.959898372	0.857376322	0.616942097	0.412134905	0.72049392	0.049123641	0.030761176	0.624778533	0.586938307
121	FALSE	High	IVQELEAGSGKDSAR	[R].IVQELEAGSGKDSAR.[D]	1xTMTpro [K11]; 1xTMTpro [N-Term]; 1xPhospho [S13(100)]	1xTMTpro [K11]; 1xTMTpro [N-Term]; 1xPhospho [S9(0); S13(100)]	2.36511e-07	6.11917e-05	1	1	4	TGGT1_263420-t26_1-p1	TGGT1_263420-t26_1-p1 [671-685]	TGGT1_263420-t26_1-p1 1xPhospho [S679(0); S683(100)]	TGGT1_263420-t26_1-p1 1xPhospho [S683(100)]	transcript=TGGT1_263420-t26_1 | gene=TGGT1_263420 | organism=Toxoplasma_gondii_GT1 | gene_product=USP domain-containing protein [Source:UniProtKB/TrEMBL;Acc:S7UXP7] | transcript_product=ubiquitin-specific protease USP4 | location=TGGT1_chrVIIb:537753-547788(+) | protein_length=1171 | sequence_SO=chromosome | SO=protein_coding_gene | is_pseudo=false	TGGT1_263420-t26_1-p1	1	2248.183	15	10.594	10.655	8.873	0.096	0.882	0.784	0.78	0.922	0.743	0.811	3.41	3.41	3.15	-3.38	-0.18	-0.35	-0.36	-0.12	-0.43	-0.3	NA	NA	NA	NA	NA	NA	NA	NA	NA
123	FALSE	High	LVQSQLNEQEVPLR	[K].LVQSQLNEQEVPLR.[E]	1xTMTpro [N-Term]; 1xPhospho [S4(100)]	1xTMTpro [N-Term]; 1xPhospho [S4(100)]	6.20638e-07	6.11917e-05	1	1	1	TGGT1_266080-t26_1-p1	TGGT1_266080-t26_1-p1 [542-555]	TGGT1_266080-t26_1-p1 1xPhospho [S545(100)]	TGGT1_266080-t26_1-p1 1xPhospho [S545(100)]	transcript=TGGT1_266080-t26_1 | gene=TGGT1_266080 | organism=Toxoplasma_gondii_GT1 | gene_product=hypothetical protein | transcript_product=hypothetical protein | location=TGGT1_chrIX:1138397-1140583(+) | protein_length=728 | sequence_SO=chromosome | SO=protein_coding_gene | is_pseudo=false	TGGT1_266080-t26_1-p1	0	2037.07009	14	1.238	1.001	1.338	0.958	1.186	0.959	1.282	1.085	1.068	1.132	0.31	0	0.42	-0.06	0.25	-0.06	0.36	0.12	0.1	0.18	0.350225146	0.994147669	0.330694581	0.621934157	0.540943975	0.825549588	0.4753498	0.862053608	0.77116113
124	FALSE	High	LVRPQLDDSDDDSQK	[R].LVRPQLDDSDDDSQK.[R]	1xTMTpro [K15]; 1xTMTpro [N-Term]; 1xPhospho [S9(100)]	1xTMTpro [K15]; 1xTMTpro [N-Term]; 1xPhospho [S9(100); S13(0)]	9.09984e-06	6.11917e-05	1	1	4	TGGT1_312065-t26_1-p1	TGGT1_312065-t26_1-p1 [17-31]	TGGT1_312065-t26_1-p1 1xPhospho [S25(100); S29(0)]	TGGT1_312065-t26_1-p1 1xPhospho [S25(100)]	transcript=TGGT1_312065-t26_1 | gene=TGGT1_312065 | organism=Toxoplasma_gondii_GT1 | gene_product=hypothetical protein | transcript_product=hypothetical protein | location=TGGT1_chrXI:2365577-2378498(-) | protein_length=1793 | sequence_SO=chromosome | SO=protein_coding_gene | is_pseudo=false	TGGT1_312065-t26_1-p1	0	2419.19977	15	0.846	0.847	0.914	1.212	1.026	1.027	1.108	0.801	0.862	0.946	-0.24	-0.24	-0.13	0.28	0.04	0.04	0.15	-0.32	-0.21	-0.08	0.727753494	0.636790085	0.80543949	0.706254796	0.43104748	0.871061527	0.499057115	0.490672964	0.170564796
125	FALSE	High	LVSASSVMTQQLGK	[R].LVSASSVMTQQLGK.[S]	1xOxidation [M8]; 1xTMTpro [K14]; 1xTMTpro [N-Term]; 1xPhospho [S3(100)]	1xOxidation [M8]; 1xTMTpro [K14]; 1xTMTpro [N-Term]; 1xPhospho [S3(100); S5(0); S6(0); T9(0)]	0.000216168	6.11917e-05	1	1	4	TGGT1_256760-t26_1-p1	TGGT1_256760-t26_1-p1 [22-35]	TGGT1_256760-t26_1-p1 1xPhospho [S24(100); S26(0); S27(0); T30(0)]	TGGT1_256760-t26_1-p1 1xPhospho [S24(100)]	transcript=TGGT1_256760-t26_1 | gene=TGGT1_256760 | organism=Toxoplasma_gondii_GT1 | gene_product=Pyruvate kinase [Source:UniProtKB/TrEMBL;Acc:A0A125YPV3] | transcript_product=pyruvate kinase PyK1 | location=TGGT1_chrVIIb:4413512-4417055(-) | protein_length=531 | sequence_SO=chromosome | SO=protein_coding_gene | is_pseudo=false	TGGT1_256760-t26_1-p1	0	2153.15328	14	1.077	1.061	1.074	1.053	1.134	1.117	1.13	1.219	1.064	1.232	0.11	0.09	0.1	0.07	0.18	0.16	0.18	0.29	0.09	0.3	0.001266186	0.649635792	0.662840879	0.728341406	0.46514386	0.093514498	0.044335627	0.240343166	0.287063189
127	FALSE	High	LVSGSDVEAFR	[K].LVSGSDVEAFR.[A]	1xTMTpro [N-Term]; 1xPhospho [S5(99.8)]	1xTMTpro [N-Term]; 1xPhospho [S3(0.3); S5(99.8)]	0.000362931	6.11917e-05	1	1	1	TGGT1_257370-t26_1-p1	TGGT1_257370-t26_1-p1 [177-187]	TGGT1_257370-t26_1-p1 1xPhospho [S179(0.3); S181(99.8)]	TGGT1_257370-t26_1-p1 1xPhospho [S181(99.8)]	transcript=TGGT1_257370-t26_1 | gene=TGGT1_257370 | organism=Toxoplasma_gondii_GT1 | gene_product=hypothetical protein | transcript_product=hypothetical protein | location=TGGT1_chrVIIb:4019662-4025753(+) | protein_length=1116 | sequence_SO=chromosome | SO=protein_coding_gene | is_pseudo=false	TGGT1_257370-t26_1-p1	0	1563.7739	11	0.638	0.592	0.806	1.2	0.765	0.711	0.967	0.882	0.834	0.826	-0.65	-0.76	-0.31	0.26	-0.39	-0.49	-0.05	-0.18	-0.26	-0.28	0.388797303	0.374220621	0.695053375	0.777406507	0.386210845	0.26562545	0.762138109	0.586455129	0.498595565
128	FALSE	High	LVSGVVATQGEAR	[R].LVSGVVATQGEAR.[I]	1xTMTpro [N-Term]; 1xPhospho [S3(100)]	1xTMTpro [N-Term]; 1xPhospho [S3(100); T8(0)]	3.14019e-07	6.11917e-05	1	1	30	TGGT1_231630-t26_1-p1	TGGT1_231630-t26_1-p1 [30-42]	TGGT1_231630-t26_1-p1 1xPhospho [S32(100); T37(0)]	TGGT1_231630-t26_1-p1 1xPhospho [S32(100)]	transcript=TGGT1_231630-t26_1 | gene=TGGT1_231630 | organism=Toxoplasma_gondii_GT1 | gene_product=Alveolin domain containing intermediate filament IMC4 [Source:UniProtKB/TrEMBL;Acc:A0A125YPY9] | transcript_product=alveolin domain containing intermediate filament IMC4 | location=TGGT1_chrVIII:1508307-1510463(-) | protein_length=452 | sequence_SO=chromosome | SO=protein_coding_gene | is_pseudo=false	TGGT1_231630-t26_1-p1	0	1670.87977	13	0.979	1.031	0.991	0.984	0.963	1.015	0.975	0.957	0.939	0.83	-0.03	0.04	-0.01	-0.02	-0.05	0.02	-0.04	-0.06	-0.09	-0.27	0.854540644	0.710345797	0.963009097	0.61880044	0.799297832	0.774280695	0.912020765	0.571708082	0.289859886
130	FALSE	High	IVPENSKLSDLDAETR	[K].IVPENSKLSDLDAETR.[S]	1xTMTpro [K7]; 1xTMTpro [N-Term]; 1xPhospho [S9(100)]	1xTMTpro [K7]; 1xTMTpro [N-Term]; 1xPhospho [S6(0); S9(100); T15(0)]	3.14019e-07	6.11917e-05	1	1	2	TGGT1_233680-t26_1-p1	TGGT1_233680-t26_1-p1 [273-288]	TGGT1_233680-t26_1-p1 1xPhospho [S278(0); S281(100); T287(0)]	TGGT1_233680-t26_1-p1 1xPhospho [S281(100)]	transcript=TGGT1_233680-t26_1 | gene=TGGT1_233680 | organism=Toxoplasma_gondii_GT1 | gene_product=CS domain-containing protein [Source:UniProtKB/TrEMBL;Acc:S7WC45] | transcript_product=nuclear movement family protein | location=TGGT1_chrVIII:2721542-2723727(+) | protein_length=347 | sequence_SO=chromosome | SO=protein_coding_gene | is_pseudo=false	TGGT1_233680-t26_1-p1	1	2475.29876	16	1.549	1.553	1.436	0.651	1.009	1.011	0.935	0.953	1.062	1.033	0.63	0.64	0.52	-0.62	0.01	0.02	-0.1	-0.07	0.09	0.05	0.456827964	0.487352458	0.5106876	0.236713914	0.973906738	0.971880668	0.800186687	0.778517473	0.478126466
131	FALSE	High	IVEEEDSAGDEGEAGEDRKSDADASFGPSALR	[R].IVEEEDSAGDEGEAGEDRKSDADASFGPSALR.[R]	1xTMTpro [K19]; 1xTMTpro [N-Term]; 2xPhospho [S7(100); S20(100)]	1xTMTpro [K19]; 1xTMTpro [N-Term]; 2xPhospho [S7(100); S20(100); S25(0); S29(0)]	1.13327e-10	6.11917e-05	1	1	1	TGGT1_257560-t26_1-p1	TGGT1_257560-t26_1-p1 [39-70]	TGGT1_257560-t26_1-p1 2xPhospho [S45(100); S58(100); S63(0); S67(0)]	TGGT1_257560-t26_1-p1 2xPhospho [S45(100); S58(100)]	transcript=TGGT1_257560-t26_1 | gene=TGGT1_257560 | organism=Toxoplasma_gondii_GT1 | gene_product=WD_REPEATS_REGION domain-containing protein [Source:UniProtKB/TrEMBL;Acc:S7UZF8] | transcript_product=WD domain, G-beta repeat-containing protein | location=TGGT1_chrVIIb:3904702-3908262(+) | protein_length=1017 | sequence_SO=chromosome | SO=protein_coding_gene | is_pseudo=false	TGGT1_257560-t26_1-p1	2	4077.80951	32	0.924	0.875	0.883	1.198	1.106	1.048	1.058	1.135	1.045	0.991	-0.11	-0.19	-0.18	0.26	0.15	0.07	0.08	0.18	0.06	-0.01	0.205758674	0.579934946	0.609298894	0.129217066	0.066117406	0.78759468	0.755153092	0.055939273	0.457076287
133	FALSE	High	IVEEEDSAGDEGEAGEDRK	[R].IVEEEDSAGDEGEAGEDRK.[S]	1xTMTpro [K19]; 1xTMTpro [N-Term]; 1xPhospho [S7(100)]	1xTMTpro [K19]; 1xTMTpro [N-Term]; 1xPhospho [S7(100)]	1.88186e-09	6.11917e-05	1	1	4	TGGT1_257560-t26_1-p1	TGGT1_257560-t26_1-p1 [39-57]	TGGT1_257560-t26_1-p1 1xPhospho [S45(100)]	TGGT1_257560-t26_1-p1 1xPhospho [S45(100)]	transcript=TGGT1_257560-t26_1 | gene=TGGT1_257560 | organism=Toxoplasma_gondii_GT1 | gene_product=WD_REPEATS_REGION domain-containing protein [Source:UniProtKB/TrEMBL;Acc:S7UZF8] | transcript_product=WD domain, G-beta repeat-containing protein | location=TGGT1_chrVIIb:3904702-3908262(+) | protein_length=1017 | sequence_SO=chromosome | SO=protein_coding_gene | is_pseudo=false	TGGT1_257560-t26_1-p1	1	2723.25405	19	0.815	0.928	0.858	1.182	0.963	1.096	1.014	0.989	1.011	0.946	-0.29	-0.11	-0.22	0.24	-0.05	0.13	0.02	-0.02	0.02	-0.08	0.214397881	0.166155381	0.047474187	0.582921239	0.918190802	0.76475273	0.962665169	0.968935549	0.958668984
136	FALSE	High	LTNQPALSFVGEHAK	[R].LTNQPALSFVGEHAK.[A]	1xTMTpro [K15]; 1xTMTpro [N-Term]; 1xPhospho [S8(100)]	1xTMTpro [K15]; 1xTMTpro [N-Term]; 1xPhospho [T2(0); S8(100)]	2.42604e-13	6.11917e-05	1	1	1	TGGT1_248340-t26_1-p1	TGGT1_248340-t26_1-p1 [182-196]	TGGT1_248340-t26_1-p1 1xPhospho [T183(0); S189(100)]	TGGT1_248340-t26_1-p1 1xPhospho [S189(100)]	transcript=TGGT1_248340-t26_1 | gene=TGGT1_248340 | organism=Toxoplasma_gondii_GT1 | gene_product=GTP-binding nuclear protein [Source:UniProtKB/TrEMBL;Acc:S7V0L0] | transcript_product=GTP-binding nuclear protein ran/tc4 | location=TGGT1_chrXII:3749189-3752256(+) | protein_length=229 | sequence_SO=chromosome | SO=protein_coding_gene | is_pseudo=false	TGGT1_248340-t26_1-p1	0	2300.22955	15	0.793	0.794	0.803	1.15	0.912	0.913	0.923	0.857	0.922	0.986	-0.33	-0.33	-0.32	0.2	-0.13	-0.13	-0.12	-0.22	-0.12	-0.02	0.24119255	0.14745169	0.062980391	0.238105881	0.24583649	0.003564092	0.25005103	0.109538596	0.113561779
138	FALSE	High	LTPTSQQLPTPTR	[R].LTPTSQQLPTPTR.[S]	1xTMTpro [N-Term]; 1xPhospho [T2(99.7)]	1xTMTpro [N-Term]; 1xPhospho [T2(99.7); T4(0.3); S5(0); T10(0); T12(0)]	6.33107e-07	6.11917e-05	1	1	2	TGGT1_310000-t26_1-p1	TGGT1_310000-t26_1-p1 [664-676]	TGGT1_310000-t26_1-p1 1xPhospho [T665(99.7); T667(0.3); S668(0); T673(0); T675(0)]	TGGT1_310000-t26_1-p1 1xPhospho [T665(99.7)]	transcript=TGGT1_310000-t26_1 | gene=TGGT1_310000 | organism=Toxoplasma_gondii_GT1 | gene_product=Putative membrane protein [Source:UniProtKB/TrEMBL;Acc:S7UTA7] | transcript_product=putative membrane protein | location=TGGT1_chrXI:960190-965833(+) | protein_length=719 | sequence_SO=chromosome | SO=protein_coding_gene | is_pseudo=false	TGGT1_310000-t26_1-p1	0	1823.95875	13	1.034	1.208	1.29	1.125	1.164	1.359	1.452	1.316	1.589	1.719	0.05	0.27	0.37	0.17	0.22	0.44	0.54	0.4	0.67	0.78	0.77496755	0.593534459	0.219259238	0.49186411	0.596625842	0.2708679	0.040400103	0.031904573	0.054478036
140	FALSE	High	LTQDGDGASELDEEDKASR	[R].LTQDGDGASELDEEDKASR.[T]	1xTMTpro [K16]; 1xTMTpro [N-Term]; 1xPhospho [S9(100)]	1xTMTpro [K16]; 1xTMTpro [N-Term]; 1xPhospho [T2(0); S9(100); S18(0)]	3.92399e-05	6.11917e-05	1	1	3	TGGT1_242890-t26_1-p1	TGGT1_242890-t26_1-p1 [1245-1263]	TGGT1_242890-t26_1-p1 1xPhospho [T1246(0); S1253(100); S1262(0)]	TGGT1_242890-t26_1-p1 1xPhospho [S1253(100)]	transcript=TGGT1_242890-t26_1 | gene=TGGT1_242890 | organism=Toxoplasma_gondii_GT1 | gene_product=hypothetical protein | transcript_product=hypothetical protein | location=TGGT1_chrVI:2291344-2310026(+) | protein_length=3144 | sequence_SO=chromosome | SO=protein_coding_gene | is_pseudo=false	TGGT1_242890-t26_1-p1	1	2724.28568	19	1.054	0.855	0.982	0.999	1.053	0.854	0.981	1.21	0.826	0.816	0.08	-0.23	-0.03	0	0.07	-0.23	-0.03	0.27	-0.28	-0.29	0.836850417	0.687045612	0.952188003	0.997087471	0.933742046	0.003604305	0.791070161	0.396726007	0.5961911
141	FALSE	High	LTQPTQFAPLQPVSSSVDSPR	[R].LTQPTQFAPLQPVSSSVDSPR.[C]	1xTMTpro [N-Term]; 1xPhospho [S19(99)]	1xTMTpro [N-Term]; 1xPhospho [T2(0); T5(0); S14(0); S15(0.5); S16(0.5); S19(99)]	6.27143e-12	6.11917e-05	1	1	1	TGGT1_271990-t26_1-p1	TGGT1_271990-t26_1-p1 [111-131]	TGGT1_271990-t26_1-p1 1xPhospho [T112(0); T115(0); S124(0); S125(0.5); S126(0.5); S129(99)]	TGGT1_271990-t26_1-p1 1xPhospho [S129(99)]	transcript=TGGT1_271990-t26_1 | gene=TGGT1_271990 | organism=Toxoplasma_gondii_GT1 | gene_product=hypothetical protein | transcript_product=hypothetical protein | location=TGGT1_chrVIII:4235238-4242838(-) | protein_length=1512 | sequence_SO=chromosome | SO=protein_coding_gene | is_pseudo=false	TGGT1_271990-t26_1-p1	0	2639.34011	21	1.024	1.103	1.108	1.279	1.309	1.411	1.416	1.464	1.41	1.267	0.03	0.14	0.15	0.35	0.39	0.5	0.5	0.55	0.5	0.34	0.91434977	0.638849425	0.42337722	0.67424353	0.493163289	0.438496588	0.508399887	0.422928696	0.490637225
142	FALSE	High	LTQVDVPSTFPAQVEEEEDLKASAR	[K].LTQVDVPSTFPAQVEEEEDLKASAR.[H]	1xTMTpro [K21]; 1xTMTpro [N-Term]; 1xPhospho [S23(100)]	1xTMTpro [K21]; 1xTMTpro [N-Term]; 1xPhospho [T2(0); S8(0); T9(0); S23(100)]	1.36861e-07	6.11917e-05	1	1	1	TGGT1_246720-t26_1-p1	TGGT1_246720-t26_1-p1 [410-434]	TGGT1_246720-t26_1-p1 1xPhospho [T411(0); S417(0); T418(0); S432(100)]	TGGT1_246720-t26_1-p1 1xPhospho [S432(100)]	transcript=TGGT1_246720-t26_1 | gene=TGGT1_246720 | organism=Toxoplasma_gondii_GT1 | gene_product=hypothetical protein | transcript_product=hypothetical protein | location=TGGT1_chrXII:2874731-2876239(+) | protein_length=502 | sequence_SO=chromosome | SO=protein_coding_gene | is_pseudo=false	TGGT1_246720-t26_1-p1	1	3447.75402	25	0.992	1.063	0.981	0.943	0.936	1.002	0.925	0.798	0.818	0.897	-0.01	0.09	-0.03	-0.08	-0.1	0	-0.11	-0.33	-0.29	-0.16	0.973743465	0.38898471	0.844643678	0.358335364	0.737408861	0.766033517	0.30225001	0.11466469	0.184679708
144	FALSE	High	LTSSSQNLESPR	[R].LTSSSQNLESPR.[H]	1xTMTpro [N-Term]; 1xPhospho [S10(100)]	1xTMTpro [N-Term]; 1xPhospho [T2(0); S3(0); S4(0); S5(0); S10(100)]	1.47475e-08	6.11917e-05	1	1	4	TGGT1_295710-t26_1-p1	TGGT1_295710-t26_1-p1 [5466-5477]	TGGT1_295710-t26_1-p1 1xPhospho [T5467(0); S5468(0); S5469(0); S5470(0); S5475(100)]	TGGT1_295710-t26_1-p1 1xPhospho [S5475(100)]	transcript=TGGT1_295710-t26_1 | gene=TGGT1_295710 | organism=Toxoplasma_gondii_GT1 | gene_product=HECT-domain (Ubiquitin-transferase) domain-containing protein [Source:UniProtKB/TrEMBL;Acc:S7UJ61] | transcript_product=HECT-domain (ubiquitin-transferase) domain-containing protein | location=TGGT1_chrIa:1556788-1587317(-) | protein_length=8007 | sequence_SO=chromosome | SO=protein_coding_gene | is_…	TGGT1_295710-t26_1-p1	0	1702.83321	12	0.978	0.872	0.934	1.044	1.021	0.911	0.976	0.882	0.943	1.061	-0.03	-0.2	-0.1	0.06	0.03	-0.13	-0.04	-0.18	-0.08	0.09	0.952136683	0.625483345	0.802302078	0.866556789	0.85170789	0.014185726	0.215189204	0.227068338	0.197805425
145	FALSE	High	LTSVHHYEGDSPPAGHAIYEK	[R].LTSVHHYEGDSPPAGHAIYEK.[N]	1xTMTpro [K21]; 1xTMTpro [N-Term]; 1xPhospho [S11(100)]	1xTMTpro [K21]; 1xTMTpro [N-Term]; 1xPhospho [T2(0); S3(0); Y7(0); S11(100); Y19(0)]	1.01564e-08	6.11917e-05	1	1	1	TGGT1_226680-t26_1-p1	TGGT1_226680-t26_1-p1 [17-37]	TGGT1_226680-t26_1-p1 1xPhospho [T18(0); S19(0); Y23(0); S27(100); Y35(0)]	TGGT1_226680-t26_1-p1 1xPhospho [S27(100)]	transcript=TGGT1_226680-t26_1 | gene=TGGT1_226680 | organism=Toxoplasma_gondii_GT1 | gene_product=hypothetical protein | transcript_product=hypothetical protein | location=TGGT1_chrX:1350715-1356291(-) | protein_length=899 | sequence_SO=chromosome | SO=protein_coding_gene | is_pseudo=false	TGGT1_226680-t26_1-p1	0	2996.47991	21	0.733	0.719	0.968	1.404	1.029	1.009	1.358	1.217	1.146	1.133	-0.45	-0.48	-0.05	0.49	0.04	0.01	0.44	0.28	0.2	0.18	0.387764679	0.310765917	0.867009974	0.462407507	0.792729982	0.95523777	0.28303311	0.617995812	0.606803437
147	FALSE	High	LVADFFSSSPPSSSSPPSSPSPPSSR	[R].LVADFFSSSPPSSSSPPSSPSPPSSR.[S]	1xTMTpro [N-Term]; 1xPhospho [S]	1xTMTpro [N-Term]; 1xPhospho [S7(0); S8(0); S9(0); S12(0.2); S13(0); S14(49.9); S15(49.9); S18(0); S19(0); S21(0); S24(0); S25(0)]	5.67877e-14	6.11917e-05	1	1	2	TGGT1_247330-t26_1-p1	TGGT1_247330-t26_1-p1 [1153-1178]			transcript=TGGT1_247330-t26_1 | gene=TGGT1_247330 | organism=Toxoplasma_gondii_GT1 | gene_product=Symplekin_C domain-containing protein [Source:UniProtKB/TrEMBL;Acc:S7W9Q9] | transcript_product=hypothetical protein | location=TGGT1_chrXII:3187009-3202779(-) | protein_length=1940 | sequence_SO=chromosome | SO=protein_coding_gene | is_pseudo=false	TGGT1_247330-t26_1-p1	0	2975.39948	26	0.67	0.866	0.851	1.219	0.817	1.055	1.037	0.903	0.882	0.865	-0.58	-0.21	-0.23	0.29	-0.29	0.08	0.05	-0.15	-0.18	-0.21	0.103134411	0.424993787	0.688218496	0.303814992	0.114568179	0.131347881	0.884112378	0.518873433	0.09604756
152	FALSE	High	IVDDITADQENDESGKSDESDADKAESR	[K].IVDDITADQENDESGKSDESDADKAESR.[E]	2xTMTpro [K16; K24]; 1xTMTpro [N-Term]; 3xPhospho [S14(100); S17(100); S20(100)]	2xTMTpro [K16; K24]; 1xTMTpro [N-Term]; 3xPhospho [T6(0); S14(100); S17(100); S20(100); S27(0)]	2.88563e-07	6.11917e-05	1	1	1	TGGT1_216410-t26_1-p1	TGGT1_216410-t26_1-p1 [59-86]	TGGT1_216410-t26_1-p1 3xPhospho [T64(0); S72(100); S75(100); S78(100); S85(0)]	TGGT1_216410-t26_1-p1 3xPhospho [S72(100); S75(100); S78(100)]	transcript=TGGT1_216410-t26_1 | gene=TGGT1_216410 | organism=Toxoplasma_gondii_GT1 | gene_product=hypothetical protein | transcript_product=hypothetical protein | location=TGGT1_chrXI:6088277-6089486(+) | protein_length=188 | sequence_SO=chromosome | SO=protein_coding_gene | is_pseudo=false	TGGT1_216410-t26_1-p1	2	4191.83493	28	0.828	0.875	0.787	1.095	0.907	0.958	0.861	0.879	0.731	0.922	-0.27	-0.19	-0.35	0.13	-0.14	-0.06	-0.22	-0.19	-0.45	-0.12	0.740198589	0.87024744	0.785827732	0.904511379	0.658253289	0.526559127	0.329336418	0.204747057	0.101121361
153	FALSE	High	LVDRPGLTEDEIEEIR	[R].LVDRPGLTEDEIEEIR.[E]	1xTMTpro [N-Term]; 1xPhospho [T8(100)]	1xTMTpro [N-Term]; 1xPhospho [T8(100)]	6.52156e-06	6.11917e-05	1	1	2	TGGT1_250340-t26_1-p1	TGGT1_250340-t26_1-p1 [17-32]	TGGT1_250340-t26_1-p1 1xPhospho [T24(100)]	TGGT1_250340-t26_1-p1 1xPhospho [T24(100)]	transcript=TGGT1_250340-t26_1 | gene=TGGT1_250340 | organism=Toxoplasma_gondii_GT1 | gene_product=Centrin 2 [Source:UniProtKB/TrEMBL;Acc:S7V0C6] | transcript_product=centrin 2 | location=TGGT1_chrXII:4993747-4995535(-) | protein_length=170 | sequence_SO=chromosome | SO=protein_coding_gene | is_pseudo=false	TGGT1_250340-t26_1-p1	0	2268.14437	16	0.869	0.764	0.684	1.146	0.996	0.876	0.784	0.905	1.03	1.217	-0.2	-0.39	-0.55	0.2	-0.01	-0.19	-0.35	-0.14	0.04	0.28	0.828753397	0.597474439	0.646267178	0.820955939	0.929983998	0.425073398	0.330128782	0.301560929	0.59784128
155	FALSE	High	LVEDERSDR	[K].LVEDERSDR.[E]	1xTMTpro [N-Term]; 1xPhospho [S7(100)]	1xTMTpro [N-Term]; 1xPhospho [S7(100)]	0.000324057	6.11917e-05	1	1	3	Q96G23	Q96G23 [335-343]	Q96G23 1xPhospho [S341(100)]	Q96G23 1xPhospho [S341(100)]	Ceramide synthase 2 OS=Homo sapiens (Human) OX=9606 GN=CERS2 PE=1 SV=1	Q96G23	1	1502.71712	9	0.621	0.792	0.806	1.329	0.826	1.053	1.071	0.794	0.997	1.085	-0.69	-0.34	-0.31	0.41	-0.28	0.07	0.1	-0.33	0	0.12	0.377403822	0.488454983	0.417678193	0.537101041	0.002494862	0.683847922	0.732952046	0.374995768	0.938419295
161	FALSE	High	MAQASTSKSDSK	[R].MAQASTSKSDSK.[K]	1xOxidation [M1]; 2xTMTpro [K8; K12]; 1xTMTpro [N-Term]; 1xPhospho [S9(99.7)]	1xOxidation [M1]; 2xTMTpro [K8; K12]; 1xTMTpro [N-Term]; 1xPhospho [S5(0); T6(0); S7(0); S9(99.7); S11(0.3)]	1.56528e-07	6.11917e-05	1	1	2	TGGT1_283710-t26_1-p1	TGGT1_283710-t26_1-p1 [328-339]	TGGT1_283710-t26_1-p1 1xPhospho [S332(0); T333(0); S334(0); S336(99.7); S338(0.3)]	TGGT1_283710-t26_1-p1 1xPhospho [S336(99.7)]	transcript=TGGT1_283710-t26_1 | gene=TGGT1_283710 | organism=Toxoplasma_gondii_GT1 | gene_product=TLC domain-containing protein [Source:UniProtKB/TrEMBL;Acc:A0A125YW31] | transcript_product=longevity-assurance protein (LAG1) domain-containing protein | location=TGGT1_chrV:2855033-2858762(-) | protein_length=342 | sequence_SO=chromosome | SO=protein_coding_gene | is_pseudo=false	TGGT1_283710-t26_1-p1	1	2249.16648	12	1.137	1.06	1.118	1.128	1.282	1.196	1.261	1.319	1.097	1.222	0.18	0.08	0.16	0.17	0.36	0.26	0.33	0.4	0.13	0.29	0.799505644	0.113449279	0.386041471	0.47838736	0.537535536	0.330137918	0.096892607	0.176857895	0.148028526
162	FALSE	High	MASEAAAAR	[R].MASEAAAAR.[R]	1xTMTpro [N-Term]; 1xPhospho [S3(100)]	1xTMTpro [N-Term]; 1xPhospho [S3(100)]	0.000328883	6.11917e-05	1	1	1	TGGT1_289100-t26_1-p1	TGGT1_289100-t26_1-p1 [165-173]	TGGT1_289100-t26_1-p1 1xPhospho [S167(100)]	TGGT1_289100-t26_1-p1 1xPhospho [S167(100)]	transcript=TGGT1_289100-t26_1 | gene=TGGT1_289100 | organism=Toxoplasma_gondii_GT1 | gene_product=hypothetical protein | transcript_product=hypothetical protein | location=TGGT1_chrIX:2793313-2802752(+) | protein_length=698 | sequence_SO=chromosome | SO=protein_coding_gene | is_pseudo=false	TGGT1_289100-t26_1-p1	0	1261.5931	9	4.253	3.773	2.15	0.222	0.945	0.838	0.478	1.432	2.027	1.419	2.09	1.92	1.1	-2.17	-0.08	-0.25	-1.07	0.52	1.02	0.51	0.414078822	0.420084779	0.610869474	0.472431285	0.871864425	0.701915345	0.236026207	0.662686979	0.060626594
164	FALSE	High	MASVPVNGVTTVPVEGGPSR	[R].MASVPVNGVTTVPVEGGPSR.[K]	1xOxidation [M1]; 1xTMTpro [N-Term]; 1xPhospho [S3(100)]	1xOxidation [M1]; 1xTMTpro [N-Term]; 1xPhospho [S3(100); T10(0); T11(0); S19(0)]	3.06395e-10	6.11917e-05	1	1	3	TGGT1_311230-t26_1-p1	TGGT1_311230-t26_1-p1 [3250-3269]	TGGT1_311230-t26_1-p1 1xPhospho [S3252(100); T3259(0); T3260(0); S3268(0)]	TGGT1_311230-t26_1-p1 1xPhospho [S3252(100)]	transcript=TGGT1_311230-t26_1 | gene=TGGT1_311230 | organism=Toxoplasma_gondii_GT1 | gene_product=hypothetical protein | transcript_product=hypothetical protein | location=TGGT1_chrXI:1844321-1862670(+) | protein_length=4603 | sequence_SO=chromosome | SO=protein_coding_gene | is_pseudo=false	TGGT1_311230-t26_1-p1	0	2354.17463	20	0.678	0.781	0.886	1.232	0.836	0.963	1.092	0.914	1.019	1.108	-0.56	-0.36	-0.17	0.3	-0.26	-0.05	0.13	-0.13	0.03	0.15	0.698056442	0.786468996	0.900088239	0.840581564	0.203450653	0.785272332	0.34746297	0.663145561	0.804110272
168	FALSE	High	MATTPWSILNAPQR	[R].MATTPWSILNAPQR.[L]	1xOxidation [M1]; 1xTMTpro [N-Term]; 1xPhospho [T3(100)]	1xOxidation [M1]; 1xTMTpro [N-Term]; 1xPhospho [T3(100); T4(0); S7(0)]	1.19652e-06	6.11917e-05	1	1	2	TGGT1_277870-t26_1-p1	TGGT1_277870-t26_1-p1 [509-522]	TGGT1_277870-t26_1-p1 1xPhospho [T511(100); T512(0); S515(0)]	TGGT1_277870-t26_1-p1 1xPhospho [T511(100)]	transcript=TGGT1_277870-t26_1 | gene=TGGT1_277870 | organism=Toxoplasma_gondii_GT1 | gene_product=hypothetical protein | transcript_product=hypothetical protein | location=TGGT1_chrXII:6373155-6378249(+) | protein_length=524 | sequence_SO=chromosome | SO=protein_coding_gene | is_pseudo=false	TGGT1_277870-t26_1-p1	0	1985.98391	14	1.17	0.977	1.005	0.734	0.858	0.716	0.737	0.712	0.868	0.814	0.23	-0.03	0.01	-0.45	-0.22	-0.48	-0.44	-0.49	-0.2	-0.3	0.277563254	0.923417125	0.950168923	0.047283197	0.201334856	0.30522896	0.072233733	0.10053318	0.182856939
169	FALSE	High	MAVTLTEQSHPTSGK	[R].MAVTLTEQSHPTSGK.[N]	1xTMTpro [K15]; 1xTMTpro [N-Term]; 1xPhospho [T4(100)]	1xTMTpro [K15]; 1xTMTpro [N-Term]; 1xPhospho [T4(100); T6(0); S9(0); T12(0); S13(0)]	1.68731e-12	6.11917e-05	1	1	5	TGGT1_278660-t26_1-p1	TGGT1_278660-t26_1-p1 [163-177]	TGGT1_278660-t26_1-p1 1xPhospho [T166(100); T168(0); S171(0); T174(0); S175(0)]	TGGT1_278660-t26_1-p1 1xPhospho [T166(100)]	transcript=TGGT1_278660-t26_1 | gene=TGGT1_278660 | organism=Toxoplasma_gondii_GT1 | gene_product=Cation_ATPase_N domain-containing protein [Source:UniProtKB/TrEMBL;Acc:S7UZZ0] | transcript_product=putative P-type ATPase4 | location=TGGT1_chrXII:5863040-5875230(+) | protein_length=1338 | sequence_SO=chromosome | SO=protein_coding_gene | is_pseudo=false	TGGT1_278660-t26_1-p1	0	2275.16491	15	1.768	1.795	1.464	0.668	1.181	1.199	0.978	1.02	1.191	1.067	0.82	0.84	0.55	-0.58	0.24	0.26	-0.03	0.03	0.25	0.09	0.27972084	0.346227239	0.43482407	0.391132542	0.063176012	0.231686347	0.542464391	0.751722808	0.236072023
170	FALSE	High	MAVTLTEQSHPTSGK	[R].MAVTLTEQSHPTSGK.[N]	1xOxidation [M1]; 1xTMTpro [K15]; 1xTMTpro [N-Term]; 1xPhospho [S/T]	1xOxidation [M1]; 1xTMTpro [K15]; 1xTMTpro [N-Term]; 1xPhospho [T4(0); T6(0); S9(49.9); T12(49.9); S13(0.2)]	0.00012538	6.11917e-05	1	1	3	TGGT1_278660-t26_1-p1	TGGT1_278660-t26_1-p1 [163-177]			transcript=TGGT1_278660-t26_1 | gene=TGGT1_278660 | organism=Toxoplasma_gondii_GT1 | gene_product=Cation_ATPase_N domain-containing protein [Source:UniProtKB/TrEMBL;Acc:S7UZZ0] | transcript_product=putative P-type ATPase4 | location=TGGT1_chrXII:5863040-5875230(+) | protein_length=1338 | sequence_SO=chromosome | SO=protein_coding_gene | is_pseudo=false	TGGT1_278660-t26_1-p1	0	2291.15982	15	0.866	0.818	0.716	1.379	1.195	1.129	0.987	0.952	1.232	1.12	-0.21	-0.29	-0.48	0.46	0.26	0.17	-0.02	-0.07	0.3	0.16	0.629570377	0.156998553	0.317053985	0.09125188	0.488819243	0.021578981	0.940090067	0.789088429	0.192206688
171	FALSE	High	MAQASTSKSDSK	[R].MAQASTSKSDSK.[K]	2xTMTpro [K8; K12]; 1xTMTpro [N-Term]; 1xPhospho [S11(100)]	2xTMTpro [K8; K12]; 1xTMTpro [N-Term]; 1xPhospho [S5(0); T6(0); S7(0); S9(0); S11(100)]	1.20848e-06	6.11917e-05	1	1	3	TGGT1_283710-t26_1-p1	TGGT1_283710-t26_1-p1 [328-339]	TGGT1_283710-t26_1-p1 1xPhospho [S332(0); T333(0); S334(0); S336(0); S338(100)]	TGGT1_283710-t26_1-p1 1xPhospho [S338(100)]	transcript=TGGT1_283710-t26_1 | gene=TGGT1_283710 | organism=Toxoplasma_gondii_GT1 | gene_product=TLC domain-containing protein [Source:UniProtKB/TrEMBL;Acc:A0A125YW31] | transcript_product=longevity-assurance protein (LAG1) domain-containing protein | location=TGGT1_chrV:2855033-2858762(-) | protein_length=342 | sequence_SO=chromosome | SO=protein_coding_gene | is_pseudo=false	TGGT1_283710-t26_1-p1	1	2233.17156	12	1.925	2.111	1.898	0.493	0.95	1.042	0.936	1.22	1.014	0.941	0.95	1.08	0.92	-1.02	-0.07	0.06	-0.09	0.29	0.02	-0.09	0.590045128	0.398267344	0.494612096	0.381060993	0.917230232	0.609756519	0.734366714	0.225125179	0.320302132
175	FALSE	High	MDDSDDDEWR	[R].MDDSDDDEWR.[R]	1xTMTpro [N-Term]; 1xPhospho [S4(100)]	1xTMTpro [N-Term]; 1xPhospho [S4(100)]	5.03651e-07	6.11917e-05	1	1	14	TGGT1_315270-t26_1-p1	TGGT1_315270-t26_1-p1 [62-71]	TGGT1_315270-t26_1-p1 1xPhospho [S65(100)]	TGGT1_315270-t26_1-p1 1xPhospho [S65(100)]	transcript=TGGT1_315270-t26_1 | gene=TGGT1_315270 | organism=Toxoplasma_gondii_GT1 | gene_product=hypothetical protein | transcript_product=hypothetical protein | location=TGGT1_chrXI:4558433-4565813(-) | protein_length=780 | sequence_SO=chromosome | SO=protein_coding_gene | is_pseudo=false	TGGT1_315270-t26_1-p1	0	1667.62156	10	0.89	0.936	0.941	1.101	0.98	1.031	1.037	0.983	1.009	1.021	-0.17	-0.1	-0.09	0.14	-0.03	0.04	0.05	-0.02	0.01	0.03	0.737473035	0.703595913	0.830274346	0.312812672	0.939858989	0.767076699	0.865858582	0.888563068	0.9674597
176	FALSE	High	MDDSDDDEWR	[R].MDDSDDDEWR.[R]	1xOxidation [M1]; 1xTMTpro [N-Term]; 1xPhospho [S4(100)]	1xOxidation [M1]; 1xTMTpro [N-Term]; 1xPhospho [S4(100)]	0.00023396	6.11917e-05	1	1	21	TGGT1_315270-t26_1-p1	TGGT1_315270-t26_1-p1 [62-71]	TGGT1_315270-t26_1-p1 1xPhospho [S65(100)]	TGGT1_315270-t26_1-p1 1xPhospho [S65(100)]	transcript=TGGT1_315270-t26_1 | gene=TGGT1_315270 | organism=Toxoplasma_gondii_GT1 | gene_product=hypothetical protein | transcript_product=hypothetical protein | location=TGGT1_chrXI:4558433-4565813(-) | protein_length=780 | sequence_SO=chromosome | SO=protein_coding_gene | is_pseudo=false	TGGT1_315270-t26_1-p1	0	1683.61648	10	0.76	0.928	0.798	1.279	0.973	1.187	1.021	1.014	0.914	0.964	-0.4	-0.11	-0.33	0.36	-0.04	0.25	0.03	0.02	-0.13	-0.05	0.447875181	0.786071162	0.427176925	0.459160948	0.330490026	0.00658665	0.681148332	0.908822099	0.495945014
177	FALSE	High	MDDSDDDEWRR	[R].MDDSDDDEWRR.[D]	1xTMTpro [N-Term]; 1xPhospho [S4(100)]	1xTMTpro [N-Term]; 1xPhospho [S4(100)]	2.26159e-07	6.11917e-05	1	1	15	TGGT1_315270-t26_1-p1	TGGT1_315270-t26_1-p1 [62-72]	TGGT1_315270-t26_1-p1 1xPhospho [S65(100)]	TGGT1_315270-t26_1-p1 1xPhospho [S65(100)]	transcript=TGGT1_315270-t26_1 | gene=TGGT1_315270 | organism=Toxoplasma_gondii_GT1 | gene_product=hypothetical protein | transcript_product=hypothetical protein | location=TGGT1_chrXI:4558433-4565813(-) | protein_length=780 | sequence_SO=chromosome | SO=protein_coding_gene | is_pseudo=false	TGGT1_315270-t26_1-p1	1	1823.72267	11	1.029	0.974	0.931	1.06	1.09	1.033	0.987	1.091	0.966	0.789	0.04	-0.04	-0.1	0.08	0.12	0.05	-0.02	0.13	-0.05	-0.34	0.905713891	0.644219109	0.217308669	0.103628113	0.737747625	0.647277174	0.774695199	0.265091173	0.660964025
178	FALSE	High	MDDSDDDEWRR	[R].MDDSDDDEWRR.[D]	1xOxidation [M1]; 1xTMTpro [N-Term]; 1xPhospho [S4(100)]	1xOxidation [M1]; 1xTMTpro [N-Term]; 1xPhospho [S4(100)]	2.49777e-06	6.11917e-05	1	1	29	TGGT1_315270-t26_1-p1	TGGT1_315270-t26_1-p1 [62-72]	TGGT1_315270-t26_1-p1 1xPhospho [S65(100)]	TGGT1_315270-t26_1-p1 1xPhospho [S65(100)]	transcript=TGGT1_315270-t26_1 | gene=TGGT1_315270 | organism=Toxoplasma_gondii_GT1 | gene_product=hypothetical protein | transcript_product=hypothetical protein | location=TGGT1_chrXI:4558433-4565813(-) | protein_length=780 | sequence_SO=chromosome | SO=protein_coding_gene | is_pseudo=false	TGGT1_315270-t26_1-p1	1	1839.71759	11	0.953	0.86	0.834	1.143	1.089	0.984	0.953	1.126	0.98	0.829	-0.07	-0.22	-0.26	0.19	0.12	-0.02	-0.07	0.17	-0.03	-0.27	0.773296914	0.396646859	0.317055811	0.456116019	0.787789211	0.303419822	0.227628308	0.393577302	0.340877067
181	FALSE	High	MDGEGHGDESLR	[R].MDGEGHGDESLR.[E]	1xTMTpro [N-Term]; 1xPhospho [S10(100)]	1xTMTpro [N-Term]; 1xPhospho [S10(100)]	2.49646e-05	6.11917e-05	1	1	1	TGGT1_241880-t26_1-p1	TGGT1_241880-t26_1-p1 [672-683]	TGGT1_241880-t26_1-p1 1xPhospho [S681(100)]	TGGT1_241880-t26_1-p1 1xPhospho [S681(100)]	transcript=TGGT1_241880-t26_1 | gene=TGGT1_241880 | organism=Toxoplasma_gondii_GT1 | gene_product=Phosphodiesterase [Source:UniProtKB/TrEMBL;Acc:S7USB2] | transcript_product=3'5'-cyclic nucleotide phosphodiesterase domain-containing protein | location=TGGT1_chrVI:1724772-1737127(-) | protein_length=1281 | sequence_SO=chromosome | SO=protein_coding_gene | is_pseudo=false	TGGT1_241880-t26_1-p1	0	1686.71138	12	0.737	0.841	0.805	1.611	1.187	1.354	1.297	1.137	1.227	1.318	-0.44	-0.25	-0.31	0.69	0.25	0.44	0.37	0.19	0.3	0.4	0.662342907	0.682630076	0.35320026	0.330929894	0.614443088	0.096172486	0.311623552	0.628356745	0.701958636
183	FALSE	High	MCENGDRSDAEHR	[R].MCENGDRSDAEHR.[R]	1xMethylthio [C2]; 1xTMTpro [N-Term]; 1xPhospho [S8(100)]	1xMethylthio [C2]; 1xTMTpro [N-Term]; 1xPhospho [S8(100)]	7.3848e-06	6.11917e-05	1	1	8	TGGT1_257470-t26_1-p1	TGGT1_257470-t26_1-p1 [2416-2428]	TGGT1_257470-t26_1-p1 1xMethylthio [C2417]; 1xPhospho [S2423(100)]	TGGT1_257470-t26_1-p1 1xMethylthio [C2417]; 1xPhospho [S2423(100)]	transcript=TGGT1_257470-t26_1 | gene=TGGT1_257470 | organism=Toxoplasma_gondii_GT1 | gene_product=Myosin motor domain-containing protein [Source:UniProtKB/TrEMBL;Acc:S7WF44] | transcript_product=myosin J | location=TGGT1_chrVIIb:3962778-3973847(+) | protein_length=2532 | sequence_SO=chromosome | SO=protein_coding_gene | is_pseudo=false	TGGT1_257470-t26_1-p1	1	1949.76245	13	0.89	0.936	0.956	1.14	1.015	1.067	1.089	1.021	0.946	1.006	-0.17	-0.1	-0.07	0.19	0.02	0.09	0.12	0.03	-0.08	0.01	0.19576322	0.304200025	0.160824916	0.454059617	0.93717938	0.736917923	0.554635364	0.793442569	0.661921935
188	FALSE	High	IWGYGEGAPSHSGFSTPK	[R].IWGYGEGAPSHSGFSTPK.[G]	1xTMTpro [K18]; 1xTMTpro [N-Term]; 2xPhospho [S15(100); T16(100)]	1xTMTpro [K18]; 1xTMTpro [N-Term]; 2xPhospho [Y4(0); S10(0); S12(0); S15(100); T16(100)]	6.58994e-10	6.11917e-05	1	1	1	TGGT1_209500-t26_1-p1	TGGT1_209500-t26_1-p1 [2227-2244]	TGGT1_209500-t26_1-p1 2xPhospho [Y2230(0); S2236(0); S2238(0); S2241(100); T2242(100)]	TGGT1_209500-t26_1-p1 2xPhospho [S2241(100); T2242(100)]	transcript=TGGT1_209500-t26_1 | gene=TGGT1_209500 | organism=Toxoplasma_gondii_GT1 | gene_product=hypothetical protein | transcript_product=hypothetical protein | location=TGGT1_chrIb:1286279-1296397(+) | protein_length=2936 | sequence_SO=chromosome | SO=protein_coding_gene | is_pseudo=false	TGGT1_209500-t26_1-p1	0	2646.22864	18	0.833	0.883	1.019	1.166	0.971	1.03	1.188	1.135	0.961	1.087	-0.26	-0.18	0.03	0.22	-0.04	0.04	0.25	0.18	-0.06	0.12	0.174973017	0.568351832	0.6757761	0.144349537	0.792619481	0.902833972	0.241720572	0.230619103	0.790476324
194	FALSE	High	IYADDEDICSDAEESDGAGK	[R].IYADDEDICSDAEESDGAGK.[G]	1xMethylthio [C9]; 1xTMTpro [K20]; 1xTMTpro [N-Term]; 1xPhospho [S10(100)]	1xMethylthio [C9]; 1xTMTpro [K20]; 1xTMTpro [N-Term]; 1xPhospho [Y2(0); S10(100); S15(0)]	3.4699e-11	6.11917e-05	1	1	3	TGGT1_223760-t26_1-p1	TGGT1_223760-t26_1-p1 [737-756]	TGGT1_223760-t26_1-p1 1xMethylthio [C745]; 1xPhospho [Y738(0); S746(100); S751(0)]	TGGT1_223760-t26_1-p1 1xMethylthio [C745]; 1xPhospho [S746(100)]	transcript=TGGT1_223760-t26_1 | gene=TGGT1_223760 | organism=Toxoplasma_gondii_GT1 | gene_product=hypothetical protein | transcript_product=hypothetical protein | location=TGGT1_chrX:3506110-3512843(-) | protein_length=1588 | sequence_SO=chromosome | SO=protein_coding_gene | is_pseudo=false	TGGT1_223760-t26_1-p1	0	2837.20261	20	1.035	1.082	0.939	0.874	0.905	0.945	0.821	1.028	1.04	1.354	0.05	0.11	-0.09	-0.19	-0.14	-0.08	-0.29	0.04	0.06	0.44	0.909107537	0.827276696	0.835082689	0.785279146	0.609332451	0.679537915	0.404001881	0.899352413	0.751250491
197	FALSE	High	LYELSFDGHK	[K].LYELSFDGHK.[-]	1xTMTpro [K10]; 1xTMTpro [N-Term]; 1xPhospho [S5(100)]	1xTMTpro [K10]; 1xTMTpro [N-Term]; 1xPhospho [Y2(0); S5(100)]	5.92641e-05	6.11917e-05	1	1	1	TGGT1_236200-t26_1-p1	TGGT1_236200-t26_1-p1 [1681-1690]	TGGT1_236200-t26_1-p1 1xPhospho [Y1682(0); S1685(100)]	TGGT1_236200-t26_1-p1 1xPhospho [S1685(100)]	transcript=TGGT1_236200-t26_1 | gene=TGGT1_236200 | organism=Toxoplasma_gondii_GT1 | gene_product=DNA mismatch repair protein, C-terminal domain-containing protein [Source:UniProtKB/TrEMBL;Acc:S7URQ6] | transcript_product=DNA mismatch repair protein, C-terminal domain-containing protein | location=TGGT1_chrX:5204326-5215148(-) | protein_length=1690 | sequence_SO=chromosome | SO=protein_coding_gen…	TGGT1_236200-t26_1-p1	0	1896.97524	10	0.748	0.679	0.863	1.119	0.836	0.76	0.966	0.916	0.915	0.73	-0.42	-0.56	-0.21	0.16	-0.26	-0.4	-0.05	-0.13	-0.13	-0.45	0.592501585	0.584081845	0.78433796	0.838661718	0.149818409	0.162932589	0.268898809	0.152083894	0.041218372
199	FALSE	High	IYHLPDAESDEDEDFK	[K].IYHLPDAESDEDEDFK.[E]	1xTMTpro [K16]; 1xTMTpro [N-Term]; 1xPhospho [S9(100)]	1xTMTpro [K16]; 1xTMTpro [N-Term]; 1xPhospho [Y2(0); S9(100)]	4.53795e-09	6.11917e-05	1	1	4	Q15019	Q15019 [210-225]	Q15019 1xPhospho [Y211(0); S218(100)]	Q15019 1xPhospho [S218(100)]	Septin-2 OS=Homo sapiens (Human) OX=9606 GN=SEPTIN2 PE=1 SV=1	Q15019	0	2611.20967	16	0.778	0.792	0.848	1.169	0.91	0.926	0.992	0.921	0.873	1.156	-0.36	-0.34	-0.24	0.23	-0.14	-0.11	-0.01	-0.12	-0.2	0.21	0.359185409	0.246905273	0.178318107	0.318824003	0.419534378	0.078531667	0.865310836	0.41569321	0.204076885
200	FALSE	High	IYHLPDAESDEDEDFKEQTR	[K].IYHLPDAESDEDEDFKEQTR.[L]	1xTMTpro [K16]; 1xTMTpro [N-Term]; 1xPhospho [S9(100)]	1xTMTpro [K16]; 1xTMTpro [N-Term]; 1xPhospho [Y2(0); S9(100); T19(0)]	2.74668e-11	6.11917e-05	1	1	7	Q15019	Q15019 [210-229]	Q15019 1xPhospho [Y211(0); S218(100); T228(0)]	Q15019 1xPhospho [S218(100)]	Septin-2 OS=Homo sapiens (Human) OX=9606 GN=SEPTIN2 PE=1 SV=1	Q15019	1	3125.45963	20	1.035	1.022	1.065	0.964	0.998	0.985	1.026	0.938	0.967	1.034	0.05	0.03	0.09	-0.05	0	-0.02	0.04	-0.09	-0.05	0.05	0.542165962	0.893009476	0.71370015	0.412925684	0.886141408	0.903309285	0.842516615	0.409413852	0.80091388
202	FALSE	High	LYKDDHEEDTIGEDGNACGK	[K].LYKDDHEEDTIGEDGNACGK.[V]	1xMethylthio [C18]; 2xTMTpro [K3; K20]; 1xTMTpro [N-Term]; 1xPhospho [T10(100)]	1xMethylthio [C18]; 2xTMTpro [K3; K20]; 1xTMTpro [N-Term]; 1xPhospho [Y2(0); T10(100)]	6.69153e-14	6.11917e-05	1	1	3	TGGT1_293690-t26_1-p1	TGGT1_293690-t26_1-p1 [47-66]	TGGT1_293690-t26_1-p1 1xMethylthio [C64]; 1xPhospho [Y48(0); T56(100)]	TGGT1_293690-t26_1-p1 1xMethylthio [C64]; 1xPhospho [T56(100)]	transcript=TGGT1_293690-t26_1 | gene=TGGT1_293690 | organism=Toxoplasma_gondii_GT1 | gene_product=Profilin [Source:UniProtKB/TrEMBL;Acc:S7UIQ6] | transcript_product=profilin PRF | location=TGGT1_chrIa:496750-498091(-) | protein_length=165 | sequence_SO=chromosome | SO=protein_coding_gene | is_pseudo=false	TGGT1_293690-t26_1-p1	1	3247.51047	20	0.942	0.893	0.925	1.184	1.115	1.057	1.096	0.99	1.08	1.074	-0.09	-0.16	-0.11	0.24	0.16	0.08	0.13	-0.01	0.11	0.1	0.358477037	0.47928073	0.504342883	0.256412739	0.500967296	0.347679843	0.046417163	0.261509917	0.383497596
203	FALSE	High	IYNLHTLR	[R].IYNLHTLR.[E]	1xTMTpro [N-Term]; 1xPhospho [T6(100)]	1xTMTpro [N-Term]; 1xPhospho [Y2(0); T6(100)]	2.15062e-05	6.11917e-05	1	1	2	TGGT1_289990-t26_1-p1	TGGT1_289990-t26_1-p1 [54-61]	TGGT1_289990-t26_1-p1 1xPhospho [Y55(0); T59(100)]	TGGT1_289990-t26_1-p1 1xPhospho [T59(100)]	transcript=TGGT1_289990-t26_1 | gene=TGGT1_289990 | organism=Toxoplasma_gondii_GT1 | gene_product=hypothetical protein | transcript_product=hypothetical protein | location=TGGT1_chrIX:3375629-3379939(-) | protein_length=753 | sequence_SO=chromosome | SO=protein_coding_gene | is_pseudo=false	TGGT1_289990-t26_1-p1	0	1413.75747	8	1.056	1.007	0.984	1.054	1.113	1.061	1.037	0.965	0.889	1.137	0.08	0.01	-0.02	0.08	0.15	0.09	0.05	-0.05	-0.17	0.19	0.745032125	0.730950347	0.957444822	0.686846062	0.184980791	0.600972758	0.846250071	0.83680938	0.739958577
206	FALSE	High	LYTGGNVSEEDTR	[K].LYTGGNVSEEDTR.[K]	1xTMTpro [N-Term]; 1xPhospho [S8(100)]	1xTMTpro [N-Term]; 1xPhospho [Y2(0); T3(0); S8(100); T12(0)]	5.61937e-08	6.11917e-05	1	1	5	TGGT1_240380-t26_1-p1	TGGT1_240380-t26_1-p1 [2736-2748]	TGGT1_240380-t26_1-p1 1xPhospho [Y2737(0); T2738(0); S2743(100); T2747(0)]	TGGT1_240380-t26_1-p1 1xPhospho [S2743(100)]	transcript=TGGT1_240380-t26_1 | gene=TGGT1_240380 | organism=Toxoplasma_gondii_GT1 | gene_product=Clu domain-containing protein [Source:UniProtKB/TrEMBL;Acc:S7URC6] | transcript_product=hypothetical protein | location=TGGT1_chrVI:1188384-1214121(+) | protein_length=4955 | sequence_SO=chromosome | SO=protein_coding_gene | is_pseudo=false	TGGT1_240380-t26_1-p1	0	1824.8336	13	0.949	0.804	0.921	1.077	1.022	0.865	0.992	0.89	0.992	0.735	-0.08	-0.32	-0.12	0.11	0.03	-0.21	-0.01	-0.17	-0.01	-0.45	0.620906848	0.206574708	0.563458541	0.727815412	0.943462755	0.64941153	0.980107902	0.689862549	0.97705562
207	FALSE	High	LYTNTLASQVRPLGPK	[K].LYTNTLASQVRPLGPK.[G]	1xTMTpro [K16]; 1xTMTpro [N-Term]; 1xPhospho [S8(100)]	1xTMTpro [K16]; 1xTMTpro [N-Term]; 1xPhospho [Y2(0); T3(0); T5(0); S8(100)]	8.74498e-06	6.11917e-05	1	1	1	TGGT1_305980-t26_1-p1	TGGT1_305980-t26_1-p1 [383-398]	TGGT1_305980-t26_1-p1 1xPhospho [Y384(0); T385(0); T387(0); S390(100)]	TGGT1_305980-t26_1-p1 1xPhospho [S390(100)]	transcript=TGGT1_305980-t26_1 | gene=TGGT1_305980 | organism=Toxoplasma_gondii_GT1 | gene_product=Pyruvate dehydrogenase complex subunit PDH-E3I [Source:UniProtKB/TrEMBL;Acc:S7UIE0] | transcript_product=pyruvate dehydrogenase complex subunit PDH-E3I | location=TGGT1_chrIX:5486775-5490424(+) | protein_length=638 | sequence_SO=chromosome | SO=protein_coding_gene | is_pseudo=false	TGGT1_305980-t26_1-p1	0	2446.37147	16	1.065	1.156	1.289	1.007	1.072	1.164	1.297	1.146	1.045	1.365	0.09	0.21	0.37	0.01	0.1	0.22	0.38	0.2	0.06	0.45	0.837623764	0.794855511	0.444674005	0.988862116	0.708636348	0.215268452	0.36487005	4.97183e-05	0.577088658
208	FALSE	High	IYWGSSPGDEQDASLLAAGR	[R].IYWGSSPGDEQDASLLAAGR.[G]	1xTMTpro [N-Term]; 1xPhospho [S6(99.6)]	1xTMTpro [N-Term]; 1xPhospho [Y2(0); S5(0.5); S6(99.6); S14(0)]	1.60485e-08	6.11917e-05	1	1	1	TGGT1_214840-t26_1-p1	TGGT1_214840-t26_1-p1 [1388-1407]	TGGT1_214840-t26_1-p1 1xPhospho [Y1389(0); S1392(0.5); S1393(99.6); S1401(0)]	TGGT1_214840-t26_1-p1 1xPhospho [S1393(99.6)]	transcript=TGGT1_214840-t26_1 | gene=TGGT1_214840 | organism=Toxoplasma_gondii_GT1 | gene_product=AP2 domain transcription factor AP2X-7 [Source:UniProtKB/TrEMBL;Acc:S7UQH1] | transcript_product=AP2 domain transcription factor AP2X-7 | location=TGGT1_chrX:6426532-6432141(+) | protein_length=1869 | sequence_SO=chromosome | SO=protein_coding_gene | is_pseudo=false	TGGT1_214840-t26_1-p1	0	2477.1669	20	0.767	0.851	0.827	1.132	0.868	0.963	0.935	0.865	0.989	0.818	-0.38	-0.23	-0.27	0.18	-0.2	-0.05	-0.1	-0.21	-0.02	-0.29	0.166891093	0.647538697	0.631426649	0.767787042	0.675570672	0.652569062	0.28626531	0.256945418	0.898030043
212	FALSE	High	MSPYYPAEETGASAPLTAAGSMVMGGMK	[R].MSPYYPAEETGASAPLTAAGSMVMGGMK.[S]	1xOxidation [M27]; 1xTMTpro [K28]; 1xTMTpro [N-Term]; 1xPhospho [S21(100)]	1xOxidation [M27]; 1xTMTpro [K28]; 1xTMTpro [N-Term]; 1xPhospho [S2(0); Y4(0); Y5(0); T10(0); S13(0); T17(0); S21(100)]	1.51188e-08	6.11917e-05	1	1	1	TGGT1_271970-t26_1-p1	TGGT1_271970-t26_1-p1 [276-303]	TGGT1_271970-t26_1-p1 1xPhospho [S277(0); Y279(0); Y280(0); T285(0); S288(0); T292(0); S296(100)]	TGGT1_271970-t26_1-p1 1xPhospho [S296(100)]	transcript=TGGT1_271970-t26_1 | gene=TGGT1_271970 | organism=Toxoplasma_gondii_GT1 | gene_product=Glideosome-associated protein with multiple-membrane spans GAPM3 [Source:UniProtKB/TrEMBL;Acc:A0A125YP90] | transcript_product=glideosome-associated protein with multiple-membrane spans GAPM3 | location=TGGT1_chrVIII:4254025-4255814(+) | protein_length=310 | sequence_SO=chromosome | SO=protein_coding…	TGGT1_271970-t26_1-p1	0	3509.63576	28	1.098	1.018	0.935	0.96	1.054	0.977	0.898	0.931	1.025	1.085	0.13	0.03	-0.1	-0.06	0.08	-0.03	-0.16	-0.1	0.04	0.12	0.252661666	0.799976948	0.456464055	0.671037699	0.357448615	0.883132316	0.079110987	0.523381703	0.903241265
213	FALSE	High	MSPYYPAEETGASAPLTAAGSMVMGGMK	[R].MSPYYPAEETGASAPLTAAGSMVMGGMK.[S]	2xOxidation [M24; M27]; 1xTMTpro [K28]; 1xTMTpro [N-Term]; 1xPhospho [S21(100)]	2xOxidation [M24; M27]; 1xTMTpro [K28]; 1xTMTpro [N-Term]; 1xPhospho [S2(0); Y4(0); Y5(0); T10(0); S13(0); T17(0); S21(100)]	8.00343e-14	6.11917e-05	1	1	1	TGGT1_271970-t26_1-p1	TGGT1_271970-t26_1-p1 [276-303]	TGGT1_271970-t26_1-p1 1xPhospho [S277(0); Y279(0); Y280(0); T285(0); S288(0); T292(0); S296(100)]	TGGT1_271970-t26_1-p1 1xPhospho [S296(100)]	transcript=TGGT1_271970-t26_1 | gene=TGGT1_271970 | organism=Toxoplasma_gondii_GT1 | gene_product=Glideosome-associated protein with multiple-membrane spans GAPM3 [Source:UniProtKB/TrEMBL;Acc:A0A125YP90] | transcript_product=glideosome-associated protein with multiple-membrane spans GAPM3 | location=TGGT1_chrVIII:4254025-4255814(+) | protein_length=310 | sequence_SO=chromosome | SO=protein_coding…	TGGT1_271970-t26_1-p1	0	3525.63067	28	1.167	1.135	1.099	1.125	1.312	1.277	1.236	1.195	1.383	1.384	0.22	0.18	0.14	0.17	0.39	0.35	0.31	0.26	0.47	0.47	0.042112328	0.049739391	0.808761478	0.571086911	0.297399225	0.364080313	0.405584642	0.378114829	0.244638146
214	FALSE	High	NLSVVTPPELVTDDPGDMPDCKISPR	[K].NLSVVTPPELVTDDPGDMPDCKISPR.[C]	1xOxidation [M18]; 1xMethylthio [C21]; 1xTMTpro [K22]; 1xTMTpro [N-Term]; 1xPhospho [S24(100)]	1xOxidation [M18]; 1xMethylthio [C21]; 1xTMTpro [K22]; 1xTMTpro [N-Term]; 1xPhospho [S3(0); T6(0); T12(0); S24(100)]	1.06273e-14	6.11917e-05	1	1	1	TGGT1_293180-t26_1-p1	TGGT1_293180-t26_1-p1 [95-120]	TGGT1_293180-t26_1-p1 1xMethylthio [C115]; 1xPhospho [S97(0); T100(0); T106(0); S118(100)]	TGGT1_293180-t26_1-p1 1xMethylthio [C115]; 1xPhospho [S118(100)]	transcript=TGGT1_293180-t26_1 | gene=TGGT1_293180 | organism=Toxoplasma_gondii_GT1 | gene_product=ELFV_dehydrog domain-containing protein [Source:UniProtKB/TrEMBL;Acc:S7VXB8] | transcript_product=NADP-specific glutamate dehydrogenase | location=TGGT1_chrIa:124576-129868(-) | protein_length=578 | sequence_SO=chromosome | SO=protein_coding_gene | is_pseudo=false	TGGT1_293180-t26_1-p1	1	3545.72227	26	1.11	0.981	0.988	0.979	1.088	0.961	0.968	1.049	1.047	0.894	0.15	-0.03	-0.02	-0.03	0.12	-0.06	-0.05	0.07	0.07	-0.16	0.856787028	0.921385876	0.967904608	0.942627288	0.774880867	0.69234092	0.121377377	0.809566783	0.159147666
215	FALSE	High	NLSVVTPPELVTDDPGDMPDCKISPR	[K].NLSVVTPPELVTDDPGDMPDCKISPR.[C]	1xMethylthio [C21]; 1xTMTpro [K22]; 1xTMTpro [N-Term]; 2xPhospho [T6(100); S24(100)]	1xMethylthio [C21]; 1xTMTpro [K22]; 1xTMTpro [N-Term]; 2xPhospho [S3(0); T6(100); T12(0); S24(100)]	0.000113543	6.11917e-05	1	1	1	TGGT1_293180-t26_1-p1	TGGT1_293180-t26_1-p1 [95-120]	TGGT1_293180-t26_1-p1 1xMethylthio [C115]; 2xPhospho [S97(0); T100(100); T106(0); S118(100)]	TGGT1_293180-t26_1-p1 1xMethylthio [C115]; 2xPhospho [T100(100); S118(100)]	transcript=TGGT1_293180-t26_1 | gene=TGGT1_293180 | organism=Toxoplasma_gondii_GT1 | gene_product=ELFV_dehydrog domain-containing protein [Source:UniProtKB/TrEMBL;Acc:S7VXB8] | transcript_product=NADP-specific glutamate dehydrogenase | location=TGGT1_chrIa:124576-129868(-) | protein_length=578 | sequence_SO=chromosome | SO=protein_coding_gene | is_pseudo=false	TGGT1_293180-t26_1-p1	1	3609.69368	26	1.256	0.879	1.144	0.826	1.038	0.726	0.946	0.917	0.881	0.884	0.33	-0.19	0.19	-0.28	0.05	-0.46	-0.08	-0.12	-0.18	-0.18	0.674437887	0.790528951	0.819021798	0.706186016	0.354140693	0.009743769	0.607135421	0.170181898	0.034213882
216	FALSE	High	NLTPTLTDAEHEEFEGSTLSR	[K].NLTPTLTDAEHEEFEGSTLSR.[S]	1xTMTpro [N-Term]; 1xPhospho [T3(100)]	1xTMTpro [N-Term]; 1xPhospho [T3(100); T5(0); T7(0); S17(0); T18(0); S20(0)]	3.31896e-14	6.11917e-05	1	1	3	TGGT1_313590A-t26_1-p1	TGGT1_313590A-t26_1-p1 [973-993]	TGGT1_313590A-t26_1-p1 1xPhospho [T975(100); T977(0); T979(0); S989(0); T990(0); S992(0)]	TGGT1_313590A-t26_1-p1 1xPhospho [T975(100)]	transcript=TGGT1_313590A-t26_1 | gene=TGGT1_313590A | organism=Toxoplasma_gondii_GT1 | gene_product=FPL domain-containing protein [Source:UniProtKB/TrEMBL;Acc:S7W9E0] | transcript_product=hypothetical protein | location=TGGT1_chrXI:3460261-3471307(-) | protein_length=1716 | sequence_SO=chromosome | SO=protein_coding_gene | is_pseudo=false	TGGT1_313590A-t26_1-p1	0	2731.2783	21	9.693	10.173	9.81	0.096	0.815	0.89	0.905	0.965	0.67	0.706	3.28	3.35	3.29	-3.38	-0.29	-0.17	-0.14	-0.05	-0.58	-0.5	NA	NA	NA	NA	NA	NA	NA	NA	NA
219	FALSE	High	NLVESPDATSGEEESGRR	[K].NLVESPDATSGEEESGRR.[C]	1xTMTpro [N-Term]; 1xPhospho [S5(100)]	1xTMTpro [N-Term]; 1xPhospho [S5(100); T9(0); S10(0); S15(0)]	4.53752e-08	6.11917e-05	1	1	4	TGGT1_215300-t26_1-p1	TGGT1_215300-t26_1-p1 [433-450]	TGGT1_215300-t26_1-p1 1xPhospho [S437(100); T441(0); S442(0); S447(0)]	TGGT1_215300-t26_1-p1 1xPhospho [S437(100)]	transcript=TGGT1_215300-t26_1 | gene=TGGT1_215300 | organism=Toxoplasma_gondii_GT1 | gene_product=hypothetical protein | transcript_product=hypothetical protein | location=TGGT1_chrX:6777250-6779867(+) | protein_length=593 | sequence_SO=chromosome | SO=protein_coding_gene | is_pseudo=false	TGGT1_215300-t26_1-p1	1	2317.06283	18	0.741	0.715	0.7	1.328	0.984	0.949	0.93	1.251	0.995	0.963	-0.43	-0.48	-0.51	0.41	-0.02	-0.08	-0.11	0.32	-0.01	-0.05	0.425627581	0.605011826	0.570388416	0.697248698	0.966729992	0.63034889	0.612593946	0.57432813	0.933526018
220	FALSE	High	NLVESPDATSGEEESGRR	[K].NLVESPDATSGEEESGRR.[C]	1xTMTpro [N-Term]; 2xPhospho [S5(100); S10(99.6)]	1xTMTpro [N-Term]; 2xPhospho [S5(100); T9(0.5); S10(99.6); S15(0)]	2.62546e-07	6.11917e-05	1	1	4	TGGT1_215300-t26_1-p1	TGGT1_215300-t26_1-p1 [433-450]	TGGT1_215300-t26_1-p1 2xPhospho [S437(100); T441(0.5); S442(99.6); S447(0)]	TGGT1_215300-t26_1-p1 2xPhospho [S437(100); S442(99.6)]	transcript=TGGT1_215300-t26_1 | gene=TGGT1_215300 | organism=Toxoplasma_gondii_GT1 | gene_product=hypothetical protein | transcript_product=hypothetical protein | location=TGGT1_chrX:6777250-6779867(+) | protein_length=593 | sequence_SO=chromosome | SO=protein_coding_gene | is_pseudo=false	TGGT1_215300-t26_1-p1	1	2397.02916	18	9.068	8.613	8.865	0.106	1.019	0.859	0.818	1.267	0.884	0.885	3.18	3.11	3.15	-3.23	0.03	-0.22	-0.29	0.34	-0.18	-0.18	NA	NA	NA	NA	NA	NA	NA	NA	NA
221	FALSE	High	NIVFHHVGGSNEEVWGASQVQPTVK	[K].NIVFHHVGGSNEEVWGASQVQPTVK.[K]	1xTMTpro [K25]; 1xTMTpro [N-Term]; 1xPhospho [S10(100)]	1xTMTpro [K25]; 1xTMTpro [N-Term]; 1xPhospho [S10(100); S18(0); T23(0)]	2.22874e-10	6.11917e-05	1	1	2	TGGT1_248360-t26_1-p1	TGGT1_248360-t26_1-p1 [202-226]	TGGT1_248360-t26_1-p1 1xPhospho [S211(100); S219(0); T224(0)]	TGGT1_248360-t26_1-p1 1xPhospho [S211(100)]	transcript=TGGT1_248360-t26_1 | gene=TGGT1_248360 | organism=Toxoplasma_gondii_GT1 | gene_product=hypothetical protein | transcript_product=hypothetical protein | location=TGGT1_chrXII:3757559-3758993(-) | protein_length=247 | sequence_SO=chromosome | SO=protein_coding_gene | is_pseudo=false	TGGT1_248360-t26_1-p1	0	3407.73931	25	1.641	1.385	1.461	0.636	1.043	0.881	0.929	0.927	0.842	0.967	0.71	0.47	0.55	-0.65	0.06	-0.18	-0.11	-0.11	-0.25	-0.05	0.41626123	0.650220502	0.551447386	0.511747485	0.719539415	0.287653934	0.197195188	0.763625949	0.167638769
222	FALSE	High	NIVHGSDSVESANK	[R].NIVHGSDSVESANK.[E]	1xTMTpro [K14]; 1xTMTpro [N-Term]; 1xPhospho [S8(100)]	1xTMTpro [K14]; 1xTMTpro [N-Term]; 1xPhospho [S6(0); S8(100); S11(0)]	7.10032e-10	6.11917e-05	1	1	5	TGGT1_295350-t26_1-p1	TGGT1_295350-t26_1-p1 [117-130]	TGGT1_295350-t26_1-p1 1xPhospho [S122(0); S124(100); S127(0)]	TGGT1_295350-t26_1-p1 1xPhospho [S124(100)]	transcript=TGGT1_295350-t26_1 | gene=TGGT1_295350 | organism=Toxoplasma_gondii_GT1 | gene_product=Nucleoside diphosphate kinase [Source:UniProtKB/TrEMBL;Acc:A0A125YXT7] | transcript_product=putative nucleoside diphosphate kinase | location=TGGT1_chrIa:1794066-1795458(-) | protein_length=155 | sequence_SO=chromosome | SO=protein_coding_gene | is_pseudo=false	TGGT1_295350-t26_1-p1	0	2145.08328	14	1.155	1.182	0.961	0.919	1.061	1.086	0.883	0.96	0.869	0.913	0.21	0.24	-0.06	-0.12	0.09	0.12	-0.18	-0.06	-0.2	-0.13	0.525569297	0.233590967	0.890906573	0.591027631	0.397326834	0.343614685	0.483067855	0.877911697	0.034584317
224	FALSE	High	NLSVVTPPELVTDDPGDMPDCKISPR	[K].NLSVVTPPELVTDDPGDMPDCKISPR.[C]	1xMethylthio [C21]; 1xTMTpro [K22]; 1xTMTpro [N-Term]; 1xPhospho [S24(100)]	1xMethylthio [C21]; 1xTMTpro [K22]; 1xTMTpro [N-Term]; 1xPhospho [S3(0); T6(0); T12(0); S24(100)]	6.30512e-16	6.11917e-05	1	1	1	TGGT1_293180-t26_1-p1	TGGT1_293180-t26_1-p1 [95-120]	TGGT1_293180-t26_1-p1 1xMethylthio [C115]; 1xPhospho [S97(0); T100(0); T106(0); S118(100)]	TGGT1_293180-t26_1-p1 1xMethylthio [C115]; 1xPhospho [S118(100)]	transcript=TGGT1_293180-t26_1 | gene=TGGT1_293180 | organism=Toxoplasma_gondii_GT1 | gene_product=ELFV_dehydrog domain-containing protein [Source:UniProtKB/TrEMBL;Acc:S7VXB8] | transcript_product=NADP-specific glutamate dehydrogenase | location=TGGT1_chrIa:124576-129868(-) | protein_length=578 | sequence_SO=chromosome | SO=protein_coding_gene | is_pseudo=false	TGGT1_293180-t26_1-p1	1	3529.72735	26	1.115	0.902	0.757	1.082	1.206	0.976	0.819	1.197	0.972	0.894	0.16	-0.15	-0.4	0.11	0.27	-0.04	-0.29	0.26	-0.04	-0.16	0.664335032	0.480302694	0.226354641	0.662347024	0.663506238	0.933045005	0.554479737	0.419979007	0.845224723
225	FALSE	High	NMPEAVPDQRGSEDESEK	[R].NMPEAVPDQRGSEDESEK.[K]	1xTMTpro [K18]; 1xTMTpro [N-Term]; 1xPhospho [S12(100)]	1xTMTpro [K18]; 1xTMTpro [N-Term]; 1xPhospho [S12(100); S16(0)]	9.19297e-07	6.11917e-05	1	1	8	TGGT1_202760-t26_1-p1	TGGT1_202760-t26_1-p1 [147-164]	TGGT1_202760-t26_1-p1 1xPhospho [S158(100); S162(0)]	TGGT1_202760-t26_1-p1 1xPhospho [S158(100)]	transcript=TGGT1_202760-t26_1 | gene=TGGT1_202760 | organism=Toxoplasma_gondii_GT1 | gene_product=hypothetical protein | transcript_product=hypothetical protein | location=TGGT1_chrVIIa:2950166-2953731(-) | protein_length=364 | sequence_SO=chromosome | SO=protein_coding_gene | is_pseudo=false	TGGT1_202760-t26_1-p1	1	2706.25736	18	1.397	1.528	1.478	0.664	0.927	1.014	0.981	0.892	1.009	0.921	0.48	0.61	0.56	-0.59	-0.11	0.02	-0.03	-0.17	0.01	-0.12	0.677861457	0.522407884	0.589583319	0.521409378	0.727020854	0.550292429	0.85432478	0.582874185	0.954691231
226	FALSE	High	NMPEAVPDQRGSEDESEKK	[R].NMPEAVPDQRGSEDESEKK.[S]	2xTMTpro [K18; K19]; 1xTMTpro [N-Term]; 2xPhospho [S12(100); S16(100)]	2xTMTpro [K18; K19]; 1xTMTpro [N-Term]; 2xPhospho [S12(100); S16(100)]	2.85499e-05	6.11917e-05	1	1	3	TGGT1_202760-t26_1-p1	TGGT1_202760-t26_1-p1 [147-165]	TGGT1_202760-t26_1-p1 2xPhospho [S158(100); S162(100)]	TGGT1_202760-t26_1-p1 2xPhospho [S158(100); S162(100)]	transcript=TGGT1_202760-t26_1 | gene=TGGT1_202760 | organism=Toxoplasma_gondii_GT1 | gene_product=hypothetical protein | transcript_product=hypothetical protein | location=TGGT1_chrVIIa:2950166-2953731(-) | protein_length=364 | sequence_SO=chromosome | SO=protein_coding_gene | is_pseudo=false	TGGT1_202760-t26_1-p1	2	3218.5258	19	0.994	0.914	0.961	1.134	1.127	1.036	1.09	1.155	0.981	0.977	-0.01	-0.13	-0.06	0.18	0.17	0.05	0.12	0.21	-0.03	-0.03	0.965537007	0.082603651	0.488483089	0.210355107	0.307728975	0.636652563	0.037201089	0.034734443	0.811513088
229	FALSE	High	NNLSHDEAHAAER	[R].NNLSHDEAHAAER.[A]	1xTMTpro [N-Term]; 1xPhospho [S4(100)]	1xTMTpro [N-Term]; 1xPhospho [S4(100)]	4.47033e-08	6.11917e-05	1	1	3	TGGT1_212880-t26_1-p1	TGGT1_212880-t26_1-p1 [3654-3666]	TGGT1_212880-t26_1-p1 1xPhospho [S3657(100)]	TGGT1_212880-t26_1-p1 1xPhospho [S3657(100)]	transcript=TGGT1_212880-t26_1 | gene=TGGT1_212880 | organism=Toxoplasma_gondii_GT1 | gene_product=Surface antigen repeat-containing protein [Source:UniProtKB/TrEMBL;Acc:S7UPM6] | transcript_product=surface antigen repeat-containing protein | location=TGGT1_chrV:528602-556929(-) | protein_length=6672 | sequence_SO=chromosome | SO=protein_coding_gene | is_pseudo=false	TGGT1_212880-t26_1-p1	0	1847.83567	13	0.79	0.787	0.781	1.731	1.367	1.363	1.351	1.679	1.44	1.202	-0.34	-0.35	-0.36	0.79	0.45	0.45	0.43	0.75	0.53	0.27	0.667431517	0.56990286	0.06316024	0.551445505	0.411045435	0.536248307	0.731277557	0.240082606	0.078720593
231	FALSE	High	NPAGKPELAGVSAK	[R].NPAGKPELAGVSAK.[S]	2xTMTpro [K5; K14]; 1xTMTpro [N-Term]; 1xPhospho [S12(100)]	2xTMTpro [K5; K14]; 1xTMTpro [N-Term]; 1xPhospho [S12(100)]	7.53314e-06	6.11917e-05	1	1	1	TGGT1_225690-t26_1-p1	TGGT1_225690-t26_1-p1 [272-285]	TGGT1_225690-t26_1-p1 1xPhospho [S283(100)]	TGGT1_225690-t26_1-p1 1xPhospho [S283(100)]	transcript=TGGT1_225690-t26_1 | gene=TGGT1_225690 | organism=Toxoplasma_gondii_GT1 | gene_product=hypothetical protein | transcript_product=hypothetical protein | location=TGGT1_chrX:2025685-2031135(+) | protein_length=1816 | sequence_SO=chromosome | SO=protein_coding_gene | is_pseudo=false	TGGT1_225690-t26_1-p1	0	2331.32536	14	1.266	1.086	0.996	1.242	1.572	1.348	1.237	1.398	1.442	1.208	0.34	0.12	-0.01	0.31	0.65	0.43	0.31	0.48	0.53	0.27	0.072853101	0.432151105	0.988786682	0.586240449	0.384537939	0.40258392	0.198214667	0.172760591	0.065907982
232	FALSE	High	NPCHNGGLCEEISQEVR	[K].NPCHNGGLCEEISQEVR.[G]	2xMethylthio [C3; C9]; 1xTMTpro [N-Term]; 1xPhospho [S13(100)]	2xMethylthio [C3; C9]; 1xTMTpro [N-Term]; 1xPhospho [S13(100)]	1.6954e-10	6.11917e-05	1	1	1	Q08431	Q08431 [30-46]	Q08431 2xMethylthio [C32; C38]; 1xPhospho [S42(100)]	Q08431 2xMethylthio [C32; C38]; 1xPhospho [S42(100)]	Lactadherin OS=Homo sapiens (Human) OX=9606 GN=MFGE8 PE=1 SV=3	Q08431	0	2360.98162	17	0.646	0.652	0.618	1.38	0.891	0.9	0.853	0.96	0.787	0.933	-0.63	-0.62	-0.69	0.46	-0.17	-0.15	-0.23	-0.06	-0.35	-0.1	0.641221343	0.690534078	0.497922442	0.724567975	0.025794721	0.51818496	0.599230381	0.882337517	0.505793059
234	FALSE	High	NPFSPHFER	[K].NPFSPHFER.[E]	1xTMTpro [N-Term]; 1xPhospho [S4(100)]	1xTMTpro [N-Term]; 1xPhospho [S4(100)]	0.000146202	6.11917e-05	1	1	3	TGGT1_205130-t26_1-p1	TGGT1_205130-t26_1-p1 [3138-3146]	TGGT1_205130-t26_1-p1 1xPhospho [S3141(100)]	TGGT1_205130-t26_1-p1 1xPhospho [S3141(100)]	transcript=TGGT1_205130-t26_1 | gene=TGGT1_205130 | organism=Toxoplasma_gondii_GT1 | gene_product=VOC domain-containing protein [Source:UniProtKB/TrEMBL;Acc:S7UUX9] | transcript_product=hypothetical protein | location=TGGT1_chrVIIa:1506588-1532655(+) | protein_length=4815 | sequence_SO=chromosome | SO=protein_coding_gene | is_pseudo=false	TGGT1_205130-t26_1-p1	0	1514.71125	9	0.563	0.606	0.489	1.971	1.109	1.194	0.964	1.253	1.034	0.947	-0.83	-0.72	-1.03	0.98	0.15	0.26	-0.05	0.33	0.05	-0.08	0.426313348	0.450846839	0.395581126	0.350775003	0.223453076	0.044396153	0.764730091	0.406380636	0.227705588
236	FALSE	High	NMPEAVPDQRGSEDESEKK	[R].NMPEAVPDQRGSEDESEKK.[S]	1xOxidation [M2]; 2xTMTpro [K18; K19]; 1xTMTpro [N-Term]; 1xPhospho [S12(99.5)]	1xOxidation [M2]; 2xTMTpro [K18; K19]; 1xTMTpro [N-Term]; 1xPhospho [S12(99.5); S16(0.5)]	1.6531e-06	6.11917e-05	1	1	2	TGGT1_202760-t26_1-p1	TGGT1_202760-t26_1-p1 [147-165]	TGGT1_202760-t26_1-p1 1xPhospho [S158(99.5); S162(0.5)]	TGGT1_202760-t26_1-p1 1xPhospho [S158(99.5)]	transcript=TGGT1_202760-t26_1 | gene=TGGT1_202760 | organism=Toxoplasma_gondii_GT1 | gene_product=hypothetical protein | transcript_product=hypothetical protein | location=TGGT1_chrVIIa:2950166-2953731(-) | protein_length=364 | sequence_SO=chromosome | SO=protein_coding_gene | is_pseudo=false	TGGT1_202760-t26_1-p1	2	3154.55439	19	1.837	1.82	1.763	0.621	1.14	1.13	1.094	1.13	0.951	0.9	0.88	0.86	0.82	-0.69	0.19	0.18	0.13	0.18	-0.07	-0.15	0.400062003	0.402015883	0.201094429	0.25082054	0.686232858	0.700714517	0.092651871	0.695065453	0.54045852
237	FALSE	High	NISPDFEPPVSPSASIEKPPR	[R].NISPDFEPPVSPSASIEKPPR.[S]	1xTMTpro [K18]; 1xTMTpro [N-Term]; 1xPhospho [S3(100)]	1xTMTpro [K18]; 1xTMTpro [N-Term]; 1xPhospho [S3(100); S11(0); S13(0); S15(0)]	4.1069e-06	6.11917e-05	1	1	1	TGGT1_224928-t26_1-p1	TGGT1_224928-t26_1-p1 [464-484]	TGGT1_224928-t26_1-p1 1xPhospho [S466(100); S474(0); S476(0); S478(0)]	TGGT1_224928-t26_1-p1 1xPhospho [S466(100)]	transcript=TGGT1_224928-t26_1 | gene=TGGT1_224928 | organism=Toxoplasma_gondii_GT1 | gene_product=JmjC domain-containing protein [Source:UniProtKB/TrEMBL;Acc:S7UW62] | transcript_product=histone lysine demethylase JMJD4 | location=TGGT1_chrX:2582720-2588662(-) | protein_length=1661 | sequence_SO=chromosome | SO=protein_coding_gene | is_pseudo=false	TGGT1_224928-t26_1-p1	0	2952.53636	21	1.146	1.226	1.138	0.772	0.884	0.946	0.878	0.895	0.923	0.921	0.2	0.29	0.19	-0.37	-0.18	-0.08	-0.19	-0.16	-0.12	-0.12	0.753376361	0.5291431	0.073571421	0.344450449	0.616037565	0.562038783	0.525297517	0.294569029	0.437275937
239	FALSE	High	NLSKEDLAPVVGFK	[R].NLSKEDLAPVVGFK.[A]	2xTMTpro [K4; K14]; 1xTMTpro [N-Term]; 1xPhospho [S3(100)]	2xTMTpro [K4; K14]; 1xTMTpro [N-Term]; 1xPhospho [S3(100)]	2.74616e-09	6.11917e-05	1	1	2	TGGT1_206380-t26_1-p1	TGGT1_206380-t26_1-p1 [1804-1817]	TGGT1_206380-t26_1-p1 1xPhospho [S1806(100)]	TGGT1_206380-t26_1-p1 1xPhospho [S1806(100)]	transcript=TGGT1_206380-t26_1 | gene=TGGT1_206380 | organism=Toxoplasma_gondii_GT1 | gene_product=hypothetical protein | transcript_product=hypothetical protein | location=TGGT1_chrVIIa:1008034-1018085(+) | protein_length=2455 | sequence_SO=chromosome | SO=protein_coding_gene | is_pseudo=false	TGGT1_206380-t26_1-p1	1	2509.42474	14	1.263	1.02	0.824	1.245	1.573	1.27	1.026	1.056	1.048	1.107	0.34	0.03	-0.28	0.32	0.65	0.34	0.04	0.08	0.07	0.15	0.157854841	0.948452233	0.326930018	0.147650444	0.152928162	0.429586761	0.90015976	0.924934088	0.166308157
242	FALSE	High	NHSPHQDDCVAR	[K].NHSPHQDDCVAR.[A]	1xMethylthio [C9]; 1xTMTpro [N-Term]; 1xPhospho [S3(100)]	1xMethylthio [C9]; 1xTMTpro [N-Term]; 1xPhospho [S3(100)]	2.05652e-05	6.11917e-05	1	1	3	TGGT1_212900-t26_1-p1	TGGT1_212900-t26_1-p1 [1138-1149]	TGGT1_212900-t26_1-p1 1xMethylthio [C1146]; 1xPhospho [S1140(100)]	TGGT1_212900-t26_1-p1 1xMethylthio [C1146]; 1xPhospho [S1140(100)]	transcript=TGGT1_212900-t26_1 | gene=TGGT1_212900 | organism=Toxoplasma_gondii_GT1 | gene_product=hypothetical protein | transcript_product=hypothetical protein | location=TGGT1_chrV:560163-563627(-) | protein_length=1154 | sequence_SO=chromosome | SO=protein_coding_gene | is_pseudo=false	TGGT1_212900-t26_1-p1	0	1808.75287	12	1.356	1.17	1.139	1.018	1.381	1.192	1.16	1.394	1.057	0.976	0.44	0.23	0.19	0.03	0.47	0.25	0.21	0.48	0.08	-0.03	0.220075098	0.236688418	0.752668619	0.381888008	0.230278535	0.253329445	0.731360561	0.135678043	0.784618601
245	FALSE	High	NKPGPNIESGNEDDDASFK	[K].NKPGPNIESGNEDDDASFK.[I]	2xTMTpro [K2; K19]; 1xTMTpro [N-Term]; 1xPhospho [S9(100)]	2xTMTpro [K2; K19]; 1xTMTpro [N-Term]; 1xPhospho [S9(100); S17(0)]	6.29847e-06	6.11917e-05	1	1	3	O60841	O60841 [206-224]	O60841 1xPhospho [S214(100); S222(0)]	O60841 1xPhospho [S214(100)]	Eukaryotic translation initiation factor 5B OS=Homo sapiens (Human) OX=9606 GN=EIF5B PE=1 SV=4	O60841	0	3026.49244	19	0.905	0.816	1.147	1.335	1.208	1.089	1.53	1.031	1.214	1.441	-0.14	-0.29	0.2	0.42	0.27	0.12	0.61	0.04	0.28	0.53	0.777643762	0.584208423	0.825590608	0.609477855	0.399406001	0.660164642	0.113492328	0.87709935	0.143416289
246	FALSE	High	NKSEDESALEEDGDDGDR	[K].NKSEDESALEEDGDDGDR.[R]	1xTMTpro [K2]; 1xTMTpro [N-Term]; 1xPhospho [S3(99.5)]	1xTMTpro [K2]; 1xTMTpro [N-Term]; 1xPhospho [S3(99.5); S7(0.5)]	0.000156703	6.11917e-05	1	1	4	TGGT1_271000-t26_1-p1	TGGT1_271000-t26_1-p1 [1249-1266]	TGGT1_271000-t26_1-p1 1xPhospho [S1251(99.5); S1255(0.5)]	TGGT1_271000-t26_1-p1 1xPhospho [S1251(99.5)]	transcript=TGGT1_271000-t26_1 | gene=TGGT1_271000 | organism=Toxoplasma_gondii_GT1 | gene_product=hypothetical protein | transcript_product=hypothetical protein | location=TGGT1_chrVIII:4792680-4805028(+) | protein_length=1430 | sequence_SO=chromosome | SO=protein_coding_gene | is_pseudo=false	TGGT1_271000-t26_1-p1	1	2669.17071	18	1.353	0.738	1.32	0.802	1.084	0.592	1.058	0.977	0.998	0.91	0.44	-0.44	0.4	-0.32	0.12	-0.76	0.08	-0.03	0	-0.14	0.571903913	0.362258657	0.132511162	0.428318517	0.758693886	0.391294111	0.849274183	0.441877408	0.989352485
250	FALSE	High	NLAGSEDEEDEEDGRK	[R].NLAGSEDEEDEEDGRK.[L]	1xTMTpro [K16]; 1xTMTpro [N-Term]; 1xPhospho [S5(100)]	1xTMTpro [K16]; 1xTMTpro [N-Term]; 1xPhospho [S5(100)]	8.32904e-15	6.11917e-05	1	1	10	TGGT1_313410-t26_1-p1	TGGT1_313410-t26_1-p1 [765-780]	TGGT1_313410-t26_1-p1 1xPhospho [S769(100)]	TGGT1_313410-t26_1-p1 1xPhospho [S769(100)]	transcript=TGGT1_313410-t26_1 | gene=TGGT1_313410 | organism=Toxoplasma_gondii_GT1 | gene_product=Proteasome 26S regulatory subunit [Source:UniProtKB/TrEMBL;Acc:S7W860] | transcript_product=proteasome 26S regulatory subunit | location=TGGT1_chrXI:3312986-3323185(+) | protein_length=1091 | sequence_SO=chromosome | SO=protein_coding_gene | is_pseudo=false	TGGT1_313410-t26_1-p1	1	2481.12739	16	0.883	0.863	0.874	1.042	0.921	0.9	0.911	0.946	0.972	0.961	-0.18	-0.21	-0.19	0.06	-0.12	-0.15	-0.13	-0.08	-0.04	-0.06	0.406363144	0.525707907	0.415966718	0.81183809	0.307619467	0.142162094	0.213238	0.459064792	0.47964647
251	FALSE	High	NLEEADEESDRETPPALPK	[R].NLEEADEESDRETPPALPK.[T]	1xTMTpro [K19]; 1xTMTpro [N-Term]; 1xPhospho [S9(100)]	1xTMTpro [K19]; 1xTMTpro [N-Term]; 1xPhospho [S9(100); T13(0)]	1.75579e-12	6.11917e-05	1	1	7	TGGT1_272030B-t26_1-p1	TGGT1_272030B-t26_1-p1 [275-293]	TGGT1_272030B-t26_1-p1 1xPhospho [S283(100); T287(0)]	TGGT1_272030B-t26_1-p1 1xPhospho [S283(100)]	transcript=TGGT1_272030B-t26_1 | gene=TGGT1_272030B | organism=Toxoplasma_gondii_GT1 | gene_product=Kelch repeat-containing protein [Source:UniProtKB/TrEMBL;Acc:S7V3S1] | transcript_product=kelch repeat-containing protein | location=TGGT1_chrVIII:4200814-4202673(-) | protein_length=385 | sequence_SO=chromosome | SO=protein_coding_gene | is_pseudo=false	TGGT1_272030B-t26_1-p1	1	2828.38467	19	0.994	0.998	0.989	1.076	1.07	1.074	1.064	1.054	1.078	1.091	-0.01	0	-0.02	0.11	0.1	0.1	0.09	0.08	0.11	0.13	0.963155688	0.974668541	0.944027655	0.689908959	0.324074125	0.556502918	0.156624544	0.509363302	0.592064205
252	FALSE	High	NLEPDDISDPENEAAAPACAETGASR	[R].NLEPDDISDPENEAAAPACAETGASR.[A]	1xMethylthio [C19]; 1xTMTpro [N-Term]; 1xPhospho [S8(100)]	1xMethylthio [C19]; 1xTMTpro [N-Term]; 1xPhospho [S8(100); T22(0); S25(0)]	2.0081e-12	6.11917e-05	1	1	2	TGGT1_281900-t26_1-p1	TGGT1_281900-t26_1-p1 [224-249]	TGGT1_281900-t26_1-p1 1xMethylthio [C242]; 1xPhospho [S231(100); T245(0); S248(0)]	TGGT1_281900-t26_1-p1 1xMethylthio [C242]; 1xPhospho [S231(100)]	transcript=TGGT1_281900-t26_1 | gene=TGGT1_281900 | organism=Toxoplasma_gondii_GT1 | gene_product=SET domain containing lysine methyltransferase KMTox [Source:UniProtKB/TrEMBL;Acc:S7UVD5] | transcript_product=SET domain containing lysine methyltransferase KMTox | location=TGGT1_chrVIIa:4163235-4167746(-) | protein_length=880 | sequence_SO=chromosome | SO=protein_coding_gene | is_pseudo=false	TGGT1_281900-t26_1-p1	0	3073.30869	26	0.812	0.866	0.863	1.158	0.94	1.003	1	1.166	0.895	0.913	-0.3	-0.21	-0.21	0.21	-0.09	0	0	0.22	-0.16	-0.13	0.581203158	0.819005852	0.785806398	0.862971428	0.901547771	0.990668521	0.999106825	0.661952469	0.821646208
253	FALSE	High	NIGKYSVDVGPVNVDR	[R].NIGKYSVDVGPVNVDR.[T]	1xTMTpro [K4]; 1xTMTpro [N-Term]; 1xPhospho [S6(100)]	1xTMTpro [K4]; 1xTMTpro [N-Term]; 1xPhospho [Y5(0); S6(100)]	6.58932e-09	6.11917e-05	1	1	2	TGGT1_214575-t26_1-p1	TGGT1_214575-t26_1-p1 [18-33]	TGGT1_214575-t26_1-p1 1xPhospho [Y22(0); S23(100)]	TGGT1_214575-t26_1-p1 1xPhospho [S23(100)]	transcript=TGGT1_214575-t26_1 | gene=TGGT1_214575 | organism=Toxoplasma_gondii_GT1 | gene_product=hypothetical protein | transcript_product=hypothetical protein | location=TGGT1_chrX:6262414-6262784(+) | protein_length=92 | sequence_SO=chromosome | SO=protein_coding_gene | is_pseudo=false	TGGT1_214575-t26_1-p1	1	2420.28305	16	1.108	0.994	0.948	1.103	1.221	1.096	1.046	1.202	1.057	1.161	0.15	-0.01	-0.08	0.14	0.29	0.13	0.06	0.27	0.08	0.22	0.519682516	0.97628854	0.816162771	0.094207182	0.280111811	0.642625901	0.831803918	0.23266697	0.522051725
255	FALSE	High	NLHSPIGR	[R].NLHSPIGR.[K]	1xTMTpro [N-Term]; 1xPhospho [S4(100)]	1xTMTpro [N-Term]; 1xPhospho [S4(100)]	4.26983e-05	6.11917e-05	1	1	4	TGGT1_310400-t26_1-p1	TGGT1_310400-t26_1-p1 [92-99]	TGGT1_310400-t26_1-p1 1xPhospho [S95(100)]	TGGT1_310400-t26_1-p1 1xPhospho [S95(100)]	transcript=TGGT1_310400-t26_1 | gene=TGGT1_310400 | organism=Toxoplasma_gondii_GT1 | gene_product=Glycosyl transferase family 8 protein [Source:UniProtKB/TrEMBL;Acc:S7W1B4] | transcript_product=glycosyl transferase family 8 protein | location=TGGT1_chrXI:1282502-1283539(+) | protein_length=345 | sequence_SO=chromosome | SO=protein_coding_gene | is_pseudo=false	TGGT1_310400-t26_1-p1	0	1277.66865	8	0.594	0.606	0.748	1.493	0.887	0.905	1.117	0.75	0.679	0.764	-0.75	-0.72	-0.42	0.58	-0.17	-0.14	0.16	-0.42	-0.56	-0.39	0.308215938	0.360822345	0.569462734	0.253067145	0.45993935	0.626269134	0.669918814	0.498540978	0.372183404
256	FALSE	High	NLKEETGDEISR	[R].NLKEETGDEISR.[G]	1xTMTpro [K3]; 1xTMTpro [N-Term]; 1xPhospho [T6(100)]	1xTMTpro [K3]; 1xTMTpro [N-Term]; 1xPhospho [T6(100); S11(0)]	8.43102e-05	6.11917e-05	1	1	1	TGGT1_313270-t26_1-p1	TGGT1_313270-t26_1-p1 [114-125]	TGGT1_313270-t26_1-p1 1xPhospho [T119(100); S124(0)]	TGGT1_313270-t26_1-p1 1xPhospho [T119(100)]	transcript=TGGT1_313270-t26_1 | gene=TGGT1_313270 | organism=Toxoplasma_gondii_GT1 | gene_product=hypothetical protein | transcript_product=hypothetical protein | location=TGGT1_chrXI:3183953-3196338(+) | protein_length=2799 | sequence_SO=chromosome | SO=protein_coding_gene | is_pseudo=false	TGGT1_313270-t26_1-p1	1	2079.06149	12	0.955	0.79	0.956	1.097	1.047	0.866	1.048	1.016	1.05	0.991	-0.07	-0.34	-0.07	0.13	0.07	-0.21	0.07	0.02	0.07	-0.01	0.218859715	0.100013789	0.068657319	0.551852596	0.775993706	0.503999865	0.72945328	0.294598271	0.723235281
260	FALSE	High	NLQASSSSPEKPEESPASR	[R].NLQASSSSPEKPEESPASR.[A]	1xTMTpro [K11]; 1xTMTpro [N-Term]; 1xPhospho [S15(99.7)]	1xTMTpro [K11]; 1xTMTpro [N-Term]; 1xPhospho [S5(0); S6(0); S7(0); S8(0); S15(99.7); S18(0.3)]	8.23217e-16	6.11917e-05	1	1	7	TGGT1_251630-t26_1-p1	TGGT1_251630-t26_1-p1 [620-638]	TGGT1_251630-t26_1-p1 1xPhospho [S624(0); S625(0); S626(0); S627(0); S634(99.7); S637(0.3)]	TGGT1_251630-t26_1-p1 1xPhospho [S634(99.7)]	transcript=TGGT1_251630-t26_1 | gene=TGGT1_251630 | organism=Toxoplasma_gondii_GT1 | gene_product=Slc30a2 protein [Source:UniProtKB/TrEMBL;Acc:S7V0D3] | transcript_product=slc30a2 protein | location=TGGT1_chrXII:5421720-5427109(+) | protein_length=896 | sequence_SO=chromosome | SO=protein_coding_gene | is_pseudo=false	TGGT1_251630-t26_1-p1	0	2689.33258	19	0.779	0.787	0.826	1.196	0.931	0.941	0.987	0.921	0.924	1.02	-0.36	-0.35	-0.28	0.26	-0.1	-0.09	-0.02	-0.12	-0.11	0.03	0.100130798	0.277451105	0.402733336	0.42018067	0.602389055	0.264229985	0.086038123	0.357047736	0.150236394
261	FALSE	High	NLSFNATEESIR	[R].NLSFNATEESIR.[S]	1xTMTpro [N-Term]; 1xPhospho [S3(100)]	1xTMTpro [N-Term]; 1xPhospho [S3(100); T7(0); S10(0)]	0.000258258	6.11917e-05	1	1	4	TGGT1_291930-t26_1-p1	TGGT1_291930-t26_1-p1 [564-575]	TGGT1_291930-t26_1-p1 1xPhospho [S566(100); T570(0); S573(0)]	TGGT1_291930-t26_1-p1 1xPhospho [S566(100)]	transcript=TGGT1_291930-t26_1 | gene=TGGT1_291930 | organism=Toxoplasma_gondii_GT1 | gene_product=RNA recognition motif-containing protein [Source:UniProtKB/TrEMBL;Acc:S7W432] | transcript_product=RNA recognition motif-containing protein | location=TGGT1_chrIX:4212023-4217780(+) | protein_length=705 | sequence_SO=chromosome | SO=protein_coding_gene | is_pseudo=false	TGGT1_291930-t26_1-p1	0	1764.84886	12	0.82	0.623	0.578	1.386	1.136	0.864	0.801	1.196	1.082	1.189	-0.29	-0.68	-0.79	0.47	0.18	-0.21	-0.32	0.26	0.11	0.25	0.645355454	0.386168877	0.376416189	0.485695021	0.032352409	0.069102635	0.157733147	0.255295305	0.826482359
263	FALSE	High	NPLAESSEEAK	[R].NPLAESSEEAK.[T]	1xTMTpro [K11]; 1xTMTpro [N-Term]; 1xPhospho [S6(100)]	1xTMTpro [K11]; 1xTMTpro [N-Term]; 1xPhospho [S6(100); S7(0)]	2.09877e-06	6.11917e-05	1	1	1	TGGT1_248810-t26_1-p1	TGGT1_248810-t26_1-p1 [313-323]	TGGT1_248810-t26_1-p1 1xPhospho [S318(100); S319(0)]	TGGT1_248810-t26_1-p1 1xPhospho [S318(100)]	transcript=TGGT1_248810-t26_1 | gene=TGGT1_248810 | organism=Toxoplasma_gondii_GT1 | gene_product=Nuclear factor NF7 [Source:UniProtKB/TrEMBL;Acc:S7V0H2] | transcript_product=nuclear factor NF7 | location=TGGT1_chrXII:4119880-4123828(+) | protein_length=497 | sequence_SO=chromosome | SO=protein_coding_gene | is_pseudo=false	TGGT1_248810-t26_1-p1	0	1862.93925	11	0.985	1.404	0.886	1.255	1.237	1.762	1.112	1.228	1.306	1.626	-0.02	0.49	-0.17	0.33	0.31	0.82	0.15	0.3	0.39	0.7	0.963447812	0.289111531	0.690047642	0.202532854	0.638719441	0.255518545	0.784816962	0.59530899	0.424588503
267	FALSE	High	NSAPSPHDGER	[R].NSAPSPHDGER.[A]	1xTMTpro [N-Term]; 1xPhospho [S5(100)]	1xTMTpro [N-Term]; 1xPhospho [S2(0); S5(100)]	2.75896e-06	6.11917e-05	1	1	8	TGGT1_258780-t26_1-p1	TGGT1_258780-t26_1-p1 [6-16]	TGGT1_258780-t26_1-p1 1xPhospho [S7(0); S10(100)]	TGGT1_258780-t26_1-p1 1xPhospho [S10(100)]	transcript=TGGT1_258780-t26_1 | gene=TGGT1_258780 | organism=Toxoplasma_gondii_GT1 | gene_product=OTU domain-containing protein [Source:UniProtKB/TrEMBL;Acc:S7UZ34] | transcript_product=OTU family cysteine protease | location=TGGT1_chrVIIb:3153619-3154710(-) | protein_length=363 | sequence_SO=chromosome | SO=protein_coding_gene | is_pseudo=false	TGGT1_258780-t26_1-p1	0	1550.69197	11	0.515	0.536	0.51	1.514	0.78	0.811	0.771	0.828	0.824	0.805	-0.96	-0.9	-0.97	0.6	-0.36	-0.3	-0.37	-0.27	-0.28	-0.31	0.312768379	0.400760366	0.324584444	0.531817111	0.250418694	0.012376598	0.193191896	0.3231701	0.373809818
272	FALSE	High	NSDEQNSDRDGR	[K].NSDEQNSDRDGR.[R]	1xTMTpro [N-Term]; 1xPhospho [S7(100)]	1xTMTpro [N-Term]; 1xPhospho [S2(0); S7(100)]	2.82842e-06	6.11917e-05	1	1	1	TGGT1_276220-t26_1-p1	TGGT1_276220-t26_1-p1 [562-573]	TGGT1_276220-t26_1-p1 1xPhospho [S563(0); S568(100)]	TGGT1_276220-t26_1-p1 1xPhospho [S568(100)]	transcript=TGGT1_276220-t26_1 | gene=TGGT1_276220 | organism=Toxoplasma_gondii_GT1 | gene_product=hypothetical protein | transcript_product=hypothetical protein | location=TGGT1_chrIII:26218-29235(+) | protein_length=1005 | sequence_SO=chromosome | SO=protein_coding_gene | is_pseudo=false	TGGT1_276220-t26_1-p1	1	1776.74691	12	0.586	0.59	0.595	1.545	0.905	0.912	0.919	0.989	0.967	0.913	-0.77	-0.76	-0.75	0.63	-0.14	-0.13	-0.12	-0.02	-0.05	-0.13	0.162621865	0.265870186	0.378557054	0.422929743	0.707612375	0.546415085	0.082003326	0.445558432	0.517877323
275	FALSE	High	NSEAGRPGGR	[R].NSEAGRPGGR.[S]	1xTMTpro [N-Term]; 1xPhospho [S2(100)]	1xTMTpro [N-Term]; 1xPhospho [S2(100)]	0.000228249	6.11917e-05	1	1	2	TGGT1_279320-t26_1-p1	TGGT1_279320-t26_1-p1 [4914-4923]	TGGT1_279320-t26_1-p1 1xPhospho [S4915(100)]	TGGT1_279320-t26_1-p1 1xPhospho [S4915(100)]	transcript=TGGT1_279320-t26_1 | gene=TGGT1_279320 | organism=Toxoplasma_gondii_GT1 | gene_product=hypothetical protein | transcript_product=hypothetical protein | location=TGGT1_chrIX:99003-113921(-) | protein_length=4972 | sequence_SO=chromosome | SO=protein_coding_gene | is_pseudo=false	TGGT1_279320-t26_1-p1	0	1384.66536	10	0.652	0.464	0.604	1.458	0.95	0.676	0.881	0.957	0.921	1.055	-0.62	-1.11	-0.73	0.54	-0.07	-0.56	-0.18	-0.06	-0.12	0.08	0.505887513	0.224723136	0.452428949	0.628069527	0.767315278	0.403269881	0.522868232	0.860826979	0.441398081
276	FALSE	High	NSECAGAVSR	[R].NSECAGAVSR.[S]	1xMethylthio [C4]; 1xTMTpro [N-Term]; 1xPhospho [S2(100)]	1xMethylthio [C4]; 1xTMTpro [N-Term]; 1xPhospho [S2(100); S9(0)]	5.13683e-06	6.11917e-05	1	1	1	TGGT1_280560-t26_1-p1	TGGT1_280560-t26_1-p1 [246-255]	TGGT1_280560-t26_1-p1 1xMethylthio [C249]; 1xPhospho [S247(100); S254(0)]	TGGT1_280560-t26_1-p1 1xMethylthio [C249]; 1xPhospho [S247(100)]	transcript=TGGT1_280560-t26_1 | gene=TGGT1_280560 | organism=Toxoplasma_gondii_GT1 | gene_product=Selenide, water dikinase [Source:UniProtKB/TrEMBL;Acc:S7UU79] | transcript_product=selenide, water dikinase | location=TGGT1_chrVIIa:275729-285116(-) | protein_length=1298 | sequence_SO=chromosome | SO=protein_coding_gene | is_pseudo=false	TGGT1_280560-t26_1-p1	0	1423.60302	10	0.623	0.65	0.741	1.306	0.813	0.849	0.968	0.921	0.993	0.951	-0.68	-0.62	-0.43	0.39	-0.3	-0.24	-0.05	-0.12	-0.01	-0.07	0.470934078	0.371006469	0.240892871	0.511733314	0.410234213	0.0270651	0.871431537	0.417918261	0.945639296
277	FALSE	High	NSAGVAGGSGVR	[R].NSAGVAGGSGVR.[T]	1xTMTpro [N-Term]; 1xPhospho [S2(100)]	1xTMTpro [N-Term]; 1xPhospho [S2(100); S9(0)]	3.6603e-05	6.11917e-05	1	1	3	TGGT1_202890-t26_1-p1	TGGT1_202890-t26_1-p1 [131-142]	TGGT1_202890-t26_1-p1 1xPhospho [S132(100); S139(0)]	TGGT1_202890-t26_1-p1 1xPhospho [S132(100)]	transcript=TGGT1_202890-t26_1 | gene=TGGT1_202890 | organism=Toxoplasma_gondii_GT1 | gene_product=hypothetical protein | transcript_product=hypothetical protein | location=TGGT1_chrVIIa:2858390-2859523(-) | protein_length=377 | sequence_SO=chromosome | SO=protein_coding_gene | is_pseudo=false	TGGT1_202890-t26_1-p1	0	1415.69632	12	0.524	0.557	0.589	1.437	0.754	0.8	0.846	0.804	0.932	0.855	-0.93	-0.84	-0.76	0.52	-0.41	-0.32	-0.24	-0.31	-0.1	-0.23	0.379836956	0.363817978	0.354129891	0.322895292	0.443918723	0.423870197	0.415876436	0.392580639	0.835382213
280	FALSE	High	NSLHTDNMPGDPSALPQLR	[R].NSLHTDNMPGDPSALPQLR.[R]	1xTMTpro [N-Term]; 1xPhospho [S2(100)]	1xTMTpro [N-Term]; 1xPhospho [S2(100); T5(0); S13(0)]	4.84194e-11	6.11917e-05	1	1	3	TGGT1_227610-t26_1-p1	TGGT1_227610-t26_1-p1 [3549-3567]	TGGT1_227610-t26_1-p1 1xPhospho [S3550(100); T3553(0); S3561(0)]	TGGT1_227610-t26_1-p1 1xPhospho [S3550(100)]	transcript=TGGT1_227610-t26_1 | gene=TGGT1_227610 | organism=Toxoplasma_gondii_GT1 | gene_product=hypothetical protein | transcript_product=hypothetical protein | location=TGGT1_chrX:785051-801902(+) | protein_length=3648 | sequence_SO=chromosome | SO=protein_coding_gene | is_pseudo=false	TGGT1_227610-t26_1-p1	0	2447.17094	19	0.785	0.969	0.826	1.483	1.164	1.438	1.225	1.287	1.203	1.027	-0.35	-0.05	-0.28	0.57	0.22	0.52	0.29	0.36	0.27	0.04	0.679184566	0.946870239	0.760243481	0.4275291	0.44108377	0.104112196	0.445246466	0.125471696	0.088405802
281	FALSE	High	NSLHTDNMPGDPSALPQLR	[R].NSLHTDNMPGDPSALPQLR.[R]	1xOxidation [M8]; 1xTMTpro [N-Term]; 1xPhospho [S2(100)]	1xOxidation [M8]; 1xTMTpro [N-Term]; 1xPhospho [S2(100); T5(0); S13(0)]	6.84435e-05	6.11917e-05	1	1	1	TGGT1_227610-t26_1-p1	TGGT1_227610-t26_1-p1 [3549-3567]	TGGT1_227610-t26_1-p1 1xPhospho [S3550(100); T3553(0); S3561(0)]	TGGT1_227610-t26_1-p1 1xPhospho [S3550(100)]	transcript=TGGT1_227610-t26_1 | gene=TGGT1_227610 | organism=Toxoplasma_gondii_GT1 | gene_product=hypothetical protein | transcript_product=hypothetical protein | location=TGGT1_chrX:785051-801902(+) | protein_length=3648 | sequence_SO=chromosome | SO=protein_coding_gene | is_pseudo=false	TGGT1_227610-t26_1-p1	0	2463.16585	19	1.241	1.229	0.907	0.892	1.106	1.096	0.809	1.142	1.028	0.89	0.31	0.3	-0.14	-0.17	0.15	0.13	-0.31	0.19	0.04	-0.17	0.417730546	0.653231791	0.634308264	0.359584812	0.474913391	0.790008955	0.226154147	0.508830362	0.768687102
282	FALSE	High	NSPEVEGYAPR	[R].NSPEVEGYAPR.[R]	1xTMTpro [N-Term]; 1xPhospho [S2(100)]	1xTMTpro [N-Term]; 1xPhospho [S2(100); Y8(0)]	2.82842e-06	6.11917e-05	1	1	6	TGGT1_201140-t26_1-p1	TGGT1_201140-t26_1-p1 [96-106]	TGGT1_201140-t26_1-p1 1xPhospho [S97(100); Y103(0)]	TGGT1_201140-t26_1-p1 1xPhospho [S97(100)]	transcript=TGGT1_201140-t26_1 | gene=TGGT1_201140 | organism=Toxoplasma_gondii_GT1 | gene_product=hypothetical protein | transcript_product=hypothetical protein | location=TGGT1_chrVIIa:3909741-3917284(+) | protein_length=1051 | sequence_SO=chromosome | SO=protein_coding_gene | is_pseudo=false	TGGT1_201140-t26_1-p1	0	1602.74842	11	0.615	0.659	0.737	1.392	0.857	0.918	1.026	1.016	0.947	0.967	-0.7	-0.6	-0.44	0.48	-0.22	-0.12	0.04	0.02	-0.08	-0.05	0.438868099	0.493279146	0.569865894	0.53765314	0.11213943	0.248143153	0.209287473	0.003265625	0.055941073
283	FALSE	High	NSPIHQILPTR	[R].NSPIHQILPTR.[S]	1xTMTpro [N-Term]; 1xPhospho [S2(100)]	1xTMTpro [N-Term]; 1xPhospho [S2(100); T10(0)]	1.88127e-06	6.11917e-05	1	1	3	TGGT1_268370-t26_1-p1	TGGT1_268370-t26_1-p1 [8343-8353]	TGGT1_268370-t26_1-p1 1xPhospho [S8344(100); T8352(0)]	TGGT1_268370-t26_1-p1 1xPhospho [S8344(100)]	transcript=TGGT1_268370-t26_1 | gene=TGGT1_268370 | organism=Toxoplasma_gondii_GT1 | gene_product=Non-specific serine/threonine protein kinase [Source:UniProtKB/TrEMBL;Acc:S7WDQ9] | transcript_product=non-specific serine/threonine protein kinase | location=TGGT1_chrVIII:6481671-6517585(-) | protein_length=8429 | sequence_SO=chromosome | SO=protein_coding_gene | is_pseudo=false	TGGT1_268370-t26_1-p1	0	1659.89027	11	0.851	0.865	0.974	1.091	0.928	0.943	1.062	0.757	1.054	0.895	-0.23	-0.21	-0.04	0.13	-0.11	-0.08	0.09	-0.4	0.08	-0.16	0.658646454	0.698999296	0.939807995	0.840478835	0.472679202	0.480859866	0.506636624	0.203743911	0.540976578
290	FALSE	High	NRSDESLRGGIDGSETSGK	[R].NRSDESLRGGIDGSETSGK.[K]	1xTMTpro [K19]; 1xTMTpro [N-Term]; 2xPhospho [S3(100); S6(100)]	1xTMTpro [K19]; 1xTMTpro [N-Term]; 2xPhospho [S3(100); S6(100); S14(0); T16(0); S17(0)]	1.34899e-12	6.11917e-05	1	1	11	TGGT1_263660-t26_1-p1	TGGT1_263660-t26_1-p1 [118-136]	TGGT1_263660-t26_1-p1 2xPhospho [S120(100); S123(100); S131(0); T133(0); S134(0)]	TGGT1_263660-t26_1-p1 2xPhospho [S120(100); S123(100)]	transcript=TGGT1_263660-t26_1 | gene=TGGT1_263660 | organism=Toxoplasma_gondii_GT1 | gene_product=hypothetical protein | transcript_product=hypothetical protein | location=TGGT1_chrVIIb:377450-381342(-) | protein_length=282 | sequence_SO=chromosome | SO=protein_coding_gene | is_pseudo=false	TGGT1_263660-t26_1-p1	2	2733.27375	19	1.677	1.384	1.298	0.748	1.254	1.036	0.971	1.213	1.059	0.99	0.75	0.47	0.38	-0.42	0.33	0.05	-0.04	0.28	0.08	-0.02	0.53383456	0.53240661	0.599332219	0.484275924	0.586765554	0.748116585	0.784410457	0.238294569	0.337171938
291	FALSE	High	NRQSVSAEAYGEWNKR	[K].NRQSVSAEAYGEWNKR.[K]	1xTMTpro [K15]; 1xTMTpro [N-Term]; 1xPhospho [S4(100)]	1xTMTpro [K15]; 1xTMTpro [N-Term]; 1xPhospho [S4(100); S6(0); Y10(0)]	1.00568e-09	6.11917e-05	1	1	12	TGGT1_242070-t26_1-p1	TGGT1_242070-t26_1-p1 [91-106]	TGGT1_242070-t26_1-p1 1xPhospho [S94(100); S96(0); Y100(0)]	TGGT1_242070-t26_1-p1 1xPhospho [S94(100)]	transcript=TGGT1_242070-t26_1 | gene=TGGT1_242070 | organism=Toxoplasma_gondii_GT1 | gene_product=cAMP-dependent protein kinase regulatory subunit [Source:UniProtKB/TrEMBL;Acc:A0A125YLM5] | transcript_product=cAMP-dependent protein kinase regulatory subunit | location=TGGT1_chrVI:1804976-1810461(-) | protein_length=385 | sequence_SO=chromosome | SO=protein_coding_gene | is_pseudo=false	TGGT1_242070-t26_1-p1	2	2583.29607	16	0.771	0.909	0.866	1.122	0.865	1.02	0.971	1.255	1.116	1.053	-0.37	-0.14	-0.21	0.17	-0.21	0.03	-0.04	0.33	0.16	0.07	0.411179637	0.506330959	0.543350738	0.507579965	0.314648828	0.513418866	0.649459038	0.061599379	0.384310677
292	FALSE	High	NRQSVSAEAYGEWNK	[K].NRQSVSAEAYGEWNK.[R]	1xTMTpro [K15]; 1xTMTpro [N-Term]; 1xPhospho [S4(100)]	1xTMTpro [K15]; 1xTMTpro [N-Term]; 1xPhospho [S4(100); S6(0); Y10(0)]	6.30512e-16	6.11917e-05	1	1	88	TGGT1_242070-t26_1-p1	TGGT1_242070-t26_1-p1 [91-105]	TGGT1_242070-t26_1-p1 1xPhospho [S94(100); S96(0); Y100(0)]	TGGT1_242070-t26_1-p1 1xPhospho [S94(100)]	transcript=TGGT1_242070-t26_1 | gene=TGGT1_242070 | organism=Toxoplasma_gondii_GT1 | gene_product=cAMP-dependent protein kinase regulatory subunit [Source:UniProtKB/TrEMBL;Acc:A0A125YLM5] | transcript_product=cAMP-dependent protein kinase regulatory subunit | location=TGGT1_chrVI:1804976-1810461(-) | protein_length=385 | sequence_SO=chromosome | SO=protein_coding_gene | is_pseudo=false	TGGT1_242070-t26_1-p1	1	2427.19496	15	1.11	1.025	1.052	0.999	1.109	1.024	1.051	1.074	1.079	1.163	0.15	0.04	0.07	0	0.15	0.03	0.07	0.1	0.11	0.22	0.557846676	0.739371449	0.363989764	0.983308038	0.44997258	0.440650599	0.056514354	0.290288707	0.060631504
296	FALSE	High	NQNHDNSPR	[R].NQNHDNSPR.[S]	1xTMTpro [N-Term]; 1xPhospho [S7(100)]	1xTMTpro [N-Term]; 1xPhospho [S7(100)]	1.66901e-05	6.11917e-05	1	1	7	TGGT1_208360-t26_1-p1	TGGT1_208360-t26_1-p1 [825-833]	TGGT1_208360-t26_1-p1 1xPhospho [S831(100)]	TGGT1_208360-t26_1-p1 1xPhospho [S831(100)]	transcript=TGGT1_208360-t26_1 | gene=TGGT1_208360 | organism=Toxoplasma_gondii_GT1 | gene_product=hypothetical protein | transcript_product=hypothetical protein | location=TGGT1_chrIb:646929-649886(+) | protein_length=985 | sequence_SO=chromosome | SO=protein_coding_gene | is_pseudo=false	TGGT1_208360-t26_1-p1	0	1465.65044	9	0.606	0.666	0.635	1.567	0.95	1.043	0.995	0.907	0.961	0.876	-0.72	-0.59	-0.66	0.65	-0.07	0.06	-0.01	-0.14	-0.06	-0.19	0.272492014	0.491125416	0.358526806	0.337042277	0.376060324	0.803449867	0.866447553	0.348809908	0.721312865
298	FALSE	High	NQQSDNSSDDKEHR	[K].NQQSDNSSDDKEHR.[K]	1xTMTpro [K11]; 1xTMTpro [N-Term]; 1xPhospho [S7(99.7)]	1xTMTpro [K11]; 1xTMTpro [N-Term]; 1xPhospho [S4(0); S7(99.7); S8(0.3)]	0.00012231	6.11917e-05	1	1	5	TGGT1_240440-t26_1-p1	TGGT1_240440-t26_1-p1 [237-250]	TGGT1_240440-t26_1-p1 1xPhospho [S240(0); S243(99.7); S244(0.3)]	TGGT1_240440-t26_1-p1 1xPhospho [S243(99.7)]	transcript=TGGT1_240440-t26_1 | gene=TGGT1_240440 | organism=Toxoplasma_gondii_GT1 | gene_product=hypothetical protein | transcript_product=hypothetical protein | location=TGGT1_chrVI:1252540-1254442(+) | protein_length=370 | sequence_SO=chromosome | SO=protein_coding_gene | is_pseudo=false	TGGT1_240440-t26_1-p1	1	2348.07597	14	0.758	0.659	0.687	1.326	1.004	0.873	0.91	0.867	0.783	0.902	-0.4	-0.6	-0.54	0.41	0.01	-0.2	-0.14	-0.21	-0.35	-0.15	0.696346792	0.567915649	0.645007405	0.69957766	0.822147252	0.160738601	0.312097848	0.227723398	0.130898642
300	FALSE	High	NQSAPGETDRR	[R].NQSAPGETDRR.[E]	1xTMTpro [N-Term]; 1xPhospho [S3(100)]	1xTMTpro [N-Term]; 1xPhospho [S3(100); T8(0)]	2.01604e-05	6.11917e-05	1	1	2	TGGT1_271460-t26_1-p1	TGGT1_271460-t26_1-p1 [368-378]	TGGT1_271460-t26_1-p1 1xPhospho [S370(100); T375(0)]	TGGT1_271460-t26_1-p1 1xPhospho [S370(100)]	transcript=TGGT1_271460-t26_1 | gene=TGGT1_271460 | organism=Toxoplasma_gondii_GT1 | gene_product=Hydrolase_4 domain-containing protein [Source:UniProtKB/TrEMBL;Acc:S7V3V0] | transcript_product=putative protein c14orf29 | location=TGGT1_chrVIII:4472962-4481955(+) | protein_length=884 | sequence_SO=chromosome | SO=protein_coding_gene | is_pseudo=false	TGGT1_271460-t26_1-p1	1	1614.75563	11	0.727	0.693	0.672	1.629	1.184	1.128	1.095	1.074	1.042	0.865	-0.46	-0.53	-0.57	0.7	0.24	0.17	0.13	0.1	0.06	-0.21	0.529209109	0.571201207	0.496296287	0.363157758	0.136655755	0.564031284	0.457540261	0.359694488	0.745927074
301	FALSE	High	NQTAVFGSGTHR	[R].NQTAVFGSGTHR.[I]	1xTMTpro [N-Term]; 1xPhospho [T3(100)]	1xTMTpro [N-Term]; 1xPhospho [T3(100); S8(0); T10(0)]	3.01771e-07	6.11917e-05	1	1	3	TGGT1_311770-t26_1-p1	TGGT1_311770-t26_1-p1 [656-667]	TGGT1_311770-t26_1-p1 1xPhospho [T658(100); S663(0); T665(0)]	TGGT1_311770-t26_1-p1 1xPhospho [T658(100)]	transcript=TGGT1_311770-t26_1 | gene=TGGT1_311770 | organism=Toxoplasma_gondii_GT1 | gene_product=hypothetical protein | transcript_product=hypothetical protein | location=TGGT1_chrXI:2238415-2244852(+) | protein_length=2076 | sequence_SO=chromosome | SO=protein_coding_gene | is_pseudo=false	TGGT1_311770-t26_1-p1	0	1658.7971	12	1.481	1.267	1.034	0.917	1.359	1.162	0.949	1.069	1.142	1.067	0.57	0.34	0.05	-0.12	0.44	0.22	-0.08	0.1	0.19	0.09	0.041826633	0.157455703	0.872817141	0.527073382	0.139011847	0.506486695	0.594500789	0.822586689	0.127742157
303	FALSE	High	NRDEERSSDEER	[R].NRDEERSSDEER.[S]	1xTMTpro [N-Term]; 2xPhospho [S7(100); S8(100)]	1xTMTpro [N-Term]; 2xPhospho [S7(100); S8(100)]	5.87492e-06	6.11917e-05	1	1	1	TGGT1_224870-t26_1-p1	TGGT1_224870-t26_1-p1 [7036-7047]	TGGT1_224870-t26_1-p1 2xPhospho [S7042(100); S7043(100)]	TGGT1_224870-t26_1-p1 2xPhospho [S7042(100); S7043(100)]	transcript=TGGT1_224870-t26_1 | gene=TGGT1_224870 | organism=Toxoplasma_gondii_GT1 | gene_product=Spatacsin_C domain-containing protein [Source:UniProtKB/TrEMBL;Acc:S7WCA2] | transcript_product=hypothetical protein | location=TGGT1_chrX:2638976-2675045(+) | protein_length=8635 | sequence_SO=chromosome | SO=protein_coding_gene | is_pseudo=false	TGGT1_224870-t26_1-p1	2	1985.79222	12	0.839	0.85	0.786	1.246	1.045	1.059	0.98	0.96	1.038	1.013	-0.25	-0.23	-0.35	0.32	0.06	0.08	-0.03	-0.06	0.05	0.02	0.511700214	0.647026903	0.525925507	0.348207998	0.528577361	0.732123816	0.898885314	0.347652148	0.754695942
305	FALSE	High	NRDSGAEETER	[R].NRDSGAEETER.[G]	1xTMTpro [N-Term]; 1xPhospho [S4(100)]	1xTMTpro [N-Term]; 1xPhospho [S4(100); T9(0)]	1.66963e-06	6.11917e-05	1	1	7	TGGT1_305190-t26_1-p1	TGGT1_305190-t26_1-p1 [18-28]	TGGT1_305190-t26_1-p1 1xPhospho [S21(100); T26(0)]	TGGT1_305190-t26_1-p1 1xPhospho [S21(100)]	transcript=TGGT1_305190-t26_1 | gene=TGGT1_305190 | organism=Toxoplasma_gondii_GT1 | gene_product=CorA family Mg2+ transporter protein [Source:UniProtKB/TrEMBL;Acc:S7UH40] | transcript_product=CorA family Mg2+ transporter protein | location=TGGT1_chrIX:5054885-5060316(-) | protein_length=837 | sequence_SO=chromosome | SO=protein_coding_gene | is_pseudo=false	TGGT1_305190-t26_1-p1	1	1647.72947	11	0.749	0.615	0.723	1.452	1.088	0.893	1.05	1.027	0.956	1.042	-0.42	-0.7	-0.47	0.54	0.12	-0.16	0.07	0.04	-0.06	0.06	0.323861296	0.094241727	0.265312391	0.319635227	0.304961405	0.54969169	0.57175695	0.663934413	0.07147918
313	FALSE	High	NRHDSDDEDFDEFGR	[R].NRHDSDDEDFDEFGR.[R]	1xTMTpro [N-Term]; 1xPhospho [S5(100)]	1xTMTpro [N-Term]; 1xPhospho [S5(100)]	1.40374e-12	6.11917e-05	1	1	14	TGGT1_219300-t26_1-p1	TGGT1_219300-t26_1-p1 [163-177]	TGGT1_219300-t26_1-p1 1xPhospho [S167(100)]	TGGT1_219300-t26_1-p1 1xPhospho [S167(100)]	transcript=TGGT1_219300-t26_1 | gene=TGGT1_219300 | organism=Toxoplasma_gondii_GT1 | gene_product=Ran binding protein [Source:UniProtKB/TrEMBL;Acc:A0A125YHI6] | transcript_product=ran binding protein | location=TGGT1_chrXII:925272-926375(+) | protein_length=367 | sequence_SO=chromosome | SO=protein_coding_gene | is_pseudo=false	TGGT1_219300-t26_1-p1	1	2237.9056	15	1.082	1.003	0.962	0.992	1.073	0.995	0.955	1.062	0.992	0.842	0.11	0	-0.06	-0.01	0.1	-0.01	-0.07	0.09	-0.01	-0.25	0.655048808	0.968966583	0.727011542	0.917407629	0.493726322	0.672829402	0.285394061	0.543522616	0.866229086
315	FALSE	High	NRQDSLSPGAAR	[K].NRQDSLSPGAAR.[E]	1xTMTpro [N-Term]; 2xPhospho [S5(100); S7(100)]	1xTMTpro [N-Term]; 2xPhospho [S5(100); S7(100)]	2.61067e-05	6.11917e-05	1	1	43	TGGT1_209850-t26_1-p1	TGGT1_209850-t26_1-p1 [583-594]	TGGT1_209850-t26_1-p1 2xPhospho [S587(100); S589(100)]	TGGT1_209850-t26_1-p1 2xPhospho [S587(100); S589(100)]	transcript=TGGT1_209850-t26_1 | gene=TGGT1_209850 | organism=Toxoplasma_gondii_GT1 | gene_product=RNA recognition motif-containing protein [Source:UniProtKB/TrEMBL;Acc:S7UJA3] | transcript_product=RNA recognition motif-containing protein | location=TGGT1_chrIb:1501964-1507671(-) | protein_length=1412 | sequence_SO=chromosome | SO=protein_coding_gene | is_pseudo=false	TGGT1_209850-t26_1-p1	1	1735.78489	12	0.816	0.807	0.844	1.238	1.009	0.998	1.045	1.085	0.985	0.805	-0.29	-0.31	-0.24	0.31	0.01	0	0.06	0.12	-0.02	-0.31	0.263716516	0.423613901	0.526101598	0.450949398	0.935600751	0.928893155	0.012153413	0.462087442	0.506885604
316	FALSE	High	NPLSHPPSSQR	[K].NPLSHPPSSQR.[S]	1xTMTpro [N-Term]; 1xPhospho [S]	1xTMTpro [N-Term]; 1xPhospho [S4(0); S8(50); S9(50)]	1.04618e-06	6.11917e-05	1	1	6	TGGT1_273920-t26_1-p1	TGGT1_273920-t26_1-p1 [16-26]			transcript=TGGT1_273920-t26_1 | gene=TGGT1_273920 | organism=Toxoplasma_gondii_GT1 | gene_product=Aldo_ket_red domain-containing protein [Source:UniProtKB/TrEMBL;Acc:S7V3L0] | transcript_product=putative aldose reductase | location=TGGT1_chrVIII:3169259-3173466(+) | protein_length=537 | sequence_SO=chromosome | SO=protein_coding_gene | is_pseudo=false	TGGT1_273920-t26_1-p1	0	1603.79129	11	0.709	0.736	0.732	1.262	0.894	0.928	0.924	0.978	0.835	0.906	-0.5	-0.44	-0.45	0.34	-0.16	-0.11	-0.11	-0.03	-0.26	-0.14	0.142845696	0.501060724	0.260253937	0.521773734	0.63007122	0.426474389	0.613202115	0.781471223	0.306503763
318	FALSE	High	NHDDAGVVLGGSDDGR	[R].NHDDAGVVLGGSDDGR.[V]	1xTMTpro [N-Term]; 1xPhospho [S12(100)]	1xTMTpro [N-Term]; 1xPhospho [S12(100)]	1.11106e-11	6.11917e-05	1	1	4	TGGT1_249260-t26_1-p1	TGGT1_249260-t26_1-p1 [1484-1499]	TGGT1_249260-t26_1-p1 1xPhospho [S1495(100)]	TGGT1_249260-t26_1-p1 1xPhospho [S1495(100)]	transcript=TGGT1_249260-t26_1 | gene=TGGT1_249260 | organism=Toxoplasma_gondii_GT1 | gene_product=Protein kinase domain-containing protein [Source:UniProtKB/TrEMBL;Acc:S7W928] | transcript_product=putative cell-cycle-associated protein kinase CDK | location=TGGT1_chrXII:4333758-4345741(-) | protein_length=1910 | sequence_SO=chromosome | SO=protein_coding_gene | is_pseudo=false	TGGT1_249260-t26_1-p1	0	1967.87793	16	0.687	0.827	0.816	1.258	0.864	1.04	1.027	1.041	0.948	0.911	-0.54	-0.27	-0.29	0.33	-0.21	0.06	0.04	0.06	-0.08	-0.13	0.384790026	0.462236024	0.394299499	0.312109327	0.478965776	0.555142284	0.450157321	0.853937401	0.59230551
324	FALSE	High	NAEKTPTQTPNHR	[R].NAEKTPTQTPNHR.[R]	1xTMTpro [K4]; 1xTMTpro [N-Term]; 2xPhospho [T5(100); T9(100)]	1xTMTpro [K4]; 1xTMTpro [N-Term]; 2xPhospho [T5(100); T7(0); T9(100)]	0.000230517	6.11917e-05	1	1	5	TGGT1_301270-t26_1-p1	TGGT1_301270-t26_1-p1 [3334-3346]	TGGT1_301270-t26_1-p1 2xPhospho [T3338(100); T3340(0); T3342(100)]	TGGT1_301270-t26_1-p1 2xPhospho [T3338(100); T3342(100)]	transcript=TGGT1_301270-t26_1 | gene=TGGT1_301270 | organism=Toxoplasma_gondii_GT1 | gene_product=Protein kinase domain-containing protein [Source:UniProtKB/TrEMBL;Acc:S7VPW4] | transcript_product=Tyrosine kinase-like (TKL) protein | location=TGGT1_chrIV:2241797-2257616(+) | protein_length=3569 | sequence_SO=chromosome | SO=protein_coding_gene | is_pseudo=false	TGGT1_301270-t26_1-p1	1	2262.09248	13	0.791	0.978	0.853	1.271	1.005	1.244	1.085	0.967	1.233	1.237	-0.34	-0.03	-0.23	0.35	0.01	0.31	0.12	-0.05	0.3	0.31	0.269014787	0.85208254	0.083500902	0.236846523	0.983481967	0.005211349	0.606301507	0.344010511	0.267781581
325	FALSE	High	NAFHSPGEEDAVGEETEDKGDEEWVPPR	[R].NAFHSPGEEDAVGEETEDKGDEEWVPPR.[R]	1xTMTpro [K19]; 1xTMTpro [N-Term]; 1xPhospho [S5(100)]	1xTMTpro [K19]; 1xTMTpro [N-Term]; 1xPhospho [S5(100); T16(0)]	2.4018e-12	6.11917e-05	1	1	5	TGGT1_304630-t26_1-p1	TGGT1_304630-t26_1-p1 [1511-1538]	TGGT1_304630-t26_1-p1 1xPhospho [S1515(100); T1526(0)]	TGGT1_304630-t26_1-p1 1xPhospho [S1515(100)]	transcript=TGGT1_304630-t26_1 | gene=TGGT1_304630 | organism=Toxoplasma_gondii_GT1 | gene_product=ATG C terminal domain-containing protein [Source:UniProtKB/TrEMBL;Acc:S7W9P3] | transcript_product=ATG C terminal domain-containing protein | location=TGGT1_chrVIIa:524945-552364(+) | protein_length=8080 | sequence_SO=chromosome | SO=protein_coding_gene | is_pseudo=false	TGGT1_304630-t26_1-p1	1	3814.73653	28	0.868	0.913	0.85	1.077	0.935	0.983	0.915	0.846	0.85	0.87	-0.2	-0.13	-0.23	0.11	-0.1	-0.02	-0.13	-0.24	-0.24	-0.2	0.69729842	0.645435343	0.205898769	0.846630806	0.241856068	0.929411356	0.780091758	0.602295172	0.392400174
328	FALSE	High	NAHDPVEGHSVDSPK	[R].NAHDPVEGHSVDSPK.[F]	1xTMTpro [K15]; 1xTMTpro [N-Term]; 1xPhospho [S13(100)]	1xTMTpro [K15]; 1xTMTpro [N-Term]; 1xPhospho [S10(0); S13(100)]	1.2033e-13	6.11917e-05	1	1	5	TGGT1_279410-t26_1-p1	TGGT1_279410-t26_1-p1 [194-208]	TGGT1_279410-t26_1-p1 1xPhospho [S203(0); S206(100)]	TGGT1_279410-t26_1-p1 1xPhospho [S206(100)]	transcript=TGGT1_279410-t26_1 | gene=TGGT1_279410 | organism=Toxoplasma_gondii_GT1 | gene_product=hypothetical protein | transcript_product=hypothetical protein | location=TGGT1_chrIX:33522-35139(+) | protein_length=384 | sequence_SO=chromosome | SO=protein_coding_gene | is_pseudo=false	TGGT1_279410-t26_1-p1	0	2277.11565	15	0.929	0.979	0.883	1.067	0.991	1.044	0.942	0.927	0.975	0.844	-0.11	-0.03	-0.18	0.09	-0.01	0.06	-0.09	-0.11	-0.04	-0.25	0.861699854	0.874411278	0.296517518	0.726017242	0.969883431	0.421063754	0.585201491	0.196671942	0.740519729
329	FALSE	High	NAHDPVEGHSVDSPKFEEGHTK	[R].NAHDPVEGHSVDSPKFEEGHTK.[A]	2xTMTpro [K15; K22]; 1xTMTpro [N-Term]; 1xPhospho [S13(100)]	2xTMTpro [K15; K22]; 1xTMTpro [N-Term]; 1xPhospho [S10(0); S13(100); T21(0)]	5.99579e-10	6.11917e-05	1	1	2	TGGT1_279410-t26_1-p1	TGGT1_279410-t26_1-p1 [194-215]	TGGT1_279410-t26_1-p1 1xPhospho [S203(0); S206(100); T214(0)]	TGGT1_279410-t26_1-p1 1xPhospho [S206(100)]	transcript=TGGT1_279410-t26_1 | gene=TGGT1_279410 | organism=Toxoplasma_gondii_GT1 | gene_product=hypothetical protein | transcript_product=hypothetical protein | location=TGGT1_chrIX:33522-35139(+) | protein_length=384 | sequence_SO=chromosome | SO=protein_coding_gene | is_pseudo=false	TGGT1_279410-t26_1-p1	1	3409.69941	22	1.678	1.193	1.118	0.913	1.533	1.089	1.021	1.173	1.18	1.002	0.75	0.25	0.16	-0.13	0.62	0.12	0.03	0.23	0.24	0	0.467799493	0.539755969	0.314156214	0.820287215	0.222193986	0.58730853	0.948045843	0.250508617	0.474531753
334	FALSE	High	NANTISPPDVGNLQTEEVR	[R].NANTISPPDVGNLQTEEVR.[K]	1xTMTpro [N-Term]; 1xPhospho [S6(100)]	1xTMTpro [N-Term]; 1xPhospho [T4(0); S6(100); T15(0)]	5.06261e-09	6.11917e-05	1	1	2	TGGT1_222900-t26_1-p1	TGGT1_222900-t26_1-p1 [1028-1046]	TGGT1_222900-t26_1-p1 1xPhospho [T1031(0); S1033(100); T1042(0)]	TGGT1_222900-t26_1-p1 1xPhospho [S1033(100)]	transcript=TGGT1_222900-t26_1 | gene=TGGT1_222900 | organism=Toxoplasma_gondii_GT1 | gene_product=Phosphoserine phosphatase [Source:UniProtKB/TrEMBL;Acc:S7UL15] | transcript_product=phosphoserine phosphatase | location=TGGT1_chrII:1266680-1283473(-) | protein_length=1766 | sequence_SO=chromosome | SO=protein_coding_gene | is_pseudo=false	TGGT1_222900-t26_1-p1	0	2438.18836	19	1.124	1.136	1.128	0.909	1.022	1.033	1.026	1.01	1.002	1.119	0.17	0.18	0.17	-0.14	0.03	0.05	0.04	0.01	0	0.16	0.502637438	0.613864229	0.587613073	0.691286438	0.786354827	0.065928337	0.437329358	0.856362288	0.983954314
335	FALSE	High	NASDGGGHIAK	[R].NASDGGGHIAK.[S]	1xTMTpro [K11]; 1xTMTpro [N-Term]; 1xPhospho [S3(100)]	1xTMTpro [K11]; 1xTMTpro [N-Term]; 1xPhospho [S3(100)]	0.000267341	6.11917e-05	1	1	2	TGGT1_263610-t26_1-p1	TGGT1_263610-t26_1-p1 [2854-2864]	TGGT1_263610-t26_1-p1 1xPhospho [S2856(100)]	TGGT1_263610-t26_1-p1 1xPhospho [S2856(100)]	transcript=TGGT1_263610-t26_1 | gene=TGGT1_263610 | organism=Toxoplasma_gondii_GT1 | gene_product=hypothetical protein | transcript_product=hypothetical protein | location=TGGT1_chrVIIb:406014-425103(+) | protein_length=4526 | sequence_SO=chromosome | SO=protein_coding_gene | is_pseudo=false	TGGT1_263610-t26_1-p1	0	1714.87692	11	0.918	0.943	0.91	1.058	0.971	0.997	0.963	1.01	0.992	1.086	-0.12	-0.09	-0.14	0.08	-0.04	0	-0.05	0.01	-0.01	0.12	0.406336996	0.544472508	0.261550427	0.461008589	0.276906555	0.907585223	0.14851977	0.936212991	0.86424503
336	FALSE	High	NASHGEESDAEAK	[R].NASHGEESDAEAK.[G]	1xTMTpro [K13]; 1xTMTpro [N-Term]; 1xPhospho [S8(100)]	1xTMTpro [K13]; 1xTMTpro [N-Term]; 1xPhospho [S3(0); S8(100)]	1.00116e-14	6.11917e-05	1	1	15	TGGT1_228100-t26_1-p1	TGGT1_228100-t26_1-p1 [646-658]	TGGT1_228100-t26_1-p1 1xPhospho [S648(0); S653(100)]	TGGT1_228100-t26_1-p1 1xPhospho [S653(100)]	transcript=TGGT1_228100-t26_1 | gene=TGGT1_228100 | organism=Toxoplasma_gondii_GT1 | gene_product=hypothetical protein | transcript_product=hypothetical protein | location=TGGT1_chrX:493043-502437(-) | protein_length=1314 | sequence_SO=chromosome | SO=protein_coding_gene | is_pseudo=false	TGGT1_228100-t26_1-p1	0	2032.94685	13	0.824	0.821	0.858	1.196	0.986	0.982	1.026	0.937	1.015	1.075	-0.28	-0.28	-0.22	0.26	-0.02	-0.03	0.04	-0.09	0.02	0.1	0.392153481	0.324678207	0.42829714	0.364687298	0.621167395	0.172952507	0.161225057	0.168174053	0.778190556
337	FALSE	High	NASQESVLPHLR	[R].NASQESVLPHLR.[S]	1xTMTpro [N-Term]; 1xPhospho [S3(100)]	1xTMTpro [N-Term]; 1xPhospho [S3(100); S6(0)]	1.36167e-06	6.11917e-05	1	1	2	TGGT1_237280-t26_1-p1	TGGT1_237280-t26_1-p1 [1061-1072]	TGGT1_237280-t26_1-p1 1xPhospho [S1063(100); S1066(0)]	TGGT1_237280-t26_1-p1 1xPhospho [S1063(100)]	transcript=TGGT1_237280-t26_1 | gene=TGGT1_237280 | organism=Toxoplasma_gondii_GT1 | gene_product=Rab-GAP TBC domain-containing protein [Source:UniProtKB/TrEMBL;Acc:S7UQ40] | transcript_product=TLD protein | location=TGGT1_chrX:5711509-5719913(+) | protein_length=2190 | sequence_SO=chromosome | SO=protein_coding_gene | is_pseudo=false	TGGT1_237280-t26_1-p1	0	1734.88591	12	1.371	1.295	1.036	0.698	0.957	0.904	0.723	0.903	0.939	1.066	0.45	0.37	0.05	-0.52	-0.06	-0.15	-0.47	-0.15	-0.09	0.09	0.148383056	0.49729229	0.920611082	0.539999042	0.915824593	0.625613725	0.235302869	0.637164114	0.890866202
340	FALSE	High	NASYEGAGVR	[R].NASYEGAGVR.[F]	1xTMTpro [N-Term]; 1xPhospho [S3(100)]	1xTMTpro [N-Term]; 1xPhospho [S3(100); Y4(0)]	0.00021404	6.11917e-05	1	1	2	TGGT1_319710-t26_1-p1	TGGT1_319710-t26_1-p1 [1055-1064]	TGGT1_319710-t26_1-p1 1xPhospho [S1057(100); Y1058(0)]	TGGT1_319710-t26_1-p1 1xPhospho [S1057(100)]	transcript=TGGT1_319710-t26_1 | gene=TGGT1_319710 | organism=Toxoplasma_gondii_GT1 | gene_product=Kinesin motor domain-containing protein [Source:UniProtKB/TrEMBL;Acc:S7UJD1] | transcript_product=kinesin motor domain-containing protein | location=TGGT1_chrIV:713669-720540(+) | protein_length=1316 | sequence_SO=chromosome | SO=protein_coding_gene | is_pseudo=false	TGGT1_319710-t26_1-p1	0	1407.65888	10	0.733	0.749	0.658	1.473	1.079	1.103	0.97	1.083	1.042	0.974	-0.45	-0.42	-0.6	0.56	0.11	0.14	-0.04	0.11	0.06	-0.04	0.325048381	0.444353268	0.257249607	0.334655341	0.372216231	0.112737289	0.627175145	0.494190941	0.402547973
345	FALSE	High	NAAAQALPATPQSSR	[K].NAAAQALPATPQSSR.[R]	1xTMTpro [N-Term]; 1xPhospho [T10(99.6)]	1xTMTpro [N-Term]; 1xPhospho [T10(99.6); S13(0.2); S14(0.2)]	7.03005e-10	6.11917e-05	1	1	2	TGGT1_318440-t26_1-p1	TGGT1_318440-t26_1-p1 [1941-1955]	TGGT1_318440-t26_1-p1 1xPhospho [T1950(99.6); S1953(0.2); S1954(0.2)]	TGGT1_318440-t26_1-p1 1xPhospho [T1950(99.6)]	transcript=TGGT1_318440-t26_1 | gene=TGGT1_318440 | organism=Toxoplasma_gondii_GT1 | gene_product=Helicase associated domain (Ha2) protein [Source:UniProtKB/TrEMBL;Acc:S7UJM8] | transcript_product=helicase associated domain (ha2) protein | location=TGGT1_chrIV:1264045-1277404(-) | protein_length=2234 | sequence_SO=chromosome | SO=protein_coding_gene | is_pseudo=false	TGGT1_318440-t26_1-p1	0	1866.93941	15	2.067	2.193	2.11	0.423	0.874	0.927	0.892	0.982	0.893	1.041	1.05	1.13	1.08	-1.24	-0.19	-0.11	-0.16	-0.03	-0.16	0.06	0.435210961	0.429169998	0.457162986	0.375351786	0.07456359	0.381558752	0.378181471	0.915044418	0.404515912
347	FALSE	High	MSPYYPAEETGASAPLTAAGSMVMGGMK	[R].MSPYYPAEETGASAPLTAAGSMVMGGMK.[S]	1xOxidation [M]; 1xTMTpro [K28]; 1xTMTpro [N-Term]; 2xPhospho [T17(98.5); S21(100)]	1xOxidation [M1; M27]; 1xTMTpro [K28]; 1xTMTpro [N-Term]; 2xPhospho [S2(0); Y4(0); Y5(0); T10(0.8); S13(0.8); T17(98.5); S21(100)]	1.30168e-05	6.11917e-05	1	1	3	TGGT1_271970-t26_1-p1	TGGT1_271970-t26_1-p1 [276-303]	TGGT1_271970-t26_1-p1 2xPhospho [S277(0); Y279(0); Y280(0); T285(0.8); S288(0.8); T292(98.5); S296(100)]	TGGT1_271970-t26_1-p1 2xPhospho [T292(98.5); S296(100)]	transcript=TGGT1_271970-t26_1 | gene=TGGT1_271970 | organism=Toxoplasma_gondii_GT1 | gene_product=Glideosome-associated protein with multiple-membrane spans GAPM3 [Source:UniProtKB/TrEMBL;Acc:A0A125YP90] | transcript_product=glideosome-associated protein with multiple-membrane spans GAPM3 | location=TGGT1_chrVIII:4254025-4255814(+) | protein_length=310 | sequence_SO=chromosome | SO=protein_coding…	TGGT1_271970-t26_1-p1	0	3589.60209	28	1.264	1.117	1.019	0.837	1.058	0.935	0.853	0.891	0.96	0.942	0.34	0.16	0.03	-0.26	0.08	-0.1	-0.23	-0.17	-0.06	-0.09	0.312935011	0.534301205	0.872067874	0.230802393	0.509582047	0.436030725	0.099385825	0.091892759	0.72026523
348	FALSE	High	MSQILEPR	[R].MSQILEPR.[S]	1xTMTpro [N-Term]; 1xPhospho [S2(100)]	1xTMTpro [N-Term]; 1xPhospho [S2(100)]	0.000325658	6.11917e-05	1	1	2	TGGT1_256760-t26_1-p1	TGGT1_256760-t26_1-p1 [41-48]	TGGT1_256760-t26_1-p1 1xPhospho [S42(100)]	TGGT1_256760-t26_1-p1 1xPhospho [S42(100)]	transcript=TGGT1_256760-t26_1 | gene=TGGT1_256760 | organism=Toxoplasma_gondii_GT1 | gene_product=Pyruvate kinase [Source:UniProtKB/TrEMBL;Acc:A0A125YPV3] | transcript_product=pyruvate kinase PyK1 | location=TGGT1_chrVIIb:4413512-4417055(-) | protein_length=531 | sequence_SO=chromosome | SO=protein_coding_gene | is_pseudo=false	TGGT1_256760-t26_1-p1	0	1357.687	8	0.818	0.863	0.838	1.199	0.981	1.035	1.005	1.013	1.081	1.057	-0.29	-0.21	-0.25	0.26	-0.03	0.05	0.01	0.02	0.11	0.08	0.53225773	0.386958575	0.351549085	0.268275775	0.912543348	0.351106898	0.874120556	0.967227468	0.663293055
349	FALSE	High	MSSELHGAVGPPESLR	[R].MSSELHGAVGPPESLR.[V]	1xTMTpro [N-Term]; 1xPhospho [S]	1xTMTpro [N-Term]; 1xPhospho [S2(50); S3(50); S14(0)]	6.39435e-07	6.11917e-05	1	1	2	TGGT1_312300-t26_1-p1	TGGT1_312300-t26_1-p1 [1506-1521]			transcript=TGGT1_312300-t26_1 | gene=TGGT1_312300 | organism=Toxoplasma_gondii_GT1 | gene_product=Sec7 domain-containing protein [Source:UniProtKB/TrEMBL;Acc:S7UTS9] | transcript_product=Sec7 domain-containing protein | location=TGGT1_chrXI:2538347-2549992(-) | protein_length=3015 | sequence_SO=chromosome | SO=protein_coding_gene | is_pseudo=false	TGGT1_312300-t26_1-p1	0	2050.99521	16	1.143	1.011	1.296	0.888	1.015	0.898	1.151	0.957	1.019	0.83	0.19	0.02	0.37	-0.17	0.02	-0.16	0.2	-0.06	0.03	-0.27	0.064241636	0.952104527	0.25904462	0.284966324	0.868283776	0.44387988	0.558370046	0.74018237	0.775735275
350	FALSE	High	MSSSLSGEYCDALHTNFSR	[R].MSSSLSGEYCDALHTNFSR.[R]	1xMethylthio [C10]; 1xTMTpro [N-Term]; 1xPhospho [S6(99.6)]	1xMethylthio [C10]; 1xTMTpro [N-Term]; 1xPhospho [S2(0); S3(0); S4(0.4); S6(99.6); Y9(0); T15(0); S18(0)]	3.5207e-07	6.11917e-05	1	1	1	TGGT1_239250-t26_1-p1	TGGT1_239250-t26_1-p1 [1303-1321]	TGGT1_239250-t26_1-p1 1xMethylthio [C1312]; 1xPhospho [S1304(0); S1305(0); S1306(0.4); S1308(99.6); Y1311(0); T1317(0); S1320(0)]	TGGT1_239250-t26_1-p1 1xMethylthio [C1312]; 1xPhospho [S1308(99.6)]	transcript=TGGT1_239250-t26_1 | gene=TGGT1_239250 | organism=Toxoplasma_gondii_GT1 | gene_product=Diacylglycerol kinase [Source:UniProtKB/TrEMBL;Acc:S7W6A2] | transcript_product=putative diacylglycerol kinase | location=TGGT1_chrVI:477947-486984(-) | protein_length=1841 | sequence_SO=chromosome | SO=protein_coding_gene | is_pseudo=false	TGGT1_239250-t26_1-p1	0	2535.06746	19	0.849	1.034	0.99	1.099	0.934	1.137	1.089	1.18	1.119	1.226	-0.24	0.05	-0.01	0.14	-0.1	0.18	0.12	0.24	0.16	0.29	0.172974393	0.830729323	0.958104973	0.609449355	0.768207542	0.057990254	0.080221341	0.491283833	0.72779854
351	FALSE	High	MSSSSLSAEVPSLSAR	[R].MSSSSLSAEVPSLSAR.[E]	1xTMTpro [N-Term]; 1xPhospho [S]	1xTMTpro [N-Term]; 1xPhospho [S2(49.9); S3(49.9); S4(0.2); S5(0); S7(0); S12(0); S14(0)]	1.30896e-09	6.11917e-05	1	1	3	TGGT1_261480-t26_1-p1	TGGT1_261480-t26_1-p1 [505-520]			transcript=TGGT1_261480-t26_1 | gene=TGGT1_261480 | organism=Toxoplasma_gondii_GT1 | gene_product=Phosphatidyl serine synthase [Source:UniProtKB/TrEMBL;Acc:S7UXZ9] | transcript_product=phosphatidyl serine synthase | location=TGGT1_chrVIIb:1685826-1692167(-) | protein_length=540 | sequence_SO=chromosome | SO=protein_coding_gene | is_pseudo=false	TGGT1_261480-t26_1-p1	0	1992.96324	16	1.033	1.175	1.161	1.052	1.086	1.236	1.222	1.138	1.189	1.231	0.05	0.23	0.22	0.07	0.12	0.31	0.29	0.19	0.25	0.3	0.807617504	0.533490095	0.540503217	0.719412653	0.029020836	0.208742868	0.1943808	0.214060678	0.373655819
352	FALSE	High	MSSSSLSAEVPSLSAR	[R].MSSSSLSAEVPSLSAR.[E]	1xOxidation [M1]; 1xTMTpro [N-Term]; 1xPhospho [S3(99.1)]	1xOxidation [M1]; 1xTMTpro [N-Term]; 1xPhospho [S2(0.4); S3(99.1); S4(0.4); S5(0); S7(0); S12(0); S14(0)]	1.55009e-09	6.11917e-05	1	1	6	TGGT1_261480-t26_1-p1	TGGT1_261480-t26_1-p1 [505-520]	TGGT1_261480-t26_1-p1 1xPhospho [S506(0.4); S507(99.1); S508(0.4); S509(0); S511(0); S516(0); S518(0)]	TGGT1_261480-t26_1-p1 1xPhospho [S507(99.1)]	transcript=TGGT1_261480-t26_1 | gene=TGGT1_261480 | organism=Toxoplasma_gondii_GT1 | gene_product=Phosphatidyl serine synthase [Source:UniProtKB/TrEMBL;Acc:S7UXZ9] | transcript_product=phosphatidyl serine synthase | location=TGGT1_chrVIIb:1685826-1692167(-) | protein_length=540 | sequence_SO=chromosome | SO=protein_coding_gene | is_pseudo=false	TGGT1_261480-t26_1-p1	0	2008.95815	16	0.93	0.847	0.92	1.201	1.117	1.017	1.105	1.094	1	1.076	-0.1	-0.24	-0.12	0.26	0.16	0.02	0.14	0.13	0	0.11	0.315639616	0.488267144	0.778053461	0.377004084	0.617934045	0.728785101	0.521293365	0.264335538	0.990883879
356	FALSE	High	MTGDAKTDEECSDADPTELR	[R].MTGDAKTDEECSDADPTELR.[Q]	1xMethylthio [C11]; 1xTMTpro [K6]; 1xTMTpro [N-Term]; 1xPhospho [T7(100)]	1xMethylthio [C11]; 1xTMTpro [K6]; 1xTMTpro [N-Term]; 1xPhospho [T2(0); T7(100); S12(0); T17(0)]	1.2643e-10	6.11917e-05	1	1	6	TGGT1_207720-t26_1-p1	TGGT1_207720-t26_1-p1 [111-130]	TGGT1_207720-t26_1-p1 1xMethylthio [C121]; 1xPhospho [T112(0); T117(100); S122(0); T127(0)]	TGGT1_207720-t26_1-p1 1xMethylthio [C121]; 1xPhospho [T117(100)]	transcript=TGGT1_207720-t26_1 | gene=TGGT1_207720 | organism=Toxoplasma_gondii_GT1 | gene_product=hypothetical protein | transcript_product=hypothetical protein | location=TGGT1_chrIb:247992-259807(+) | protein_length=1628 | sequence_SO=chromosome | SO=protein_coding_gene | is_pseudo=false	TGGT1_207720-t26_1-p1	1	2918.27506	20	1.296	1.251	1.317	0.748	0.97	0.936	0.986	0.878	0.841	0.981	0.37	0.32	0.4	-0.42	-0.04	-0.1	-0.02	-0.19	-0.25	-0.03	0.583877807	0.666311648	0.692313161	0.490359975	0.693315893	0.645625038	0.962195361	0.316651208	0.40101917
357	FALSE	High	MTGDAKTDEECSDADPTELR	[R].MTGDAKTDEECSDADPTELR.[Q]	1xOxidation [M1]; 1xMethylthio [C11]; 1xTMTpro [K6]; 1xTMTpro [N-Term]; 1xPhospho [T7(99.6)]	1xOxidation [M1]; 1xMethylthio [C11]; 1xTMTpro [K6]; 1xTMTpro [N-Term]; 1xPhospho [T2(0.4); T7(99.6); S12(0); T17(0)]	0.000348912	6.11917e-05	1	1	2	TGGT1_207720-t26_1-p1	TGGT1_207720-t26_1-p1 [111-130]	TGGT1_207720-t26_1-p1 1xMethylthio [C121]; 1xPhospho [T112(0.4); T117(99.6); S122(0); T127(0)]	TGGT1_207720-t26_1-p1 1xMethylthio [C121]; 1xPhospho [T117(99.6)]	transcript=TGGT1_207720-t26_1 | gene=TGGT1_207720 | organism=Toxoplasma_gondii_GT1 | gene_product=hypothetical protein | transcript_product=hypothetical protein | location=TGGT1_chrIb:247992-259807(+) | protein_length=1628 | sequence_SO=chromosome | SO=protein_coding_gene | is_pseudo=false	TGGT1_207720-t26_1-p1	1	2934.26998	20	0.998	0.923	1.208	0.972	0.969	0.896	1.174	0.726	0.881	0.787	0	-0.12	0.27	-0.04	-0.04	-0.16	0.23	-0.46	-0.18	-0.34	0.987576462	0.607543391	0.617972505	0.580341582	0.876155759	0.389112059	0.698851306	0.476008458	0.654237118
358	FALSE	High	MTGDAKTDEECSDADPTELR	[R].MTGDAKTDEECSDADPTELR.[Q]	1xMethylthio [C11]; 1xTMTpro [K6]; 1xTMTpro [N-Term]; 2xPhospho [T7(100); S12(100)]	1xMethylthio [C11]; 1xTMTpro [K6]; 1xTMTpro [N-Term]; 2xPhospho [T2(0); T7(100); S12(100); T17(0)]	1.43063e-05	6.11917e-05	1	1	5	TGGT1_207720-t26_1-p1	TGGT1_207720-t26_1-p1 [111-130]	TGGT1_207720-t26_1-p1 1xMethylthio [C121]; 2xPhospho [T112(0); T117(100); S122(100); T127(0)]	TGGT1_207720-t26_1-p1 1xMethylthio [C121]; 2xPhospho [T117(100); S122(100)]	transcript=TGGT1_207720-t26_1 | gene=TGGT1_207720 | organism=Toxoplasma_gondii_GT1 | gene_product=hypothetical protein | transcript_product=hypothetical protein | location=TGGT1_chrIb:247992-259807(+) | protein_length=1628 | sequence_SO=chromosome | SO=protein_coding_gene | is_pseudo=false	TGGT1_207720-t26_1-p1	1	2998.24139	20	1.164	1.192	1.189	0.902	1.049	1.075	1.072	1.019	1.012	1.044	0.22	0.25	0.25	-0.15	0.07	0.1	0.1	0.03	0.02	0.06	0.222221751	0.529555089	0.473217974	0.455326004	0.398879196	0.610246501	0.498246887	0.799159121	0.412993586
360	FALSE	High	MTSTSAGLEPAEAWR	[R].MTSTSAGLEPAEAWR.[E]	1xTMTpro [N-Term]; 1xPhospho [S3(99.5)]	1xTMTpro [N-Term]; 1xPhospho [T2(0.3); S3(99.5); T4(0.3); S5(0)]	3.36725e-09	6.11917e-05	1	1	1	TGGT1_297180-t26_1-p1	TGGT1_297180-t26_1-p1 [98-112]	TGGT1_297180-t26_1-p1 1xPhospho [T99(0.3); S100(99.5); T101(0.3); S102(0)]	TGGT1_297180-t26_1-p1 1xPhospho [S100(99.5)]	transcript=TGGT1_297180-t26_1 | gene=TGGT1_297180 | organism=Toxoplasma_gondii_GT1 | gene_product=hypothetical protein | transcript_product=hypothetical protein | location=TGGT1_chrII:1568655-1575825(-) | protein_length=871 | sequence_SO=chromosome | SO=protein_coding_gene | is_pseudo=false	TGGT1_297180-t26_1-p1	0	1990.92646	15	0.867	1.288	0.897	1.083	0.939	1.394	0.971	0.853	0.884	1.131	-0.21	0.37	-0.16	0.11	-0.09	0.48	-0.04	-0.23	-0.18	0.18	0.724306489	0.454541561	0.262629617	0.023307286	0.872663955	0.375159959	0.631681953	0.227407363	0.796574676
361	FALSE	High	MTTHSVQACDYFTTDSALSNK	[R].MTTHSVQACDYFTTDSALSNK.[K]	1xMethylthio [C9]; 1xTMTpro [K21]; 1xTMTpro [N-Term]; 1xPhospho [S5(99.3)]	1xMethylthio [C9]; 1xTMTpro [K21]; 1xTMTpro [N-Term]; 1xPhospho [T2(0.4); T3(0.4); S5(99.3); Y11(0); T13(0); T14(0); S16(0); S19(0)]	5.26758e-08	6.11917e-05	1	1	1	TGGT1_272520-t26_1-p1	TGGT1_272520-t26_1-p1 [183-203]	TGGT1_272520-t26_1-p1 1xMethylthio [C191]; 1xPhospho [T184(0.4); T185(0.4); S187(99.3); Y193(0); T195(0); T196(0); S198(0); S201(0)]	TGGT1_272520-t26_1-p1 1xMethylthio [C191]; 1xPhospho [S187(99.3)]	transcript=TGGT1_272520-t26_1 | gene=TGGT1_272520 | organism=Toxoplasma_gondii_GT1 | gene_product=hypothetical protein | transcript_product=hypothetical protein | location=TGGT1_chrVIII:3922939-3924461(+) | protein_length=401 | sequence_SO=chromosome | SO=protein_coding_gene | is_pseudo=false	TGGT1_272520-t26_1-p1	0	3054.39037	21	1.019	1.214	1.03	0.789	0.803	0.958	0.812	0.824	0.682	0.739	0.03	0.28	0.04	-0.34	-0.32	-0.06	-0.3	-0.28	-0.55	-0.44	0.964024456	0.387728131	0.909541974	0.277815302	0.495207981	0.331076765	0.272375656	0.189470515	0.199203591
364	FALSE	High	MVSEAPGVPSSPSTEVR	[K].MVSEAPGVPSSPSTEVR.[T]	1xTMTpro [N-Term]; 1xPhospho [S11(100)]	1xTMTpro [N-Term]; 1xPhospho [S3(0); S10(0); S11(100); S13(0); T14(0)]	1.78235e-13	6.11917e-05	1	1	2	TGGT1_275650-t26_1-p1	TGGT1_275650-t26_1-p1 [16-32]	TGGT1_275650-t26_1-p1 1xPhospho [S18(0); S25(0); S26(100); S28(0); T29(0)]	TGGT1_275650-t26_1-p1 1xPhospho [S26(100)]	transcript=TGGT1_275650-t26_1 | gene=TGGT1_275650 | organism=Toxoplasma_gondii_GT1 | gene_product=hypothetical protein | transcript_product=hypothetical protein | location=TGGT1_chrIII:288290-290923(+) | protein_length=877 | sequence_SO=chromosome | SO=protein_coding_gene | is_pseudo=false	TGGT1_275650-t26_1-p1	0	2114.016	17	0.979	0.872	0.991	1.159	1.135	1.011	1.148	1.063	1.085	0.971	-0.03	-0.2	-0.01	0.21	0.18	0.02	0.2	0.09	0.12	-0.04	0.932547006	0.36074324	0.962687607	0.512074607	0.204117268	0.899178975	0.016818856	0.697920453	0.69106471
365	FALSE	High	MVSEAPGVPSSPSTEVR	[K].MVSEAPGVPSSPSTEVR.[T]	1xOxidation [M1]; 1xTMTpro [N-Term]; 1xPhospho [S11(98.7)]	1xOxidation [M1]; 1xTMTpro [N-Term]; 1xPhospho [S3(0); S10(0.4); S11(98.7); S13(0.4); T14(0.4)]	3.43375e-06	6.11917e-05	1	1	2	TGGT1_275650-t26_1-p1	TGGT1_275650-t26_1-p1 [16-32]	TGGT1_275650-t26_1-p1 1xPhospho [S18(0); S25(0.4); S26(98.7); S28(0.4); T29(0.4)]	TGGT1_275650-t26_1-p1 1xPhospho [S26(98.7)]	transcript=TGGT1_275650-t26_1 | gene=TGGT1_275650 | organism=Toxoplasma_gondii_GT1 | gene_product=hypothetical protein | transcript_product=hypothetical protein | location=TGGT1_chrIII:288290-290923(+) | protein_length=877 | sequence_SO=chromosome | SO=protein_coding_gene | is_pseudo=false	TGGT1_275650-t26_1-p1	0	2130.01092	17	0.757	0.785	0.833	1.297	0.981	1.017	1.08	0.925	1.094	0.907	-0.4	-0.35	-0.26	0.37	-0.03	0.02	0.11	-0.11	0.13	-0.14	0.31703146	0.501162294	0.618184271	0.084422662	0.897041591	0.9474198	0.795742238	0.773299338	0.827632498
366	FALSE	High	MVSGELAEYGR	[R].MVSGELAEYGR.[R]	1xTMTpro [N-Term]; 1xPhospho [S3(100)]	1xTMTpro [N-Term]; 1xPhospho [S3(100); Y9(0)]	0.000152114	6.11917e-05	1	1	5	TGGT1_213950-t26_1-p1	TGGT1_213950-t26_1-p1 [279-289]	TGGT1_213950-t26_1-p1 1xPhospho [S281(100); Y287(0)]	TGGT1_213950-t26_1-p1 1xPhospho [S281(100)]	transcript=TGGT1_213950-t26_1 | gene=TGGT1_213950 | organism=Toxoplasma_gondii_GT1 | gene_product=hypothetical protein | transcript_product=hypothetical protein | location=TGGT1_chrV:1327225-1329387(-) | protein_length=720 | sequence_SO=chromosome | SO=protein_coding_gene | is_pseudo=false	TGGT1_213950-t26_1-p1	0	1595.74598	11	0.834	0.776	0.762	1.204	1.005	0.934	0.918	0.924	0.939	0.852	-0.26	-0.37	-0.39	0.27	0.01	-0.1	-0.12	-0.11	-0.09	-0.23	0.47874833	0.220781979	0.462769009	0.005595616	0.982190077	0.588134886	0.78196576	0.842053386	0.743719175
373	FALSE	High	NEKEETDNEELPSK	[R].NEKEETDNEELPSK.[K]	2xTMTpro [K3; K14]; 1xTMTpro [N-Term]; 1xPhospho [T6(100)]	2xTMTpro [K3; K14]; 1xTMTpro [N-Term]; 1xPhospho [T6(100); S13(0)]	3.06071e-05	6.11917e-05	1	1	8	TGGT1_293510-t26_1-p1	TGGT1_293510-t26_1-p1 [200-213]	TGGT1_293510-t26_1-p1 1xPhospho [T205(100); S212(0)]	TGGT1_293510-t26_1-p1 1xPhospho [T205(100)]	transcript=TGGT1_293510-t26_1 | gene=TGGT1_293510 | organism=Toxoplasma_gondii_GT1 | gene_product=Poly(ADP-ribose) polymerase and DNA-Ligase Zn-finger region domain-containing protein [Source:UniProtKB/TrEMBL;Acc:S7UHM3] | transcript_product=poly(ADP-ribose) polymerase and DNA-Ligase Zn-finger region domain-containing protein | location=TGGT1_chrIa:371571-373049(-) | protein_length=392 | sequence…	TGGT1_293510-t26_1-p1	1	2654.33783	14	1.032	1.25	1.122	0.797	0.822	0.996	0.894	0.949	0.935	0.909	0.04	0.32	0.17	-0.33	-0.28	-0.01	-0.16	-0.08	-0.1	-0.14	0.894808709	0.411091994	0.548232643	0.275239219	0.249476989	0.959101758	0.164066693	0.126127277	0.044137169
374	FALSE	High	NEKEETDNEELPSKK	[R].NEKEETDNEELPSKK.[K]	3xTMTpro [K3; K14; K15]; 1xTMTpro [N-Term]; 1xPhospho [T6(100)]	3xTMTpro [K3; K14; K15]; 1xTMTpro [N-Term]; 1xPhospho [T6(100); S13(0)]	2.05652e-05	6.11917e-05	1	1	2	TGGT1_293510-t26_1-p1	TGGT1_293510-t26_1-p1 [200-214]	TGGT1_293510-t26_1-p1 1xPhospho [T205(100); S212(0)]	TGGT1_293510-t26_1-p1 1xPhospho [T205(100)]	transcript=TGGT1_293510-t26_1 | gene=TGGT1_293510 | organism=Toxoplasma_gondii_GT1 | gene_product=Poly(ADP-ribose) polymerase and DNA-Ligase Zn-finger region domain-containing protein [Source:UniProtKB/TrEMBL;Acc:S7UHM3] | transcript_product=poly(ADP-ribose) polymerase and DNA-Ligase Zn-finger region domain-containing protein | location=TGGT1_chrIa:371571-373049(-) | protein_length=392 | sequence…	TGGT1_293510-t26_1-p1	2	3086.63994	15	1.092	1.07	1.005	0.89	0.971	0.952	0.894	1.02	0.837	0.827	0.13	0.1	0.01	-0.17	-0.04	-0.07	-0.16	0.03	-0.26	-0.27	0.508608105	0.536996511	0.958063025	0.293497646	0.528006617	0.773859141	0.548396233	0.883240283	0.571280928
375	FALSE	High	NEQAAFVTDKPSDSPR	[K].NEQAAFVTDKPSDSPR.[N]	1xTMTpro [K10]; 1xTMTpro [N-Term]; 1xPhospho [S14(99.9)]	1xTMTpro [K10]; 1xTMTpro [N-Term]; 1xPhospho [T8(0); S12(0.2); S14(99.9)]	3.40188e-12	6.11917e-05	1	1	6	TGGT1_240250-t26_1-p1	TGGT1_240250-t26_1-p1 [696-711]	TGGT1_240250-t26_1-p1 1xPhospho [T703(0); S707(0.2); S709(99.9)]	TGGT1_240250-t26_1-p1 1xPhospho [S709(99.9)]	transcript=TGGT1_240250-t26_1 | gene=TGGT1_240250 | organism=Toxoplasma_gondii_GT1 | gene_product=Macro domain-containing protein [Source:UniProtKB/TrEMBL;Acc:S7W065] | transcript_product=macro domain-containing protein | location=TGGT1_chrVI:1105085-1109716(+) | protein_length=817 | sequence_SO=chromosome | SO=protein_coding_gene | is_pseudo=false	TGGT1_240250-t26_1-p1	0	2450.22084	16	0.935	0.893	0.967	1.072	1.003	0.958	1.036	1.016	1.04	1.17	-0.1	-0.16	-0.05	0.1	0	-0.06	0.05	0.02	0.06	0.23	0.175608193	0.395877599	0.442484082	0.34403213	0.971981322	0.785847721	0.700064008	0.739151013	0.76892939
376	FALSE	High	NERGEESDGEGAVGPAASK	[R].NERGEESDGEGAVGPAASK.[K]	1xTMTpro [K19]; 1xTMTpro [N-Term]; 1xPhospho [S7(100)]	1xTMTpro [K19]; 1xTMTpro [N-Term]; 1xPhospho [S7(100); S18(0)]	7.13522e-16	6.11917e-05	1	1	13	TGGT1_250330-t26_1-p1	TGGT1_250330-t26_1-p1 [213-231]	TGGT1_250330-t26_1-p1 1xPhospho [S219(100); S230(0)]	TGGT1_250330-t26_1-p1 1xPhospho [S219(100)]	transcript=TGGT1_250330-t26_1 | gene=TGGT1_250330 | organism=Toxoplasma_gondii_GT1 | gene_product=hypothetical protein | transcript_product=hypothetical protein | location=TGGT1_chrXII:4987032-4990337(-) | protein_length=413 | sequence_SO=chromosome | SO=protein_coding_gene | is_pseudo=false	TGGT1_250330-t26_1-p1	1	2548.21721	19	1.626	1.695	1.492	0.716	1.165	1.214	1.068	1.518	1.238	0.915	0.7	0.76	0.58	-0.48	0.22	0.28	0.1	0.6	0.31	-0.13	0.670096076	0.452888909	0.620363602	0.611463497	0.754468555	0.07382324	0.660246316	0.236803945	0.022225801
377	FALSE	High	NESPESGHDATAQR	[K].NESPESGHDATAQR.[K]	1xTMTpro [N-Term]; 1xPhospho [S3(100)]	1xTMTpro [N-Term]; 1xPhospho [S3(100); S6(0); T11(0)]	2.37736e-09	6.11917e-05	1	1	6	TGGT1_232280-t26_1-p1	TGGT1_232280-t26_1-p1 [199-212]	TGGT1_232280-t26_1-p1 1xPhospho [S201(100); S204(0); T209(0)]	TGGT1_232280-t26_1-p1 1xPhospho [S201(100)]	transcript=TGGT1_232280-t26_1 | gene=TGGT1_232280 | organism=Toxoplasma_gondii_GT1 | gene_product=IMP2_N domain-containing protein [Source:UniProtKB/TrEMBL;Acc:S7WBN4] | transcript_product=hypothetical protein | location=TGGT1_chrVIII:1988375-1990326(+) | protein_length=275 | sequence_SO=chromosome | SO=protein_coding_gene | is_pseudo=false	TGGT1_232280-t26_1-p1	0	1882.82516	14	0.882	0.827	0.847	1.316	1.161	1.089	1.114	1.104	1.038	0.913	-0.18	-0.27	-0.24	0.4	0.22	0.12	0.16	0.14	0.05	-0.13	0.700081707	0.678180129	0.65531611	0.542068901	0.269986971	0.210633498	0.206162249	0.111341055	0.449726111
383	FALSE	High	NFPTPFEPKSDDDDDEDLDELR	[K].NFPTPFEPKSDDDDDEDLDELR.[S]	1xTMTpro [K9]; 1xTMTpro [N-Term]; 1xPhospho [S10(100)]	1xTMTpro [K9]; 1xTMTpro [N-Term]; 1xPhospho [T4(0); S10(100)]	5.6199e-09	6.11917e-05	1	1	2	TGGT1_228400-t26_1-p1	TGGT1_228400-t26_1-p1 [607-628]	TGGT1_228400-t26_1-p1 1xPhospho [T610(0); S616(100)]	TGGT1_228400-t26_1-p1 1xPhospho [S616(100)]	transcript=TGGT1_228400-t26_1 | gene=TGGT1_228400 | organism=Toxoplasma_gondii_GT1 | gene_product=WD domain, G-beta repeat-containing protein [Source:UniProtKB/TrEMBL;Acc:S7UXV0] | transcript_product=WD domain, G-beta repeat-containing protein | location=TGGT1_chrX:240768-248903(-) | protein_length=632 | sequence_SO=chromosome | SO=protein_coding_gene | is_pseudo=false	TGGT1_228400-t26_1-p1	1	3297.4968	22	1.109	0.978	0.977	0.935	1.036	0.914	0.913	0.929	0.972	1.061	0.15	-0.03	-0.03	-0.1	0.05	-0.13	-0.13	-0.11	-0.04	0.09	0.4279594	0.18414976	0.831435783	0.416135254	0.835534716	0.367709166	0.220479396	0.131532069	0.754039047
386	FALSE	High	NFYESDDDQKEK	[K].NFYESDDDQKEK.[T]	2xTMTpro [K10; K12]; 1xTMTpro [N-Term]; 1xPhospho [S5(100)]	2xTMTpro [K10; K12]; 1xTMTpro [N-Term]; 1xPhospho [Y3(0); S5(100)]	7.30067e-05	6.11917e-05	1	1	2	O00203	O00203 [272-283]	O00203 1xPhospho [Y274(0); S276(100)]	O00203 1xPhospho [S276(100)]	AP-3 complex subunit beta-1 OS=Homo sapiens (Human) OX=9606 GN=AP3B1 PE=1 SV=3	O00203	1	2510.22683	12	1.139	1.041	1.299	0.939	1.07	0.977	1.219	1.026	1.123	0.991	0.19	0.06	0.38	-0.09	0.1	-0.03	0.29	0.04	0.17	-0.01	0.480069667	0.394018511	0.119089967	0.097225286	0.657418526	0.650228966	0.125991538	0.877162216	0.128471173
388	FALSE	High	NGDESEKRESETQADATSK	[R].NGDESEKRESETQADATSK.[T]	2xTMTpro [K7; K19]; 1xTMTpro [N-Term]; 1xPhospho [S10(99.5)]	2xTMTpro [K7; K19]; 1xTMTpro [N-Term]; 1xPhospho [S5(0.5); S10(99.5); T12(0); T17(0); S18(0)]	3.86593e-05	6.11917e-05	1	1	3	TGGT1_229470-t26_1-p1	TGGT1_229470-t26_1-p1 [278-296]	TGGT1_229470-t26_1-p1 1xPhospho [S282(0.5); S287(99.5); T289(0); T294(0); S295(0)]	TGGT1_229470-t26_1-p1 1xPhospho [S287(99.5)]	transcript=TGGT1_229470-t26_1 | gene=TGGT1_229470 | organism=Toxoplasma_gondii_GT1 | gene_product=Btz domain-containing protein [Source:UniProtKB/TrEMBL;Acc:S7V376] | transcript_product=hypothetical protein | location=TGGT1_chrVIII:282578-286112(+) | protein_length=409 | sequence_SO=chromosome | SO=protein_coding_gene | is_pseudo=false	TGGT1_229470-t26_1-p1	2	3074.50954	19	1.057	1.062	0.91	1.021	1.079	1.085	0.93	1.177	1.059	1.115	0.08	0.09	-0.14	0.03	0.11	0.12	-0.11	0.24	0.08	0.16	0.872008808	0.672125531	0.729052051	0.958416147	0.336756174	0.765461024	0.626795254	0.310912422	0.78082464
389	FALSE	High	NGDVLLHLVSPR	[R].NGDVLLHLVSPR.[T]	1xTMTpro [N-Term]; 1xPhospho [S10(100)]	1xTMTpro [N-Term]; 1xPhospho [S10(100)]	1.59673e-07	6.11917e-05	1	1	1	TGGT1_263450-t26_1-p1	TGGT1_263450-t26_1-p1 [913-924]	TGGT1_263450-t26_1-p1 1xPhospho [S922(100)]	TGGT1_263450-t26_1-p1 1xPhospho [S922(100)]	transcript=TGGT1_263450-t26_1 | gene=TGGT1_263450 | organism=Toxoplasma_gondii_GT1 | gene_product=hypothetical protein | transcript_product=hypothetical protein | location=TGGT1_chrVIIb:518413-521871(+) | protein_length=1152 | sequence_SO=chromosome | SO=protein_coding_gene | is_pseudo=false	TGGT1_263450-t26_1-p1	0	1703.91649	12	0.492	0.825	0.854	1.106	0.544	0.912	0.944	0.933	0.835	1.186	-1.02	-0.28	-0.23	0.15	-0.88	-0.13	-0.08	-0.1	-0.26	0.25	0.0190455	0.606291841	0.750128624	0.656972219	0.150873025	0.534204973	0.832729949	0.73926334	0.739998697
390	FALSE	High	NGNDTPQTAEHLPPEAR	[K].NGNDTPQTAEHLPPEAR.[A]	1xTMTpro [N-Term]; 1xPhospho [T5(100)]	1xTMTpro [N-Term]; 1xPhospho [T5(100); T8(0)]	1.35545e-10	6.11917e-05	1	1	5	TGGT1_208390-t26_1-p1	TGGT1_208390-t26_1-p1 [321-337]	TGGT1_208390-t26_1-p1 1xPhospho [T325(100); T328(0)]	TGGT1_208390-t26_1-p1 1xPhospho [T325(100)]	transcript=TGGT1_208390-t26_1 | gene=TGGT1_208390 | organism=Toxoplasma_gondii_GT1 | gene_product=hypothetical protein | transcript_product=hypothetical protein | location=TGGT1_chrIb:663097-667639(+) | protein_length=424 | sequence_SO=chromosome | SO=protein_coding_gene | is_pseudo=false	TGGT1_208390-t26_1-p1	0	2231.04131	17	0.913	0.887	0.853	1.235	1.127	1.096	1.053	1.076	1.066	1.089	-0.13	-0.17	-0.23	0.3	0.17	0.13	0.07	0.11	0.09	0.12	0.75337626	0.634933625	0.680790846	0.410297093	0.315533523	0.180199084	0.764423023	0.599404122	0.805320382
394	FALSE	High	NGVGGERSPER	[R].NGVGGERSPER.[S]	1xTMTpro [N-Term]; 1xPhospho [S8(100)]	1xTMTpro [N-Term]; 1xPhospho [S8(100)]	3.50021e-05	6.11917e-05	1	1	2	TGGT1_253750-t26_1-p1	TGGT1_253750-t26_1-p1 [6924-6934]	TGGT1_253750-t26_1-p1 1xPhospho [S6931(100)]	TGGT1_253750-t26_1-p1 1xPhospho [S6931(100)]	transcript=TGGT1_253750-t26_1 | gene=TGGT1_253750 | organism=Toxoplasma_gondii_GT1 | gene_product=PLU-1 domain-containing protein [Source:UniProtKB/TrEMBL;Acc:S7ULT6] | transcript_product=PLU-1 family protein | location=TGGT1_chrIII:1126566-1154665(-) | protein_length=8088 | sequence_SO=chromosome | SO=protein_coding_gene | is_pseudo=false	TGGT1_253750-t26_1-p1	1	1541.73925	11	0.66	0.596	0.612	1.713	1.13	1.021	1.048	1.189	1.061	1.022	-0.6	-0.75	-0.71	0.78	0.18	0.03	0.07	0.25	0.09	0.03	0.388039079	0.420146313	0.507538116	0.46049963	0.627941806	0.825733191	0.336687718	0.148275351	0.311456066
395	FALSE	High	NGVGSEEDREYER	[R].NGVGSEEDREYER.[E]	1xTMTpro [N-Term]; 1xPhospho [S5(100)]	1xTMTpro [N-Term]; 1xPhospho [S5(100); Y11(0)]	1.08296e-05	6.11917e-05	1	1	2	TGGT1_262450-t26_1-p1	TGGT1_262450-t26_1-p1 [1443-1455]	TGGT1_262450-t26_1-p1 1xPhospho [S1447(100); Y1453(0)]	TGGT1_262450-t26_1-p1 1xPhospho [S1447(100)]	transcript=TGGT1_262450-t26_1 | gene=TGGT1_262450 | organism=Toxoplasma_gondii_GT1 | gene_product=hypothetical protein | transcript_product=hypothetical protein | location=TGGT1_chrVIIb:1207787-1214783(-) | protein_length=1635 | sequence_SO=chromosome | SO=protein_coding_gene | is_pseudo=false	TGGT1_262450-t26_1-p1	1	1923.84048	13	0.646	0.737	0.697	1.222	0.789	0.9	0.852	1.029	0.884	0.966	-0.63	-0.44	-0.52	0.29	-0.34	-0.15	-0.23	0.04	-0.18	-0.05	0.111669475	0.492505059	0.423099494	0.412088677	0.192970366	0.604442102	0.436427496	0.774235498	0.72111706
396	FALSE	High	NEHGGPSFLR	[R].NEHGGPSFLR.[R]	1xTMTpro [N-Term]; 1xPhospho [S7(100)]	1xTMTpro [N-Term]; 1xPhospho [S7(100)]	1.71954e-05	6.11917e-05	1	1	3	TGGT1_304760-t26_1-p1	TGGT1_304760-t26_1-p1 [1021-1030]	TGGT1_304760-t26_1-p1 1xPhospho [S1027(100)]	TGGT1_304760-t26_1-p1 1xPhospho [S1027(100)]	transcript=TGGT1_304760-t26_1 | gene=TGGT1_304760 | organism=Toxoplasma_gondii_GT1 | gene_product=RNA recognition motif-containing protein [Source:UniProtKB/TrEMBL;Acc:S7W2V6] | transcript_product=RNA recognition motif-containing protein | location=TGGT1_chrVIIa:667907-675253(+) | protein_length=1335 | sequence_SO=chromosome | SO=protein_coding_gene | is_pseudo=false	TGGT1_304760-t26_1-p1	0	1497.71706	10	0.629	0.51	0.715	1.774	1.116	0.905	1.268	1.18	0.983	1.098	-0.67	-0.97	-0.48	0.83	0.16	-0.14	0.34	0.24	-0.03	0.14	0.586827407	0.414888395	0.393834684	0.058661441	0.876670791	0.863499764	0.422322798	0.580635792	0.961236855
399	FALSE	High	NEESDGAAGASDEHLQNS	[K].NEESDGAAGASDEHLQNS.[-]	1xTMTpro [N-Term]; 1xPhospho [S4(100)]	1xTMTpro [N-Term]; 1xPhospho [S4(100); S11(0); S18(0)]	1.605e-09	6.11917e-05	1	1	2	TGGT1_266090-t26_1-p1	TGGT1_266090-t26_1-p1 [434-451]	TGGT1_266090-t26_1-p1 1xPhospho [S437(100); S444(0); S451(0)]	TGGT1_266090-t26_1-p1 1xPhospho [S437(100)]	transcript=TGGT1_266090-t26_1 | gene=TGGT1_266090 | organism=Toxoplasma_gondii_GT1 | gene_product=hypothetical protein | transcript_product=hypothetical protein | location=TGGT1_chrIX:1131085-1134168(-) | protein_length=451 | sequence_SO=chromosome | SO=protein_coding_gene | is_pseudo=false	TGGT1_266090-t26_1-p1	0	2214.91074	18	0.995	0.754	0.908	1.306	1.3	0.985	1.186	1.266	0.998	1.166	-0.01	-0.41	-0.14	0.39	0.38	-0.02	0.25	0.34	0	0.22	0.642626545	0.237809545	0.608132975	0.484498797	0.480648085	0.933995724	0.384543984	0.242881726	0.996605314
400	FALSE	High	NDKSEEEQSSSSVK	[K].NDKSEEEQSSSSVK.[K]	2xTMTpro [K3; K14]; 1xTMTpro [N-Term]; 1xPhospho [S4(100)]	2xTMTpro [K3; K14]; 1xTMTpro [N-Term]; 1xPhospho [S4(100); S9(0); S10(0); S11(0); S12(0)]	6.68963e-11	6.11917e-05	1	1	4	P07910	P07910 [230-243]	P07910 1xPhospho [S233(100); S238(0); S239(0); S240(0); S241(0)]	P07910 1xPhospho [S233(100)]	Heterogeneous nuclear ribonucleoproteins C1/C2 OS=Homo sapiens (Human) OX=9606 GN=HNRNPC PE=1 SV=4	P07910	1	2546.28032	14	0.928	0.887	0.998	1.112	1.032	0.987	1.11	1.105	1.164	1.202	-0.11	-0.17	0	0.15	0.05	-0.02	0.15	0.14	0.22	0.27	0.661486221	0.421053336	0.993516442	0.480450598	0.459271846	0.293232618	0.319286059	0.498693322	0.365510818
404	FALSE	High	NDSETLSDDEEHDGK	[K].NDSETLSDDEEHDGK.[D]	1xTMTpro [K15]; 1xTMTpro [N-Term]; 1xPhospho [S7(100)]	1xTMTpro [K15]; 1xTMTpro [N-Term]; 1xPhospho [S3(0); T5(0); S7(100)]	1.55796e-10	6.11917e-05	1	1	4	TGGT1_248110-t26_1-p1	TGGT1_248110-t26_1-p1 [200-214]	TGGT1_248110-t26_1-p1 1xPhospho [S202(0); T204(0); S206(100)]	TGGT1_248110-t26_1-p1 1xPhospho [S206(100)]	transcript=TGGT1_248110-t26_1 | gene=TGGT1_248110 | organism=Toxoplasma_gondii_GT1 | gene_product=hypothetical protein | transcript_product=hypothetical protein | location=TGGT1_chrXII:3594425-3597355(-) | protein_length=493 | sequence_SO=chromosome | SO=protein_coding_gene | is_pseudo=false	TGGT1_248110-t26_1-p1	0	2379.04808	15	0.572	0.746	0.711	1.227	0.703	0.915	0.873	0.773	0.905	1.025	-0.8	-0.42	-0.49	0.3	-0.51	-0.13	-0.2	-0.37	-0.14	0.04	0.474651472	0.48310039	0.160660477	0.592895442	0.379666596	0.018646439	0.600659511	0.104476105	0.260946694
407	FALSE	High	NEADASAMDVDSEEKSEGR	[K].NEADASAMDVDSEEKSEGR.[S]	1xOxidation [M8]; 1xTMTpro [K15]; 1xTMTpro [N-Term]; 1xPhospho [S16(100)]	1xOxidation [M8]; 1xTMTpro [K15]; 1xTMTpro [N-Term]; 1xPhospho [S6(0); S12(0); S16(100)]	0.00036833	6.11917e-05	1	1	3	TGGT1_263060-t26_1-p1	TGGT1_263060-t26_1-p1 [866-884]	TGGT1_263060-t26_1-p1 1xPhospho [S871(0); S877(0); S881(100)]	TGGT1_263060-t26_1-p1 1xPhospho [S881(100)]	transcript=TGGT1_263060-t26_1 | gene=TGGT1_263060 | organism=Toxoplasma_gondii_GT1 | gene_product=RPN2_C domain-containing protein [Source:UniProtKB/TrEMBL;Acc:S7UY70] | transcript_product=Proteasome/cyclosome repeat-containing protein | location=TGGT1_chrVIIb:808221-820240(-) | protein_length=988 | sequence_SO=chromosome | SO=protein_coding_gene | is_pseudo=false	TGGT1_263060-t26_1-p1	1	2744.22137	19	0.578	0.526	0.522	1.857	1.073	0.976	0.97	1.069	1.133	1.021	-0.79	-0.93	-0.94	0.89	0.1	-0.03	-0.04	0.1	0.18	0.03	0.409636206	0.281869455	0.332754575	0.352622995	0.249098303	0.810969268	0.171325518	0.709090656	0.137766964
408	FALSE	High	NEAHQLSVDALRPPTAMTNAVSWR	[K].NEAHQLSVDALRPPTAMTNAVSWR.[S]	1xTMTpro [N-Term]; 1xPhospho [T/S]	1xTMTpro [N-Term]; 1xPhospho [S7(0); T15(50); T18(50); S22(0)]	3.04991e-14	6.11917e-05	1	1	6	TGGT1_289770-t26_1-p1	TGGT1_289770-t26_1-p1 [139-162]			transcript=TGGT1_289770-t26_1 | gene=TGGT1_289770 | organism=Toxoplasma_gondii_GT1 | gene_product=MHD domain-containing protein [Source:UniProtKB/TrEMBL;Acc:A0A125YND3] | transcript_product=mu1 adaptin | location=TGGT1_chrIX:3244934-3246226(+) | protein_length=430 | sequence_SO=chromosome | SO=protein_coding_gene | is_pseudo=false	TGGT1_289770-t26_1-p1	0	3048.50457	24	0.7	0.667	0.615	1.314	0.919	0.876	0.808	0.839	0.871	0.896	-0.52	-0.58	-0.7	0.39	-0.12	-0.19	-0.31	-0.25	-0.2	-0.16	0.313894098	0.038370746	0.241443773	0.387983143	0.010098937	0.572287402	0.009507889	0.317583964	0.400318989
409	FALSE	High	NEAHQLSVDALRPPTAMTNAVSWR	[K].NEAHQLSVDALRPPTAMTNAVSWR.[S]	1xOxidation [M17]; 1xTMTpro [N-Term]; 1xPhospho [T/S]	1xOxidation [M17]; 1xTMTpro [N-Term]; 1xPhospho [S7(0); T15(50); T18(50); S22(0)]	4.51587e-10	6.11917e-05	1	1	7	TGGT1_289770-t26_1-p1	TGGT1_289770-t26_1-p1 [139-162]			transcript=TGGT1_289770-t26_1 | gene=TGGT1_289770 | organism=Toxoplasma_gondii_GT1 | gene_product=MHD domain-containing protein [Source:UniProtKB/TrEMBL;Acc:A0A125YND3] | transcript_product=mu1 adaptin | location=TGGT1_chrIX:3244934-3246226(+) | protein_length=430 | sequence_SO=chromosome | SO=protein_coding_gene | is_pseudo=false	TGGT1_289770-t26_1-p1	0	3064.49948	24	0.844	0.725	0.827	1.257	1.061	0.911	1.039	0.996	0.921	0.884	-0.24	-0.46	-0.27	0.33	0.09	-0.13	0.06	-0.01	-0.12	-0.18	0.687760676	0.13112202	0.317699711	0.565518755	0.342842311	0.739786513	0.864116752	0.976178141	0.443576448
414	FALSE	High	NEEDEGHSNSSPR	[K].NEEDEGHSNSSPR.[H]	1xTMTpro [N-Term]; 1xPhospho [S11(99.8)]	1xTMTpro [N-Term]; 1xPhospho [S8(0); S10(0.3); S11(99.8)]	8.8794e-08	6.11917e-05	1	1	1	Q14103	Q14103 [73-85]	Q14103 1xPhospho [S80(0); S82(0.3); S83(99.8)]	Q14103 1xPhospho [S83(99.8)]	Heterogeneous nuclear ribonucleoprotein D0 OS=Homo sapiens (Human) OX=9606 GN=HNRNPD PE=1 SV=1	Q14103	0	1841.76223	13	0.795	0.752	0.797	1.412	1.122	1.062	1.125	1.076	1.021	0.747	-0.33	-0.41	-0.33	0.5	0.17	0.09	0.17	0.11	0.03	-0.42	0.732351222	0.643827087	0.601946025	0.574109232	0.375221412	0.185812313	0.510550172	0.168722682	0.931946847
418	FALSE	High	NEEESQDGCLHGGAAPR	[R].NEEESQDGCLHGGAAPR.[R]	1xMethylthio [C9]; 1xTMTpro [N-Term]; 1xPhospho [S5(100)]	1xMethylthio [C9]; 1xTMTpro [N-Term]; 1xPhospho [S5(100)]	3.81447e-13	6.11917e-05	1	1	9	TGGT1_223880-t26_1-p1	TGGT1_223880-t26_1-p1 [3490-3506]	TGGT1_223880-t26_1-p1 1xMethylthio [C3498]; 1xPhospho [S3494(100)]	TGGT1_223880-t26_1-p1 1xMethylthio [C3498]; 1xPhospho [S3494(100)]	transcript=TGGT1_223880-t26_1 | gene=TGGT1_223880 | organism=Toxoplasma_gondii_GT1 | gene_product=RING-type domain-containing protein [Source:UniProtKB/TrEMBL;Acc:S7UVV4] | transcript_product=zinc finger, C3HC4 type (RING finger) domain-containing protein | location=TGGT1_chrX:3392353-3413350(-) | protein_length=3893 | sequence_SO=chromosome | SO=protein_coding_gene | is_pseudo=false	TGGT1_223880-t26_1-p1	0	2199.91195	17	0.617	0.612	0.638	1.621	1.001	0.992	1.034	1.062	1.051	0.903	-0.7	-0.71	-0.65	0.7	0	-0.01	0.05	0.09	0.07	-0.15	0.424731303	0.402879585	0.434005845	0.298905683	0.996538566	0.955378719	0.825601473	0.69774051	0.718214162
419	FALSE	High	NEEETHAKEDGNESPTASASALAGASR	[K].NEEETHAKEDGNESPTASASALAGASR.[S]	1xTMTpro [K8]; 1xTMTpro [N-Term]; 1xPhospho [S14(100)]	1xTMTpro [K8]; 1xTMTpro [N-Term]; 1xPhospho [T5(0); S14(100); T16(0); S18(0); S20(0); S26(0)]	6.30512e-16	6.11917e-05	1	1	4	TGGT1_205240-t26_1-p1	TGGT1_205240-t26_1-p1 [744-770]	TGGT1_205240-t26_1-p1 1xPhospho [T748(0); S757(100); T759(0); S761(0); S763(0); S769(0)]	TGGT1_205240-t26_1-p1 1xPhospho [S757(100)]	transcript=TGGT1_205240-t26_1 | gene=TGGT1_205240 | organism=Toxoplasma_gondii_GT1 | gene_product=Cleft lip and palate transmembrane protein 1 (Clptm1) protein [Source:UniProtKB/TrEMBL;Acc:S7W9T1] | transcript_product=cleft lip and palate transmembrane protein 1 (clptm1) protein | location=TGGT1_chrVIIa:1429206-1438379(-) | protein_length=794 | sequence_SO=chromosome | SO=protein_coding_gene | is…	TGGT1_205240-t26_1-p1	1	3417.60512	27	1.037	0.953	0.806	0.958	0.994	0.913	0.772	0.91	1.025	0.865	0.05	-0.07	-0.31	-0.06	-0.01	-0.13	-0.37	-0.14	0.03	-0.21	0.916295088	0.722123138	0.252842509	0.035188963	0.986492355	0.548283252	0.219629553	0.596258055	0.606142816
421	FALSE	High	NEEPSEEEIDAPKPK	[K].NEEPSEEEIDAPKPK.[K]	2xTMTpro [K13; K15]; 1xTMTpro [N-Term]; 1xPhospho [S5(100)]	2xTMTpro [K13; K15]; 1xTMTpro [N-Term]; 1xPhospho [S5(100)]	1.36803e-05	6.11917e-05	1	1	2	Q9NR30	Q9NR30 [117-131]	Q9NR30 1xPhospho [S121(100)]	Q9NR30 1xPhospho [S121(100)]	Nucleolar RNA helicase 2 OS=Homo sapiens (Human) OX=9606 GN=DDX21 PE=1 SV=5	Q9NR30	0	2704.38987	15	1.104	0.991	0.925	1.22	1.347	1.208	1.128	1.126	1.109	1.174	0.14	-0.01	-0.11	0.29	0.43	0.27	0.17	0.17	0.15	0.23	0.553868675	0.956101939	0.72816327	0.250568991	0.074848303	0.178594909	0.406163663	0.619893926	0.357878735
422	FALSE	High	NEEREDDDGSKEDEETR	[R].NEEREDDDGSKEDEETR.[E]	1xTMTpro [K11]; 1xTMTpro [N-Term]; 1xPhospho [S10(100)]	1xTMTpro [K11]; 1xTMTpro [N-Term]; 1xPhospho [S10(100); T16(0)]	4.98073e-05	6.11917e-05	1	1	1	TGGT1_248190-t26_1-p1	TGGT1_248190-t26_1-p1 [468-484]	TGGT1_248190-t26_1-p1 1xPhospho [S477(100); T483(0)]	TGGT1_248190-t26_1-p1 1xPhospho [S477(100)]	transcript=TGGT1_248190-t26_1 | gene=TGGT1_248190 | organism=Toxoplasma_gondii_GT1 | gene_product=hypothetical protein | transcript_product=hypothetical protein | location=TGGT1_chrXII:3664383-3669489(+) | protein_length=962 | sequence_SO=chromosome | SO=protein_coding_gene | is_pseudo=false	TGGT1_248190-t26_1-p1	2	2741.20308	17	1.12	0.797	0.765	1.102	1.234	0.878	0.843	1.193	1.076	0.917	0.16	-0.33	-0.39	0.14	0.3	-0.19	-0.25	0.25	0.11	-0.13	0.694866033	0.309880748	0.007523374	0.551393475	0.28965431	0.028131674	0.368532013	0.07754223	0.741117005
423	FALSE	High	NEGEETKESSDRR	[K].NEGEETKESSDRR.[E]	1xTMTpro [K7]; 1xTMTpro [N-Term]; 2xPhospho [S9(100); S10(100)]	1xTMTpro [K7]; 1xTMTpro [N-Term]; 2xPhospho [T6(0); S9(100); S10(100)]	6.11447e-07	6.11917e-05	1	1	3	TGGT1_221390-t26_1-p1	TGGT1_221390-t26_1-p1 [44-56]	TGGT1_221390-t26_1-p1 2xPhospho [T49(0); S52(100); S53(100)]	TGGT1_221390-t26_1-p1 2xPhospho [S52(100); S53(100)]	transcript=TGGT1_221390-t26_1 | gene=TGGT1_221390 | organism=Toxoplasma_gondii_GT1 | gene_product=hypothetical protein | transcript_product=hypothetical protein | location=TGGT1_chrII:286177-292066(-) | protein_length=875 | sequence_SO=chromosome | SO=protein_coding_gene | is_pseudo=false	TGGT1_221390-t26_1-p1	2	2305.03542	13	0.627	0.593	0.604	1.482	0.929	0.878	0.896	0.927	0.834	0.965	-0.67	-0.75	-0.73	0.57	-0.11	-0.19	-0.16	-0.11	-0.26	-0.05	0.464921137	0.48326965	0.454868857	0.604035627	0.671869874	0.244186453	0.506045615	0.182089558	0.030698269
427	FALSE	High	LLPQHAASDSDNAGNPR	[R].LLPQHAASDSDNAGNPR.[D]	1xTMTpro [N-Term]; 2xPhospho [S8(100); S10(100)]	1xTMTpro [N-Term]; 2xPhospho [S8(100); S10(100)]	2.80187e-11	6.11917e-05	1	1	39	TGGT1_289880-t26_1-p1	TGGT1_289880-t26_1-p1 [843-859]	TGGT1_289880-t26_1-p1 2xPhospho [S850(100); S852(100)]	TGGT1_289880-t26_1-p1 2xPhospho [S850(100); S852(100)]	transcript=TGGT1_289880-t26_1 | gene=TGGT1_289880 | organism=Toxoplasma_gondii_GT1 | gene_product=hypothetical protein | transcript_product=hypothetical protein | location=TGGT1_chrIX:3301494-3313288(-) | protein_length=1326 | sequence_SO=chromosome | SO=protein_coding_gene | is_pseudo=false	TGGT1_289880-t26_1-p1	0	2226.98651	17	0.919	0.946	0.978	1.017	0.934	0.962	0.994	0.971	0.977	0.993	-0.12	-0.08	-0.03	0.02	-0.1	-0.06	-0.01	-0.04	-0.03	-0.01	0.509373996	0.565029583	0.864432365	0.892046922	0.086458774	0.411164399	0.59361105	0.564891472	0.43119619
428	FALSE	High	LLPQHAASDSDNAGNPRDDELLSDIR	[R].LLPQHAASDSDNAGNPRDDELLSDIR.[G]	1xTMTpro [N-Term]; 1xPhospho [S10(100)]	1xTMTpro [N-Term]; 1xPhospho [S8(0); S10(100); S23(0)]	2.57522e-13	6.11917e-05	1	1	1	TGGT1_289880-t26_1-p1	TGGT1_289880-t26_1-p1 [843-868]	TGGT1_289880-t26_1-p1 1xPhospho [S850(0); S852(100); S865(0)]	TGGT1_289880-t26_1-p1 1xPhospho [S852(100)]	transcript=TGGT1_289880-t26_1 | gene=TGGT1_289880 | organism=Toxoplasma_gondii_GT1 | gene_product=hypothetical protein | transcript_product=hypothetical protein | location=TGGT1_chrIX:3301494-3313288(-) | protein_length=1326 | sequence_SO=chromosome | SO=protein_coding_gene | is_pseudo=false	TGGT1_289880-t26_1-p1	1	3203.52893	26	1.001	1.14	1.03	0.991	0.993	1.13	1.021	1.104	1.235	1.023	0	0.19	0.04	-0.01	-0.01	0.18	0.03	0.14	0.3	0.03	0.973980599	0.031714088	0.560505925	0.950333621	0.967062865	0.453342919	0.910176103	0.554659601	0.513141647
429	FALSE	High	LLPQHAASDSDNAGNPRDDELLSDIR	[R].LLPQHAASDSDNAGNPRDDELLSDIR.[G]	1xTMTpro [N-Term]; 2xPhospho [S8(100); S10(100)]	1xTMTpro [N-Term]; 2xPhospho [S8(100); S10(100); S23(0)]	1.87252e-09	6.11917e-05	1	1	1	TGGT1_289880-t26_1-p1	TGGT1_289880-t26_1-p1 [843-868]	TGGT1_289880-t26_1-p1 2xPhospho [S850(100); S852(100); S865(0)]	TGGT1_289880-t26_1-p1 2xPhospho [S850(100); S852(100)]	transcript=TGGT1_289880-t26_1 | gene=TGGT1_289880 | organism=Toxoplasma_gondii_GT1 | gene_product=hypothetical protein | transcript_product=hypothetical protein | location=TGGT1_chrIX:3301494-3313288(-) | protein_length=1326 | sequence_SO=chromosome | SO=protein_coding_gene | is_pseudo=false	TGGT1_289880-t26_1-p1	1	3283.49526	26	1.619	1.034	1.307	0.846	1.37	0.875	1.106	1.293	1.138	0.983	0.7	0.05	0.39	-0.24	0.45	-0.19	0.14	0.37	0.19	-0.02	0.532266814	0.960260211	0.60710928	0.01567877	0.662757285	0.844196885	0.835941677	0.68777419	0.730846036
433	FALSE	High	IIQILGTPSR	[K].IIQILGTPSR.[R]	1xTMTpro [N-Term]; 1xPhospho [T7(99.7)]	1xTMTpro [N-Term]; 1xPhospho [T7(99.7); S9(0.3)]	0.000338751	6.11917e-05	1	1	2	TGGT1_265330-t26_1-p1	TGGT1_265330-t26_1-p1 [264-273]	TGGT1_265330-t26_1-p1 1xPhospho [T270(99.7); S272(0.3)]	TGGT1_265330-t26_1-p1 1xPhospho [T270(99.7)]	transcript=TGGT1_265330-t26_1 | gene=TGGT1_265330 | organism=Toxoplasma_gondii_GT1 | gene_product=Protein kinase domain-containing protein [Source:UniProtKB/TrEMBL;Acc:A0A125YY75] | transcript_product=putative cell-cycle-associated protein kinase GSK | location=TGGT1_chrIX:1430680-1432489(-) | protein_length=394 | sequence_SO=chromosome | SO=protein_coding_gene | is_pseudo=false	TGGT1_265330-t26_1-p1	0	1481.8412	10	0.977	1.086	1.164	0.95	0.928	1.032	1.106	1.071	1.128	0.949	-0.03	0.12	0.22	-0.07	-0.11	0.05	0.15	0.1	0.17	-0.07	0.918994412	0.820935023	0.070494651	0.794331654	0.25952979	0.851951378	0.656837502	0.65275889	0.419506439
434	FALSE	High	LLQTDEEVEGEADKESETK	[R].LLQTDEEVEGEADKESETK.[R]	2xTMTpro [K14; K19]; 1xTMTpro [N-Term]; 1xPhospho [T4(100)]	2xTMTpro [K14; K19]; 1xTMTpro [N-Term]; 1xPhospho [T4(100); S16(0); T18(0)]	5.59467e-14	6.11917e-05	1	1	5	TGGT1_310570-t26_1-p1	TGGT1_310570-t26_1-p1 [86-104]	TGGT1_310570-t26_1-p1 1xPhospho [T89(100); S101(0); T103(0)]	TGGT1_310570-t26_1-p1 1xPhospho [T89(100)]	transcript=TGGT1_310570-t26_1 | gene=TGGT1_310570 | organism=Toxoplasma_gondii_GT1 | gene_product=RRM domain-containing protein [Source:UniProtKB/TrEMBL;Acc:S7UT45] | transcript_product=hypothetical protein | location=TGGT1_chrXI:1419122-1420387(-) | protein_length=421 | sequence_SO=chromosome | SO=protein_coding_gene | is_pseudo=false	TGGT1_310570-t26_1-p1	1	3142.58606	19	1.125	1.221	1.22	0.806	0.906	0.984	0.983	0.931	1.061	1.026	0.17	0.29	0.29	-0.31	-0.14	-0.02	-0.02	-0.1	0.09	0.04	0.653489384	0.451012754	0.464442667	0.445679788	0.079675327	0.372894636	0.143908457	0.085458446	0.741867248
437	FALSE	High	LLPQHAASDSDNAGNPR	[R].LLPQHAASDSDNAGNPR.[D]	1xTMTpro [N-Term]; 1xPhospho [S10(100)]	1xTMTpro [N-Term]; 1xPhospho [S8(0); S10(100)]	1.03008e-15	6.11917e-05	1	1	12	TGGT1_289880-t26_1-p1	TGGT1_289880-t26_1-p1 [843-859]	TGGT1_289880-t26_1-p1 1xPhospho [S850(0); S852(100)]	TGGT1_289880-t26_1-p1 1xPhospho [S852(100)]	transcript=TGGT1_289880-t26_1 | gene=TGGT1_289880 | organism=Toxoplasma_gondii_GT1 | gene_product=hypothetical protein | transcript_product=hypothetical protein | location=TGGT1_chrIX:3301494-3313288(-) | protein_length=1326 | sequence_SO=chromosome | SO=protein_coding_gene | is_pseudo=false	TGGT1_289880-t26_1-p1	0	2147.02018	17	0.978	1.005	0.949	1.049	1.026	1.055	0.995	1.033	0.981	0.996	-0.03	0.01	-0.08	0.07	0.04	0.08	-0.01	0.05	-0.03	-0.01	0.814810589	0.880209078	0.2866688	0.566216452	0.880601564	0.364822228	0.915669184	0.113934347	0.905153391
438	FALSE	High	LLSDSDDDAPVKPSR	[K].LLSDSDDDAPVKPSR.[S]	1xTMTpro [K12]; 1xTMTpro [N-Term]; 1xPhospho [S5(100)]	1xTMTpro [K12]; 1xTMTpro [N-Term]; 1xPhospho [S3(0); S5(100); S14(0)]	3.18921e-13	6.11917e-05	1	1	8	TGGT1_288570-t26_1-p1	TGGT1_288570-t26_1-p1 [86-100]	TGGT1_288570-t26_1-p1 1xPhospho [S88(0); S90(100); S99(0)]	TGGT1_288570-t26_1-p1 1xPhospho [S90(100)]	transcript=TGGT1_288570-t26_1 | gene=TGGT1_288570 | organism=Toxoplasma_gondii_GT1 | gene_product=hypothetical protein | transcript_product=hypothetical protein | location=TGGT1_chrIX:2433882-2435903(-) | protein_length=417 | sequence_SO=chromosome | SO=protein_coding_gene | is_pseudo=false	TGGT1_288570-t26_1-p1	0	2303.17758	15	1.127	1.199	1.223	0.842	0.948	1.009	1.029	0.977	0.975	1.057	0.17	0.26	0.29	-0.25	-0.08	0.01	0.04	-0.03	-0.04	0.08	0.368397018	0.395825521	0.291016335	0.519855958	0.703426056	0.893187001	0.789236645	0.661897533	0.223560839
441	FALSE	High	LLSFGDEEEGSTPETGKK	[K].LLSFGDEEEGSTPETGKK.[L]	2xTMTpro [K17; K18]; 1xTMTpro [N-Term]; 1xPhospho [T12(99.7)]	2xTMTpro [K17; K18]; 1xTMTpro [N-Term]; 1xPhospho [S3(0); S11(0.3); T12(99.7); T15(0)]	1.27072e-11	6.11917e-05	1	1	1	TGGT1_241830-t26_1-p1	TGGT1_241830-t26_1-p1 [247-264]	TGGT1_241830-t26_1-p1 1xPhospho [S249(0); S257(0.3); T258(99.7); T261(0)]	TGGT1_241830-t26_1-p1 1xPhospho [T258(99.7)]	transcript=TGGT1_241830-t26_1 | gene=TGGT1_241830 | organism=Toxoplasma_gondii_GT1 | gene_product=PPIase cyclophilin-type domain-containing protein [Source:UniProtKB/TrEMBL;Acc:S7USB7] | transcript_product=peptidyl-prolyl cis-trans isomerase | location=TGGT1_chrVI:1669051-1671527(-) | protein_length=575 | sequence_SO=chromosome | SO=protein_coding_gene | is_pseudo=false	TGGT1_241830-t26_1-p1	1	2916.50596	18	1.305	1.225	1.237	0.824	1.076	1.01	1.02	1.122	1.064	0.91	0.38	0.29	0.31	-0.28	0.11	0.01	0.03	0.17	0.09	-0.14	0.625502261	0.270890834	0.511416922	0.595010128	0.689057074	0.963276865	0.714288521	0.050332551	0.080534483
442	FALSE	High	LLSGIDGEGEEVHLEMPGSTR	[R].LLSGIDGEGEEVHLEMPGSTR.[D]	1xTMTpro [N-Term]; 1xPhospho [S19(99.7)]	1xTMTpro [N-Term]; 1xPhospho [S3(0); S19(99.7); T20(0.3)]	6.30512e-16	6.11917e-05	1	1	2	TGGT1_213950-t26_1-p1	TGGT1_213950-t26_1-p1 [168-188]	TGGT1_213950-t26_1-p1 1xPhospho [S170(0); S186(99.7); T187(0.3)]	TGGT1_213950-t26_1-p1 1xPhospho [S186(99.7)]	transcript=TGGT1_213950-t26_1 | gene=TGGT1_213950 | organism=Toxoplasma_gondii_GT1 | gene_product=hypothetical protein | transcript_product=hypothetical protein | location=TGGT1_chrV:1327225-1329387(-) | protein_length=720 | sequence_SO=chromosome | SO=protein_coding_gene | is_pseudo=false	TGGT1_213950-t26_1-p1	0	2610.24416	21	0.538	0.618	0.768	1.334	0.717	0.824	1.024	0.864	0.754	0.833	-0.89	-0.7	-0.38	0.42	-0.48	-0.28	0.03	-0.21	-0.41	-0.26	0.457617188	0.509317956	0.63581414	0.628902378	0.196175704	0.188895046	0.535111943	0.176134882	0.410855252
443	FALSE	High	LLSGIDGEGEEVHLEMPGSTR	[R].LLSGIDGEGEEVHLEMPGSTR.[D]	1xOxidation [M16]; 1xTMTpro [N-Term]; 1xPhospho [S19(99.6)]	1xOxidation [M16]; 1xTMTpro [N-Term]; 1xPhospho [S3(0); S19(99.6); T20(0.4)]	6.05744e-13	6.11917e-05	1	1	3	TGGT1_213950-t26_1-p1	TGGT1_213950-t26_1-p1 [168-188]	TGGT1_213950-t26_1-p1 1xPhospho [S170(0); S186(99.6); T187(0.4)]	TGGT1_213950-t26_1-p1 1xPhospho [S186(99.6)]	transcript=TGGT1_213950-t26_1 | gene=TGGT1_213950 | organism=Toxoplasma_gondii_GT1 | gene_product=hypothetical protein | transcript_product=hypothetical protein | location=TGGT1_chrV:1327225-1329387(-) | protein_length=720 | sequence_SO=chromosome | SO=protein_coding_gene | is_pseudo=false	TGGT1_213950-t26_1-p1	0	2626.23908	21	1.256	1.276	1.658	0.668	0.839	0.853	1.108	0.86	0.881	0.784	0.33	0.35	0.73	-0.58	-0.25	-0.23	0.15	-0.22	-0.18	-0.35	0.405932263	0.15435989	0.278738513	0.386409691	0.359704029	0.600157773	0.253820077	0.385040868	0.675134337
444	FALSE	High	LISLAELHPR	[R].LISLAELHPR.[E]	1xTMTpro [N-Term]; 1xPhospho [S3(100)]	1xTMTpro [N-Term]; 1xPhospho [S3(100)]	1.57291e-06	6.11917e-05	1	1	2	TGGT1_286500-t26_1-p1	TGGT1_286500-t26_1-p1 [810-819]	TGGT1_286500-t26_1-p1 1xPhospho [S812(100)]	TGGT1_286500-t26_1-p1 1xPhospho [S812(100)]	transcript=TGGT1_286500-t26_1 | gene=TGGT1_286500 | organism=Toxoplasma_gondii_GT1 | gene_product=hypothetical protein | transcript_product=hypothetical protein | location=TGGT1_chrV:1662612-1665332(+) | protein_length=906 | sequence_SO=chromosome | SO=protein_coding_gene | is_pseudo=false	TGGT1_286500-t26_1-p1	0	1532.8521	10	0.858	0.697	0.669	1.441	1.237	1.004	0.965	1.051	1.226	1.117	-0.22	-0.52	-0.58	0.53	0.31	0.01	-0.05	0.07	0.29	0.16	0.525004237	0.422365212	0.218718855	0.533987857	0.540260169	0.977737362	0.913547083	0.571326672	0.497167424
445	FALSE	High	LLSLLAAVER	[R].LLSLLAAVER.[E]	1xTMTpro [N-Term]; 1xPhospho [S3(100)]	1xTMTpro [N-Term]; 1xPhospho [S3(100)]	2.19381e-05	6.11917e-05	1	1	2	TGGT1_235420-t26_1-p1	TGGT1_235420-t26_1-p1 [1504-1513]	TGGT1_235420-t26_1-p1 1xPhospho [S1506(100)]	TGGT1_235420-t26_1-p1 1xPhospho [S1506(100)]	transcript=TGGT1_235420-t26_1 | gene=TGGT1_235420 | organism=Toxoplasma_gondii_GT1 | gene_product=hypothetical protein | transcript_product=hypothetical protein | location=TGGT1_chrX:4743542-4757528(-) | protein_length=4118 | sequence_SO=chromosome | SO=protein_coding_gene | is_pseudo=false	TGGT1_235420-t26_1-p1	0	1468.84595	10	0.751	0.743	0.97	1.501	1.127	1.115	1.456	0.968	1.059	0.867	-0.41	-0.43	-0.04	0.59	0.17	0.16	0.54	-0.05	0.08	-0.21	0.159011077	0.016437608	0.112506119	0.234813076	0.390026329	0.598829636	0.244147376	0.864702201	0.678468691
448	FALSE	High	ILSPETSPVALHK	[R].ILSPETSPVALHK.[S]	1xTMTpro [K13]; 1xTMTpro [N-Term]; 1xPhospho [S3(100)]	1xTMTpro [K13]; 1xTMTpro [N-Term]; 1xPhospho [S3(100); T6(0); S7(0)]	1.18468e-06	6.11917e-05	1	1	1	TGGT1_321600-t26_1-p1	TGGT1_321600-t26_1-p1 [980-992]	TGGT1_321600-t26_1-p1 1xPhospho [S982(100); T985(0); S986(0)]	TGGT1_321600-t26_1-p1 1xPhospho [S982(100)]	transcript=TGGT1_321600-t26_1 | gene=TGGT1_321600 | organism=Toxoplasma_gondii_GT1 | gene_product=hypothetical protein | transcript_product=hypothetical protein | location=TGGT1_chrIb:1719853-1726575(+) | protein_length=1182 | sequence_SO=chromosome | SO=protein_coding_gene | is_pseudo=false	TGGT1_321600-t26_1-p1	0	2080.16991	13	1.614	1.674	1.52	0.702	1.133	1.175	1.067	1.046	0.754	1.095	0.69	0.74	0.6	-0.51	0.18	0.23	0.09	0.07	-0.41	0.13	0.424976508	0.161263568	0.181202359	0.367673446	0.550936237	0.344655035	0.655493687	0.846689587	0.131925497
449	FALSE	High	LLSDSDDDAPVKPSR	[K].LLSDSDDDAPVKPSR.[S]	1xTMTpro [K12]; 1xTMTpro [N-Term]; 2xPhospho [S3(100); S5(100)]	1xTMTpro [K12]; 1xTMTpro [N-Term]; 2xPhospho [S3(100); S5(100); S14(0)]	3.71903e-08	6.11917e-05	1	1	27	TGGT1_288570-t26_1-p1	TGGT1_288570-t26_1-p1 [86-100]	TGGT1_288570-t26_1-p1 2xPhospho [S88(100); S90(100); S99(0)]	TGGT1_288570-t26_1-p1 2xPhospho [S88(100); S90(100)]	transcript=TGGT1_288570-t26_1 | gene=TGGT1_288570 | organism=Toxoplasma_gondii_GT1 | gene_product=hypothetical protein | transcript_product=hypothetical protein | location=TGGT1_chrIX:2433882-2435903(-) | protein_length=417 | sequence_SO=chromosome | SO=protein_coding_gene | is_pseudo=false	TGGT1_288570-t26_1-p1	0	2383.14391	15	1.241	1.295	1.347	0.765	0.949	0.99	1.03	0.959	0.944	1.005	0.31	0.37	0.43	-0.39	-0.08	-0.01	0.04	-0.06	-0.08	0.01	0.468871229	0.476994562	0.442520783	0.386945928	0.104771092	0.880637663	0.714648692	0.628174377	0.529879434
454	FALSE	High	LLHFPSSSEALLK	[R].LLHFPSSSEALLK.[A]	1xTMTpro [K13]; 1xTMTpro [N-Term]; 1xPhospho [S7(100)]	1xTMTpro [K13]; 1xTMTpro [N-Term]; 1xPhospho [S6(0); S7(100); S8(0)]	3.5559e-07	6.11917e-05	1	1	1	TGGT1_234270-t26_1-p1	TGGT1_234270-t26_1-p1 [152-164]	TGGT1_234270-t26_1-p1 1xPhospho [S157(0); S158(100); S159(0)]	TGGT1_234270-t26_1-p1 1xPhospho [S158(100)]	transcript=TGGT1_234270-t26_1 | gene=TGGT1_234270 | organism=Toxoplasma_gondii_GT1 | gene_product=hypothetical protein | transcript_product=hypothetical protein | location=TGGT1_chrX:4150640-4163518(+) | protein_length=2027 | sequence_SO=chromosome | SO=protein_coding_gene | is_pseudo=false	TGGT1_234270-t26_1-p1	0	2130.18556	13	1.144	1.262	1.235	0.623	0.713	0.786	0.769	0.79	0.85	0.848	0.19	0.34	0.3	-0.68	-0.49	-0.35	-0.38	-0.34	-0.23	-0.24	0.808300568	0.786897958	0.566737659	0.429568088	0.103221876	0.56008171	0.26923745	0.317371061	0.128926483
455	FALSE	High	LLHLLQPAASPK	[R].LLHLLQPAASPK.[S]	1xTMTpro [K12]; 1xTMTpro [N-Term]; 1xPhospho [S10(100)]	1xTMTpro [K12]; 1xTMTpro [N-Term]; 1xPhospho [S10(100)]	1.86323e-09	6.11917e-05	1	1	2	TGGT1_213392-t26_1-p1	TGGT1_213392-t26_1-p1 [981-992]	TGGT1_213392-t26_1-p1 1xPhospho [S990(100)]	TGGT1_213392-t26_1-p1 1xPhospho [S990(100)]	transcript=TGGT1_213392-t26_1 | gene=TGGT1_213392 | organism=Toxoplasma_gondii_GT1 | gene_product=Surface antigen repeat-containing protein [Source:UniProtKB/TrEMBL;Acc:S7UP73] | transcript_product=surface antigen repeat-containing protein | location=TGGT1_chrV:850154-864700(+) | protein_length=2317 | sequence_SO=chromosome | SO=protein_coding_gene | is_pseudo=false	TGGT1_213392-t26_1-p1	0	1976.15896	12	0.694	0.647	0.705	1.352	0.938	0.874	0.953	0.823	0.782	0.935	-0.53	-0.63	-0.5	0.43	-0.09	-0.19	-0.07	-0.28	-0.36	-0.1	0.438509431	0.507921181	0.401720483	0.602216247	0.682750014	0.135589524	0.815889283	0.223544848	0.157883119
456	FALSE	High	LLHRESEANDESR	[R].LLHRESEANDESR.[D]	1xTMTpro [N-Term]; 1xPhospho [S6(100)]	1xTMTpro [N-Term]; 1xPhospho [S6(100); S12(0)]	6.14381e-06	6.11917e-05	1	1	9	TGGT1_224270-t26_1-p1	TGGT1_224270-t26_1-p1 [250-262]	TGGT1_224270-t26_1-p1 1xPhospho [S255(100); S261(0)]	TGGT1_224270-t26_1-p1 1xPhospho [S255(100)]	transcript=TGGT1_224270-t26_1 | gene=TGGT1_224270 | organism=Toxoplasma_gondii_GT1 | gene_product=hypothetical protein | transcript_product=hypothetical protein | location=TGGT1_chrX:3043060-3054241(-) | protein_length=3378 | sequence_SO=chromosome | SO=protein_coding_gene | is_pseudo=false	TGGT1_224270-t26_1-p1	1	1939.9194	13	1.163	1.151	1.097	0.925	1.077	1.065	1.015	1.076	1.084	1.095	0.22	0.2	0.13	-0.11	0.11	0.09	0.02	0.11	0.12	0.13	0.215785628	0.490588198	0.669797027	0.692967313	0.578970643	0.116103862	0.477723511	0.365222766	0.057019536
457	FALSE	High	LLHSAASPSSVSR	[R].LLHSAASPSSVSR.[R]	1xTMTpro [N-Term]; 1xPhospho [S7(99.7)]	1xTMTpro [N-Term]; 1xPhospho [S4(0.3); S7(99.7); S9(0); S10(0); S12(0)]	3.96815e-10	6.11917e-05	1	1	2	TGGT1_290620-t26_1-p1	TGGT1_290620-t26_1-p1 [664-676]	TGGT1_290620-t26_1-p1 1xPhospho [S667(0.3); S670(99.7); S672(0); S673(0); S675(0)]	TGGT1_290620-t26_1-p1 1xPhospho [S670(99.7)]	transcript=TGGT1_290620-t26_1 | gene=TGGT1_290620 | organism=Toxoplasma_gondii_GT1 | gene_product=hypothetical protein | transcript_product=hypothetical protein | location=TGGT1_chrIX:3578363-3588908(-) | protein_length=2663 | sequence_SO=chromosome | SO=protein_coding_gene | is_pseudo=false	TGGT1_290620-t26_1-p1	0	1695.87502	13	0.79	0.811	0.784	1.222	0.966	0.992	0.958	1.003	1.039	1.109	-0.34	-0.3	-0.35	0.29	-0.05	-0.01	-0.06	0	0.05	0.15	0.535621054	0.327334238	0.515750683	0.496252972	0.687349713	0.932892601	0.592878682	0.882462438	0.526548706
458	FALSE	High	LLHSAASPSSVSR	[R].LLHSAASPSSVSR.[R]	1xTMTpro [N-Term]; 2xPhospho [S7(100); S]	1xTMTpro [N-Term]; 2xPhospho [S4(0); S7(100); S9(33.3); S10(33.3); S12(33.3)]	0.000247029	6.11917e-05	1	1	4	TGGT1_290620-t26_1-p1	TGGT1_290620-t26_1-p1 [664-676]	TGGT1_290620-t26_1-p1 2xPhospho [S667(0); S670(100); S672(33.3); S673(33.3); S675(33.3)]	TGGT1_290620-t26_1-p1 2xPhospho [S670(100); S]	transcript=TGGT1_290620-t26_1 | gene=TGGT1_290620 | organism=Toxoplasma_gondii_GT1 | gene_product=hypothetical protein | transcript_product=hypothetical protein | location=TGGT1_chrIX:3578363-3588908(-) | protein_length=2663 | sequence_SO=chromosome | SO=protein_coding_gene | is_pseudo=false	TGGT1_290620-t26_1-p1	0	1775.84135	13	9.685	9.065	10.754	0.102	0.815	0.94	0.997	1.036	1.036	0.97	3.28	3.18	3.43	-3.29	-0.3	-0.09	0	0.05	0.05	-0.04	NA	NA	NA	NA	NA	NA	NA	NA	NA
459	FALSE	High	LLHSNSTSSSASSASTPR	[K].LLHSNSTSSSASSASTPR.[R]	1xTMTpro [N-Term]; 2xPhospho [S12(100); S13(99.4)]	1xTMTpro [N-Term]; 2xPhospho [S4(0); S6(0); T7(0); S8(0); S9(0); S10(0); S12(100); S13(99.4); S15(0.3); T16(0.3)]	3.14198e-13	6.11917e-05	1	1	8	TGGT1_280370-t26_1-p1	TGGT1_280370-t26_1-p1 [304-321]	TGGT1_280370-t26_1-p1 2xPhospho [S307(0); S309(0); T310(0); S311(0); S312(0); S313(0); S315(100); S316(99.4); S318(0.3); T319(0.3)]	TGGT1_280370-t26_1-p1 2xPhospho [S315(100); S316(99.4)]	transcript=TGGT1_280370-t26_1 | gene=TGGT1_280370 | organism=Toxoplasma_gondii_GT1 | gene_product=hypothetical protein | transcript_product=hypothetical protein | location=TGGT1_chrVIIa:472199-474884(+) | protein_length=761 | sequence_SO=chromosome | SO=protein_coding_gene | is_pseudo=false	TGGT1_280370-t26_1-p1	0	2254.0073	18	0.839	1.008	0.915	1.083	0.909	1.091	0.991	0.967	0.871	0.86	-0.25	0.01	-0.13	0.12	-0.14	0.13	-0.01	-0.05	-0.2	-0.22	0.662297118	0.978569243	0.64912784	0.79723973	0.340113326	0.142560955	0.94324898	0.225115718	0.624002449
461	FALSE	High	LLKPGEEPSEYTDEEDTK	[R].LLKPGEEPSEYTDEEDTK.[D]	2xTMTpro [K3; K18]; 1xTMTpro [N-Term]; 1xPhospho [T12(100)]	2xTMTpro [K3; K18]; 1xTMTpro [N-Term]; 1xPhospho [S9(0); Y11(0); T12(100); T17(0)]	4.15018e-11	6.11917e-05	1	1	6	O15173	O15173 [200-217]	O15173 1xPhospho [S208(0); Y210(0); T211(100); T216(0)]	O15173 1xPhospho [T211(100)]	Membrane-associated progesterone receptor component 2 OS=Homo sapiens (Human) OX=9606 GN=PGRMC2 PE=1 SV=1	O15173	0	3072.54822	18	0.839	0.831	0.795	1.262	1.059	1.048	1.004	0.93	0.971	1.223	-0.25	-0.27	-0.33	0.34	0.08	0.07	0.01	-0.1	-0.04	0.29	0.745727791	0.578412694	0.583608321	0.55670417	0.749890496	0.451066782	0.871534345	0.134364449	0.778699613
463	FALSE	High	LLKPGEEPSEYTDEEDTKDHNK	[R].LLKPGEEPSEYTDEEDTKDHNK.[Q]	3xTMTpro [K3; K18; K22]; 1xTMTpro [N-Term]; 2xPhospho [T12(99.3); T17(100)]	3xTMTpro [K3; K18; K22]; 1xTMTpro [N-Term]; 2xPhospho [S9(0.7); Y11(0); T12(99.3); T17(100)]	0.000364722	6.11917e-05	1	1	1	O15173	O15173 [200-221]	O15173 2xPhospho [S208(0.7); Y210(0); T211(99.3); T216(100)]	O15173 2xPhospho [T211(99.3); T216(100)]	Membrane-associated progesterone receptor component 2 OS=Homo sapiens (Human) OX=9606 GN=PGRMC2 PE=1 SV=1	O15173	1	3950.94544	22	0.824	0.814	1.008	1.037	0.854	0.844	1.045	0.86	1.001	1.177	-0.28	-0.3	0.01	0.05	-0.23	-0.24	0.06	-0.22	0	0.24	0.542899088	0.522756248	0.985488933	0.862982673	0.220215276	0.201398599	0.847965883	0.612654205	0.997471041
464	FALSE	High	LLKPGEEPSEYTDEEDTKDHNKQD	[R].LLKPGEEPSEYTDEEDTKDHNKQD.[-]	3xTMTpro [K3; K18; K22]; 1xTMTpro [N-Term]; 1xPhospho [T12(100)]	3xTMTpro [K3; K18; K22]; 1xTMTpro [N-Term]; 1xPhospho [S9(0); Y11(0); T12(100); T17(0)]	0.000262113	6.11917e-05	1	1	1	O15173	O15173 [200-223]	O15173 1xPhospho [S208(0); Y210(0); T211(100); T216(0)]	O15173 1xPhospho [T211(100)]	Membrane-associated progesterone receptor component 2 OS=Homo sapiens (Human) OX=9606 GN=PGRMC2 PE=1 SV=1	O15173	2	4114.06463	24	1.7	1.255	1.42	0.682	1.16	0.856	0.968	1.087	1.181	0.866	0.77	0.33	0.51	-0.55	0.21	-0.22	-0.05	0.12	0.24	-0.21	0.399879445	0.74616219	0.42830914	0.408256607	0.377464305	0.649757405	0.123577822	0.254525133	0.345966342
467	FALSE	High	LLLHPVEPGASDEDVSER	[R].LLLHPVEPGASDEDVSER.[L]	1xTMTpro [N-Term]; 1xPhospho [S11(100)]	1xTMTpro [N-Term]; 1xPhospho [S11(100); S16(0)]	3.4872e-11	6.11917e-05	1	1	4	TGGT1_312830-t26_1-p1	TGGT1_312830-t26_1-p1 [298-315]	TGGT1_312830-t26_1-p1 1xPhospho [S308(100); S313(0)]	TGGT1_312830-t26_1-p1 1xPhospho [S308(100)]	transcript=TGGT1_312830-t26_1 | gene=TGGT1_312830 | organism=Toxoplasma_gondii_GT1 | gene_product=hypothetical protein | transcript_product=hypothetical protein | location=TGGT1_chrXI:2897239-2900208(+) | protein_length=989 | sequence_SO=chromosome | SO=protein_coding_gene | is_pseudo=false	TGGT1_312830-t26_1-p1	0	2347.15019	18	0.922	0.974	1.069	0.992	0.915	0.966	1.06	0.985	0.969	0.974	-0.12	-0.04	0.1	-0.01	-0.13	-0.05	0.08	-0.02	-0.04	-0.04	0.14224674	0.660761449	0.004114015	0.707994575	0.011744563	0.67323139	0.182325315	0.873957844	0.786563436
475	FALSE	High	LLPASSSMSLAPGMGYENVETEVIDR	[R].LLPASSSMSLAPGMGYENVETEVIDR.[L]	1xOxidation [M8]; 1xTMTpro [N-Term]; 1xPhospho [S/Y/T]	1xOxidation [M8]; 1xTMTpro [N-Term]; 1xPhospho [S5(0.2); S6(49.9); S7(49.9); S9(0); Y16(0); T21(0)]	2.80266e-14	6.11917e-05	1	1	1	TGGT1_278660-t26_1-p1	TGGT1_278660-t26_1-p1 [113-138]			transcript=TGGT1_278660-t26_1 | gene=TGGT1_278660 | organism=Toxoplasma_gondii_GT1 | gene_product=Cation_ATPase_N domain-containing protein [Source:UniProtKB/TrEMBL;Acc:S7UZZ0] | transcript_product=putative P-type ATPase4 | location=TGGT1_chrXII:5863040-5875230(+) | protein_length=1338 | sequence_SO=chromosome | SO=protein_coding_gene | is_pseudo=false	TGGT1_278660-t26_1-p1	0	3166.50085	26	0.731	0.769	0.73	1.419	1.037	1.092	1.035	1.024	0.851	0.691	-0.45	-0.38	-0.45	0.5	0.05	0.13	0.05	0.03	-0.23	-0.53	0.349977375	0.049583949	0.209147376	0.271416444	0.469076077	0.710969014	0.622095946	0.71162593	0.704192568
476	FALSE	High	LLSPLAFR	[R].LLSPLAFR.[S]	1xTMTpro [N-Term]; 1xPhospho [S3(100)]	1xTMTpro [N-Term]; 1xPhospho [S3(100)]	0.000162231	6.11917e-05	1	1	2	TGGT1_287480-t26_1-p1	TGGT1_287480-t26_1-p1 [1763-1770]	TGGT1_287480-t26_1-p1 1xPhospho [S1765(100)]	TGGT1_287480-t26_1-p1 1xPhospho [S1765(100)]	transcript=TGGT1_287480-t26_1 | gene=TGGT1_287480 | organism=Toxoplasma_gondii_GT1 | gene_product=hypothetical protein | transcript_product=hypothetical protein | location=TGGT1_chrV:410863-428566(+) | protein_length=4703 | sequence_SO=chromosome | SO=protein_coding_gene | is_pseudo=false	TGGT1_287480-t26_1-p1	0	1300.73494	8	0.765	0.844	0.929	0.966	0.739	0.815	0.898	0.904	0.953	0.969	-0.39	-0.24	-0.11	-0.05	-0.44	-0.29	-0.16	-0.15	-0.07	-0.05	0.050992609	0.178264951	0.093143276	0.7913004	0.163860665	0.160208666	0.511627971	0.164264054	0.583897948
477	FALSE	High	LLHAESQEEADEEIEGIEAIDER	[R].LLHAESQEEADEEIEGIEAIDER.[D]	1xTMTpro [N-Term]; 1xPhospho [S6(100)]	1xTMTpro [N-Term]; 1xPhospho [S6(100)]	6.30512e-16	6.11917e-05	1	1	2	TGGT1_319860-t26_1-p1	TGGT1_319860-t26_1-p1 [1951-1973]	TGGT1_319860-t26_1-p1 1xPhospho [S1956(100)]	TGGT1_319860-t26_1-p1 1xPhospho [S1956(100)]	transcript=TGGT1_319860-t26_1 | gene=TGGT1_319860 | organism=Toxoplasma_gondii_GT1 | gene_product=DUF1744 domain-containing protein [Source:UniProtKB/TrEMBL;Acc:S7UJD6] | transcript_product=DNA polymerase family B protein | location=TGGT1_chrIV:664465-687205(-) | protein_length=2972 | sequence_SO=chromosome | SO=protein_coding_gene | is_pseudo=false	TGGT1_319860-t26_1-p1	0	3009.3897	23	0.948	1.223	0.941	0.707	0.67	0.865	0.665	0.986	0.783	0.908	-0.08	0.29	-0.09	-0.5	-0.58	-0.21	-0.59	-0.02	-0.35	-0.14	0.892304094	0.360605657	0.811166509	0.420996076	0.072290639	0.492253454	0.108365323	0.541661296	0.013745072
481	FALSE	High	LNHSVLFDK	[K].LNHSVLFDK.[A]	1xTMTpro [K9]; 1xTMTpro [N-Term]; 1xPhospho [S4(100)]	1xTMTpro [K9]; 1xTMTpro [N-Term]; 1xPhospho [S4(100)]	2.39914e-05	6.11917e-05	1	1	2	TGGT1_231140-t26_1-p1	TGGT1_231140-t26_1-p1 [89-97]	TGGT1_231140-t26_1-p1 1xPhospho [S92(100)]	TGGT1_231140-t26_1-p1 1xPhospho [S92(100)]	transcript=TGGT1_231140-t26_1 | gene=TGGT1_231140 | organism=Toxoplasma_gondii_GT1 | gene_product=40S ribosomal protein S25 [Source:UniProtKB/TrEMBL;Acc:S7V273] | transcript_product=ribosomal protein RPS25 | location=TGGT1_chrVIII:1259763-1260788(+) | protein_length=161 | sequence_SO=chromosome | SO=protein_coding_gene | is_pseudo=false	TGGT1_231140-t26_1-p1	0	1760.95919	9	0.96	1.058	0.687	1.447	1.39	1.532	0.994	1.11	1.475	1.688	-0.06	0.08	-0.54	0.53	0.47	0.62	-0.01	0.15	0.56	0.76	0.931700191	0.931046587	0.700487921	0.629208851	0.322069555	0.06154312	0.979759638	0.692558718	0.444399081
482	FALSE	High	LNNEDFMKSPR	[K].LNNEDFMKSPR.[G]	1xTMTpro [K8]; 1xTMTpro [N-Term]; 1xPhospho [S9(100)]	1xTMTpro [K8]; 1xTMTpro [N-Term]; 1xPhospho [S9(100)]	2.29418e-05	6.11917e-05	1	1	1	TGGT1_260540-t26_1-p1	TGGT1_260540-t26_1-p1 [574-584]	TGGT1_260540-t26_1-p1 1xPhospho [S582(100)]	TGGT1_260540-t26_1-p1 1xPhospho [S582(100)]	transcript=TGGT1_260540-t26_1 | gene=TGGT1_260540 | organism=Toxoplasma_gondii_GT1 | gene_product=Alveolin domain containing intermediate filament IMC14 [Source:UniProtKB/TrEMBL;Acc:S7UYY7] | transcript_product=alveolin domain containing intermediate filament IMC14 | location=TGGT1_chrVIIb:2144399-2148137(+) | protein_length=733 | sequence_SO=chromosome | SO=protein_coding_gene | is_pseudo=false	TGGT1_260540-t26_1-p1	1	2039.02768	11	1.114	0.996	1.035	0.897	0.999	0.893	0.928	0.922	0.671	0.807	0.16	-0.01	0.05	-0.16	0	-0.16	-0.11	-0.12	-0.58	-0.31	0.774695609	0.527304103	0.674967724	0.435946766	0.998043895	0.408892828	0.706284426	0.783698823	0.210923151
483	FALSE	High	LNSDDTPVPSTTHSDLFGVDANGQER	[R].LNSDDTPVPSTTHSDLFGVDANGQER.[D]	1xTMTpro [N-Term]; 1xPhospho [S3(100)]	1xTMTpro [N-Term]; 1xPhospho [S3(100); T6(0); S10(0); T11(0); T12(0); S14(0)]	6.30512e-16	6.11917e-05	1	1	1	TGGT1_231790-t26_1-p1	TGGT1_231790-t26_1-p1 [399-424]	TGGT1_231790-t26_1-p1 1xPhospho [S401(100); T404(0); S408(0); T409(0); T410(0); S412(0)]	TGGT1_231790-t26_1-p1 1xPhospho [S401(100)]	transcript=TGGT1_231790-t26_1 | gene=TGGT1_231790 | organism=Toxoplasma_gondii_GT1 | gene_product=hypothetical protein | transcript_product=hypothetical protein | location=TGGT1_chrVIII:1532804-1536806(-) | protein_length=1232 | sequence_SO=chromosome | SO=protein_coding_gene | is_pseudo=false	TGGT1_231790-t26_1-p1	0	3156.4442	26	0.944	0.946	0.874	1.155	1.09	1.093	1.01	0.821	0.889	0.927	-0.08	-0.08	-0.19	0.21	0.12	0.13	0.01	-0.29	-0.17	-0.11	0.732915458	0.79513035	0.620878684	0.431127734	0.102018853	0.330864178	0.922825769	0.297284967	0.177043773
484	FALSE	High	INSPEGLTIPGVR	[K].INSPEGLTIPGVR.[Q]	1xTMTpro [N-Term]; 1xPhospho [T8(100)]	1xTMTpro [N-Term]; 1xPhospho [S3(0); T8(100)]	2.9736e-09	6.11917e-05	1	1	1	TGGT1_306060-t26_1-p1	TGGT1_306060-t26_1-p1 [2141-2153]	TGGT1_306060-t26_1-p1 1xPhospho [S2143(0); T2148(100)]	TGGT1_306060-t26_1-p1 1xPhospho [T2148(100)]	transcript=TGGT1_306060-t26_1 | gene=TGGT1_306060 | organism=Toxoplasma_gondii_GT1 | gene_product=Rhoptry neck protein RON8 [Source:UniProtKB/TrEMBL;Acc:A0A125YNG1] | transcript_product=rhoptry neck protein RON8 | location=TGGT1_chrIX:5560917-5575203(-) | protein_length=2980 | sequence_SO=chromosome | SO=protein_coding_gene | is_pseudo=false	TGGT1_306060-t26_1-p1	0	1736.92672	13	0.903	0.776	0.825	1.06	0.958	0.823	0.875	0.865	0.747	0.936	-0.15	-0.37	-0.28	0.08	-0.06	-0.28	-0.19	-0.21	-0.42	-0.1	0.548988844	0.354401068	0.332344076	0.687571583	0.126896121	0.153932119	0.004160749	0.552715264	0.149070117
486	FALSE	High	LNWTADGTPGRGEGEGEER	[R].LNWTADGTPGRGEGEGEER.[S]	1xTMTpro [N-Term]; 1xPhospho [T8(100)]	1xTMTpro [N-Term]; 1xPhospho [T4(0); T8(100)]	1.62803e-05	6.11917e-05	1	1	2	TGGT1_311625-t26_1-p1	TGGT1_311625-t26_1-p1 [4436-4454]	TGGT1_311625-t26_1-p1 1xPhospho [T4439(0); T4443(100)]	TGGT1_311625-t26_1-p1 1xPhospho [T4443(100)]	transcript=TGGT1_311625-t26_1 | gene=TGGT1_311625 | organism=Toxoplasma_gondii_GT1 | gene_product=WD domain, G-beta repeat-containing protein [Source:UniProtKB/TrEMBL;Acc:S7UTY8] | transcript_product=WD domain, G-beta repeat-containing protein | location=TGGT1_chrXI:2117911-2135414(-) | protein_length=4667 | sequence_SO=chromosome | SO=protein_coding_gene | is_pseudo=false	TGGT1_311625-t26_1-p1	1	2415.08971	19	1.003	0.989	0.982	1.084	1.088	1.072	1.064	1.01	0.89	0.992	0	-0.02	-0.03	0.12	0.12	0.1	0.09	0.01	-0.17	-0.01	0.935242197	0.827010378	0.702394328	0.767961969	0.788812151	0.827141186	0.782411982	0.964389977	0.686798564
488	FALSE	High	LPDATGHASDEEQGQESGR	[K].LPDATGHASDEEQGQESGR.[G]	1xTMTpro [N-Term]; 1xPhospho [S9(100)]	1xTMTpro [N-Term]; 1xPhospho [T5(0); S9(100); S17(0)]	6.30512e-16	6.11917e-05	1	1	34	TGGT1_201400-t26_1-p1	TGGT1_201400-t26_1-p1 [813-831]	TGGT1_201400-t26_1-p1 1xPhospho [T817(0); S821(100); S829(0)]	TGGT1_201400-t26_1-p1 1xPhospho [S821(100)]	transcript=TGGT1_201400-t26_1 | gene=TGGT1_201400 | organism=Toxoplasma_gondii_GT1 | gene_product=Sin3-associated polypeptide SAP18 [Source:UniProtKB/TrEMBL;Acc:S7UV76] | transcript_product=Sin3-associated polypeptide SAP18 | location=TGGT1_chrVIIa:3801972-3807611(-) | protein_length=868 | sequence_SO=chromosome | SO=protein_coding_gene | is_pseudo=false	TGGT1_201400-t26_1-p1	0	2368.03734	19	0.942	1.01	0.973	0.98	0.923	0.989	0.953	0.922	0.92	0.932	-0.09	0.01	-0.04	-0.03	-0.12	-0.02	-0.07	-0.12	-0.12	-0.1	0.079176249	0.693074089	0.590902791	0.333597512	0.150107061	0.781877493	0.304406476	0.266158354	0.134602734
490	FALSE	High	LNGTAAGTAYR	[R].LNGTAAGTAYR.[R]	1xTMTpro [N-Term]; 1xPhospho [T8(100)]	1xTMTpro [N-Term]; 1xPhospho [T4(0); T8(100); Y10(0)]	6.82209e-08	6.11917e-05	1	1	2	TGGT1_276170-t26_1-p1	TGGT1_276170-t26_1-p1 [1101-1111]	TGGT1_276170-t26_1-p1 1xPhospho [T1104(0); T1108(100); Y1110(0)]	TGGT1_276170-t26_1-p1 1xPhospho [T1108(100)]	transcript=TGGT1_276170-t26_1 | gene=TGGT1_276170 | organism=Toxoplasma_gondii_GT1 | gene_product=PI3K/PI4K domain-containing protein [Source:UniProtKB/TrEMBL;Acc:S7VW73] | transcript_product=phosphatidylinositol 3- and 4-kinase | location=TGGT1_chrIII:84006-93774(+) | protein_length=1228 | sequence_SO=chromosome | SO=protein_coding_gene | is_pseudo=false	TGGT1_276170-t26_1-p1	0	1478.73237	11	3.515	3.646	3.318	0.327	1.149	1.192	1.084	1.199	1.222	1.197	1.81	1.87	1.73	-1.61	0.2	0.25	0.12	0.26	0.29	0.26	0.535166498	0.526900631	0.507146061	0.54525287	0.438956677	0.37730233	0.421004661	0.123388727	0.599732701
493	FALSE	High	LPGSETSEESLPHQQGAEPR	[K].LPGSETSEESLPHQQGAEPR.[V]	1xTMTpro [N-Term]; 2xPhospho [S4(100); T/S]	1xTMTpro [N-Term]; 2xPhospho [S4(100); T6(49.8); S7(49.8); S10(0.4)]	7.15712e-05	6.11917e-05	1	1	4	TGGT1_263710-t26_1-p1	TGGT1_263710-t26_1-p1 [111-130]	TGGT1_263710-t26_1-p1 2xPhospho [S114(100); T116(49.8); S117(49.8); S120(0.4)]	TGGT1_263710-t26_1-p1 2xPhospho [S114(100); T/S]	transcript=TGGT1_263710-t26_1 | gene=TGGT1_263710 | organism=Toxoplasma_gondii_GT1 | gene_product=O-acyltransferase [Source:UniProtKB/TrEMBL;Acc:A0A125YIA6] | transcript_product=acyl-CoA:cholesterol acyltransferase alpha ACAT1-alpha | location=TGGT1_chrVIIb:346380-356116(-) | protein_length=650 | sequence_SO=chromosome | SO=protein_coding_gene | is_pseudo=false	TGGT1_263710-t26_1-p1	0	2613.15542	20	1.452	1.645	1.362	0.752	1.091	1.236	1.023	0.992	1.08	0.853	0.54	0.72	0.45	-0.41	0.13	0.31	0.03	-0.01	0.11	-0.23	0.25380103	0.224024097	0.073153822	0.034521406	0.648125872	0.425154599	0.455348066	0.924571409	0.307781769
495	FALSE	High	IPHDPTNAPETPLAAK	[R].IPHDPTNAPETPLAAK.[A]	1xTMTpro [K16]; 1xTMTpro [N-Term]; 1xPhospho [T11(100)]	1xTMTpro [K16]; 1xTMTpro [N-Term]; 1xPhospho [T6(0); T11(100)]	5.24294e-11	6.11917e-05	1	1	2	TGGT1_244700-t26_1-p1	TGGT1_244700-t26_1-p1 [1586-1601]	TGGT1_244700-t26_1-p1 1xPhospho [T1591(0); T1596(100)]	TGGT1_244700-t26_1-p1 1xPhospho [T1596(100)]	transcript=TGGT1_244700-t26_1 | gene=TGGT1_244700 | organism=Toxoplasma_gondii_GT1 | gene_product=NAD(+)/NADH kinase domain-containing protein [Source:UniProtKB/TrEMBL;Acc:S7W7F5] | transcript_product=NAD(+)/NADH kinase domain-containing protein | location=TGGT1_chrVI:3371487-3383046(+) | protein_length=2109 | sequence_SO=chromosome | SO=protein_coding_gene | is_pseudo=false	TGGT1_244700-t26_1-p1	0	2360.25068	16	1.031	0.934	1.189	0.983	1.014	0.919	1.168	1.055	0.912	1.017	0.04	-0.1	0.25	-0.02	0.02	-0.12	0.22	0.08	-0.13	0.02	0.840369458	0.279997651	0.357000427	0.934449887	0.811417419	0.639855284	0.224843768	0.552846225	0.555228489
496	FALSE	High	IPHNQTGSSADSK	[R].IPHNQTGSSADSK.[E]	1xTMTpro [K13]; 1xTMTpro [N-Term]; 1xPhospho [S8(99.7)]	1xTMTpro [K13]; 1xTMTpro [N-Term]; 1xPhospho [T6(0.3); S8(99.7); S9(0); S12(0)]	9.51861e-07	6.11917e-05	1	1	2	TGGT1_251690-t26_1-p1	TGGT1_251690-t26_1-p1 [232-244]	TGGT1_251690-t26_1-p1 1xPhospho [T237(0.3); S239(99.7); S240(0); S243(0)]	TGGT1_251690-t26_1-p1 1xPhospho [S239(99.7)]	transcript=TGGT1_251690-t26_1 | gene=TGGT1_251690 | organism=Toxoplasma_gondii_GT1 | gene_product=AA_TRNA_LIGASE_II domain-containing protein [Source:UniProtKB/TrEMBL;Acc:S7WG10] | transcript_product=putative seryl-tRNA synthetase, cytoplasmic | location=TGGT1_chrXII:5452731-5454179(+) | protein_length=482 | sequence_SO=chromosome | SO=protein_coding_gene | is_pseudo=false	TGGT1_251690-t26_1-p1	0	2030.01996	13	0.844	0.87	0.87	1.395	1.177	1.214	1.214	0.933	1.055	1.117	-0.25	-0.2	-0.2	0.48	0.24	0.28	0.28	-0.1	0.08	0.16	0.744600918	0.64241087	0.735757295	0.384665814	0.514764576	0.029740915	0.267248096	0.230000773	0.474971613
502	FALSE	High	LPFHSGSGEEK	[R].LPFHSGSGEEK.[G]	1xTMTpro [K11]; 1xTMTpro [N-Term]; 1xPhospho [S7(100)]	1xTMTpro [K11]; 1xTMTpro [N-Term]; 1xPhospho [S5(0); S7(100)]	2.66492e-07	6.11917e-05	1	1	6	TGGT1_231000-t26_1-p1	TGGT1_231000-t26_1-p1 [32-42]	TGGT1_231000-t26_1-p1 1xPhospho [S36(0); S38(100)]	TGGT1_231000-t26_1-p1 1xPhospho [S38(100)]	transcript=TGGT1_231000-t26_1 | gene=TGGT1_231000 | organism=Toxoplasma_gondii_GT1 | gene_product=START domain-containing protein [Source:UniProtKB/TrEMBL;Acc:S7V288] | transcript_product=START domain-containing protein | location=TGGT1_chrVIII:1175112-1186455(-) | protein_length=857 | sequence_SO=chromosome | SO=protein_coding_gene | is_pseudo=false	TGGT1_231000-t26_1-p1	0	1875.94975	11	1.072	1.014	1.04	1.171	1.256	1.187	1.217	1.207	1.27	1.144	0.1	0.02	0.06	0.23	0.33	0.25	0.28	0.27	0.34	0.19	0.085360867	0.740122637	0.018790421	0.254197996	0.156694355	0.129021316	0.204587455	0.066116944	0.143332822
503	FALSE	High	LNGDSEEDENGGCFVEDGDRK	[K].LNGDSEEDENGGCFVEDGDRK.[E]	1xMethylthio [C13]; 1xTMTpro [K21]; 1xTMTpro [N-Term]; 1xPhospho [S5(100)]	1xMethylthio [C13]; 1xTMTpro [K21]; 1xTMTpro [N-Term]; 1xPhospho [S5(100)]	1.17929e-15	6.11917e-05	1	1	7	TGGT1_244130-t26_1-p1	TGGT1_244130-t26_1-p1 [211-231]	TGGT1_244130-t26_1-p1 1xMethylthio [C223]; 1xPhospho [S215(100)]	TGGT1_244130-t26_1-p1 1xMethylthio [C223]; 1xPhospho [S215(100)]	transcript=TGGT1_244130-t26_1 | gene=TGGT1_244130 | organism=Toxoplasma_gondii_GT1 | gene_product=hypothetical protein | transcript_product=hypothetical protein | location=TGGT1_chrVI:2963739-2972106(+) | protein_length=2426 | sequence_SO=chromosome | SO=protein_coding_gene | is_pseudo=false	TGGT1_244130-t26_1-p1	1	3019.29422	21	0.902	0.861	0.796	1.21	1.091	1.042	0.963	1.132	1.012	1.02	-0.15	-0.22	-0.33	0.28	0.13	0.06	-0.05	0.18	0.02	0.03	0.272253432	0.210293759	0.267732459	0.012933162	0.292806501	0.548507753	0.767027811	0.003632196	0.897064484
506	FALSE	High	LLVEGEKETASGAATPSLGSR	[K].LLVEGEKETASGAATPSLGSR.[K]	1xTMTpro [K7]; 1xTMTpro [N-Term]; 1xPhospho [S11(100)]	1xTMTpro [K7]; 1xTMTpro [N-Term]; 1xPhospho [T9(0); S11(100); T15(0); S17(0); S20(0)]	5.8491e-11	6.11917e-05	1	1	1	TGGT1_228120-t26_1-p1	TGGT1_228120-t26_1-p1 [480-500]	TGGT1_228120-t26_1-p1 1xPhospho [T488(0); S490(100); T494(0); S496(0); S499(0)]	TGGT1_228120-t26_1-p1 1xPhospho [S490(100)]	transcript=TGGT1_228120-t26_1 | gene=TGGT1_228120 | organism=Toxoplasma_gondii_GT1 | gene_product=hypothetical protein | transcript_product=hypothetical protein | location=TGGT1_chrX:469350-486422(+) | protein_length=3946 | sequence_SO=chromosome | SO=protein_coding_gene | is_pseudo=false	TGGT1_228120-t26_1-p1	1	2761.46286	21	1.622	1.612	1.61	0.684	1.109	1.102	1.101	1.196	1.075	0.957	0.7	0.69	0.69	-0.55	0.15	0.14	0.14	0.26	0.1	-0.06	0.589817128	0.508670395	0.483561131	0.599705275	0.5496081	0.204697357	0.402582547	0.495566626	0.69863808
507	FALSE	High	LLVEGEKETASGAATPSLGSR	[K].LLVEGEKETASGAATPSLGSR.[K]	1xTMTpro [K7]; 1xTMTpro [N-Term]; 2xPhospho [S11(100); T15(100)]	1xTMTpro [K7]; 1xTMTpro [N-Term]; 2xPhospho [T9(0); S11(100); T15(100); S17(0); S20(0)]	1.90085e-10	6.11917e-05	1	1	1	TGGT1_228120-t26_1-p1	TGGT1_228120-t26_1-p1 [480-500]	TGGT1_228120-t26_1-p1 2xPhospho [T488(0); S490(100); T494(100); S496(0); S499(0)]	TGGT1_228120-t26_1-p1 2xPhospho [S490(100); T494(100)]	transcript=TGGT1_228120-t26_1 | gene=TGGT1_228120 | organism=Toxoplasma_gondii_GT1 | gene_product=hypothetical protein | transcript_product=hypothetical protein | location=TGGT1_chrX:469350-486422(+) | protein_length=3946 | sequence_SO=chromosome | SO=protein_coding_gene | is_pseudo=false	TGGT1_228120-t26_1-p1	1	2841.42919	21	0.934	0.861	0.852	1.175	1.097	1.012	1.001	1.181	0.947	0.951	-0.1	-0.22	-0.23	0.23	0.13	0.02	0	0.24	-0.08	-0.07	0.371141549	0.520704566	0.077656304	0.484847418	0.722687874	0.976177429	0.994097111	0.09095751	0.872126081
508	FALSE	High	LIVHQEADSADDR	[R].LIVHQEADSADDR.[D]	1xTMTpro [N-Term]; 1xPhospho [S9(100)]	1xTMTpro [N-Term]; 1xPhospho [S9(100)]	1.72072e-09	6.11917e-05	1	1	9	TGGT1_253750-t26_1-p1	TGGT1_253750-t26_1-p1 [6552-6564]	TGGT1_253750-t26_1-p1 1xPhospho [S6560(100)]	TGGT1_253750-t26_1-p1 1xPhospho [S6560(100)]	transcript=TGGT1_253750-t26_1 | gene=TGGT1_253750 | organism=Toxoplasma_gondii_GT1 | gene_product=PLU-1 domain-containing protein [Source:UniProtKB/TrEMBL;Acc:S7ULT6] | transcript_product=PLU-1 family protein | location=TGGT1_chrIII:1126566-1154665(-) | protein_length=8088 | sequence_SO=chromosome | SO=protein_coding_gene | is_pseudo=false	TGGT1_253750-t26_1-p1	0	1852.87614	13	0.837	1.039	1.04	0.93	0.779	0.966	0.967	0.74	0.87	0.911	-0.26	0.06	0.06	-0.1	-0.36	-0.05	-0.05	-0.43	-0.2	-0.13	0.685398891	0.04919427	0.780054765	0.593432727	0.47564914	0.778985004	0.216116068	0.366920249	0.26358011
509	FALSE	High	LIVHQEADSADDRDEEER	[R].LIVHQEADSADDRDEEER.[E]	1xTMTpro [N-Term]; 1xPhospho [S9(100)]	1xTMTpro [N-Term]; 1xPhospho [S9(100)]	1.10575e-13	6.11917e-05	1	1	19	TGGT1_253750-t26_1-p1	TGGT1_253750-t26_1-p1 [6552-6569]	TGGT1_253750-t26_1-p1 1xPhospho [S6560(100)]	TGGT1_253750-t26_1-p1 1xPhospho [S6560(100)]	transcript=TGGT1_253750-t26_1 | gene=TGGT1_253750 | organism=Toxoplasma_gondii_GT1 | gene_product=PLU-1 domain-containing protein [Source:UniProtKB/TrEMBL;Acc:S7ULT6] | transcript_product=PLU-1 family protein | location=TGGT1_chrIII:1126566-1154665(-) | protein_length=8088 | sequence_SO=chromosome | SO=protein_coding_gene | is_pseudo=false	TGGT1_253750-t26_1-p1	1	2511.13197	18	1.017	1.023	1.066	0.971	0.988	0.993	1.035	0.666	0.913	1.011	0.02	0.03	0.09	-0.04	-0.02	-0.01	0.05	-0.59	-0.13	0.02	0.166155571	0.695227247	0.742816934	0.781628769	0.899816198	0.890799359	0.697240212	0.090754268	0.10939938
510	FALSE	High	LIVHQEADSADDRDEEEREER	[R].LIVHQEADSADDRDEEEREER.[G]	1xTMTpro [N-Term]; 1xPhospho [S9(100)]	1xTMTpro [N-Term]; 1xPhospho [S9(100)]	5.24195e-09	6.11917e-05	1	1	10	TGGT1_253750-t26_1-p1	TGGT1_253750-t26_1-p1 [6552-6572]	TGGT1_253750-t26_1-p1 1xPhospho [S6560(100)]	TGGT1_253750-t26_1-p1 1xPhospho [S6560(100)]	transcript=TGGT1_253750-t26_1 | gene=TGGT1_253750 | organism=Toxoplasma_gondii_GT1 | gene_product=PLU-1 domain-containing protein [Source:UniProtKB/TrEMBL;Acc:S7ULT6] | transcript_product=PLU-1 family protein | location=TGGT1_chrIII:1126566-1154665(-) | protein_length=8088 | sequence_SO=chromosome | SO=protein_coding_gene | is_pseudo=false	TGGT1_253750-t26_1-p1	2	2925.31827	21	1.92	1.924	1.354	0.591	1.134	1.137	0.8	2.21	1.46	0.985	0.94	0.94	0.44	-0.76	0.18	0.19	-0.32	1.14	0.55	-0.02	0.480649935	0.331731324	0.143902987	0.513824159	0.299870675	0.595511134	0.722628063	0.025921121	0.068559178
516	FALSE	High	IMDEHNQTQDGSPGTEQK	[K].IMDEHNQTQDGSPGTEQK.[K]	1xTMTpro [K18]; 1xTMTpro [N-Term]; 1xPhospho [S12(100)]	1xTMTpro [K18]; 1xTMTpro [N-Term]; 1xPhospho [T8(0); S12(100); T15(0)]	6.30512e-16	6.11917e-05	1	1	12	TGGT1_232440-t26_1-p1	TGGT1_232440-t26_1-p1 [320-337]	TGGT1_232440-t26_1-p1 1xPhospho [T327(0); S331(100); T334(0)]	TGGT1_232440-t26_1-p1 1xPhospho [S331(100)]	transcript=TGGT1_232440-t26_1 | gene=TGGT1_232440 | organism=Toxoplasma_gondii_GT1 | gene_product=Brf1p family coiled coil protein [Source:UniProtKB/TrEMBL;Acc:A0A125YMJ3] | transcript_product=Brf1p family coiled coil protein | location=TGGT1_chrVIII:2091405-2096025(+) | protein_length=468 | sequence_SO=chromosome | SO=protein_coding_gene | is_pseudo=false	TGGT1_232440-t26_1-p1	0	2703.2577	18	0.959	1.022	1.09	0.964	0.924	0.985	1.051	0.973	0.963	0.977	-0.06	0.03	0.12	-0.05	-0.11	-0.02	0.07	-0.04	-0.05	-0.03	0.575644966	0.882083919	0.410196639	0.628615979	0.023206611	0.833516151	0.116136874	0.278198119	0.399632746
517	FALSE	High	IMDEHNQTQDGSPGTEQK	[K].IMDEHNQTQDGSPGTEQK.[K]	1xOxidation [M2]; 1xTMTpro [K18]; 1xTMTpro [N-Term]; 1xPhospho [S12(100)]	1xOxidation [M2]; 1xTMTpro [K18]; 1xTMTpro [N-Term]; 1xPhospho [T8(0); S12(100); T15(0)]	0.000266024	6.11917e-05	1	1	15	TGGT1_232440-t26_1-p1	TGGT1_232440-t26_1-p1 [320-337]	TGGT1_232440-t26_1-p1 1xPhospho [T327(0); S331(100); T334(0)]	TGGT1_232440-t26_1-p1 1xPhospho [S331(100)]	transcript=TGGT1_232440-t26_1 | gene=TGGT1_232440 | organism=Toxoplasma_gondii_GT1 | gene_product=Brf1p family coiled coil protein [Source:UniProtKB/TrEMBL;Acc:A0A125YMJ3] | transcript_product=Brf1p family coiled coil protein | location=TGGT1_chrVIII:2091405-2096025(+) | protein_length=468 | sequence_SO=chromosome | SO=protein_coding_gene | is_pseudo=false	TGGT1_232440-t26_1-p1	0	2719.25261	18	0.888	0.772	0.796	1.064	0.945	0.821	0.846	0.874	1.029	0.62	-0.17	-0.37	-0.33	0.09	-0.08	-0.28	-0.24	-0.19	0.04	-0.69	0.309748437	0.301887806	0.051418725	0.823978997	0.777761961	0.6747188	0.609500598	0.555014287	0.810514774
518	FALSE	High	IMDHDSEAEQER	[K].IMDHDSEAEQER.[A]	1xTMTpro [N-Term]; 1xPhospho [S6(100)]	1xTMTpro [N-Term]; 1xPhospho [S6(100)]	2.17359e-08	6.11917e-05	1	1	1	TGGT1_293490-t26_1-p1	TGGT1_293490-t26_1-p1 [390-401]	TGGT1_293490-t26_1-p1 1xPhospho [S395(100)]	TGGT1_293490-t26_1-p1 1xPhospho [S395(100)]	transcript=TGGT1_293490-t26_1 | gene=TGGT1_293490 | organism=Toxoplasma_gondii_GT1 | gene_product=hypothetical protein | transcript_product=hypothetical protein | location=TGGT1_chrIa:345539-347104(+) | protein_length=521 | sequence_SO=chromosome | SO=protein_coding_gene | is_pseudo=false	TGGT1_293490-t26_1-p1	0	1843.78527	12	0.799	0.653	0.741	1.231	0.983	0.804	0.913	1.027	0.933	1.03	-0.32	-0.61	-0.43	0.3	-0.02	-0.31	-0.13	0.04	-0.1	0.04	0.637206151	0.236294906	0.544497273	0.664195566	0.2358396	0.458116775	0.086952179	0.035324446	0.720637654
526	FALSE	High	LNDSLDGDR	[R].LNDSLDGDR.[E]	1xTMTpro [N-Term]; 1xPhospho [S4(100)]	1xTMTpro [N-Term]; 1xPhospho [S4(100)]	8.90407e-05	6.11917e-05	1	1	2	TGGT1_263595-t26_1-p1	TGGT1_263595-t26_1-p1 [318-326]	TGGT1_263595-t26_1-p1 1xPhospho [S321(100)]	TGGT1_263595-t26_1-p1 1xPhospho [S321(100)]	transcript=TGGT1_263595-t26_1 | gene=TGGT1_263595 | organism=Toxoplasma_gondii_GT1 | gene_product=RRM domain-containing protein [Source:UniProtKB/TrEMBL;Acc:S7WDM5] | transcript_product=RNA-binding protein | location=TGGT1_chrVIIb:427730-430850(+) | protein_length=485 | sequence_SO=chromosome | SO=protein_coding_gene | is_pseudo=false	TGGT1_263595-t26_1-p1	0	1388.63781	9	1.06	1.044	0.993	0.85	0.901	0.888	0.844	0.877	0.939	0.756	0.08	0.06	-0.01	-0.23	-0.15	-0.17	-0.24	-0.19	-0.09	-0.4	0.320604875	0.774162003	0.973144411	0.207463005	0.137120451	0.303248865	0.37831078	0.318276849	0.025426812
528	FALSE	High	LNEKTPDGETEK	[R].LNEKTPDGETEK.[D]	2xTMTpro [K4; K12]; 1xTMTpro [N-Term]; 1xPhospho [T5(100)]	2xTMTpro [K4; K12]; 1xTMTpro [N-Term]; 1xPhospho [T5(100); T10(0)]	5.48081e-07	6.11917e-05	1	1	3	TGGT1_214490-t26_1-p1	TGGT1_214490-t26_1-p1 [1008-1019]	TGGT1_214490-t26_1-p1 1xPhospho [T1012(100); T1017(0)]	TGGT1_214490-t26_1-p1 1xPhospho [T1012(100)]	transcript=TGGT1_214490-t26_1 | gene=TGGT1_214490 | organism=Toxoplasma_gondii_GT1 | gene_product=Peptidase M16 inactive domain-containing protein [Source:UniProtKB/TrEMBL;Acc:S7W5N7] | transcript_product=peptidase M16 inactive domain-containing protein | location=TGGT1_chrX:6200575-6209880(-) | protein_length=1353 | sequence_SO=chromosome | SO=protein_coding_gene | is_pseudo=false	TGGT1_214490-t26_1-p1	1	2353.24683	12	0.709	0.777	0.795	1.22	0.865	0.948	0.97	0.835	0.932	1.011	-0.5	-0.36	-0.33	0.29	-0.21	-0.08	-0.04	-0.26	-0.1	0.02	0.458261785	0.274624963	0.392340804	0.396806423	0.528271303	0.295172047	0.362040732	0.208987494	0.643063731
536	FALSE	High	IHLPLGDHSEK	[R].IHLPLGDHSEK.[G]	1xTMTpro [K11]; 1xTMTpro [N-Term]; 1xPhospho [S9(100)]	1xTMTpro [K11]; 1xTMTpro [N-Term]; 1xPhospho [S9(100)]	1.59673e-07	6.11917e-05	1	1	1	TGGT1_272640-t26_1-p1	TGGT1_272640-t26_1-p1 [551-561]	TGGT1_272640-t26_1-p1 1xPhospho [S559(100)]	TGGT1_272640-t26_1-p1 1xPhospho [S559(100)]	transcript=TGGT1_272640-t26_1 | gene=TGGT1_272640 | organism=Toxoplasma_gondii_GT1 | gene_product=Putative eukaryotic initiation factor-2B, epsilon subunit [Source:UniProtKB/TrEMBL;Acc:S7WC97] | transcript_product=putative eukaryotic initiation factor-2B, epsilon subunit | location=TGGT1_chrVIII:3820760-3827014(+) | protein_length=858 | sequence_SO=chromosome | SO=protein_coding_gene | is_pseudo=…	TGGT1_272640-t26_1-p1	0	1934.03923	11	1.208	1.637	1.495	0.872	1.053	1.428	1.303	1.189	1.137	1.059	0.27	0.71	0.58	-0.2	0.07	0.51	0.38	0.25	0.19	0.08	0.297138	0.28844197	0.391612477	0.683010886	0.796192471	0.020993449	0.077079222	0.323054467	0.084826929
538	FALSE	High	LHLSLSSNDAEAYDK	[R].LHLSLSSNDAEAYDK.[A]	1xTMTpro [K15]; 1xTMTpro [N-Term]; 1xPhospho [S4(100)]	1xTMTpro [K15]; 1xTMTpro [N-Term]; 1xPhospho [S4(100); S6(0); S7(0); Y13(0)]	1.37557e-08	6.11917e-05	1	1	1	TGGT1_226320-t26_1-p1	TGGT1_226320-t26_1-p1 [333-347]	TGGT1_226320-t26_1-p1 1xPhospho [S336(100); S338(0); S339(0); Y345(0)]	TGGT1_226320-t26_1-p1 1xPhospho [S336(100)]	transcript=TGGT1_226320-t26_1 | gene=TGGT1_226320 | organism=Toxoplasma_gondii_GT1 | gene_product=hypothetical protein | transcript_product=hypothetical protein | location=TGGT1_chrX:1627498-1631184(+) | protein_length=720 | sequence_SO=chromosome | SO=protein_coding_gene | is_pseudo=false	TGGT1_226320-t26_1-p1	0	2351.17758	15	0.854	0.883	0.985	1.087	0.928	0.959	1.07	0.913	1.018	0.992	-0.23	-0.18	-0.02	0.12	-0.11	-0.06	0.1	-0.13	0.03	-0.01	0.465659315	0.709123641	0.967220694	0.860694513	0.802516906	0.788159759	0.52833562	0.48407182	0.889788537
539	FALSE	High	LHPPADGGGLVSPSALR	[R].LHPPADGGGLVSPSALR.[L]	1xTMTpro [N-Term]; 1xPhospho [S12(99.7)]	1xTMTpro [N-Term]; 1xPhospho [S12(99.7); S14(0.3)]	1.56558e-09	6.11917e-05	1	1	3	TGGT1_232120-t26_1-p1	TGGT1_232120-t26_1-p1 [1396-1412]	TGGT1_232120-t26_1-p1 1xPhospho [S1407(99.7); S1409(0.3)]	TGGT1_232120-t26_1-p1 1xPhospho [S1407(99.7)]	transcript=TGGT1_232120-t26_1 | gene=TGGT1_232120 | organism=Toxoplasma_gondii_GT1 | gene_product=hypothetical protein | transcript_product=hypothetical protein | location=TGGT1_chrVIII:1859811-1873387(+) | protein_length=2024 | sequence_SO=chromosome | SO=protein_coding_gene | is_pseudo=false	TGGT1_232120-t26_1-p1	0	2028.05986	17	0.722	0.826	0.68	1.208	0.872	0.998	0.822	0.89	1.021	0.946	-0.47	-0.28	-0.56	0.27	-0.2	0	-0.28	-0.17	0.03	-0.08	0.394157735	0.58601653	0.203649738	0.671231165	0.406296947	0.988006319	0.514488777	0.674645151	0.82069573
541	FALSE	High	LHQNTRESIAGNK	[R].LHQNTRESIAGNK.[G]	1xTMTpro [K13]; 1xTMTpro [N-Term]; 2xPhospho [T5(100); S8(100)]	1xTMTpro [K13]; 1xTMTpro [N-Term]; 2xPhospho [T5(100); S8(100)]	8.96721e-07	6.11917e-05	1	1	2	TGGT1_318210-t26_1-p1	TGGT1_318210-t26_1-p1 [653-665]	TGGT1_318210-t26_1-p1 2xPhospho [T657(100); S660(100)]	TGGT1_318210-t26_1-p1 2xPhospho [T657(100); S660(100)]	transcript=TGGT1_318210-t26_1 | gene=TGGT1_318210 | organism=Toxoplasma_gondii_GT1 | gene_product=hypothetical protein | transcript_product=hypothetical protein | location=TGGT1_chrIV:1423684-1427283(-) | protein_length=1199 | sequence_SO=chromosome | SO=protein_coding_gene | is_pseudo=false	TGGT1_318210-t26_1-p1	1	2236.11322	13	1.955	2.408	0.933	0.989	1.933	2.381	0.922	1.641	2.633	1.454	0.97	1.27	-0.1	-0.02	0.95	1.25	-0.12	0.71	1.4	0.54	0.118317761	0.102928268	0.824561522	0.990193417	0.481795597	0.387730245	0.898443297	0.651891389	0.18036972
542	FALSE	High	LHQQSNASMADSIATDSVTPR	[R].LHQQSNASMADSIATDSVTPR.[E]	1xTMTpro [N-Term]; 1xPhospho [T19(99.8)]	1xTMTpro [N-Term]; 1xPhospho [S5(0); S8(0); S12(0); T15(0); S17(0.2); T19(99.8)]	6.30512e-16	6.11917e-05	1	1	5	TGGT1_289100-t26_1-p1	TGGT1_289100-t26_1-p1 [676-696]	TGGT1_289100-t26_1-p1 1xPhospho [S680(0); S683(0); S687(0); T690(0); S692(0.2); T694(99.8)]	TGGT1_289100-t26_1-p1 1xPhospho [T694(99.8)]	transcript=TGGT1_289100-t26_1 | gene=TGGT1_289100 | organism=Toxoplasma_gondii_GT1 | gene_product=hypothetical protein | transcript_product=hypothetical protein | location=TGGT1_chrIX:2793313-2802752(+) | protein_length=698 | sequence_SO=chromosome | SO=protein_coding_gene | is_pseudo=false	TGGT1_289100-t26_1-p1	0	2613.22991	21	0.946	1.085	1.183	0.843	0.798	0.915	0.998	0.938	0.787	0.824	-0.08	0.12	0.24	-0.25	-0.33	-0.13	0	-0.09	-0.35	-0.28	0.836723219	0.618695675	0.781025052	0.363419183	0.26701594	0.074372022	0.99627005	0.838722582	0.139769001
546	FALSE	High	IHQVANAEEQSGSSASGDPPSPK	[R].IHQVANAEEQSGSSASGDPPSPK.[E]	1xTMTpro [K23]; 1xTMTpro [N-Term]; 1xPhospho [S21(100)]	1xTMTpro [K23]; 1xTMTpro [N-Term]; 1xPhospho [S11(0); S13(0); S14(0); S16(0); S21(100)]	6.30512e-16	6.11917e-05	1	1	6	TGGT1_218070-t26_1-p1	TGGT1_218070-t26_1-p1 [1196-1218]	TGGT1_218070-t26_1-p1 1xPhospho [S1206(0); S1208(0); S1209(0); S1211(0); S1216(100)]	TGGT1_218070-t26_1-p1 1xPhospho [S1216(100)]	transcript=TGGT1_218070-t26_1 | gene=TGGT1_218070 | organism=Toxoplasma_gondii_GT1 | gene_product=NOC3p domain-containing protein [Source:UniProtKB/TrEMBL;Acc:S7V1Z3] | transcript_product=hypothetical protein | location=TGGT1_chrXII:1669273-1677304(-) | protein_length=1742 | sequence_SO=chromosome | SO=protein_coding_gene | is_pseudo=false	TGGT1_218070-t26_1-p1	0	2981.44973	23	1.11	1.044	1.141	0.933	1.035	0.974	1.065	1.041	1.023	0.978	0.15	0.06	0.19	-0.1	0.05	-0.04	0.09	0.06	0.03	-0.03	0.189066324	0.75122694	0.214146309	0.44614577	0.766523924	0.66401762	0.656884168	0.376434373	0.674995199
547	FALSE	High	IHQVANAEEQSGSSASGDPPSPK	[R].IHQVANAEEQSGSSASGDPPSPK.[E]	1xTMTpro [K23]; 1xTMTpro [N-Term]; 2xPhospho [S13(98.8); S21(100)]	1xTMTpro [K23]; 1xTMTpro [N-Term]; 2xPhospho [S11(0.4); S13(98.8); S14(0.4); S16(0.4); S21(100)]	2.174e-10	6.11917e-05	1	1	2	TGGT1_218070-t26_1-p1	TGGT1_218070-t26_1-p1 [1196-1218]	TGGT1_218070-t26_1-p1 2xPhospho [S1206(0.4); S1208(98.8); S1209(0.4); S1211(0.4); S1216(100)]	TGGT1_218070-t26_1-p1 2xPhospho [S1208(98.8); S1216(100)]	transcript=TGGT1_218070-t26_1 | gene=TGGT1_218070 | organism=Toxoplasma_gondii_GT1 | gene_product=NOC3p domain-containing protein [Source:UniProtKB/TrEMBL;Acc:S7V1Z3] | transcript_product=hypothetical protein | location=TGGT1_chrXII:1669273-1677304(-) | protein_length=1742 | sequence_SO=chromosome | SO=protein_coding_gene | is_pseudo=false	TGGT1_218070-t26_1-p1	0	3061.41606	23	0.732	0.86	0.68	1.332	0.975	1.145	0.906	1.179	1.064	0.718	-0.45	-0.22	-0.56	0.41	-0.04	0.2	-0.14	0.24	0.09	-0.48	0.616959767	0.699637507	0.584357022	0.627369415	0.456947046	0.502281508	0.400150841	0.25633674	0.267812415
549	FALSE	High	LHSCAGGEESSGQCLEK	[R].LHSCAGGEESSGQCLEK.[Q]	2xMethylthio [C4; C14]; 1xTMTpro [K17]; 1xTMTpro [N-Term]; 1xPhospho [S3(100)]	2xMethylthio [C4; C14]; 1xTMTpro [K17]; 1xTMTpro [N-Term]; 1xPhospho [S3(100); S10(0); S11(0)]	6.30512e-16	6.11917e-05	1	1	16	TGGT1_240810-t26_1-p1	TGGT1_240810-t26_1-p1 [15-31]	TGGT1_240810-t26_1-p1 2xMethylthio [C18; C28]; 1xPhospho [S17(100); S24(0); S25(0)]	TGGT1_240810-t26_1-p1 2xMethylthio [C18; C28]; 1xPhospho [S17(100)]	transcript=TGGT1_240810-t26_1 | gene=TGGT1_240810 | organism=Toxoplasma_gondii_GT1 | gene_product=hypothetical protein | transcript_product=hypothetical protein | location=TGGT1_chrVI:1428984-1430684(+) | protein_length=566 | sequence_SO=chromosome | SO=protein_coding_gene | is_pseudo=false	TGGT1_240810-t26_1-p1	0	2515.09822	17	1.873	1.745	1.406	0.813	1.523	1.419	1.143	1.175	1.308	1.303	0.91	0.8	0.49	-0.3	0.61	0.5	0.19	0.23	0.39	0.38	0.296611066	0.385056439	0.489508058	0.623206331	0.011804182	0.137915616	0.102722897	0.391233913	0.264667513
551	FALSE	High	LHSDSDAESSGTDEGGK	[R].LHSDSDAESSGTDEGGK.[L]	1xTMTpro [K17]; 1xTMTpro [N-Term]; 1xPhospho [S/T]	1xTMTpro [K17]; 1xTMTpro [N-Term]; 1xPhospho [S3(50); S5(50); S9(0); S10(0); T12(0)]	1.32164e-06	6.11917e-05	1	1	3	TGGT1_272550-t26_1-p1	TGGT1_272550-t26_1-p1 [1733-1749]			transcript=TGGT1_272550-t26_1 | gene=TGGT1_272550 | organism=Toxoplasma_gondii_GT1 | gene_product=SMK-1 domain-containing protein [Source:UniProtKB/TrEMBL;Acc:S7V392] | transcript_product=hypothetical protein | location=TGGT1_chrVIII:3886178-3900147(+) | protein_length=1896 | sequence_SO=chromosome | SO=protein_coding_gene | is_pseudo=false	TGGT1_272550-t26_1-p1	0	2380.07971	17	0.991	0.886	0.811	0.803	0.796	0.712	0.651	0.977	0.679	0.793	-0.01	-0.17	-0.3	-0.32	-0.33	-0.49	-0.62	-0.03	-0.56	-0.33	0.825653999	0.601609597	0.614818234	0.482854514	0.417660206	0.075436557	0.140031485	0.936012567	0.120853444
552	FALSE	High	LHSDSDAESSGTDEGGK	[R].LHSDSDAESSGTDEGGK.[L]	1xTMTpro [K17]; 1xTMTpro [N-Term]; 2xPhospho [S5(99.5); S10(99.5)]	1xTMTpro [K17]; 1xTMTpro [N-Term]; 2xPhospho [S3(0.5); S5(99.5); S9(0.5); S10(99.5); T12(0)]	3.3003e-07	6.11917e-05	1	1	3	TGGT1_272550-t26_1-p1	TGGT1_272550-t26_1-p1 [1733-1749]	TGGT1_272550-t26_1-p1 2xPhospho [S1735(0.5); S1737(99.5); S1741(0.5); S1742(99.5); T1744(0)]	TGGT1_272550-t26_1-p1 2xPhospho [S1737(99.5); S1742(99.5)]	transcript=TGGT1_272550-t26_1 | gene=TGGT1_272550 | organism=Toxoplasma_gondii_GT1 | gene_product=SMK-1 domain-containing protein [Source:UniProtKB/TrEMBL;Acc:S7V392] | transcript_product=hypothetical protein | location=TGGT1_chrVIII:3886178-3900147(+) | protein_length=1896 | sequence_SO=chromosome | SO=protein_coding_gene | is_pseudo=false	TGGT1_272550-t26_1-p1	0	2460.04605	17	0.739	0.673	0.69	1.322	0.977	0.89	0.912	0.905	0.873	0.948	-0.44	-0.57	-0.54	0.4	-0.03	-0.17	-0.13	-0.14	-0.2	-0.08	0.571477978	0.312110437	0.352535779	0.310858647	0.936076761	0.315109122	0.459896783	0.345144689	0.256508153
553	FALSE	High	IHSGSIGVNVQGGDDLGGR	[R].IHSGSIGVNVQGGDDLGGR.[Q]	1xTMTpro [N-Term]; 1xPhospho [S5(99.6)]	1xTMTpro [N-Term]; 1xPhospho [S3(0.4); S5(99.6)]	8.57887e-12	6.11917e-05	1	1	2	TGGT1_225530-t26_1-p1	TGGT1_225530-t26_1-p1 [418-436]	TGGT1_225530-t26_1-p1 1xPhospho [S420(0.4); S422(99.6)]	TGGT1_225530-t26_1-p1 1xPhospho [S422(99.6)]	transcript=TGGT1_225530-t26_1 | gene=TGGT1_225530 | organism=Toxoplasma_gondii_GT1 | gene_product=Metal cation transporter, ZIP family protein [Source:UniProtKB/TrEMBL;Acc:S7WCF8] | transcript_product=metal cation transporter, ZIP family protein | location=TGGT1_chrX:2086920-2092533(-) | protein_length=717 | sequence_SO=chromosome | SO=protein_coding_gene | is_pseudo=false	TGGT1_225530-t26_1-p1	0	2222.08859	19	0.829	0.857	0.793	1.458	1.209	1.249	1.156	1.013	0.987	0.96	-0.27	-0.22	-0.33	0.54	0.27	0.32	0.21	0.02	-0.02	-0.06	0.293526231	0.670210654	0.57556205	0.283239835	0.613380478	0.708595075	0.811669524	0.976677053	0.985041063
557	FALSE	High	LHGVQAPAADAGASPPETGQFR	[R].LHGVQAPAADAGASPPETGQFR.[A]	1xTMTpro [N-Term]; 1xPhospho [S14(100)]	1xTMTpro [N-Term]; 1xPhospho [S14(100); T18(0)]	6.30512e-16	6.11917e-05	1	1	6	TGGT1_245580-t26_1-p1	TGGT1_245580-t26_1-p1 [271-292]	TGGT1_245580-t26_1-p1 1xPhospho [S284(100); T288(0)]	TGGT1_245580-t26_1-p1 1xPhospho [S284(100)]	transcript=TGGT1_245580-t26_1 | gene=TGGT1_245580 | organism=Toxoplasma_gondii_GT1 | gene_product=Protein kinase domain-containing protein [Source:UniProtKB/TrEMBL;Acc:S7V1A4] | transcript_product=hypothetical protein | location=TGGT1_chrXII:2332712-2345516(+) | protein_length=2313 | sequence_SO=chromosome | SO=protein_coding_gene | is_pseudo=false	TGGT1_245580-t26_1-p1	0	2561.24688	22	0.573	0.723	0.601	1.439	0.824	1.041	0.865	1.149	0.986	0.805	-0.8	-0.47	-0.73	0.53	-0.28	0.06	-0.21	0.2	-0.02	-0.31	0.009783536	0.582068433	0.412421283	0.466104661	0.667064956	0.739100439	0.241716219	0.467691315	0.849132228
558	FALSE	High	LHGSDGEDAEPNASIER	[R].LHGSDGEDAEPNASIER.[D]	1xTMTpro [N-Term]; 1xPhospho [S4(100)]	1xTMTpro [N-Term]; 1xPhospho [S4(100); S14(0)]	1.43935e-14	6.11917e-05	1	1	5	TGGT1_319590-t26_1-p1	TGGT1_319590-t26_1-p1 [444-460]	TGGT1_319590-t26_1-p1 1xPhospho [S447(100); S457(0)]	TGGT1_319590-t26_1-p1 1xPhospho [S447(100)]	transcript=TGGT1_319590-t26_1 | gene=TGGT1_319590 | organism=Toxoplasma_gondii_GT1 | gene_product=hypothetical protein | transcript_product=hypothetical protein | location=TGGT1_chrIV:812761-827120(+) | protein_length=2612 | sequence_SO=chromosome | SO=protein_coding_gene | is_pseudo=false	TGGT1_319590-t26_1-p1	0	2180.97804	17	0.36	0.355	0.369	2.553	0.92	0.906	0.942	0.852	0.935	1.031	-1.47	-1.49	-1.44	1.35	-0.12	-0.14	-0.09	-0.23	-0.1	0.04	0.502550972	0.501082621	0.55953863	0.524150872	0.134683785	0.176755706	0.808327451	0.331052824	0.574746067
559	FALSE	High	LHASEVSSPK	[R].LHASEVSSPK.[S]	1xTMTpro [K10]; 1xTMTpro [N-Term]; 2xPhospho [S4(100); S8(99.8)]	1xTMTpro [K10]; 1xTMTpro [N-Term]; 2xPhospho [S4(100); S7(0.2); S8(99.8)]	1.2888e-05	6.11917e-05	1	1	4	TGGT1_244880-t26_1-p1	TGGT1_244880-t26_1-p1 [983-992]	TGGT1_244880-t26_1-p1 2xPhospho [S986(100); S989(0.2); S990(99.8)]	TGGT1_244880-t26_1-p1 2xPhospho [S986(100); S990(99.8)]	transcript=TGGT1_244880-t26_1 | gene=TGGT1_244880 | organism=Toxoplasma_gondii_GT1 | gene_product=DNA-directed RNA polymerase subunit [Source:UniProtKB/TrEMBL;Acc:S7USW6] | transcript_product=DNA-directed RNA polymerase I RPA1 | location=TGGT1_chrVI:3471329-3494157(+) | protein_length=2768 | sequence_SO=chromosome | SO=protein_coding_gene | is_pseudo=false	TGGT1_244880-t26_1-p1	0	1822.8997	10	0.856	0.921	0.86	1.093	0.935	1.006	0.94	0.905	1.039	0.988	-0.23	-0.12	-0.22	0.13	-0.1	0.01	-0.09	-0.14	0.06	-0.02	0.591615575	0.530384762	0.63415601	0.330886705	0.743983531	0.906337123	0.790722129	0.365207964	0.918836286
560	FALSE	High	LHCETWDSLVK	[R].LHCETWDSLVK.[R]	1xMethylthio [C3]; 1xTMTpro [K11]; 1xTMTpro [N-Term]; 1xPhospho [S8(100)]	1xMethylthio [C3]; 1xTMTpro [K11]; 1xTMTpro [N-Term]; 1xPhospho [T5(0); S8(100)]	1.43153e-09	6.11917e-05	1	1	2	TGGT1_299780-t26_1-p1	TGGT1_299780-t26_1-p1 [345-355]	TGGT1_299780-t26_1-p1 1xMethylthio [C347]; 1xPhospho [T349(0); S352(100)]	TGGT1_299780-t26_1-p1 1xMethylthio [C347]; 1xPhospho [S352(100)]	transcript=TGGT1_299780-t26_1 | gene=TGGT1_299780 | organism=Toxoplasma_gondii_GT1 | gene_product=hypothetical protein | transcript_product=hypothetical protein | location=TGGT1_chrXII:309236-312184(-) | protein_length=545 | sequence_SO=chromosome | SO=protein_coding_gene | is_pseudo=false	TGGT1_299780-t26_1-p1	0	2065.01434	11	0.994	0.901	0.807	1.176	1.169	1.059	0.949	0.939	1.05	1.301	-0.01	-0.15	-0.31	0.23	0.22	0.08	-0.08	-0.09	0.07	0.38	0.976671729	0.300151022	0.378682924	0.273178796	0.325212515	0.728472438	0.594298893	0.763612216	0.678844928
561	FALSE	High	LHDAASVK	[K].LHDAASVK.[D]	1xTMTpro [K8]; 1xTMTpro [N-Term]; 1xPhospho [S6(100)]	1xTMTpro [K8]; 1xTMTpro [N-Term]; 1xPhospho [S6(100)]	1.60393e-05	6.11917e-05	1	1	10	TGGT1_219170-t26_1-p1	TGGT1_219170-t26_1-p1 [133-140]	TGGT1_219170-t26_1-p1 1xPhospho [S138(100)]	TGGT1_219170-t26_1-p1 1xPhospho [S138(100)]	transcript=TGGT1_219170-t26_1 | gene=TGGT1_219170 | organism=Toxoplasma_gondii_GT1 | gene_product=hypothetical protein | transcript_product=hypothetical protein | location=TGGT1_chrXII:1034023-1034940(+) | protein_length=305 | sequence_SO=chromosome | SO=protein_coding_gene | is_pseudo=false	TGGT1_219170-t26_1-p1	0	1528.83802	8	0.711	0.901	0.927	1.16	0.825	1.045	1.075	0.872	1.014	1.079	-0.49	-0.15	-0.11	0.21	-0.28	0.06	0.1	-0.2	0.02	0.11	0.599429213	0.645701298	0.54718185	0.138558087	0.735287723	0.799260082	0.417914279	0.564812404	0.926108124
562	FALSE	High	LHDAASVKDDQQAAPQSR	[K].LHDAASVKDDQQAAPQSR.[H]	1xTMTpro [K8]; 1xTMTpro [N-Term]; 1xPhospho [S6(100)]	1xTMTpro [K8]; 1xTMTpro [N-Term]; 1xPhospho [S6(100); S17(0)]	1.97837e-12	6.11917e-05	1	1	5	TGGT1_219170-t26_1-p1	TGGT1_219170-t26_1-p1 [133-150]	TGGT1_219170-t26_1-p1 1xPhospho [S138(100); S149(0)]	TGGT1_219170-t26_1-p1 1xPhospho [S138(100)]	transcript=TGGT1_219170-t26_1 | gene=TGGT1_219170 | organism=Toxoplasma_gondii_GT1 | gene_product=hypothetical protein | transcript_product=hypothetical protein | location=TGGT1_chrXII:1034023-1034940(+) | protein_length=305 | sequence_SO=chromosome | SO=protein_coding_gene | is_pseudo=false	TGGT1_219170-t26_1-p1	1	2625.32776	18	1.187	1.204	1.221	0.916	1.087	1.103	1.119	1.09	1.042	0.993	0.25	0.27	0.29	-0.13	0.12	0.14	0.16	0.12	0.06	-0.01	0.257390256	0.129630819	0.258629951	0.217991782	0.296487397	0.393556714	0.288915272	0.21379277	0.016245301
563	FALSE	High	LHDDINTSK	[R].LHDDINTSK.[C]	1xTMTpro [K9]; 1xTMTpro [N-Term]; 1xPhospho [T7(100)]	1xTMTpro [K9]; 1xTMTpro [N-Term]; 1xPhospho [T7(100); S8(0)]	1.93825e-06	6.11917e-05	1	1	5	TGGT1_222220-t26_1-p1	TGGT1_222220-t26_1-p1 [320-328]	TGGT1_222220-t26_1-p1 1xPhospho [T326(100); S327(0)]	TGGT1_222220-t26_1-p1 1xPhospho [T326(100)]	transcript=TGGT1_222220-t26_1 | gene=TGGT1_222220 | organism=Toxoplasma_gondii_GT1 | gene_product=Alveolin domain containing intermediate filament IMC7 [Source:UniProtKB/TrEMBL;Acc:A0A125YVP0] | transcript_product=alveolin domain containing intermediate filament IMC7 | location=TGGT1_chrII:949239-952716(+) | protein_length=429 | sequence_SO=chromosome | SO=protein_coding_gene | is_pseudo=false	TGGT1_222220-t26_1-p1	0	1730.89699	9	0.931	1.12	0.95	1.199	1.116	1.343	1.138	1.185	1.044	1.201	-0.1	0.16	-0.07	0.26	0.16	0.43	0.19	0.24	0.06	0.26	0.030175396	0.643562213	0.409296977	0.211635547	0.315519833	0.43944454	0.422625269	0.254488949	0.309142921
568	FALSE	High	LHDLEGELVSDTELEQMK	[R].LHDLEGELVSDTELEQMK.[K]	1xOxidation [M17]; 1xTMTpro [K18]; 1xTMTpro [N-Term]; 1xPhospho [S10(100)]	1xOxidation [M17]; 1xTMTpro [K18]; 1xTMTpro [N-Term]; 1xPhospho [S10(100); T12(0)]	1.01612e-13	6.11917e-05	1	1	6	TGGT1_261080-t26_1-p1	TGGT1_261080-t26_1-p1 [2765-2782]	TGGT1_261080-t26_1-p1 1xPhospho [S2774(100); T2776(0)]	TGGT1_261080-t26_1-p1 1xPhospho [S2774(100)]	transcript=TGGT1_261080-t26_1 | gene=TGGT1_261080 | organism=Toxoplasma_gondii_GT1 | gene_product=Kringle domain-containing protein [Source:UniProtKB/TrEMBL;Acc:S7UY52] | transcript_product=kringle domain-containing protein | location=TGGT1_chrVIIb:1823412-1845795(+) | protein_length=3051 | sequence_SO=chromosome | SO=protein_coding_gene | is_pseudo=false	TGGT1_261080-t26_1-p1	0	2790.37641	18	1.136	1.128	1.144	0.814	0.925	0.918	0.931	0.885	0.882	0.991	0.18	0.17	0.19	-0.3	-0.11	-0.12	-0.1	-0.18	-0.18	-0.01	0.67652755	0.666488291	0.629408876	0.480621575	0.266924218	0.109965021	0.097276884	0.61568931	0.024628583
569	FALSE	High	LHDLEGELVSDTELEQMKK	[R].LHDLEGELVSDTELEQMKK.[T]	2xTMTpro [K18; K19]; 1xTMTpro [N-Term]; 1xPhospho [S10(100)]	2xTMTpro [K18; K19]; 1xTMTpro [N-Term]; 1xPhospho [S10(100); T12(0)]	6.30512e-16	6.11917e-05	1	1	1	TGGT1_261080-t26_1-p1	TGGT1_261080-t26_1-p1 [2765-2783]	TGGT1_261080-t26_1-p1 1xPhospho [S2774(100); T2776(0)]	TGGT1_261080-t26_1-p1 1xPhospho [S2774(100)]	transcript=TGGT1_261080-t26_1 | gene=TGGT1_261080 | organism=Toxoplasma_gondii_GT1 | gene_product=Kringle domain-containing protein [Source:UniProtKB/TrEMBL;Acc:S7UY52] | transcript_product=kringle domain-containing protein | location=TGGT1_chrVIIb:1823412-1845795(+) | protein_length=3051 | sequence_SO=chromosome | SO=protein_coding_gene | is_pseudo=false	TGGT1_261080-t26_1-p1	1	3206.68361	19	0.62	0.804	0.849	1.117	0.692	0.898	0.949	1.202	0.898	0.926	-0.69	-0.31	-0.24	0.16	-0.53	-0.16	-0.08	0.27	-0.16	-0.11	0.208436539	0.293440694	0.541359275	0.205316198	0.209370734	0.372668851	0.851881966	0.25371811	0.134078028
572	FALSE	High	LHEEASSSSDAR	[K].LHEEASSSSDAR.[A]	1xTMTpro [N-Term]; 1xPhospho [S]	1xTMTpro [N-Term]; 1xPhospho [S6(0); S7(33.3); S8(33.3); S9(33.3)]	2.88351e-05	6.11917e-05	1	1	2	TGGT1_287160-t26_1-p1	TGGT1_287160-t26_1-p1 [538-549]			transcript=TGGT1_287160-t26_1 | gene=TGGT1_287160 | organism=Toxoplasma_gondii_GT1 | gene_product=Kinesin motor domain-containing protein [Source:UniProtKB/TrEMBL;Acc:S7W3C3] | transcript_product=internal kinesin motor domain protein | location=TGGT1_chrV:1414937-1425049(-) | protein_length=1360 | sequence_SO=chromosome | SO=protein_coding_gene | is_pseudo=false	TGGT1_287160-t26_1-p1	0	1672.74987	12	1.423	1.704	1.59	0.624	0.887	1.063	0.992	0.883	0.752	0.494	0.51	0.77	0.67	-0.68	-0.17	0.09	-0.01	-0.18	-0.41	-1.02	0.331530856	0.478203432	0.465717241	0.510467041	0.747473148	0.100049764	0.925285325	0.045978579	0.209937676
573	FALSE	High	LHENSASDR	[R].LHENSASDR.[H]	1xTMTpro [N-Term]; 1xPhospho [S5(100)]	1xTMTpro [N-Term]; 1xPhospho [S5(100); S7(0)]	3.28346e-06	6.11917e-05	1	1	11	TGGT1_258410-t26_1-p1	TGGT1_258410-t26_1-p1 [20-28]	TGGT1_258410-t26_1-p1 1xPhospho [S24(100); S26(0)]	TGGT1_258410-t26_1-p1 1xPhospho [S24(100)]	transcript=TGGT1_258410-t26_1 | gene=TGGT1_258410 | organism=Toxoplasma_gondii_GT1 | gene_product=Photosensitized INA-labeled protein PHIL1 [Source:UniProtKB/TrEMBL;Acc:A0A125YLU9] | transcript_product=photosensitized INA-labeled protein PHIL1 | location=TGGT1_chrVIIb:3400417-3400914(+) | protein_length=165 | sequence_SO=chromosome | SO=protein_coding_gene | is_pseudo=false	TGGT1_258410-t26_1-p1	0	1412.64904	9	0.639	0.727	0.734	1.415	0.904	1.029	1.039	0.994	1.012	1.08	-0.65	-0.46	-0.45	0.5	-0.15	0.04	0.06	-0.01	0.02	0.11	0.593247433	0.647020082	0.608250266	0.516094763	0.744890075	0.878484342	0.686784186	0.959627378	0.728336761
575	FALSE	High	LHENSASDRHPLAQEYFSER	[R].LHENSASDRHPLAQEYFSER.[I]	1xTMTpro [N-Term]; 1xPhospho [S7(99.8)]	1xTMTpro [N-Term]; 1xPhospho [S5(0.2); S7(99.8); Y16(0); S18(0)]	8.75288e-14	6.11917e-05	1	1	7	TGGT1_258410-t26_1-p1	TGGT1_258410-t26_1-p1 [20-39]	TGGT1_258410-t26_1-p1 1xPhospho [S24(0.2); S26(99.8); Y35(0); S37(0)]	TGGT1_258410-t26_1-p1 1xPhospho [S26(99.8)]	transcript=TGGT1_258410-t26_1 | gene=TGGT1_258410 | organism=Toxoplasma_gondii_GT1 | gene_product=Photosensitized INA-labeled protein PHIL1 [Source:UniProtKB/TrEMBL;Acc:A0A125YLU9] | transcript_product=photosensitized INA-labeled protein PHIL1 | location=TGGT1_chrVIIb:3400417-3400914(+) | protein_length=165 | sequence_SO=chromosome | SO=protein_coding_gene | is_pseudo=false	TGGT1_258410-t26_1-p1	1	2770.29054	20	0.823	0.797	0.789	1.22	1.004	0.972	0.962	0.903	0.765	0.871	-0.28	-0.33	-0.34	0.29	0.01	-0.04	-0.06	-0.15	-0.39	-0.2	0.693032673	0.649632867	0.696843421	0.72474719	0.957087511	0.719266612	0.414197457	0.575787551	0.152454683
578	FALSE	High	LHFPSLAEDDANSSAGLAGTER	[K].LHFPSLAEDDANSSAGLAGTER.[E]	1xTMTpro [N-Term]; 2xPhospho [S13(100); S14(100)]	1xTMTpro [N-Term]; 2xPhospho [S5(0); S13(100); S14(100); T20(0)]	6.30512e-16	6.11917e-05	1	1	1	TGGT1_223610-t26_1-p1	TGGT1_223610-t26_1-p1 [890-911]	TGGT1_223610-t26_1-p1 2xPhospho [S894(0); S902(100); S903(100); T909(0)]	TGGT1_223610-t26_1-p1 2xPhospho [S902(100); S903(100)]	transcript=TGGT1_223610-t26_1 | gene=TGGT1_223610 | organism=Toxoplasma_gondii_GT1 | gene_product=hypothetical protein | transcript_product=hypothetical protein | location=TGGT1_chrX:3601437-3606218(-) | protein_length=1303 | sequence_SO=chromosome | SO=protein_coding_gene | is_pseudo=false	TGGT1_223610-t26_1-p1	0	2722.20819	22	0.744	0.902	0.86	1.314	0.978	1.185	1.13	1.092	1.107	1.051	-0.43	-0.15	-0.22	0.39	-0.03	0.25	0.18	0.13	0.15	0.07	0.07147679	0.028591964	0.187944695	0.00041812	0.621991152	0.016705246	0.229286607	0.488766476	0.285592825
579	FALSE	High	LHFPSLASETFPENSDR	[R].LHFPSLASETFPENSDR.[S]	1xTMTpro [N-Term]; 1xPhospho [S5(100)]	1xTMTpro [N-Term]; 1xPhospho [S5(100); S8(0); T10(0); S15(0)]	3.53775e-06	6.11917e-05	1	1	1	TGGT1_224530-t26_1-p1	TGGT1_224530-t26_1-p1 [158-174]	TGGT1_224530-t26_1-p1 1xPhospho [S162(100); S165(0); T167(0); S172(0)]	TGGT1_224530-t26_1-p1 1xPhospho [S162(100)]	transcript=TGGT1_224530-t26_1 | gene=TGGT1_224530 | organism=Toxoplasma_gondii_GT1 | gene_product=Alveolin domain containing intermediate filament IMC5 [Source:UniProtKB/TrEMBL;Acc:A0A125YUN3] | transcript_product=alveolin domain containing intermediate filament IMC5 | location=TGGT1_chrX:2905298-2908406(-) | protein_length=584 | sequence_SO=chromosome | SO=protein_coding_gene | is_pseudo=false	TGGT1_224530-t26_1-p1	0	2331.09776	17	1.273	1.257	1.235	0.913	1.162	1.147	1.127	1.176	1.272	1.264	0.35	0.33	0.3	-0.13	0.22	0.2	0.17	0.23	0.35	0.34	0.601546025	0.56817744	0.48842153	0.846524457	0.158048214	0.361615153	0.607307032	0.413443284	0.200432518
580	FALSE	High	LHFPSLASETFPENSDR	[R].LHFPSLASETFPENSDR.[S]	1xTMTpro [N-Term]; 2xPhospho [S5(100); S8(100)]	1xTMTpro [N-Term]; 2xPhospho [S5(100); S8(100); T10(0); S15(0)]	1.4388e-10	6.11917e-05	1	1	1	TGGT1_224530-t26_1-p1	TGGT1_224530-t26_1-p1 [158-174]	TGGT1_224530-t26_1-p1 2xPhospho [S162(100); S165(100); T167(0); S172(0)]	TGGT1_224530-t26_1-p1 2xPhospho [S162(100); S165(100)]	transcript=TGGT1_224530-t26_1 | gene=TGGT1_224530 | organism=Toxoplasma_gondii_GT1 | gene_product=Alveolin domain containing intermediate filament IMC5 [Source:UniProtKB/TrEMBL;Acc:A0A125YUN3] | transcript_product=alveolin domain containing intermediate filament IMC5 | location=TGGT1_chrX:2905298-2908406(-) | protein_length=584 | sequence_SO=chromosome | SO=protein_coding_gene | is_pseudo=false	TGGT1_224530-t26_1-p1	0	2411.06409	17	0.871	0.91	0.928	1.14	0.993	1.038	1.058	0.987	1.155	0.933	-0.2	-0.14	-0.11	0.19	-0.01	0.05	0.08	-0.02	0.21	-0.1	0.346051292	0.715118103	0.808449897	0.301387144	0.970605203	0.822705397	0.798068504	0.939382387	0.514828855
581	FALSE	High	LHGFDPSPTAAPGTLGFEETGTPK	[R].LHGFDPSPTAAPGTLGFEETGTPK.[R]	1xTMTpro [K24]; 1xTMTpro [N-Term]; 1xPhospho [T22(99.4)]	1xTMTpro [K24]; 1xTMTpro [N-Term]; 1xPhospho [S7(0); T9(0); T14(0); T20(0.6); T22(99.4)]	3.57397e-08	6.11917e-05	1	1	1	TGGT1_214990-t26_1-p1	TGGT1_214990-t26_1-p1 [3245-3268]	TGGT1_214990-t26_1-p1 1xPhospho [S3251(0); T3253(0); T3258(0); T3264(0.6); T3266(99.4)]	TGGT1_214990-t26_1-p1 1xPhospho [T3266(99.4)]	transcript=TGGT1_214990-t26_1 | gene=TGGT1_214990 | organism=Toxoplasma_gondii_GT1 | gene_product=hypothetical protein | transcript_product=hypothetical protein | location=TGGT1_chrX:6550174-6562207(-) | protein_length=3441 | sequence_SO=chromosome | SO=protein_coding_gene | is_pseudo=false	TGGT1_214990-t26_1-p1	0	3115.5633	24	0.899	1.047	0.862	1.203	1.082	1.259	1.037	1.075	1.053	1.016	-0.15	0.07	-0.21	0.27	0.11	0.33	0.05	0.1	0.07	0.02	0.814155842	0.933430206	0.492255148	0.657908292	0.317488934	0.321744647	0.863324679	0.643533016	0.351627757
582	FALSE	High	LHSISEK	[R].LHSISEK.[G]	1xTMTpro [K7]; 1xTMTpro [N-Term]; 1xPhospho [S3(100)]	1xTMTpro [K7]; 1xTMTpro [N-Term]; 1xPhospho [S3(100); S5(0)]	0.000169625	6.11917e-05	1	1	2	TGGT1_313480-t26_1-p1	TGGT1_313480-t26_1-p1 [1334-1340]	TGGT1_313480-t26_1-p1 1xPhospho [S1336(100); S1338(0)]	TGGT1_313480-t26_1-p1 1xPhospho [S1336(100)]	transcript=TGGT1_313480-t26_1 | gene=TGGT1_313480 | organism=Toxoplasma_gondii_GT1 | gene_product=hypothetical protein | transcript_product=hypothetical protein | location=TGGT1_chrXI:3385333-3400705(+) | protein_length=1381 | sequence_SO=chromosome | SO=protein_coding_gene | is_pseudo=false	TGGT1_313480-t26_1-p1	0	1501.82712	7	2.589	2.694	1.437	0.728	1.884	1.961	1.046	1.378	1.927	1.536	1.37	1.43	0.52	-0.46	0.91	0.97	0.06	0.46	0.95	0.62	0.177131415	0.202019895	0.353127552	0.588790023	0.147657454	0.090071845	0.857797799	0.622504751	0.028531771
584	FALSE	High	LHSPPTPAR	[R].LHSPPTPAR.[R]	1xTMTpro [N-Term]; 1xPhospho [S3(100)]	1xTMTpro [N-Term]; 1xPhospho [S3(100); T6(0)]	3.07595e-05	6.11917e-05	1	1	6	TGGT1_213920-t26_1-p1	TGGT1_213920-t26_1-p1 [145-153]	TGGT1_213920-t26_1-p1 1xPhospho [S147(100); T150(0)]	TGGT1_213920-t26_1-p1 1xPhospho [S147(100)]	transcript=TGGT1_213920-t26_1 | gene=TGGT1_213920 | organism=Toxoplasma_gondii_GT1 | gene_product=hypothetical protein | transcript_product=hypothetical protein | location=TGGT1_chrV:1297862-1307761(-) | protein_length=1148 | sequence_SO=chromosome | SO=protein_coding_gene | is_pseudo=false	TGGT1_213920-t26_1-p1	0	1359.71052	9	0.688	1.141	1.051	1.102	0.758	1.257	1.158	1.109	0.869	1.222	-0.54	0.19	0.07	0.14	-0.4	0.33	0.21	0.15	-0.2	0.29	0.46343412	0.808149236	0.940655238	0.668296002	0.340993533	0.534758687	0.755070578	0.557410098	0.852433406
591	FALSE	High	LLDELDGADERGSPQDGSASK	[K].LLDELDGADERGSPQDGSASK.[D]	1xTMTpro [K21]; 1xTMTpro [N-Term]; 1xPhospho [S13(100)]	1xTMTpro [K21]; 1xTMTpro [N-Term]; 1xPhospho [S13(100); S18(0); S20(0)]	3.71811e-06	6.11917e-05	1	1	1	TGGT1_289520-t26_1-p1	TGGT1_289520-t26_1-p1 [1548-1568]	TGGT1_289520-t26_1-p1 1xPhospho [S1560(100); S1565(0); S1567(0)]	TGGT1_289520-t26_1-p1 1xPhospho [S1560(100)]	transcript=TGGT1_289520-t26_1 | gene=TGGT1_289520 | organism=Toxoplasma_gondii_GT1 | gene_product=hypothetical protein | transcript_product=hypothetical protein | location=TGGT1_chrIX:3078252-3092401(-) | protein_length=3307 | sequence_SO=chromosome | SO=protein_coding_gene | is_pseudo=false	TGGT1_289520-t26_1-p1	1	2848.38573	21	1.7	1.773	1.481	0.56	0.953	0.994	0.83	0.885	0.909	0.844	0.77	0.83	0.57	-0.84	-0.07	-0.01	-0.27	-0.18	-0.14	-0.25	0.50545622	0.566029485	0.662327615	0.347553867	0.839083065	0.988563379	0.66330196	0.511974545	0.517994497
594	FALSE	High	LLDGVTELMNEGIHSSLLASNAR	[R].LLDGVTELMNEGIHSSLLASNAR.[Y]	1xOxidation [M9]; 1xTMTpro [N-Term]; 1xPhospho [S16(99.7)]	1xOxidation [M9]; 1xTMTpro [N-Term]; 1xPhospho [T6(0); S15(0.3); S16(99.7); S20(0)]	6.30512e-16	6.11917e-05	1	1	1	TGGT1_280560-t26_1-p1	TGGT1_280560-t26_1-p1 [1160-1182]	TGGT1_280560-t26_1-p1 1xPhospho [T1165(0); S1174(0.3); S1175(99.7); S1179(0)]	TGGT1_280560-t26_1-p1 1xPhospho [S1175(99.7)]	transcript=TGGT1_280560-t26_1 | gene=TGGT1_280560 | organism=Toxoplasma_gondii_GT1 | gene_product=Selenide, water dikinase [Source:UniProtKB/TrEMBL;Acc:S7UU79] | transcript_product=selenide, water dikinase | location=TGGT1_chrVIIa:275729-285116(-) | protein_length=1298 | sequence_SO=chromosome | SO=protein_coding_gene | is_pseudo=false	TGGT1_280560-t26_1-p1	0	2840.41844	23	1.067	0.993	0.876	0.894	0.954	0.888	0.783	0.795	0.727	0.933	0.09	-0.01	-0.19	-0.16	-0.07	-0.17	-0.35	-0.33	-0.46	-0.1	0.837361148	0.985639156	0.664684696	0.683203473	0.468035114	0.45851637	0.057747681	0.093469174	0.124002234
596	FALSE	High	LLAVHQELAAASLANGSSPLDEVR	[R].LLAVHQELAAASLANGSSPLDEVR.[D]	1xTMTpro [N-Term]; 1xPhospho [S18(100)]	1xTMTpro [N-Term]; 1xPhospho [S12(0); S17(0); S18(100)]	1.00069e-09	6.11917e-05	1	1	1	TGGT1_224200-t26_1-p1	TGGT1_224200-t26_1-p1 [201-224]	TGGT1_224200-t26_1-p1 1xPhospho [S212(0); S217(0); S218(100)]	TGGT1_224200-t26_1-p1 1xPhospho [S218(100)]	transcript=TGGT1_224200-t26_1 | gene=TGGT1_224200 | organism=Toxoplasma_gondii_GT1 | gene_product=PseudoU_synth_1 domain-containing protein [Source:UniProtKB/TrEMBL;Acc:S7UW42] | transcript_product=tRNA pseudouridine synthase | location=TGGT1_chrX:3153285-3160162(-) | protein_length=901 | sequence_SO=chromosome | SO=protein_coding_gene | is_pseudo=false	TGGT1_224200-t26_1-p1	0	2845.478	24	0.699	0.674	0.735	1.64	1.147	1.106	1.206	0.838	1.045	1.109	-0.52	-0.57	-0.44	0.71	0.2	0.15	0.27	-0.26	0.06	0.15	0.44946842	0.436322173	0.633747863	0.346081143	0.028753887	0.143828254	0.477862068	0.424794128	0.625778057
598	FALSE	High	LIEHATTMGR	[R].LIEHATTMGR.[M]	1xTMTpro [N-Term]; 1xPhospho [T7(99.8)]	1xTMTpro [N-Term]; 1xPhospho [T6(0.2); T7(99.8)]	1.11052e-06	6.11917e-05	1	1	5	TGGT1_259200B-t26_1-p1	TGGT1_259200B-t26_1-p1 [371-380]	TGGT1_259200B-t26_1-p1 1xPhospho [T376(0.2); T377(99.8)]	TGGT1_259200B-t26_1-p1 1xPhospho [T377(99.8)]	transcript=TGGT1_259200B-t26_1 | gene=TGGT1_259200B | organism=Toxoplasma_gondii_GT1 | gene_product=Na+/H+ exchanger NHE1 [Source:UniProtKB/TrEMBL;Acc:S7WEL3] | transcript_product=Na+/H+ exchanger NHE1 | location=TGGT1_chrVIIb:2842786-2849857(-) | protein_length=1450 | sequence_SO=chromosome | SO=protein_coding_gene | is_pseudo=false	TGGT1_259200B-t26_1-p1	0	1512.75648	10	2.099	2.311	1.695	1.035	2.173	2.392	1.754	1.31	1.795	1.313	1.07	1.21	0.76	0.05	1.12	1.26	0.81	0.39	0.84	0.39	0.442614087	0.322660697	0.510851893	0.949167429	0.151408984	0.025322683	0.12905685	0.228706267	0.383025868
599	FALSE	High	LLEMNVGCHEEKESDEDDGDK	[R].LLEMNVGCHEEKESDEDDGDK.[K]	1xMethylthio [C8]; 2xTMTpro [K12; K21]; 1xTMTpro [N-Term]; 1xPhospho [S14(100)]	1xMethylthio [C8]; 2xTMTpro [K12; K21]; 1xTMTpro [N-Term]; 1xPhospho [S14(100)]	1.02611e-15	6.11917e-05	1	1	2	TGGT1_219150-t26_1-p1	TGGT1_219150-t26_1-p1 [114-134]	TGGT1_219150-t26_1-p1 1xMethylthio [C121]; 1xPhospho [S127(100)]	TGGT1_219150-t26_1-p1 1xMethylthio [C121]; 1xPhospho [S127(100)]	transcript=TGGT1_219150-t26_1 | gene=TGGT1_219150 | organism=Toxoplasma_gondii_GT1 | gene_product=ZZ-type domain-containing protein [Source:UniProtKB/TrEMBL;Acc:S7WAE6] | transcript_product=zinc finger, zz type domain-containing protein | location=TGGT1_chrXII:1042433-1047423(-) | protein_length=843 | sequence_SO=chromosome | SO=protein_coding_gene | is_pseudo=false	TGGT1_219150-t26_1-p1	1	3430.567	21	0.837	0.865	0.858	1.087	0.91	0.941	0.933	0.857	0.91	1.098	-0.26	-0.21	-0.22	0.12	-0.14	-0.09	-0.1	-0.22	-0.14	0.14	0.587544033	0.399026484	0.216779626	0.510431823	0.63989418	0.187974828	0.27287979	0.033913469	0.233029352
600	FALSE	High	LLEMNVGCHEEKESDEDDGDK	[R].LLEMNVGCHEEKESDEDDGDK.[K]	1xOxidation [M4]; 1xMethylthio [C8]; 2xTMTpro [K12; K21]; 1xTMTpro [N-Term]; 1xPhospho [S14(100)]	1xOxidation [M4]; 1xMethylthio [C8]; 2xTMTpro [K12; K21]; 1xTMTpro [N-Term]; 1xPhospho [S14(100)]	3.21666e-05	6.11917e-05	1	1	1	TGGT1_219150-t26_1-p1	TGGT1_219150-t26_1-p1 [114-134]	TGGT1_219150-t26_1-p1 1xMethylthio [C121]; 1xPhospho [S127(100)]	TGGT1_219150-t26_1-p1 1xMethylthio [C121]; 1xPhospho [S127(100)]	transcript=TGGT1_219150-t26_1 | gene=TGGT1_219150 | organism=Toxoplasma_gondii_GT1 | gene_product=ZZ-type domain-containing protein [Source:UniProtKB/TrEMBL;Acc:S7WAE6] | transcript_product=zinc finger, zz type domain-containing protein | location=TGGT1_chrXII:1042433-1047423(-) | protein_length=843 | sequence_SO=chromosome | SO=protein_coding_gene | is_pseudo=false	TGGT1_219150-t26_1-p1	1	3446.56191	21	1.097	1.132	1.152	1.063	1.165	1.203	1.224	1.054	1.153	1.429	0.13	0.18	0.2	0.09	0.22	0.27	0.29	0.08	0.21	0.52	0.67652698	0.776236279	0.645295266	0.854444404	0.355966053	0.251847963	0.105392449	0.583829326	0.095870987
601	FALSE	High	LLEMNVGCHEEKESDEDDGDKK	[R].LLEMNVGCHEEKESDEDDGDKK.[R]	1xOxidation [M4]; 1xMethylthio [C8]; 3xTMTpro [K12; K21; K22]; 1xTMTpro [N-Term]; 1xPhospho [S14(100)]	1xOxidation [M4]; 1xMethylthio [C8]; 3xTMTpro [K12; K21; K22]; 1xTMTpro [N-Term]; 1xPhospho [S14(100)]	3.71527e-05	6.11917e-05	1	1	1	TGGT1_219150-t26_1-p1	TGGT1_219150-t26_1-p1 [114-135]	TGGT1_219150-t26_1-p1 1xMethylthio [C121]; 1xPhospho [S127(100)]	TGGT1_219150-t26_1-p1 1xMethylthio [C121]; 1xPhospho [S127(100)]	transcript=TGGT1_219150-t26_1 | gene=TGGT1_219150 | organism=Toxoplasma_gondii_GT1 | gene_product=ZZ-type domain-containing protein [Source:UniProtKB/TrEMBL;Acc:S7WAE6] | transcript_product=zinc finger, zz type domain-containing protein | location=TGGT1_chrXII:1042433-1047423(-) | protein_length=843 | sequence_SO=chromosome | SO=protein_coding_gene | is_pseudo=false	TGGT1_219150-t26_1-p1	2	3878.86402	22	1.019	1.439	1.173	0.839	0.855	1.208	0.985	1.028	1.065	1.19	0.03	0.53	0.23	-0.25	-0.23	0.27	-0.02	0.04	0.09	0.25	0.963549504	0.459433684	0.799590425	0.775612118	0.479557316	0.438072365	0.483736077	0.731456028	0.729445048
602	FALSE	High	IIESHSEASR	[R].IIESHSEASR.[S]	1xTMTpro [N-Term]; 1xPhospho [S9(100)]	1xTMTpro [N-Term]; 1xPhospho [S4(0); S6(0); S9(100)]	0.000276741	6.11917e-05	1	1	7	TGGT1_269460-t26_1-p1	TGGT1_269460-t26_1-p1 [493-502]	TGGT1_269460-t26_1-p1 1xPhospho [S496(0); S498(0); S501(100)]	TGGT1_269460-t26_1-p1 1xPhospho [S501(100)]	transcript=TGGT1_269460-t26_1 | gene=TGGT1_269460 | organism=Toxoplasma_gondii_GT1 | gene_product=Serine/threonine-protein phosphatase [Source:UniProtKB/TrEMBL;Acc:S7WL31] | transcript_product=Ser/Thr phosphatase family protein | location=TGGT1_chrVIII:5776112-5787896(+) | protein_length=2066 | sequence_SO=chromosome | SO=protein_coding_gene | is_pseudo=false	TGGT1_269460-t26_1-p1	0	1512.73785	10	1.236	1.109	1.226	0.94	1.162	1.043	1.152	0.933	1.25	0.973	0.31	0.15	0.29	-0.09	0.22	0.06	0.2	-0.1	0.32	-0.04	0.3229914	0.825423997	0.421075618	0.815700518	0.342557149	0.838053609	0.212207395	0.415633604	0.21751702
605	FALSE	High	LLEVANPMEEPGDLLSDEDEEENR	[R].LLEVANPMEEPGDLLSDEDEEENR.[I]	1xOxidation [M8]; 1xTMTpro [N-Term]; 1xPhospho [S16(100)]	1xOxidation [M8]; 1xTMTpro [N-Term]; 1xPhospho [S16(100)]	7.76815e-14	6.11917e-05	1	1	5	TGGT1_301390-t26_1-p1	TGGT1_301390-t26_1-p1 [235-258]	TGGT1_301390-t26_1-p1 1xPhospho [S250(100)]	TGGT1_301390-t26_1-p1 1xPhospho [S250(100)]	transcript=TGGT1_301390-t26_1 | gene=TGGT1_301390 | organism=Toxoplasma_gondii_GT1 | gene_product=Ribosome biogenesis protein BOP1 homolog [Source:UniProtKB/TrEMBL;Acc:S7UGJ2] | transcript_product=putative ribosome biogenesis protein BOP1 | location=TGGT1_chrIV:2318679-2327410(+) | protein_length=1052 | sequence_SO=chromosome | SO=protein_coding_gene | is_pseudo=false	TGGT1_301390-t26_1-p1	0	3143.39347	24	1.117	1.147	1.116	0.945	1.055	1.083	1.054	0.983	1.037	1.043	0.16	0.2	0.16	-0.08	0.08	0.12	0.08	-0.02	0.05	0.06	0.536338276	0.047966583	0.211587096	0.174714294	0.767614816	0.202466866	0.249938911	0.943083635	0.836103207
606	FALSE	High	LLEVDNASPQGAAVSPSPTGILRPAGK	[R].LLEVDNASPQGAAVSPSPTGILRPAGK.[G]	1xTMTpro [K27]; 1xTMTpro [N-Term]; 1xPhospho [S17(100)]	1xTMTpro [K27]; 1xTMTpro [N-Term]; 1xPhospho [S8(0); S15(0); S17(100); T19(0)]	6.30512e-16	6.11917e-05	1	1	2	TGGT1_230340-t26_1-p1	TGGT1_230340-t26_1-p1 [827-853]	TGGT1_230340-t26_1-p1 1xPhospho [S834(0); S841(0); S843(100); T845(0)]	TGGT1_230340-t26_1-p1 1xPhospho [S843(100)]	transcript=TGGT1_230340-t26_1 | gene=TGGT1_230340 | organism=Toxoplasma_gondii_GT1 | gene_product=hypothetical protein | transcript_product=hypothetical protein | location=TGGT1_chrVIII:711206-715922(+) | protein_length=949 | sequence_SO=chromosome | SO=protein_coding_gene | is_pseudo=false	TGGT1_230340-t26_1-p1	0	3333.80633	27	0.893	1.002	1.171	0.699	0.624	0.701	0.819	0.617	0.607	0.617	-0.16	0	0.23	-0.52	-0.68	-0.51	-0.29	-0.7	-0.72	-0.7	0.7622432	0.994254909	0.692399426	0.317075126	0.125481973	0.141587359	0.309589254	0.196025128	0.071583857
610	FALSE	High	ILASSGASDSPTAEAAHSGK	[K].ILASSGASDSPTAEAAHSGK.[G]	1xTMTpro [K20]; 1xTMTpro [N-Term]; 1xPhospho [S10(100)]	1xTMTpro [K20]; 1xTMTpro [N-Term]; 1xPhospho [S4(0); S5(0); S8(0); S10(100); T12(0); S18(0)]	2.66644e-13	6.11917e-05	1	1	2	TGGT1_255340-t26_1-p1	TGGT1_255340-t26_1-p1 [407-426]	TGGT1_255340-t26_1-p1 1xPhospho [S410(0); S411(0); S414(0); S416(100); T418(0); S424(0)]	TGGT1_255340-t26_1-p1 1xPhospho [S416(100)]	transcript=TGGT1_255340-t26_1 | gene=TGGT1_255340 | organism=Toxoplasma_gondii_GT1 | gene_product=Tetratricopeptide repeat-containing protein [Source:UniProtKB/TrEMBL;Acc:S7V1Z6] | transcript_product=tetratricopeptide repeat-containing protein | location=TGGT1_chrVIIb:4796393-4804342(+) | protein_length=1696 | sequence_SO=chromosome | SO=protein_coding_gene | is_pseudo=false	TGGT1_255340-t26_1-p1	0	2545.27908	20	0.964	0.83	0.989	1.097	1.058	0.91	1.085	0.947	0.937	0.998	-0.05	-0.27	-0.02	0.13	0.08	-0.14	0.12	-0.08	-0.09	0	0.153270488	0.290345786	0.942955608	0.176695665	0.191744406	0.385622258	0.682250842	0.683842434	0.59266262
611	FALSE	High	LIASASPNEADRDDAEESETDER	[R].LIASASPNEADRDDAEESETDER.[E]	1xTMTpro [N-Term]; 1xPhospho [S18(100)]	1xTMTpro [N-Term]; 1xPhospho [S4(0); S6(0); S18(100); T20(0)]	4.27588e-11	6.11917e-05	1	1	9	TGGT1_244570-t26_1-p1	TGGT1_244570-t26_1-p1 [573-595]	TGGT1_244570-t26_1-p1 1xPhospho [S576(0); S578(0); S590(100); T592(0)]	TGGT1_244570-t26_1-p1 1xPhospho [S590(100)]	transcript=TGGT1_244570-t26_1 | gene=TGGT1_244570 | organism=Toxoplasma_gondii_GT1 | gene_product=hypothetical protein | transcript_product=hypothetical protein | location=TGGT1_chrVI:3278643-3285333(-) | protein_length=771 | sequence_SO=chromosome | SO=protein_coding_gene | is_pseudo=false	TGGT1_244570-t26_1-p1	1	2904.27031	23	1.028	0.954	0.949	1.127	1.158	1.075	1.069	1.164	1.068	1.247	0.04	-0.07	-0.08	0.17	0.21	0.1	0.1	0.22	0.1	0.32	0.246828772	0.821179816	0.881013841	0.457647013	0.359482927	0.426328502	0.767758702	0.270959152	0.283583485
613	FALSE	High	LHSSVSSSGGEK	[K].LHSSVSSSGGEK.[T]	1xTMTpro [K12]; 1xTMTpro [N-Term]; 1xPhospho [S3(100)]	1xTMTpro [K12]; 1xTMTpro [N-Term]; 1xPhospho [S3(100); S4(0); S6(0); S7(0); S8(0)]	2.51022e-06	6.11917e-05	1	1	4	TGGT1_205460-t26_1-p1	TGGT1_205460-t26_1-p1 [159-170]	TGGT1_205460-t26_1-p1 1xPhospho [S161(100); S162(0); S164(0); S165(0); S166(0)]	TGGT1_205460-t26_1-p1 1xPhospho [S161(100)]	transcript=TGGT1_205460-t26_1 | gene=TGGT1_205460 | organism=Toxoplasma_gondii_GT1 | gene_product=AN1 family Zinc finger domain-containing protein [Source:UniProtKB/TrEMBL;Acc:A0A125YQ64] | transcript_product=AN1 family Zinc finger domain-containing protein | location=TGGT1_chrVIIa:1303393-1305883(-) | protein_length=211 | sequence_SO=chromosome | SO=protein_coding_gene | is_pseudo=false	TGGT1_205460-t26_1-p1	0	1862.95048	12	0.753	0.746	1.036	1.272	0.957	0.949	1.318	1.077	1.084	0.967	-0.41	-0.42	0.05	0.35	-0.06	-0.08	0.4	0.11	0.12	-0.05	0.385749245	0.603868972	0.944479692	0.663305992	0.871033101	0.033279849	0.007967945	0.409488743	0.519352745
614	FALSE	High	LHSSVSSSGGEK	[K].LHSSVSSSGGEK.[T]	1xTMTpro [K12]; 1xTMTpro [N-Term]; 2xPhospho [S6(100); S7(100)]	1xTMTpro [K12]; 1xTMTpro [N-Term]; 2xPhospho [S3(0); S4(0); S6(100); S7(100); S8(0)]	1.25129e-06	6.11917e-05	1	1	5	TGGT1_205460-t26_1-p1	TGGT1_205460-t26_1-p1 [159-170]	TGGT1_205460-t26_1-p1 2xPhospho [S161(0); S162(0); S164(100); S165(100); S166(0)]	TGGT1_205460-t26_1-p1 2xPhospho [S164(100); S165(100)]	transcript=TGGT1_205460-t26_1 | gene=TGGT1_205460 | organism=Toxoplasma_gondii_GT1 | gene_product=AN1 family Zinc finger domain-containing protein [Source:UniProtKB/TrEMBL;Acc:A0A125YQ64] | transcript_product=AN1 family Zinc finger domain-containing protein | location=TGGT1_chrVIIa:1303393-1305883(-) | protein_length=211 | sequence_SO=chromosome | SO=protein_coding_gene | is_pseudo=false	TGGT1_205460-t26_1-p1	0	1942.91681	12	0.828	0.91	0.84	1.18	0.977	1.074	0.991	1.089	1.09	1.12	-0.27	-0.14	-0.25	0.24	-0.03	0.1	-0.01	0.12	0.12	0.16	0.045106594	0.758835134	0.539007591	0.420129921	0.874049489	0.628494262	0.918048076	0.256120097	0.55822017
618	FALSE	High	IHVQGGINSDNDR	[R].IHVQGGINSDNDR.[S]	1xTMTpro [N-Term]; 1xPhospho [S9(100)]	1xTMTpro [N-Term]; 1xPhospho [S9(100)]	1.19058e-06	6.11917e-05	1	1	4	TGGT1_227560-t26_1-p1	TGGT1_227560-t26_1-p1 [174-186]	TGGT1_227560-t26_1-p1 1xPhospho [S182(100)]	TGGT1_227560-t26_1-p1 1xPhospho [S182(100)]	transcript=TGGT1_227560-t26_1 | gene=TGGT1_227560 | organism=Toxoplasma_gondii_GT1 | gene_product=TFIIS N-terminal domain-containing protein [Source:UniProtKB/TrEMBL;Acc:S7W5Z1] | transcript_product=putative IWS1 transcription factor | location=TGGT1_chrX:825559-830619(+) | protein_length=476 | sequence_SO=chromosome | SO=protein_coding_gene | is_pseudo=false	TGGT1_227560-t26_1-p1	0	1808.86116	13	0.785	0.768	0.709	1.663	1.306	1.277	1.18	1.018	1.174	1.079	-0.35	-0.38	-0.5	0.73	0.38	0.35	0.24	0.03	0.23	0.11	0.658430118	0.600572114	0.101539731	0.100999795	0.562952491	0.545478565	0.099876177	0.798289896	0.627136977
620	FALSE	High	LHYASGEEDNSEDEDDEDDDR	[R].LHYASGEEDNSEDEDDEDDDR.[M]	1xTMTpro [N-Term]; 1xPhospho [S11(100)]	1xTMTpro [N-Term]; 1xPhospho [Y3(0); S5(0); S11(100)]	6.30512e-16	6.11917e-05	1	1	12	TGGT1_289510-t26_1-p1	TGGT1_289510-t26_1-p1 [479-499]	TGGT1_289510-t26_1-p1 1xPhospho [Y481(0); S483(0); S489(100)]	TGGT1_289510-t26_1-p1 1xPhospho [S489(100)]	transcript=TGGT1_289510-t26_1 | gene=TGGT1_289510 | organism=Toxoplasma_gondii_GT1 | gene_product=hypothetical protein | transcript_product=hypothetical protein | location=TGGT1_chrIX:3071681-3076774(+) | protein_length=986 | sequence_SO=chromosome | SO=protein_coding_gene | is_pseudo=false	TGGT1_289510-t26_1-p1	0	2839.06586	21	0.623	0.79	0.721	1.185	0.739	0.936	0.855	0.894	1.028	0.837	-0.68	-0.34	-0.47	0.25	-0.44	-0.09	-0.23	-0.16	0.04	-0.26	0.240110357	0.483876941	0.35993556	0.335368484	0.180784448	0.872372024	0.385219549	0.505126847	0.723955575
622	FALSE	High	LKDDLSRPSSIAGDDDEDR	[R].LKDDLSRPSSIAGDDDEDR.[A]	1xTMTpro [K2]; 1xTMTpro [N-Term]; 2xPhospho [S6(99.8); S]	1xTMTpro [K2]; 1xTMTpro [N-Term]; 2xPhospho [S6(99.8); S9(50.1); S10(50.1)]	3.00233e-06	6.11917e-05	1	1	11	TGGT1_228120-t26_1-p1	TGGT1_228120-t26_1-p1 [711-729]	TGGT1_228120-t26_1-p1 2xPhospho [S716(99.8); S719(50.1); S720(50.1)]	TGGT1_228120-t26_1-p1 2xPhospho [S716(99.8); S]	transcript=TGGT1_228120-t26_1 | gene=TGGT1_228120 | organism=Toxoplasma_gondii_GT1 | gene_product=hypothetical protein | transcript_product=hypothetical protein | location=TGGT1_chrX:469350-486422(+) | protein_length=3946 | sequence_SO=chromosome | SO=protein_coding_gene | is_pseudo=false	TGGT1_228120-t26_1-p1	1	2872.32585	19	1.074	1.425	1.31	0.783	0.841	1.115	1.025	1.029	0.937	0.977	0.1	0.51	0.39	-0.35	-0.25	0.16	0.04	0.04	-0.09	-0.03	0.81979104	0.405191321	0.57386542	0.320291368	0.362217972	0.548188867	0.923384697	0.91114455	0.713136517
623	FALSE	High	LKDDLSRPSSIAGDDDEDR	[R].LKDDLSRPSSIAGDDDEDR.[A]	1xTMTpro [K2]; 1xTMTpro [N-Term]; 3xPhospho [S6(100); S9(100); S10(100)]	1xTMTpro [K2]; 1xTMTpro [N-Term]; 3xPhospho [S6(100); S9(100); S10(100)]	9.03762e-05	6.11917e-05	1	1	5	TGGT1_228120-t26_1-p1	TGGT1_228120-t26_1-p1 [711-729]	TGGT1_228120-t26_1-p1 3xPhospho [S716(100); S719(100); S720(100)]	TGGT1_228120-t26_1-p1 3xPhospho [S716(100); S719(100); S720(100)]	transcript=TGGT1_228120-t26_1 | gene=TGGT1_228120 | organism=Toxoplasma_gondii_GT1 | gene_product=hypothetical protein | transcript_product=hypothetical protein | location=TGGT1_chrX:469350-486422(+) | protein_length=3946 | sequence_SO=chromosome | SO=protein_coding_gene | is_pseudo=false	TGGT1_228120-t26_1-p1	1	2952.29218	19	0.819	0.791	0.897	1.274	1.044	1.008	1.144	0.998	1.162	1.218	-0.29	-0.34	-0.16	0.35	0.06	0.01	0.19	0	0.22	0.28	0.498214274	0.3651615	0.652503446	0.137367595	0.893127747	0.976437767	0.665472204	0.99518477	0.561778488
624	FALSE	High	LKDLFDYSPPLHK	[K].LKDLFDYSPPLHK.[N]	2xTMTpro [K2; K13]; 1xTMTpro [N-Term]; 1xPhospho [S8(100)]	2xTMTpro [K2; K13]; 1xTMTpro [N-Term]; 1xPhospho [Y7(0); S8(100)]	9.45037e-05	6.11917e-05	1	1	2	Q9NYF8	Q9NYF8 [505-517]	Q9NYF8 1xPhospho [Y511(0); S512(100)]	Q9NYF8 1xPhospho [S512(100)]	Bcl-2-associated transcription factor 1 OS=Homo sapiens (Human) OX=9606 GN=BCLAF1 PE=1 SV=2	Q9NYF8	1	2565.42982	13	1.654	1.544	1.957	0.59	0.976	0.911	1.154	1.385	0.97	1.195	0.73	0.63	0.97	-0.76	-0.04	-0.14	0.21	0.47	-0.04	0.26	0.664188494	0.688607305	0.559404994	0.583182168	0.911489291	0.598530018	0.44962318	0.107667867	0.728254274
626	FALSE	High	LKPPLSPSACGPGSQK	[R].LKPPLSPSACGPGSQK.[V]	1xMethylthio [C10]; 2xTMTpro [K2; K16]; 1xTMTpro [N-Term]; 1xPhospho [S6(99.7)]	1xMethylthio [C10]; 2xTMTpro [K2; K16]; 1xTMTpro [N-Term]; 1xPhospho [S6(99.7); S8(0.3); S14(0)]	4.38185e-07	6.11917e-05	1	1	1	TGGT1_264940-t26_1-p1	TGGT1_264940-t26_1-p1 [492-507]	TGGT1_264940-t26_1-p1 1xMethylthio [C501]; 1xPhospho [S497(99.7); S499(0.3); S505(0)]	TGGT1_264940-t26_1-p1 1xMethylthio [C501]; 1xPhospho [S497(99.7)]	transcript=TGGT1_264940-t26_1 | gene=TGGT1_264940 | organism=Toxoplasma_gondii_GT1 | gene_product=Kelch repeat-containing protein [Source:UniProtKB/TrEMBL;Acc:S7VV31] | transcript_product=kelch repeat-containing protein | location=TGGT1_chrIX:1716679-1727049(+) | protein_length=2048 | sequence_SO=chromosome | SO=protein_coding_gene | is_pseudo=false	TGGT1_264940-t26_1-p1	0	2605.40633	16	0.806	0.825	0.985	1.012	0.815	0.835	0.997	0.88	0.783	0.762	-0.31	-0.28	-0.02	0.02	-0.29	-0.26	0	-0.19	-0.35	-0.39	0.264967628	0.430787932	0.805271654	0.947382112	0.551651022	0.654664988	0.990745142	0.61162616	0.034383331
627	FALSE	High	IKPSDVEEHIAK	[K].IKPSDVEEHIAK.[L]	2xTMTpro [K2; K12]; 1xTMTpro [N-Term]; 1xPhospho [S4(100)]	2xTMTpro [K2; K12]; 1xTMTpro [N-Term]; 1xPhospho [S4(100)]	8.03617e-06	6.11917e-05	1	1	3	TGGT1_270380-t26_1-p1	TGGT1_270380-t26_1-p1 [28-39]	TGGT1_270380-t26_1-p1 1xPhospho [S31(100)]	TGGT1_270380-t26_1-p1 1xPhospho [S31(100)]	transcript=TGGT1_270380-t26_1 | gene=TGGT1_270380 | organism=Toxoplasma_gondii_GT1 | gene_product=Ribosomal_S13_N domain-containing protein [Source:UniProtKB/TrEMBL;Acc:S7V498] | transcript_product=ribosomal protein RPS13 | location=TGGT1_chrVIII:5238468-5240728(-) | protein_length=151 | sequence_SO=chromosome | SO=protein_coding_gene | is_pseudo=false	TGGT1_270380-t26_1-p1	0	2358.32502	12	0.965	1.053	0.991	1.046	1.009	1.101	1.037	0.881	1.134	1.029	-0.05	0.07	-0.01	0.06	0.01	0.14	0.05	-0.18	0.18	0.04	0.199251475	0.629930688	0.953048884	0.822488694	0.965685999	0.43376943	0.53489638	0.046404158	0.653690996
628	FALSE	High	LKSEDGVEGDLGETQSR	[R].LKSEDGVEGDLGETQSR.[T]	1xTMTpro [K2]; 1xTMTpro [N-Term]; 1xPhospho [S3(100)]	1xTMTpro [K2]; 1xTMTpro [N-Term]; 1xPhospho [S3(100); T14(0); S16(0)]	5.40173e-11	6.11917e-05	1	1	9	Q09666	Q09666 [133-149]	Q09666 1xPhospho [S135(100); T146(0); S148(0)]	Q09666 1xPhospho [S135(100)]	Neuroblast differentiation-associated protein AHNAK OS=Homo sapiens (Human) OX=9606 GN=AHNAK PE=1 SV=2	Q09666	1	2508.24745	17	1.143	1.132	1.187	0.773	0.884	0.875	0.918	0.969	0.914	1.041	0.19	0.18	0.25	-0.37	-0.18	-0.19	-0.12	-0.05	-0.13	0.06	0.513244569	0.690046676	0.476904677	0.289609087	0.067848102	0.435245196	0.236057044	0.787379289	0.350693677
629	FALSE	High	LKSGYSVGAADAK	[R].LKSGYSVGAADAK.[D]	2xTMTpro [K2; K13]; 1xTMTpro [N-Term]; 2xPhospho [S3(100); S6(100)]	2xTMTpro [K2; K13]; 1xTMTpro [N-Term]; 2xPhospho [S3(100); Y5(0); S6(100)]	5.78106e-05	6.11917e-05	1	1	2	TGGT1_238390-t26_1-p1	TGGT1_238390-t26_1-p1 [1758-1770]	TGGT1_238390-t26_1-p1 2xPhospho [S1760(100); Y1762(0); S1763(100)]	TGGT1_238390-t26_1-p1 2xPhospho [S1760(100); S1763(100)]	transcript=TGGT1_238390-t26_1 | gene=TGGT1_238390 | organism=Toxoplasma_gondii_GT1 | gene_product=hypothetical protein | transcript_product=hypothetical protein | location=TGGT1_chrVI:181213-189293(+) | protein_length=2122 | sequence_SO=chromosome | SO=protein_coding_gene | is_pseudo=false	TGGT1_238390-t26_1-p1	1	2339.22294	13	12.388	10.181	9.618	0.116	1.944	1.562	1.33	1.33	1.739	1.467	3.63	3.35	3.27	-3.11	0.96	0.64	0.41	0.41	0.8	0.55	NA	NA	NA	NA	NA	NA	NA	NA	NA
630	FALSE	High	LKSPEDDEGDGLSVVEK	[R].LKSPEDDEGDGLSVVEK.[E]	2xTMTpro [K2; K17]; 1xTMTpro [N-Term]; 1xPhospho [S3(100)]	2xTMTpro [K2; K17]; 1xTMTpro [N-Term]; 1xPhospho [S3(100); S13(0)]	0.000110214	6.11917e-05	1	1	1	TGGT1_225230-t26_1-p1	TGGT1_225230-t26_1-p1 [322-338]	TGGT1_225230-t26_1-p1 1xPhospho [S324(100); S334(0)]	TGGT1_225230-t26_1-p1 1xPhospho [S324(100)]	transcript=TGGT1_225230-t26_1 | gene=TGGT1_225230 | organism=Toxoplasma_gondii_GT1 | gene_product=hypothetical protein | transcript_product=hypothetical protein | location=TGGT1_chrX:2296184-2298591(-) | protein_length=744 | sequence_SO=chromosome | SO=protein_coding_gene | is_pseudo=false	TGGT1_225230-t26_1-p1	1	2809.46885	17	0.749	0.733	0.754	1.321	0.99	0.968	0.996	0.972	1.238	0.97	-0.42	-0.45	-0.41	0.4	-0.02	-0.05	-0.01	-0.04	0.31	-0.04	0.561513249	0.129256858	0.21637785	0.530494332	0.852287265	0.914271444	0.986278611	0.731331275	0.234494764
631	FALSE	High	LIAAPHEGQVNNLSQVDGR	[R].LIAAPHEGQVNNLSQVDGR.[I]	1xTMTpro [N-Term]; 1xPhospho [S14(100)]	1xTMTpro [N-Term]; 1xPhospho [S14(100)]	8.14313e-05	6.11917e-05	1	1	1	TGGT1_235380-t26_1-p1	TGGT1_235380-t26_1-p1 [151-169]	TGGT1_235380-t26_1-p1 1xPhospho [S164(100)]	TGGT1_235380-t26_1-p1 1xPhospho [S164(100)]	transcript=TGGT1_235380-t26_1 | gene=TGGT1_235380 | organism=Toxoplasma_gondii_GT1 | gene_product=hypothetical protein | transcript_product=hypothetical protein | location=TGGT1_chrX:4705213-4712437(-) | protein_length=583 | sequence_SO=chromosome | SO=protein_coding_gene | is_pseudo=false	TGGT1_235380-t26_1-p1	0	2402.21485	19	0.748	0.824	0.758	0.924	0.691	0.761	0.7	0.8	0.774	0.651	-0.42	-0.28	-0.4	-0.11	-0.53	-0.39	-0.51	-0.32	-0.37	-0.62	0.397881249	0.738392566	0.239218788	0.839562116	0.166560606	0.291594861	0.325195397	0.03567676	0.366318357
636	FALSE	High	LPPETETVHVAVRPPTAGTPQLSEEK	[R].LPPETETVHVAVRPPTAGTPQLSEEK.[K]	1xTMTpro [K26]; 1xTMTpro [N-Term]; 1xPhospho [T/S]	1xTMTpro [K26]; 1xTMTpro [N-Term]; 1xPhospho [T5(0); T7(0); T16(50); T19(50); S23(0)]	1.28919e-06	6.11917e-05	1	1	1	TGGT1_280700-t26_1-p1	TGGT1_280700-t26_1-p1 [1146-1171]			transcript=TGGT1_280700-t26_1 | gene=TGGT1_280700 | organism=Toxoplasma_gondii_GT1 | gene_product=Arginine decarboxylase [Source:UniProtKB/TrEMBL;Acc:S7UTQ6] | transcript_product=arginine decarboxylase | location=TGGT1_chrVIIa:143677-151297(-) | protein_length=1225 | sequence_SO=chromosome | SO=protein_coding_gene | is_pseudo=false	TGGT1_280700-t26_1-p1	0	3471.83802	26	0.953	0.864	1.061	1.185	1.129	1.024	1.257	1.043	0.995	1.022	-0.07	-0.21	0.09	0.25	0.18	0.03	0.33	0.06	-0.01	0.03	0.893381294	0.331127272	0.019856457	0.666994666	0.045020333	0.92853889	0.581571347	0.896873768	0.978059628
637	FALSE	High	LPPPGEGEDSDPGICR	[K].LPPPGEGEDSDPGICR.[D]	1xMethylthio [C15]; 1xTMTpro [N-Term]; 1xPhospho [S10(100)]	1xMethylthio [C15]; 1xTMTpro [N-Term]; 1xPhospho [S10(100)]	8.08189e-12	6.11917e-05	1	1	6	TGGT1_254940-t26_1-p1	TGGT1_254940-t26_1-p1 [1416-1431]	TGGT1_254940-t26_1-p1 1xMethylthio [C1430]; 1xPhospho [S1425(100)]	TGGT1_254940-t26_1-p1 1xMethylthio [C1430]; 1xPhospho [S1425(100)]	transcript=TGGT1_254940-t26_1 | gene=TGGT1_254940 | organism=Toxoplasma_gondii_GT1 | gene_product=MI domain-containing protein [Source:UniProtKB/TrEMBL;Acc:S7W271] | transcript_product=MIF4G domain-containing protein | location=TGGT1_chrIII:2027943-2043635(+) | protein_length=3756 | sequence_SO=chromosome | SO=protein_coding_gene | is_pseudo=false	TGGT1_254940-t26_1-p1	0	2068.90401	16	2.749	2.22	2.209	0.395	1.087	0.878	0.873	0.944	0.926	0.922	1.46	1.15	1.14	-1.34	0.12	-0.19	-0.2	-0.08	-0.11	-0.12	0.460248436	0.591591914	0.584877258	0.499872879	0.257449211	0.522441494	0.433439749	0.43793032	0.179291028
645	FALSE	High	LSLLSVASDIKK	[R].LSLLSVASDIKK.[A]	2xTMTpro [K11; K12]; 1xTMTpro [N-Term]; 1xPhospho [S8(100)]	2xTMTpro [K11; K12]; 1xTMTpro [N-Term]; 1xPhospho [S2(0); S5(0); S8(100)]	5.6178e-06	6.11917e-05	1	1	1	TGGT1_314780-t26_1-p1	TGGT1_314780-t26_1-p1 [1082-1093]	TGGT1_314780-t26_1-p1 1xPhospho [S1083(0); S1086(0); S1089(100)]	TGGT1_314780-t26_1-p1 1xPhospho [S1089(100)]	transcript=TGGT1_314780-t26_1 | gene=TGGT1_314780 | organism=Toxoplasma_gondii_GT1 | gene_product=Myosin G [Source:UniProtKB/TrEMBL;Acc:A0A125YZG6] | transcript_product=myosin G | location=TGGT1_chrXI:4226752-4246422(-) | protein_length=2059 | sequence_SO=chromosome | SO=protein_coding_gene | is_pseudo=false	TGGT1_314780-t26_1-p1	1	2266.36035	12	2.485	2.303	1.999	0.925	2.297	2.129	1.848	1.869	1.853	1.419	1.31	1.2	1	-0.11	1.2	1.09	0.89	0.9	0.89	0.5	0.143696353	0.274755275	0.312784014	0.859535148	0.106592182	0.029103473	0.021685161	0.093831703	0.036398103
647	FALSE	High	LSLQVTQTTPR	[R].LSLQVTQTTPR.[G]	1xTMTpro [N-Term]; 1xPhospho [T9(100)]	1xTMTpro [N-Term]; 1xPhospho [S2(0); T6(0); T8(0); T9(100)]	0.000437494	6.11917e-05	1	1	2	TGGT1_264090-t26_1-p1	TGGT1_264090-t26_1-p1 [690-700]	TGGT1_264090-t26_1-p1 1xPhospho [S691(0); T695(0); T697(0); T698(100)]	TGGT1_264090-t26_1-p1 1xPhospho [T698(100)]	transcript=TGGT1_264090-t26_1 | gene=TGGT1_264090 | organism=Toxoplasma_gondii_GT1 | gene_product=hypothetical protein | transcript_product=hypothetical protein | location=TGGT1_chrVIIb:158774-174140(+) | protein_length=2986 | sequence_SO=chromosome | SO=protein_coding_gene | is_pseudo=false	TGGT1_264090-t26_1-p1	0	1627.87395	11	1.143	1.094	1.229	0.823	0.941	0.9	1.012	0.939	0.795	0.969	0.19	0.13	0.3	-0.28	-0.09	-0.15	0.02	-0.09	-0.33	-0.05	0.418591408	0.578617893	0.609587588	0.578461945	0.74869145	0.578328537	0.829399052	0.56609901	0.139669355
649	FALSE	High	LSLDGATAEPSSGGALRPQSDADMLER	[R].LSLDGATAEPSSGGALRPQSDADMLER.[G]	1xTMTpro [N-Term]; 1xPhospho [S2(100)]	1xTMTpro [N-Term]; 1xPhospho [S2(100); T7(0); S11(0); S12(0); S20(0)]	1.20848e-06	6.11917e-05	1	1	1	TGGT1_289350-t26_1-p1	TGGT1_289350-t26_1-p1 [46-72]	TGGT1_289350-t26_1-p1 1xPhospho [S47(100); T52(0); S56(0); S57(0); S65(0)]	TGGT1_289350-t26_1-p1 1xPhospho [S47(100)]	transcript=TGGT1_289350-t26_1 | gene=TGGT1_289350 | organism=Toxoplasma_gondii_GT1 | gene_product=ABC transporter domain-containing protein [Source:UniProtKB/TrEMBL;Acc:S7VYI6] | transcript_product=ATP-binding cassette G family transporter ABCG84 | location=TGGT1_chrIX:3026173-3037688(+) | protein_length=766 | sequence_SO=chromosome | SO=protein_coding_gene | is_pseudo=false	TGGT1_289350-t26_1-p1	0	3128.48904	27	0.725	0.737	0.904	1.118	0.81	0.825	1.011	0.821	0.892	0.805	-0.46	-0.44	-0.15	0.16	-0.3	-0.28	0.02	-0.28	-0.17	-0.31	0.589753629	0.508184095	0.795366018	0.813067435	0.172590722	0.184908557	0.897857145	0.122503096	0.781882174
653	FALSE	High	LSPLPASPLSTDECSAAQPR	[R].LSPLPASPLSTDECSAAQPR.[S]	1xMethylthio [C14]; 1xTMTpro [N-Term]; 1xPhospho [S7(100)]	1xMethylthio [C14]; 1xTMTpro [N-Term]; 1xPhospho [S2(0); S7(100); S10(0); T11(0); S15(0)]	0.000396539	6.11917e-05	1	1	1	TGGT1_294010-t26_1-p1	TGGT1_294010-t26_1-p1 [536-555]	TGGT1_294010-t26_1-p1 1xMethylthio [C549]; 1xPhospho [S537(0); S542(100); S545(0); T546(0); S550(0)]	TGGT1_294010-t26_1-p1 1xMethylthio [C549]; 1xPhospho [S542(100)]	transcript=TGGT1_294010-t26_1 | gene=TGGT1_294010 | organism=Toxoplasma_gondii_GT1 | gene_product=YrdC-like domain-containing protein [Source:UniProtKB/TrEMBL;Acc:S7UIN8] | transcript_product=yrdC domain-containing protein | location=TGGT1_chrIa:626587-630046(-) | protein_length=828 | sequence_SO=chromosome | SO=protein_coding_gene | is_pseudo=false	TGGT1_294010-t26_1-p1	0	2470.16783	20	0.709	0.619	0.651	1.375	0.975	0.851	0.895	0.9	0.911	0.96	-0.5	-0.69	-0.62	0.46	-0.04	-0.23	-0.16	-0.15	-0.13	-0.06	0.598686086	0.114597449	0.440657168	0.469418791	0.911710706	0.572032997	0.344448181	0.488479491	0.279615167
654	FALSE	High	LSPMRPLGPFGESPGDGR	[R].LSPMRPLGPFGESPGDGR.[A]	1xTMTpro [N-Term]; 1xPhospho [S2(100)]	1xTMTpro [N-Term]; 1xPhospho [S2(100); S13(0)]	3.17158e-07	6.11917e-05	1	1	1	TGGT1_293000-t26_1-p1	TGGT1_293000-t26_1-p1 [1596-1613]	TGGT1_293000-t26_1-p1 1xPhospho [S1597(100); S1608(0)]	TGGT1_293000-t26_1-p1 1xPhospho [S1597(100)]	transcript=TGGT1_293000-t26_1 | gene=TGGT1_293000 | organism=Toxoplasma_gondii_GT1 | gene_product=Phosphodiesterase [Source:UniProtKB/TrEMBL;Acc:S7UHU3] | transcript_product=3'5'-cyclic nucleotide phosphodiesterase domain-containing protein | location=TGGT1_chrIa:58977-74026(+) | protein_length=2238 | sequence_SO=chromosome | SO=protein_coding_gene | is_pseudo=false	TGGT1_293000-t26_1-p1	0	2254.10107	18	0.568	0.681	0.69	1.162	0.66	0.792	0.802	0.783	0.697	0.788	-0.82	-0.55	-0.54	0.22	-0.6	-0.34	-0.32	-0.35	-0.52	-0.34	0.187533381	0.403916991	0.361326343	0.65996987	0.124356188	0.076999603	0.049714172	0.094388658	0.073873059
656	FALSE	High	LSPQAHGGDR	[R].LSPQAHGGDR.[A]	1xTMTpro [N-Term]; 1xPhospho [S2(100)]	1xTMTpro [N-Term]; 1xPhospho [S2(100)]	4.7684e-07	6.11917e-05	1	1	9	TGGT1_214090-t26_1-p1	TGGT1_214090-t26_1-p1 [1278-1287]	TGGT1_214090-t26_1-p1 1xPhospho [S1279(100)]	TGGT1_214090-t26_1-p1 1xPhospho [S1279(100)]	transcript=TGGT1_214090-t26_1 | gene=TGGT1_214090 | organism=Toxoplasma_gondii_GT1 | gene_product=Signal peptidase [Source:UniProtKB/TrEMBL;Acc:S7W5I3] | transcript_product=signal peptidase | location=TGGT1_chrX:5908335-5920860(+) | protein_length=1859 | sequence_SO=chromosome | SO=protein_coding_gene | is_pseudo=false	TGGT1_214090-t26_1-p1	0	1421.68576	10	0.729	0.813	0.772	1.242	0.905	1.01	0.959	0.994	0.906	0.849	-0.46	-0.3	-0.37	0.31	-0.14	0.01	-0.06	-0.01	-0.14	-0.24	0.265514486	0.359264899	0.30870977	0.213939879	0.365031524	0.886982955	0.614138577	0.954514761	0.222140235
657	FALSE	High	LSPQEQMDLLHAANFSER	[R].LSPQEQMDLLHAANFSER.[D]	1xTMTpro [N-Term]; 1xPhospho [S2(100)]	1xTMTpro [N-Term]; 1xPhospho [S2(100); S16(0)]	6.30512e-16	6.11917e-05	1	1	2	TGGT1_213800-t26_1-p1	TGGT1_213800-t26_1-p1 [8-25]	TGGT1_213800-t26_1-p1 1xPhospho [S9(100); S23(0)]	TGGT1_213800-t26_1-p1 1xPhospho [S9(100)]	transcript=TGGT1_213800-t26_1 | gene=TGGT1_213800 | organism=Toxoplasma_gondii_GT1 | gene_product=putative protein phosphatase 2b regulatory subunit | transcript_product=putative protein phosphatase 2b regulatory subunit | location=TGGT1_chrV:1211677-1214305(-) | protein_length=177 | sequence_SO=chromosome | SO=protein_coding_gene | is_pseudo=false	TGGT1_213800-t26_1-p1	0	2470.17569	18	0.78	0.726	0.684	1.494	1.165	1.084	1.021	1.011	0.981	1.442	-0.36	-0.46	-0.55	0.58	0.22	0.12	0.03	0.02	-0.03	0.53	0.713397502	0.690399341	0.657675102	0.533316296	0.269022754	0.703024609	0.930005114	0.955771627	0.272991604
658	FALSE	High	ISPSSPTLSPVWR	[R].ISPSSPTLSPVWR.[A]	1xTMTpro [N-Term]; 1xPhospho [S5(100)]	1xTMTpro [N-Term]; 1xPhospho [S2(0); S4(0); S5(100); T7(0); S9(0)]	5.50095e-05	6.11917e-05	1	1	1	TGGT1_220910-t26_1-p1	TGGT1_220910-t26_1-p1 [1621-1633]	TGGT1_220910-t26_1-p1 1xPhospho [S1622(0); S1624(0); S1625(100); T1627(0); S1629(0)]	TGGT1_220910-t26_1-p1 1xPhospho [S1625(100)]	transcript=TGGT1_220910-t26_1 | gene=TGGT1_220910 | organism=Toxoplasma_gondii_GT1 | gene_product=HEAT repeat-containing protein [Source:UniProtKB/TrEMBL;Acc:S7W0F3] | transcript_product=HEAT repeat-containing protein | location=TGGT1_chrII:31697-44955(-) | protein_length=1769 | sequence_SO=chromosome | SO=protein_coding_gene | is_pseudo=false	TGGT1_220910-t26_1-p1	0	1810.94237	13	9.689	9.803	9.569	0.089	0.962	0.887	0.854	0.906	0.756	1.178	3.28	3.29	3.26	-3.5	-0.06	-0.17	-0.23	-0.14	-0.4	0.24	NA	NA	NA	NA	NA	NA	NA	NA	NA
659	FALSE	High	LSPSSTLTPSGPVSAPSR	[R].LSPSSTLTPSGPVSAPSR.[S]	1xTMTpro [N-Term]; 1xPhospho [S2(99.4)]	1xTMTpro [N-Term]; 1xPhospho [S2(99.4); S4(0.6); S5(0); T6(0); T8(0); S10(0); S14(0); S17(0)]	0.000154391	6.11917e-05	1	1	1	TGGT1_319610-t26_1-p1	TGGT1_319610-t26_1-p1 [859-876]	TGGT1_319610-t26_1-p1 1xPhospho [S860(99.4); S862(0.6); S863(0); T864(0); T866(0); S868(0); S872(0); S875(0)]	TGGT1_319610-t26_1-p1 1xPhospho [S860(99.4)]	transcript=TGGT1_319610-t26_1 | gene=TGGT1_319610 | organism=Toxoplasma_gondii_GT1 | gene_product=eIF2 kinase IF2K-D (Incomplete catalytic triad) [Source:UniProtKB/TrEMBL;Acc:S7VSV8] | transcript_product=eIF2 kinase IF2K-D (incomplete catalytic triad) | location=TGGT1_chrIV:783142-801696(+) | protein_length=2886 | sequence_SO=chromosome | SO=protein_coding_gene | is_pseudo=false	TGGT1_319610-t26_1-p1	0	2125.08613	18	11.281	9.217	11.57	0.092	0.988	0.785	1.037	0.98	1.137	0.786	3.5	3.2	3.53	-3.44	-0.02	-0.35	0.05	-0.03	0.19	-0.35	NA	NA	NA	NA	NA	NA	NA	NA	NA
661	FALSE	High	LSPASENEAESTHGR	[R].LSPASENEAESTHGR.[R]	1xTMTpro [N-Term]; 1xPhospho [S5(100)]	1xTMTpro [N-Term]; 1xPhospho [S2(0); S5(100); S11(0); T12(0)]	2.38898e-08	6.11917e-05	1	1	4	TGGT1_202740-t26_1-p1	TGGT1_202740-t26_1-p1 [207-221]	TGGT1_202740-t26_1-p1 1xPhospho [S208(0); S211(100); S217(0); T218(0)]	TGGT1_202740-t26_1-p1 1xPhospho [S211(100)]	transcript=TGGT1_202740-t26_1 | gene=TGGT1_202740 | organism=Toxoplasma_gondii_GT1 | gene_product=hypothetical protein | transcript_product=hypothetical protein | location=TGGT1_chrVIIa:2962165-2967907(-) | protein_length=1099 | sequence_SO=chromosome | SO=protein_coding_gene | is_pseudo=false	TGGT1_202740-t26_1-p1	0	1968.89833	15	0.843	0.746	0.753	1.461	1.232	1.09	1.101	1.064	0.95	1.049	-0.25	-0.42	-0.41	0.55	0.3	0.12	0.14	0.09	-0.07	0.07	0.695510271	0.508342046	0.629237103	0.66858713	0.643215319	0.851072479	0.749684924	0.765550726	0.636968048
662	FALSE	High	LSKPVLLSEGEAAPAAATR	[K].LSKPVLLSEGEAAPAAATR.[G]	1xTMTpro [K3]; 1xTMTpro [N-Term]; 1xPhospho [S8(100)]	1xTMTpro [K3]; 1xTMTpro [N-Term]; 1xPhospho [S2(0); S8(100); T18(0)]	4.817e-09	6.11917e-05	1	1	1	TGGT1_206330-t26_1-p1	TGGT1_206330-t26_1-p1 [921-939]	TGGT1_206330-t26_1-p1 1xPhospho [S922(0); S928(100); T938(0)]	TGGT1_206330-t26_1-p1 1xPhospho [S928(100)]	transcript=TGGT1_206330-t26_1 | gene=TGGT1_206330 | organism=Toxoplasma_gondii_GT1 | gene_product=PHD-finger domain-containing protein [Source:UniProtKB/TrEMBL;Acc:S7UUA0] | transcript_product=PHD-finger domain-containing protein | location=TGGT1_chrVIIa:1032599-1036290(+) | protein_length=1073 | sequence_SO=chromosome | SO=protein_coding_gene | is_pseudo=false	TGGT1_206330-t26_1-p1	0	2569.42463	19	1.479	1.345	1.493	0.614	0.909	0.826	0.917	1.05	0.808	0.74	0.56	0.43	0.58	-0.7	-0.14	-0.28	-0.12	0.07	-0.31	-0.43	0.333042849	0.38501269	0.345797526	0.514488533	0.793237856	0.644050554	0.801021287	0.642671407	0.056469411
663	FALSE	High	LSKPAEAMQGAEDNAQNSEEEKPQAHAER	[R].LSKPAEAMQGAEDNAQNSEEEKPQAHAER.[K]	2xTMTpro [K3; K22]; 1xTMTpro [N-Term]; 1xPhospho [S18(100)]	2xTMTpro [K3; K22]; 1xTMTpro [N-Term]; 1xPhospho [S2(0); S18(100)]	1.67093e-14	6.11917e-05	1	1	1	TGGT1_254390-t26_1-p1	TGGT1_254390-t26_1-p1 [587-615]	TGGT1_254390-t26_1-p1 1xPhospho [S588(0); S604(100)]	TGGT1_254390-t26_1-p1 1xPhospho [S604(100)]	transcript=TGGT1_254390-t26_1 | gene=TGGT1_254390 | organism=Toxoplasma_gondii_GT1 | gene_product=CRAL-TRIO domain-containing protein [Source:UniProtKB/TrEMBL;Acc:S7UM21] | transcript_product=CRAL/TRIO domain-containing protein | location=TGGT1_chrIII:1681234-1686817(-) | protein_length=683 | sequence_SO=chromosome | SO=protein_coding_gene | is_pseudo=false	TGGT1_254390-t26_1-p1	0	4158.03793	29	0.865	0.925	0.972	1.055	0.912	0.976	1.025	1.224	1.048	1.13	-0.21	-0.11	-0.04	0.08	-0.13	-0.04	0.03	0.29	0.07	0.18	0.266166517	0.229929248	0.923896237	0.802091681	0.531379675	0.885700814	0.801550866	0.206887326	0.84047571
666	FALSE	High	LSEEAEEEEDEKPR	[R].LSEEAEEEEDEKPR.[K]	1xTMTpro [K12]; 1xTMTpro [N-Term]; 1xPhospho [S2(100)]	1xTMTpro [K12]; 1xTMTpro [N-Term]; 1xPhospho [S2(100)]	7.56111e-16	6.11917e-05	1	1	12	TGGT1_205510-t26_1-p1	TGGT1_205510-t26_1-p1 [468-481]	TGGT1_205510-t26_1-p1 1xPhospho [S469(100)]	TGGT1_205510-t26_1-p1 1xPhospho [S469(100)]	transcript=TGGT1_205510-t26_1 | gene=TGGT1_205510 | organism=Toxoplasma_gondii_GT1 | gene_product=Nop domain-containing protein [Source:UniProtKB/TrEMBL;Acc:S7UUJ5] | transcript_product=putative nucleolar protein 5 | location=TGGT1_chrVIIa:1272709-1276843(-) | protein_length=490 | sequence_SO=chromosome | SO=protein_coding_gene | is_pseudo=false	TGGT1_205510-t26_1-p1	0	2378.1256	14	0.726	0.862	0.873	1.114	0.809	0.96	0.972	0.812	0.929	1.034	-0.46	-0.21	-0.2	0.16	-0.31	-0.06	-0.04	-0.3	-0.11	0.05	0.5012324	0.241578579	0.212076006	0.288329291	0.574652153	0.104127697	0.120174024	0.311531934	0.039958759
667	FALSE	High	LSEEREEDTLVPALTEEELR	[R].LSEEREEDTLVPALTEEELR.[L]	1xTMTpro [N-Term]; 1xPhospho [S2(100)]	1xTMTpro [N-Term]; 1xPhospho [S2(100); T9(0); T15(0)]	1.52699e-08	6.11917e-05	1	1	8	TGGT1_310570-t26_1-p1	TGGT1_310570-t26_1-p1 [66-85]	TGGT1_310570-t26_1-p1 1xPhospho [S67(100); T74(0); T80(0)]	TGGT1_310570-t26_1-p1 1xPhospho [S67(100)]	transcript=TGGT1_310570-t26_1 | gene=TGGT1_310570 | organism=Toxoplasma_gondii_GT1 | gene_product=RRM domain-containing protein [Source:UniProtKB/TrEMBL;Acc:S7UT45] | transcript_product=hypothetical protein | location=TGGT1_chrXI:1419122-1420387(-) | protein_length=421 | sequence_SO=chromosome | SO=protein_coding_gene | is_pseudo=false	TGGT1_310570-t26_1-p1	1	2742.34057	20	0.609	0.695	0.651	1.336	0.814	0.929	0.87	0.892	0.904	0.765	-0.71	-0.52	-0.62	0.42	-0.3	-0.11	-0.2	-0.17	-0.15	-0.39	0.570684857	0.504637409	0.530113123	0.62137393	0.477256363	0.429390994	0.190632669	0.083858169	0.377617636
669	FALSE	High	ISEHLLGTDVTDATR	[R].ISEHLLGTDVTDATR.[R]	1xTMTpro [N-Term]; 1xPhospho [S2(100)]	1xTMTpro [N-Term]; 1xPhospho [S2(100); T8(0); T11(0); T14(0)]	2.49881e-10	6.11917e-05	1	1	5	TGGT1_260310-t26_1-p1	TGGT1_260310-t26_1-p1 [695-709]	TGGT1_260310-t26_1-p1 1xPhospho [S696(100); T702(0); T705(0); T708(0)]	TGGT1_260310-t26_1-p1 1xPhospho [S696(100)]	transcript=TGGT1_260310-t26_1 | gene=TGGT1_260310 | organism=Toxoplasma_gondii_GT1 | gene_product=ATP-binding cassette transporter ABC.B1 [Source:UniProtKB/TrEMBL;Acc:A0A125YUY7] | transcript_product=ATP-binding cassette transporter ABC.B1 | location=TGGT1_chrVIIb:2334844-2358106(-) | protein_length=1345 | sequence_SO=chromosome | SO=protein_coding_gene | is_pseudo=false	TGGT1_260310-t26_1-p1	0	2012.00207	15	0.436	0.627	0.697	1.436	0.625	0.9	1.001	0.823	0.902	1.23	-1.2	-0.67	-0.52	0.52	-0.68	-0.15	0	-0.28	-0.15	0.3	0.550192625	0.489031025	0.600395023	0.669153639	0.400287754	0.664701101	0.995773318	0.266386325	0.736525689
674	FALSE	High	LSESREEGESAETGAR	[R].LSESREEGESAETGAR.[T]	1xTMTpro [N-Term]; 1xPhospho [S4(100)]	1xTMTpro [N-Term]; 1xPhospho [S2(0); S4(100); S10(0); T13(0)]	1.32124e-05	6.11917e-05	1	1	2	TGGT1_237280-t26_1-p1	TGGT1_237280-t26_1-p1 [1457-1472]	TGGT1_237280-t26_1-p1 1xPhospho [S1458(0); S1460(100); S1466(0); T1469(0)]	TGGT1_237280-t26_1-p1 1xPhospho [S1460(100)]	transcript=TGGT1_237280-t26_1 | gene=TGGT1_237280 | organism=Toxoplasma_gondii_GT1 | gene_product=Rab-GAP TBC domain-containing protein [Source:UniProtKB/TrEMBL;Acc:S7UQ40] | transcript_product=TLD protein | location=TGGT1_chrX:5711509-5719913(+) | protein_length=2190 | sequence_SO=chromosome | SO=protein_coding_gene | is_pseudo=false	TGGT1_237280-t26_1-p1	1	2091.95149	16	0.97	0.87	1.005	1.376	1.334	1.196	1.383	1.406	1.271	1.165	-0.04	-0.2	0.01	0.46	0.42	0.26	0.47	0.49	0.35	0.22	0.665550552	0.340525413	0.967694853	0.258601949	0.37217803	0.564916673	0.059629895	0.237110375	0.138695713
677	FALSE	High	LSGATVGALTTTSSGADEDKR	[K].LSGATVGALTTTSSGADEDKR.[Q]	1xTMTpro [K20]; 1xTMTpro [N-Term]; 1xPhospho [S/T]	1xTMTpro [K20]; 1xTMTpro [N-Term]; 1xPhospho [S2(0); T5(0); T10(0); T11(0); T12(0.2); S13(49.9); S14(49.9)]	9.3339e-10	6.11917e-05	1	1	4	TGGT1_294640-t26_1-p1	TGGT1_294640-t26_1-p1 [823-843]			transcript=TGGT1_294640-t26_1 | gene=TGGT1_294640 | organism=Toxoplasma_gondii_GT1 | gene_product=Ribonucleoside-diphosphate reductase [Source:UniProtKB/TrEMBL;Acc:A0A125YNJ0] | transcript_product=ribonucleoside-diphosphate reductase large chain | location=TGGT1_chrIa:1013691-1019168(+) | protein_length=877 | sequence_SO=chromosome | SO=protein_coding_gene | is_pseudo=false	TGGT1_294640-t26_1-p1	1	2725.39009	21	0.988	0.894	1.01	1.015	1.003	0.908	1.025	0.956	1.022	1.136	-0.02	-0.16	0.01	0.02	0	-0.14	0.04	-0.07	0.03	0.18	0.946963773	0.207816667	0.933203718	0.021498017	0.987126535	0.240347072	0.836132422	0.339214248	0.836786243
681	FALSE	High	LSGPGVHTPAPAYPAVYVHPGR	[R].LSGPGVHTPAPAYPAVYVHPGR.[L]	1xTMTpro [N-Term]; 1xPhospho [S2(100)]	1xTMTpro [N-Term]; 1xPhospho [S2(100); T8(0); Y13(0); Y17(0)]	4.47245e-13	6.11917e-05	1	1	2	TGGT1_228280-t26_1-p1	TGGT1_228280-t26_1-p1 [241-262]	TGGT1_228280-t26_1-p1 1xPhospho [S242(100); T248(0); Y253(0); Y257(0)]	TGGT1_228280-t26_1-p1 1xPhospho [S242(100)]	transcript=TGGT1_228280-t26_1 | gene=TGGT1_228280 | organism=Toxoplasma_gondii_GT1 | gene_product=hypothetical protein | transcript_product=hypothetical protein | location=TGGT1_chrX:351589-353173(+) | protein_length=386 | sequence_SO=chromosome | SO=protein_coding_gene | is_pseudo=false	TGGT1_228280-t26_1-p1	0	2627.34547	22	0.848	0.786	0.734	0.977	0.829	0.768	0.717	1.016	0.874	0.887	-0.24	-0.35	-0.45	-0.03	-0.27	-0.38	-0.48	0.02	-0.19	-0.17	0.59526418	0.452779692	0.486637812	0.955204289	0.33098349	0.276122793	0.063255686	0.899563032	0.391124432
682	FALSE	High	LSGQFPESCLNSYPAQNFVR	[R].LSGQFPESCLNSYPAQNFVR.[S]	1xMethylthio [C9]; 1xTMTpro [N-Term]; 1xPhospho [S2(100)]	1xMethylthio [C9]; 1xTMTpro [N-Term]; 1xPhospho [S2(100); S8(0); S12(0); Y13(0)]	7.99804e-07	6.11917e-05	1	1	1	TGGT1_218730-t26_1-p1	TGGT1_218730-t26_1-p1 [135-154]	TGGT1_218730-t26_1-p1 1xMethylthio [C143]; 1xPhospho [S136(100); S142(0); S146(0); Y147(0)]	TGGT1_218730-t26_1-p1 1xMethylthio [C143]; 1xPhospho [S136(100)]	transcript=TGGT1_218730-t26_1 | gene=TGGT1_218730 | organism=Toxoplasma_gondii_GT1 | gene_product=hypothetical protein | transcript_product=hypothetical protein | location=TGGT1_chrXII:1285339-1286622(+) | protein_length=256 | sequence_SO=chromosome | SO=protein_coding_gene | is_pseudo=false	TGGT1_218730-t26_1-p1	0	2687.23183	20	0.828	1.075	0.814	1.012	0.838	1.088	0.824	0.745	0.692	1.067	-0.27	0.1	-0.3	0.02	-0.26	0.12	-0.28	-0.43	-0.53	0.09	0.253754178	0.421153393	0.146992948	0.702096123	0.336540766	0.483478314	0.226848595	0.32520614	0.509381565
683	FALSE	High	ISGSREEDGDSSRPQIESVNR	[K].ISGSREEDGDSSRPQIESVNR.[R]	1xTMTpro [N-Term]; 1xPhospho [S4(99.5)]	1xTMTpro [N-Term]; 1xPhospho [S2(0.6); S4(99.5); S11(0); S12(0); S18(0)]	9.65931e-06	6.11917e-05	1	1	10	TGGT1_248420-t26_1-p1	TGGT1_248420-t26_1-p1 [430-450]	TGGT1_248420-t26_1-p1 1xPhospho [S431(0.6); S433(99.5); S440(0); S441(0); S447(0)]	TGGT1_248420-t26_1-p1 1xPhospho [S433(99.5)]	transcript=TGGT1_248420-t26_1 | gene=TGGT1_248420 | organism=Toxoplasma_gondii_GT1 | gene_product=hypothetical protein | transcript_product=hypothetical protein | location=TGGT1_chrXII:3772416-3776263(-) | protein_length=728 | sequence_SO=chromosome | SO=protein_coding_gene | is_pseudo=false	TGGT1_248420-t26_1-p1	1	2702.2702	21	1.082	1.019	0.995	1.134	1.227	1.156	1.129	1.119	1.041	0.917	0.11	0.03	-0.01	0.18	0.3	0.21	0.17	0.16	0.06	-0.12	0.403787374	0.874790701	0.972549747	0.638917568	0.380184275	0.388424743	0.396133624	0.447748231	0.853087199
684	FALSE	High	LSHAESELDSEGEGAER	[R].LSHAESELDSEGEGAER.[K]	1xTMTpro [N-Term]; 1xPhospho [S10(100)]	1xTMTpro [N-Term]; 1xPhospho [S2(0); S6(0); S10(100)]	1.33576e-13	6.11917e-05	1	1	6	TGGT1_242415-t26_1-p1	TGGT1_242415-t26_1-p1 [2487-2503]	TGGT1_242415-t26_1-p1 1xPhospho [S2488(0); S2492(0); S2496(100)]	TGGT1_242415-t26_1-p1 1xPhospho [S2496(100)]	transcript=TGGT1_242415-t26_1 | gene=TGGT1_242415 | organism=Toxoplasma_gondii_GT1 | gene_product=Amino_oxidase domain-containing protein [Source:UniProtKB/TrEMBL;Acc:S7URN9] | transcript_product=histone lysine-specific demethylase | location=TGGT1_chrVI:1933154-1950353(+) | protein_length=3802 | sequence_SO=chromosome | SO=protein_coding_gene | is_pseudo=false	TGGT1_242415-t26_1-p1	0	2199.97262	17	0.648	0.857	0.65	1.631	1.057	1.399	1.061	1.162	0.979	1.085	-0.63	-0.22	-0.62	0.71	0.08	0.48	0.09	0.22	-0.03	0.12	0.228534994	0.562548451	0.1803504	0.221033464	0.160388969	0.020007993	0.458298299	0.393397415	0.819012106
685	FALSE	High	LSHAESELDSEGEGAER	[R].LSHAESELDSEGEGAER.[K]	1xTMTpro [N-Term]; 2xPhospho [S6(100); S10(100)]	1xTMTpro [N-Term]; 2xPhospho [S2(0); S6(100); S10(100)]	1.43167e-10	6.11917e-05	1	1	1	TGGT1_242415-t26_1-p1	TGGT1_242415-t26_1-p1 [2487-2503]	TGGT1_242415-t26_1-p1 2xPhospho [S2488(0); S2492(100); S2496(100)]	TGGT1_242415-t26_1-p1 2xPhospho [S2492(100); S2496(100)]	transcript=TGGT1_242415-t26_1 | gene=TGGT1_242415 | organism=Toxoplasma_gondii_GT1 | gene_product=Amino_oxidase domain-containing protein [Source:UniProtKB/TrEMBL;Acc:S7URN9] | transcript_product=histone lysine-specific demethylase | location=TGGT1_chrVI:1933154-1950353(+) | protein_length=3802 | sequence_SO=chromosome | SO=protein_coding_gene | is_pseudo=false	TGGT1_242415-t26_1-p1	0	2279.93895	17	0.805	0.894	0.857	1.296	1.043	1.159	1.111	1.129	1.079	1.321	-0.31	-0.16	-0.22	0.37	0.06	0.21	0.15	0.17	0.11	0.4	0.474007981	0.472709659	0.272851712	0.054081944	0.852559291	0.317560567	0.275133306	0.681838495	0.60600263
688	FALSE	High	LSQAASVAAATPR	[R].LSQAASVAAATPR.[Q]	1xTMTpro [N-Term]; 1xPhospho [T11(100)]	1xTMTpro [N-Term]; 1xPhospho [S2(0); S6(0); T11(100)]	5.78794e-06	6.11917e-05	1	1	1	TGGT1_208400B-t26_1-p1	TGGT1_208400B-t26_1-p1 [709-721]	TGGT1_208400B-t26_1-p1 1xPhospho [S710(0); S714(0); T719(100)]	TGGT1_208400B-t26_1-p1 1xPhospho [T719(100)]	transcript=TGGT1_208400B-t26_1 | gene=TGGT1_208400B | organism=Toxoplasma_gondii_GT1 | gene_product=hypothetical protein | transcript_product=hypothetical protein | location=TGGT1_chrIb:671628-681222(-) | protein_length=1824 | sequence_SO=chromosome | SO=protein_coding_gene | is_pseudo=false	TGGT1_208400B-t26_1-p1	0	1626.85355	13	0.647	0.819	0.824	1.225	0.793	1.003	1.009	0.913	0.861	0.967	-0.63	-0.29	-0.28	0.29	-0.33	0	0.01	-0.13	-0.22	-0.05	0.232487176	0.596560426	0.414278851	0.526184253	0.145853213	0.962819526	0.91824826	0.001715608	0.164623227
689	FALSE	High	LSDADHGSGNDCK	[R].LSDADHGSGNDCK.[A]	1xMethylthio [C12]; 1xTMTpro [K13]; 1xTMTpro [N-Term]; 1xPhospho [S8(100)]	1xMethylthio [C12]; 1xTMTpro [K13]; 1xTMTpro [N-Term]; 1xPhospho [S2(0); S8(100)]	2.82842e-06	6.11917e-05	1	1	2	TGGT1_271145-t26_1-p1	TGGT1_271145-t26_1-p1 [3194-3206]	TGGT1_271145-t26_1-p1 1xMethylthio [C3205]; 1xPhospho [S3195(0); S3201(100)]	TGGT1_271145-t26_1-p1 1xMethylthio [C3205]; 1xPhospho [S3201(100)]	transcript=TGGT1_271145-t26_1 | gene=TGGT1_271145 | organism=Toxoplasma_gondii_GT1 | gene_product=hypothetical protein | transcript_product=hypothetical protein | location=TGGT1_chrVIII:4657755-4682240(+) | protein_length=5661 | sequence_SO=chromosome | SO=protein_coding_gene | is_pseudo=false	TGGT1_271145-t26_1-p1	0	2052.90116	13	0.852	0.882	0.987	1.106	0.942	0.975	1.091	0.981	1.05	0.984	-0.23	-0.18	-0.02	0.14	-0.09	-0.04	0.13	-0.03	0.07	-0.02	0.702213351	0.647151254	0.971013021	0.827703819	0.417103226	0.901319859	0.428802749	0.942444716	0.796261732
690	FALSE	High	LSQDMIPVSPPHTGAGR	[R].LSQDMIPVSPPHTGAGR.[Q]	1xTMTpro [N-Term]; 1xPhospho [S9(100)]	1xTMTpro [N-Term]; 1xPhospho [S2(0); S9(100); T13(0)]	6.95915e-08	6.11917e-05	1	1	2	TGGT1_227450-t26_1-p1	TGGT1_227450-t26_1-p1 [2005-2021]	TGGT1_227450-t26_1-p1 1xPhospho [S2006(0); S2013(100); T2017(0)]	TGGT1_227450-t26_1-p1 1xPhospho [S2013(100)]	transcript=TGGT1_227450-t26_1 | gene=TGGT1_227450 | organism=Toxoplasma_gondii_GT1 | gene_product=Nudix hydrolase domain-containing protein [Source:UniProtKB/TrEMBL;Acc:S7UXE1] | transcript_product=hydrolase, NUDIX family protein | location=TGGT1_chrX:834070-841020(+) | protein_length=2063 | sequence_SO=chromosome | SO=protein_coding_gene | is_pseudo=false	TGGT1_227450-t26_1-p1	0	2147.06396	17	1.035	1.224	1.083	0.878	0.909	1.075	0.951	1.039	0.832	0.924	0.05	0.29	0.12	-0.19	-0.14	0.1	-0.07	0.06	-0.26	-0.11	0.887890866	0.365725818	0.631074386	0.621859753	0.016591095	0.453583084	0.60641903	0.713993933	0.35553883
696	FALSE	High	LSTSDGPASPSVSDSPR	[R].LSTSDGPASPSVSDSPR.[N]	1xTMTpro [N-Term]; 1xPhospho [S/T]	1xTMTpro [N-Term]; 1xPhospho [S2(0); T3(0); S4(0); S9(0); S11(0); S13(50); S15(50)]	4.88845e-07	6.11917e-05	1	1	2	TGGT1_257470-t26_1-p1	TGGT1_257470-t26_1-p1 [81-97]			transcript=TGGT1_257470-t26_1 | gene=TGGT1_257470 | organism=Toxoplasma_gondii_GT1 | gene_product=Myosin motor domain-containing protein [Source:UniProtKB/TrEMBL;Acc:S7WF44] | transcript_product=myosin J | location=TGGT1_chrVIIb:3962778-3973847(+) | protein_length=2532 | sequence_SO=chromosome | SO=protein_coding_gene | is_pseudo=false	TGGT1_257470-t26_1-p1	0	2043.95551	17	1.157	0.989	1.13	0.889	1.028	0.879	1.004	0.844	1.004	0.968	0.21	-0.02	0.18	-0.17	0.04	-0.19	0.01	-0.25	0.01	-0.05	0.011264428	0.966742083	0.054181204	0.204508735	0.58412115	0.696765888	0.914724321	0.661844345	0.941942059
705	FALSE	High	LTAAQALQHPWISTCTPLK	[R].LTAAQALQHPWISTCTPLK.[E]	1xMethylthio [C15]; 1xTMTpro [K19]; 1xTMTpro [N-Term]; 1xPhospho [T16(99.5)]	1xMethylthio [C15]; 1xTMTpro [K19]; 1xTMTpro [N-Term]; 1xPhospho [T2(0); S13(0.3); T14(0.3); T16(99.5)]	3.73934e-13	6.11917e-05	1	1	1	TGGT1_235750-t26_1-p1	TGGT1_235750-t26_1-p1 [280-298]	TGGT1_235750-t26_1-p1 1xMethylthio [C294]; 1xPhospho [T281(0); S292(0.3); T293(0.3); T295(99.5)]	TGGT1_235750-t26_1-p1 1xMethylthio [C294]; 1xPhospho [T295(99.5)]	transcript=TGGT1_235750-t26_1 | gene=TGGT1_235750 | organism=Toxoplasma_gondii_GT1 | gene_product=Protein kinase domain-containing protein [Source:UniProtKB/TrEMBL;Acc:S7UQN9] | transcript_product=ULK kinase | location=TGGT1_chrX:4980554-4985413(+) | protein_length=363 | sequence_SO=chromosome | SO=protein_coding_gene | is_pseudo=false	TGGT1_235750-t26_1-p1	0	2813.4739	19	1.23	1.711	1.372	0.73	0.898	1.249	1.002	1.106	1.072	1.028	0.3	0.77	0.46	-0.45	-0.16	0.32	0	0.15	0.1	0.04	0.516937419	0.251808902	0.453484859	0.582811384	0.67326381	0.440979921	0.992599218	0.105806281	0.583993892
710	FALSE	High	ITETDLEPSLPLPQSPVHTAGEAK	[R].ITETDLEPSLPLPQSPVHTAGEAK.[L]	1xTMTpro [K24]; 1xTMTpro [N-Term]; 1xPhospho [S15(100)]	1xTMTpro [K24]; 1xTMTpro [N-Term]; 1xPhospho [T2(0); T4(0); S9(0); S15(100); T19(0)]	9.64574e-16	6.11917e-05	1	1	2	TGGT1_311770-t26_1-p1	TGGT1_311770-t26_1-p1 [668-691]	TGGT1_311770-t26_1-p1 1xPhospho [T669(0); T671(0); S676(0); S682(100); T686(0)]	TGGT1_311770-t26_1-p1 1xPhospho [S682(100)]	transcript=TGGT1_311770-t26_1 | gene=TGGT1_311770 | organism=Toxoplasma_gondii_GT1 | gene_product=hypothetical protein | transcript_product=hypothetical protein | location=TGGT1_chrXI:2238415-2244852(+) | protein_length=2076 | sequence_SO=chromosome | SO=protein_coding_gene | is_pseudo=false	TGGT1_311770-t26_1-p1	0	3218.68415	24	1.409	1.414	1.429	0.658	0.928	0.93	0.941	0.895	0.973	1.058	0.5	0.5	0.52	-0.6	-0.11	-0.1	-0.09	-0.16	-0.04	0.08	0.391154588	0.444364538	0.478455778	0.425015949	0.54876113	0.318003999	0.041442675	0.314982029	0.476829967
712	FALSE	High	LTFDTTFSPNTGKK	[K].LTFDTTFSPNTGKK.[S]	2xTMTpro [K13; K14]; 1xTMTpro [N-Term]; 1xPhospho [S8(99.8)]	2xTMTpro [K13; K14]; 1xTMTpro [N-Term]; 1xPhospho [T2(0); T5(0); T6(0.2); S8(99.8); T11(0)]	6.17444e-06	6.11917e-05	1	1	1	P45880	P45880 [108-121]	P45880 1xPhospho [T109(0); T112(0); T113(0.2); S115(99.8); T118(0)]	P45880 1xPhospho [S115(99.8)]	Voltage-dependent anion-selective channel protein 2 OS=Homo sapiens (Human) OX=9606 GN=VDAC2 PE=1 SV=2	P45880	1	2549.38327	14	1.118	0.83	0.605	0.954	1.067	0.792	0.577	0.773	0.8	0.905	0.16	-0.27	-0.72	-0.07	0.09	-0.34	-0.79	-0.37	-0.32	-0.14	0.318548485	0.303203236	0.302521558	0.881013042	0.789163618	0.37114218	0.010497879	0.505697132	0.582120627
714	FALSE	High	ISVTDSQQSFHSK	[R].ISVTDSQQSFHSK.[-]	1xTMTpro [K13]; 1xTMTpro [N-Term]; 1xPhospho [S9(100)]	1xTMTpro [K13]; 1xTMTpro [N-Term]; 1xPhospho [S2(0); T4(0); S6(0); S9(100); S12(0)]	5.81898e-09	6.11917e-05	1	1	2	TGGT1_235750-t26_1-p1	TGGT1_235750-t26_1-p1 [351-363]	TGGT1_235750-t26_1-p1 1xPhospho [S352(0); T354(0); S356(0); S359(100); S362(0)]	TGGT1_235750-t26_1-p1 1xPhospho [S359(100)]	transcript=TGGT1_235750-t26_1 | gene=TGGT1_235750 | organism=Toxoplasma_gondii_GT1 | gene_product=Protein kinase domain-containing protein [Source:UniProtKB/TrEMBL;Acc:S7UQN9] | transcript_product=ULK kinase | location=TGGT1_chrX:4980554-4985413(+) | protein_length=363 | sequence_SO=chromosome | SO=protein_coding_gene | is_pseudo=false	TGGT1_235750-t26_1-p1	0	2152.09312	13	1.192	1.089	1.12	0.846	1.009	0.921	0.947	1.011	1.02	1.081	0.25	0.12	0.16	-0.24	0.01	-0.12	-0.08	0.02	0.03	0.11	0.187617073	0.546079981	0.19119147	0.115925137	0.770618616	0.639445417	0.562500217	0.911123703	0.848180993
717	FALSE	High	LSSSRPYTGPEETSR	[R].LSSSRPYTGPEETSR.[E]	1xTMTpro [N-Term]; 2xPhospho [S2(99.8); S/Y/T]	1xTMTpro [N-Term]; 2xPhospho [S2(99.8); S3(50.1); S4(50.1); Y7(0); T8(0); T13(0); S14(0)]	6.98164e-05	6.11917e-05	1	1	9	TGGT1_247450-t26_1-p1	TGGT1_247450-t26_1-p1 [871-885]	TGGT1_247450-t26_1-p1 2xPhospho [S872(99.8); S873(50.1); S874(50.1); Y877(0); T878(0); T883(0); S884(0)]	TGGT1_247450-t26_1-p1 2xPhospho [S872(99.8); S/Y/T]	transcript=TGGT1_247450-t26_1 | gene=TGGT1_247450 | organism=Toxoplasma_gondii_GT1 | gene_product=hypothetical protein | transcript_product=hypothetical protein | location=TGGT1_chrXII:3275746-3284022(+) | protein_length=2303 | sequence_SO=chromosome | SO=protein_coding_gene | is_pseudo=false	TGGT1_247450-t26_1-p1	0	2130.94291	15	0.662	0.683	0.745	1.458	0.966	0.996	1.086	0.954	1.015	0.961	-0.59	-0.55	-0.42	0.54	-0.05	-0.01	0.12	-0.07	0.02	-0.06	0.494940909	0.487049947	0.575310223	0.486037438	0.57792543	0.569532118	0.098011517	0.722710154	0.523632632
721	FALSE	High	LSRDSTEDASETTAGVAR	[K].LSRDSTEDASETTAGVAR.[G]	1xTMTpro [N-Term]; 1xPhospho [S5(100)]	1xTMTpro [N-Term]; 1xPhospho [S2(0); S5(100); T6(0); S10(0); T12(0); T13(0)]	4.02818e-11	6.11917e-05	1	1	7	TGGT1_201150-t26_1-p1	TGGT1_201150-t26_1-p1 [1382-1399]	TGGT1_201150-t26_1-p1 1xPhospho [S1383(0); S1386(100); T1387(0); S1391(0); T1393(0); T1394(0)]	TGGT1_201150-t26_1-p1 1xPhospho [S1386(100)]	transcript=TGGT1_201150-t26_1 | gene=TGGT1_201150 | organism=Toxoplasma_gondii_GT1 | gene_product=Heavy metal translocating P-type ATPase subfamily protein [Source:UniProtKB/TrEMBL;Acc:S7WB84] | transcript_product=heavy metal translocating P-type ATPase subfamily protein | location=TGGT1_chrVIIa:3895489-3905933(+) | protein_length=1965 | sequence_SO=chromosome | SO=protein_coding_gene | is_pseudo…	TGGT1_201150-t26_1-p1	1	2250.05702	18	0.91	1.005	0.964	1.188	1.082	1.194	1.146	1.05	1.077	0.867	-0.14	0.01	-0.05	0.25	0.11	0.26	0.2	0.07	0.11	-0.21	0.477044967	0.978976436	0.793700208	0.400615478	0.28820937	0.083718235	0.077862359	0.662666781	0.194657499
726	FALSE	High	LSSDSLRLPETGR	[R].LSSDSLRLPETGR.[D]	1xTMTpro [N-Term]; 1xPhospho [S5(99)]	1xTMTpro [N-Term]; 1xPhospho [S2(0.5); S3(0.5); S5(99); T11(0)]	5.23439e-05	6.11917e-05	1	1	2	TGGT1_247450-t26_1-p1	TGGT1_247450-t26_1-p1 [380-392]	TGGT1_247450-t26_1-p1 1xPhospho [S381(0.5); S382(0.5); S384(99); T390(0)]	TGGT1_247450-t26_1-p1 1xPhospho [S384(99)]	transcript=TGGT1_247450-t26_1 | gene=TGGT1_247450 | organism=Toxoplasma_gondii_GT1 | gene_product=hypothetical protein | transcript_product=hypothetical protein | location=TGGT1_chrXII:3275746-3284022(+) | protein_length=2303 | sequence_SO=chromosome | SO=protein_coding_gene | is_pseudo=false	TGGT1_247450-t26_1-p1	1	1814.93326	13	1.132	1.019	1.05	1.411	1.597	1.439	1.482	1.264	1.626	1.323	0.18	0.03	0.07	0.5	0.68	0.52	0.57	0.34	0.7	0.4	0.752368173	0.901300426	0.824666744	0.308451078	0.159925406	0.103481272	0.0160708	0.633200531	0.216875596
727	FALSE	High	LSSDSPGKDVAGPPTSR	[R].LSSDSPGKDVAGPPTSR.[Q]	1xTMTpro [K8]; 1xTMTpro [N-Term]; 1xPhospho [S5(100)]	1xTMTpro [K8]; 1xTMTpro [N-Term]; 1xPhospho [S2(0); S3(0); S5(100); T15(0); S16(0)]	9.19394e-08	6.11917e-05	1	1	2	TGGT1_252320-t26_1-p1	TGGT1_252320-t26_1-p1 [160-176]	TGGT1_252320-t26_1-p1 1xPhospho [S161(0); S162(0); S164(100); T174(0); S175(0)]	TGGT1_252320-t26_1-p1 1xPhospho [S164(100)]	transcript=TGGT1_252320-t26_1 | gene=TGGT1_252320 | organism=Toxoplasma_gondii_GT1 | gene_product=Sas10/Utp3/C1D family protein [Source:UniProtKB/TrEMBL;Acc:S7UNA3] | transcript_product=Sas10/Utp3/C1D family protein | location=TGGT1_chrIII:472372-474773(+) | protein_length=268 | sequence_SO=chromosome | SO=protein_coding_gene | is_pseudo=false	TGGT1_252320-t26_1-p1	1	2359.21503	17	1.015	0.948	1.151	0.988	1.003	0.936	1.137	0.863	0.886	0.85	0.02	-0.08	0.2	-0.02	0	-0.09	0.19	-0.21	-0.18	-0.24	0.939445496	0.283697322	0.621494139	0.973273054	0.986696521	0.86965637	0.364492415	0.205364052	0.376247732
728	FALSE	High	ISSEGDLHPLAFEVPCSSSR	[R].ISSEGDLHPLAFEVPCSSSR.[R]	1xMethylthio [C16]; 1xTMTpro [N-Term]; 1xPhospho [S3(99.7)]	1xMethylthio [C16]; 1xTMTpro [N-Term]; 1xPhospho [S2(0.3); S3(99.7); S17(0); S18(0); S19(0)]	1.1337e-14	6.11917e-05	1	1	1	TGGT1_312905-t26_1-p1	TGGT1_312905-t26_1-p1 [228-247]	TGGT1_312905-t26_1-p1 1xMethylthio [C243]; 1xPhospho [S229(0.3); S230(99.7); S244(0); S245(0); S246(0)]	TGGT1_312905-t26_1-p1 1xMethylthio [C243]; 1xPhospho [S230(99.7)]	transcript=TGGT1_312905-t26_1 | gene=TGGT1_312905 | organism=Toxoplasma_gondii_GT1 | gene_product=CLP1_P domain-containing protein [Source:UniProtKB/TrEMBL;Acc:S7UTM1] | transcript_product=hypothetical protein | location=TGGT1_chrXI:2936206-2949180(+) | protein_length=2440 | sequence_SO=chromosome | SO=protein_coding_gene | is_pseudo=false	TGGT1_312905-t26_1-p1	0	2561.17364	20	7.828	9.745	10.245	0.11	0.866	1.088	1.193	1.32	1.233	1.014	2.97	3.28	3.36	-3.18	-0.21	0.12	0.25	0.4	0.3	0.02	NA	NA	NA	NA	NA	NA	NA	NA	NA
730	FALSE	High	LSSHPLTSASPTGSESPR	[K].LSSHPLTSASPTGSESPR.[K]	1xTMTpro [N-Term]; 1xPhospho [S16(99.4)]	1xTMTpro [N-Term]; 1xPhospho [S2(0); S3(0); T7(0); S8(0); S10(0); T12(0.3); S14(0.3); S16(99.4)]	4.49475e-13	6.11917e-05	1	1	3	TGGT1_234270-t26_1-p1	TGGT1_234270-t26_1-p1 [1336-1353]	TGGT1_234270-t26_1-p1 1xPhospho [S1337(0); S1338(0); T1342(0); S1343(0); S1345(0); T1347(0.3); S1349(0.3); S1351(99.4)]	TGGT1_234270-t26_1-p1 1xPhospho [S1351(99.4)]	transcript=TGGT1_234270-t26_1 | gene=TGGT1_234270 | organism=Toxoplasma_gondii_GT1 | gene_product=hypothetical protein | transcript_product=hypothetical protein | location=TGGT1_chrX:4150640-4163518(+) | protein_length=2027 | sequence_SO=chromosome | SO=protein_coding_gene | is_pseudo=false	TGGT1_234270-t26_1-p1	0	2195.06646	18	0.839	1.156	1.156	0.898	0.754	1.038	1.039	0.604	0.757	0.83	-0.25	0.21	0.21	-0.15	-0.41	0.05	0.05	-0.73	-0.4	-0.27	0.662703122	0.655167377	0.704778216	0.793767425	0.045874821	0.71944749	0.415582558	0.245420168	0.474607512
731	FALSE	High	LSSHPLTSASPTGSESPR	[K].LSSHPLTSASPTGSESPR.[K]	1xTMTpro [N-Term]; 2xPhospho [S10(100); S16(100)]	1xTMTpro [N-Term]; 2xPhospho [S2(0); S3(0); T7(0); S8(0); S10(100); T12(0); S14(0); S16(100)]	1.10523e-08	6.11917e-05	1	1	3	TGGT1_234270-t26_1-p1	TGGT1_234270-t26_1-p1 [1336-1353]	TGGT1_234270-t26_1-p1 2xPhospho [S1337(0); S1338(0); T1342(0); S1343(0); S1345(100); T1347(0); S1349(0); S1351(100)]	TGGT1_234270-t26_1-p1 2xPhospho [S1345(100); S1351(100)]	transcript=TGGT1_234270-t26_1 | gene=TGGT1_234270 | organism=Toxoplasma_gondii_GT1 | gene_product=hypothetical protein | transcript_product=hypothetical protein | location=TGGT1_chrX:4150640-4163518(+) | protein_length=2027 | sequence_SO=chromosome | SO=protein_coding_gene | is_pseudo=false	TGGT1_234270-t26_1-p1	0	2275.03279	18	0.537	0.645	0.76	1.592	0.855	1.026	1.21	0.931	1.009	0.996	-0.9	-0.63	-0.4	0.67	-0.23	0.04	0.28	-0.1	0.01	-0.01	0.435866931	0.387339659	0.638509416	0.511220617	0.103898281	0.907210324	0.168708895	0.578058202	0.932171803
734	FALSE	High	LSSPALDPLYVHSK	[R].LSSPALDPLYVHSK.[D]	1xTMTpro [K14]; 1xTMTpro [N-Term]; 1xPhospho [S/Y]	1xTMTpro [K14]; 1xTMTpro [N-Term]; 1xPhospho [S2(50); S3(50); Y10(0); S13(0)]	0.000107514	6.11917e-05	1	1	1	TGGT1_259870-t26_1-p1	TGGT1_259870-t26_1-p1 [1177-1190]			transcript=TGGT1_259870-t26_1 | gene=TGGT1_259870 | organism=Toxoplasma_gondii_GT1 | gene_product=SAC domain-containing protein [Source:UniProtKB/TrEMBL;Acc:S7W756] | transcript_product=hypothetical protein | location=TGGT1_chrVIIb:2616425-2623588(+) | protein_length=2122 | sequence_SO=chromosome | SO=protein_coding_gene | is_pseudo=false	TGGT1_259870-t26_1-p1	0	2215.20194	14	0.952	1.154	0.92	1.045	0.995	1.206	0.961	1.036	1.034	1.086	-0.07	0.21	-0.12	0.06	-0.01	0.27	-0.06	0.05	0.05	0.12	0.354067771	0.126931146	0.607947427	0.323729352	0.539832214	0.015216325	0.745589754	0.617187855	0.779959806
736	FALSE	High	ISSPSHFAPAESGSEVK	[R].ISSPSHFAPAESGSEVK.[S]	1xTMTpro [K17]; 1xTMTpro [N-Term]; 1xPhospho [S]	1xTMTpro [K17]; 1xTMTpro [N-Term]; 1xPhospho [S2(50); S3(50); S5(0); S12(0); S14(0)]	4.83928e-06	6.11917e-05	1	1	1	TGGT1_268780-t26_1-p1	TGGT1_268780-t26_1-p1 [3709-3725]			transcript=TGGT1_268780-t26_1 | gene=TGGT1_268780 | organism=Toxoplasma_gondii_GT1 | gene_product=hypothetical protein | transcript_product=hypothetical protein | location=TGGT1_chrVIII:6292251-6316928(-) | protein_length=7354 | sequence_SO=chromosome | SO=protein_coding_gene | is_pseudo=false	TGGT1_268780-t26_1-p1	0	2418.21978	17	0.98	1.273	1.2	0.824	0.808	1.049	0.989	0.789	0.93	0.862	-0.03	0.35	0.26	-0.28	-0.31	0.07	-0.02	-0.34	-0.1	-0.21	0.902360611	0.480594847	0.436203641	0.675022349	0.506222775	0.754661247	0.963203082	0.116779501	0.498876595
737	FALSE	High	ISSPSHFAPAESGSEVK	[R].ISSPSHFAPAESGSEVK.[S]	1xTMTpro [K17]; 1xTMTpro [N-Term]; 2xPhospho [S12(99.4); S]	1xTMTpro [K17]; 1xTMTpro [N-Term]; 2xPhospho [S2(49.8); S3(49.8); S5(0.3); S12(99.4); S14(0.7)]	0.00019972	6.11917e-05	1	1	2	TGGT1_268780-t26_1-p1	TGGT1_268780-t26_1-p1 [3709-3725]	TGGT1_268780-t26_1-p1 2xPhospho [S3710(49.8); S3711(49.8); S3713(0.3); S3720(99.4); S3722(0.7)]	TGGT1_268780-t26_1-p1 2xPhospho [S3720(99.4); S]	transcript=TGGT1_268780-t26_1 | gene=TGGT1_268780 | organism=Toxoplasma_gondii_GT1 | gene_product=hypothetical protein | transcript_product=hypothetical protein | location=TGGT1_chrVIII:6292251-6316928(-) | protein_length=7354 | sequence_SO=chromosome | SO=protein_coding_gene | is_pseudo=false	TGGT1_268780-t26_1-p1	0	2498.18611	17	0.596	0.795	0.721	1.282	0.764	1.019	0.924	1.028	0.681	0.772	-0.75	-0.33	-0.47	0.36	-0.39	0.03	-0.11	0.04	-0.55	-0.37	0.210843832	0.567118169	0.123435345	0.044469862	0.39964726	0.961163428	0.340470888	0.536688016	0.036077471
738	FALSE	High	LSSRPFDASCATLPR	[R].LSSRPFDASCATLPR.[L]	1xMethylthio [C10]; 1xTMTpro [N-Term]; 1xPhospho [S/T]	1xMethylthio [C10]; 1xTMTpro [N-Term]; 1xPhospho [S2(50); S3(50); S9(0); T12(0)]	9.54462e-05	6.11917e-05	1	1	3	TGGT1_262150-t26_1-p1	TGGT1_262150-t26_1-p1 [224-238]	TGGT1_262150-t26_1-p1 1xMethylthio [C233]	TGGT1_262150-t26_1-p1 1xMethylthio [C233]	transcript=TGGT1_262150-t26_1 | gene=TGGT1_262150 | organism=Toxoplasma_gondii_GT1 | gene_product=BTB_2 domain-containing protein [Source:UniProtKB/TrEMBL;Acc:S7WDW6] | transcript_product=kelch repeat and K+ channel tetramerisation domain containing protein | location=TGGT1_chrVIIb:1306190-1314039(-) | protein_length=818 | sequence_SO=chromosome | SO=protein_coding_gene | is_pseudo=false	TGGT1_262150-t26_1-p1	0	2050.97745	15	1.194	1.176	0.866	0.688	0.822	0.809	0.596	1.094	1.332	1.067	0.26	0.23	-0.21	-0.54	-0.28	-0.31	-0.75	0.13	0.41	0.09	0.692910709	0.46615927	0.005406915	0.614044095	0.506634529	0.685550084	0.513611094	0.857338615	0.300274346
740	FALSE	High	LSSSRPYTGPEETSR	[R].LSSSRPYTGPEETSR.[E]	1xTMTpro [N-Term]; 1xPhospho [S2(100)]	1xTMTpro [N-Term]; 1xPhospho [S2(100); S3(0); S4(0); Y7(0); T8(0); T13(0); S14(0)]	3.3666e-07	6.11917e-05	1	1	15	TGGT1_247450-t26_1-p1	TGGT1_247450-t26_1-p1 [871-885]	TGGT1_247450-t26_1-p1 1xPhospho [S872(100); S873(0); S874(0); Y877(0); T878(0); T883(0); S884(0)]	TGGT1_247450-t26_1-p1 1xPhospho [S872(100)]	transcript=TGGT1_247450-t26_1 | gene=TGGT1_247450 | organism=Toxoplasma_gondii_GT1 | gene_product=hypothetical protein | transcript_product=hypothetical protein | location=TGGT1_chrXII:3275746-3284022(+) | protein_length=2303 | sequence_SO=chromosome | SO=protein_coding_gene | is_pseudo=false	TGGT1_247450-t26_1-p1	0	2050.97658	15	0.832	0.806	0.781	1.154	0.96	0.929	0.901	0.931	0.894	0.8	-0.27	-0.31	-0.36	0.21	-0.06	-0.11	-0.15	-0.1	-0.16	-0.32	0.493093372	0.457576116	0.45171299	0.555549473	0.150666447	0.160038626	0.244398884	0.265926537	0.308823182
741	FALSE	High	LSQGSENGDAEEEVR	[R].LSQGSENGDAEEEVR.[E]	1xTMTpro [N-Term]; 1xPhospho [S5(100)]	1xTMTpro [N-Term]; 1xPhospho [S2(0); S5(100)]	2.00715e-07	6.11917e-05	1	1	11	TGGT1_214210-t26_1-p1	TGGT1_214210-t26_1-p1 [477-491]	TGGT1_214210-t26_1-p1 1xPhospho [S478(0); S481(100)]	TGGT1_214210-t26_1-p1 1xPhospho [S481(100)]	transcript=TGGT1_214210-t26_1 | gene=TGGT1_214210 | organism=Toxoplasma_gondii_GT1 | gene_product=PUA domain-containing protein [Source:UniProtKB/TrEMBL;Acc:A0A125YRK0] | transcript_product=rRNA pseudouridine synthase | location=TGGT1_chrX:6002905-6008379(-) | protein_length=505 | sequence_SO=chromosome | SO=protein_coding_gene | is_pseudo=false	TGGT1_214210-t26_1-p1	0	2003.88782	15	0.832	0.858	0.849	1.102	0.917	0.946	0.936	1.013	0.907	0.794	-0.27	-0.22	-0.24	0.14	-0.13	-0.08	-0.1	0.02	-0.14	-0.33	0.483255832	0.580898127	0.536002064	0.699969467	0.114503858	0.078254992	0.075243167	0.85477188	0.63706769
749	FALSE	High	IQLEAAQASSSQPLTPSGK	[K].IQLEAAQASSSQPLTPSGK.[K]	1xTMTpro [K19]; 1xTMTpro [N-Term]; 1xPhospho [T15(100)]	1xTMTpro [K19]; 1xTMTpro [N-Term]; 1xPhospho [S9(0); S10(0); S11(0); T15(100); S17(0)]	5.7522e-15	6.11917e-05	1	1	1	TGGT1_313480-t26_1-p1	TGGT1_313480-t26_1-p1 [353-371]	TGGT1_313480-t26_1-p1 1xPhospho [S361(0); S362(0); S363(0); T367(100); S369(0)]	TGGT1_313480-t26_1-p1 1xPhospho [T367(100)]	transcript=TGGT1_313480-t26_1 | gene=TGGT1_313480 | organism=Toxoplasma_gondii_GT1 | gene_product=hypothetical protein | transcript_product=hypothetical protein | location=TGGT1_chrXI:3385333-3400705(+) | protein_length=1381 | sequence_SO=chromosome | SO=protein_coding_gene | is_pseudo=false	TGGT1_313480-t26_1-p1	0	2601.37807	19	1.013	1.072	1.027	0.98	0.993	1.05	1.006	1.045	0.837	0.91	0.02	0.1	0.04	-0.03	-0.01	0.07	0.01	0.06	-0.26	-0.14	0.621263174	0.276286792	0.869419516	0.898131725	0.956335682	0.691876131	0.054147068	0.659114482	0.33612777
750	FALSE	High	IQLPGLLYDSGDSSPTETPVGSGDPAAR	[R].IQLPGLLYDSGDSSPTETPVGSGDPAAR.[G]	1xTMTpro [N-Term]; 1xPhospho [S/Y/T]	1xTMTpro [N-Term]; 1xPhospho [Y8(0.2); S10(33.2); S13(33.2); S14(33.2); T16(0.2); T18(0); S22(0)]	2.53661e-11	6.11917e-05	1	1	1	TGGT1_295710-t26_1-p1	TGGT1_295710-t26_1-p1 [202-229]			transcript=TGGT1_295710-t26_1 | gene=TGGT1_295710 | organism=Toxoplasma_gondii_GT1 | gene_product=HECT-domain (Ubiquitin-transferase) domain-containing protein [Source:UniProtKB/TrEMBL;Acc:S7UJ61] | transcript_product=HECT-domain (ubiquitin-transferase) domain-containing protein | location=TGGT1_chrIa:1556788-1587317(-) | protein_length=8007 | sequence_SO=chromosome | SO=protein_coding_gene | is_…	TGGT1_295710-t26_1-p1	0	3184.53703	28	0.783	0.816	1.008	1.486	1.164	1.213	1.498	1.289	1.24	1.029	-0.35	-0.29	0.01	0.57	0.22	0.28	0.58	0.37	0.31	0.04	0.765065649	0.80847014	0.992102136	0.21783632	0.808874808	0.770732782	0.573681776	0.501077537	0.639056503
752	FALSE	High	LQNFTVEEMYGYESGASDKGETADAR	[R].LQNFTVEEMYGYESGASDKGETADAR.[R]	1xTMTpro [K19]; 1xTMTpro [N-Term]; 2xPhospho [S14(100); S17(100)]	1xTMTpro [K19]; 1xTMTpro [N-Term]; 2xPhospho [T5(0); Y10(0); Y12(0); S14(100); S17(100); T22(0)]	6.30512e-16	6.11917e-05	1	1	1	TGGT1_304630-t26_1-p1	TGGT1_304630-t26_1-p1 [7127-7152]	TGGT1_304630-t26_1-p1 2xPhospho [T7131(0); Y7136(0); Y7138(0); S7140(100); S7143(100); T7148(0)]	TGGT1_304630-t26_1-p1 2xPhospho [S7140(100); S7143(100)]	transcript=TGGT1_304630-t26_1 | gene=TGGT1_304630 | organism=Toxoplasma_gondii_GT1 | gene_product=ATG C terminal domain-containing protein [Source:UniProtKB/TrEMBL;Acc:S7W9P3] | transcript_product=ATG C terminal domain-containing protein | location=TGGT1_chrVIIa:524945-552364(+) | protein_length=8080 | sequence_SO=chromosome | SO=protein_coding_gene | is_pseudo=false	TGGT1_304630-t26_1-p1	1	3636.60981	26	1.23	1.409	1.093	0.905	1.113	1.276	0.989	1.131	1.317	1.145	0.3	0.5	0.13	-0.14	0.15	0.35	-0.02	0.18	0.4	0.2	0.084193797	0.178977595	0.738622741	0.482819026	0.355753097	0.428080928	0.935321113	0.286915682	0.357001889
754	FALSE	High	LQNQQEQQLLLLTHGHR	[K].LQNQQEQQLLLLTHGHR.[S]	1xTMTpro [N-Term]; 1xPhospho [T13(100)]	1xTMTpro [N-Term]; 1xPhospho [T13(100)]	2.34025e-05	6.11917e-05	1	1	1	TGGT1_212880-t26_1-p1	TGGT1_212880-t26_1-p1 [3876-3892]	TGGT1_212880-t26_1-p1 1xPhospho [T3888(100)]	TGGT1_212880-t26_1-p1 1xPhospho [T3888(100)]	transcript=TGGT1_212880-t26_1 | gene=TGGT1_212880 | organism=Toxoplasma_gondii_GT1 | gene_product=Surface antigen repeat-containing protein [Source:UniProtKB/TrEMBL;Acc:S7UPM6] | transcript_product=surface antigen repeat-containing protein | location=TGGT1_chrV:528602-556929(-) | protein_length=6672 | sequence_SO=chromosome | SO=protein_coding_gene | is_pseudo=false	TGGT1_212880-t26_1-p1	0	2440.27812	17	0.616	0.614	0.708	1.374	0.847	0.844	0.973	1.031	0.948	0.717	-0.7	-0.7	-0.5	0.46	-0.24	-0.24	-0.04	0.04	-0.08	-0.48	0.373426551	0.1773201	0.646956039	0.233890171	0.557787797	0.063783476	0.960108068	0.822555673	0.781299415
756	FALSE	High	LQQHSQFFESEPR	[R].LQQHSQFFESEPR.[N]	1xTMTpro [N-Term]; 1xPhospho [S5(100)]	1xTMTpro [N-Term]; 1xPhospho [S5(100); S10(0)]	6.27084e-11	6.11917e-05	1	1	3	TGGT1_291030-t26_1-p1	TGGT1_291030-t26_1-p1 [426-438]	TGGT1_291030-t26_1-p1 1xPhospho [S430(100); S435(0)]	TGGT1_291030-t26_1-p1 1xPhospho [S430(100)]	transcript=TGGT1_291030-t26_1 | gene=TGGT1_291030 | organism=Toxoplasma_gondii_GT1 | gene_product=RING-type domain-containing protein [Source:UniProtKB/TrEMBL;Acc:S7UPB7] | transcript_product=zinc finger, C3HC4 type (RING finger) domain-containing protein | location=TGGT1_chrIX:3883156-3887979(+) | protein_length=991 | sequence_SO=chromosome | SO=protein_coding_gene | is_pseudo=false	TGGT1_291030-t26_1-p1	0	2016.94997	13	1.783	1.597	1.58	0.75	1.336	1.197	1.184	1.039	1.245	1.346	0.83	0.68	0.66	-0.42	0.42	0.26	0.24	0.06	0.32	0.43	0.376365754	0.540504838	0.476610301	0.600257321	0.020033163	0.4095129	0.103061888	0.75475393	0.337974184
757	FALSE	High	LQQPDAGQMSACQEELLSDRTPR	[R].LQQPDAGQMSACQEELLSDRTPR.[L]	1xMethylthio [C12]; 1xTMTpro [N-Term]; 1xPhospho [T21(99.6)]	1xMethylthio [C12]; 1xTMTpro [N-Term]; 1xPhospho [S10(0); S18(0.4); T21(99.6)]	9.71365e-11	6.11917e-05	1	1	2	TGGT1_309850-t26_1-p1	TGGT1_309850-t26_1-p1 [127-149]	TGGT1_309850-t26_1-p1 1xMethylthio [C138]; 1xPhospho [S136(0); S144(0.4); T147(99.6)]	TGGT1_309850-t26_1-p1 1xMethylthio [C138]; 1xPhospho [T147(99.6)]	transcript=TGGT1_309850-t26_1 | gene=TGGT1_309850 | organism=Toxoplasma_gondii_GT1 | gene_product=Insulin-degrading enzyme [Source:UniProtKB/TrEMBL;Acc:S7UT62] | transcript_product=insulin-degrading enzyme | location=TGGT1_chrXI:803163-808754(-) | protein_length=456 | sequence_SO=chromosome | SO=protein_coding_gene | is_pseudo=false	TGGT1_309850-t26_1-p1	1	3003.36946	23	0.869	0.824	0.83	1.19	1.034	0.981	0.987	1.059	0.935	1.023	-0.2	-0.28	-0.27	0.25	0.05	-0.03	-0.02	0.08	-0.1	0.03	0.471561547	0.37697923	0.620140837	0.564316848	0.758744607	0.855105542	0.869233993	0.133430187	0.073595934
758	FALSE	High	LQQPDAGQMSACQEELLSDRTPR	[R].LQQPDAGQMSACQEELLSDRTPR.[L]	1xOxidation [M9]; 1xMethylthio [C12]; 1xTMTpro [N-Term]; 1xPhospho [S/T]	1xOxidation [M9]; 1xMethylthio [C12]; 1xTMTpro [N-Term]; 1xPhospho [S10(49.9); S18(0.2); T21(49.9)]	1.67733e-05	6.11917e-05	1	1	2	TGGT1_309850-t26_1-p1	TGGT1_309850-t26_1-p1 [127-149]	TGGT1_309850-t26_1-p1 1xMethylthio [C138]	TGGT1_309850-t26_1-p1 1xMethylthio [C138]	transcript=TGGT1_309850-t26_1 | gene=TGGT1_309850 | organism=Toxoplasma_gondii_GT1 | gene_product=Insulin-degrading enzyme [Source:UniProtKB/TrEMBL;Acc:S7UT62] | transcript_product=insulin-degrading enzyme | location=TGGT1_chrXI:803163-808754(-) | protein_length=456 | sequence_SO=chromosome | SO=protein_coding_gene | is_pseudo=false	TGGT1_309850-t26_1-p1	1	3019.36437	23	1.068	1.109	1.077	1.02	1.09	1.131	1.099	1.127	1.057	1.069	0.1	0.15	0.11	0.03	0.12	0.18	0.14	0.17	0.08	0.1	0.790106954	0.297796974	0.617116383	0.945182528	0.270087252	0.616127801	0.584184138	0.607472417	0.64443268
761	FALSE	High	LQSEEEEEDGRR	[K].LQSEEEEEDGRR.[T]	1xTMTpro [N-Term]; 1xPhospho [S3(100)]	1xTMTpro [N-Term]; 1xPhospho [S3(100)]	2.44858e-06	6.11917e-05	1	1	2	TGGT1_259840-t26_1-p1	TGGT1_259840-t26_1-p1 [1396-1407]	TGGT1_259840-t26_1-p1 1xPhospho [S1398(100)]	TGGT1_259840-t26_1-p1 1xPhospho [S1398(100)]	transcript=TGGT1_259840-t26_1 | gene=TGGT1_259840 | organism=Toxoplasma_gondii_GT1 | gene_product=hypothetical protein | transcript_product=hypothetical protein | location=TGGT1_chrVIIb:2644887-2652742(-) | protein_length=2091 | sequence_SO=chromosome | SO=protein_coding_gene | is_pseudo=false	TGGT1_259840-t26_1-p1	1	1860.82958	12	0.418	0.431	0.459	2.069	0.865	0.893	0.95	0.989	0.985	0.889	-1.26	-1.21	-1.12	1.05	-0.21	-0.16	-0.07	-0.02	-0.02	-0.17	0.421258539	0.432104843	0.507971343	0.515320515	0.330967664	0.408093881	0.383410932	0.648443529	0.383381858
764	FALSE	High	LQSNSPGTSQADLHR	[R].LQSNSPGTSQADLHR.[R]	1xTMTpro [N-Term]; 1xPhospho [S5(100)]	1xTMTpro [N-Term]; 1xPhospho [S3(0); S5(100); T8(0); S9(0)]	4.79265e-08	6.11917e-05	1	1	5	TGGT1_258080-t26_1-p1	TGGT1_258080-t26_1-p1 [48-62]	TGGT1_258080-t26_1-p1 1xPhospho [S50(0); S52(100); T55(0); S56(0)]	TGGT1_258080-t26_1-p1 1xPhospho [S52(100)]	transcript=TGGT1_258080-t26_1 | gene=TGGT1_258080 | organism=Toxoplasma_gondii_GT1 | gene_product=hypothetical protein | transcript_product=hypothetical protein | location=TGGT1_chrVIIb:3558189-3569675(+) | protein_length=1711 | sequence_SO=chromosome | SO=protein_coding_gene | is_pseudo=false	TGGT1_258080-t26_1-p1	0	1994.9616	15	0.75	0.71	0.889	1.355	1.016	0.962	1.204	0.855	1.029	0.878	-0.42	-0.49	-0.17	0.44	0.02	-0.06	0.27	-0.23	0.04	-0.19	0.578684545	0.526219958	0.699290907	0.512618734	0.81624934	0.613876149	0.272759758	0.179460463	0.676891243
765	FALSE	High	LQSNSPGTSQADLHR	[R].LQSNSPGTSQADLHR.[R]	1xTMTpro [N-Term]; 2xPhospho [S3(100); S5(100)]	1xTMTpro [N-Term]; 2xPhospho [S3(100); S5(100); T8(0); S9(0)]	8.88108e-10	6.11917e-05	1	1	6	TGGT1_258080-t26_1-p1	TGGT1_258080-t26_1-p1 [48-62]	TGGT1_258080-t26_1-p1 2xPhospho [S50(100); S52(100); T55(0); S56(0)]	TGGT1_258080-t26_1-p1 2xPhospho [S50(100); S52(100)]	transcript=TGGT1_258080-t26_1 | gene=TGGT1_258080 | organism=Toxoplasma_gondii_GT1 | gene_product=hypothetical protein | transcript_product=hypothetical protein | location=TGGT1_chrVIIb:3558189-3569675(+) | protein_length=1711 | sequence_SO=chromosome | SO=protein_coding_gene | is_pseudo=false	TGGT1_258080-t26_1-p1	0	2074.92793	15	0.822	0.905	1.036	1.306	1.074	1.181	1.353	1.074	1.034	1.02	-0.28	-0.14	0.05	0.39	0.1	0.24	0.44	0.1	0.05	0.03	0.174722147	0.671307542	0.688423954	0.128483727	0.00448436	0.401846483	0.025623726	0.680038961	0.783323042
766	FALSE	High	LQTDACDQESKGEEAGK	[R].LQTDACDQESKGEEAGK.[V]	1xMethylthio [C6]; 2xTMTpro [K11; K17]; 1xTMTpro [N-Term]; 1xPhospho [S10(100)]	1xMethylthio [C6]; 2xTMTpro [K11; K17]; 1xTMTpro [N-Term]; 1xPhospho [T3(0); S10(100)]	3.15541e-06	6.11917e-05	1	1	2	TGGT1_228660-t26_1-p1	TGGT1_228660-t26_1-p1 [2442-2458]	TGGT1_228660-t26_1-p1 1xMethylthio [C2447]; 1xPhospho [T2444(0); S2451(100)]	TGGT1_228660-t26_1-p1 1xMethylthio [C2447]; 1xPhospho [S2451(100)]	transcript=TGGT1_228660-t26_1 | gene=TGGT1_228660 | organism=Toxoplasma_gondii_GT1 | gene_product=SEC7 domain-containing protein [Source:UniProtKB/TrEMBL;Acc:S7UXX0] | transcript_product=Sec7 domain-containing protein | location=TGGT1_chrX:159771-177015(-) | protein_length=3547 | sequence_SO=chromosome | SO=protein_coding_gene | is_pseudo=false	TGGT1_228660-t26_1-p1	1	2847.37219	17	1.362	1.357	1.433	0.858	1.168	1.164	1.229	0.893	1.008	1.115	0.45	0.44	0.52	-0.22	0.22	0.22	0.3	-0.16	0.01	0.16	0.526432279	0.172992333	0.013718788	0.263860723	0.665653886	0.073269561	0.179395463	0.794199871	0.927216952
767	FALSE	High	LQQLDALLVSETVNIIQRPLSGK	[K].LQQLDALLVSETVNIIQRPLSGK.[V]	1xTMTpro [K23]; 1xTMTpro [N-Term]; 1xPhospho [S21(100)]	1xTMTpro [K23]; 1xTMTpro [N-Term]; 1xPhospho [S10(0); T12(0); S21(100)]	6.30512e-16	6.11917e-05	1	1	1	TGGT1_267550-t26_1-p1	TGGT1_267550-t26_1-p1 [333-355]	TGGT1_267550-t26_1-p1 1xPhospho [S342(0); T344(0); S353(100)]	TGGT1_267550-t26_1-p1 1xPhospho [S353(100)]	transcript=TGGT1_267550-t26_1 | gene=TGGT1_267550 | organism=Toxoplasma_gondii_GT1 | gene_product=Leucine-rich repeat protein LRR1 [Source:UniProtKB/TrEMBL;Acc:S7VW23] | transcript_product=leucine-rich repeat protein LRR1 | location=TGGT1_chrIX:412826-419066(+) | protein_length=369 | sequence_SO=chromosome | SO=protein_coding_gene | is_pseudo=false	TGGT1_267550-t26_1-p1	0	3223.83109	23	2.894	2.971	0.673	1.36	3.937	4.042	0.916	2.147	3.21	1.893	1.53	1.57	-0.57	0.44	1.98	2.02	-0.13	1.1	1.68	0.92	0.017200385	0.102529249	0.096446993	0.127298223	0.015641247	0.108017403	0.60470684	0.330523812	0.150601375
772	FALSE	High	IPPVSAPQPESSDEEVESFRK	[K].IPPVSAPQPESSDEEVESFRK.[T]	1xTMTpro [K21]; 1xTMTpro [N-Term]; 2xPhospho [S11(100); S12(100)]	1xTMTpro [K21]; 1xTMTpro [N-Term]; 2xPhospho [S5(0); S11(100); S12(100); S18(0)]	1.39651e-10	6.11917e-05	1	1	6	TGGT1_232050-t26_1-p1	TGGT1_232050-t26_1-p1 [16-36]	TGGT1_232050-t26_1-p1 2xPhospho [S20(0); S26(100); S27(100); S33(0)]	TGGT1_232050-t26_1-p1 2xPhospho [S26(100); S27(100)]	transcript=TGGT1_232050-t26_1 | gene=TGGT1_232050 | organism=Toxoplasma_gondii_GT1 | gene_product=J domain-containing protein [Source:UniProtKB/TrEMBL;Acc:S7V2Q7] | transcript_product=DnaJ domain-containing protein | location=TGGT1_chrVIII:1780837-1792241(-) | protein_length=869 | sequence_SO=chromosome | SO=protein_coding_gene | is_pseudo=false	TGGT1_232050-t26_1-p1	1	3096.48235	21	0.622	0.847	0.868	1.272	0.792	1.077	1.104	1.509	1.041	0.994	-0.68	-0.24	-0.2	0.35	-0.34	0.11	0.14	0.59	0.06	-0.01	0.145426815	0.159666805	0.058022286	0.148089445	0.395119818	0.593619953	0.391732977	0.011113406	0.864089176
776	FALSE	High	LPSEEGSDYGYPQKPQK	[K].LPSEEGSDYGYPQKPQK.[Y]	2xTMTpro [K14; K17]; 1xTMTpro [N-Term]; 1xPhospho [S3(100)]	2xTMTpro [K14; K17]; 1xTMTpro [N-Term]; 1xPhospho [S3(100); S7(0); Y9(0); Y11(0)]	5.40327e-14	6.11917e-05	1	1	3	TGGT1_263520-t26_1-p1	TGGT1_263520-t26_1-p1 [12-28]	TGGT1_263520-t26_1-p1 1xPhospho [S14(100); S18(0); Y20(0); Y22(0)]	TGGT1_263520-t26_1-p1 1xPhospho [S14(100)]	transcript=TGGT1_263520-t26_1 | gene=TGGT1_263520 | organism=Toxoplasma_gondii_GT1 | gene_product=Microtubule associated protein SPM1 [Source:UniProtKB/TrEMBL;Acc:S7UXQ8] | transcript_product=microtubule associated protein SPM1 | location=TGGT1_chrVIIb:473105-475119(+) | protein_length=351 | sequence_SO=chromosome | SO=protein_coding_gene | is_pseudo=false	TGGT1_263520-t26_1-p1	0	2915.50082	17	1.115	1.222	1.191	0.76	0.848	0.929	0.905	0.927	0.987	1.1	0.16	0.29	0.25	-0.4	-0.24	-0.11	-0.14	-0.11	-0.02	0.14	0.272347097	0.434221512	0.564346339	0.41742673	0.492448781	0.368272458	0.019156926	0.476786907	0.036453756
777	FALSE	High	LPSEEGSDYGYPQKPQK	[K].LPSEEGSDYGYPQKPQK.[Y]	2xTMTpro [K14; K17]; 1xTMTpro [N-Term]; 2xPhospho [S3(100); S7(100)]	2xTMTpro [K14; K17]; 1xTMTpro [N-Term]; 2xPhospho [S3(100); S7(100); Y9(0); Y11(0)]	9.28264e-06	6.11917e-05	1	1	6	TGGT1_263520-t26_1-p1	TGGT1_263520-t26_1-p1 [12-28]	TGGT1_263520-t26_1-p1 2xPhospho [S14(100); S18(100); Y20(0); Y22(0)]	TGGT1_263520-t26_1-p1 2xPhospho [S14(100); S18(100)]	transcript=TGGT1_263520-t26_1 | gene=TGGT1_263520 | organism=Toxoplasma_gondii_GT1 | gene_product=Microtubule associated protein SPM1 [Source:UniProtKB/TrEMBL;Acc:S7UXQ8] | transcript_product=microtubule associated protein SPM1 | location=TGGT1_chrVIIb:473105-475119(+) | protein_length=351 | sequence_SO=chromosome | SO=protein_coding_gene | is_pseudo=false	TGGT1_263520-t26_1-p1	0	2995.46715	17	1.1	0.869	1.046	0.979	1.077	0.851	1.023	1.14	1.131	1.252	0.14	-0.2	0.06	-0.03	0.11	-0.23	0.03	0.19	0.18	0.32	0.706789216	0.713215226	0.922795837	0.920026015	0.192938684	0.407192012	0.925193474	0.32410148	0.173719458
780	FALSE	High	LPSSELHPELPVGLHALGEGDASSR	[R].LPSSELHPELPVGLHALGEGDASSR.[E]	1xTMTpro [N-Term]; 1xPhospho [S]	1xTMTpro [N-Term]; 1xPhospho [S3(50); S4(50); S23(0); S24(0)]	1.79966e-10	6.11917e-05	1	1	1	TGGT1_208070-t26_1-p1	TGGT1_208070-t26_1-p1 [1880-1904]			transcript=TGGT1_208070-t26_1 | gene=TGGT1_208070 | organism=Toxoplasma_gondii_GT1 | gene_product=Kinase [Source:UniProtKB/TrEMBL;Acc:S7UIU8] | transcript_product=inositol polyphosphate kinase | location=TGGT1_chrIb:592752-603778(-) | protein_length=2851 | sequence_SO=chromosome | SO=protein_coding_gene | is_pseudo=false	TGGT1_208070-t26_1-p1	0	2952.47873	25	0.985	0.9	0.929	1.084	1.068	0.975	1.007	0.972	1.234	1.184	-0.02	-0.15	-0.11	0.12	0.09	-0.04	0.01	-0.04	0.3	0.24	0.975017665	0.521952958	0.766273822	0.855848637	0.298740385	0.932852242	0.970775107	0.923962602	0.187179417
781	FALSE	High	LPSSLASHER	[R].LPSSLASHER.[T]	1xTMTpro [N-Term]; 1xPhospho [S3(100)]	1xTMTpro [N-Term]; 1xPhospho [S3(100); S4(0); S7(0)]	5.83876e-05	6.11917e-05	1	1	6	TGGT1_258780-t26_1-p1	TGGT1_258780-t26_1-p1 [36-45]	TGGT1_258780-t26_1-p1 1xPhospho [S38(100); S39(0); S42(0)]	TGGT1_258780-t26_1-p1 1xPhospho [S38(100)]	transcript=TGGT1_258780-t26_1 | gene=TGGT1_258780 | organism=Toxoplasma_gondii_GT1 | gene_product=OTU domain-containing protein [Source:UniProtKB/TrEMBL;Acc:S7UZ34] | transcript_product=OTU family cysteine protease | location=TGGT1_chrVIIb:3153619-3154710(-) | protein_length=363 | sequence_SO=chromosome | SO=protein_coding_gene | is_pseudo=false	TGGT1_258780-t26_1-p1	0	1480.74802	10	13.939	11.831	9.811	0.089	1.463	1.176	0.827	1.001	1.374	1.122	3.8	3.56	3.29	-3.48	0.55	0.23	-0.27	0	0.46	0.17	NA	NA	NA	NA	NA	NA	NA	NA	NA
782	FALSE	High	IPSTLPGNAGTATPSGHLTPR	[K].IPSTLPGNAGTATPSGHLTPR.[N]	1xTMTpro [N-Term]; 2xPhospho [T13(100); S/T]	1xTMTpro [N-Term]; 2xPhospho [S3(0); T4(0); T11(0); T13(100); S15(50); T19(50)]	2.9003e-08	6.11917e-05	1	1	2	TGGT1_314740-t26_1-p1	TGGT1_314740-t26_1-p1 [604-624]	TGGT1_314740-t26_1-p1 2xPhospho [S606(0); T607(0); T614(0); T616(100); S618(50); T622(50)]	TGGT1_314740-t26_1-p1 2xPhospho [T616(100); S/T]	transcript=TGGT1_314740-t26_1 | gene=TGGT1_314740 | organism=Toxoplasma_gondii_GT1 | gene_product=PSP domain-containing protein [Source:UniProtKB/TrEMBL;Acc:S7UMG6] | transcript_product=PSP protein | location=TGGT1_chrXI:4206581-4212262(+) | protein_length=758 | sequence_SO=chromosome | SO=protein_coding_gene | is_pseudo=false	TGGT1_314740-t26_1-p1	0	2509.21724	21	0.733	0.827	1.045	1.357	0.994	1.122	1.418	1.178	0.911	0.862	-0.45	-0.27	0.06	0.44	-0.01	0.17	0.5	0.24	-0.13	-0.21	0.22763891	0.135217796	0.864300655	0.552076031	0.984739627	0.778853985	0.267819453	0.664729589	0.466212935
783	FALSE	High	LPTPAHAPATNER	[R].LPTPAHAPATNER.[R]	1xTMTpro [N-Term]; 1xPhospho [T3(100)]	1xTMTpro [N-Term]; 1xPhospho [T3(100); T10(0)]	2.36511e-07	6.11917e-05	1	1	3	TGGT1_230440-t26_1-p1	TGGT1_230440-t26_1-p1 [113-125]	TGGT1_230440-t26_1-p1 1xPhospho [T115(100); T122(0)]	TGGT1_230440-t26_1-p1 1xPhospho [T115(100)]	transcript=TGGT1_230440-t26_1 | gene=TGGT1_230440 | organism=Toxoplasma_gondii_GT1 | gene_product=CHY zinc finger domain-containing protein [Source:UniProtKB/TrEMBL;Acc:S7WB93] | transcript_product=CHY zinc finger domain-containing protein | location=TGGT1_chrVIII:783011-791001(-) | protein_length=452 | sequence_SO=chromosome | SO=protein_coding_gene | is_pseudo=false	TGGT1_230440-t26_1-p1	0	1758.88591	13	0.56	0.734	0.705	1.648	0.923	1.209	1.162	0.954	0.947	1.089	-0.84	-0.45	-0.5	0.72	-0.12	0.27	0.22	-0.07	-0.08	0.12	0.456849113	0.48746046	0.684836986	0.056280878	0.890965206	0.590307717	0.845070662	0.930636626	0.930595567
785	FALSE	High	LQAADTPVAAEK	[R].LQAADTPVAAEK.[R]	1xTMTpro [K12]; 1xTMTpro [N-Term]; 1xPhospho [T6(100)]	1xTMTpro [K12]; 1xTMTpro [N-Term]; 1xPhospho [T6(100)]	3.90768e-06	6.11917e-05	1	1	1	TGGT1_257350-t26_1-p1	TGGT1_257350-t26_1-p1 [289-300]	TGGT1_257350-t26_1-p1 1xPhospho [T294(100)]	TGGT1_257350-t26_1-p1 1xPhospho [T294(100)]	transcript=TGGT1_257350-t26_1 | gene=TGGT1_257350 | organism=Toxoplasma_gondii_GT1 | gene_product=MIF4G domain-containing protein [Source:UniProtKB/TrEMBL;Acc:S7W7S7] | transcript_product=putative eukaryotic translation initiation factor | location=TGGT1_chrVIIb:4041436-4047384(+) | protein_length=824 | sequence_SO=chromosome | SO=protein_coding_gene | is_pseudo=false	TGGT1_257350-t26_1-p1	0	1902.02292	12	0.848	0.643	0.73	1.14	0.967	0.733	0.833	0.917	0.862	0.98	-0.24	-0.64	-0.45	0.19	-0.05	-0.45	-0.26	-0.12	-0.21	-0.03	0.698121558	0.358811345	0.389608764	0.707938338	0.653489835	0.026950299	0.153933155	0.79723663	0.154492167
787	FALSE	High	IQAEKEENSLEEDYR	[R].IQAEKEENSLEEDYR.[G]	1xTMTpro [K5]; 1xTMTpro [N-Term]; 1xPhospho [S9(100)]	1xTMTpro [K5]; 1xTMTpro [N-Term]; 1xPhospho [S9(100); Y14(0)]	1.61251e-06	6.11917e-05	1	1	4	TGGT1_262710-t26_1-p1	TGGT1_262710-t26_1-p1 [353-367]	TGGT1_262710-t26_1-p1 1xPhospho [S361(100); Y366(0)]	TGGT1_262710-t26_1-p1 1xPhospho [S361(100)]	transcript=TGGT1_262710-t26_1 | gene=TGGT1_262710 | organism=Toxoplasma_gondii_GT1 | gene_product=Copper transporter [Source:UniProtKB/TrEMBL;Acc:S7W6R7] | transcript_product=Ctr copper transporter family protein | location=TGGT1_chrVIIb:1040235-1042044(+) | protein_length=375 | sequence_SO=chromosome | SO=protein_coding_gene | is_pseudo=false	TGGT1_262710-t26_1-p1	1	2541.23655	15	1.238	1.196	1.092	1.088	1.347	1.301	1.187	1.186	1.137	1.149	0.31	0.26	0.13	0.12	0.43	0.38	0.25	0.25	0.19	0.2	0.656450524	0.486628483	0.802277884	0.699454379	0.365177496	0.017870645	0.360058701	0.163574307	0.283007777
788	FALSE	High	LQAHGAGSHSDLQAR	[K].LQAHGAGSHSDLQAR.[D]	1xTMTpro [N-Term]; 1xPhospho [S8(99.5)]	1xTMTpro [N-Term]; 1xPhospho [S8(99.5); S10(0.5)]	8.83442e-07	6.11917e-05	1	1	3	TGGT1_313370-t26_1-p1	TGGT1_313370-t26_1-p1 [1359-1373]	TGGT1_313370-t26_1-p1 1xPhospho [S1366(99.5); S1368(0.5)]	TGGT1_313370-t26_1-p1 1xPhospho [S1366(99.5)]	transcript=TGGT1_313370-t26_1 | gene=TGGT1_313370 | organism=Toxoplasma_gondii_GT1 | gene_product=hypothetical protein | transcript_product=hypothetical protein | location=TGGT1_chrXI:3281764-3287206(+) | protein_length=1687 | sequence_SO=chromosome | SO=protein_coding_gene | is_pseudo=false	TGGT1_313370-t26_1-p1	0	1931.9408	15	2	1.45	1.468	0.546	1.092	0.792	0.802	0.894	0.908	0.713	1	0.54	0.55	-0.87	0.13	-0.34	-0.32	-0.16	-0.14	-0.49	0.395970811	0.663362637	0.506944833	0.404670298	0.331246938	0.434608765	0.152228218	0.214290755	0.699399005
791	FALSE	High	IQASTLSPTEGGGRASDEDSR	[R].IQASTLSPTEGGGRASDEDSR.[D]	1xTMTpro [N-Term]; 1xPhospho [S16(100)]	1xTMTpro [N-Term]; 1xPhospho [S4(0); T5(0); S7(0); T9(0); S16(100); S20(0)]	1.06772e-11	6.11917e-05	1	1	2	TGGT1_262390-t26_1-p1	TGGT1_262390-t26_1-p1 [721-741]	TGGT1_262390-t26_1-p1 1xPhospho [S724(0); T725(0); S727(0); T729(0); S736(100); S740(0)]	TGGT1_262390-t26_1-p1 1xPhospho [S736(100)]	transcript=TGGT1_262390-t26_1 | gene=TGGT1_262390 | organism=Toxoplasma_gondii_GT1 | gene_product=TLDc domain-containing protein [Source:UniProtKB/TrEMBL;Acc:S7UYB4] | transcript_product=TLD protein | location=TGGT1_chrVIIb:1280695-1289391(+) | protein_length=1392 | sequence_SO=chromosome | SO=protein_coding_gene | is_pseudo=false	TGGT1_262390-t26_1-p1	1	2518.17417	21	1.053	0.998	0.999	0.91	0.958	0.908	0.909	0.954	1.049	0.701	0.07	0	0	-0.14	-0.06	-0.14	-0.14	-0.07	0.07	-0.51	0.540618732	0.991024113	0.923763742	0.016653866	0.579211479	0.627723949	0.028722884	0.590355031	0.170365631
792	FALSE	High	IQASTLSPTEGGGRASDEDSR	[R].IQASTLSPTEGGGRASDEDSR.[D]	1xTMTpro [N-Term]; 2xPhospho [S16(100); S/T]	1xTMTpro [N-Term]; 2xPhospho [S4(0); T5(0.3); S7(49.9); T9(49.9); S16(100); S20(0)]	1.40246e-05	6.11917e-05	1	1	3	TGGT1_262390-t26_1-p1	TGGT1_262390-t26_1-p1 [721-741]	TGGT1_262390-t26_1-p1 2xPhospho [S724(0); T725(0.3); S727(49.9); T729(49.9); S736(100); S740(0)]	TGGT1_262390-t26_1-p1 2xPhospho [S736(100); S/T]	transcript=TGGT1_262390-t26_1 | gene=TGGT1_262390 | organism=Toxoplasma_gondii_GT1 | gene_product=TLDc domain-containing protein [Source:UniProtKB/TrEMBL;Acc:S7UYB4] | transcript_product=TLD protein | location=TGGT1_chrVIIb:1280695-1289391(+) | protein_length=1392 | sequence_SO=chromosome | SO=protein_coding_gene | is_pseudo=false	TGGT1_262390-t26_1-p1	1	2598.1405	21	0.799	0.829	0.621	1.015	0.811	0.841	0.63	0.804	0.651	0.894	-0.32	-0.27	-0.69	0.02	-0.3	-0.25	-0.67	-0.31	-0.62	-0.16	0.707427814	0.678500984	0.391527166	0.952777057	0.563852737	0.440260693	0.187616648	0.241013234	0.374150045
793	FALSE	High	LQDGASEIEEEPSEQVDKAEEATAGGR	[K].LQDGASEIEEEPSEQVDKAEEATAGGR.[H]	1xTMTpro [K18]; 1xTMTpro [N-Term]; 1xPhospho [S6(100)]	1xTMTpro [K18]; 1xTMTpro [N-Term]; 1xPhospho [S6(100); S13(0); T23(0)]	6.30512e-16	6.11917e-05	1	1	3	TGGT1_234250-t26_1-p1	TGGT1_234250-t26_1-p1 [353-379]	TGGT1_234250-t26_1-p1 1xPhospho [S358(100); S365(0); T375(0)]	TGGT1_234250-t26_1-p1 1xPhospho [S358(100)]	transcript=TGGT1_234250-t26_1 | gene=TGGT1_234250 | organism=Toxoplasma_gondii_GT1 | gene_product=hypothetical protein | transcript_product=hypothetical protein | location=TGGT1_chrX:4132681-4148475(-) | protein_length=2276 | sequence_SO=chromosome | SO=protein_coding_gene | is_pseudo=false	TGGT1_234250-t26_1-p1	1	3533.67762	27	0.894	1.276	0.808	1.061	0.949	1.354	0.857	1.398	0.867	0.968	-0.16	0.35	-0.31	0.09	-0.08	0.44	-0.22	0.48	-0.21	-0.05	0.787295224	0.049284928	0.629072017	0.731252387	0.828384408	0.226997716	0.569417037	0.151430381	0.116406172
794	FALSE	High	LQTHEQIMK	[K].LQTHEQIMK.[H]	1xTMTpro [K9]; 1xTMTpro [N-Term]; 1xPhospho [T3(100)]	1xTMTpro [K9]; 1xTMTpro [N-Term]; 1xPhospho [T3(100)]	3.41431e-05	6.11917e-05	1	1	6	TGGT1_266970-t26_1-p1	TGGT1_266970-t26_1-p1 [108-116]	TGGT1_266970-t26_1-p1 1xPhospho [T110(100)]	TGGT1_266970-t26_1-p1 1xPhospho [T110(100)]	transcript=TGGT1_266970-t26_1 | gene=TGGT1_266970 | organism=Toxoplasma_gondii_GT1 | gene_product=Ubiquitin-like domain-containing protein [Source:UniProtKB/TrEMBL;Acc:S7UHF3] | transcript_product=hypothetical protein | location=TGGT1_chrIX:700995-702987(+) | protein_length=306 | sequence_SO=chromosome | SO=protein_coding_gene | is_pseudo=false	TGGT1_266970-t26_1-p1	0	1815.96838	9	0.718	0.709	0.745	1.326	0.952	0.941	0.988	0.935	1.055	1.086	-0.48	-0.5	-0.43	0.41	-0.07	-0.09	-0.02	-0.1	0.08	0.12	0.38849248	0.369324672	0.415888163	0.573393108	0.759967906	0.721377249	0.939042026	0.601414823	0.591750636
795	FALSE	High	LQTHEQIMK	[K].LQTHEQIMK.[H]	1xOxidation [M8]; 1xTMTpro [K9]; 1xTMTpro [N-Term]; 1xPhospho [T3(100)]	1xOxidation [M8]; 1xTMTpro [K9]; 1xTMTpro [N-Term]; 1xPhospho [T3(100)]	2.26022e-05	6.11917e-05	1	1	13	TGGT1_266970-t26_1-p1	TGGT1_266970-t26_1-p1 [108-116]	TGGT1_266970-t26_1-p1 1xPhospho [T110(100)]	TGGT1_266970-t26_1-p1 1xPhospho [T110(100)]	transcript=TGGT1_266970-t26_1 | gene=TGGT1_266970 | organism=Toxoplasma_gondii_GT1 | gene_product=Ubiquitin-like domain-containing protein [Source:UniProtKB/TrEMBL;Acc:S7UHF3] | transcript_product=hypothetical protein | location=TGGT1_chrIX:700995-702987(+) | protein_length=306 | sequence_SO=chromosome | SO=protein_coding_gene | is_pseudo=false	TGGT1_266970-t26_1-p1	0	1831.96329	9	0.855	0.862	0.807	1.279	1.094	1.103	1.032	1.1	1.14	1.154	-0.23	-0.21	-0.31	0.36	0.13	0.14	0.05	0.14	0.19	0.21	0.550381768	0.604522131	0.474835959	0.436708819	0.126220575	0.035025847	0.062056694	0.483610796	0.26249284
798	FALSE	High	LRSESPEDPHDR	[R].LRSESPEDPHDR.[S]	1xTMTpro [N-Term]; 2xPhospho [S3(100); S5(100)]	1xTMTpro [N-Term]; 2xPhospho [S3(100); S5(100)]	4.3378e-06	6.11917e-05	1	1	12	TGGT1_263860-t26_1-p1	TGGT1_263860-t26_1-p1 [111-122]	TGGT1_263860-t26_1-p1 2xPhospho [S113(100); S115(100)]	TGGT1_263860-t26_1-p1 2xPhospho [S113(100); S115(100)]	transcript=TGGT1_263860-t26_1 | gene=TGGT1_263860 | organism=Toxoplasma_gondii_GT1 | gene_product=hypothetical protein | transcript_product=hypothetical protein | location=TGGT1_chrVIIb:257063-260408(+) | protein_length=455 | sequence_SO=chromosome | SO=protein_coding_gene | is_pseudo=false	TGGT1_263860-t26_1-p1	1	1901.8115	12	1.042	1.106	1.073	0.926	0.965	1.024	0.993	1.001	0.971	1.021	0.06	0.14	0.1	-0.11	-0.05	0.03	-0.01	0	-0.04	0.03	0.774299385	0.653673809	0.678394014	0.306213425	0.705506833	0.882145538	0.950395534	0.996116281	0.662065915
799	FALSE	High	IRSIDEGDER	[R].IRSIDEGDER.[L]	1xTMTpro [N-Term]; 1xPhospho [S3(100)]	1xTMTpro [N-Term]; 1xPhospho [S3(100)]	0.000130452	6.11917e-05	1	1	4	TGGT1_244910-t26_1-p1	TGGT1_244910-t26_1-p1 [224-233]	TGGT1_244910-t26_1-p1 1xPhospho [S226(100)]	TGGT1_244910-t26_1-p1 1xPhospho [S226(100)]	transcript=TGGT1_244910-t26_1 | gene=TGGT1_244910 | organism=Toxoplasma_gondii_GT1 | gene_product=SP-RING-type domain-containing protein [Source:UniProtKB/TrEMBL;Acc:S7W0U0] | transcript_product=MIZ/SP-RING zinc finger domain-containing protein | location=TGGT1_chrVI:3506319-3513206(-) | protein_length=1304 | sequence_SO=chromosome | SO=protein_coding_gene | is_pseudo=false	TGGT1_244910-t26_1-p1	1	1573.75423	10	12.065	11.263	11.238	0.099	1.415	1.269	1.2	1.077	1.002	0.994	3.59	3.49	3.49	-3.34	0.5	0.34	0.26	0.11	0	-0.01	NA	NA	NA	NA	NA	NA	NA	NA	NA
800	FALSE	High	IRSLEETDR	[R].IRSLEETDR.[L]	1xTMTpro [N-Term]; 1xPhospho [S3(100)]	1xTMTpro [N-Term]; 1xPhospho [S3(100); T7(0)]	0.000236284	6.11917e-05	1	1	2	TGGT1_250330-t26_1-p1	TGGT1_250330-t26_1-p1 [328-336]	TGGT1_250330-t26_1-p1 1xPhospho [S330(100); T334(0)]	TGGT1_250330-t26_1-p1 1xPhospho [S330(100)]	transcript=TGGT1_250330-t26_1 | gene=TGGT1_250330 | organism=Toxoplasma_gondii_GT1 | gene_product=hypothetical protein | transcript_product=hypothetical protein | location=TGGT1_chrXII:4987032-4990337(-) | protein_length=413 | sequence_SO=chromosome | SO=protein_coding_gene | is_pseudo=false	TGGT1_250330-t26_1-p1	1	1502.7535	9	0.249	0.329	0.266	1.515	0.378	0.498	0.402	1.142	1.483	1.305	-2	-1.61	-1.91	0.6	-1.4	-1.01	-1.31	0.19	0.57	0.38	0.282428633	0.325394142	0.344206454	0.748097637	0.210691144	0.310785599	0.136651123	0.407962758	0.223734396
801	FALSE	High	IRSNPVLPEK	[R].IRSNPVLPEK.[T]	1xTMTpro [K10]; 1xTMTpro [N-Term]; 1xPhospho [S3(100)]	1xTMTpro [K10]; 1xTMTpro [N-Term]; 1xPhospho [S3(100)]	5.84578e-06	6.11917e-05	1	1	4	TGGT1_259260-t26_1-p1	TGGT1_259260-t26_1-p1 [225-234]	TGGT1_259260-t26_1-p1 1xPhospho [S227(100)]	TGGT1_259260-t26_1-p1 1xPhospho [S227(100)]	transcript=TGGT1_259260-t26_1 | gene=TGGT1_259260 | organism=Toxoplasma_gondii_GT1 | gene_product=AAA domain-containing protein [Source:UniProtKB/TrEMBL;Acc:A0A125YKJ7] | transcript_product=membrane protein FtsH1 | location=TGGT1_chrVIIb:2788863-2795704(-) | protein_length=1250 | sequence_SO=chromosome | SO=protein_coding_gene | is_pseudo=false	TGGT1_259260-t26_1-p1	1	1841.05416	10	1.318	1.246	1.148	0.827	1.09	1.031	0.95	1.127	1.18	0.967	0.4	0.32	0.2	-0.27	0.12	0.04	-0.07	0.17	0.24	-0.05	0.01834271	0.063251587	0.4464234	0.232843861	0.408510956	0.658726043	0.831526029	0.363394094	0.260715569
802	FALSE	High	IRSPTDWTR	[R].IRSPTDWTR.[E]	1xTMTpro [N-Term]; 1xPhospho [S3(100)]	1xTMTpro [N-Term]; 1xPhospho [S3(100); T5(0); T8(0)]	0.000452792	6.11917e-05	1	1	2	TGGT1_253615-t26_1-p1	TGGT1_253615-t26_1-p1 [54-62]	TGGT1_253615-t26_1-p1 1xPhospho [S56(100); T58(0); T61(0)]	TGGT1_253615-t26_1-p1 1xPhospho [S56(100)]	transcript=TGGT1_253615-t26_1 | gene=TGGT1_253615 | organism=Toxoplasma_gondii_GT1 | gene_product=hypothetical protein | transcript_product=hypothetical protein | location=TGGT1_chrIII:1041445-1054905(-) | protein_length=2436 | sequence_SO=chromosome | SO=protein_coding_gene | is_pseudo=false	TGGT1_253615-t26_1-p1	1	1515.76401	9	0.769	0.976	0.905	1.119	0.86	1.092	1.013	0.904	0.965	0.898	-0.38	-0.04	-0.14	0.16	-0.22	0.13	0.02	-0.15	-0.05	-0.15	0.07031517	0.879203604	0.360917237	0.386202913	0.199374438	0.324766058	0.543250055	0.304508241	0.367860767
803	FALSE	High	LRSPVAAGDTLFPGVLSPR	[R].LRSPVAAGDTLFPGVLSPR.[L]	1xTMTpro [N-Term]; 1xPhospho [S3(100)]	1xTMTpro [N-Term]; 1xPhospho [S3(100); T10(0); S17(0)]	2.85843e-12	6.11917e-05	1	1	1	TGGT1_230140-t26_1-p1	TGGT1_230140-t26_1-p1 [163-181]	TGGT1_230140-t26_1-p1 1xPhospho [S165(100); T172(0); S179(0)]	TGGT1_230140-t26_1-p1 1xPhospho [S165(100)]	transcript=TGGT1_230140-t26_1 | gene=TGGT1_230140 | organism=Toxoplasma_gondii_GT1 | gene_product=VPS9 domain-containing protein [Source:UniProtKB/TrEMBL;Acc:S7V303] | transcript_product=vacuolar sorting protein 9 (vps9) domain-containing protein | location=TGGT1_chrVIII:629820-633800(+) | protein_length=1326 | sequence_SO=chromosome | SO=protein_coding_gene | is_pseudo=false	TGGT1_230140-t26_1-p1	1	2337.2651	19	0.732	0.746	0.528	1.567	1.147	1.168	0.826	1.403	1.219	1.065	-0.45	-0.42	-0.92	0.65	0.2	0.22	-0.27	0.49	0.29	0.09	0.701528257	0.766845049	0.491055334	0.530925699	0.461292426	0.667600758	0.374141985	0.370019066	0.245788469
804	FALSE	High	LRSPVAAGDTLFPGVLSPR	[R].LRSPVAAGDTLFPGVLSPR.[L]	1xTMTpro [N-Term]; 2xPhospho [S3(100); S17(100)]	1xTMTpro [N-Term]; 2xPhospho [S3(100); T10(0); S17(100)]	4.49304e-09	6.11917e-05	1	1	2	TGGT1_230140-t26_1-p1	TGGT1_230140-t26_1-p1 [163-181]	TGGT1_230140-t26_1-p1 2xPhospho [S165(100); T172(0); S179(100)]	TGGT1_230140-t26_1-p1 2xPhospho [S165(100); S179(100)]	transcript=TGGT1_230140-t26_1 | gene=TGGT1_230140 | organism=Toxoplasma_gondii_GT1 | gene_product=VPS9 domain-containing protein [Source:UniProtKB/TrEMBL;Acc:S7V303] | transcript_product=vacuolar sorting protein 9 (vps9) domain-containing protein | location=TGGT1_chrVIII:629820-633800(+) | protein_length=1326 | sequence_SO=chromosome | SO=protein_coding_gene | is_pseudo=false	TGGT1_230140-t26_1-p1	1	2417.23143	19	0.775	0.685	0.957	1.169	0.906	0.801	1.119	1.011	0.83	0.83	-0.37	-0.55	-0.06	0.23	-0.14	-0.32	0.16	0.02	-0.27	-0.27	0.433018149	0.351375266	0.825999694	0.458186915	0.389615126	0.259672701	0.118707155	0.902416425	0.443632556
805	FALSE	High	LRSQLLDPPK	[R].LRSQLLDPPK.[G]	1xTMTpro [K10]; 1xTMTpro [N-Term]; 1xPhospho [S3(100)]	1xTMTpro [K10]; 1xTMTpro [N-Term]; 1xPhospho [S3(100)]	6.89028e-08	6.11917e-05	1	1	4	TGGT1_233260-t26_1-p1	TGGT1_233260-t26_1-p1 [37-46]	TGGT1_233260-t26_1-p1 1xPhospho [S39(100)]	TGGT1_233260-t26_1-p1 1xPhospho [S39(100)]	transcript=TGGT1_233260-t26_1 | gene=TGGT1_233260 | organism=Toxoplasma_gondii_GT1 | gene_product=OBG-type G domain-containing protein [Source:UniProtKB/TrEMBL;Acc:A0A125YK69] | transcript_product=putative GTP-binding protein | location=TGGT1_chrVIII:2539303-2547974(-) | protein_length=392 | sequence_SO=chromosome | SO=protein_coding_gene | is_pseudo=false	TGGT1_233260-t26_1-p1	1	1855.06981	10	2.642	1.925	1.661	0.678	1.79	1.304	1.125	1.299	1.471	1.496	1.4	0.94	0.73	-0.56	0.84	0.38	0.17	0.38	0.56	0.58	0.330321146	0.501463971	0.429432553	0.534664654	0.130095264	0.445669485	0.151429355	0.273259813	0.235833248
807	FALSE	High	LRSVSEDPEEVR	[R].LRSVSEDPEEVR.[A]	1xTMTpro [N-Term]; 1xPhospho [S3(100)]	1xTMTpro [N-Term]; 1xPhospho [S3(100); S5(0)]	1.21464e-07	6.11917e-05	1	1	1	TGGT1_225480-t26_1-p1	TGGT1_225480-t26_1-p1 [759-770]	TGGT1_225480-t26_1-p1 1xPhospho [S761(100); S763(0)]	TGGT1_225480-t26_1-p1 1xPhospho [S761(100)]	transcript=TGGT1_225480-t26_1 | gene=TGGT1_225480 | organism=Toxoplasma_gondii_GT1 | gene_product=hypothetical protein | transcript_product=hypothetical protein | location=TGGT1_chrX:2125081-2128901(-) | protein_length=836 | sequence_SO=chromosome | SO=protein_coding_gene | is_pseudo=false	TGGT1_225480-t26_1-p1	1	1799.88597	12	9.169	8.687	8.358	0.104	1.524	1.14	0.881	1.187	1.122	1.397	3.2	3.12	3.06	-3.27	0.61	0.19	-0.18	0.25	0.17	0.48	NA	NA	NA	NA	NA	NA	NA	NA	NA
809	FALSE	High	LRTDGASPDMK	[R].LRTDGASPDMK.[V]	1xTMTpro [K11]; 1xTMTpro [N-Term]; 1xPhospho [T3(100)]	1xTMTpro [K11]; 1xTMTpro [N-Term]; 1xPhospho [T3(100); S7(0)]	2.28419e-07	6.11917e-05	1	1	2	TGGT1_241880-t26_1-p1	TGGT1_241880-t26_1-p1 [105-115]	TGGT1_241880-t26_1-p1 1xPhospho [T107(100); S111(0)]	TGGT1_241880-t26_1-p1 1xPhospho [T107(100)]	transcript=TGGT1_241880-t26_1 | gene=TGGT1_241880 | organism=Toxoplasma_gondii_GT1 | gene_product=Phosphodiesterase [Source:UniProtKB/TrEMBL;Acc:S7USB2] | transcript_product=3'5'-cyclic nucleotide phosphodiesterase domain-containing protein | location=TGGT1_chrVI:1724772-1737127(-) | protein_length=1281 | sequence_SO=chromosome | SO=protein_coding_gene | is_pseudo=false	TGGT1_241880-t26_1-p1	1	1878.96402	11	4.18	3.636	2.382	0.579	2.422	2.107	1.38	1.528	1.842	1.682	2.06	1.86	1.25	-0.79	1.28	1.08	0.46	0.61	0.88	0.75	0.383843055	0.403225591	0.447503519	0.665666014	0.030728869	0.005148965	0.36293926	0.492373797	0.136865157
810	FALSE	High	LRTDGASPDMK	[R].LRTDGASPDMK.[V]	1xOxidation [M10]; 1xTMTpro [K11]; 1xTMTpro [N-Term]; 1xPhospho [T3(100)]	1xOxidation [M10]; 1xTMTpro [K11]; 1xTMTpro [N-Term]; 1xPhospho [T3(100); S7(0)]	1.06692e-05	6.11917e-05	1	1	4	TGGT1_241880-t26_1-p1	TGGT1_241880-t26_1-p1 [105-115]	TGGT1_241880-t26_1-p1 1xPhospho [T107(100); S111(0)]	TGGT1_241880-t26_1-p1 1xPhospho [T107(100)]	transcript=TGGT1_241880-t26_1 | gene=TGGT1_241880 | organism=Toxoplasma_gondii_GT1 | gene_product=Phosphodiesterase [Source:UniProtKB/TrEMBL;Acc:S7USB2] | transcript_product=3'5'-cyclic nucleotide phosphodiesterase domain-containing protein | location=TGGT1_chrVI:1724772-1737127(-) | protein_length=1281 | sequence_SO=chromosome | SO=protein_coding_gene | is_pseudo=false	TGGT1_241880-t26_1-p1	1	1894.95894	11	1.907	1.56	1.025	1.071	2.043	1.671	1.098	1.32	1.63	1.482	0.93	0.64	0.04	0.1	1.03	0.74	0.14	0.4	0.7	0.57	0.271385754	0.316713136	0.880696737	0.871886484	0.038039737	0.11598852	0.72576483	0.533592091	0.026792299
811	FALSE	High	IRTFEPIIESSVD	[R].IRTFEPIIESSVD.[-]	1xTMTpro [N-Term]; 1xPhospho [T3(100)]	1xTMTpro [N-Term]; 1xPhospho [T3(100); S10(0); S11(0)]	7.38632e-07	6.11917e-05	1	1	2	TGGT1_252200-t26_1-p1	TGGT1_252200-t26_1-p1 [525-537]	TGGT1_252200-t26_1-p1 1xPhospho [T527(100); S534(0); S535(0)]	TGGT1_252200-t26_1-p1 1xPhospho [T527(100)]	transcript=TGGT1_252200-t26_1 | gene=TGGT1_252200 | organism=Toxoplasma_gondii_GT1 | gene_product=Palmitoyltransferase [Source:UniProtKB/TrEMBL;Acc:A0A125YM34] | transcript_product=cell cycle regulator with zn-finger domain-containing protein | location=TGGT1_chrIII:370525-374515(+) | protein_length=537 | sequence_SO=chromosome | SO=protein_coding_gene | is_pseudo=false	TGGT1_252200-t26_1-p1	1	1889.95808	13	1.556	1.455	1.237	0.785	1.222	1.143	0.971	1.015	0.96	0.92	0.64	0.54	0.31	-0.35	0.29	0.19	-0.04	0.02	-0.06	-0.12	0.404288178	0.407149253	0.655094724	0.613660056	0.070266208	0.304829842	0.103412442	0.870664268	0.84314438
812	FALSE	High	LRTLNDATDPWK	[R].LRTLNDATDPWK.[K]	1xTMTpro [K12]; 1xTMTpro [N-Term]; 1xPhospho [T3(100)]	1xTMTpro [K12]; 1xTMTpro [N-Term]; 1xPhospho [T3(100); T8(0)]	2.28442e-08	6.11917e-05	1	1	2	TGGT1_225790-t26_1-p1	TGGT1_225790-t26_1-p1 [171-182]	TGGT1_225790-t26_1-p1 1xPhospho [T173(100); T178(0)]	TGGT1_225790-t26_1-p1 1xPhospho [T173(100)]	transcript=TGGT1_225790-t26_1 | gene=TGGT1_225790 | organism=Toxoplasma_gondii_GT1 | gene_product=Thioredoxin-like_fold domain-containing protein [Source:UniProtKB/TrEMBL;Acc:A0A125YFI3] | transcript_product=PDI family protein | location=TGGT1_chrX:1946861-1948766(+) | protein_length=189 | sequence_SO=chromosome | SO=protein_coding_gene | is_pseudo=false	TGGT1_225790-t26_1-p1	1	2118.12403	12	1.305	1.316	1.182	0.888	1.159	1.17	1.051	1.422	1.46	1.413	0.38	0.4	0.24	-0.17	0.21	0.23	0.07	0.51	0.55	0.5	0.085937852	0.142948212	0.582972114	0.624641468	0.484156731	0.400437386	0.444486546	0.283065696	0.214779423
813	FALSE	High	LRTLPSDGTGEMR	[R].LRTLPSDGTGEMR.[D]	1xTMTpro [N-Term]; 1xPhospho [T3(100)]	1xTMTpro [N-Term]; 1xPhospho [T3(100); S6(0); T9(0)]	1.57235e-05	6.11917e-05	1	1	2	TGGT1_232080-t26_1-p1	TGGT1_232080-t26_1-p1 [2567-2579]	TGGT1_232080-t26_1-p1 1xPhospho [T2569(100); S2572(0); T2575(0)]	TGGT1_232080-t26_1-p1 1xPhospho [T2569(100)]	transcript=TGGT1_232080-t26_1 | gene=TGGT1_232080 | organism=Toxoplasma_gondii_GT1 | gene_product=Chorein_N domain-containing protein [Source:UniProtKB/TrEMBL;Acc:S7WJ08] | transcript_product=hypothetical protein | location=TGGT1_chrVIII:1804634-1839298(-) | protein_length=10329 | sequence_SO=chromosome | SO=protein_coding_gene | is_pseudo=false	TGGT1_232080-t26_1-p1	1	1816.89476	13	1.303	1.282	1.087	0.882	1.149	1.131	0.959	1.11	1.194	1.064	0.38	0.36	0.12	-0.18	0.2	0.18	-0.06	0.15	0.26	0.09	0.296454983	0.195461437	0.83204452	0.692285211	0.773007076	0.584908337	0.65206525	0.812668802	0.670059754
815	FALSE	High	ISAGSSSPTR	[K].ISAGSSSPTR.[E]	1xTMTpro [N-Term]; 1xPhospho [S7(99.8)]	1xTMTpro [N-Term]; 1xPhospho [S2(0); S5(0); S6(0); S7(99.8); T9(0.2)]	1.43126e-07	6.11917e-05	1	1	6	TGGT1_226430-t26_1-p1	TGGT1_226430-t26_1-p1 [4-13]	TGGT1_226430-t26_1-p1 1xPhospho [S5(0); S8(0); S9(0); S10(99.8); T12(0.2)]	TGGT1_226430-t26_1-p1 1xPhospho [S10(99.8)]	transcript=TGGT1_226430-t26_1 | gene=TGGT1_226430 | organism=Toxoplasma_gondii_GT1 | gene_product=Reticulon-like protein [Source:UniProtKB/TrEMBL;Acc:A0A125YHI4] | transcript_product=reticulon protein | location=TGGT1_chrX:1552488-1553078(-) | protein_length=196 | sequence_SO=chromosome | SO=protein_coding_gene | is_pseudo=false	TGGT1_226430-t26_1-p1	0	1346.66363	10	0.72	0.713	0.75	1.234	0.888	0.88	0.926	0.901	0.935	0.933	-0.47	-0.49	-0.41	0.3	-0.17	-0.18	-0.11	-0.15	-0.1	-0.1	0.367988478	0.294835118	0.355618928	0.5581584	0.19782793	0.368849978	0.483801304	0.164879752	0.573742791
816	FALSE	High	ISAGSSSPTREYECAVAR	[K].ISAGSSSPTREYECAVAR.[L]	1xMethylthio [C14]; 1xTMTpro [N-Term]; 1xPhospho [S/T/Y]	1xMethylthio [C14]; 1xTMTpro [N-Term]; 1xPhospho [S2(0); S5(49.9); S6(49.9); S7(0.3); T9(0); Y12(0)]	2.35338e-07	6.11917e-05	1	1	2	TGGT1_226430-t26_1-p1	TGGT1_226430-t26_1-p1 [4-21]	TGGT1_226430-t26_1-p1 1xMethylthio [C17]	TGGT1_226430-t26_1-p1 1xMethylthio [C17]	transcript=TGGT1_226430-t26_1 | gene=TGGT1_226430 | organism=Toxoplasma_gondii_GT1 | gene_product=Reticulon-like protein [Source:UniProtKB/TrEMBL;Acc:A0A125YHI4] | transcript_product=reticulon protein | location=TGGT1_chrX:1552488-1553078(-) | protein_length=196 | sequence_SO=chromosome | SO=protein_coding_gene | is_pseudo=false	TGGT1_226430-t26_1-p1	1	2314.0528	18	1.108	1.28	1.189	0.795	0.881	1.018	0.945	1.151	1.043	0.91	0.15	0.36	0.25	-0.33	-0.18	0.03	-0.08	0.2	0.06	-0.14	0.885804847	0.611590753	0.753177908	0.494422214	0.771510959	0.913815673	0.823042282	0.296490222	0.022860917
820	FALSE	High	LSASPQNTSAVSAGFPR	[R].LSASPQNTSAVSAGFPR.[E]	1xTMTpro [N-Term]; 1xPhospho [S4(100)]	1xTMTpro [N-Term]; 1xPhospho [S2(0); S4(100); T8(0); S9(0); S12(0)]	2.8008e-07	6.11917e-05	1	1	2	TGGT1_237890-t26_1-p1	TGGT1_237890-t26_1-p1 [75-91]	TGGT1_237890-t26_1-p1 1xPhospho [S76(0); S78(100); T82(0); S83(0); S86(0)]	TGGT1_237890-t26_1-p1 1xPhospho [S78(100)]	transcript=TGGT1_237890-t26_1 | gene=TGGT1_237890 | organism=Toxoplasma_gondii_GT1 | gene_product=Calcium-dependent protein kinase CDPK4 [Source:UniProtKB/TrEMBL;Acc:S7UGB4] | transcript_product=calcium-dependent protein kinase CDPK4 | location=TGGT1_chrIV:2483651-2496063(+) | protein_length=1158 | sequence_SO=chromosome | SO=protein_coding_gene | is_pseudo=false	TGGT1_237890-t26_1-p1	0	2074.02895	17	1.374	0.99	1.166	1.029	1.414	1.019	1.2	1.209	1.636	1.223	0.46	-0.01	0.22	0.04	0.5	0.03	0.26	0.27	0.71	0.29	0.549100585	0.976551245	0.753343608	0.949542341	0.012366988	0.875430291	0.042644755	0.019705938	0.08285987
823	FALSE	High	LRPVSPPFHGFEAMAQR	[R].LRPVSPPFHGFEAMAQR.[R]	1xOxidation [M14]; 1xTMTpro [N-Term]; 1xPhospho [S5(100)]	1xOxidation [M14]; 1xTMTpro [N-Term]; 1xPhospho [S5(100)]	3.31739e-09	6.11917e-05	1	1	13	TGGT1_293000-t26_1-p1	TGGT1_293000-t26_1-p1 [1527-1543]	TGGT1_293000-t26_1-p1 1xPhospho [S1531(100)]	TGGT1_293000-t26_1-p1 1xPhospho [S1531(100)]	transcript=TGGT1_293000-t26_1 | gene=TGGT1_293000 | organism=Toxoplasma_gondii_GT1 | gene_product=Phosphodiesterase [Source:UniProtKB/TrEMBL;Acc:S7UHU3] | transcript_product=3'5'-cyclic nucleotide phosphodiesterase domain-containing protein | location=TGGT1_chrIa:58977-74026(+) | protein_length=2238 | sequence_SO=chromosome | SO=protein_coding_gene | is_pseudo=false	TGGT1_293000-t26_1-p1	0	2340.16434	17	0.93	0.762	0.814	1.017	0.946	0.775	0.828	0.926	0.963	0.885	-0.11	-0.39	-0.3	0.02	-0.08	-0.37	-0.27	-0.11	-0.05	-0.18	0.567654136	0.138438126	0.088698988	0.840166476	0.263504608	0.291312144	0.122793063	0.364857462	0.792101327
824	FALSE	High	LRPTADSEEDEVSNDAAR	[R].LRPTADSEEDEVSNDAAR.[R]	1xTMTpro [N-Term]; 2xPhospho [S7(100); S13(100)]	1xTMTpro [N-Term]; 2xPhospho [T4(0); S7(100); S13(100)]	0.000109669	6.11917e-05	1	1	3	TGGT1_277760-t26_1-p1	TGGT1_277760-t26_1-p1 [50-67]	TGGT1_277760-t26_1-p1 2xPhospho [T53(0); S56(100); S62(100)]	TGGT1_277760-t26_1-p1 2xPhospho [S56(100); S62(100)]	transcript=TGGT1_277760-t26_1 | gene=TGGT1_277760 | organism=Toxoplasma_gondii_GT1 | gene_product=Putative adenylosuccinate lyase [Source:UniProtKB/TrEMBL;Acc:S7W8K0] | transcript_product=putative adenylosuccinate lyase | location=TGGT1_chrXII:6447199-6453543(+) | protein_length=662 | sequence_SO=chromosome | SO=protein_coding_gene | is_pseudo=false	TGGT1_277760-t26_1-p1	0	2439.03972	18	6.904	8.975	9.379	0.12	0.93	1.125	1.047	1.114	1.347	1.088	2.79	3.17	3.23	-3.05	-0.11	0.17	0.07	0.16	0.43	0.12	NA	NA	NA	NA	NA	NA	NA	NA	NA
825	FALSE	High	LQVDTAVPAHRDSLESWAAESTNPR	[K].LQVDTAVPAHRDSLESWAAESTNPR.[D]	1xTMTpro [N-Term]; 2xPhospho [S13(100); S16(100)]	1xTMTpro [N-Term]; 2xPhospho [T5(0); S13(100); S16(100); S21(0); T22(0)]	3.36757e-10	6.11917e-05	1	1	3	TGGT1_305260-t26_1-p1	TGGT1_305260-t26_1-p1 [508-532]	TGGT1_305260-t26_1-p1 2xPhospho [T512(0); S520(100); S523(100); S528(0); T529(0)]	TGGT1_305260-t26_1-p1 2xPhospho [S520(100); S523(100)]	transcript=TGGT1_305260-t26_1 | gene=TGGT1_305260 | organism=Toxoplasma_gondii_GT1 | gene_product=Hydrolase_4 domain-containing protein [Source:UniProtKB/TrEMBL;Acc:S7UI82] | transcript_product=hypothetical protein | location=TGGT1_chrIX:5100154-5103054(+) | protein_length=594 | sequence_SO=chromosome | SO=protein_coding_gene | is_pseudo=false	TGGT1_305260-t26_1-p1	1	3214.48905	25	0.837	0.678	0.716	1.354	1.133	0.917	0.969	1.044	1.02	1.088	-0.26	-0.56	-0.48	0.44	0.18	-0.12	-0.05	0.06	0.03	0.12	0.592799869	0.365212888	0.15744428	0.399300516	0.09944373	0.225868511	0.852415563	0.507724989	0.923011009
827	FALSE	High	LQVSSSDEEEAGGKPR	[R].LQVSSSDEEEAGGKPR.[V]	1xTMTpro [K14]; 1xTMTpro [N-Term]; 2xPhospho [S5(100); S6(100)]	1xTMTpro [K14]; 1xTMTpro [N-Term]; 2xPhospho [S4(0); S5(100); S6(100)]	8.28136e-07	6.11917e-05	1	1	8	TGGT1_257310-t26_1-p1	TGGT1_257310-t26_1-p1 [10-25]	TGGT1_257310-t26_1-p1 2xPhospho [S13(0); S14(100); S15(100)]	TGGT1_257310-t26_1-p1 2xPhospho [S14(100); S15(100)]	transcript=TGGT1_257310-t26_1 | gene=TGGT1_257310 | organism=Toxoplasma_gondii_GT1 | gene_product=CS domain-containing protein [Source:UniProtKB/TrEMBL;Acc:S7UYZ6] | transcript_product=hypothetical protein | location=TGGT1_chrVIIb:4065756-4067519(+) | protein_length=355 | sequence_SO=chromosome | SO=protein_coding_gene | is_pseudo=false	TGGT1_257310-t26_1-p1	0	2457.15554	16	1.093	1.034	0.995	1.149	1.256	1.188	1.144	1.193	0.938	1.066	0.13	0.05	-0.01	0.2	0.33	0.25	0.19	0.26	-0.09	0.09	0.719695214	0.91857034	0.955319666	0.072743021	0.413604037	0.606618633	0.232945633	0.030743238	0.802971394
831	FALSE	High	LRDSESDSGLTEWR	[R].LRDSESDSGLTEWR.[R]	1xTMTpro [N-Term]; 2xPhospho [S4(100); S6(100)]	1xTMTpro [N-Term]; 2xPhospho [S4(100); S6(100); S8(0); T11(0)]	4.21095e-07	6.11917e-05	1	1	8	TGGT1_209000-t26_1-p1	TGGT1_209000-t26_1-p1 [5141-5154]	TGGT1_209000-t26_1-p1 2xPhospho [S5144(100); S5146(100); S5148(0); T5151(0)]	TGGT1_209000-t26_1-p1 2xPhospho [S5144(100); S5146(100)]	transcript=TGGT1_209000-t26_1 | gene=TGGT1_209000 | organism=Toxoplasma_gondii_GT1 | gene_product=HECT-domain (Ubiquitin-transferase) domain-containing protein [Source:UniProtKB/TrEMBL;Acc:S7UJI8] | transcript_product=HECT-domain (ubiquitin-transferase) domain-containing protein | location=TGGT1_chrIb:956370-995183(-) | protein_length=12302 | sequence_SO=chromosome | SO=protein_coding_gene | is_p…	TGGT1_209000-t26_1-p1	1	2114.91161	14	0.892	0.909	1.002	1.131	1.009	1.028	1.133	0.859	0.944	1.047	-0.16	-0.14	0	0.18	0.01	0.04	0.18	-0.22	-0.08	0.07	0.586967678	0.534947746	0.953316869	0.109482421	0.967779779	0.803564566	0.243327509	0.098160449	0.010861196
833	FALSE	High	LREEEEASLASPQR	[R].LREEEEASLASPQR.[A]	1xTMTpro [N-Term]; 1xPhospho [S8(100)]	1xTMTpro [N-Term]; 1xPhospho [S8(100); S11(0)]	1.20861e-07	6.11917e-05	1	1	25	TGGT1_233030-t26_1-p1	TGGT1_233030-t26_1-p1 [57-70]	TGGT1_233030-t26_1-p1 1xPhospho [S64(100); S67(0)]	TGGT1_233030-t26_1-p1 1xPhospho [S64(100)]	transcript=TGGT1_233030-t26_1 | gene=TGGT1_233030 | organism=Toxoplasma_gondii_GT1 | gene_product=Gliding-associated protein GAP70 [Source:UniProtKB/TrEMBL;Acc:S7V3S7] | transcript_product=gliding-associated protein GAP70 | location=TGGT1_chrVIII:2349458-2350423(-) | protein_length=321 | sequence_SO=chromosome | SO=protein_coding_gene | is_pseudo=false	TGGT1_233030-t26_1-p1	1	1998.98167	14	0.904	0.928	0.952	1.157	1.046	1.073	1.101	1.035	1.02	1.033	-0.15	-0.11	-0.07	0.21	0.06	0.1	0.14	0.05	0.03	0.05	0.653956734	0.689185837	0.832226254	0.410928448	0.579218528	0.272411356	0.417272261	0.63220739	0.77206174
834	FALSE	High	LREEEEASLASPQR	[R].LREEEEASLASPQR.[A]	1xTMTpro [N-Term]; 2xPhospho [S8(100); S11(100)]	1xTMTpro [N-Term]; 2xPhospho [S8(100); S11(100)]	1.28241e-05	6.11917e-05	1	1	11	TGGT1_233030-t26_1-p1	TGGT1_233030-t26_1-p1 [57-70]	TGGT1_233030-t26_1-p1 2xPhospho [S64(100); S67(100)]	TGGT1_233030-t26_1-p1 2xPhospho [S64(100); S67(100)]	transcript=TGGT1_233030-t26_1 | gene=TGGT1_233030 | organism=Toxoplasma_gondii_GT1 | gene_product=Gliding-associated protein GAP70 [Source:UniProtKB/TrEMBL;Acc:S7V3S7] | transcript_product=gliding-associated protein GAP70 | location=TGGT1_chrVIII:2349458-2350423(-) | protein_length=321 | sequence_SO=chromosome | SO=protein_coding_gene | is_pseudo=false	TGGT1_233030-t26_1-p1	1	2078.948	14	1.203	1.061	1.018	0.711	0.856	0.754	0.724	0.799	0.844	0.906	0.27	0.08	0.03	-0.49	-0.22	-0.41	-0.47	-0.32	-0.24	-0.14	0.148299443	0.625642082	0.739040969	0.250287887	0.555041819	0.434899825	0.192195894	0.301573785	0.197485572
835	FALSE	High	LREETSDRESASEEDR	[K].LREETSDRESASEEDR.[K]	1xTMTpro [N-Term]; 3xPhospho [S10(100); S12(100); T/S]	1xTMTpro [N-Term]; 3xPhospho [T5(50); S6(50); S10(100); S12(100)]	8.48794e-06	6.11917e-05	1	1	12	TGGT1_224740-t26_1-p1	TGGT1_224740-t26_1-p1 [5-20]	TGGT1_224740-t26_1-p1 3xPhospho [T9(50); S10(50); S14(100); S16(100)]	TGGT1_224740-t26_1-p1 3xPhospho [S14(100); S16(100); T/S]	transcript=TGGT1_224740-t26_1 | gene=TGGT1_224740 | organism=Toxoplasma_gondii_GT1 | gene_product=hypothetical protein | transcript_product=hypothetical protein | location=TGGT1_chrX:2749909-2755523(-) | protein_length=424 | sequence_SO=chromosome | SO=protein_coding_gene | is_pseudo=false	TGGT1_224740-t26_1-p1	2	2452.95911	16	0.946	1.167	0.922	1.097	1.038	1.281	1.012	1.084	1.204	1.069	-0.08	0.22	-0.12	0.13	0.05	0.36	0.02	0.12	0.27	0.1	0.366839073	0.223509159	0.452838304	0.715339771	0.898542376	0.503357022	0.971175777	0.799655367	0.600184842
836	FALSE	High	IREGDTSPERSQER	[K].IREGDTSPERSQER.[L]	1xTMTpro [N-Term]; 3xPhospho [T6(100); S7(100); S11(100)]	1xTMTpro [N-Term]; 3xPhospho [T6(100); S7(100); S11(100)]	1.14383e-05	6.11917e-05	1	1	2	TGGT1_320300-t26_1-p1	TGGT1_320300-t26_1-p1 [1511-1524]	TGGT1_320300-t26_1-p1 3xPhospho [T1516(100); S1517(100); S1521(100)]	TGGT1_320300-t26_1-p1 3xPhospho [T1516(100); S1517(100); S1521(100)]	transcript=TGGT1_320300-t26_1 | gene=TGGT1_320300 | organism=Toxoplasma_gondii_GT1 | gene_product=Putative SWI2/SNF2 Brahma [Source:UniProtKB/TrEMBL;Acc:S7UK27] | transcript_product=putative SWI2/SNF2 Brahma | location=TGGT1_chrIV:322489-336123(-) | protein_length=1628 | sequence_SO=chromosome | SO=protein_coding_gene | is_pseudo=false	TGGT1_320300-t26_1-p1	2	2203.91064	14	1.468	1.246	1.489	0.887	1.303	1.106	1.321	1.395	1.167	1.046	0.55	0.32	0.57	-0.17	0.38	0.14	0.4	0.48	0.22	0.06	0.567404492	0.546661358	0.340236431	0.828674138	0.101198809	0.673820255	0.392504144	0.273056458	0.523439976
837	FALSE	High	LREPSFPEMEEQR	[R].LREPSFPEMEEQR.[K]	1xTMTpro [N-Term]; 1xPhospho [S5(100)]	1xTMTpro [N-Term]; 1xPhospho [S5(100)]	7.53472e-07	6.11917e-05	1	1	7	TGGT1_277710-t26_1-p1	TGGT1_277710-t26_1-p1 [287-299]	TGGT1_277710-t26_1-p1 1xPhospho [S291(100)]	TGGT1_277710-t26_1-p1 1xPhospho [S291(100)]	transcript=TGGT1_277710-t26_1 | gene=TGGT1_277710 | organism=Toxoplasma_gondii_GT1 | gene_product=hypothetical protein | transcript_product=hypothetical protein | location=TGGT1_chrXII:6471362-6477231(-) | protein_length=703 | sequence_SO=chromosome | SO=protein_coding_gene | is_pseudo=false	TGGT1_277710-t26_1-p1	1	2031.95301	13	0.765	0.855	0.778	1.101	0.842	0.941	0.856	1.02	0.952	0.97	-0.39	-0.23	-0.36	0.14	-0.25	-0.09	-0.22	0.03	-0.07	-0.04	0.23388892	0.617367841	0.360767521	0.322136578	0.179552023	0.788670727	0.383366822	0.882332572	0.221417056
838	FALSE	High	LREPVSGTPR	[R].LREPVSGTPR.[S]	1xTMTpro [N-Term]; 1xPhospho [T8(100)]	1xTMTpro [N-Term]; 1xPhospho [S6(0); T8(100)]	3.07595e-05	6.11917e-05	1	1	6	TGGT1_239400-t26_1-p1	TGGT1_239400-t26_1-p1 [874-883]	TGGT1_239400-t26_1-p1 1xPhospho [S879(0); T881(100)]	TGGT1_239400-t26_1-p1 1xPhospho [T881(100)]	transcript=TGGT1_239400-t26_1 | gene=TGGT1_239400 | organism=Toxoplasma_gondii_GT1 | gene_product=hypothetical protein | transcript_product=hypothetical protein | location=TGGT1_chrVI:611132-617706(+) | protein_length=1265 | sequence_SO=chromosome | SO=protein_coding_gene | is_pseudo=false	TGGT1_239400-t26_1-p1	1	1495.79531	10	0.847	0.916	0.915	1.071	0.907	0.981	0.98	0.91	0.844	0.882	-0.24	-0.13	-0.13	0.1	-0.14	-0.03	-0.03	-0.14	-0.24	-0.18	0.472197408	0.601188096	0.650149501	0.662634142	0.220039989	0.133887364	0.601780638	0.144115953	0.070486286
839	FALSE	High	LRESDDGEDAR	[R].LRESDDGEDAR.[E]	1xTMTpro [N-Term]; 1xPhospho [S4(100)]	1xTMTpro [N-Term]; 1xPhospho [S4(100)]	8.28136e-07	6.11917e-05	1	1	4	TGGT1_261490-t26_1-p1	TGGT1_261490-t26_1-p1 [1747-1757]	TGGT1_261490-t26_1-p1 1xPhospho [S1750(100)]	TGGT1_261490-t26_1-p1 1xPhospho [S1750(100)]	transcript=TGGT1_261490-t26_1 | gene=TGGT1_261490 | organism=Toxoplasma_gondii_GT1 | gene_product=hypothetical protein | transcript_product=hypothetical protein | location=TGGT1_chrVIIb:1674000-1684152(+) | protein_length=2402 | sequence_SO=chromosome | SO=protein_coding_gene | is_pseudo=false	TGGT1_261490-t26_1-p1	1	1646.73422	11	0.687	0.72	0.666	1.552	1.066	1.118	1.034	1.131	0.969	1.038	-0.54	-0.47	-0.59	0.63	0.09	0.16	0.05	0.18	-0.05	0.05	0.453992155	0.391951727	0.34332801	0.45764311	0.478491208	0.598045257	0.852540615	0.18140569	0.927080594
841	FALSE	High	IRNSDFFDGQAPVDSLRPTNAGVDSK	[R].IRNSDFFDGQAPVDSLRPTNAGVDSK.[G]	1xTMTpro [K26]; 1xTMTpro [N-Term]; 1xPhospho [S4(100)]	1xTMTpro [K26]; 1xTMTpro [N-Term]; 1xPhospho [S4(100); S15(0); T19(0); S25(0)]	8.28772e-15	6.11917e-05	1	1	3	TGGT1_203310-t26_1-p1	TGGT1_203310-t26_1-p1 [38-63]	TGGT1_203310-t26_1-p1 1xPhospho [S41(100); S52(0); T56(0); S62(0)]	TGGT1_203310-t26_1-p1 1xPhospho [S41(100)]	transcript=TGGT1_203310-t26_1 | gene=TGGT1_203310 | organism=Toxoplasma_gondii_GT1 | gene_product=Dense granule protein GRA7 [Source:UniProtKB/TrEMBL;Acc:A0A125YVB8] | transcript_product=dense granule protein GRA7 | location=TGGT1_chrVIIa:2502941-2503651(+) | protein_length=236 | sequence_SO=chromosome | SO=protein_coding_gene | is_pseudo=false	TGGT1_203310-t26_1-p1	1	3494.75608	26	1.274	1.212	1.223	0.891	1.134	1.08	1.089	1.12	1.075	1.107	0.35	0.28	0.29	-0.17	0.18	0.11	0.12	0.16	0.1	0.15	0.309201058	0.048963575	0.177483689	0.00432041	0.505966459	0.11521443	0.373556113	0.252643141	0.007666103
842	FALSE	High	IRNSDFFDGQAPVDSLRPTNAGVDSK	[R].IRNSDFFDGQAPVDSLRPTNAGVDSK.[G]	1xTMTpro [K26]; 1xTMTpro [N-Term]; 2xPhospho [S4(100); S25(100)]	1xTMTpro [K26]; 1xTMTpro [N-Term]; 2xPhospho [S4(100); S15(0); T19(0); S25(100)]	4.72258e-10	6.11917e-05	1	1	1	TGGT1_203310-t26_1-p1	TGGT1_203310-t26_1-p1 [38-63]	TGGT1_203310-t26_1-p1 2xPhospho [S41(100); S52(0); T56(0); S62(100)]	TGGT1_203310-t26_1-p1 2xPhospho [S41(100); S62(100)]	transcript=TGGT1_203310-t26_1 | gene=TGGT1_203310 | organism=Toxoplasma_gondii_GT1 | gene_product=Dense granule protein GRA7 [Source:UniProtKB/TrEMBL;Acc:A0A125YVB8] | transcript_product=dense granule protein GRA7 | location=TGGT1_chrVIIa:2502941-2503651(+) | protein_length=236 | sequence_SO=chromosome | SO=protein_coding_gene | is_pseudo=false	TGGT1_203310-t26_1-p1	1	3574.72241	26	0.802	0.917	0.972	1.106	0.887	1.015	1.076	0.924	0.973	1.107	-0.32	-0.12	-0.04	0.15	-0.17	0.02	0.11	-0.11	-0.04	0.15	0.442992824	0.3479085	0.392512878	0.298434055	0.5339004	0.060383062	0.491746856	0.457587415	0.86217625
843	FALSE	High	LRPSETGPLYSPR	[R].LRPSETGPLYSPR.[A]	1xTMTpro [N-Term]; 1xPhospho [S11(100)]	1xTMTpro [N-Term]; 1xPhospho [S4(0); T6(0); Y10(0); S11(100)]	9.37541e-06	6.11917e-05	1	1	9	TGGT1_203510-t26_1-p1	TGGT1_203510-t26_1-p1 [153-165]	TGGT1_203510-t26_1-p1 1xPhospho [S156(0); T158(0); Y162(0); S163(100)]	TGGT1_203510-t26_1-p1 1xPhospho [S163(100)]	transcript=TGGT1_203510-t26_1 | gene=TGGT1_203510 | organism=Toxoplasma_gondii_GT1 | gene_product=RING-type domain-containing protein [Source:UniProtKB/TrEMBL;Acc:S7W401] | transcript_product=zinc finger, C3HC4 type (RING finger) domain-containing protein | location=TGGT1_chrVIIa:2357035-2361836(+) | protein_length=801 | sequence_SO=chromosome | SO=protein_coding_gene | is_pseudo=false	TGGT1_203510-t26_1-p1	0	1856.95908	13	0.811	0.779	0.959	1.178	0.955	0.917	1.129	0.924	0.879	0.891	-0.3	-0.36	-0.06	0.24	-0.07	-0.12	0.18	-0.11	-0.19	-0.17	0.493232181	0.388191587	0.824740302	0.509059838	0.429689451	0.047690478	0.103390954	0.006295518	0.299587652
844	FALSE	High	LRPSSDENVEGGPK	[R].LRPSSDENVEGGPK.[R]	1xTMTpro [K14]; 1xTMTpro [N-Term]; 1xPhospho [S5(99.8)]	1xTMTpro [K14]; 1xTMTpro [N-Term]; 1xPhospho [S4(0.3); S5(99.8)]	5.08833e-10	6.11917e-05	1	1	3	TGGT1_210700-t26_1-p1	TGGT1_210700-t26_1-p1 [2590-2603]	TGGT1_210700-t26_1-p1 1xPhospho [S2593(0.3); S2594(99.8)]	TGGT1_210700-t26_1-p1 1xPhospho [S2594(99.8)]	transcript=TGGT1_210700-t26_1 | gene=TGGT1_210700 | organism=Toxoplasma_gondii_GT1 | gene_product=VPS13_C domain-containing protein [Source:UniProtKB/TrEMBL;Acc:S7VZ64] | transcript_product=hypothetical protein | location=TGGT1_chrIV:2051389-2084250(+) | protein_length=8642 | sequence_SO=chromosome | SO=protein_coding_gene | is_pseudo=false	TGGT1_210700-t26_1-p1	0	2173.11458	14	0.729	0.868	0.875	1.344	0.98	1.166	1.176	0.965	1.008	1.003	-0.46	-0.2	-0.19	0.43	-0.03	0.22	0.23	-0.05	0.01	0	0.163472378	0.476246701	0.566794216	0.356195737	0.87686236	0.212879537	0.07918574	0.865055118	0.522126133
845	FALSE	High	LRPSSPSESTPLDGPAGLSER	[R].LRPSSPSESTPLDGPAGLSER.[R]	1xTMTpro [N-Term]; 1xPhospho [S5(99.6)]	1xTMTpro [N-Term]; 1xPhospho [S4(0.4); S5(99.6); S7(0); S9(0); T10(0); S19(0)]	1.00259e-15	6.11917e-05	1	1	4	TGGT1_234990-t26_1-p1	TGGT1_234990-t26_1-p1 [324-344]	TGGT1_234990-t26_1-p1 1xPhospho [S327(0.4); S328(99.6); S330(0); S332(0); T333(0); S342(0)]	TGGT1_234990-t26_1-p1 1xPhospho [S328(99.6)]	transcript=TGGT1_234990-t26_1 | gene=TGGT1_234990 | organism=Toxoplasma_gondii_GT1 | gene_product=hypothetical protein | transcript_product=hypothetical protein | location=TGGT1_chrX:4481457-4486636(+) | protein_length=1401 | sequence_SO=chromosome | SO=protein_coding_gene | is_pseudo=false	TGGT1_234990-t26_1-p1	0	2537.25678	21	1.22	1.162	1.323	0.731	0.892	0.85	0.967	0.794	0.864	0.803	0.29	0.22	0.4	-0.45	-0.17	-0.24	-0.05	-0.33	-0.21	-0.32	0.599232543	0.723130152	0.450841182	0.529290005	0.352437133	0.077581661	0.803102255	0.30129732	0.35520555
847	FALSE	High	LRPTADSEEDEVSNDAAR	[R].LRPTADSEEDEVSNDAAR.[R]	1xTMTpro [N-Term]; 1xPhospho [S7(100)]	1xTMTpro [N-Term]; 1xPhospho [T4(0); S7(100); S13(0)]	7.20841e-12	6.11917e-05	1	1	41	TGGT1_277760-t26_1-p1	TGGT1_277760-t26_1-p1 [50-67]	TGGT1_277760-t26_1-p1 1xPhospho [T53(0); S56(100); S62(0)]	TGGT1_277760-t26_1-p1 1xPhospho [S56(100)]	transcript=TGGT1_277760-t26_1 | gene=TGGT1_277760 | organism=Toxoplasma_gondii_GT1 | gene_product=Putative adenylosuccinate lyase [Source:UniProtKB/TrEMBL;Acc:S7W8K0] | transcript_product=putative adenylosuccinate lyase | location=TGGT1_chrXII:6447199-6453543(+) | protein_length=662 | sequence_SO=chromosome | SO=protein_coding_gene | is_pseudo=false	TGGT1_277760-t26_1-p1	0	2359.07339	18	0.843	0.874	0.91	1.099	0.927	0.96	1.001	0.931	0.937	0.947	-0.25	-0.19	-0.14	0.14	-0.11	-0.06	0	-0.1	-0.09	-0.08	0.482190367	0.476728885	0.527990243	0.522496769	0.42395264	0.340092002	0.624643787	0.231316502	0.197076991
849	FALSE	High	LHASEVSSPK	[R].LHASEVSSPK.[S]	1xTMTpro [K10]; 1xTMTpro [N-Term]; 1xPhospho [S4(100)]	1xTMTpro [K10]; 1xTMTpro [N-Term]; 1xPhospho [S4(100); S7(0); S8(0)]	4.85855e-05	6.11917e-05	1	1	2	TGGT1_244880-t26_1-p1	TGGT1_244880-t26_1-p1 [983-992]	TGGT1_244880-t26_1-p1 1xPhospho [S986(100); S989(0); S990(0)]	TGGT1_244880-t26_1-p1 1xPhospho [S986(100)]	transcript=TGGT1_244880-t26_1 | gene=TGGT1_244880 | organism=Toxoplasma_gondii_GT1 | gene_product=DNA-directed RNA polymerase subunit [Source:UniProtKB/TrEMBL;Acc:S7USW6] | transcript_product=DNA-directed RNA polymerase I RPA1 | location=TGGT1_chrVI:3471329-3494157(+) | protein_length=2768 | sequence_SO=chromosome | SO=protein_coding_gene | is_pseudo=false	TGGT1_244880-t26_1-p1	0	1742.93337	10	0.793	0.961	0.869	1.097	0.87	1.054	0.953	1.079	0.922	0.942	-0.33	-0.06	-0.2	0.13	-0.2	0.08	-0.07	0.11	-0.12	-0.09	0.58110938	0.698392562	0.450221492	0.736974864	0.361490151	0.760096323	0.691057895	0.424015108	0.549273164
850	FALSE	High	NSSEEDAARLSGDDAAGASLLCVR	[K].NSSEEDAARLSGDDAAGASLLCVR.[S]	1xMethylthio [C22]; 1xTMTpro [N-Term]; 1xPhospho [S11(100)]	1xMethylthio [C22]; 1xTMTpro [N-Term]; 1xPhospho [S2(0); S3(0); S11(100); S19(0)]	2.00772e-10	6.11917e-05	1	1	2	TGGT1_218960-t26_1-p1	TGGT1_218960-t26_1-p1 [143-166]	TGGT1_218960-t26_1-p1 1xMethylthio [C164]; 1xPhospho [S144(0); S145(0); S153(100); S161(0)]	TGGT1_218960-t26_1-p1 1xMethylthio [C164]; 1xPhospho [S153(100)]	transcript=TGGT1_218960-t26_1 | gene=TGGT1_218960 | organism=Toxoplasma_gondii_GT1 | gene_product=AP2 domain transcription factor AP2XII-1 [Source:UniProtKB/TrEMBL;Acc:A0A125YNZ7] | transcript_product=AP2 domain transcription factor AP2XII-1 | location=TGGT1_chrXII:1115397-1126277(-) | protein_length=2283 | sequence_SO=chromosome | SO=protein_coding_gene | is_pseudo=false	TGGT1_218960-t26_1-p1	1	2837.2766	24	1.075	0.874	0.851	1.296	1.394	1.133	1.103	1.097	0.994	0.803	0.1	-0.19	-0.23	0.37	0.48	0.18	0.14	0.13	-0.01	-0.32	0.42375368	0.416414254	0.548596706	0.232705061	0.080621062	0.020018817	0.469160987	0.307759577	0.977707951
852	FALSE	High	RDEEYTSPQMTACDYLPR	[R].RDEEYTSPQMTACDYLPR.[R]	1xMethylthio [C13]; 1xTMTpro [N-Term]; 1xPhospho [S7(100)]	1xMethylthio [C13]; 1xTMTpro [N-Term]; 1xPhospho [Y5(0); T6(0); S7(100); T11(0); Y15(0)]	5.93758e-12	6.11917e-05	1	1	1	TGGT1_209210-t26_1-p1	TGGT1_209210-t26_1-p1 [1325-1342]	TGGT1_209210-t26_1-p1 1xMethylthio [C1337]; 1xPhospho [Y1329(0); T1330(0); S1331(100); T1335(0); Y1339(0)]	TGGT1_209210-t26_1-p1 1xMethylthio [C1337]; 1xPhospho [S1331(100)]	transcript=TGGT1_209210-t26_1 | gene=TGGT1_209210 | organism=Toxoplasma_gondii_GT1 | gene_product=hypothetical protein | transcript_product=hypothetical protein | location=TGGT1_chrIb:1139917-1148599(+) | protein_length=1492 | sequence_SO=chromosome | SO=protein_coding_gene | is_pseudo=false	TGGT1_209210-t26_1-p1	1	2605.10933	18	1.01	1.05	1.089	0.854	0.863	0.897	0.93	0.883	0.879	0.908	0.01	0.07	0.12	-0.23	-0.21	-0.16	-0.11	-0.18	-0.19	-0.14	0.945175962	0.678759997	0.694543696	0.283521933	0.166811117	0.076713222	0.557879377	0.040484108	0.251484176
853	FALSE	High	RDEEYTSPQMTACDYLPR	[R].RDEEYTSPQMTACDYLPR.[R]	1xOxidation [M10]; 1xMethylthio [C13]; 1xTMTpro [N-Term]; 1xPhospho [S7(100)]	1xOxidation [M10]; 1xMethylthio [C13]; 1xTMTpro [N-Term]; 1xPhospho [Y5(0); T6(0); S7(100); T11(0); Y15(0)]	2.62572e-08	6.11917e-05	1	1	1	TGGT1_209210-t26_1-p1	TGGT1_209210-t26_1-p1 [1325-1342]	TGGT1_209210-t26_1-p1 1xMethylthio [C1337]; 1xPhospho [Y1329(0); T1330(0); S1331(100); T1335(0); Y1339(0)]	TGGT1_209210-t26_1-p1 1xMethylthio [C1337]; 1xPhospho [S1331(100)]	transcript=TGGT1_209210-t26_1 | gene=TGGT1_209210 | organism=Toxoplasma_gondii_GT1 | gene_product=hypothetical protein | transcript_product=hypothetical protein | location=TGGT1_chrIb:1139917-1148599(+) | protein_length=1492 | sequence_SO=chromosome | SO=protein_coding_gene | is_pseudo=false	TGGT1_209210-t26_1-p1	1	2621.10424	18	1.36	1.238	1.363	0.698	0.948	0.864	0.951	0.927	0.882	0.933	0.44	0.31	0.45	-0.52	-0.08	-0.21	-0.07	-0.11	-0.18	-0.1	0.495663679	0.403872199	0.346006484	0.381085828	0.525408053	0.345770616	0.54757445	0.759872311	0.127364225
854	FALSE	High	RDEGDPEESDVDHER	[K].RDEGDPEESDVDHER.[E]	1xTMTpro [N-Term]; 1xPhospho [S9(100)]	1xTMTpro [N-Term]; 1xPhospho [S9(100)]	8.2838e-10	6.11917e-05	1	1	15	TGGT1_304760-t26_1-p1	TGGT1_304760-t26_1-p1 [73-87]	TGGT1_304760-t26_1-p1 1xPhospho [S81(100)]	TGGT1_304760-t26_1-p1 1xPhospho [S81(100)]	transcript=TGGT1_304760-t26_1 | gene=TGGT1_304760 | organism=Toxoplasma_gondii_GT1 | gene_product=RNA recognition motif-containing protein [Source:UniProtKB/TrEMBL;Acc:S7W2V6] | transcript_product=RNA recognition motif-containing protein | location=TGGT1_chrVIIa:667907-675253(+) | protein_length=1335 | sequence_SO=chromosome | SO=protein_coding_gene | is_pseudo=false	TGGT1_304760-t26_1-p1	1	2168.90527	15	0.802	0.819	0.848	1.238	0.993	1.014	1.049	0.949	0.994	0.948	-0.32	-0.29	-0.24	0.31	-0.01	0.02	0.07	-0.08	-0.01	-0.08	0.472251377	0.451966512	0.514000688	0.433549983	0.843717695	0.076393604	0.005355649	0.281688989	0.902805039
855	FALSE	High	RDEGDPEESDVDHEREER	[K].RDEGDPEESDVDHEREER.[D]	1xTMTpro [N-Term]; 1xPhospho [S9(100)]	1xTMTpro [N-Term]; 1xPhospho [S9(100)]	4.60527e-07	6.11917e-05	1	1	6	TGGT1_304760-t26_1-p1	TGGT1_304760-t26_1-p1 [73-90]	TGGT1_304760-t26_1-p1 1xPhospho [S81(100)]	TGGT1_304760-t26_1-p1 1xPhospho [S81(100)]	transcript=TGGT1_304760-t26_1 | gene=TGGT1_304760 | organism=Toxoplasma_gondii_GT1 | gene_product=RNA recognition motif-containing protein [Source:UniProtKB/TrEMBL;Acc:S7W2V6] | transcript_product=RNA recognition motif-containing protein | location=TGGT1_chrVIIa:667907-675253(+) | protein_length=1335 | sequence_SO=chromosome | SO=protein_coding_gene | is_pseudo=false	TGGT1_304760-t26_1-p1	2	2583.09156	18	1.48	1.252	1.174	0.79	1.169	0.989	0.928	1.389	1.065	0.914	0.57	0.32	0.23	-0.34	0.23	-0.02	-0.11	0.47	0.09	-0.13	0.609854384	0.581914948	0.558979931	0.573593868	0.655255984	0.320408048	0.602190586	0.012125125	0.42054493
856	FALSE	High	RDEGDSDPEAAADWR	[R].RDEGDSDPEAAADWR.[D]	1xTMTpro [N-Term]; 1xPhospho [S6(100)]	1xTMTpro [N-Term]; 1xPhospho [S6(100)]	2.65322e-13	6.11917e-05	1	1	14	TGGT1_259200B-t26_1-p1	TGGT1_259200B-t26_1-p1 [485-499]	TGGT1_259200B-t26_1-p1 1xPhospho [S490(100)]	TGGT1_259200B-t26_1-p1 1xPhospho [S490(100)]	transcript=TGGT1_259200B-t26_1 | gene=TGGT1_259200B | organism=Toxoplasma_gondii_GT1 | gene_product=Na+/H+ exchanger NHE1 [Source:UniProtKB/TrEMBL;Acc:S7WEL3] | transcript_product=Na+/H+ exchanger NHE1 | location=TGGT1_chrVIIb:2842786-2849857(-) | protein_length=1450 | sequence_SO=chromosome | SO=protein_coding_gene | is_pseudo=false	TGGT1_259200B-t26_1-p1	1	2073.88341	15	1.078	1.03	1.106	0.97	1.046	1	1.073	1.01	0.993	0.928	0.11	0.04	0.15	-0.04	0.06	0	0.1	0.01	-0.01	-0.11	0.636289046	0.863979455	0.410964516	0.787917368	0.369205577	0.995759953	0.100953583	0.796097752	0.860673944
857	FALSE	High	RDEGEDSQNDER	[K].RDEGEDSQNDER.[E]	1xTMTpro [N-Term]; 1xPhospho [S7(100)]	1xTMTpro [N-Term]; 1xPhospho [S7(100)]	7.60843e-06	6.11917e-05	1	1	2	TGGT1_257595-t26_1-p1	TGGT1_257595-t26_1-p1 [871-882]	TGGT1_257595-t26_1-p1 1xPhospho [S877(100)]	TGGT1_257595-t26_1-p1 1xPhospho [S877(100)]	transcript=TGGT1_257595-t26_1 | gene=TGGT1_257595 | organism=Toxoplasma_gondii_GT1 | gene_product=hypothetical protein | transcript_product=hypothetical protein | location=TGGT1_chrVIIb:3886024-3892896(+) | protein_length=1416 | sequence_SO=chromosome | SO=protein_coding_gene | is_pseudo=false	TGGT1_257595-t26_1-p1	1	1833.75714	12	0.775	0.84	0.949	1.049	0.813	0.881	0.996	0.962	0.971	0.877	-0.37	-0.25	-0.08	0.07	-0.3	-0.18	-0.01	-0.06	-0.04	-0.19	0.285040323	0.468466363	0.837125794	0.66864855	0.119107506	0.338514934	0.976456618	0.758326451	0.853331138
858	FALSE	High	RDEGEDSQNDEREQAK	[K].RDEGEDSQNDEREQAK.[R]	1xTMTpro [K16]; 1xTMTpro [N-Term]; 1xPhospho [S7(100)]	1xTMTpro [K16]; 1xTMTpro [N-Term]; 1xPhospho [S7(100)]	0.000203712	6.11917e-05	1	1	2	TGGT1_257595-t26_1-p1	TGGT1_257595-t26_1-p1 [871-886]	TGGT1_257595-t26_1-p1 1xPhospho [S877(100)]	TGGT1_257595-t26_1-p1 1xPhospho [S877(100)]	transcript=TGGT1_257595-t26_1 | gene=TGGT1_257595 | organism=Toxoplasma_gondii_GT1 | gene_product=hypothetical protein | transcript_product=hypothetical protein | location=TGGT1_chrVIIb:3886024-3892896(+) | protein_length=1416 | sequence_SO=chromosome | SO=protein_coding_gene | is_pseudo=false	TGGT1_257595-t26_1-p1	2	2594.19754	16	1.088	1.093	1.109	0.824	0.896	0.9	0.913	1.082	0.782	0.782	0.12	0.13	0.15	-0.28	-0.16	-0.15	-0.13	0.11	-0.35	-0.35	0.85133027	0.325900641	0.43268703	0.089142169	0.821366778	0.135765489	0.352269805	0.470402975	0.206433143
[truncated: 9,180 more rows]
[truncated: 183 more columns]
