# Supplementary material for: Analysis of CDPK1 targets identifies a trafficking adaptor complex that regulates microneme exocytosis in Toxoplasma
Source: eLife. 2023 Nov 7;12:RP85654. doi: 10.7554/eLife.85654 (PMC10629828; doi:10.7554/eLife.85654)
Supplement: Supplementary file 11. [file elife-85654-supp11.zip › Supplementary file - Phosphoproteomics/README-SubminuteResolutionPhosphoproteomics.txt]

READ ME - Subminute resolution phosphoproteomics

Zipped folder should have all necessary scripts and CSVs to run analysis for phosphoproteomic time course in R using RStudio.

1. Open R project: 5-17-2022-phosphoproteomics_NHpipeline.Rproj
2. Open R source file: 050522_PhosphopoteomicsPipeline-Copy.R
3. Open R source companion file: 050522_PhosphoproteomicsPipeline_companion.R
4. Run R source file (#2). Companion file has functions required for #2 to run.
