# Supplementary material for: Analysis of CDPK1 targets identifies a trafficking adaptor complex that regulates microneme exocytosis in Toxoplasma
Source: eLife. 2023 Nov 7;12:RP85654. doi: 10.7554/eLife.85654 (PMC10629828; doi:10.7554/eLife.85654)
Supplement: Supplementary file 11. [file elife-85654-supp11.zip › Supplementary file - Phosphoproteomics/20210607_CDPK1TimeCourse_TMTPro1_PHOSPHO_ZAP_b_PeptideGroupsAll.csv]

Checked	Confidence	Sequence	Annotated Sequence	Modifications	Modifications (all possible sites)	Qvality PEP	Qvality q-value	# Protein Groups	# Proteins	# PSMs	Master Protein Accessions	Positions in Master Proteins	Modifications in Master Proteins (all Sites)	Modifications in Master Proteins	Master Protein Descriptions	# Missed Cleavages	Theo. MH+ [Da]	Sequence Length	Abundance Ratio: (IAA, 9) / (IAA, 0)	Abundance Ratio: (IAA, 30) / (IAA, 0)	Abundance Ratio: (IAA, 300) / (IAA, 0)	Abundance Ratio: (IAA, 0) / (PBS, 0)	Abundance Ratio: (IAA, 9) / (PBS, 0)	Abundance Ratio: (IAA, 30) / (PBS, 0)	Abundance Ratio: (IAA, 300) / (PBS, 0)	Abundance Ratio: (PBS, 9) / (PBS, 0)	Abundance Ratio: (PBS, 30) / (PBS, 0)	Abundance Ratio: (PBS, 300) / (PBS, 0)	Abundance Ratio (log2): (IAA, 9) / (IAA, 0)	Abundance Ratio (log2): (IAA, 30) / (IAA, 0)	Abundance Ratio (log2): (IAA, 300) / (IAA, 0)	Abundance Ratio (log2): (IAA, 0) / (PBS, 0)	Abundance Ratio (log2): (IAA, 9) / (PBS, 0)	Abundance Ratio (log2): (IAA, 30) / (PBS, 0)	Abundance Ratio (log2): (IAA, 300) / (PBS, 0)	Abundance Ratio (log2): (PBS, 9) / (PBS, 0)	Abundance Ratio (log2): (PBS, 30) / (PBS, 0)	Abundance Ratio (log2): (PBS, 300) / (PBS, 0)	Abundance Ratio P-Value: (IAA, 9) / (IAA, 0)	Abundance Ratio P-Value: (IAA, 30) / (IAA, 0)	Abundance Ratio P-Value: (IAA, 300) / (IAA, 0)	Abundance Ratio P-Value: (IAA, 0) / (PBS, 0)	Abundance Ratio P-Value: (IAA, 9) / (PBS, 0)	Abundance Ratio P-Value: (IAA, 30) / (PBS, 0)	Abundance Ratio P-Value: (IAA, 300) / (PBS, 0)	Abundance Ratio P-Value: (PBS, 9) / (PBS, 0)	Abundance Ratio P-Value: (PBS, 30) / (PBS, 0)	Abundance Ratio P-Value: (PBS, 300) / (PBS, 0)	Abundance Ratio Adj. P-Value: (IAA, 9) / (IAA, 0)
FALSE	High	AAAAASHEPESDILDPSDPR	[R].AAAAASHEPESDILDPSDPR.[A]	1xTMTpro [N-Term]; 1xPhospho [S11(100)]	1xTMTpro [N-Term]; 1xPhospho [S6(0); S11(100); S17(0)]	0.000120488	5.34993E-05	1	1	1	TGGT1_270780-t26_1-p1	TGGT1_270780-t26_1-p1 [39-58]	TGGT1_270780-t26_1-p1 1xPhospho [S44(0); S49(100); S55(0)]	TGGT1_270780-t26_1-p1 1xPhospho [S49(100)]	transcript=TGGT1_270780-t26_1 | gene=TGGT1_270780 | organism=Toxoplasma_gondii_GT1 | gene_product=DNA-directed RNA polymerase II RPB6 [Source:UniProtKB/TrEMBL;Acc:A0A125YFP3] | transcript_product=DNA-directed RNA polymerase II RPB6 | location=TGGT1_chrVIII:4994703-4995494(+) | protein_length=146 | sequence_SO=chromosome | SO=protein_coding_gene | is_pseudo=false	0	2433.12543	20
FALSE	High	IVEEEDSAGDEGEAGEDRKSDADASFGPSALR	[R].IVEEEDSAGDEGEAGEDRKSDADASFGPSALR.[R]	1xTMTpro [K19]; 1xTMTpro [N-Term]; 1xPhospho [S]	1xTMTpro [K19]; 1xTMTpro [N-Term]; 1xPhospho [S7(50); S20(50); S25(0); S29(0)]	1.5222E-06	5.34993E-05	1	1	1	TGGT1_257560-t26_1-p1	TGGT1_257560-t26_1-p1 [39-70]			transcript=TGGT1_257560-t26_1 | gene=TGGT1_257560 | organism=Toxoplasma_gondii_GT1 | gene_product=WD_REPEATS_REGION domain-containing protein [Source:UniProtKB/TrEMBL;Acc:S7UZF8] | transcript_product=WD domain, G-beta repeat-containing protein | location=TGGT1_chrVIIb:3904702-3908262(+) | protein_length=1017 | sequence_SO=chromosome | SO=protein_coding_gene | is_pseudo=false	2	3997.84318	32
FALSE	High	IVEEEDSAGDEGEAGEDRKSDADASFGPSALR	[R].IVEEEDSAGDEGEAGEDRKSDADASFGPSALR.[R]	1xTMTpro [K19]; 1xTMTpro [N-Term]; 2xPhospho [S7(100); S20(100)]	1xTMTpro [K19]; 1xTMTpro [N-Term]; 2xPhospho [S7(100); S20(100); S25(0); S29(0)]	7.74226E-15	5.34993E-05	1	1	3	TGGT1_257560-t26_1-p1	TGGT1_257560-t26_1-p1 [39-70]	TGGT1_257560-t26_1-p1 2xPhospho [S45(100); S58(100); S63(0); S67(0)]	TGGT1_257560-t26_1-p1 2xPhospho [S45(100); S58(100)]	transcript=TGGT1_257560-t26_1 | gene=TGGT1_257560 | organism=Toxoplasma_gondii_GT1 | gene_product=WD_REPEATS_REGION domain-containing protein [Source:UniProtKB/TrEMBL;Acc:S7UZF8] | transcript_product=WD domain, G-beta repeat-containing protein | location=TGGT1_chrVIIb:3904702-3908262(+) | protein_length=1017 | sequence_SO=chromosome | SO=protein_coding_gene | is_pseudo=false	2	4077.80951	32	1.185	0.935	1.099	0.901	1.068	0.843	0.99	0.961	0.782	0.843	0.25	-0.1	0.14	-0.15	0.09	-0.25	-0.01	-0.06	-0.36	-0.25	0.134552295	0.513798427	0.123233	0.157981448	0.487732501	0.157529717	0.861219516	0.806154742	0.013807109	0.341436348	0.894600223
FALSE	High	LVEEEVQHSAGDSEEENSEEEADDPSLFR	[R].LVEEEVQHSAGDSEEENSEEEADDPSLFR.[Q]	1xTMTpro [N-Term]; 2xPhospho [S13(100); S18(100)]	1xTMTpro [N-Term]; 2xPhospho [S9(0); S13(100); S18(100); S26(0)]	3.11281E-13	5.34993E-05	1	1	2	TGGT1_263440-t26_1-p1	TGGT1_263440-t26_1-p1 [404-432]	TGGT1_263440-t26_1-p1 2xPhospho [S412(0); S416(100); S421(100); S429(0)]	TGGT1_263440-t26_1-p1 2xPhospho [S416(100); S421(100)]	transcript=TGGT1_263440-t26_1 | gene=TGGT1_263440 | organism=Toxoplasma_gondii_GT1 | gene_product=hypothetical protein | transcript_product=hypothetical protein | location=TGGT1_chrVIIb:523665-529194(-) | protein_length=600 | sequence_SO=chromosome | SO=protein_coding_gene | is_pseudo=false	0	3740.53328	29
FALSE	High	LVEEEVQHSAGDSEEENSEEEADDPSLFR	[R].LVEEEVQHSAGDSEEENSEEEADDPSLFR.[Q]	1xTMTpro [N-Term]; 3xPhospho [S9(100); S13(100); S18(100)]	1xTMTpro [N-Term]; 3xPhospho [S9(100); S13(100); S18(100); S26(0)]	5.27533E-10	5.34993E-05	1	1	2	TGGT1_263440-t26_1-p1	TGGT1_263440-t26_1-p1 [404-432]	TGGT1_263440-t26_1-p1 3xPhospho [S412(100); S416(100); S421(100); S429(0)]	TGGT1_263440-t26_1-p1 3xPhospho [S412(100); S416(100); S421(100)]	transcript=TGGT1_263440-t26_1 | gene=TGGT1_263440 | organism=Toxoplasma_gondii_GT1 | gene_product=hypothetical protein | transcript_product=hypothetical protein | location=TGGT1_chrVIIb:523665-529194(-) | protein_length=600 | sequence_SO=chromosome | SO=protein_coding_gene | is_pseudo=false	0	3820.49961	29
FALSE	High	LVEEGVQR	[K].LVEEGVQR.[F]	1xTMTpro [N-Term]	1xTMTpro [N-Term]	0.000340809	5.34993E-05	1	1	2	TGGT1_291890-t26_1-p1	TGGT1_291890-t26_1-p1 [134-141]			transcript=TGGT1_291890-t26_1 | gene=TGGT1_291890 | organism=Toxoplasma_gondii_GT1 | gene_product=TgMIC1 domain-containing protein [Source:UniProtKB/TrEMBL;Acc:S7VXI3] | transcript_product=microneme protein MIC1 | location=TGGT1_chrIX:4200849-4203191(-) | protein_length=456 | sequence_SO=chromosome | SO=protein_coding_gene | is_pseudo=false	0	1233.71222	8	1.149	1.078	0.958	1.026	1.178	1.106	0.982	0.877	0.993	0.908	0.2	0.11	-0.06	0.04	0.24	0.15	-0.03	-0.19	-0.01	-0.14	0.512828356	0.798304906	0.88904411	0.623485546	0.367400643	0.693157812	0.945490637	0.531539457	0.824219534	0.550261187	0.925813665
FALSE	High	IVEESEIIKEDDNNWPAPDR	[R].IVEESEIIKEDDNNWPAPDR.[V]	1xTMTpro [K9]; 1xTMTpro [N-Term]	1xTMTpro [K9]; 1xTMTpro [N-Term]	9.00646E-15	5.34993E-05	1	1	2	TGGT1_267420-t26_1-p1	TGGT1_267420-t26_1-p1 [119-138]			transcript=TGGT1_267420-t26_1 | gene=TGGT1_267420 | organism=Toxoplasma_gondii_GT1 | gene_product=Putative mago nashi family protein 2 [Source:UniProtKB/TrEMBL;Acc:S7VW14] | transcript_product=putative mago nashi family protein 2 | location=TGGT1_chrIX:498202-500605(-) | protein_length=202 | sequence_SO=chromosome | SO=protein_coding_gene | is_pseudo=false	1	2977.53985	20
FALSE	High	LVEHAGADHTYVESDCAR	[K].LVEHAGADHTYVESDCAR.[Y]	1xMethylthio [C16]; 1xTMTpro [N-Term]	1xMethylthio [C16]; 1xTMTpro [N-Term]	1.40039E-06	5.34993E-05	1	1	1	TGGT1_221522-t26_1-p1	TGGT1_221522-t26_1-p1 [30-47]	TGGT1_221522-t26_1-p1 1xMethylthio [C45]	TGGT1_221522-t26_1-p1 1xMethylthio [C45]	transcript=TGGT1_221522-t26_1 | gene=TGGT1_221522 | organism=Toxoplasma_gondii_GT1 | gene_product=Coatomer subunit delta [Source:UniProtKB/TrEMBL;Acc:S7UKG7] | transcript_product=adaptor complexes medium subunit family protein | location=TGGT1_chrII:393309-399736(+) | protein_length=571 | sequence_SO=chromosome | SO=protein_coding_gene | is_pseudo=false	0	2323.07663	18
FALSE	High	LVELAHYMSVQDGA	[R].LVELAHYMSVQDGA.[-]	1xTMTpro [N-Term]	1xTMTpro [N-Term]	0.000084431	5.34993E-05	1	1	1	TGGT1_289690-t26_1-p1	TGGT1_289690-t26_1-p1 [476-489]			transcript=TGGT1_289690-t26_1 | gene=TGGT1_289690 | organism=Toxoplasma_gondii_GT1 | gene_product=Glyceraldehyde-3-phosphate dehydrogenase [Source:UniProtKB/TrEMBL;Acc:S7UQ54] | transcript_product=glyceraldehyde-3-phosphate dehydrogenase GAPDH1 | location=TGGT1_chrIX:3189155-3191218(-) | protein_length=489 | sequence_SO=chromosome | SO=protein_coding_gene | is_pseudo=false	0	1836.9485	14
FALSE	High	LVGGTEEDAPGGEEEDQEGQEK	[R].LVGGTEEDAPGGEEEDQEGQEK.[L]	1xTMTpro [K22]; 1xTMTpro [N-Term]	1xTMTpro [K22]; 1xTMTpro [N-Term]	5.68319E-05	5.34993E-05	1	1	1	TGGT1_217220-t26_1-p1	TGGT1_217220-t26_1-p1 [14-35]			transcript=TGGT1_217220-t26_1 | gene=TGGT1_217220 | organism=Toxoplasma_gondii_GT1 | gene_product=E3 ubiquitin protein ligase [Source:UniProtKB/TrEMBL;Acc:S7VUP6] | transcript_product=zinc finger, C3HC4 type (RING finger) domain-containing protein | location=TGGT1_chrXI:5563422-5578268(-) | protein_length=1027 | sequence_SO=chromosome | SO=protein_coding_gene | is_pseudo=false	0	2911.39364	22
FALSE	High	LVGMTHDIDSDDEFAQANAR	[R].LVGMTHDIDSDDEFAQANAR.[T]	1xTMTpro [N-Term]; 1xPhospho [S10(100)]	1xTMTpro [N-Term]; 1xPhospho [T5(0); S10(100)]	5.00986E-10	5.34993E-05	1	1	6	TGGT1_203620-t26_1-p1	TGGT1_203620-t26_1-p1 [409-428]	TGGT1_203620-t26_1-p1 1xPhospho [T413(0); S418(100)]	TGGT1_203620-t26_1-p1 1xPhospho [S418(100)]	transcript=TGGT1_203620-t26_1 | gene=TGGT1_203620 | organism=Toxoplasma_gondii_GT1 | gene_product=MRP-S28 domain-containing protein [Source:UniProtKB/TrEMBL;Acc:S7W424] | transcript_product=hypothetical protein | location=TGGT1_chrVIIa:2294935-2299477(+) | protein_length=584 | sequence_SO=chromosome | SO=protein_coding_gene | is_pseudo=false	0	2589.16116	20	1.007	0.962	0.949	0.992	0.999	0.955	0.941	0.77	0.789	0.841	0.01	-0.06	-0.08	-0.01	0	-0.07	-0.09	-0.38	-0.34	-0.25	0.974742983	0.304294174	0.088149176	0.903989113	0.995396144	0.369648576	0.394957889	0.112045777	0.437905898	0.264281925	0.995187963
FALSE	High	LVGMTHDIDSDDEFAQANAR	[R].LVGMTHDIDSDDEFAQANAR.[T]	1xOxidation [M4]; 1xTMTpro [N-Term]; 1xPhospho [S10(100)]	1xOxidation [M4]; 1xTMTpro [N-Term]; 1xPhospho [T5(0); S10(100)]	1.83938E-11	5.34993E-05	1	1	10	TGGT1_203620-t26_1-p1	TGGT1_203620-t26_1-p1 [409-428]	TGGT1_203620-t26_1-p1 1xPhospho [T413(0); S418(100)]	TGGT1_203620-t26_1-p1 1xPhospho [S418(100)]	transcript=TGGT1_203620-t26_1 | gene=TGGT1_203620 | organism=Toxoplasma_gondii_GT1 | gene_product=MRP-S28 domain-containing protein [Source:UniProtKB/TrEMBL;Acc:S7W424] | transcript_product=hypothetical protein | location=TGGT1_chrVIIa:2294935-2299477(+) | protein_length=584 | sequence_SO=chromosome | SO=protein_coding_gene | is_pseudo=false	0	2605.15608	20	0.936	0.722	0.886	1.107	1.036	0.799	0.981	0.927	0.797	0.795	-0.1	-0.47	-0.17	0.15	0.05	-0.32	-0.03	-0.11	-0.33	-0.33	0.631688713	0.030475217	0.675932584	0.736684449	0.830536008	0.487835577	0.40833326	0.411920799	0.246160646	0.168025385	0.94644547
FALSE	High	IVGTHSGSLEHVPFPGLAPGHER	[K].IVGTHSGSLEHVPFPGLAPGHER.[R]	1xTMTpro [N-Term]; 1xPhospho [S/T]	1xTMTpro [N-Term]; 1xPhospho [T4(0.2); S6(49.9); S8(49.9)]	9.05404E-10	5.34993E-05	1	1	2	TGGT1_270865-t26_1-p1	TGGT1_270865-t26_1-p1 [1701-1723]			transcript=TGGT1_270865-t26_1 | gene=TGGT1_270865 | organism=Toxoplasma_gondii_GT1 | gene_product=Putative adenylate cyclase [Source:UniProtKB/TrEMBL;Acc:S7WDA0] | transcript_product=putative adenylate cyclase | location=TGGT1_chrVIII:4921378-4938757(-) | protein_length=2040 | sequence_SO=chromosome | SO=protein_coding_gene | is_pseudo=false	0	2778.40478	23
FALSE	High	IVEEEDSAGDEGEAGEDRK	[R].IVEEEDSAGDEGEAGEDRK.[S]	1xTMTpro [K19]; 1xTMTpro [N-Term]; 1xPhospho [S7(100)]	1xTMTpro [K19]; 1xTMTpro [N-Term]; 1xPhospho [S7(100)]	3.22415E-05	5.34993E-05	1	1	3	TGGT1_257560-t26_1-p1	TGGT1_257560-t26_1-p1 [39-57]	TGGT1_257560-t26_1-p1 1xPhospho [S45(100)]	TGGT1_257560-t26_1-p1 1xPhospho [S45(100)]	transcript=TGGT1_257560-t26_1 | gene=TGGT1_257560 | organism=Toxoplasma_gondii_GT1 | gene_product=WD_REPEATS_REGION domain-containing protein [Source:UniProtKB/TrEMBL;Acc:S7UZF8] | transcript_product=WD domain, G-beta repeat-containing protein | location=TGGT1_chrVIIb:3904702-3908262(+) | protein_length=1017 | sequence_SO=chromosome | SO=protein_coding_gene | is_pseudo=false	1	2723.25405	19
FALSE	High	LVHDSLEDLQMTR	[K].LVHDSLEDLQMTR.[Y]	1xTMTpro [N-Term]; 1xPhospho [S5(100)]	1xTMTpro [N-Term]; 1xPhospho [S5(100); T12(0)]	3.36793E-05	5.34993E-05	1	1	3	Q9H7F0	Q9H7F0 [813-825]	Q9H7F0 1xPhospho [S817(100); T824(0)]	Q9H7F0 1xPhospho [S817(100)]	Probable cation-transporting ATPase 13A3 OS=Homo sapiens (Human) OX=9606 GN=ATP13A3 PE=1 SV=4	0	1940.94719	13
FALSE	High	LVLLSLASPSAEMPQTVDSPR	[R].LVLLSLASPSAEMPQTVDSPR.[Q]	1xOxidation [M13]; 1xTMTpro [N-Term]; 1xPhospho [S19(100)]	1xOxidation [M13]; 1xTMTpro [N-Term]; 1xPhospho [S5(0); S8(0); S10(0); T16(0); S19(100)]	9.41371E-07	5.34993E-05	1	1	2	TGGT1_224928-t26_1-p1	TGGT1_224928-t26_1-p1 [903-923]	TGGT1_224928-t26_1-p1 1xPhospho [S907(0); S910(0); S912(0); T918(0); S921(100)]	TGGT1_224928-t26_1-p1 1xPhospho [S921(100)]	transcript=TGGT1_224928-t26_1 | gene=TGGT1_224928 | organism=Toxoplasma_gondii_GT1 | gene_product=JmjC domain-containing protein [Source:UniProtKB/TrEMBL;Acc:S7UW62] | transcript_product=histone lysine demethylase JMJD4 | location=TGGT1_chrX:2582720-2588662(-) | protein_length=1661 | sequence_SO=chromosome | SO=protein_coding_gene | is_pseudo=false	0	2611.33734	21
FALSE	High	LVLPGELAK	[R].LVLPGELAK.[H]	1xTMTpro [K9]; 1xTMTpro [N-Term]	1xTMTpro [K9]; 1xTMTpro [N-Term]	0.000233349	5.34993E-05	2	2	1	TGGT1_305160-t26_1-p1; TGGT1_251870-t26_1-p1	TGGT1_305160-t26_1-p1 [92-100]; TGGT1_251870-t26_1-p1 [91-99]			transcript=TGGT1_305160-t26_1 | gene=TGGT1_305160 | organism=Toxoplasma_gondii_GT1 | gene_product=Histone H2B [Source:UniProtKB/TrEMBL;Acc:A0A125YHE1] | transcript_product=histone H2Ba | location=TGGT1_chrIX:5039074-5039424(+) | protein_length=116 | sequence_SO=chromosome | SO=protein_coding_gene | is_pseudo=false transcript=TGGT1_251870-t26_1 | gene=TGGT1_251870 | organism=Toxoplasma_gondii_GT1 …	0	1548.00164	9	0.923	1.035	1.129	1.053	0.972	1.09	1.188	1.015	0.923	1.078	-0.12	0.05	0.17	0.07	-0.04	0.12	0.25	0.02	-0.11	0.11	0.744483542	0.775803461	0.539088968	0.792715009	0.575855043	0.377090265	0.657793295	0.962099918	0.086801143	0.878726575	0.962630794
FALSE	High	LVIQNKPSTNVSVDR	[R].LVIQNKPSTNVSVDR.[Q]	1xTMTpro [K6]; 1xTMTpro [N-Term]; 1xPhospho [S8(99.7)]	1xTMTpro [K6]; 1xTMTpro [N-Term]; 1xPhospho [S8(99.7); T9(0.3); S12(0)]	0.000102883	5.34993E-05	1	1	1	TGGT1_289970-t26_1-p1	TGGT1_289970-t26_1-p1 [61-75]	TGGT1_289970-t26_1-p1 1xPhospho [S68(99.7); T69(0.3); S72(0)]	TGGT1_289970-t26_1-p1 1xPhospho [S68(99.7)]	transcript=TGGT1_289970-t26_1 | gene=TGGT1_289970 | organism=Toxoplasma_gondii_GT1 | gene_product=hypothetical protein | transcript_product=hypothetical protein | location=TGGT1_chrIX:3366173-3367777(+) | protein_length=232 | sequence_SO=chromosome | SO=protein_coding_gene | is_pseudo=false	0	2358.30378	15	0.736	1.096	1.667	1.889	1.391	2.071	3.149	1.23	1.995	3.306	-0.44	0.13	0.74	0.92	0.48	1.05	1.65	0.3	1	1.72	0.356849375	0.633222145	0.464158329	0.029731651	0.377230153	0.146876708	0.255136373	0.269870264	0.21234518	0.234676419	0.909240464
FALSE	High	IVNDLTVHQLCK	[K].IVNDLTVHQLCK.[Q]	1xMethylthio [C11]; 1xTMTpro [K12]; 1xTMTpro [N-Term]; 1xPhospho [T6(100)]	1xMethylthio [C11]; 1xTMTpro [K12]; 1xTMTpro [N-Term]; 1xPhospho [T6(100)]	0.000326528	5.34993E-05	1	1	1	TGGT1_253900-t26_1-p1	TGGT1_253900-t26_1-p1 [458-469]	TGGT1_253900-t26_1-p1 1xMethylthio [C468]; 1xPhospho [T463(100)]	TGGT1_253900-t26_1-p1 1xMethylthio [C468]; 1xPhospho [T463(100)]	transcript=TGGT1_253900-t26_1 | gene=TGGT1_253900 | organism=Toxoplasma_gondii_GT1 | gene_product=Delta-aminolevulinic acid dehydratase [Source:UniProtKB/TrEMBL;Acc:S7ULV4] | transcript_product=parasite porphobilinogen synthase PBGS | location=TGGT1_chrIII:1265521-1273167(-) | protein_length=658 | sequence_SO=chromosome | SO=protein_coding_gene | is_pseudo=false	0	2117.11439	12
FALSE	High	LVNFNNAIEAYK	[K].LVNFNNAIEAYK.[K]	1xTMTpro [K12]; 1xTMTpro [N-Term]	1xTMTpro [K12]; 1xTMTpro [N-Term]	1.39484E-06	5.34993E-05	1	1	1	TGGT1_273520-t26_1-p1	TGGT1_273520-t26_1-p1 [83-94]			transcript=TGGT1_273520-t26_1 | gene=TGGT1_273520 | organism=Toxoplasma_gondii_GT1 | gene_product=Eukaryotic translation initiation factor 3 subunit E [Source:UniProtKB/TrEMBL;Acc:A0A125YQR1] | transcript_product=PCI domain-containing protein | location=TGGT1_chrVIII:3416534-3423842(+) | protein_length=601 | sequence_SO=chromosome | SO=protein_coding_gene | is_pseudo=false	0	2004.14098	12
FALSE	High	LVPELTEEQQR	[R].LVPELTEEQQR.[G]	1xTMTpro [N-Term]	1xTMTpro [N-Term]	9.43157E-05	5.34993E-05	1	1	5	TGGT1_203310-t26_1-p1	TGGT1_203310-t26_1-p1 [160-170]			transcript=TGGT1_203310-t26_1 | gene=TGGT1_203310 | organism=Toxoplasma_gondii_GT1 | gene_product=Dense granule protein GRA7 [Source:UniProtKB/TrEMBL;Acc:A0A125YVB8] | transcript_product=dense granule protein GRA7 | location=TGGT1_chrVIIa:2502941-2503651(+) | protein_length=236 | sequence_SO=chromosome | SO=protein_coding_gene | is_pseudo=false	0	1645.90802	11	0.986	1.098	1.123	0.955	0.941	1.048	1.072	1.018	1	0.957	-0.02	0.13	0.17	-0.07	-0.09	0.07	0.1	0.03	0	-0.06	0.971542503	0.206525464	0.279255635	0.743604825	0.824684152	0.651154875	0.422111812	0.826132669	0.998981608	0.505923371	0.995187963
FALSE	High	IVPENSKLSDLDAETR	[K].IVPENSKLSDLDAETR.[S]	1xTMTpro [K7]; 1xTMTpro [N-Term]; 1xPhospho [S9(100)]	1xTMTpro [K7]; 1xTMTpro [N-Term]; 1xPhospho [S6(0); S9(100); T15(0)]	0.000314054	5.34993E-05	1	1	2	TGGT1_233680-t26_1-p1	TGGT1_233680-t26_1-p1 [273-288]	TGGT1_233680-t26_1-p1 1xPhospho [S278(0); S281(100); T287(0)]	TGGT1_233680-t26_1-p1 1xPhospho [S281(100)]	transcript=TGGT1_233680-t26_1 | gene=TGGT1_233680 | organism=Toxoplasma_gondii_GT1 | gene_product=CS domain-containing protein [Source:UniProtKB/TrEMBL;Acc:S7WC45] | transcript_product=nuclear movement family protein | location=TGGT1_chrVIII:2721542-2723727(+) | protein_length=347 | sequence_SO=chromosome | SO=protein_coding_gene | is_pseudo=false	1	2475.29876	16	0.849	0.877	0.862	1.057	0.897	0.927	0.91	0.834	0.905	0.851	-0.24	-0.19	-0.21	0.08	-0.16	-0.11	-0.14	-0.26	-0.14	-0.23	0.212601848	0.032330199	0.235136963	0.838210305	0.756206904	0.773364134	0.786856225	0.634827539	0.463469063	0.621701916	0.900210906
FALSE	High	IVQELEAGSGKDSAR	[R].IVQELEAGSGKDSAR.[D]	1xTMTpro [K11]; 1xTMTpro [N-Term]; 1xPhospho [S13(100)]	1xTMTpro [K11]; 1xTMTpro [N-Term]; 1xPhospho [S9(0); S13(100)]	6.35324E-07	5.34993E-05	1	1	3	TGGT1_263420-t26_1-p1	TGGT1_263420-t26_1-p1 [671-685]	TGGT1_263420-t26_1-p1 1xPhospho [S679(0); S683(100)]	TGGT1_263420-t26_1-p1 1xPhospho [S683(100)]	transcript=TGGT1_263420-t26_1 | gene=TGGT1_263420 | organism=Toxoplasma_gondii_GT1 | gene_product=USP domain-containing protein [Source:UniProtKB/TrEMBL;Acc:S7UXP7] | transcript_product=ubiquitin-specific protease USP4 | location=TGGT1_chrVIIb:537753-547788(+) | protein_length=1171 | sequence_SO=chromosome | SO=protein_coding_gene | is_pseudo=false	1	2248.183	15	1.022	1.205	1.11	0.847	0.866	1.021	0.94	0.899	0.86	0.871	0.03	0.27	0.15	-0.24	-0.21	0.03	-0.09	-0.15	-0.22	-0.2	0.950935013	0.33268834	0.728279352	0.759159932	0.485422863	0.956427429	0.798497877	0.391597076	0.503201394	0.405270638	0.993654845
FALSE	High	LVQSQLNEQEVPLR	[K].LVQSQLNEQEVPLR.[E]	1xTMTpro [N-Term]; 1xPhospho [S4(100)]	1xTMTpro [N-Term]; 1xPhospho [S4(100)]	1.38466E-05	5.34993E-05	1	1	1	TGGT1_266080-t26_1-p1	TGGT1_266080-t26_1-p1 [542-555]	TGGT1_266080-t26_1-p1 1xPhospho [S545(100)]	TGGT1_266080-t26_1-p1 1xPhospho [S545(100)]	transcript=TGGT1_266080-t26_1 | gene=TGGT1_266080 | organism=Toxoplasma_gondii_GT1 | gene_product=hypothetical protein | transcript_product=hypothetical protein | location=TGGT1_chrIX:1138397-1140583(+) | protein_length=728 | sequence_SO=chromosome | SO=protein_coding_gene | is_pseudo=false	0	2037.07009	14
FALSE	High	LVRDSVSPER	[R].LVRDSVSPER.[R]	1xTMTpro [N-Term]; 2xPhospho [S5(100); S7(100)]	1xTMTpro [N-Term]; 2xPhospho [S5(100); S7(100)]	0.000273959	5.34993E-05	1	1	37	TGGT1_313180-t26_1-p1	TGGT1_313180-t26_1-p1 [48-57]	TGGT1_313180-t26_1-p1 2xPhospho [S52(100); S54(100)]	TGGT1_313180-t26_1-p1 2xPhospho [S52(100); S54(100)]	transcript=TGGT1_313180-t26_1 | gene=TGGT1_313180 | organism=Toxoplasma_gondii_GT1 | gene_product=Protein kinase domain-containing protein [Source:UniProtKB/TrEMBL;Acc:S7UT92] | transcript_product=putative cell-cycle-associated protein kinase PRP4 | location=TGGT1_chrXI:3115853-3121175(-) | protein_length=928 | sequence_SO=chromosome | SO=protein_coding_gene | is_pseudo=false	1	1621.76712	10	0.902	0.951	0.952	1.147	1.035	1.091	1.092	1.095	1.012	1.009	-0.15	-0.07	-0.07	0.2	0.05	0.13	0.13	0.13	0.02	0.01	0.153119002	0.652139693	0.70472981	0.586726503	0.862195684	0.538623238	0.479913758	0.649488785	0.86054327	0.515537257	0.894600223
FALSE	High	LVRPQLDDSDDDSQK	[R].LVRPQLDDSDDDSQK.[R]	1xTMTpro [K15]; 1xTMTpro [N-Term]; 1xPhospho [S9(100)]	1xTMTpro [K15]; 1xTMTpro [N-Term]; 1xPhospho [S9(100); S13(0)]	3.71893E-05	5.34993E-05	1	1	4	TGGT1_312065-t26_1-p1	TGGT1_312065-t26_1-p1 [17-31]	TGGT1_312065-t26_1-p1 1xPhospho [S25(100); S29(0)]	TGGT1_312065-t26_1-p1 1xPhospho [S25(100)]	transcript=TGGT1_312065-t26_1 | gene=TGGT1_312065 | organism=Toxoplasma_gondii_GT1 | gene_product=hypothetical protein | transcript_product=hypothetical protein | location=TGGT1_chrXI:2365577-2378498(-) | protein_length=1793 | sequence_SO=chromosome | SO=protein_coding_gene | is_pseudo=false	0	2419.19977	15	1.222	0.965	1.169	0.962	1.176	0.928	1.125	0.898	0.807	0.976	0.29	-0.05	0.23	-0.06	0.23	-0.11	0.17	-0.16	-0.31	-0.03	0.276023816	0.868654968	0.36282344	0.880477914	0.68139581	0.256130934	0.456350308	0.410588353	0.5152376	0.688360276	0.904438946
FALSE	High	LVSASSVMTQQLGK	[R].LVSASSVMTQQLGK.[S]	1xTMTpro [K14]; 1xTMTpro [N-Term]; 1xPhospho [S3(100)]	1xTMTpro [K14]; 1xTMTpro [N-Term]; 1xPhospho [S3(100); S5(0); S6(0); T9(0)]	5.68319E-05	5.34993E-05	1	1	2	TGGT1_256760-t26_1-p1	TGGT1_256760-t26_1-p1 [22-35]	TGGT1_256760-t26_1-p1 1xPhospho [S24(100); S26(0); S27(0); T30(0)]	TGGT1_256760-t26_1-p1 1xPhospho [S24(100)]	transcript=TGGT1_256760-t26_1 | gene=TGGT1_256760 | organism=Toxoplasma_gondii_GT1 | gene_product=Pyruvate kinase [Source:UniProtKB/TrEMBL;Acc:A0A125YPV3] | transcript_product=pyruvate kinase PyK1 | location=TGGT1_chrVIIb:4413512-4417055(-) | protein_length=531 | sequence_SO=chromosome | SO=protein_coding_gene | is_pseudo=false	0	2137.15836	14	1.07	1.006	1.029	1.041	1.114	1.047	1.07	1.075	1.047	0.92	0.1	0.01	0.04	0.06	0.16	0.07	0.1	0.1	0.07	-0.12	0.781327203	0.96573057	0.918182475	0.944897968	0.75780882	0.91415254	0.825047706	0.860402971	0.878472844	0.809179045	0.97067832
FALSE	High	LVLLSDHEEDGSGDQEVSSDPIRPWGEGTTTR	[R].LVLLSDHEEDGSGDQEVSSDPIRPWGEGTTTR.[G]	1xTMTpro [N-Term]; 1xPhospho [S5(100)]	1xTMTpro [N-Term]; 1xPhospho [S5(100); S12(0); S18(0); S19(0); T29(0); T30(0); T31(0)]	2.59948E-07	5.34993E-05	1	1	4	TGGT1_229630-t26_1-p1	TGGT1_229630-t26_1-p1 [1858-1889]	TGGT1_229630-t26_1-p1 1xPhospho [S1862(100); S1869(0); S1875(0); S1876(0); T1886(0); T1887(0); T1888(0)]	TGGT1_229630-t26_1-p1 1xPhospho [S1862(100)]	transcript=TGGT1_229630-t26_1 | gene=TGGT1_229630 | organism=Toxoplasma_gondii_GT1 | gene_product=Protein kinase domain-containing protein [Source:UniProtKB/TrEMBL;Acc:S7V372] | transcript_product=eIF2 kinase IF2K-A (incomplete catalytic triad) | location=TGGT1_chrVIII:323939-342025(+) | protein_length=4638 | sequence_SO=chromosome | SO=protein_coding_gene | is_pseudo=false	0	3866.8041	32	1.055	1.112	0.885	0.868	0.916	0.965	0.768	0.938	0.892	0.897	0.08	0.15	-0.18	-0.2	-0.13	-0.05	-0.38	-0.09	-0.17	-0.16	0.592242043	0.58869759	0.365150456	0.052609881	0.383989294	0.830389481	0.158943181	0.654392945	0.302851861	0.724913101	0.937333301
FALSE	High	LVSASSVMTQQLGK	[R].LVSASSVMTQQLGK.[S]	1xOxidation [M8]; 1xTMTpro [K14]; 1xTMTpro [N-Term]; 1xPhospho [S3(100)]	1xOxidation [M8]; 1xTMTpro [K14]; 1xTMTpro [N-Term]; 1xPhospho [S3(100); S5(0); S6(0); T9(0)]	0.000289356	5.34993E-05	1	1	2	TGGT1_256760-t26_1-p1	TGGT1_256760-t26_1-p1 [22-35]	TGGT1_256760-t26_1-p1 1xPhospho [S24(100); S26(0); S27(0); T30(0)]	TGGT1_256760-t26_1-p1 1xPhospho [S24(100)]	transcript=TGGT1_256760-t26_1 | gene=TGGT1_256760 | organism=Toxoplasma_gondii_GT1 | gene_product=Pyruvate kinase [Source:UniProtKB/TrEMBL;Acc:A0A125YPV3] | transcript_product=pyruvate kinase PyK1 | location=TGGT1_chrVIIb:4413512-4417055(-) | protein_length=531 | sequence_SO=chromosome | SO=protein_coding_gene | is_pseudo=false	0	2153.15328	14	0.851	0.893	0.969	1.184	1.008	1.058	1.147	1.157	1.14	1.075	-0.23	-0.16	-0.05	0.24	0.01	0.08	0.2	0.21	0.19	0.1	0.19214635	0.09419378	0.74648322	0.22570316	0.633255621	0.436107442	0.058839423	0.217377059	0.453892105	0.23333697	0.900210906
FALSE	High	IVEEEDSAGDEGEAGEDR	[R].IVEEEDSAGDEGEAGEDR.[K]	1xTMTpro [N-Term]; 1xPhospho [S7(100)]	1xTMTpro [N-Term]; 1xPhospho [S7(100)]	2.89064E-08	5.34993E-05	1	1	2	TGGT1_257560-t26_1-p1	TGGT1_257560-t26_1-p1 [39-56]	TGGT1_257560-t26_1-p1 1xPhospho [S45(100)]	TGGT1_257560-t26_1-p1 1xPhospho [S45(100)]	transcript=TGGT1_257560-t26_1 | gene=TGGT1_257560 | organism=Toxoplasma_gondii_GT1 | gene_product=WD_REPEATS_REGION domain-containing protein [Source:UniProtKB/TrEMBL;Acc:S7UZF8] | transcript_product=WD domain, G-beta repeat-containing protein | location=TGGT1_chrVIIb:3904702-3908262(+) | protein_length=1017 | sequence_SO=chromosome | SO=protein_coding_gene | is_pseudo=false	0	2290.95194	18	0.981	1.084	1.093	1.004	0.986	1.088	1.097	0.878	1.133	1.153	-0.03	0.12	0.13	0.01	-0.02	0.12	0.13	-0.19	0.18	0.21	0.901427368	0.83693924	0.654286966	0.977537127	0.015487338	0.729464307	0.181301016	0.473633015	0.3807761	0.189667462	0.986842703
FALSE	High	LVEAEEEEEEDAESAQEEQGER	[K].LVEAEEEEEEDAESAQEEQGER.[G]	1xTMTpro [N-Term]; 1xPhospho [S14(100)]	1xTMTpro [N-Term]; 1xPhospho [S14(100)]	3.35072E-11	5.34993E-05	1	1	10	TGGT1_210830-t26_1-p1	TGGT1_210830-t26_1-p1 [754-775]	TGGT1_210830-t26_1-p1 1xPhospho [S767(100)]	TGGT1_210830-t26_1-p1 1xPhospho [S767(100)]	transcript=TGGT1_210830-t26_1 | gene=TGGT1_210830 | organism=Toxoplasma_gondii_GT1 | gene_product=RIO domain-containing protein [Source:UniProtKB/TrEMBL;Acc:S7VTG6] | transcript_product=RIO1 family protein | location=TGGT1_chrIV:1952686-1957204(+) | protein_length=1015 | sequence_SO=chromosome | SO=protein_coding_gene | is_pseudo=false	0	2919.22236	22	0.96	1.155	0.95	0.926	0.889	1.07	0.88	1.104	0.739	0.849	-0.06	0.21	-0.07	-0.11	-0.17	0.1	-0.18	0.14	-0.44	-0.24	0.897423809	0.065740247	0.797121275	0.750615735	0.322373304	0.792718419	0.145619892	0.506850393	0.275114744	0.050716139	0.986237255
FALSE	High	LTNAPSEHEAR	[R].LTNAPSEHEAR.[G]	1xTMTpro [N-Term]; 1xPhospho [S6(100)]	1xTMTpro [N-Term]; 1xPhospho [T2(0); S6(100)]	0.000129867	5.34993E-05	1	1	5	TGGT1_273800-t26_1-p1	TGGT1_273800-t26_1-p1 [1165-1175]	TGGT1_273800-t26_1-p1 1xPhospho [T1166(0); S1170(100)]	TGGT1_273800-t26_1-p1 1xPhospho [S1170(100)]	transcript=TGGT1_273800-t26_1 | gene=TGGT1_273800 | organism=Toxoplasma_gondii_GT1 | gene_product=WD_REPEATS_REGION domain-containing protein [Source:UniProtKB/TrEMBL;Acc:S7V3G9] | transcript_product=WD domain, G-beta repeat-containing protein | location=TGGT1_chrVIII:3241752-3255404(+) | protein_length=3633 | sequence_SO=chromosome | SO=protein_coding_gene | is_pseudo=false	0	1608.77022	11	1.006	0.928	0.623	1.045	1.051	0.969	0.651	1.245	0.97	0.971	0.01	-0.11	-0.68	0.06	0.07	-0.04	-0.62	0.32	-0.04	-0.04	0.983953855	0.55440579	0.374440395	0.911975887	0.691470412	0.913507906	0.000320791	0.216322754	0.499830936	0.754853434	0.996394435
FALSE	High	LTNQPALSFVGEHAK	[R].LTNQPALSFVGEHAK.[A]	1xTMTpro [K15]; 1xTMTpro [N-Term]; 1xPhospho [S8(100)]	1xTMTpro [K15]; 1xTMTpro [N-Term]; 1xPhospho [T2(0); S8(100)]	8.16571E-10	5.34993E-05	1	1	1	TGGT1_248340-t26_1-p1	TGGT1_248340-t26_1-p1 [182-196]	TGGT1_248340-t26_1-p1 1xPhospho [T183(0); S189(100)]	TGGT1_248340-t26_1-p1 1xPhospho [S189(100)]	transcript=TGGT1_248340-t26_1 | gene=TGGT1_248340 | organism=Toxoplasma_gondii_GT1 | gene_product=GTP-binding nuclear protein [Source:UniProtKB/TrEMBL;Acc:S7V0L0] | transcript_product=GTP-binding nuclear protein ran/tc4 | location=TGGT1_chrXII:3749189-3752256(+) | protein_length=229 | sequence_SO=chromosome | SO=protein_coding_gene | is_pseudo=false	0	2300.22955	15	0.938	1.082	0.93	1.114	1.045	1.205	1.036	1.211	1.073	1.005	-0.09	0.11	-0.1	0.16	0.06	0.27	0.05	0.28	0.1	0.01	0.298240536	0.222501735	0.312675885	0.546774054	0.719017084	0.304008283	0.753534297	0.03213174	0.498355811	0.978832739	0.904777881
FALSE	High	LTPDQVSPWSSTALQFMR	[R].LTPDQVSPWSSTALQFMR.[S]	1xTMTpro [N-Term]; 1xPhospho [T2(100)]	1xTMTpro [N-Term]; 1xPhospho [T2(100); S7(0); S10(0); S11(0); T12(0)]	2.85333E-09	5.34993E-05	1	1	1	TGGT1_259640-t26_1-p1	TGGT1_259640-t26_1-p1 [939-956]	TGGT1_259640-t26_1-p1 1xPhospho [T940(100); S945(0); S948(0); S949(0); T950(0)]	TGGT1_259640-t26_1-p1 1xPhospho [T940(100)]	transcript=TGGT1_259640-t26_1 | gene=TGGT1_259640 | organism=Toxoplasma_gondii_GT1 | gene_product=Peptidase S59 domain-containing protein [Source:UniProtKB/TrEMBL;Acc:S7UYU4] | transcript_product=nucleoporin autopeptidase | location=TGGT1_chrVIIb:2709338-2721341(-) | protein_length=2894 | sequence_SO=chromosome | SO=protein_coding_gene | is_pseudo=false	0	2448.19536	18
FALSE	High	LTPGPLHR	[R].LTPGPLHR.[A]	1xTMTpro [N-Term]; 1xPhospho [T2(100)]	1xTMTpro [N-Term]; 1xPhospho [T2(100)]	0.000329081	5.34993E-05	1	1	1	TGGT1_263610-t26_1-p1	TGGT1_263610-t26_1-p1 [2443-2450]	TGGT1_263610-t26_1-p1 1xPhospho [T2444(100)]	TGGT1_263610-t26_1-p1 1xPhospho [T2444(100)]	transcript=TGGT1_263610-t26_1 | gene=TGGT1_263610 | organism=Toxoplasma_gondii_GT1 | gene_product=hypothetical protein | transcript_product=hypothetical protein | location=TGGT1_chrVIIb:406014-425103(+) | protein_length=4526 | sequence_SO=chromosome | SO=protein_coding_gene | is_pseudo=false	0	1274.69414	8
FALSE	High	ITPPAAKPGSPQAK	[R].ITPPAAKPGSPQAK.[S]	2xTMTpro [K7; K14]; 1xTMTpro [N-Term]; 1xPhospho [S10(100)]	2xTMTpro [K7; K14]; 1xTMTpro [N-Term]; 1xPhospho [T2(0); S10(100)]	4.96696E-05	5.34993E-05	1	1	2	P35658	P35658 [669-682]	P35658 1xPhospho [T670(0); S678(100)]	P35658 1xPhospho [S678(100)]	Nuclear pore complex protein Nup214 OS=Homo sapiens (Human) OX=9606 GN=NUP214 PE=1 SV=2	0	2355.36174	14	1.452	0.897	1.503	1.073	1.558	0.963	1.612	0.958	1.265	2.291	0.54	-0.16	0.59	0.1	0.64	-0.06	0.69	-0.06	0.34	1.2	0.327072163	0.605871128	0.28495747	0.872056025	0.57071852	0.951067959	0.191645517	0.917811405	0.609579705	0.152562985	0.906500078
FALSE	High	LTPPQFSLSPTR	[R].LTPPQFSLSPTR.[R]	1xTMTpro [N-Term]; 1xPhospho [S9(99.7)]	1xTMTpro [N-Term]; 1xPhospho [T2(0); S7(0); S9(99.7); T11(0.3)]	3.67495E-05	5.34993E-05	1	1	1	TGGT1_227610-t26_1-p1	TGGT1_227610-t26_1-p1 [498-509]	TGGT1_227610-t26_1-p1 1xPhospho [T499(0); S504(0); S506(99.7); T508(0.3)]	TGGT1_227610-t26_1-p1 1xPhospho [S506(99.7)]	transcript=TGGT1_227610-t26_1 | gene=TGGT1_227610 | organism=Toxoplasma_gondii_GT1 | gene_product=hypothetical protein | transcript_product=hypothetical protein | location=TGGT1_chrX:785051-801902(+) | protein_length=3648 | sequence_SO=chromosome | SO=protein_coding_gene | is_pseudo=false	0	1727.90525	12
FALSE	High	LTPSDTYPTGHLDGQLR	[R].LTPSDTYPTGHLDGQLR.[G]	1xTMTpro [N-Term]; 1xPhospho [T2(100)]	1xTMTpro [N-Term]; 1xPhospho [T2(100); S4(0); T6(0); Y7(0); T9(0)]	1.97916E-05	5.34993E-05	1	1	1	TGGT1_244500-t26_1-p1	TGGT1_244500-t26_1-p1 [288-304]	TGGT1_244500-t26_1-p1 1xPhospho [T289(100); S291(0); T293(0); Y294(0); T296(0)]	TGGT1_244500-t26_1-p1 1xPhospho [T289(100)]	transcript=TGGT1_244500-t26_1 | gene=TGGT1_244500 | organism=Toxoplasma_gondii_GT1 | gene_product=Tubulin-tyrosine ligase family protein [Source:UniProtKB/TrEMBL;Acc:S7UFX3] | transcript_product=Tubulin-tyrosine ligase family protein | location=TGGT1_chrVI:3224108-3234719(-) | protein_length=2376 | sequence_SO=chromosome | SO=protein_coding_gene | is_pseudo=false	0	2255.10284	17	0.743	0.634	0.591	1.374	1.021	0.871	0.812	0.82	0.974	0.964	-0.43	-0.66	-0.76	0.46	0.03	-0.2	-0.3	-0.29	-0.04	-0.05	0.645520159	0.140562843	0.366131102	0.607758639	0.605337578	0.758494934	0.30524245	0.236882851	0.440364671	0.915722822	0.947964168
FALSE	High	ITPSYVAFTDDDRK	[R].ITPSYVAFTDDDRK.[I]	1xTMTpro [K14]; 1xTMTpro [N-Term]	1xTMTpro [K14]; 1xTMTpro [N-Term]	0.000242671	5.34993E-05	1	1	2	TGGT1_311720-t26_1-p1	TGGT1_311720-t26_1-p1 [72-85]			transcript=TGGT1_311720-t26_1 | gene=TGGT1_311720 | organism=Toxoplasma_gondii_GT1 | gene_product=Chaperonin protein BiP [Source:UniProtKB/TrEMBL;Acc:A0A125YJG4] | transcript_product=chaperonin protein BiP | location=TGGT1_chrXI:2188121-2191497(-) | protein_length=668 | sequence_SO=chromosome | SO=protein_coding_gene | is_pseudo=false	1	2236.21052	14	1.003	1.108	1.069	0.893	0.896	0.99	0.955	0.909	0.858	0.671	0	0.15	0.1	-0.16	-0.16	-0.01	-0.07	-0.14	-0.22	-0.58	0.990442471	0.299813433	0.527270407	0.20925557	0.648516154	0.927826281	0.40733626	0.454002018	0.408457082	0.193027756	0.996937964
FALSE	High	LTPTSQQLPTPTR	[R].LTPTSQQLPTPTR.[S]	1xTMTpro [N-Term]; 1xPhospho [T2(100)]	1xTMTpro [N-Term]; 1xPhospho [T2(100); T4(0); S5(0); T10(0); T12(0)]	3.12057E-07	5.34993E-05	1	1	4	TGGT1_310000-t26_1-p1	TGGT1_310000-t26_1-p1 [664-676]	TGGT1_310000-t26_1-p1 1xPhospho [T665(100); T667(0); S668(0); T673(0); T675(0)]	TGGT1_310000-t26_1-p1 1xPhospho [T665(100)]	transcript=TGGT1_310000-t26_1 | gene=TGGT1_310000 | organism=Toxoplasma_gondii_GT1 | gene_product=Putative membrane protein [Source:UniProtKB/TrEMBL;Acc:S7UTA7] | transcript_product=putative membrane protein | location=TGGT1_chrXI:960190-965833(+) | protein_length=719 | sequence_SO=chromosome | SO=protein_coding_gene | is_pseudo=false	0	1823.95875	13	0.939	1.005	1.081	1.1	1.032	1.106	1.189	1.029	1.292	1.167	-0.09	0.01	0.11	0.14	0.05	0.14	0.25	0.04	0.37	0.22	0.675241023	0.913419628	0.07818399	0.604267633	0.917912128	0.48325241	0.438260461	0.728019647	0.006667229	0.483873309	0.952203228
FALSE	High	LTPVNSPLHALR	[R].LTPVNSPLHALR.[N]	1xTMTpro [N-Term]; 2xPhospho [T2(100); S6(100)]	1xTMTpro [N-Term]; 2xPhospho [T2(100); S6(100)]	6.43505E-06	5.34993E-05	1	1	1	TGGT1_255220-t26_1-p1	TGGT1_255220-t26_1-p1 [851-862]	TGGT1_255220-t26_1-p1 2xPhospho [T852(100); S856(100)]	TGGT1_255220-t26_1-p1 2xPhospho [T852(100); S856(100)]	transcript=TGGT1_255220-t26_1 | gene=TGGT1_255220 | organism=Toxoplasma_gondii_GT1 | gene_product=AP2 domain transcription factor AP2VIIb-3 [Source:UniProtKB/TrEMBL;Acc:S7WAT4] | transcript_product=AP2 domain transcription factor AP2VIIb-3 | location=TGGT1_chrVIIb:4894610-4902012(-) | protein_length=2287 | sequence_SO=chromosome | SO=protein_coding_gene | is_pseudo=false	0	1781.90355	12
FALSE	High	LTQPTQFAPLQPVSSSVDSPR	[R].LTQPTQFAPLQPVSSSVDSPR.[C]	1xTMTpro [N-Term]; 1xPhospho [S19(98.7)]	1xTMTpro [N-Term]; 1xPhospho [T2(0); T5(0); S14(0); S15(0.6); S16(0.6); S19(98.7)]	2.06018E-09	5.34993E-05	1	1	1	TGGT1_271990-t26_1-p1	TGGT1_271990-t26_1-p1 [111-131]	TGGT1_271990-t26_1-p1 1xPhospho [T112(0); T115(0); S124(0); S125(0.6); S126(0.6); S129(98.7)]	TGGT1_271990-t26_1-p1 1xPhospho [S129(98.7)]	transcript=TGGT1_271990-t26_1 | gene=TGGT1_271990 | organism=Toxoplasma_gondii_GT1 | gene_product=hypothetical protein | transcript_product=hypothetical protein | location=TGGT1_chrVIII:4235238-4242838(-) | protein_length=1512 | sequence_SO=chromosome | SO=protein_coding_gene | is_pseudo=false	0	2639.34011	21
FALSE	High	LTQVDVPSTFPAQVEEEEDLKASAR	[K].LTQVDVPSTFPAQVEEEEDLKASAR.[H]	1xTMTpro [K21]; 1xTMTpro [N-Term]; 1xPhospho [S23(100)]	1xTMTpro [K21]; 1xTMTpro [N-Term]; 1xPhospho [T2(0); S8(0); T9(0); S23(100)]	7.50657E-07	5.34993E-05	1	1	1	TGGT1_246720-t26_1-p1	TGGT1_246720-t26_1-p1 [410-434]	TGGT1_246720-t26_1-p1 1xPhospho [T411(0); S417(0); T418(0); S432(100)]	TGGT1_246720-t26_1-p1 1xPhospho [S432(100)]	transcript=TGGT1_246720-t26_1 | gene=TGGT1_246720 | organism=Toxoplasma_gondii_GT1 | gene_product=hypothetical protein | transcript_product=hypothetical protein | location=TGGT1_chrXII:2874731-2876239(+) | protein_length=502 | sequence_SO=chromosome | SO=protein_coding_gene | is_pseudo=false	1	3447.75402	25	0.975	0.585	0.558	1.033	1.007	0.605	0.576	0.957	0.561	0.564	-0.04	-0.77	-0.84	0.05	0.01	-0.73	-0.8	-0.06	-0.83	-0.83	0.678466779	0.319320698	0.343411401	0.753200436	0.963313834	0.255886218	0.289632641	0.703318792	0.223997063	0.223876202	0.95227361
FALSE	High	IVEDDGQADEGGGSER	[R].IVEDDGQADEGGGSER.[E]	1xTMTpro [N-Term]	1xTMTpro [N-Term]	8.49698E-06	5.34993E-05	1	1	1	TGGT1_294050-t26_1-p1	TGGT1_294050-t26_1-p1 [285-300]			transcript=TGGT1_294050-t26_1 | gene=TGGT1_294050 | organism=Toxoplasma_gondii_GT1 | gene_product=hypothetical protein | transcript_product=hypothetical protein | location=TGGT1_chrIa:649262-650986(-) | protein_length=574 | sequence_SO=chromosome | SO=protein_coding_gene | is_pseudo=false	0	1937.90076	16
FALSE	High	LTSGGSTGAPR	[R].LTSGGSTGAPR.[K]	1xTMTpro [N-Term]; 1xPhospho [S6(99.7)]	1xTMTpro [N-Term]; 1xPhospho [T2(0); S3(0); S6(99.7); T7(0.3)]	0.000227033	5.34993E-05	1	1	2	TGGT1_312640-t26_1-p1	TGGT1_312640-t26_1-p1 [136-146]	TGGT1_312640-t26_1-p1 1xPhospho [T137(0); S138(0); S141(99.7); T142(0.3)]	TGGT1_312640-t26_1-p1 1xPhospho [S141(99.7)]	transcript=TGGT1_312640-t26_1 | gene=TGGT1_312640 | organism=Toxoplasma_gondii_GT1 | gene_product=PUB domain-containing protein [Source:UniProtKB/TrEMBL;Acc:S7UTP0] | transcript_product=hypothetical protein | location=TGGT1_chrXI:2830072-2831896(+) | protein_length=290 | sequence_SO=chromosome | SO=protein_coding_gene | is_pseudo=false	0	1387.69018	11
FALSE	High	LTSLEDSTSHGPPDGVADQHVALK	[R].LTSLEDSTSHGPPDGVADQHVALK.[L]	1xTMTpro [K24]; 1xTMTpro [N-Term]; 1xPhospho [S/T]	1xTMTpro [K24]; 1xTMTpro [N-Term]; 1xPhospho [T2(0); S3(0); S7(33.3); T8(33.3); S9(33.3)]	1.04987E-08	5.34993E-05	1	1	2	TGGT1_273800-t26_1-p1	TGGT1_273800-t26_1-p1 [3086-3109]			transcript=TGGT1_273800-t26_1 | gene=TGGT1_273800 | organism=Toxoplasma_gondii_GT1 | gene_product=WD_REPEATS_REGION domain-containing protein [Source:UniProtKB/TrEMBL;Acc:S7V3G9] | transcript_product=WD domain, G-beta repeat-containing protein | location=TGGT1_chrVIII:3241752-3255404(+) | protein_length=3633 | sequence_SO=chromosome | SO=protein_coding_gene | is_pseudo=false	0	3162.59639	24	1.115	1.119	1.032	0.917	1.022	1.027	0.947	0.938	0.878	0.918	0.16	0.16	0.05	-0.12	0.03	0.04	-0.08	-0.09	-0.19	-0.12	0.665087493	0.045144507	0.497142713	0.635243612	0.74815216	0.869118073	0.687442448	0.612380526	0.102437508	0.631703218	0.950869999
FALSE	High	LTSSSQNLESPR	[R].LTSSSQNLESPR.[H]	1xTMTpro [N-Term]; 1xPhospho [S10(100)]	1xTMTpro [N-Term]; 1xPhospho [T2(0); S3(0); S4(0); S5(0); S10(100)]	4.28316E-08	5.34993E-05	1	1	5	TGGT1_295710-t26_1-p1	TGGT1_295710-t26_1-p1 [5466-5477]	TGGT1_295710-t26_1-p1 1xPhospho [T5467(0); S5468(0); S5469(0); S5470(0); S5475(100)]	TGGT1_295710-t26_1-p1 1xPhospho [S5475(100)]	transcript=TGGT1_295710-t26_1 | gene=TGGT1_295710 | organism=Toxoplasma_gondii_GT1 | gene_product=HECT-domain (Ubiquitin-transferase) domain-containing protein [Source:UniProtKB/TrEMBL;Acc:S7UJ61] | transcript_product=HECT-domain (ubiquitin-transferase) domain-containing protein | location=TGGT1_chrIa:1556788-1587317(-) | protein_length=8007 | sequence_SO=chromosome | SO=protein_coding_gene | is_…	0	1702.83321	12
FALSE	High	LTVPACTNKDDEEETLVGETAR	[K].LTVPACTNKDDEEETLVGETAR.[E]	1xMethylthio [C6]; 1xTMTpro [K9]; 1xTMTpro [N-Term]; 1xPhospho [T15(100)]	1xMethylthio [C6]; 1xTMTpro [K9]; 1xTMTpro [N-Term]; 1xPhospho [T2(0); T7(0); T15(100); T20(0)]	0.000281555	5.34993E-05	1	1	1	TGGT1_315140-t26_1-p1	TGGT1_315140-t26_1-p1 [1090-1111]	TGGT1_315140-t26_1-p1 1xMethylthio [C1095]; 1xPhospho [T1091(0); T1096(0); T1104(100); T1109(0)]	TGGT1_315140-t26_1-p1 1xMethylthio [C1095]; 1xPhospho [T1104(100)]	transcript=TGGT1_315140-t26_1 | gene=TGGT1_315140 | organism=Toxoplasma_gondii_GT1 | gene_product=WD_REPEATS_REGION domain-containing protein [Source:UniProtKB/TrEMBL;Acc:S7UMA9] | transcript_product=WD domain, G-beta repeat-containing protein | location=TGGT1_chrXI:4459459-4466175(-) | protein_length=1462 | sequence_SO=chromosome | SO=protein_coding_gene | is_pseudo=false	1	3125.50275	22	1.219	0.936	1.029	0.928	1.132	0.868	0.955	1.083	1.028	1.061	0.29	-0.1	0.04	-0.11	0.18	-0.2	-0.07	0.11	0.04	0.09	0.029044971	0.400405792	0.866160527	0.310635444	0.238554352	0.354992431	0.834896363	0.747769261	0.609952261	0.74018717	0.894600223
FALSE	High	LVAAVDEREDSDDEENEGAYR	[K].LVAAVDEREDSDDEENEGAYR.[E]	1xTMTpro [N-Term]; 1xPhospho [S11(100)]	1xTMTpro [N-Term]; 1xPhospho [S11(100); Y20(0)]	9.16257E-10	5.34993E-05	1	1	5	TGGT1_306660-t26_1-p1	TGGT1_306660-t26_1-p1 [4614-4634]	TGGT1_306660-t26_1-p1 1xPhospho [S4624(100); Y4633(0)]	TGGT1_306660-t26_1-p1 1xPhospho [S4624(100)]	transcript=TGGT1_306660-t26_1 | gene=TGGT1_306660 | organism=Toxoplasma_gondii_GT1 | gene_product=MATH domain-containing protein [Source:UniProtKB/TrEMBL;Acc:S7UIG4] | transcript_product=RNA pseudouridine synthase superfamily protein | location=TGGT1_chrIX:6025601-6045208(-) | protein_length=6535 | sequence_SO=chromosome | SO=protein_coding_gene | is_pseudo=false	1	2766.20626	21
FALSE	High	LVADFFSSSPPSSSSPPSSPSPPSSR	[R].LVADFFSSSPPSSSSPPSSPSPPSSR.[S]	1xTMTpro [N-Term]; 1xPhospho [S8(98)]	1xTMTpro [N-Term]; 1xPhospho [S7(0); S8(98); S9(0.4); S12(0.4); S13(0.4); S14(0.4); S15(0.4); S18(0); S19(0); S21(0); S24(0); S25(0)]	2.56594E-08	5.34993E-05	1	1	1	TGGT1_247330-t26_1-p1	TGGT1_247330-t26_1-p1 [1153-1178]	TGGT1_247330-t26_1-p1 1xPhospho [S1159(0); S1160(98); S1161(0.4); S1164(0.4); S1165(0.4); S1166(0.4); S1167(0.4); S1170(0); S1171(0); S1173(0); S1176(0); S1177(0)]	TGGT1_247330-t26_1-p1 1xPhospho [S1160(98)]	transcript=TGGT1_247330-t26_1 | gene=TGGT1_247330 | organism=Toxoplasma_gondii_GT1 | gene_product=Symplekin_C domain-containing protein [Source:UniProtKB/TrEMBL;Acc:S7W9Q9] | transcript_product=hypothetical protein | location=TGGT1_chrXII:3187009-3202779(-) | protein_length=1940 | sequence_SO=chromosome | SO=protein_coding_gene | is_pseudo=false	0	2975.39948	26
FALSE	High	LVADFFSSSPPSSSSPPSSPSPPSSR	[R].LVADFFSSSPPSSSSPPSSPSPPSSR.[S]	1xTMTpro [N-Term]; 2xPhospho [S15(98.7); S21(99.1)]	1xTMTpro [N-Term]; 2xPhospho [S7(0); S8(0); S9(0); S12(0.4); S13(0.4); S14(0.4); S15(98.7); S18(0); S19(0); S21(99.1); S24(0.4); S25(0.4)]	6.03807E-10	5.34993E-05	1	1	2	TGGT1_247330-t26_1-p1	TGGT1_247330-t26_1-p1 [1153-1178]	TGGT1_247330-t26_1-p1 2xPhospho [S1159(0); S1160(0); S1161(0); S1164(0.4); S1165(0.4); S1166(0.4); S1167(98.7); S1170(0); S1171(0); S1173(99.1); S1176(0.4); S1177(0.4)]	TGGT1_247330-t26_1-p1 2xPhospho [S1167(98.7); S1173(99.1)]	transcript=TGGT1_247330-t26_1 | gene=TGGT1_247330 | organism=Toxoplasma_gondii_GT1 | gene_product=Symplekin_C domain-containing protein [Source:UniProtKB/TrEMBL;Acc:S7W9Q9] | transcript_product=hypothetical protein | location=TGGT1_chrXII:3187009-3202779(-) | protein_length=1940 | sequence_SO=chromosome | SO=protein_coding_gene | is_pseudo=false	0	3055.36581	26
FALSE	High	LVADVLSEDENDEEPESQGK	[K].LVADVLSEDENDEEPESQGK.[R]	1xTMTpro [K20]; 1xTMTpro [N-Term]; 1xPhospho [S7(100)]	1xTMTpro [K20]; 1xTMTpro [N-Term]; 1xPhospho [S7(100); S17(0)]	2.38632E-09	5.34993E-05	1	1	2	TGGT1_291090-t26_1-p1	TGGT1_291090-t26_1-p1 [644-663]	TGGT1_291090-t26_1-p1 1xPhospho [S650(100); S660(0)]	TGGT1_291090-t26_1-p1 1xPhospho [S650(100)]	transcript=TGGT1_291090-t26_1 | gene=TGGT1_291090 | organism=Toxoplasma_gondii_GT1 | gene_product=SWI2/SNF2-containing protein [Source:UniProtKB/TrEMBL;Acc:S7UQD5] | transcript_product=SWI2/SNF2-containing protein | location=TGGT1_chrIX:3921554-3935307(+) | protein_length=2045 | sequence_SO=chromosome | SO=protein_coding_gene | is_pseudo=false	0	2891.36908	20	1.081	0.98	1.104	0.856	0.926	0.839	0.946	0.852	0.874	0.72	0.11	-0.03	0.14	-0.22	-0.11	-0.25	-0.08	-0.23	-0.19	-0.47	0.783969564	0.840247035	0.609064143	0.007046519	0.788972094	0.278490849	0.761840617	0.01131661	0.464455366	0.40826768	0.97118452
FALSE	High	IVDDITADQENDESGKSDESDADKAESR	[K].IVDDITADQENDESGKSDESDADKAESR.[E]	2xTMTpro [K16; K24]; 1xTMTpro [N-Term]; 3xPhospho [S14(99.3); S17(99.3); S20(100)]	2xTMTpro [K16; K24]; 1xTMTpro [N-Term]; 3xPhospho [T6(1.5); S14(99.3); S17(99.3); S20(100); S27(0)]	2.72638E-07	5.34993E-05	1	1	2	TGGT1_216410-t26_1-p1	TGGT1_216410-t26_1-p1 [59-86]	TGGT1_216410-t26_1-p1 3xPhospho [T64(1.5); S72(99.3); S75(99.3); S78(100); S85(0)]	TGGT1_216410-t26_1-p1 3xPhospho [S72(99.3); S75(99.3); S78(100)]	transcript=TGGT1_216410-t26_1 | gene=TGGT1_216410 | organism=Toxoplasma_gondii_GT1 | gene_product=hypothetical protein | transcript_product=hypothetical protein | location=TGGT1_chrXI:6088277-6089486(+) | protein_length=188 | sequence_SO=chromosome | SO=protein_coding_gene | is_pseudo=false	2	4191.83493	28	0.719	0.885	0.704	1.498	1.077	1.326	1.055	1.26	0.927	1.315	-0.48	-0.18	-0.51	0.58	0.11	0.41	0.08	0.33	-0.11	0.4	0.090621933	0.731650154	0.199792932	0.019423714	0.282084216	0.472408363	0.690493016	0.480057885	0.875154763	0.102406017	0.894600223
FALSE	High	LVDEPVETLHLK	[K].LVDEPVETLHLK.[I]	1xTMTpro [K12]; 1xTMTpro [N-Term]	1xTMTpro [K12]; 1xTMTpro [N-Term]	1.10431E-09	5.34993E-05	1	1	1	TGGT1_239820-t26_1-p1	TGGT1_239820-t26_1-p1 [357-368]			transcript=TGGT1_239820-t26_1 | gene=TGGT1_239820 | organism=Toxoplasma_gondii_GT1 | gene_product=D-3-phosphoglycerate dehydrogenase [Source:UniProtKB/TrEMBL;Acc:A0A125YMY8] | transcript_product=D-3-phosphoglycerate dehydrogenase | location=TGGT1_chrVI:931789-940557(-) | protein_length=604 | sequence_SO=chromosome | SO=protein_coding_gene | is_pseudo=false	0	2001.1876	12	1.457	1.6	1.108	0.805	1.172	1.287	0.891	1.311	0.85	0.988	0.54	0.68	0.15	-0.31	0.23	0.36	-0.17	0.39	-0.23	-0.02	0.565658991	0.463378051	0.479978127	0.614231817	0.480514986	0.251055071	0.82583267	0.248572158	0.562812717	0.916094691	0.93350564
FALSE	High	LVDLEQEVELAQSPTHFIHVR	[K].LVDLEQEVELAQSPTHFIHVR.[S]	1xTMTpro [N-Term]; 1xPhospho [S13(99.5)]	1xTMTpro [N-Term]; 1xPhospho [S13(99.5); T15(0.5)]	8.59188E-07	5.34993E-05	1	1	1	TGGT1_313480-t26_1-p1	TGGT1_313480-t26_1-p1 [157-177]	TGGT1_313480-t26_1-p1 1xPhospho [S169(99.5); T171(0.5)]	TGGT1_313480-t26_1-p1 1xPhospho [S169(99.5)]	transcript=TGGT1_313480-t26_1 | gene=TGGT1_313480 | organism=Toxoplasma_gondii_GT1 | gene_product=hypothetical protein | transcript_product=hypothetical protein | location=TGGT1_chrXI:3385333-3400705(+) | protein_length=1381 | sequence_SO=chromosome | SO=protein_coding_gene | is_pseudo=false	0	2844.46163	21	0.933	1.225	1.074	0.894	0.835	1.096	0.961	1.165	0.959	1.036	-0.1	0.29	0.1	-0.16	-0.26	0.13	-0.06	0.22	-0.06	0.05	0.860272514	0.42511726	0.868926376	0.842977758	0.402681747	0.800201787	0.757681553	0.742231877	0.916176509	0.87923867	0.981136338
FALSE	High	LVDLSSQAEFEVVDSQK	[R].LVDLSSQAEFEVVDSQK.[S]	1xTMTpro [K17]; 1xTMTpro [N-Term]	1xTMTpro [K17]; 1xTMTpro [N-Term]	3.72008E-06	5.34993E-05	1	1	1	TGGT1_219540-t26_1-p1	TGGT1_219540-t26_1-p1 [829-845]			transcript=TGGT1_219540-t26_1 | gene=TGGT1_219540 | organism=Toxoplasma_gondii_GT1 | gene_product=Alanine--tRNA ligase [Source:UniProtKB/TrEMBL;Acc:S7WHV1] | transcript_product=cytosolic tRNA-Ala synthetase | location=TGGT1_chrXII:800723-814444(-) | protein_length=1280 | sequence_SO=chromosome | SO=protein_coding_gene | is_pseudo=false	0	2502.35831	17	1.16	1.108	0.936	1.009	1.17	1.117	0.944	1.112	1.13	1.073	0.21	0.15	-0.09	0.01	0.23	0.16	-0.08	0.15	0.18	0.1	0.106348805	0.143856046	0.647438172	0.30475815	0.082963216	0.108344214	0.674491772	0.62773296	0.294071209	0.511629626	0.894600223
FALSE	High	LVDRPGLTEDEIEEIR	[R].LVDRPGLTEDEIEEIR.[E]	1xTMTpro [N-Term]; 1xPhospho [T8(100)]	1xTMTpro [N-Term]; 1xPhospho [T8(100)]	0.000033018	5.34993E-05	1	1	1	TGGT1_250340-t26_1-p1	TGGT1_250340-t26_1-p1 [17-32]	TGGT1_250340-t26_1-p1 1xPhospho [T24(100)]	TGGT1_250340-t26_1-p1 1xPhospho [T24(100)]	transcript=TGGT1_250340-t26_1 | gene=TGGT1_250340 | organism=Toxoplasma_gondii_GT1 | gene_product=Centrin 2 [Source:UniProtKB/TrEMBL;Acc:S7V0C6] | transcript_product=centrin 2 | location=TGGT1_chrXII:4993747-4995535(-) | protein_length=170 | sequence_SO=chromosome | SO=protein_coding_gene | is_pseudo=false	0	2268.14437	16	1.276	1.039	1.254	0.933	1.191	0.97	1.171	0.999	1.139	1.097	0.35	0.06	0.33	-0.1	0.25	-0.04	0.23	0	0.19	0.13	0.453988903	0.808176938	0.247507702	0.299071952	0.501738507	0.877895733	0.223805441	0.992362231	0.040871837	0.645752261	0.915935703
FALSE	High	LTSGSQDSEKAETGENGEKEEAAADR	[R].LTSGSQDSEKAETGENGEKEEAAADR.[G]	2xTMTpro [K10; K19]; 1xTMTpro [N-Term]; 2xPhospho [S8(100); S/T]	2xTMTpro [K10; K19]; 1xTMTpro [N-Term]; 2xPhospho [T2(0.4); S3(49.8); S5(49.8); S8(100); T13(0)]	2.88515E-06	5.34993E-05	1	1	1	TGGT1_307010-t26_1-p1	TGGT1_307010-t26_1-p1 [1034-1059]	TGGT1_307010-t26_1-p1 2xPhospho [T1035(0.4); S1036(49.8); S1038(49.8); S1041(100); T1046(0)]	TGGT1_307010-t26_1-p1 2xPhospho [S1041(100); S/T]	transcript=TGGT1_307010-t26_1 | gene=TGGT1_307010 | organism=Toxoplasma_gondii_GT1 | gene_product=Histone lysine demethylase JMJC1/KDM5D/JARID1D [Source:UniProtKB/TrEMBL;Acc:S7USY7] | transcript_product=histone lysine demethylase JMJC1/KDM5D/JARID1D | location=TGGT1_chrXI:103598-109319(+) | protein_length=1298 | sequence_SO=chromosome | SO=protein_coding_gene | is_pseudo=false	2	3781.76228	26	0.99	0.694	1.021	1.045	1.035	0.726	1.067	0.762	0.701	0.825	-0.01	-0.53	0.03	0.06	0.05	-0.46	0.09	-0.39	-0.51	-0.28	0.940937326	0.294334374	0.866838008	0.690702562	0.382497856	0.189190088	0.137290021	0.050639596	0.317279478	0.479910705	0.992953319
FALSE	High	LVSEEMHAR	[K].LVSEEMHAR.[R]	1xTMTpro [N-Term]; 1xPhospho [S3(100)]	1xTMTpro [N-Term]; 1xPhospho [S3(100)]	0.000114009	5.34993E-05	1	1	4	TGGT1_244420-t26_1-p1	TGGT1_244420-t26_1-p1 [279-287]	TGGT1_244420-t26_1-p1 1xPhospho [S281(100)]	TGGT1_244420-t26_1-p1 1xPhospho [S281(100)]	transcript=TGGT1_244420-t26_1 | gene=TGGT1_244420 | organism=Toxoplasma_gondii_GT1 | gene_product=hypothetical protein | transcript_product=hypothetical protein | location=TGGT1_chrVI:3167618-3168595(-) | protein_length=325 | sequence_SO=chromosome | SO=protein_coding_gene | is_pseudo=false	0	1455.69863	9
FALSE	High	LVSGVVATQGEAR	[R].LVSGVVATQGEAR.[I]	1xTMTpro [N-Term]; 1xPhospho [S3(100)]	1xTMTpro [N-Term]; 1xPhospho [S3(100); T8(0)]	2.12283E-07	5.34993E-05	1	1	28	TGGT1_231630-t26_1-p1	TGGT1_231630-t26_1-p1 [30-42]	TGGT1_231630-t26_1-p1 1xPhospho [S32(100); T37(0)]	TGGT1_231630-t26_1-p1 1xPhospho [S32(100)]	transcript=TGGT1_231630-t26_1 | gene=TGGT1_231630 | organism=Toxoplasma_gondii_GT1 | gene_product=Alveolin domain containing intermediate filament IMC4 [Source:UniProtKB/TrEMBL;Acc:A0A125YPY9] | transcript_product=alveolin domain containing intermediate filament IMC4 | location=TGGT1_chrVIII:1508307-1510463(-) | protein_length=452 | sequence_SO=chromosome | SO=protein_coding_gene | is_pseudo=false	0	1670.87977	13	0.954	0.81	0.912	1.038	0.991	0.841	0.947	0.927	0.857	0.972	-0.07	-0.3	-0.13	0.05	-0.01	-0.25	-0.08	-0.11	-0.22	-0.04	0.707137176	0.247711769	0.181330667	0.087051009	0.933697326	0.309433461	0.241780147	0.609987048	0.1397827	0.735971696	0.957811323
FALSE	High	IVSKPTHSLGESSK	[K].IVSKPTHSLGESSK.[L]	2xTMTpro [K4; K14]; 1xTMTpro [N-Term]; 1xPhospho [S12(99.7)]	2xTMTpro [K4; K14]; 1xTMTpro [N-Term]; 1xPhospho [S3(0); T6(0); S8(0); S12(99.7); S13(0.4)]	0.000220022	5.34993E-05	1	1	3	TGGT1_245640-t26_1-p1	TGGT1_245640-t26_1-p1 [104-117]	TGGT1_245640-t26_1-p1 1xPhospho [S106(0); T109(0); S111(0); S115(99.7); S116(0.4)]	TGGT1_245640-t26_1-p1 1xPhospho [S115(99.7)]	transcript=TGGT1_245640-t26_1 | gene=TGGT1_245640 | organism=Toxoplasma_gondii_GT1 | gene_product=hypothetical protein | transcript_product=hypothetical protein | location=TGGT1_chrXII:2379517-2382152(-) | protein_length=416 | sequence_SO=chromosome | SO=protein_coding_gene | is_pseudo=false	0	2462.3836	14	1.047	1.352	1.105	0.765	0.801	1.035	0.845	1.212	1.94	2.766	0.07	0.44	0.14	-0.39	-0.32	0.05	-0.24	0.28	0.96	1.47	0.533171254	0.491022862	0.637906354	0.562070655	0.660707654	0.481459894	0.503271847	0.411843712	0.46624197	0.35665903	0.927534256
FALSE	High	MAQASTSK	[R].MAQASTSK.[S]	1xTMTpro [K8]; 1xTMTpro [N-Term]; 1xPhospho [S7(100)]	1xTMTpro [K8]; 1xTMTpro [N-Term]; 1xPhospho [S5(0); T6(0); S7(100)]	2.49134E-05	5.34993E-05	1	1	4	TGGT1_283710-t26_1-p1	TGGT1_283710-t26_1-p1 [328-335]	TGGT1_283710-t26_1-p1 1xPhospho [S332(0); T333(0); S334(100)]	TGGT1_283710-t26_1-p1 1xPhospho [S334(100)]	transcript=TGGT1_283710-t26_1 | gene=TGGT1_283710 | organism=Toxoplasma_gondii_GT1 | gene_product=TLC domain-containing protein [Source:UniProtKB/TrEMBL;Acc:A0A125YW31] | transcript_product=longevity-assurance protein (LAG1) domain-containing protein | location=TGGT1_chrV:2855033-2858762(-) | protein_length=342 | sequence_SO=chromosome | SO=protein_coding_gene | is_pseudo=false	0	1511.77845	8	1.066	1.102	0.95	1.051	1.12	1.158	0.998	1.051	1.006	0.817	0.09	0.14	-0.07	0.07	0.16	0.21	0	0.07	0.01	-0.29	0.447394217	0.20663206	0.557259155	0.559279881	0.501341284	0.358047238	0.495605433	0.398193856	0.940862732	0.110016444	0.915413576
FALSE	High	MAQASTSK	[R].MAQASTSK.[S]	1xOxidation [M1]; 1xTMTpro [K8]; 1xTMTpro [N-Term]; 1xPhospho [S7(100)]	1xOxidation [M1]; 1xTMTpro [K8]; 1xTMTpro [N-Term]; 1xPhospho [S5(0); T6(0); S7(100)]	1.79222E-05	5.34993E-05	1	1	5	TGGT1_283710-t26_1-p1	TGGT1_283710-t26_1-p1 [328-335]	TGGT1_283710-t26_1-p1 1xPhospho [S332(0); T333(0); S334(100)]	TGGT1_283710-t26_1-p1 1xPhospho [S334(100)]	transcript=TGGT1_283710-t26_1 | gene=TGGT1_283710 | organism=Toxoplasma_gondii_GT1 | gene_product=TLC domain-containing protein [Source:UniProtKB/TrEMBL;Acc:A0A125YW31] | transcript_product=longevity-assurance protein (LAG1) domain-containing protein | location=TGGT1_chrV:2855033-2858762(-) | protein_length=342 | sequence_SO=chromosome | SO=protein_coding_gene | is_pseudo=false	0	1527.77337	8	0.909	0.913	0.671	1.181	1.073	1.078	0.792	1.012	0.747	0.824	-0.14	-0.13	-0.58	0.24	0.1	0.11	-0.34	0.02	-0.42	-0.28	0.394853995	0.229332787	0.051900212	0.523554983	0.638416191	0.696171446	0.356638707	0.935630716	0.312308808	0.212901561	0.910221559
FALSE	High	MAQASTSKSDSK	[R].MAQASTSKSDSK.[K]	2xTMTpro [K8; K12]; 1xTMTpro [N-Term]; 1xPhospho [S11(100)]	2xTMTpro [K8; K12]; 1xTMTpro [N-Term]; 1xPhospho [S5(0); T6(0); S7(0); S9(0); S11(100)]	4.92195E-08	5.34993E-05	1	1	6	TGGT1_283710-t26_1-p1	TGGT1_283710-t26_1-p1 [328-339]	TGGT1_283710-t26_1-p1 1xPhospho [S332(0); T333(0); S334(0); S336(0); S338(100)]	TGGT1_283710-t26_1-p1 1xPhospho [S338(100)]	transcript=TGGT1_283710-t26_1 | gene=TGGT1_283710 | organism=Toxoplasma_gondii_GT1 | gene_product=TLC domain-containing protein [Source:UniProtKB/TrEMBL;Acc:A0A125YW31] | transcript_product=longevity-assurance protein (LAG1) domain-containing protein | location=TGGT1_chrV:2855033-2858762(-) | protein_length=342 | sequence_SO=chromosome | SO=protein_coding_gene | is_pseudo=false	1	2233.17156	12	1.163	0.982	1.137	0.995	1.157	0.977	1.131	0.982	1.064	1.188	0.22	-0.03	0.18	-0.01	0.21	-0.03	0.18	-0.03	0.09	0.25	0.253383902	0.671819241	0.70943029	0.98431661	0.512028584	0.918520123	0.226830041	0.874922798	0.54565256	0.24515105	0.900210906
FALSE	High	MAQASTSKSDSK	[R].MAQASTSKSDSK.[K]	1xOxidation [M1]; 2xTMTpro [K8; K12]; 1xTMTpro [N-Term]; 1xPhospho [S7(99.7)]	1xOxidation [M1]; 2xTMTpro [K8; K12]; 1xTMTpro [N-Term]; 1xPhospho [S5(0); T6(0.1); S7(99.7); S9(0.1); S11(0)]	6.79702E-07	5.34993E-05	1	1	4	TGGT1_283710-t26_1-p1	TGGT1_283710-t26_1-p1 [328-339]	TGGT1_283710-t26_1-p1 1xPhospho [S332(0); T333(0.1); S334(99.7); S336(0.1); S338(0)]	TGGT1_283710-t26_1-p1 1xPhospho [S334(99.7)]	transcript=TGGT1_283710-t26_1 | gene=TGGT1_283710 | organism=Toxoplasma_gondii_GT1 | gene_product=TLC domain-containing protein [Source:UniProtKB/TrEMBL;Acc:A0A125YW31] | transcript_product=longevity-assurance protein (LAG1) domain-containing protein | location=TGGT1_chrV:2855033-2858762(-) | protein_length=342 | sequence_SO=chromosome | SO=protein_coding_gene | is_pseudo=false	1	2249.16648	12	1.261	1.074	0.968	1.109	1.399	1.191	1.074	1.03	1.048	1.26	0.33	0.1	-0.05	0.15	0.48	0.25	0.1	0.04	0.07	0.33	0.420752004	0.837978523	0.932394388	0.825576157	0.325852196	0.319787695	0.462525171	0.900411346	0.811550631	0.252159006	0.911502159
FALSE	High	MAQASTSKSDSK	[R].MAQASTSKSDSK.[K]	1xOxidation [M1]; 2xTMTpro [K8; K12]; 1xTMTpro [N-Term]; 2xPhospho [S7(100); S11(100)]	1xOxidation [M1]; 2xTMTpro [K8; K12]; 1xTMTpro [N-Term]; 2xPhospho [S5(0); T6(0); S7(100); S9(0); S11(100)]	0.000259367	5.34993E-05	1	1	1	TGGT1_283710-t26_1-p1	TGGT1_283710-t26_1-p1 [328-339]	TGGT1_283710-t26_1-p1 2xPhospho [S332(0); T333(0); S334(100); S336(0); S338(100)]	TGGT1_283710-t26_1-p1 2xPhospho [S334(100); S338(100)]	transcript=TGGT1_283710-t26_1 | gene=TGGT1_283710 | organism=Toxoplasma_gondii_GT1 | gene_product=TLC domain-containing protein [Source:UniProtKB/TrEMBL;Acc:A0A125YW31] | transcript_product=longevity-assurance protein (LAG1) domain-containing protein | location=TGGT1_chrV:2855033-2858762(-) | protein_length=342 | sequence_SO=chromosome | SO=protein_coding_gene | is_pseudo=false	1	2329.13281	12
FALSE	High	MASEAAAAR	[R].MASEAAAAR.[R]	1xTMTpro [N-Term]; 1xPhospho [S3(100)]	1xTMTpro [N-Term]; 1xPhospho [S3(100)]	0.000371221	5.34993E-05	1	1	4	TGGT1_289100-t26_1-p1	TGGT1_289100-t26_1-p1 [165-173]	TGGT1_289100-t26_1-p1 1xPhospho [S167(100)]	TGGT1_289100-t26_1-p1 1xPhospho [S167(100)]	transcript=TGGT1_289100-t26_1 | gene=TGGT1_289100 | organism=Toxoplasma_gondii_GT1 | gene_product=hypothetical protein | transcript_product=hypothetical protein | location=TGGT1_chrIX:2793313-2802752(+) | protein_length=698 | sequence_SO=chromosome | SO=protein_coding_gene | is_pseudo=false	0	1261.5931	9	1.126	1.392	1.361	0.874	0.984	1.216	1.189	3.307	5.697	4.269	0.17	0.48	0.44	-0.19	-0.02	0.28	0.25	1.73	2.51	2.09	0.579090161	0.520539885	0.500589468	0.362236981	0.956138435	0.733484738	0.737363968	0.11361716	0.06942928	0.120280347	0.935041342
FALSE	High	MASGSEANEYGLFEVSR	[R].MASGSEANEYGLFEVSR.[H]	1xTMTpro [N-Term]; 1xPhospho [S3(100)]	1xTMTpro [N-Term]; 1xPhospho [S3(100); S5(0); Y10(0); S16(0)]	1.40857E-08	5.34993E-05	1	1	1	TGGT1_268680-t26_1-p1	TGGT1_268680-t26_1-p1 [509-525]	TGGT1_268680-t26_1-p1 1xPhospho [S511(100); S513(0); Y518(0); S524(0)]	TGGT1_268680-t26_1-p1 1xPhospho [S511(100)]	transcript=TGGT1_268680-t26_1 | gene=TGGT1_268680 | organism=Toxoplasma_gondii_GT1 | gene_product=hypothetical protein | transcript_product=hypothetical protein | location=TGGT1_chrVIII:6366432-6369098(-) | protein_length=888 | sequence_SO=chromosome | SO=protein_coding_gene | is_pseudo=false	0	2231.00108	17	0.992	0.855	1.063	1.132	1.123	0.968	1.203	1.351	1.171	1.214	-0.01	-0.23	0.09	0.18	0.17	-0.05	0.27	0.43	0.23	0.28	0.932564889	0.283460755	0.208381652	0.43894328	0.629357938	0.884063177	0.373086971	0.391493596	0.234918652	0.490578403	0.99079071
FALSE	High	MASGSEANEYGLFEVSR	[R].MASGSEANEYGLFEVSR.[H]	1xOxidation [M1]; 1xTMTpro [N-Term]; 1xPhospho [S3(100)]	1xOxidation [M1]; 1xTMTpro [N-Term]; 1xPhospho [S3(100); S5(0); Y10(0); S16(0)]	9.7848E-08	5.34993E-05	1	1	1	TGGT1_268680-t26_1-p1	TGGT1_268680-t26_1-p1 [509-525]	TGGT1_268680-t26_1-p1 1xPhospho [S511(100); S513(0); Y518(0); S524(0)]	TGGT1_268680-t26_1-p1 1xPhospho [S511(100)]	transcript=TGGT1_268680-t26_1 | gene=TGGT1_268680 | organism=Toxoplasma_gondii_GT1 | gene_product=hypothetical protein | transcript_product=hypothetical protein | location=TGGT1_chrVIII:6366432-6369098(-) | protein_length=888 | sequence_SO=chromosome | SO=protein_coding_gene | is_pseudo=false	0	2246.996	17
FALSE	High	MASGSVEAEIDEQAR	[R].MASGSVEAEIDEQAR.[Q]	1xOxidation [M1]; 1xTMTpro [N-Term]; 1xPhospho [S3(100)]	1xOxidation [M1]; 1xTMTpro [N-Term]; 1xPhospho [S3(100); S5(0)]	1.24392E-05	5.34993E-05	1	1	11	TGGT1_213030-t26_1-p1	TGGT1_213030-t26_1-p1 [180-194]	TGGT1_213030-t26_1-p1 1xPhospho [S182(100); S184(0)]	TGGT1_213030-t26_1-p1 1xPhospho [S182(100)]	transcript=TGGT1_213030-t26_1 | gene=TGGT1_213030 | organism=Toxoplasma_gondii_GT1 | gene_product=Clathrin light chain [Source:UniProtKB/TrEMBL;Acc:S7UPA7] | transcript_product=hypothetical protein | location=TGGT1_chrV:673145-674534(+) | protein_length=324 | sequence_SO=chromosome | SO=protein_coding_gene | is_pseudo=false	0	1992.89047	15
FALSE	High	MASVPVNGVTTVPVEGGPSR	[R].MASVPVNGVTTVPVEGGPSR.[K]	1xTMTpro [N-Term]; 1xPhospho [S3(100)]	1xTMTpro [N-Term]; 1xPhospho [S3(100); T10(0); T11(0); S19(0)]	2.52117E-05	5.34993E-05	1	1	2	TGGT1_311230-t26_1-p1	TGGT1_311230-t26_1-p1 [3250-3269]	TGGT1_311230-t26_1-p1 1xPhospho [S3252(100); T3259(0); T3260(0); S3268(0)]	TGGT1_311230-t26_1-p1 1xPhospho [S3252(100)]	transcript=TGGT1_311230-t26_1 | gene=TGGT1_311230 | organism=Toxoplasma_gondii_GT1 | gene_product=hypothetical protein | transcript_product=hypothetical protein | location=TGGT1_chrXI:1844321-1862670(+) | protein_length=4603 | sequence_SO=chromosome | SO=protein_coding_gene | is_pseudo=false	0	2338.17971	20	0.963	0.793	0.869	1.317	1.268	1.045	1.144	1.037	1.124	1.268	-0.05	-0.33	-0.2	0.4	0.34	0.06	0.19	0.05	0.17	0.34	0.691410431	0.378878063	0.444565031	0.257081497	0.428812223	0.898563231	0.669553335	0.860981782	0.574127806	0.543423306	0.953079597
FALSE	High	MASVPVNGVTTVPVEGGPSR	[R].MASVPVNGVTTVPVEGGPSR.[K]	1xOxidation [M1]; 1xTMTpro [N-Term]; 1xPhospho [S3(100)]	1xOxidation [M1]; 1xTMTpro [N-Term]; 1xPhospho [S3(100); T10(0); T11(0); S19(0)]	2.40098E-07	5.34993E-05	1	1	3	TGGT1_311230-t26_1-p1	TGGT1_311230-t26_1-p1 [3250-3269]	TGGT1_311230-t26_1-p1 1xPhospho [S3252(100); T3259(0); T3260(0); S3268(0)]	TGGT1_311230-t26_1-p1 1xPhospho [S3252(100)]	transcript=TGGT1_311230-t26_1 | gene=TGGT1_311230 | organism=Toxoplasma_gondii_GT1 | gene_product=hypothetical protein | transcript_product=hypothetical protein | location=TGGT1_chrXI:1844321-1862670(+) | protein_length=4603 | sequence_SO=chromosome | SO=protein_coding_gene | is_pseudo=false	0	2354.17463	20	0.968	1.142	1.126	1.095	1.06	1.251	1.232	1.28	1.521	1.332	-0.05	0.19	0.17	0.13	0.08	0.32	0.3	0.36	0.61	0.41	0.798912406	0.081828149	0.250621634	0.320621473	0.4442436	0.092572611	0.00247453	0.08383674	0.015640242	0.213904598	0.973229063
FALSE	High	MATAAVLPPEAR	[R].MATAAVLPPEAR.[A]	1xTMTpro [N-Term]; 1xPhospho [T3(100)]	1xTMTpro [N-Term]; 1xPhospho [T3(100)]	9.2824E-09	5.34993E-05	1	1	5	TGGT1_259200B-t26_1-p1	TGGT1_259200B-t26_1-p1 [75-86]	TGGT1_259200B-t26_1-p1 1xPhospho [T77(100)]	TGGT1_259200B-t26_1-p1 1xPhospho [T77(100)]	transcript=TGGT1_259200B-t26_1 | gene=TGGT1_259200B | organism=Toxoplasma_gondii_GT1 | gene_product=Na+/H+ exchanger NHE1 [Source:UniProtKB/TrEMBL;Acc:S7WEL3] | transcript_product=Na+/H+ exchanger NHE1 | location=TGGT1_chrVIIb:2842786-2849857(-) | protein_length=1450 | sequence_SO=chromosome | SO=protein_coding_gene | is_pseudo=false	0	1610.82965	12	1.601	1.532	1.575	1.097	1.755	1.681	1.727	1.563	1.543	1.554	0.68	0.62	0.66	0.13	0.81	0.75	0.79	0.64	0.63	0.64	0.266355248	0.065865013	0.177857678	0.048058455	0.219609806	0.045717938	0.141296423	0.016347527	0.033773132	0.177206651	0.900210906
FALSE	High	MALPSPTSVSFPHGGR	[R].MALPSPTSVSFPHGGR.[T]	1xOxidation [M1]; 1xTMTpro [N-Term]; 1xPhospho [S5(100)]	1xOxidation [M1]; 1xTMTpro [N-Term]; 1xPhospho [S5(100); T7(0); S8(0); S10(0)]	3.11128E-06	5.34993E-05	1	1	2	TGGT1_297120-t26_1-p1	TGGT1_297120-t26_1-p1 [691-706]	TGGT1_297120-t26_1-p1 1xPhospho [S695(100); T697(0); S698(0); S700(0)]	TGGT1_297120-t26_1-p1 1xPhospho [S695(100)]	transcript=TGGT1_297120-t26_1 | gene=TGGT1_297120 | organism=Toxoplasma_gondii_GT1 | gene_product=hypothetical protein | transcript_product=hypothetical protein | location=TGGT1_chrII:1525947-1530326(+) | protein_length=760 | sequence_SO=chromosome | SO=protein_coding_gene | is_pseudo=false	0	2040.98973	16	1.03	1.822	1.371	0.964	0.993	1.757	1.322	1.256	1.871	1.592	0.04	0.87	0.46	-0.05	-0.01	0.81	0.4	0.33	0.9	0.67	0.932374074	0.300030366	0.461983579	0.910111033	0.826943483	0.055306661	0.053566042	0.258536085	0.134782257	0.033261536	0.99079071
FALSE	High	MATAAVLPPEAR	[R].MATAAVLPPEAR.[A]	1xOxidation [M1]; 1xTMTpro [N-Term]; 1xPhospho [T3(100)]	1xOxidation [M1]; 1xTMTpro [N-Term]; 1xPhospho [T3(100)]	8.31437E-08	5.34993E-05	1	1	4	TGGT1_259200B-t26_1-p1	TGGT1_259200B-t26_1-p1 [75-86]	TGGT1_259200B-t26_1-p1 1xPhospho [T77(100)]	TGGT1_259200B-t26_1-p1 1xPhospho [T77(100)]	transcript=TGGT1_259200B-t26_1 | gene=TGGT1_259200B | organism=Toxoplasma_gondii_GT1 | gene_product=Na+/H+ exchanger NHE1 [Source:UniProtKB/TrEMBL;Acc:S7WEL3] | transcript_product=Na+/H+ exchanger NHE1 | location=TGGT1_chrVIIb:2842786-2849857(-) | protein_length=1450 | sequence_SO=chromosome | SO=protein_coding_gene | is_pseudo=false	0	1626.82456	12
FALSE	High	MATTPWSILNAPQR	[R].MATTPWSILNAPQR.[L]	1xTMTpro [N-Term]; 1xPhospho [T3(99.7)]	1xTMTpro [N-Term]; 1xPhospho [T3(99.7); T4(0.3); S7(0)]	3.08666E-06	5.34993E-05	1	1	1	TGGT1_277870-t26_1-p1	TGGT1_277870-t26_1-p1 [509-522]	TGGT1_277870-t26_1-p1 1xPhospho [T511(99.7); T512(0.3); S515(0)]	TGGT1_277870-t26_1-p1 1xPhospho [T511(99.7)]	transcript=TGGT1_277870-t26_1 | gene=TGGT1_277870 | organism=Toxoplasma_gondii_GT1 | gene_product=hypothetical protein | transcript_product=hypothetical protein | location=TGGT1_chrXII:6373155-6378249(+) | protein_length=524 | sequence_SO=chromosome | SO=protein_coding_gene | is_pseudo=false	0	1969.989	14
FALSE	High	MATTPWSILNAPQR	[R].MATTPWSILNAPQR.[L]	1xOxidation [M1]; 1xTMTpro [N-Term]; 1xPhospho [T3(100)]	1xOxidation [M1]; 1xTMTpro [N-Term]; 1xPhospho [T3(100); T4(0); S7(0)]	0.000141637	5.34993E-05	1	1	2	TGGT1_277870-t26_1-p1	TGGT1_277870-t26_1-p1 [509-522]	TGGT1_277870-t26_1-p1 1xPhospho [T511(100); T512(0); S515(0)]	TGGT1_277870-t26_1-p1 1xPhospho [T511(100)]	transcript=TGGT1_277870-t26_1 | gene=TGGT1_277870 | organism=Toxoplasma_gondii_GT1 | gene_product=hypothetical protein | transcript_product=hypothetical protein | location=TGGT1_chrXII:6373155-6378249(+) | protein_length=524 | sequence_SO=chromosome | SO=protein_coding_gene | is_pseudo=false	0	1985.98391	14	1.019	1.632	1.4	1.198	1.22	1.954	1.677	1.749	2.204	2.07	0.03	0.71	0.49	0.26	0.29	0.97	0.75	0.81	1.14	1.05	0.970096543	0.137409022	0.346734373	0.148086561	0.678043357	0.061231012	0.192518782	0.158067368	0.037355792	0.008709648	0.995187963
FALSE	High	MAVTLTEQSHPTSGK	[R].MAVTLTEQSHPTSGK.[N]	1xTMTpro [K15]; 1xTMTpro [N-Term]; 1xPhospho [T4(100)]	1xTMTpro [K15]; 1xTMTpro [N-Term]; 1xPhospho [T4(100); T6(0); S9(0); T12(0); S13(0)]	7.80821E-11	5.34993E-05	1	1	7	TGGT1_278660-t26_1-p1	TGGT1_278660-t26_1-p1 [163-177]	TGGT1_278660-t26_1-p1 1xPhospho [T166(100); T168(0); S171(0); T174(0); S175(0)]	TGGT1_278660-t26_1-p1 1xPhospho [T166(100)]	transcript=TGGT1_278660-t26_1 | gene=TGGT1_278660 | organism=Toxoplasma_gondii_GT1 | gene_product=Cation_ATPase_N domain-containing protein [Source:UniProtKB/TrEMBL;Acc:S7UZZ0] | transcript_product=putative P-type ATPase4 | location=TGGT1_chrXII:5863040-5875230(+) | protein_length=1338 | sequence_SO=chromosome | SO=protein_coding_gene | is_pseudo=false	0	2275.16491	15	1.263	1.587	1.44	0.906	1.145	1.439	1.306	1.066	1.24	1.04	0.34	0.67	0.53	-0.14	0.19	0.52	0.38	0.09	0.31	0.06	0.275053155	0.265401003	0.345335995	0.60437506	0.678941706	0.480064436	0.591595438	0.48762751	0.283614877	0.769157137	0.904438946
FALSE	High	MAVTLTEQSHPTSGK	[R].MAVTLTEQSHPTSGK.[N]	1xOxidation [M1]; 1xTMTpro [K15]; 1xTMTpro [N-Term]; 1xPhospho [T4(100)]	1xOxidation [M1]; 1xTMTpro [K15]; 1xTMTpro [N-Term]; 1xPhospho [T4(100); T6(0); S9(0); T12(0); S13(0)]	3.47382E-07	5.34993E-05	1	1	5	TGGT1_278660-t26_1-p1	TGGT1_278660-t26_1-p1 [163-177]	TGGT1_278660-t26_1-p1 1xPhospho [T166(100); T168(0); S171(0); T174(0); S175(0)]	TGGT1_278660-t26_1-p1 1xPhospho [T166(100)]	transcript=TGGT1_278660-t26_1 | gene=TGGT1_278660 | organism=Toxoplasma_gondii_GT1 | gene_product=Cation_ATPase_N domain-containing protein [Source:UniProtKB/TrEMBL;Acc:S7UZZ0] | transcript_product=putative P-type ATPase4 | location=TGGT1_chrXII:5863040-5875230(+) | protein_length=1338 | sequence_SO=chromosome | SO=protein_coding_gene | is_pseudo=false	0	2291.15982	15	1.199	1.953	1.728	0.942	1.129	1.839	1.627	1.249	1.672	1.218	0.26	0.97	0.79	-0.09	0.17	0.88	0.7	0.32	0.74	0.28	0.543000649	0.325467164	0.392663957	0.089609986	0.652247979	0.345199073	0.421452846	0.375803113	0.155703003	0.486605627	0.929816829
FALSE	High	MAVTLTEQSHPTSGK	[R].MAVTLTEQSHPTSGK.[N]	1xTMTpro [K15]; 1xTMTpro [N-Term]; 2xPhospho [T4(100); T12(100)]	1xTMTpro [K15]; 1xTMTpro [N-Term]; 2xPhospho [T4(100); T6(0); S9(0); T12(100); S13(0)]	0.00030087	5.34993E-05	1	1	3	TGGT1_278660-t26_1-p1	TGGT1_278660-t26_1-p1 [163-177]	TGGT1_278660-t26_1-p1 2xPhospho [T166(100); T168(0); S171(0); T174(100); S175(0)]	TGGT1_278660-t26_1-p1 2xPhospho [T166(100); T174(100)]	transcript=TGGT1_278660-t26_1 | gene=TGGT1_278660 | organism=Toxoplasma_gondii_GT1 | gene_product=Cation_ATPase_N domain-containing protein [Source:UniProtKB/TrEMBL;Acc:S7UZZ0] | transcript_product=putative P-type ATPase4 | location=TGGT1_chrXII:5863040-5875230(+) | protein_length=1338 | sequence_SO=chromosome | SO=protein_coding_gene | is_pseudo=false	0	2355.13124	15	3.156	5.784	3.787	8.863	14.602	22.361	15.77	23.716	27.856	21.484	1.66	2.53	1.92	3.15	3.87	4.48	3.98	4.57	4.8	4.43
FALSE	High	MCENGDRSDAEHR	[R].MCENGDRSDAEHR.[R]	1xMethylthio [C2]; 1xTMTpro [N-Term]; 1xPhospho [S8(100)]	1xMethylthio [C2]; 1xTMTpro [N-Term]; 1xPhospho [S8(100)]	1.07399E-05	5.34993E-05	1	1	7	TGGT1_257470-t26_1-p1	TGGT1_257470-t26_1-p1 [2416-2428]	TGGT1_257470-t26_1-p1 1xMethylthio [C2417]; 1xPhospho [S2423(100)]	TGGT1_257470-t26_1-p1 1xMethylthio [C2417]; 1xPhospho [S2423(100)]	transcript=TGGT1_257470-t26_1 | gene=TGGT1_257470 | organism=Toxoplasma_gondii_GT1 | gene_product=Myosin motor domain-containing protein [Source:UniProtKB/TrEMBL;Acc:S7WF44] | transcript_product=myosin J | location=TGGT1_chrVIIb:3962778-3973847(+) | protein_length=2532 | sequence_SO=chromosome | SO=protein_coding_gene | is_pseudo=false	1	1949.76245	13	0.905	0.81	0.821	1.126	1.019	0.912	0.924	0.933	0.962	0.908	-0.14	-0.3	-0.28	0.17	0.03	-0.13	-0.11	-0.1	-0.06	-0.14	0.305107238	0.352069508	0.414249311	0.284810595	0.16942093	0.427352613	0.553229746	0.470123723	0.62656079	0.402246072	0.904777881
FALSE	High	MCTSPVHNQTR	[R].MCTSPVHNQTR.[Q]	1xMethylthio [C2]; 1xTMTpro [N-Term]; 1xPhospho [T/S]	1xMethylthio [C2]; 1xTMTpro [N-Term]; 1xPhospho [T3(50); S4(50); T10(0)]	0.000334244	5.34993E-05	1	1	1	TGGT1_288940-t26_1-p1	TGGT1_288940-t26_1-p1 [5069-5079]	TGGT1_288940-t26_1-p1 1xMethylthio [C5070]	TGGT1_288940-t26_1-p1 1xMethylthio [C5070]	transcript=TGGT1_288940-t26_1 | gene=TGGT1_288940 | organism=Toxoplasma_gondii_GT1 | gene_product=hypothetical protein | transcript_product=hypothetical protein | location=TGGT1_chrIX:2646043-2667727(+) | protein_length=6073 | sequence_SO=chromosome | SO=protein_coding_gene | is_pseudo=false	0	1703.7388	11
FALSE	High	MDDDAIGGEEGGNGESR	[K].MDDDAIGGEEGGNGESR.[G]	1xOxidation [M1]; 1xTMTpro [N-Term]	1xOxidation [M1]; 1xTMTpro [N-Term]	1.49504E-08	5.34993E-05	1	1	2	TGGT1_247460-t26_1-p1	TGGT1_247460-t26_1-p1 [292-308]			transcript=TGGT1_247460-t26_1 | gene=TGGT1_247460 | organism=Toxoplasma_gondii_GT1 | gene_product=Proliferating cell nuclear antigen [Source:UniProtKB/TrEMBL;Acc:A0A125YTT0] | transcript_product=proliferating cell nuclear antigen PCNA1 | location=TGGT1_chrXII:3286520-3289072(-) | protein_length=317 | sequence_SO=chromosome | SO=protein_coding_gene | is_pseudo=false	0	2028.87356	17	1.329	1.023	1.185	0.958	1.274	0.98	1.136	1.037	1.208	0.784	0.41	0.03	0.25	-0.06	0.35	-0.03	0.18	0.05	0.27	-0.35	0.524308436	0.911514146	0.219816348	0.680715437	0.642188112	0.848828153	0.525978652	0.941160265	0.692747378	0.037357796	0.925930641
FALSE	High	MDDDDNPENDVDEEER	[K].MDDDDNPENDVDEEER.[S]	1xTMTpro [N-Term]	1xTMTpro [N-Term]	2.97828E-06	5.34993E-05	1	1	1	TGGT1_288040-t26_1-p1	TGGT1_288040-t26_1-p1 [1197-1212]			transcript=TGGT1_288040-t26_1 | gene=TGGT1_288040 | organism=Toxoplasma_gondii_GT1 | gene_product=hypothetical protein | transcript_product=hypothetical protein | location=TGGT1_chrIX:2123272-2134120(-) | protein_length=1287 | sequence_SO=chromosome | SO=protein_coding_gene | is_pseudo=false	0	2240.90565	16
FALSE	High	MDDSDDDEWR	[R].MDDSDDDEWR.[R]	1xTMTpro [N-Term]	1xTMTpro [N-Term]	7.93579E-07	5.34993E-05	1	1	2	TGGT1_315270-t26_1-p1	TGGT1_315270-t26_1-p1 [62-71]			transcript=TGGT1_315270-t26_1 | gene=TGGT1_315270 | organism=Toxoplasma_gondii_GT1 | gene_product=hypothetical protein | transcript_product=hypothetical protein | location=TGGT1_chrXI:4558433-4565813(-) | protein_length=780 | sequence_SO=chromosome | SO=protein_coding_gene | is_pseudo=false	0	1587.65523	10	0.971	1.168	1.001	0.922	0.895	1.077	0.923	0.982	0.959	0.96	-0.04	0.22	0	-0.12	-0.16	0.11	-0.12	-0.03	-0.06	-0.06	0.569348932	0.542591958	0.996780279	0.820741662	0.729189802	0.601374744	0.610961312	0.95002514	0.867250321	0.463129129	0.934025081
FALSE	High	MDDSDDDEWR	[R].MDDSDDDEWR.[R]	1xTMTpro [N-Term]; 1xPhospho [S4(100)]	1xTMTpro [N-Term]; 1xPhospho [S4(100)]	2.34739E-05	5.34993E-05	1	1	12	TGGT1_315270-t26_1-p1	TGGT1_315270-t26_1-p1 [62-71]	TGGT1_315270-t26_1-p1 1xPhospho [S65(100)]	TGGT1_315270-t26_1-p1 1xPhospho [S65(100)]	transcript=TGGT1_315270-t26_1 | gene=TGGT1_315270 | organism=Toxoplasma_gondii_GT1 | gene_product=hypothetical protein | transcript_product=hypothetical protein | location=TGGT1_chrXI:4558433-4565813(-) | protein_length=780 | sequence_SO=chromosome | SO=protein_coding_gene | is_pseudo=false	0	1667.62156	10	0.781	0.883	0.842	1.18	0.921	1.042	0.993	1.09	0.884	0.96	-0.36	-0.18	-0.25	0.24	-0.12	0.06	-0.01	0.12	-0.18	-0.06	0.163732015	0.595059978	0.580948748	0.56822303	0.661636864	0.466504215	0.766784674	0.78311256	0.20174641	0.767998	0.895982843
FALSE	High	MDDSDDDEWR	[R].MDDSDDDEWR.[R]	1xOxidation [M1]; 1xTMTpro [N-Term]; 1xPhospho [S4(100)]	1xOxidation [M1]; 1xTMTpro [N-Term]; 1xPhospho [S4(100)]	5.57173E-05	5.34993E-05	1	1	20	TGGT1_315270-t26_1-p1	TGGT1_315270-t26_1-p1 [62-71]	TGGT1_315270-t26_1-p1 1xPhospho [S65(100)]	TGGT1_315270-t26_1-p1 1xPhospho [S65(100)]	transcript=TGGT1_315270-t26_1 | gene=TGGT1_315270 | organism=Toxoplasma_gondii_GT1 | gene_product=hypothetical protein | transcript_product=hypothetical protein | location=TGGT1_chrXI:4558433-4565813(-) | protein_length=780 | sequence_SO=chromosome | SO=protein_coding_gene | is_pseudo=false	0	1683.61648	10	1.018	1.014	0.945	0.994	1.011	1.008	0.939	1.02	0.956	0.963	0.03	0.02	-0.08	-0.01	0.02	0.01	-0.09	0.03	-0.07	-0.05	0.307487657	0.922114822	0.708444304	0.96327765	0.939277679	0.411339262	0.061535796	0.818346181	0.564032993	0.386322043	0.904777881
FALSE	High	MATLVATGEEKEPEDAEEEEERPQSK	[R].MATLVATGEEKEPEDAEEEEERPQSK.[K]	2xTMTpro [K11; K26]; 1xTMTpro [N-Term]; 1xPhospho [S25(100)]	2xTMTpro [K11; K26]; 1xTMTpro [N-Term]; 1xPhospho [T3(0); T7(0); S25(100)]	1.56803E-08	5.34993E-05	1	1	3	TGGT1_247000-t26_1-p1	TGGT1_247000-t26_1-p1 [110-135]	TGGT1_247000-t26_1-p1 1xPhospho [T112(0); T116(0); S134(100)]	TGGT1_247000-t26_1-p1 1xPhospho [S134(100)]	transcript=TGGT1_247000-t26_1 | gene=TGGT1_247000 | organism=Toxoplasma_gondii_GT1 | gene_product=Tetratricopeptide repeat-containing protein [Source:UniProtKB/TrEMBL;Acc:S7WH26] | transcript_product=tetratricopeptide repeat-containing protein | location=TGGT1_chrXII:3025928-3029976(+) | protein_length=887 | sequence_SO=chromosome | SO=protein_coding_gene | is_pseudo=false	1	3924.92418	26	0.979	0.84	0.897	1.009	0.989	0.848	0.906	1.098	1.55	1.285	-0.03	-0.25	-0.16	0.01	-0.02	-0.24	-0.14	0.13	0.63	0.36	0.681556709	0.517563334	0.68882737	0.962452377	0.940075192	0.715801805	0.830750031	0.295880256	0.181321596	0.000208917	0.95227361
FALSE	High	MALPSPTSVSFPHGGR	[R].MALPSPTSVSFPHGGR.[T]	1xTMTpro [N-Term]; 1xPhospho [S5(100)]	1xTMTpro [N-Term]; 1xPhospho [S5(100); T7(0); S8(0); S10(0)]	0.000013098	5.34993E-05	1	1	1	TGGT1_297120-t26_1-p1	TGGT1_297120-t26_1-p1 [691-706]	TGGT1_297120-t26_1-p1 1xPhospho [S695(100); T697(0); S698(0); S700(0)]	TGGT1_297120-t26_1-p1 1xPhospho [S695(100)]	transcript=TGGT1_297120-t26_1 | gene=TGGT1_297120 | organism=Toxoplasma_gondii_GT1 | gene_product=hypothetical protein | transcript_product=hypothetical protein | location=TGGT1_chrII:1525947-1530326(+) | protein_length=760 | sequence_SO=chromosome | SO=protein_coding_gene | is_pseudo=false	0	2024.99481	16	1.357	1.115	1.197	0.787	1.068	0.877	0.942	1.031	0.987	0.799	0.44	0.16	0.26	-0.35	0.09	-0.19	-0.09	0.04	-0.02	-0.32	0.483249892	0.822480401	0.720576261	0.021522713	0.854617585	0.785525637	0.899408803	0.805137927	0.896895048	0.612125415	0.919786377
FALSE	High	MAGDSEGGGEEGGVR	[R].MAGDSEGGGEEGGVR.[R]	1xTMTpro [N-Term]; 1xPhospho [S5(100)]	1xTMTpro [N-Term]; 1xPhospho [S5(100)]	5.96741E-06	5.34993E-05	1	1	1	TGGT1_304650-t26_1-p1	TGGT1_304650-t26_1-p1 [2181-2195]	TGGT1_304650-t26_1-p1 1xPhospho [S2185(100)]	TGGT1_304650-t26_1-p1 1xPhospho [S2185(100)]	transcript=TGGT1_304650-t26_1 | gene=TGGT1_304650 | organism=Toxoplasma_gondii_GT1 | gene_product=PPIP5K2_N domain-containing protein [Source:UniProtKB/TrEMBL;Acc:S7UTW0] | transcript_product=histidine acid phosphatase superfamily protein | location=TGGT1_chrVIIa:565293-584527(-) | protein_length=2917 | sequence_SO=chromosome | SO=protein_coding_gene | is_pseudo=false	0	1791.75397	15	0.97	0.967	0.827	1.092	1.059	1.056	0.903	1.011	0.897	0.856	-0.04	-0.05	-0.27	0.13	0.08	0.08	-0.15	0.02	-0.16	-0.22	0.781464512	0.625435535	0.381498226	0.428806904	0.776857994	0.222801039	0.336046401	0.973454441	0.811988928	0.311145208	0.97067832
FALSE	High	LYTNTLASQVRPLGPK	[K].LYTNTLASQVRPLGPK.[G]	1xTMTpro [K16]; 1xTMTpro [N-Term]; 1xPhospho [S8(100)]	1xTMTpro [K16]; 1xTMTpro [N-Term]; 1xPhospho [Y2(0); T3(0); T5(0); S8(100)]	8.93055E-08	5.34993E-05	1	1	1	TGGT1_305980-t26_1-p1	TGGT1_305980-t26_1-p1 [383-398]	TGGT1_305980-t26_1-p1 1xPhospho [Y384(0); T385(0); T387(0); S390(100)]	TGGT1_305980-t26_1-p1 1xPhospho [S390(100)]	transcript=TGGT1_305980-t26_1 | gene=TGGT1_305980 | organism=Toxoplasma_gondii_GT1 | gene_product=Pyruvate dehydrogenase complex subunit PDH-E3I [Source:UniProtKB/TrEMBL;Acc:S7UIE0] | transcript_product=pyruvate dehydrogenase complex subunit PDH-E3I | location=TGGT1_chrIX:5486775-5490424(+) | protein_length=638 | sequence_SO=chromosome | SO=protein_coding_gene | is_pseudo=false	0	2446.37147	16	1.057	0.879	1.172	0.806	0.852	0.708	0.945	0.966	0.789	0.922	0.08	-0.19	0.23	-0.31	-0.23	-0.5	-0.08	-0.05	-0.34	-0.12	0.675865979	0.338014614	0.178970377	0.303663424	0.585467422	0.316775125	0.545767371	0.886935264	0.150003028	0.337134561	0.952203228
FALSE	High	IVSPSPPFSSPSSSCLR	[R].IVSPSPPFSSPSSSCLR.[L]	1xMethylthio [C15]; 1xTMTpro [N-Term]; 1xPhospho [S10(100)]	1xMethylthio [C15]; 1xTMTpro [N-Term]; 1xPhospho [S3(0); S5(0); S9(0); S10(100); S12(0); S13(0); S14(0)]	1.16737E-05	5.34993E-05	1	1	2	TGGT1_299130-t26_1-p1	TGGT1_299130-t26_1-p1 [1896-1912]	TGGT1_299130-t26_1-p1 1xMethylthio [C1910]; 1xPhospho [S1898(0); S1900(0); S1904(0); S1905(100); S1907(0); S1908(0); S1909(0)]	TGGT1_299130-t26_1-p1 1xMethylthio [C1910]; 1xPhospho [S1905(100)]	transcript=TGGT1_299130-t26_1 | gene=TGGT1_299130 | organism=Toxoplasma_gondii_GT1 | gene_product=hypothetical protein | transcript_product=hypothetical protein | location=TGGT1_chrIII:2138776-2151293(-) | protein_length=3218 | sequence_SO=chromosome | SO=protein_coding_gene | is_pseudo=false	0	2178.02954	17	0.94	0.949	0.939	1.014	0.953	0.962	0.952	1.044	1.11	0.881	-0.09	-0.08	-0.09	0.02	-0.07	-0.06	-0.07	0.06	0.15	-0.18	0.747492816	0.543450681	0.417811667	0.959407476	0.586248425	0.838931338	0.815579691	0.515355699	0.161951117	0.328119886	0.962681677
FALSE	High	LVSWYDNEWGYSNR	[K].LVSWYDNEWGYSNR.[L]	1xTMTpro [N-Term]	1xTMTpro [N-Term]	2.7561E-08	5.34993E-05	1	1	1	TGGT1_289690-t26_1-p1	TGGT1_289690-t26_1-p1 [462-475]			transcript=TGGT1_289690-t26_1 | gene=TGGT1_289690 | organism=Toxoplasma_gondii_GT1 | gene_product=Glyceraldehyde-3-phosphate dehydrogenase [Source:UniProtKB/TrEMBL;Acc:S7UQ54] | transcript_product=glyceraldehyde-3-phosphate dehydrogenase GAPDH1 | location=TGGT1_chrIX:3189155-3191218(-) | protein_length=489 | sequence_SO=chromosome | SO=protein_coding_gene | is_pseudo=false	0	2093.00477	14	0.98	1.132	1.056	0.961	0.942	1.088	1.015	0.922	0.989	0.859	-0.03	0.18	0.08	-0.06	-0.09	0.12	0.02	-0.12	-0.02	-0.22	0.378254853	0.157555865	0.577011171	0.018095377	0.130111624	0.21945118	0.864475889	0.346832687	0.843697535	0.077308933	0.909509357
FALSE	High	LVVDTCTDETDDAWETDGFGPVR	[R].LVVDTCTDETDDAWETDGFGPVR.[R]	1xMethylthio [C6]; 1xTMTpro [N-Term]; 1xPhospho [T10(99.5)]	1xMethylthio [C6]; 1xTMTpro [N-Term]; 1xPhospho [T5(0); T7(0.6); T10(99.5); T16(0)]	0.000114913	5.34993E-05	1	1	1	TGGT1_208350-t26_1-p1	TGGT1_208350-t26_1-p1 [138-160]	TGGT1_208350-t26_1-p1 1xMethylthio [C143]; 1xPhospho [T142(0); T144(0.6); T147(99.5); T153(0)]	TGGT1_208350-t26_1-p1 1xMethylthio [C143]; 1xPhospho [T147(99.5)]	transcript=TGGT1_208350-t26_1 | gene=TGGT1_208350 | organism=Toxoplasma_gondii_GT1 | gene_product=RRM domain-containing protein [Source:UniProtKB/TrEMBL;Acc:S7UJU6] | transcript_product=hypothetical protein | location=TGGT1_chrIb:640587-643083(-) | protein_length=369 | sequence_SO=chromosome | SO=protein_coding_gene | is_pseudo=false	0	2971.26979	23
FALSE	High	IVVEQLDSEPEDTPTNSHSK	[R].IVVEQLDSEPEDTPTNSHSK.[L]	1xTMTpro [K20]; 1xTMTpro [N-Term]; 1xPhospho [S8(100)]	1xTMTpro [K20]; 1xTMTpro [N-Term]; 1xPhospho [S8(100); T13(0); T15(0); S17(0); S19(0)]	8.75198E-12	5.34993E-05	1	1	2	TGGT1_239700-t26_1-p1	TGGT1_239700-t26_1-p1 [347-366]	TGGT1_239700-t26_1-p1 1xPhospho [S354(100); T359(0); T361(0); S363(0); S365(0)]	TGGT1_239700-t26_1-p1 1xPhospho [S354(100)]	transcript=TGGT1_239700-t26_1 | gene=TGGT1_239700 | organism=Toxoplasma_gondii_GT1 | gene_product=Regulator of chromosome condensation (RCC1) repeat-containing protein [Source:UniProtKB/TrEMBL;Acc:S7UR29] | transcript_product=regulator of chromosome condensation (RCC1) repeat-containing protein | location=TGGT1_chrVI:831989-852759(+) | protein_length=2898 | sequence_SO=chromosome | SO=protein_cod…	0	2913.43743	20	0.948	1.014	1.211	0.777	0.737	0.788	0.941	1.025	0.846	1.007	-0.08	0.02	0.28	-0.36	-0.44	-0.34	-0.09	0.04	-0.24	0.01	0.572800004	0.704098447	0.054027769	0.158953481	0.258529511	0.095630083	0.588714629	0.618447011	0.510354208	0.938624151	0.934371347
FALSE	High	LVVTPQSGVPSSASLSMPQDFNPLQPLVAR	[R].LVVTPQSGVPSSASLSMPQDFNPLQPLVAR.[G]	1xOxidation [M17]; 1xTMTpro [N-Term]; 1xPhospho [S/T]	1xOxidation [M17]; 1xTMTpro [N-Term]; 1xPhospho [T4(0); S7(0.1); S11(25); S12(25); S14(25); S16(25)]	0.000169101	5.34993E-05	1	1	1	TGGT1_311230-t26_1-p1	TGGT1_311230-t26_1-p1 [3789-3818]			transcript=TGGT1_311230-t26_1 | gene=TGGT1_311230 | organism=Toxoplasma_gondii_GT1 | gene_product=hypothetical protein | transcript_product=hypothetical protein | location=TGGT1_chrXI:1844321-1862670(+) | protein_length=4603 | sequence_SO=chromosome | SO=protein_coding_gene | is_pseudo=false	0	3535.81909	30
FALSE	High	LWDDQEQEAEGQSDSVSR	[K].LWDDQEQEAEGQSDSVSR.[G]	1xTMTpro [N-Term]; 1xPhospho [S]	1xTMTpro [N-Term]; 1xPhospho [S13(49.9); S15(49.9); S17(0.2)]	0.000220022	5.34993E-05	1	1	1	TGGT1_224870-t26_1-p1	TGGT1_224870-t26_1-p1 [7367-7384]			transcript=TGGT1_224870-t26_1 | gene=TGGT1_224870 | organism=Toxoplasma_gondii_GT1 | gene_product=Spatacsin_C domain-containing protein [Source:UniProtKB/TrEMBL;Acc:S7WCA2] | transcript_product=hypothetical protein | location=TGGT1_chrX:2638976-2675045(+) | protein_length=8635 | sequence_SO=chromosome | SO=protein_coding_gene | is_pseudo=false	0	2463.06322	18
FALSE	High	LWGEPGDTETSEDLEER	[R].LWGEPGDTETSEDLEER.[L]	1xTMTpro [N-Term]; 1xPhospho [S11(100)]	1xTMTpro [N-Term]; 1xPhospho [T8(0); T10(0); S11(100)]	5.5287E-07	5.34993E-05	1	1	5	TGGT1_299130-t26_1-p1	TGGT1_299130-t26_1-p1 [2054-2070]	TGGT1_299130-t26_1-p1 1xPhospho [T2061(0); T2063(0); S2064(100)]	TGGT1_299130-t26_1-p1 1xPhospho [S2064(100)]	transcript=TGGT1_299130-t26_1 | gene=TGGT1_299130 | organism=Toxoplasma_gondii_GT1 | gene_product=hypothetical protein | transcript_product=hypothetical protein | location=TGGT1_chrIII:2138776-2151293(-) | protein_length=3218 | sequence_SO=chromosome | SO=protein_coding_gene | is_pseudo=false	0	2347.0298	17
FALSE	High	LWNSSSPSGTPPQPPPVSPR	[R].LWNSSSPSGTPPQPPPVSPR.[V]	1xTMTpro [N-Term]; 1xPhospho [S18(100)]	1xTMTpro [N-Term]; 1xPhospho [S4(0); S5(0); S6(0); S8(0); T10(0); S18(100)]	2.83968E-06	5.34993E-05	1	1	1	TGGT1_221280-t26_1-p1	TGGT1_221280-t26_1-p1 [2508-2527]	TGGT1_221280-t26_1-p1 1xPhospho [S2511(0); S2512(0); S2513(0); S2515(0); T2517(0); S2525(100)]	TGGT1_221280-t26_1-p1 1xPhospho [S2525(100)]	transcript=TGGT1_221280-t26_1 | gene=TGGT1_221280 | organism=Toxoplasma_gondii_GT1 | gene_product=hypothetical protein | transcript_product=hypothetical protein | location=TGGT1_chrII:186622-203205(+) | protein_length=4037 | sequence_SO=chromosome | SO=protein_coding_gene | is_pseudo=false	0	2472.22436	20	0.822	0.686	0.765	0.983	0.808	0.674	0.752	0.651	0.742	0.961	-0.28	-0.54	-0.39	-0.02	-0.31	-0.57	-0.41	-0.62	-0.43	-0.06	0.52632704	0.314711904	0.155709946	0.302266513	0.512812189	0.314185654	0.1283903	0.369439676	0.128885913	0.796051046	0.925930641
FALSE	High	LWSLEAPPPSPQPVFFLR	[R].LWSLEAPPPSPQPVFFLR.[R]	1xTMTpro [N-Term]; 1xPhospho [S10(100)]	1xTMTpro [N-Term]; 1xPhospho [S3(0); S10(100)]	7.97396E-06	5.34993E-05	1	1	1	TGGT1_286230-t26_1-p1	TGGT1_286230-t26_1-p1 [1260-1277]	TGGT1_286230-t26_1-p1 1xPhospho [S1262(0); S1269(100)]	TGGT1_286230-t26_1-p1 1xPhospho [S1269(100)]	transcript=TGGT1_286230-t26_1 | gene=TGGT1_286230 | organism=Toxoplasma_gondii_GT1 | gene_product=hypothetical protein | transcript_product=hypothetical protein | location=TGGT1_chrV:1753645-1764533(-) | protein_length=2622 | sequence_SO=chromosome | SO=protein_coding_gene | is_pseudo=false	0	2465.29534	18
FALSE	High	LWSQWINGSPETEGGEDADR	[R].LWSQWINGSPETEGGEDADR.[K]	1xTMTpro [N-Term]; 1xPhospho [S9(99.6)]	1xTMTpro [N-Term]; 1xPhospho [S3(0); S9(99.6); T12(0.4)]	0.000203414	5.34993E-05	1	1	1	TGGT1_306490-t26_1-p1	TGGT1_306490-t26_1-p1 [708-727]	TGGT1_306490-t26_1-p1 1xPhospho [S710(0); S716(99.6); T719(0.4)]	TGGT1_306490-t26_1-p1 1xPhospho [S716(99.6)]	transcript=TGGT1_306490-t26_1 | gene=TGGT1_306490 | organism=Toxoplasma_gondii_GT1 | gene_product=BSD domain-containing protein [Source:UniProtKB/TrEMBL;Acc:S7UIF3] | transcript_product=hypothetical protein | location=TGGT1_chrIX:5908753-5912719(-) | protein_length=1117 | sequence_SO=chromosome | SO=protein_coding_gene | is_pseudo=false	0	2631.16836	20
FALSE	High	LWTPDEAGQDER	[K].LWTPDEAGQDER.[D]	1xTMTpro [N-Term]; 1xPhospho [T3(100)]	1xTMTpro [N-Term]; 1xPhospho [T3(100)]	6.50235E-05	5.34993E-05	1	1	5	TGGT1_229470-t26_1-p1	TGGT1_229470-t26_1-p1 [177-188]	TGGT1_229470-t26_1-p1 1xPhospho [T179(100)]	TGGT1_229470-t26_1-p1 1xPhospho [T179(100)]	transcript=TGGT1_229470-t26_1 | gene=TGGT1_229470 | organism=Toxoplasma_gondii_GT1 | gene_product=Btz domain-containing protein [Source:UniProtKB/TrEMBL;Acc:S7V376] | transcript_product=hypothetical protein | location=TGGT1_chrVIII:282578-286112(+) | protein_length=409 | sequence_SO=chromosome | SO=protein_coding_gene | is_pseudo=false	0	1800.81248	12
FALSE	High	LWVGTICKPEENPNTNR	[K].LWVGTICKPEENPNTNR.[L]	1xMethylthio [C7]; 1xTMTpro [K8]; 1xTMTpro [N-Term]	1xMethylthio [C7]; 1xTMTpro [K8]; 1xTMTpro [N-Term]	7.6876E-07	5.34993E-05	1	1	1	TGGT1_211030-t26_1-p1	TGGT1_211030-t26_1-p1 [80-96]	TGGT1_211030-t26_1-p1 1xMethylthio [C86]	TGGT1_211030-t26_1-p1 1xMethylthio [C86]	transcript=TGGT1_211030-t26_1 | gene=TGGT1_211030 | organism=Toxoplasma_gondii_GT1 | gene_product=hypothetical protein | transcript_product=hypothetical protein | location=TGGT1_chrIV:1889471-1891938(-) | protein_length=191 | sequence_SO=chromosome | SO=protein_coding_gene | is_pseudo=false	0	2625.37728	17	0.825	0.745	0.801	1.135	0.937	0.846	0.909	0.905	0.962	0.903	-0.28	-0.42	-0.32	0.18	-0.09	-0.24	-0.14	-0.14	-0.06	-0.15	0.081083116	0.353907872	0.112226646	0.52087762	0.7525281	0.174789616	0.682253567	0.257330731	0.834069474	0.525726743	0.894600223
FALSE	High	IYADDEDICSDAEESDGAGK	[R].IYADDEDICSDAEESDGAGK.[G]	1xMethylthio [C9]; 1xTMTpro [K20]; 1xTMTpro [N-Term]; 1xPhospho [S10(100)]	1xMethylthio [C9]; 1xTMTpro [K20]; 1xTMTpro [N-Term]; 1xPhospho [Y2(0); S10(100); S15(0)]	4.09123E-10	5.34993E-05	1	1	3	TGGT1_223760-t26_1-p1	TGGT1_223760-t26_1-p1 [737-756]	TGGT1_223760-t26_1-p1 1xMethylthio [C745]; 1xPhospho [Y738(0); S746(100); S751(0)]	TGGT1_223760-t26_1-p1 1xMethylthio [C745]; 1xPhospho [S746(100)]	transcript=TGGT1_223760-t26_1 | gene=TGGT1_223760 | organism=Toxoplasma_gondii_GT1 | gene_product=hypothetical protein | transcript_product=hypothetical protein | location=TGGT1_chrX:3506110-3512843(-) | protein_length=1588 | sequence_SO=chromosome | SO=protein_coding_gene | is_pseudo=false	0	2837.20261	20	0.93	0.944	0.956	1.127	1.048	1.064	1.077	1.086	1.029	1.027	-0.11	-0.08	-0.07	0.17	0.07	0.09	0.11	0.12	0.04	0.04	0.373382894	0.649879862	0.553210821	0.234541102	0.031077877	0.419334012	0.062036204	0.439273362	0.79195401	0.84038645	0.909509357
FALSE	High	IYADDEDICSDAEESDGAGK	[R].IYADDEDICSDAEESDGAGK.[G]	1xMethylthio [C9]; 1xTMTpro [K20]; 1xTMTpro [N-Term]; 2xPhospho [S10(100); S15(100)]	1xMethylthio [C9]; 1xTMTpro [K20]; 1xTMTpro [N-Term]; 2xPhospho [Y2(0); S10(100); S15(100)]	1.43987E-06	5.34993E-05	1	1	1	TGGT1_223760-t26_1-p1	TGGT1_223760-t26_1-p1 [737-756]	TGGT1_223760-t26_1-p1 1xMethylthio [C745]; 2xPhospho [Y738(0); S746(100); S751(100)]	TGGT1_223760-t26_1-p1 1xMethylthio [C745]; 2xPhospho [S746(100); S751(100)]	transcript=TGGT1_223760-t26_1 | gene=TGGT1_223760 | organism=Toxoplasma_gondii_GT1 | gene_product=hypothetical protein | transcript_product=hypothetical protein | location=TGGT1_chrX:3506110-3512843(-) | protein_length=1588 | sequence_SO=chromosome | SO=protein_coding_gene | is_pseudo=false	0	2917.16894	20
FALSE	High	LYAETSEQEAEER	[R].LYAETSEQEAEER.[R]	1xTMTpro [N-Term]; 1xPhospho [S6(99.7)]	1xTMTpro [N-Term]; 1xPhospho [Y2(0); T5(0.3); S6(99.7)]	0.000282656	5.34993E-05	1	1	1	TGGT1_287970-t26_1-p1	TGGT1_287970-t26_1-p1 [770-782]	TGGT1_287970-t26_1-p1 1xPhospho [Y771(0); T774(0.3); S775(99.7)]	TGGT1_287970-t26_1-p1 1xPhospho [S775(99.7)]	transcript=TGGT1_287970-t26_1 | gene=TGGT1_287970 | organism=Toxoplasma_gondii_GT1 | gene_product=hypothetical protein | transcript_product=hypothetical protein | location=TGGT1_chrIX:2079498-2087097(+) | protein_length=2300 | sequence_SO=chromosome | SO=protein_coding_gene | is_pseudo=false	0	1938.8653	13
FALSE	High	IYDDPDASDNDR	[R].IYDDPDASDNDR.[F]	1xTMTpro [N-Term]	1xTMTpro [N-Term]	9.54408E-05	5.34993E-05	1	1	4	TGGT1_267330-t26_1-p1	TGGT1_267330-t26_1-p1 [302-313]			transcript=TGGT1_267330-t26_1 | gene=TGGT1_267330 | organism=Toxoplasma_gondii_GT1 | gene_product=Fumarate hydratase [Source:UniProtKB/TrEMBL;Acc:S7VVH4] | transcript_product=fumarate hydratase | location=TGGT1_chrIX:545528-551285(+) | protein_length=775 | sequence_SO=chromosome | SO=protein_coding_gene | is_pseudo=false	0	1699.77304	12
FALSE	High	LYELSFDGHK	[K].LYELSFDGHK.[-]	1xTMTpro [K10]; 1xTMTpro [N-Term]; 1xPhospho [S5(100)]	1xTMTpro [K10]; 1xTMTpro [N-Term]; 1xPhospho [Y2(0); S5(100)]	1.46379E-05	5.34993E-05	1	1	1	TGGT1_236200-t26_1-p1	TGGT1_236200-t26_1-p1 [1681-1690]	TGGT1_236200-t26_1-p1 1xPhospho [Y1682(0); S1685(100)]	TGGT1_236200-t26_1-p1 1xPhospho [S1685(100)]	transcript=TGGT1_236200-t26_1 | gene=TGGT1_236200 | organism=Toxoplasma_gondii_GT1 | gene_product=DNA mismatch repair protein, C-terminal domain-containing protein [Source:UniProtKB/TrEMBL;Acc:S7URQ6] | transcript_product=DNA mismatch repair protein, C-terminal domain-containing protein | location=TGGT1_chrX:5204326-5215148(-) | protein_length=1690 | sequence_SO=chromosome | SO=protein_coding_gen…	0	1896.97524	10	0.902	0.947	0.944	0.824	0.743	0.78	0.777	1.187	1.051	0.993	-0.15	-0.08	-0.08	-0.28	-0.43	-0.36	-0.36	0.25	0.07	-0.01	0.644690193	0.865759922	0.915970351	0.092802661	0.273502349	0.540271519	0.683662932	0.385075367	0.774637621	0.979277011	0.947964168
FALSE	High	LYESMTEVNEDAER	[R].LYESMTEVNEDAER.[L]	1xTMTpro [N-Term]; 1xPhospho [S4(100)]	1xTMTpro [N-Term]; 1xPhospho [Y2(0); S4(100); T6(0)]	0.000348853	5.34993E-05	1	1	1	TGGT1_310220-t26_1-p1	TGGT1_310220-t26_1-p1 [1235-1248]	TGGT1_310220-t26_1-p1 1xPhospho [Y1236(0); S1238(100); T1240(0)]	TGGT1_310220-t26_1-p1 1xPhospho [S1238(100)]	transcript=TGGT1_310220-t26_1 | gene=TGGT1_310220 | organism=Toxoplasma_gondii_GT1 | gene_product=hypothetical protein | transcript_product=hypothetical protein | location=TGGT1_chrXI:1126646-1139419(+) | protein_length=1396 | sequence_SO=chromosome | SO=protein_coding_gene | is_pseudo=false	0	2069.90578	14
FALSE	High	LYESMTEVNEDAER	[R].LYESMTEVNEDAER.[L]	1xOxidation [M5]; 1xTMTpro [N-Term]; 1xPhospho [S4(100)]	1xOxidation [M5]; 1xTMTpro [N-Term]; 1xPhospho [Y2(0); S4(100); T6(0)]	0.000193289	5.34993E-05	1	1	1	TGGT1_310220-t26_1-p1	TGGT1_310220-t26_1-p1 [1235-1248]	TGGT1_310220-t26_1-p1 1xPhospho [Y1236(0); S1238(100); T1240(0)]	TGGT1_310220-t26_1-p1 1xPhospho [S1238(100)]	transcript=TGGT1_310220-t26_1 | gene=TGGT1_310220 | organism=Toxoplasma_gondii_GT1 | gene_product=hypothetical protein | transcript_product=hypothetical protein | location=TGGT1_chrXI:1126646-1139419(+) | protein_length=1396 | sequence_SO=chromosome | SO=protein_coding_gene | is_pseudo=false	0	2085.9007	14
FALSE	High	IYHLPDAESDEDEDFK	[K].IYHLPDAESDEDEDFK.[E]	1xTMTpro [K16]; 1xTMTpro [N-Term]; 1xPhospho [S9(100)]	1xTMTpro [K16]; 1xTMTpro [N-Term]; 1xPhospho [Y2(0); S9(100)]	3.0803E-08	5.34993E-05	1	1	1	Q15019	Q15019 [210-225]	Q15019 1xPhospho [Y211(0); S218(100)]	Q15019 1xPhospho [S218(100)]	Septin-2 OS=Homo sapiens (Human) OX=9606 GN=SEPTIN2 PE=1 SV=1	0	2611.20967	16	0.937	1.067	1.123	1.274	1.194	1.36	1.43	1.57	1.319	1.303	-0.09	0.09	0.17	0.35	0.26	0.44	0.52	0.65	0.4	0.38	0.898404526	0.440907402	0.436367927	0.298755191	0.792790402	0.139931197	0.050160767	0.008598681	0.48424788	0.376371796	0.986237255
FALSE	High	IYHLPDAESDEDEDFKEQTR	[K].IYHLPDAESDEDEDFKEQTR.[L]	1xTMTpro [K16]; 1xTMTpro [N-Term]; 1xPhospho [S9(100)]	1xTMTpro [K16]; 1xTMTpro [N-Term]; 1xPhospho [Y2(0); S9(100); T19(0)]	7.22751E-09	5.34993E-05	1	1	7	Q15019	Q15019 [210-229]	Q15019 1xPhospho [Y211(0); S218(100); T228(0)]	Q15019 1xPhospho [S218(100)]	Septin-2 OS=Homo sapiens (Human) OX=9606 GN=SEPTIN2 PE=1 SV=1	1	3125.45963	20	1.084	0.991	0.988	0.866	0.939	0.859	0.856	0.924	0.824	0.926	0.12	-0.01	-0.02	-0.21	-0.09	-0.22	-0.23	-0.11	-0.28	-0.11	0.129821716	0.942148117	0.889082037	0.330422329	0.513573994	0.051111967	0.04492036	0.407473351	0.259144419	0.151152686	0.894600223
FALSE	High	LYKDDHEEDTIGEDGNACGK	[K].LYKDDHEEDTIGEDGNACGK.[V]	1xMethylthio [C18]; 2xTMTpro [K3; K20]; 1xTMTpro [N-Term]	1xMethylthio [C18]; 2xTMTpro [K3; K20]; 1xTMTpro [N-Term]	4.66261E-14	5.34993E-05	1	1	2	TGGT1_293690-t26_1-p1	TGGT1_293690-t26_1-p1 [47-66]	TGGT1_293690-t26_1-p1 1xMethylthio [C64]	TGGT1_293690-t26_1-p1 1xMethylthio [C64]	transcript=TGGT1_293690-t26_1 | gene=TGGT1_293690 | organism=Toxoplasma_gondii_GT1 | gene_product=Profilin [Source:UniProtKB/TrEMBL;Acc:S7UIQ6] | transcript_product=profilin PRF | location=TGGT1_chrIa:496750-498091(-) | protein_length=165 | sequence_SO=chromosome | SO=protein_coding_gene | is_pseudo=false	1	3167.54414	20	1.086	1.142	1.066	0.918	0.997	1.049	0.979	1.013	0.883	0.987	0.12	0.19	0.09	-0.12	0	0.07	-0.03	0.02	-0.18	-0.02	0.136446879	0.534254003	0.604538151	0.561879486	0.979393152	0.47793357	0.378283007	0.926862949	0.572147856	0.969415561	0.894600223
FALSE	High	LYKDDHEEDTIGEDGNACGK	[K].LYKDDHEEDTIGEDGNACGK.[V]	1xMethylthio [C18]; 2xTMTpro [K3; K20]; 1xTMTpro [N-Term]; 1xPhospho [T10(100)]	1xMethylthio [C18]; 2xTMTpro [K3; K20]; 1xTMTpro [N-Term]; 1xPhospho [Y2(0); T10(100)]	3.38473E-09	5.34993E-05	1	1	2	TGGT1_293690-t26_1-p1	TGGT1_293690-t26_1-p1 [47-66]	TGGT1_293690-t26_1-p1 1xMethylthio [C64]; 1xPhospho [Y48(0); T56(100)]	TGGT1_293690-t26_1-p1 1xMethylthio [C64]; 1xPhospho [T56(100)]	transcript=TGGT1_293690-t26_1 | gene=TGGT1_293690 | organism=Toxoplasma_gondii_GT1 | gene_product=Profilin [Source:UniProtKB/TrEMBL;Acc:S7UIQ6] | transcript_product=profilin PRF | location=TGGT1_chrIa:496750-498091(-) | protein_length=165 | sequence_SO=chromosome | SO=protein_coding_gene | is_pseudo=false	1	3247.51047	20	0.932	0.91	0.956	1.152	1.073	1.048	1.101	1.111	0.967	1.088	-0.1	-0.14	-0.06	0.2	0.1	0.07	0.14	0.15	-0.05	0.12	0.330642686	0.526795366	0.122250438	0.406763368	0.471064734	0.037044235	0.552432564	0.603927201	0.73760368	0.57968466	0.906500078
FALSE	High	IYNLHTLR	[R].IYNLHTLR.[E]	1xTMTpro [N-Term]; 1xPhospho [T6(100)]	1xTMTpro [N-Term]; 1xPhospho [Y2(0); T6(100)]	0.000133503	5.34993E-05	1	1	3	TGGT1_289990-t26_1-p1	TGGT1_289990-t26_1-p1 [54-61]	TGGT1_289990-t26_1-p1 1xPhospho [Y55(0); T59(100)]	TGGT1_289990-t26_1-p1 1xPhospho [T59(100)]	transcript=TGGT1_289990-t26_1 | gene=TGGT1_289990 | organism=Toxoplasma_gondii_GT1 | gene_product=hypothetical protein | transcript_product=hypothetical protein | location=TGGT1_chrIX:3375629-3379939(-) | protein_length=753 | sequence_SO=chromosome | SO=protein_coding_gene | is_pseudo=false	0	1413.75747	8	0.861	0.885	0.674	1.067	0.918	0.945	0.72	1.219	1.119	0.719	-0.22	-0.18	-0.57	0.09	-0.12	-0.08	-0.47	0.29	0.16	-0.48	0.562205845	0.096687378	0.306727745	0.730389202	0.269971689	0.730390401	0.117952877	0.384308688	0.656974992	0.036120548	0.93350564
FALSE	High	LYNPVHVLCGTPGR	[R].LYNPVHVLCGTPGR.[I]	1xMethylthio [C9]; 1xTMTpro [N-Term]; 1xPhospho [T11(100)]	1xMethylthio [C9]; 1xTMTpro [N-Term]; 1xPhospho [Y2(0); T11(100)]	1.76835E-07	5.34993E-05	1	1	1	TGGT1_313010-t26_1-p1	TGGT1_313010-t26_1-p1 [217-230]	TGGT1_313010-t26_1-p1 1xMethylthio [C225]; 1xPhospho [Y218(0); T227(100)]	TGGT1_313010-t26_1-p1 1xMethylthio [C225]; 1xPhospho [T227(100)]	transcript=TGGT1_313010-t26_1 | gene=TGGT1_313010 | organism=Toxoplasma_gondii_GT1 | gene_product=DEAD (Asp-Glu-Ala-Asp) box polypeptide DDX6 [Source:UniProtKB/TrEMBL;Acc:S7W8B2] | transcript_product=DEAD (Asp-Glu-Ala-Asp) box polypeptide DDX6 | location=TGGT1_chrXI:2995385-2998767(-) | protein_length=475 | sequence_SO=chromosome | SO=protein_coding_gene | is_pseudo=false	0	1955.95559	14	1	1.106	0.987	1.049	1.049	1.161	1.036	0.936	1.125	1.08	0	0.15	-0.02	0.07	0.07	0.21	0.05	-0.1	0.17	0.11	0.984210939	0.589302773	0.81006738	0.534000748	0.438557068	0.572646475	0.775727372	0.51747935	0.507981507	0.846098742	0.996394435
FALSE	High	IYSQTDQTGLLR	[K].IYSQTDQTGLLR.[S]	1xTMTpro [N-Term]; 1xPhospho [S3(100)]	1xTMTpro [N-Term]; 1xPhospho [Y2(0); S3(100); T5(0); T8(0)]	0.000365501	5.34993E-05	1	1	1	TGGT1_310220-t26_1-p1	TGGT1_310220-t26_1-p1 [353-364]	TGGT1_310220-t26_1-p1 1xPhospho [Y354(0); S355(100); T357(0); T360(0)]	TGGT1_310220-t26_1-p1 1xPhospho [S355(100)]	transcript=TGGT1_310220-t26_1 | gene=TGGT1_310220 | organism=Toxoplasma_gondii_GT1 | gene_product=hypothetical protein | transcript_product=hypothetical protein | location=TGGT1_chrXI:1126646-1139419(+) | protein_length=1396 | sequence_SO=chromosome | SO=protein_coding_gene | is_pseudo=false	0	1778.9009	12
FALSE	High	LYTGGNVSEEDTR	[K].LYTGGNVSEEDTR.[K]	1xTMTpro [N-Term]; 1xPhospho [S8(100)]	1xTMTpro [N-Term]; 1xPhospho [Y2(0); T3(0); S8(100); T12(0)]	4.93179E-06	5.34993E-05	1	1	6	TGGT1_240380-t26_1-p1	TGGT1_240380-t26_1-p1 [2736-2748]	TGGT1_240380-t26_1-p1 1xPhospho [Y2737(0); T2738(0); S2743(100); T2747(0)]	TGGT1_240380-t26_1-p1 1xPhospho [S2743(100)]	transcript=TGGT1_240380-t26_1 | gene=TGGT1_240380 | organism=Toxoplasma_gondii_GT1 | gene_product=Clu domain-containing protein [Source:UniProtKB/TrEMBL;Acc:S7URC6] | transcript_product=hypothetical protein | location=TGGT1_chrVI:1188384-1214121(+) | protein_length=4955 | sequence_SO=chromosome | SO=protein_coding_gene | is_pseudo=false	0	1824.8336	13	1.058	1.042	0.891	1.225	1.296	1.276	1.091	1.132	1.289	1.325	0.08	0.06	-0.17	0.29	0.37	0.35	0.13	0.18	0.37	0.41	0.830082628	0.15995892	0.639576133	0.591574903	0.15278862	0.546278609	0.879293051	0.381163229	0.601624654	0.433445812	0.976273463
FALSE	High	LTISPSGEGDVFYGK	[K].LTISPSGEGDVFYGK.[E]	1xTMTpro [K15]; 1xTMTpro [N-Term]	1xTMTpro [K15]; 1xTMTpro [N-Term]	1.34671E-05	5.34993E-05	1	1	1	TGGT1_271050-t26_1-p1	TGGT1_271050-t26_1-p1 [61-75]			transcript=TGGT1_271050-t26_1 | gene=TGGT1_271050 | organism=Toxoplasma_gondii_GT1 | gene_product=SAG domain-containing protein [Source:UniProtKB/TrEMBL;Acc:A0A125YVU5] | transcript_product=SAG-related sequence SRS34A | location=TGGT1_chrVIII:4754604-4755164(+) | protein_length=186 | sequence_SO=chromosome | SO=protein_coding_gene | is_pseudo=false	0	2178.19381	15	1.162	0.992	0.844	0.874	1.016	0.868	0.738	1.278	1.164	0.954	0.22	-0.01	-0.25	-0.19	0.02	-0.2	-0.44	0.35	0.22	-0.07	0.16466767	0.938223955	0.173570102	0.506971589	0.942729831	0.249506631	0.347378626	0.063673284	0.42526979	0.517066648	0.895982843
FALSE	High	LTLEEADDPPLWFDCDESPTTR	[R].LTLEEADDPPLWFDCDESPTTR.[R]	1xMethylthio [C15]; 1xTMTpro [N-Term]; 1xPhospho [S18(99.8)]	1xMethylthio [C15]; 1xTMTpro [N-Term]; 1xPhospho [T2(0); S18(99.8); T20(0.2); T21(0)]	2.35725E-13	5.34993E-05	1	1	2	TGGT1_258420-t26_1-p1	TGGT1_258420-t26_1-p1 [1436-1457]	TGGT1_258420-t26_1-p1 1xMethylthio [C1450]; 1xPhospho [T1437(0); S1453(99.8); T1455(0.2); T1456(0)]	TGGT1_258420-t26_1-p1 1xMethylthio [C1450]; 1xPhospho [S1453(99.8)]	transcript=TGGT1_258420-t26_1 | gene=TGGT1_258420 | organism=Toxoplasma_gondii_GT1 | gene_product=hypothetical protein | transcript_product=hypothetical protein | location=TGGT1_chrVIIb:3389928-3398497(-) | protein_length=2403 | sequence_SO=chromosome | SO=protein_coding_gene | is_pseudo=false	0	2980.29527	22
FALSE	High	LTHEGDDDGAPNSDGK	[R].LTHEGDDDGAPNSDGK.[S]	1xTMTpro [K16]; 1xTMTpro [N-Term]; 1xPhospho [S13(100)]	1xTMTpro [K16]; 1xTMTpro [N-Term]; 1xPhospho [T2(0); S13(100)]	1.49504E-08	5.34993E-05	1	1	4	TGGT1_216480-t26_1-p1	TGGT1_216480-t26_1-p1 [761-776]	TGGT1_216480-t26_1-p1 1xPhospho [T762(0); S773(100)]	TGGT1_216480-t26_1-p1 1xPhospho [S773(100)]	transcript=TGGT1_216480-t26_1 | gene=TGGT1_216480 | organism=Toxoplasma_gondii_GT1 | gene_product=NMD3 domain-containing protein [Source:UniProtKB/TrEMBL;Acc:S7UKY3] | transcript_product=NMD3 family protein | location=TGGT1_chrXI:6042136-6045440(+) | protein_length=799 | sequence_SO=chromosome | SO=protein_coding_gene | is_pseudo=false	0	2316.06367	16
FALSE	High	LTGKPSPPQPLPPPTHPLDSPR	[R].LTGKPSPPQPLPPPTHPLDSPR.[S]	1xTMTpro [K4]; 1xTMTpro [N-Term]; 1xPhospho [S20(100)]	1xTMTpro [K4]; 1xTMTpro [N-Term]; 1xPhospho [T2(0); S6(0); T15(0); S20(100)]	5.60522E-09	5.34993E-05	1	1	4	TGGT1_269390-t26_1-p1	TGGT1_269390-t26_1-p1 [20-41]	TGGT1_269390-t26_1-p1 1xPhospho [T21(0); S25(0); T34(0); S39(100)]	TGGT1_269390-t26_1-p1 1xPhospho [S39(100)]	transcript=TGGT1_269390-t26_1 | gene=TGGT1_269390 | organism=Toxoplasma_gondii_GT1 | gene_product=CRAL/TRIO domain-containing protein [Source:UniProtKB/TrEMBL;Acc:S7V5J7] | transcript_product=CRAL/TRIO domain-containing protein | location=TGGT1_chrVIII:5840638-5846891(-) | protein_length=994 | sequence_SO=chromosome | SO=protein_coding_gene | is_pseudo=false	0	3017.64691	22
FALSE	High	LSLPDSDRTSVYHGDDER	[K].LSLPDSDRTSVYHGDDER.[G]	1xTMTpro [N-Term]; 1xPhospho [S/T/Y]	1xTMTpro [N-Term]; 1xPhospho [S2(0); S6(33.3); T9(33.3); S10(33.3); Y12(0)]	0.000111781	5.34993E-05	1	1	4	TGGT1_209250-t26_1-p1	TGGT1_209250-t26_1-p1 [981-998]			transcript=TGGT1_209250-t26_1 | gene=TGGT1_209250 | organism=Toxoplasma_gondii_GT1 | gene_product=hypothetical protein | transcript_product=hypothetical protein | location=TGGT1_chrIb:1161236-1166853(+) | protein_length=1018 | sequence_SO=chromosome | SO=protein_coding_gene | is_pseudo=false	1	2446.12068	18
FALSE	High	LSIQSISPLSLR	[R].LSIQSISPLSLR.[R]	1xTMTpro [N-Term]; 1xPhospho [S7(100)]	1xTMTpro [N-Term]; 1xPhospho [S2(0); S5(0); S7(100); S10(0)]	1.19077E-05	5.34993E-05	1	1	1	TGGT1_285650-t26_1-p1	TGGT1_285650-t26_1-p1 [1256-1267]	TGGT1_285650-t26_1-p1 1xPhospho [S1257(0); S1260(0); S1262(100); S1265(0)]	TGGT1_285650-t26_1-p1 1xPhospho [S1262(100)]	transcript=TGGT1_285650-t26_1 | gene=TGGT1_285650 | organism=Toxoplasma_gondii_GT1 | gene_product=hypothetical protein | transcript_product=hypothetical protein | location=TGGT1_chrV:2175312-2182741(-) | protein_length=2263 | sequence_SO=chromosome | SO=protein_coding_gene | is_pseudo=false	0	1697.9522	12
FALSE	High	LSLQVTQTTPR	[R].LSLQVTQTTPR.[G]	1xTMTpro [N-Term]; 1xPhospho [T9(100)]	1xTMTpro [N-Term]; 1xPhospho [S2(0); T6(0); T8(0); T9(100)]	0.000447007	5.34993E-05	1	1	2	TGGT1_264090-t26_1-p1	TGGT1_264090-t26_1-p1 [690-700]	TGGT1_264090-t26_1-p1 1xPhospho [S691(0); T695(0); T697(0); T698(100)]	TGGT1_264090-t26_1-p1 1xPhospho [T698(100)]	transcript=TGGT1_264090-t26_1 | gene=TGGT1_264090 | organism=Toxoplasma_gondii_GT1 | gene_product=hypothetical protein | transcript_product=hypothetical protein | location=TGGT1_chrVIIb:158774-174140(+) | protein_length=2986 | sequence_SO=chromosome | SO=protein_coding_gene | is_pseudo=false	0	1627.87395	11	1.04	0.983	0.821	0.861	0.896	0.847	0.707	0.926	0.832	0.598	0.06	-0.02	-0.29	-0.22	-0.16	-0.24	-0.5	-0.11	-0.26	-0.74	0.398452594	0.925693347	0.362434972	0.311862432	0.495742449	0.235782719	0.08559008	0.167811264	0.061000283	0.166904345	0.910538461
FALSE	High	LSNFSYTHESR	[R].LSNFSYTHESR.[A]	1xTMTpro [N-Term]; 1xPhospho [S5(100)]	1xTMTpro [N-Term]; 1xPhospho [S2(0); S5(100); Y6(0); T7(0); S10(0)]	1.92494E-05	5.34993E-05	1	1	4	TGGT1_289880-t26_1-p1	TGGT1_289880-t26_1-p1 [697-707]	TGGT1_289880-t26_1-p1 1xPhospho [S698(0); S701(100); Y702(0); T703(0); S706(0)]	TGGT1_289880-t26_1-p1 1xPhospho [S701(100)]	transcript=TGGT1_289880-t26_1 | gene=TGGT1_289880 | organism=Toxoplasma_gondii_GT1 | gene_product=hypothetical protein | transcript_product=hypothetical protein | location=TGGT1_chrIX:3301494-3313288(-) | protein_length=1326 | sequence_SO=chromosome | SO=protein_coding_gene | is_pseudo=false	0	1724.79643	11	1.223	1.345	1.242	0.677	0.828	0.91	0.841	1.129	1.236	1.463	0.29	0.43	0.31	-0.56	-0.27	-0.14	-0.25	0.17	0.31	0.55	0.605860387	0.388509011	0.701511259	0.256475602	0.351703521	0.262574519	0.62770009	0.499912469	0.554653779	0.258463651	0.940725673
FALSE	High	LSNFSYTHESR	[R].LSNFSYTHESR.[A]	1xTMTpro [N-Term]; 2xPhospho [S2(100); S5(100)]	1xTMTpro [N-Term]; 2xPhospho [S2(100); S5(100); Y6(0); T7(0); S10(0)]	1.84922E-06	5.34993E-05	1	1	6	TGGT1_289880-t26_1-p1	TGGT1_289880-t26_1-p1 [697-707]	TGGT1_289880-t26_1-p1 2xPhospho [S698(100); S701(100); Y702(0); T703(0); S706(0)]	TGGT1_289880-t26_1-p1 2xPhospho [S698(100); S701(100)]	transcript=TGGT1_289880-t26_1 | gene=TGGT1_289880 | organism=Toxoplasma_gondii_GT1 | gene_product=hypothetical protein | transcript_product=hypothetical protein | location=TGGT1_chrIX:3301494-3313288(-) | protein_length=1326 | sequence_SO=chromosome | SO=protein_coding_gene | is_pseudo=false	0	1804.76276	11	0.986	2.183	3.007	1.005	0.991	2.194	3.022	1.201	1.738	2.784	-0.02	1.13	1.59	0.01	-0.01	1.13	1.6	0.26	0.8	1.48	0.981268985	0.525173879	0.478472765	0.990983916	0.954959435	0.358337973	0.350800909	0.358569594	0.187494029	0.377249158	0.996394435
FALSE	High	LSNSNWEHYAASEHNSSVDDHDDNQR	[K].LSNSNWEHYAASEHNSSVDDHDDNQR.[R]	1xTMTpro [N-Term]; 1xPhospho [S/Y]	1xTMTpro [N-Term]; 1xPhospho [S2(50); S4(50); Y9(0); S12(0); S16(0); S17(0)]	0.000243623	5.34993E-05	1	1	1	TGGT1_313140-t26_1-p1	TGGT1_313140-t26_1-p1 [595-620]			transcript=TGGT1_313140-t26_1 | gene=TGGT1_313140 | organism=Toxoplasma_gondii_GT1 | gene_product=Iso_dh domain-containing protein [Source:UniProtKB/TrEMBL;Acc:S7W894] | transcript_product=isocitrate dehydrogenase | location=TGGT1_chrXI:3095680-3101525(-) | protein_length=621 | sequence_SO=chromosome | SO=protein_coding_gene | is_pseudo=false	0	3411.4219	26
FALSE	High	LSPASENEAESTHGR	[R].LSPASENEAESTHGR.[R]	1xTMTpro [N-Term]; 1xPhospho [S5(100)]	1xTMTpro [N-Term]; 1xPhospho [S2(0); S5(100); S11(0); T12(0)]	8.92095E-09	5.34993E-05	1	1	3	TGGT1_202740-t26_1-p1	TGGT1_202740-t26_1-p1 [207-221]	TGGT1_202740-t26_1-p1 1xPhospho [S208(0); S211(100); S217(0); T218(0)]	TGGT1_202740-t26_1-p1 1xPhospho [S211(100)]	transcript=TGGT1_202740-t26_1 | gene=TGGT1_202740 | organism=Toxoplasma_gondii_GT1 | gene_product=hypothetical protein | transcript_product=hypothetical protein | location=TGGT1_chrVIIa:2962165-2967907(-) | protein_length=1099 | sequence_SO=chromosome | SO=protein_coding_gene | is_pseudo=false	0	1968.89833	15	1.049	1.024	0.934	0.998	1.047	1.022	0.932	1.016	1.086	0.876	0.07	0.03	-0.1	0	0.07	0.03	-0.1	0.02	0.12	-0.19	0.136837193	0.545557182	0.193597068	0.871605882	0.003100452	0.418967152	0.095115559	0.864964177	0.552625094	0.389898339	0.894600223
FALSE	High	LSPASENEAESTHGR	[R].LSPASENEAESTHGR.[R]	1xTMTpro [N-Term]; 2xPhospho [S2(100); S5(100)]	1xTMTpro [N-Term]; 2xPhospho [S2(100); S5(100); S11(0); T12(0)]	1.03218E-05	5.34993E-05	1	1	2	TGGT1_202740-t26_1-p1	TGGT1_202740-t26_1-p1 [207-221]	TGGT1_202740-t26_1-p1 2xPhospho [S208(100); S211(100); S217(0); T218(0)]	TGGT1_202740-t26_1-p1 2xPhospho [S208(100); S211(100)]	transcript=TGGT1_202740-t26_1 | gene=TGGT1_202740 | organism=Toxoplasma_gondii_GT1 | gene_product=hypothetical protein | transcript_product=hypothetical protein | location=TGGT1_chrVIIa:2962165-2967907(-) | protein_length=1099 | sequence_SO=chromosome | SO=protein_coding_gene | is_pseudo=false	0	2048.86466	15	1.23	1.078	0.925	0.828	1.018	0.893	0.766	0.884	0.805	1.086	0.3	0.11	-0.11	-0.27	0.03	-0.16	-0.38	-0.18	-0.31	0.12	0.735824859	0.81218323	0.866036807	0.766684115	0.553294312	0.722622255	0.279864147	0.714352923	0.502767832	0.701912574	0.96061971
FALSE	High	LSPEVAPPAHR	[R].LSPEVAPPAHR.[R]	1xTMTpro [N-Term]; 1xPhospho [S2(100)]	1xTMTpro [N-Term]; 1xPhospho [S2(100)]	0.000109163	5.34993E-05	1	1	2	Q8TAD8	Q8TAD8 [34-44]	Q8TAD8 1xPhospho [S35(100)]	Q8TAD8 1xPhospho [S35(100)]	Smad nuclear-interacting protein 1 OS=Homo sapiens (Human) OX=9606 GN=SNIP1 PE=1 SV=1	0	1557.81096	11
FALSE	High	LSPLPASPLSTDECSAAQPR	[R].LSPLPASPLSTDECSAAQPR.[S]	1xMethylthio [C14]; 1xTMTpro [N-Term]; 1xPhospho [S7(100)]	1xMethylthio [C14]; 1xTMTpro [N-Term]; 1xPhospho [S2(0); S7(100); S10(0); T11(0); S15(0)]	2.65428E-06	5.34993E-05	1	1	1	TGGT1_294010-t26_1-p1	TGGT1_294010-t26_1-p1 [536-555]	TGGT1_294010-t26_1-p1 1xMethylthio [C549]; 1xPhospho [S537(0); S542(100); S545(0); T546(0); S550(0)]	TGGT1_294010-t26_1-p1 1xMethylthio [C549]; 1xPhospho [S542(100)]	transcript=TGGT1_294010-t26_1 | gene=TGGT1_294010 | organism=Toxoplasma_gondii_GT1 | gene_product=YrdC-like domain-containing protein [Source:UniProtKB/TrEMBL;Acc:S7UIN8] | transcript_product=yrdC domain-containing protein | location=TGGT1_chrIa:626587-630046(-) | protein_length=828 | sequence_SO=chromosome | SO=protein_coding_gene | is_pseudo=false	0	2470.16783	20	0.835	1.174	1.001	0.794	0.663	0.932	0.796	0.845	0.798	0.806	-0.26	0.23	0	-0.33	-0.59	-0.1	-0.33	-0.24	-0.33	-0.31	0.16437199	0.237204262	0.778925134	0.275081433	0.090208879	0.354048032	0.285291962	0.092613661	0.086255272	0.445007759	0.895982843
FALSE	High	LSPPASCASTSAGDDR	[R].LSPPASCASTSAGDDR.[G]	1xMethylthio [C7]; 1xTMTpro [N-Term]; 1xPhospho [S2(100)]	1xMethylthio [C7]; 1xTMTpro [N-Term]; 1xPhospho [S2(100); S6(0); S9(0); T10(0); S11(0)]	4.10005E-08	5.34993E-05	1	1	4	TGGT1_225470-t26_1-p1	TGGT1_225470-t26_1-p1 [68-83]	TGGT1_225470-t26_1-p1 1xMethylthio [C74]; 1xPhospho [S69(100); S73(0); S76(0); T77(0); S78(0)]	TGGT1_225470-t26_1-p1 1xMethylthio [C74]; 1xPhospho [S69(100)]	transcript=TGGT1_225470-t26_1 | gene=TGGT1_225470 | organism=Toxoplasma_gondii_GT1 | gene_product=PMSR domain-containing protein [Source:UniProtKB/TrEMBL;Acc:A0A125YIM6] | transcript_product=peptide methionine sulfoxide reductase | location=TGGT1_chrX:2131925-2133032(+) | protein_length=269 | sequence_SO=chromosome | SO=protein_coding_gene | is_pseudo=false	0	1964.84141	16
FALSE	High	LSPQAHGGDR	[R].LSPQAHGGDR.[A]	1xTMTpro [N-Term]; 1xPhospho [S2(100)]	1xTMTpro [N-Term]; 1xPhospho [S2(100)]	6.08707E-06	5.34993E-05	1	1	8	TGGT1_214090-t26_1-p1	TGGT1_214090-t26_1-p1 [1278-1287]	TGGT1_214090-t26_1-p1 1xPhospho [S1279(100)]	TGGT1_214090-t26_1-p1 1xPhospho [S1279(100)]	transcript=TGGT1_214090-t26_1 | gene=TGGT1_214090 | organism=Toxoplasma_gondii_GT1 | gene_product=Signal peptidase [Source:UniProtKB/TrEMBL;Acc:S7W5I3] | transcript_product=signal peptidase | location=TGGT1_chrX:5908335-5920860(+) | protein_length=1859 | sequence_SO=chromosome | SO=protein_coding_gene | is_pseudo=false	0	1421.68576	10	1.184	0.934	0.793	0.944	1.117	0.881	0.749	1.304	1.484	1.055	0.24	-0.1	-0.33	-0.08	0.16	-0.18	-0.42	0.38	0.57	0.08	0.257722419	0.387031213	0.463420399	0.738445817	0.321537983	0.379913311	0.157067627	0.21350929	0.243925854	0.673481157	0.900210906
FALSE	High	LSLLMPSSPPLPGYPLIR	[R].LSLLMPSSPPLPGYPLIR.[A]	1xOxidation [M5]; 1xTMTpro [N-Term]; 1xPhospho [S7(99.2)]	1xOxidation [M5]; 1xTMTpro [N-Term]; 1xPhospho [S2(0.4); S7(99.2); S8(0.4); Y14(0)]	2.81721E-06	5.34993E-05	1	1	1	TGGT1_252850-t26_1-p1	TGGT1_252850-t26_1-p1 [521-538]	TGGT1_252850-t26_1-p1 1xPhospho [S522(0.4); S527(99.2); S528(0.4); Y534(0)]	TGGT1_252850-t26_1-p1 1xPhospho [S527(99.2)]	transcript=TGGT1_252850-t26_1 | gene=TGGT1_252850 | organism=Toxoplasma_gondii_GT1 | gene_product=Initiation factor, subunit 2 family protein [Source:UniProtKB/TrEMBL;Acc:S7VNP5] | transcript_product=initiation factor, subunit 2 family protein | location=TGGT1_chrIII:597067-600971(+) | protein_length=710 | sequence_SO=chromosome | SO=protein_coding_gene | is_pseudo=false	0	2351.27691	18
FALSE	High	LSPQEQMDLLHAANFSER	[R].LSPQEQMDLLHAANFSER.[D]	1xTMTpro [N-Term]; 1xPhospho [S2(100)]	1xTMTpro [N-Term]; 1xPhospho [S2(100); S16(0)]	6.30512E-16	5.34993E-05	1	1	1	TGGT1_213800-t26_1-p1	TGGT1_213800-t26_1-p1 [8-25]	TGGT1_213800-t26_1-p1 1xPhospho [S9(100); S23(0)]	TGGT1_213800-t26_1-p1 1xPhospho [S9(100)]	transcript=TGGT1_213800-t26_1 | gene=TGGT1_213800 | organism=Toxoplasma_gondii_GT1 | gene_product=putative protein phosphatase 2b regulatory subunit | transcript_product=putative protein phosphatase 2b regulatory subunit | location=TGGT1_chrV:1211677-1214305(-) | protein_length=177 | sequence_SO=chromosome | SO=protein_coding_gene | is_pseudo=false	0	2470.17569	18	0.896	1.018	0.981	1.204	1.078	1.225	1.181	1.127	1.136	1.118	-0.16	0.03	-0.03	0.27	0.11	0.29	0.24	0.17	0.18	0.16	0.520603412	0.912549227	0.614430882	0.350957403	0.031990662	0.045053514	0.448542969	0.586946753	0.65380168	0.608973449	0.925813665
FALSE	High	LSPSSTLTPSGPVSAPSR	[R].LSPSSTLTPSGPVSAPSR.[S]	1xTMTpro [N-Term]; 1xPhospho [S2(99.5)]	1xTMTpro [N-Term]; 1xPhospho [S2(99.5); S4(0.5); S5(0); T6(0); T8(0); S10(0); S14(0); S17(0)]	4.98668E-05	5.34993E-05	1	1	2	TGGT1_319610-t26_1-p1	TGGT1_319610-t26_1-p1 [859-876]	TGGT1_319610-t26_1-p1 1xPhospho [S860(99.5); S862(0.5); S863(0); T864(0); T866(0); S868(0); S872(0); S875(0)]	TGGT1_319610-t26_1-p1 1xPhospho [S860(99.5)]	transcript=TGGT1_319610-t26_1 | gene=TGGT1_319610 | organism=Toxoplasma_gondii_GT1 | gene_product=eIF2 kinase IF2K-D (Incomplete catalytic triad) [Source:UniProtKB/TrEMBL;Acc:S7VSV8] | transcript_product=eIF2 kinase IF2K-D (incomplete catalytic triad) | location=TGGT1_chrIV:783142-801696(+) | protein_length=2886 | sequence_SO=chromosome | SO=protein_coding_gene | is_pseudo=false	0	2125.08613	18	0.972	0.939	0.986	0.95	0.923	0.891	0.936	0.929	0.654	1.062	-0.04	-0.09	-0.02	-0.07	-0.12	-0.17	-0.1	-0.11	-0.61	0.09	0.86917892	0.819278571	0.970047272	0.897383813	0.730583074	0.454270176	0.127715597	0.892292223	0.208850954	0.779399814	0.983497411
FALSE	High	LSPVAADSPGLDHARPTLDTLR	[K].LSPVAADSPGLDHARPTLDTLR.[Y]	1xTMTpro [N-Term]; 1xPhospho [S8(100)]	1xTMTpro [N-Term]; 1xPhospho [S2(0); S8(100); T17(0); T20(0)]	8.75495E-08	5.34993E-05	1	1	2	TGGT1_262150-t26_1-p1	TGGT1_262150-t26_1-p1 [30-51]	TGGT1_262150-t26_1-p1 1xPhospho [S31(0); S37(100); T46(0); T49(0)]	TGGT1_262150-t26_1-p1 1xPhospho [S37(100)]	transcript=TGGT1_262150-t26_1 | gene=TGGT1_262150 | organism=Toxoplasma_gondii_GT1 | gene_product=BTB_2 domain-containing protein [Source:UniProtKB/TrEMBL;Acc:S7WDW6] | transcript_product=kelch repeat and K+ channel tetramerisation domain containing protein | location=TGGT1_chrVIIb:1306190-1314039(-) | protein_length=818 | sequence_SO=chromosome | SO=protein_coding_gene | is_pseudo=false	0	2686.38846	22
FALSE	High	LSQAASVAAATPR	[R].LSQAASVAAATPR.[Q]	1xTMTpro [N-Term]; 1xPhospho [T11(100)]	1xTMTpro [N-Term]; 1xPhospho [S2(0); S6(0); T11(100)]	0.000361268	5.34993E-05	1	1	1	TGGT1_208400B-t26_1-p1	TGGT1_208400B-t26_1-p1 [709-721]	TGGT1_208400B-t26_1-p1 1xPhospho [S710(0); S714(0); T719(100)]	TGGT1_208400B-t26_1-p1 1xPhospho [T719(100)]	transcript=TGGT1_208400B-t26_1 | gene=TGGT1_208400B | organism=Toxoplasma_gondii_GT1 | gene_product=hypothetical protein | transcript_product=hypothetical protein | location=TGGT1_chrIb:671628-681222(-) | protein_length=1824 | sequence_SO=chromosome | SO=protein_coding_gene | is_pseudo=false	0	1626.85355	13	0.985	0.726	0.633	1.02	1.005	0.74	0.646	0.977	0.722	0.722	-0.02	-0.46	-0.66	0.03	0.01	-0.43	-0.63	-0.03	-0.47	-0.47	0.916947943	0.05169583	0.065133973	0.90484131	0.987459333	0.209170861	0.11768974	0.936223904	0.271099624	0.083959896	0.988560878
FALSE	High	LSQDAMSDDRGEDETEGGR	[R].LSQDAMSDDRGEDETEGGR.[R]	1xTMTpro [N-Term]; 1xPhospho [S7(100)]	1xTMTpro [N-Term]; 1xPhospho [S2(0); S7(100); T15(0)]	9.88074E-06	5.34993E-05	1	1	1	TGGT1_226470-t26_1-p1	TGGT1_226470-t26_1-p1 [87-105]	TGGT1_226470-t26_1-p1 1xPhospho [S88(0); S93(100); T101(0)]	TGGT1_226470-t26_1-p1 1xPhospho [S93(100)]	transcript=TGGT1_226470-t26_1 | gene=TGGT1_226470 | organism=Toxoplasma_gondii_GT1 | gene_product=hypothetical protein | transcript_product=hypothetical protein | location=TGGT1_chrX:1515287-1525417(+) | protein_length=3207 | sequence_SO=chromosome | SO=protein_coding_gene | is_pseudo=false	1	2452.02546	19	0.826	0.851	0.953	1.153	0.952	0.981	1.098	1.137	0.77	1.04	-0.28	-0.23	-0.07	0.21	-0.07	-0.03	0.13	0.18	-0.38	0.06	0.222481191	0.312710937	0.143909351	0.272541416	0.778682555	0.534429665	0.331787893	0.324471329	0.162464867	0.600968816	0.900210906
FALSE	High	LSQDMIPVSPPHTGAGR	[R].LSQDMIPVSPPHTGAGR.[Q]	1xTMTpro [N-Term]; 1xPhospho [S9(100)]	1xTMTpro [N-Term]; 1xPhospho [S2(0); S9(100); T13(0)]	6.20363E-07	5.34993E-05	1	1	2	TGGT1_227450-t26_1-p1	TGGT1_227450-t26_1-p1 [2005-2021]	TGGT1_227450-t26_1-p1 1xPhospho [S2006(0); S2013(100); T2017(0)]	TGGT1_227450-t26_1-p1 1xPhospho [S2013(100)]	transcript=TGGT1_227450-t26_1 | gene=TGGT1_227450 | organism=Toxoplasma_gondii_GT1 | gene_product=Nudix hydrolase domain-containing protein [Source:UniProtKB/TrEMBL;Acc:S7UXE1] | transcript_product=hydrolase, NUDIX family protein | location=TGGT1_chrX:834070-841020(+) | protein_length=2063 | sequence_SO=chromosome | SO=protein_coding_gene | is_pseudo=false	0	2147.06396	17	1.083	0.995	0.987	0.922	0.999	0.918	0.91	0.897	1.043	1.078	0.12	-0.01	-0.02	-0.12	0	-0.12	-0.14	-0.16	0.06	0.11	0.344605267	0.948940776	0.849477176	0.114168781	0.992964072	0.292584471	0.40915403	0.296536238	0.228019509	0.659349142	0.906500078
FALSE	High	ISQFFDDVEAGK	[K].ISQFFDDVEAGK.[I]	1xTMTpro [K12]; 1xTMTpro [N-Term]	1xTMTpro [K12]; 1xTMTpro [N-Term]	4.84954E-07	5.34993E-05	1	1	1	TGGT1_211680-t26_1-p1	TGGT1_211680-t26_1-p1 [323-334]			transcript=TGGT1_211680-t26_1 | gene=TGGT1_211680 | organism=Toxoplasma_gondii_GT1 | gene_product=Protein disulfide-isomerase [Source:UniProtKB/TrEMBL;Acc:A0A125YQI9] | transcript_product=protein disulfide isomerase | location=TGGT1_chrIV:1556190-1558014(+) | protein_length=471 | sequence_SO=chromosome | SO=protein_coding_gene | is_pseudo=false	0	1964.06206	12	0.989	1.044	1.221	0.959	0.948	1.002	1.172	1.38	2.765	1.367	-0.02	0.06	0.29	-0.06	-0.08	0	0.23	0.46	1.47	0.45	0.959625717	0.825235775	0.284000667	0.363763848	0.782868981	0.991111399	0.261138057	0.43728361	0.188195417	0.340464014	0.994414207
FALSE	High	LSQGSENGDAEEEVR	[R].LSQGSENGDAEEEVR.[E]	1xTMTpro [N-Term]	1xTMTpro [N-Term]	3.99574E-06	5.34993E-05	1	1	2	TGGT1_214210-t26_1-p1	TGGT1_214210-t26_1-p1 [477-491]			transcript=TGGT1_214210-t26_1 | gene=TGGT1_214210 | organism=Toxoplasma_gondii_GT1 | gene_product=PUA domain-containing protein [Source:UniProtKB/TrEMBL;Acc:A0A125YRK0] | transcript_product=rRNA pseudouridine synthase | location=TGGT1_chrX:6002905-6008379(-) | protein_length=505 | sequence_SO=chromosome | SO=protein_coding_gene | is_pseudo=false	0	1923.92149	15
FALSE	High	LSQGSENGDAEEEVR	[R].LSQGSENGDAEEEVR.[E]	1xTMTpro [N-Term]; 1xPhospho [S5(100)]	1xTMTpro [N-Term]; 1xPhospho [S2(0); S5(100)]	1.39484E-06	5.34993E-05	1	1	8	TGGT1_214210-t26_1-p1	TGGT1_214210-t26_1-p1 [477-491]	TGGT1_214210-t26_1-p1 1xPhospho [S478(0); S481(100)]	TGGT1_214210-t26_1-p1 1xPhospho [S481(100)]	transcript=TGGT1_214210-t26_1 | gene=TGGT1_214210 | organism=Toxoplasma_gondii_GT1 | gene_product=PUA domain-containing protein [Source:UniProtKB/TrEMBL;Acc:A0A125YRK0] | transcript_product=rRNA pseudouridine synthase | location=TGGT1_chrX:6002905-6008379(-) | protein_length=505 | sequence_SO=chromosome | SO=protein_coding_gene | is_pseudo=false	0	2003.88782	15	0.989	1.06	0.921	1.013	1.002	1.074	0.933	1.062	0.919	0.992	-0.02	0.08	-0.12	0.02	0	0.1	-0.1	0.09	-0.12	-0.01	0.367756067	0.19292299	0.364569281	0.859963098	0.970290142	0.524736767	0.647321194	0.801890952	0.112851398	0.90096072	0.909240464
FALSE	High	ISQQAYNQAGSTDSSAGSEGTGSESGDK	[K].ISQQAYNQAGSTDSSAGSEGTGSESGDK.[K]	1xTMTpro [K28]; 1xTMTpro [N-Term]	1xTMTpro [K28]; 1xTMTpro [N-Term]	6.30512E-16	5.34993E-05	1	1	4	TGGT1_251780-t26_1-p1	TGGT1_251780-t26_1-p1 [698-725]			transcript=TGGT1_251780-t26_1 | gene=TGGT1_251780 | organism=Toxoplasma_gondii_GT1 | gene_product=Heat shock protein [Source:UniProtKB/TrEMBL;Acc:S7V012] | transcript_product=heat shock protein | location=TGGT1_chrXII:5504595-5509577(-) | protein_length=728 | sequence_SO=chromosome | SO=protein_coding_gene | is_pseudo=false	0	3327.57044	28
FALSE	High	ISQQAYNQAGSTDSSAGSEGTGSESGDKK	[K].ISQQAYNQAGSTDSSAGSEGTGSESGDKK.[S]	2xTMTpro [K28; K29]; 1xTMTpro [N-Term]	2xTMTpro [K28; K29]; 1xTMTpro [N-Term]	4.19751E-12	5.34993E-05	1	1	2	TGGT1_251780-t26_1-p1	TGGT1_251780-t26_1-p1 [698-726]			transcript=TGGT1_251780-t26_1 | gene=TGGT1_251780 | organism=Toxoplasma_gondii_GT1 | gene_product=Heat shock protein [Source:UniProtKB/TrEMBL;Acc:S7V012] | transcript_product=heat shock protein | location=TGGT1_chrXII:5504595-5509577(-) | protein_length=728 | sequence_SO=chromosome | SO=protein_coding_gene | is_pseudo=false	1	3759.87254	29
FALSE	High	LSQSTDEGRPDLTGCGSCSPR	[R].LSQSTDEGRPDLTGCGSCSPR.[G]	2xMethylthio [C15; C18]; 1xTMTpro [N-Term]; 1xPhospho [S19(100)]	2xMethylthio [C15; C18]; 1xTMTpro [N-Term]; 1xPhospho [S2(0); S4(0); T5(0); T13(0); S17(0); S19(100)]	3.36793E-05	5.34993E-05	1	1	2	TGGT1_220920-t26_1-p1	TGGT1_220920-t26_1-p1 [46-66]	TGGT1_220920-t26_1-p1 2xMethylthio [C60; C63]; 1xPhospho [S47(0); S49(0); T50(0); T58(0); S62(0); S64(100)]	TGGT1_220920-t26_1-p1 2xMethylthio [C60; C63]; 1xPhospho [S64(100)]	transcript=TGGT1_220920-t26_1 | gene=TGGT1_220920 | organism=Toxoplasma_gondii_GT1 | gene_product=hypothetical protein | transcript_product=hypothetical protein | location=TGGT1_chrII:47191-52236(+) | protein_length=1681 | sequence_SO=chromosome | SO=protein_coding_gene | is_pseudo=false	0	2642.10392	21	0.888	0.787	0.638	1.051	0.933	0.827	0.67	0.923	0.734	0.709	-0.17	-0.35	-0.65	0.07	-0.1	-0.27	-0.58	-0.12	-0.45	-0.5	0.370784054	0.277971187	0.053156053	0.088901996	0.564328702	0.355288378	0.048719064	0.126942056	0.08273015	0.026849906	0.909509357
FALSE	High	ISQWGEGEEGDLDASGGEER	[K].ISQWGEGEEGDLDASGGEER.[V]	1xTMTpro [N-Term]; 1xPhospho [S15(100)]	1xTMTpro [N-Term]; 1xPhospho [S2(0); S15(100)]	0.000190274	5.34993E-05	1	1	1	TGGT1_232360-t26_1-p1	TGGT1_232360-t26_1-p1 [1855-1874]	TGGT1_232360-t26_1-p1 1xPhospho [S1856(0); S1869(100)]	TGGT1_232360-t26_1-p1 1xPhospho [S1869(100)]	transcript=TGGT1_232360-t26_1 | gene=TGGT1_232360 | organism=Toxoplasma_gondii_GT1 | gene_product=Exonuclease domain-containing protein [Source:UniProtKB/TrEMBL;Acc:S7V3A2] | transcript_product=exonuclease | location=TGGT1_chrVIII:2028967-2043066(-) | protein_length=2587 | sequence_SO=chromosome | SO=protein_coding_gene | is_pseudo=false	0	2505.07379	20
FALSE	High	ISPSSPTLSPVWR	[R].ISPSSPTLSPVWR.[A]	1xTMTpro [N-Term]; 1xPhospho [S5(99)]	1xTMTpro [N-Term]; 1xPhospho [S2(0.5); S4(0.5); S5(99); T7(0); S9(0)]	1.35744E-05	5.34993E-05	1	1	1	TGGT1_220910-t26_1-p1	TGGT1_220910-t26_1-p1 [1621-1633]	TGGT1_220910-t26_1-p1 1xPhospho [S1622(0.5); S1624(0.5); S1625(99); T1627(0); S1629(0)]	TGGT1_220910-t26_1-p1 1xPhospho [S1625(99)]	transcript=TGGT1_220910-t26_1 | gene=TGGT1_220910 | organism=Toxoplasma_gondii_GT1 | gene_product=HEAT repeat-containing protein [Source:UniProtKB/TrEMBL;Acc:S7W0F3] | transcript_product=HEAT repeat-containing protein | location=TGGT1_chrII:31697-44955(-) | protein_length=1769 | sequence_SO=chromosome | SO=protein_coding_gene | is_pseudo=false	0	1810.94237	13
FALSE	High	LSLHSAFASGGALK	[R].LSLHSAFASGGALK.[E]	1xTMTpro [K14]; 1xTMTpro [N-Term]; 1xPhospho [S2(100)]	1xTMTpro [K14]; 1xTMTpro [N-Term]; 1xPhospho [S2(100); S5(0); S9(0)]	4.6055E-07	5.34993E-05	1	1	1	TGGT1_249260-t26_1-p1	TGGT1_249260-t26_1-p1 [1211-1224]	TGGT1_249260-t26_1-p1 1xPhospho [S1212(100); S1215(0); S1219(0)]	TGGT1_249260-t26_1-p1 1xPhospho [S1212(100)]	transcript=TGGT1_249260-t26_1 | gene=TGGT1_249260 | organism=Toxoplasma_gondii_GT1 | gene_product=Protein kinase domain-containing protein [Source:UniProtKB/TrEMBL;Acc:S7W928] | transcript_product=putative cell-cycle-associated protein kinase CDK | location=TGGT1_chrXII:4333758-4345741(-) | protein_length=1910 | sequence_SO=chromosome | SO=protein_coding_gene | is_pseudo=false	0	2047.1233	14	1.1	1.078	0.848	1.063	1.169	1.146	0.902	1.034	1.123	1.192	0.14	0.11	-0.24	0.09	0.23	0.2	-0.15	0.05	0.17	0.25	0.470768757	0.225242209	0.598227764	0.466641168	0.130462694	0.346863058	0.651873762	0.857814202	0.635462954	0.1989463	0.91907659
FALSE	High	LSLGSHEASLPER	[R].LSLGSHEASLPER.[D]	1xTMTpro [N-Term]; 1xPhospho [S2(100)]	1xTMTpro [N-Term]; 1xPhospho [S2(100); S5(0); S9(0)]	4.77397E-05	5.34993E-05	1	1	1	TGGT1_223880-t26_1-p1	TGGT1_223880-t26_1-p1 [3220-3232]	TGGT1_223880-t26_1-p1 1xPhospho [S3221(100); S3224(0); S3228(0)]	TGGT1_223880-t26_1-p1 1xPhospho [S3221(100)]	transcript=TGGT1_223880-t26_1 | gene=TGGT1_223880 | organism=Toxoplasma_gondii_GT1 | gene_product=RING-type domain-containing protein [Source:UniProtKB/TrEMBL;Acc:S7UVV4] | transcript_product=zinc finger, C3HC4 type (RING finger) domain-containing protein | location=TGGT1_chrX:3392353-3413350(-) | protein_length=3893 | sequence_SO=chromosome | SO=protein_coding_gene | is_pseudo=false	0	1779.89615	13
FALSE	High	ISIGQSDYGYR	[R].ISIGQSDYGYR.[S]	1xTMTpro [N-Term]; 1xPhospho [S2(100)]	1xTMTpro [N-Term]; 1xPhospho [S2(100); S6(0); Y8(0); Y10(0)]	0.000284873	5.34993E-05	1	1	3	TGGT1_260825-t26_1-p1	TGGT1_260825-t26_1-p1 [76-86]	TGGT1_260825-t26_1-p1 1xPhospho [S77(100); S81(0); Y83(0); Y85(0)]	TGGT1_260825-t26_1-p1 1xPhospho [S77(100)]	transcript=TGGT1_260825-t26_1 | gene=TGGT1_260825 | organism=Toxoplasma_gondii_GT1 | gene_product=hypothetical protein | transcript_product=hypothetical protein | location=TGGT1_chrVIIb:1996744-1997638(-) | protein_length=92 | sequence_SO=chromosome | SO=protein_coding_gene | is_pseudo=false	0	1642.77972	11
FALSE	High	LSETHGDEATGAGGSEGGR	[R].LSETHGDEATGAGGSEGGR.[L]	1xTMTpro [N-Term]; 1xPhospho [S15(100)]	1xTMTpro [N-Term]; 1xPhospho [S2(0); T4(0); T10(0); S15(100)]	7.71002E-08	5.34993E-05	1	1	3	TGGT1_215700-t26_1-p1	TGGT1_215700-t26_1-p1 [1925-1943]	TGGT1_215700-t26_1-p1 1xPhospho [S1926(0); T1928(0); T1934(0); S1939(100)]	TGGT1_215700-t26_1-p1 1xPhospho [S1939(100)]	transcript=TGGT1_215700-t26_1 | gene=TGGT1_215700 | organism=Toxoplasma_gondii_GT1 | gene_product=Phosphatidylinositol 3-and 4-kinase [Source:UniProtKB/TrEMBL;Acc:S7W5A1] | transcript_product=phosphatidylinositol 3- and 4-kinase | location=TGGT1_chrX:6992178-7006444(-) | protein_length=2981 | sequence_SO=chromosome | SO=protein_coding_gene | is_pseudo=false	0	2171.95255	19
FALSE	High	LSFLEGEEETEPETAR	[R].LSFLEGEEETEPETAR.[A]	1xTMTpro [N-Term]; 1xPhospho [S2(100)]	1xTMTpro [N-Term]; 1xPhospho [S2(100); T10(0); T14(0)]	0.000001253	5.34993E-05	1	1	2	TGGT1_310802-t26_1-p1	TGGT1_310802-t26_1-p1 [161-176]	TGGT1_310802-t26_1-p1 1xPhospho [S162(100); T170(0); T174(0)]	TGGT1_310802-t26_1-p1 1xPhospho [S162(100)]	transcript=TGGT1_310802-t26_1 | gene=TGGT1_310802 | organism=Toxoplasma_gondii_GT1 | gene_product=CRAL-TRIO domain-containing protein [Source:UniProtKB/TrEMBL;Acc:S7W265] | transcript_product=CRAL/TRIO domain-containing protein | location=TGGT1_chrXI:1562990-1566501(+) | protein_length=499 | sequence_SO=chromosome | SO=protein_coding_gene | is_pseudo=false	0	2221.02326	16
FALSE	High	ISFPLLADVSHK	[K].ISFPLLADVSHK.[M]	1xTMTpro [K12]; 1xTMTpro [N-Term]	1xTMTpro [K12]; 1xTMTpro [N-Term]	2.91682E-07	5.34993E-05	1	1	1	TGGT1_217890-t26_1-p1	TGGT1_217890-t26_1-p1 [99-110]			transcript=TGGT1_217890-t26_1 | gene=TGGT1_217890 | organism=Toxoplasma_gondii_GT1 | gene_product=Peroxiredoxin [Source:UniProtKB/TrEMBL;Acc:A0A125YNG7] | transcript_product=putative alkyl hydroperoxide reductase/ Thiol specific antioxidant/ Mal allergen | location=TGGT1_chrXII:2143499-2144089(-) | protein_length=196 | sequence_SO=chromosome | SO=protein_coding_gene | is_pseudo=false	0	1935.1559	12	0.976	1.081	0.786	0.886	0.865	0.958	0.696	0.957	0.782	0.968	-0.03	0.11	-0.35	-0.17	-0.21	-0.06	-0.52	-0.06	-0.35	-0.05	0.784726244	0.566376433	0.615145988	0.565329192	0.321648029	0.563387037	0.322168364	0.832573101	0.660845591	0.145494193	0.971353845
FALSE	High	LSGAEEGCQYEIAK	[K].LSGAEEGCQYEIAK.[S]	1xMethylthio [C8]; 1xTMTpro [K14]; 1xTMTpro [N-Term]; 1xPhospho [S2(100)]	1xMethylthio [C8]; 1xTMTpro [K14]; 1xTMTpro [N-Term]; 1xPhospho [S2(100); Y10(0)]	6.53808E-06	5.34993E-05	1	1	1	TGGT1_204490-t26_1-p1	TGGT1_204490-t26_1-p1 [43-56]	TGGT1_204490-t26_1-p1 1xMethylthio [C50]; 1xPhospho [S44(100); Y52(0)]	TGGT1_204490-t26_1-p1 1xMethylthio [C50]; 1xPhospho [S44(100)]	transcript=TGGT1_204490-t26_1 | gene=TGGT1_204490 | organism=Toxoplasma_gondii_GT1 | gene_product=hypothetical protein | transcript_product=hypothetical protein | location=TGGT1_chrVIIa:1651032-1653481(-) | protein_length=272 | sequence_SO=chromosome | SO=protein_coding_gene | is_pseudo=false	0	2232.05733	14	0.964	0.945	0.943	1.144	1.102	1.08	1.078	1.071	0.976	1.122	-0.05	-0.08	-0.09	0.19	0.14	0.11	0.11	0.1	-0.03	0.17	0.861894717	0.584378933	0.759701404	0.03764053	0.653379757	0.52172469	0.688614806	0.019124214	0.829340856	0.655822298	0.981409701
FALSE	High	LSGATVGALTTTSSGADEDKR	[K].LSGATVGALTTTSSGADEDKR.[Q]	1xTMTpro [K20]; 1xTMTpro [N-Term]; 1xPhospho [S14(99.7)]	1xTMTpro [K20]; 1xTMTpro [N-Term]; 1xPhospho [S2(0); T5(0); T10(0); T11(0); T12(0); S13(0.3); S14(99.7)]	1.29306E-10	5.34993E-05	1	1	2	TGGT1_294640-t26_1-p1	TGGT1_294640-t26_1-p1 [823-843]	TGGT1_294640-t26_1-p1 1xPhospho [S824(0); T827(0); T832(0); T833(0); T834(0); S835(0.3); S836(99.7)]	TGGT1_294640-t26_1-p1 1xPhospho [S836(99.7)]	transcript=TGGT1_294640-t26_1 | gene=TGGT1_294640 | organism=Toxoplasma_gondii_GT1 | gene_product=Ribonucleoside-diphosphate reductase [Source:UniProtKB/TrEMBL;Acc:A0A125YNJ0] | transcript_product=ribonucleoside-diphosphate reductase large chain | location=TGGT1_chrIa:1013691-1019168(+) | protein_length=877 | sequence_SO=chromosome | SO=protein_coding_gene | is_pseudo=false	1	2725.39009	21	1.042	0.916	0.905	1.041	1.085	0.954	0.942	0.955	0.962	0.925	0.06	-0.13	-0.14	0.06	0.12	-0.07	-0.09	-0.07	-0.06	-0.11	0.838095488	0.236077023	0.62958901	0.418306368	0.636695446	0.5986473	0.707823992	0.118898501	0.193625181	0.628692993	0.977466675
FALSE	High	LSGAVEELEAER	[R].LSGAVEELEAER.[A]	1xTMTpro [N-Term]; 1xPhospho [S2(100)]	1xTMTpro [N-Term]; 1xPhospho [S2(100)]	3.24983E-05	5.34993E-05	1	1	1	TGGT1_208340-t26_1-p1	TGGT1_208340-t26_1-p1 [995-1006]	TGGT1_208340-t26_1-p1 1xPhospho [S996(100)]	TGGT1_208340-t26_1-p1 1xPhospho [S996(100)]	transcript=TGGT1_208340-t26_1 | gene=TGGT1_208340 | organism=Toxoplasma_gondii_GT1 | gene_product=PH domain-containing protein [Source:UniProtKB/TrEMBL;Acc:S7VSI6] | transcript_product=hypothetical protein | location=TGGT1_chrIb:630106-638623(+) | protein_length=1285 | sequence_SO=chromosome | SO=protein_coding_gene | is_pseudo=false	0	1686.82706	12	0.966	1.582	1.195	1.668	1.611	2.638	1.993	1.036	2.247	2.566	-0.05	0.66	0.26	0.74	0.69	1.4	0.99	0.05	1.17	1.36	0.828327122	0.14370995	0.736550749	0.158738815	0.007121581	0.151654984	0.420677938	0.472870907	0.388943872	0.243730756	0.976273463
FALSE	High	LSGDSCDSDDEAQGTGR	[R].LSGDSCDSDDEAQGTGR.[D]	1xMethylthio [C6]; 1xTMTpro [N-Term]; 1xPhospho [S8(100)]	1xMethylthio [C6]; 1xTMTpro [N-Term]; 1xPhospho [S2(0); S5(0); S8(100); T15(0)]	1.9318E-06	5.34993E-05	1	1	2	TGGT1_288880-t26_1-p1	TGGT1_288880-t26_1-p1 [242-258]	TGGT1_288880-t26_1-p1 1xMethylthio [C247]; 1xPhospho [S243(0); S246(0); S249(100); T256(0)]	TGGT1_288880-t26_1-p1 1xMethylthio [C247]; 1xPhospho [S249(100)]	transcript=TGGT1_288880-t26_1 | gene=TGGT1_288880 | organism=Toxoplasma_gondii_GT1 | gene_product=hypothetical protein | transcript_product=hypothetical protein | location=TGGT1_chrIX:2596601-2599504(+) | protein_length=654 | sequence_SO=chromosome | SO=protein_coding_gene | is_pseudo=false	0	2142.82761	17
FALSE	High	LSGEETPAAGQGEAR	[R].LSGEETPAAGQGEAR.[E]	1xTMTpro [N-Term]; 1xPhospho [T6(100)]	1xTMTpro [N-Term]; 1xPhospho [S2(0); T6(100)]	6.69572E-06	5.34993E-05	1	1	3	TGGT1_234230-t26_1-p1	TGGT1_234230-t26_1-p1 [3185-3199]	TGGT1_234230-t26_1-p1 1xPhospho [S3186(0); T3190(100)]	TGGT1_234230-t26_1-p1 1xPhospho [T3190(100)]	transcript=TGGT1_234230-t26_1 | gene=TGGT1_234230 | organism=Toxoplasma_gondii_GT1 | gene_product=hypothetical protein | transcript_product=hypothetical protein | location=TGGT1_chrX:4104920-4121364(-) | protein_length=4625 | sequence_SO=chromosome | SO=protein_coding_gene | is_pseudo=false	0	1856.87105	15	1.194	1.414	1.428	0.873	1.043	1.234	1.247	0.97	1.189	1.26	0.26	0.5	0.51	-0.2	0.06	0.3	0.32	-0.04	0.25	0.33	0.085824443	0.176740924	0.171063404	0.707792146	0.894675235	0.673230426	0.659813517	0.884171712	0.636199566	0.609845545	0.894600223
FALSE	High	ISGLIYEEIR	[R].ISGLIYEEIR.[G]	1xTMTpro [N-Term]	1xTMTpro [N-Term]	1.04041E-05	5.34993E-05	1	1	2	TGGT1_239260-t26_1-p1	TGGT1_239260-t26_1-p1 [47-56]			transcript=TGGT1_239260-t26_1 | gene=TGGT1_239260 | organism=Toxoplasma_gondii_GT1 | gene_product=Histone H4 [Source:UniProtKB/TrEMBL;Acc:A0A125YHU3] | transcript_product=histone H4 | location=TGGT1_chrVI:491746-492057(-) | protein_length=103 | sequence_SO=chromosome | SO=protein_coding_gene | is_pseudo=false	0	1496.86436	10	0.97	0.933	0.941	1.012	0.981	0.944	0.952	0.854	0.906	0.862	-0.04	-0.1	-0.09	0.02	-0.03	-0.08	-0.07	-0.23	-0.14	-0.21	0.224172232	0.081332269	0.555094393	0.897061022	0.860408603	0.607715171	0.00076349	0.297180012	0.482995636	0.423309038	0.900210906
FALSE	High	LSGPAPASPGACDDCGQSR	[R].LSGPAPASPGACDDCGQSR.[E]	2xMethylthio [C12; C15]; 1xTMTpro [N-Term]; 1xPhospho [S8(100)]	2xMethylthio [C12; C15]; 1xTMTpro [N-Term]; 1xPhospho [S2(0); S8(100); S18(0)]	2.11657E-06	5.34993E-05	1	1	1	TGGT1_223610-t26_1-p1	TGGT1_223610-t26_1-p1 [226-244]	TGGT1_223610-t26_1-p1 2xMethylthio [C237; C240]; 1xPhospho [S227(0); S233(100); S243(0)]	TGGT1_223610-t26_1-p1 2xMethylthio [C237; C240]; 1xPhospho [S233(100)]	transcript=TGGT1_223610-t26_1 | gene=TGGT1_223610 | organism=Toxoplasma_gondii_GT1 | gene_product=hypothetical protein | transcript_product=hypothetical protein | location=TGGT1_chrX:3601437-3606218(-) | protein_length=1303 | sequence_SO=chromosome | SO=protein_coding_gene | is_pseudo=false	0	2264.91288	19
FALSE	High	LSGPGVHTPAPAYPAVYVHPGR	[R].LSGPGVHTPAPAYPAVYVHPGR.[L]	1xTMTpro [N-Term]; 1xPhospho [S2(100)]	1xTMTpro [N-Term]; 1xPhospho [S2(100); T8(0); Y13(0); Y17(0)]	3.62895E-07	5.34993E-05	1	1	1	TGGT1_228280-t26_1-p1	TGGT1_228280-t26_1-p1 [241-262]	TGGT1_228280-t26_1-p1 1xPhospho [S242(100); T248(0); Y253(0); Y257(0)]	TGGT1_228280-t26_1-p1 1xPhospho [S242(100)]	transcript=TGGT1_228280-t26_1 | gene=TGGT1_228280 | organism=Toxoplasma_gondii_GT1 | gene_product=hypothetical protein | transcript_product=hypothetical protein | location=TGGT1_chrX:351589-353173(+) | protein_length=386 | sequence_SO=chromosome | SO=protein_coding_gene | is_pseudo=false	0	2627.34547	22	1.053	1.292	1.105	0.707	0.745	0.914	0.782	0.964	0.901	0.816	0.07	0.37	0.14	-0.5	-0.42	-0.13	-0.35	-0.05	-0.15	-0.29	0.455509562	0.532252971	0.378925984	0.482206661	0.486677188	0.288310691	0.51697314	0.772209406	0.079739602	0.515289284	0.916980427
FALSE	High	LSGQFPESCLNSYPAQNFVR	[R].LSGQFPESCLNSYPAQNFVR.[S]	1xMethylthio [C9]; 1xTMTpro [N-Term]; 1xPhospho [S2(100)]	1xMethylthio [C9]; 1xTMTpro [N-Term]; 1xPhospho [S2(100); S8(0); S12(0); Y13(0)]	1.01998E-09	5.34993E-05	1	1	1	TGGT1_218730-t26_1-p1	TGGT1_218730-t26_1-p1 [135-154]	TGGT1_218730-t26_1-p1 1xMethylthio [C143]; 1xPhospho [S136(100); S142(0); S146(0); Y147(0)]	TGGT1_218730-t26_1-p1 1xMethylthio [C143]; 1xPhospho [S136(100)]	transcript=TGGT1_218730-t26_1 | gene=TGGT1_218730 | organism=Toxoplasma_gondii_GT1 | gene_product=hypothetical protein | transcript_product=hypothetical protein | location=TGGT1_chrXII:1285339-1286622(+) | protein_length=256 | sequence_SO=chromosome | SO=protein_coding_gene | is_pseudo=false	0	2687.23183	20
FALSE	High	LSGSHELPDAGTVGK	[K].LSGSHELPDAGTVGK.[D]	1xTMTpro [K15]; 1xTMTpro [N-Term]; 1xPhospho [S/T]	1xTMTpro [K15]; 1xTMTpro [N-Term]; 1xPhospho [S2(50); S4(50); T12(0)]	0.000316511	5.34993E-05	1	1	1	TGGT1_304970-t26_1-p1	TGGT1_304970-t26_1-p1 [36-50]			transcript=TGGT1_304970-t26_1 | gene=TGGT1_304970 | organism=Toxoplasma_gondii_GT1 | gene_product=Protein kinase domain-containing protein [Source:UniProtKB/TrEMBL;Acc:S7UI68] | transcript_product=putative cell-cycle-associated protein kinase CDK | location=TGGT1_chrIX:4910810-4921648(+) | protein_length=1373 | sequence_SO=chromosome | SO=protein_coding_gene | is_pseudo=false	0	2156.12442	15	1.127	0.994	1.097	1.006	1.134	1	1.103	0.979	1.356	1.394	0.17	-0.01	0.13	0.01	0.18	0	0.14	-0.03	0.44	0.48	0.757938023	0.988121541	0.65911375	0.692188627	0.739248996	0.999496223	0.621327687	0.944432223	0.440719643	0.282426622	0.96423216
FALSE	High	ISGSREEDGDSSRPQIESVNR	[K].ISGSREEDGDSSRPQIESVNR.[R]	1xTMTpro [N-Term]; 1xPhospho [S4(99.4)]	1xTMTpro [N-Term]; 1xPhospho [S2(0.6); S4(99.4); S11(0); S12(0); S18(0)]	1.62509E-08	5.34993E-05	1	1	12	TGGT1_248420-t26_1-p1	TGGT1_248420-t26_1-p1 [430-450]	TGGT1_248420-t26_1-p1 1xPhospho [S431(0.6); S433(99.4); S440(0); S441(0); S447(0)]	TGGT1_248420-t26_1-p1 1xPhospho [S433(99.4)]	transcript=TGGT1_248420-t26_1 | gene=TGGT1_248420 | organism=Toxoplasma_gondii_GT1 | gene_product=hypothetical protein | transcript_product=hypothetical protein | location=TGGT1_chrXII:3772416-3776263(-) | protein_length=728 | sequence_SO=chromosome | SO=protein_coding_gene | is_pseudo=false	1	2702.2702	21	0.995	1.071	1.174	1.19	1.184	1.274	1.398	1.003	0.996	1.201	-0.01	0.1	0.23	0.25	0.24	0.35	0.48	0	-0.01	0.26	0.958710942	0.581685376	0.261252775	0.280120034	0.015749211	0.018218917	0.022611874	0.800654208	0.954581764	0.053502181	0.994414207
FALSE	High	ISGSREEDGDSSRPQIESVNR	[K].ISGSREEDGDSSRPQIESVNR.[R]	1xTMTpro [N-Term]; 2xPhospho [S11(100); S]	1xTMTpro [N-Term]; 2xPhospho [S2(50); S4(50); S11(100); S12(0); S18(0)]	9.05404E-10	5.34993E-05	1	1	5	TGGT1_248420-t26_1-p1	TGGT1_248420-t26_1-p1 [430-450]	TGGT1_248420-t26_1-p1 2xPhospho [S431(50); S433(50); S440(100); S441(0); S447(0)]	TGGT1_248420-t26_1-p1 2xPhospho [S440(100); S]	transcript=TGGT1_248420-t26_1 | gene=TGGT1_248420 | organism=Toxoplasma_gondii_GT1 | gene_product=hypothetical protein | transcript_product=hypothetical protein | location=TGGT1_chrXII:3772416-3776263(-) | protein_length=728 | sequence_SO=chromosome | SO=protein_coding_gene | is_pseudo=false	1	2782.23653	21	0.982	1.067	1.025	1.158	1.136	1.235	1.187	0.973	1.063	1.02	-0.03	0.09	0.04	0.21	0.18	0.3	0.25	-0.04	0.09	0.03	0.691139336	0.27715782	0.890752184	0.157421073	0.007645856	0.020949733	0.355911925	0.691817006	0.463843461	0.901795099	0.953079597
FALSE	High	LSHAESELDSEGEGAER	[R].LSHAESELDSEGEGAER.[K]	1xTMTpro [N-Term]; 1xPhospho [S10(100)]	1xTMTpro [N-Term]; 1xPhospho [S2(0); S6(0); S10(100)]	1.65891E-11	5.34993E-05	1	1	4	TGGT1_242415-t26_1-p1	TGGT1_242415-t26_1-p1 [2487-2503]	TGGT1_242415-t26_1-p1 1xPhospho [S2488(0); S2492(0); S2496(100)]	TGGT1_242415-t26_1-p1 1xPhospho [S2496(100)]	transcript=TGGT1_242415-t26_1 | gene=TGGT1_242415 | organism=Toxoplasma_gondii_GT1 | gene_product=Amino_oxidase domain-containing protein [Source:UniProtKB/TrEMBL;Acc:S7URN9] | transcript_product=histone lysine-specific demethylase | location=TGGT1_chrVI:1933154-1950353(+) | protein_length=3802 | sequence_SO=chromosome | SO=protein_coding_gene | is_pseudo=false	0	2199.97262	17	1.004	0.996	1.068	0.911	0.915	0.908	0.973	0.957	0.942	0.885	0.01	-0.01	0.09	-0.13	-0.13	-0.14	-0.04	-0.06	-0.09	-0.18	0.973228574	0.889874188	0.114233581	0.081464006	0.567664071	0.21056853	0.454954461	0.674728645	0.301588104	0.416667996	0.995187963
FALSE	High	LSHAESELDSEGEGAER	[R].LSHAESELDSEGEGAER.[K]	1xTMTpro [N-Term]; 2xPhospho [S6(100); S10(100)]	1xTMTpro [N-Term]; 2xPhospho [S2(0); S6(100); S10(100)]	1.798E-10	5.34993E-05	1	1	2	TGGT1_242415-t26_1-p1	TGGT1_242415-t26_1-p1 [2487-2503]	TGGT1_242415-t26_1-p1 2xPhospho [S2488(0); S2492(100); S2496(100)]	TGGT1_242415-t26_1-p1 2xPhospho [S2492(100); S2496(100)]	transcript=TGGT1_242415-t26_1 | gene=TGGT1_242415 | organism=Toxoplasma_gondii_GT1 | gene_product=Amino_oxidase domain-containing protein [Source:UniProtKB/TrEMBL;Acc:S7URN9] | transcript_product=histone lysine-specific demethylase | location=TGGT1_chrVI:1933154-1950353(+) | protein_length=3802 | sequence_SO=chromosome | SO=protein_coding_gene | is_pseudo=false	0	2279.93895	17	0.923	1.002	0.962	1.012	0.934	1.014	0.973	0.863	0.756	0.888	-0.12	0	-0.06	0.02	-0.1	0.02	-0.04	-0.21	-0.4	-0.17	0.328927541	0.917269505	0.484664224	0.919510007	0.366886244	0.919174928	0.866459756	0.080067673	0.030412007	0.678833828	0.906500078
FALSE	High	LSHGSSPPSR	[R].LSHGSSPPSR.[E]	1xTMTpro [N-Term]; 2xPhospho [S5(100); S9(100)]	1xTMTpro [N-Term]; 2xPhospho [S2(0); S5(100); S6(0); S9(100)]	0.00012834	5.34993E-05	1	1	3	TGGT1_228660-t26_1-p1	TGGT1_228660-t26_1-p1 [2270-2279]	TGGT1_228660-t26_1-p1 2xPhospho [S2271(0); S2274(100); S2275(0); S2278(100)]	TGGT1_228660-t26_1-p1 2xPhospho [S2274(100); S2278(100)]	transcript=TGGT1_228660-t26_1 | gene=TGGT1_228660 | organism=Toxoplasma_gondii_GT1 | gene_product=SEC7 domain-containing protein [Source:UniProtKB/TrEMBL;Acc:S7UXX0] | transcript_product=Sec7 domain-containing protein | location=TGGT1_chrX:159771-177015(-) | protein_length=3547 | sequence_SO=chromosome | SO=protein_coding_gene | is_pseudo=false	0	1488.65684	10	1.113	0.868	0.761	0.753	0.838	0.653	0.573	0.775	0.843	0.561	0.15	-0.2	-0.39	-0.41	-0.26	-0.61	-0.8	-0.37	-0.25	-0.83	0.542054882	0.741886615	0.319880569	0.126234546	0.224469943	0.363773415	0.105199223	0.381934115	0.338211583	0.054254911	0.929498133
FALSE	High	LSHLGFESAMK	[R].LSHLGFESAMK.[L]	1xTMTpro [K11]; 1xTMTpro [N-Term]; 1xPhospho [S2(100)]	1xTMTpro [K11]; 1xTMTpro [N-Term]; 1xPhospho [S2(100); S8(0)]	7.94237E-06	5.34993E-05	1	1	1	TGGT1_240910-t26_1-p1	TGGT1_240910-t26_1-p1 [347-357]	TGGT1_240910-t26_1-p1 1xPhospho [S348(100); S354(0)]	TGGT1_240910-t26_1-p1 1xPhospho [S348(100)]	transcript=TGGT1_240910-t26_1 | gene=TGGT1_240910 | organism=Toxoplasma_gondii_GT1 | gene_product=C2 domain-containing protein [Source:UniProtKB/TrEMBL;Acc:S7USF1] | transcript_product=hypothetical protein | location=TGGT1_chrVI:1522402-1546111(-) | protein_length=1910 | sequence_SO=chromosome | SO=protein_coding_gene | is_pseudo=false	0	1907.99459	11	1.757	3.364	3.728	10.757	11.429	17.257	19.17	13.564	17.77	18.765	0.81	1.75	1.9	3.43	3.51	4.11	4.26	3.76	4.15	4.23
FALSE	High	LSHLGFESAMK	[R].LSHLGFESAMK.[L]	1xOxidation [M10]; 1xTMTpro [K11]; 1xTMTpro [N-Term]; 1xPhospho [S2(100)]	1xOxidation [M10]; 1xTMTpro [K11]; 1xTMTpro [N-Term]; 1xPhospho [S2(100); S8(0)]	1.20504E-05	5.34993E-05	1	1	3	TGGT1_240910-t26_1-p1	TGGT1_240910-t26_1-p1 [347-357]	TGGT1_240910-t26_1-p1 1xPhospho [S348(100); S354(0)]	TGGT1_240910-t26_1-p1 1xPhospho [S348(100)]	transcript=TGGT1_240910-t26_1 | gene=TGGT1_240910 | organism=Toxoplasma_gondii_GT1 | gene_product=C2 domain-containing protein [Source:UniProtKB/TrEMBL;Acc:S7USF1] | transcript_product=hypothetical protein | location=TGGT1_chrVI:1522402-1546111(-) | protein_length=1910 | sequence_SO=chromosome | SO=protein_coding_gene | is_pseudo=false	0	1923.98951	11	1.462	1.837	2.013	1.007	1.473	1.85	2.028	1.792	2.105	2.337	0.55	0.88	1.01	0.01	0.56	0.89	1.02	0.84	1.07	1.22	0.449189776	0.125411874	0.037577572	0.946074377	0.51842633	0.035789802	0.114064045	0.173280522	0.114922257	0.076809823	0.915452033
FALSE	High	LSHSGASNQTGEEVNSAEER	[R].LSHSGASNQTGEEVNSAEER.[F]	1xTMTpro [N-Term]; 2xPhospho [S7(100); S/T]	1xTMTpro [N-Term]; 2xPhospho [S2(50); S4(50); S7(100); T10(0); S16(0)]	0.000077088	5.34993E-05	1	1	2	TGGT1_236850-t26_1-p1	TGGT1_236850-t26_1-p1 [780-799]	TGGT1_236850-t26_1-p1 2xPhospho [S781(50); S783(50); S786(100); T789(0); S795(0)]	TGGT1_236850-t26_1-p1 2xPhospho [S786(100); S/T]	transcript=TGGT1_236850-t26_1 | gene=TGGT1_236850 | organism=Toxoplasma_gondii_GT1 | gene_product=hypothetical protein | transcript_product=hypothetical protein | location=TGGT1_chrX:5428985-5438773(+) | protein_length=2752 | sequence_SO=chromosome | SO=protein_coding_gene | is_pseudo=false	0	2566.0779	20
FALSE	High	ISKEESFYSGNSNSLR	[K].ISKEESFYSGNSNSLR.[D]	1xTMTpro [K3]; 1xTMTpro [N-Term]; 1xPhospho [S6(100)]	1xTMTpro [K3]; 1xTMTpro [N-Term]; 1xPhospho [S2(0); S6(100); Y8(0); S9(0); S12(0); S14(0)]	1.70125E-06	5.34993E-05	1	1	1	TGGT1_293190-t26_1-p1	TGGT1_293190-t26_1-p1 [251-266]	TGGT1_293190-t26_1-p1 1xPhospho [S252(0); S256(100); Y258(0); S259(0); S262(0); S264(0)]	TGGT1_293190-t26_1-p1 1xPhospho [S256(100)]	transcript=TGGT1_293190-t26_1 | gene=TGGT1_293190 | organism=Toxoplasma_gondii_GT1 | gene_product=IPPc domain-containing protein [Source:UniProtKB/TrEMBL;Acc:A0A125YFF1] | transcript_product=endonuclease/exonuclease/phosphatase family protein | location=TGGT1_chrIa:133494-141236(+) | protein_length=682 | sequence_SO=chromosome | SO=protein_coding_gene | is_pseudo=false	1	2506.24705	16	2.11	4.183	4.295	0.793	1.672	3.316	3.404	2.485	3.005	3.492	1.08	2.06	2.1	-0.34	0.74	1.73	1.77	1.31	1.59	1.8	0.153376006	0.061718153	0.014445219	0.105358461	0.259686608	0.093835796	0.037310616	0.061643409	0.003504433	0.078335238	0.894600223
FALSE	High	LSKPAEAMQGAEDNAQNSEEEKPQAHAER	[R].LSKPAEAMQGAEDNAQNSEEEKPQAHAER.[K]	2xTMTpro [K3; K22]; 1xTMTpro [N-Term]; 1xPhospho [S18(100)]	2xTMTpro [K3; K22]; 1xTMTpro [N-Term]; 1xPhospho [S2(0); S18(100)]	3.8061E-07	5.34993E-05	1	1	1	TGGT1_254390-t26_1-p1	TGGT1_254390-t26_1-p1 [587-615]	TGGT1_254390-t26_1-p1 1xPhospho [S588(0); S604(100)]	TGGT1_254390-t26_1-p1 1xPhospho [S604(100)]	transcript=TGGT1_254390-t26_1 | gene=TGGT1_254390 | organism=Toxoplasma_gondii_GT1 | gene_product=CRAL-TRIO domain-containing protein [Source:UniProtKB/TrEMBL;Acc:S7UM21] | transcript_product=CRAL/TRIO domain-containing protein | location=TGGT1_chrIII:1681234-1686817(-) | protein_length=683 | sequence_SO=chromosome | SO=protein_coding_gene | is_pseudo=false	0	4158.03793	29
FALSE	High	LSKPVLLSEGEAAPAAATR	[K].LSKPVLLSEGEAAPAAATR.[G]	1xTMTpro [K3]; 1xTMTpro [N-Term]; 1xPhospho [S8(100)]	1xTMTpro [K3]; 1xTMTpro [N-Term]; 1xPhospho [S2(0); S8(100); T18(0)]	2.21109E-06	5.34993E-05	1	1	2	TGGT1_206330-t26_1-p1	TGGT1_206330-t26_1-p1 [921-939]	TGGT1_206330-t26_1-p1 1xPhospho [S922(0); S928(100); T938(0)]	TGGT1_206330-t26_1-p1 1xPhospho [S928(100)]	transcript=TGGT1_206330-t26_1 | gene=TGGT1_206330 | organism=Toxoplasma_gondii_GT1 | gene_product=PHD-finger domain-containing protein [Source:UniProtKB/TrEMBL;Acc:S7UUA0] | transcript_product=PHD-finger domain-containing protein | location=TGGT1_chrVIIa:1032599-1036290(+) | protein_length=1073 | sequence_SO=chromosome | SO=protein_coding_gene | is_pseudo=false	0	2569.42463	19	1.065	1.092	0.992	0.654	0.696	0.714	0.649	0.698	0.609	0.587	0.09	0.13	-0.01	-0.61	-0.52	-0.49	-0.62	-0.52	-0.72	-0.77	0.751842932	0.592074671	0.978620416	0.264473059	0.059880303	0.129164681	0.08956573	0.358595008	0.033968097	0.10037232	0.962681677
FALSE	High	LSLDGATAEPSSGGALRPQSDADMLER	[R].LSLDGATAEPSSGGALRPQSDADMLER.[G]	1xTMTpro [N-Term]; 1xPhospho [S2(100)]	1xTMTpro [N-Term]; 1xPhospho [S2(100); T7(0); S11(0); S12(0); S20(0)]	2.45625E-08	5.34993E-05	1	1	2	TGGT1_289350-t26_1-p1	TGGT1_289350-t26_1-p1 [46-72]	TGGT1_289350-t26_1-p1 1xPhospho [S47(100); T52(0); S56(0); S57(0); S65(0)]	TGGT1_289350-t26_1-p1 1xPhospho [S47(100)]	transcript=TGGT1_289350-t26_1 | gene=TGGT1_289350 | organism=Toxoplasma_gondii_GT1 | gene_product=ABC transporter domain-containing protein [Source:UniProtKB/TrEMBL;Acc:S7VYI6] | transcript_product=ATP-binding cassette G family transporter ABCG84 | location=TGGT1_chrIX:3026173-3037688(+) | protein_length=766 | sequence_SO=chromosome | SO=protein_coding_gene | is_pseudo=false	0	3128.48904	27	0.909	0.871	0.808	1.375	1.251	1.198	1.112	1.296	1.243	1.308	-0.14	-0.2	-0.31	0.46	0.32	0.26	0.15	0.37	0.31	0.39	0.340872081	0.252693589	0.004578402	0.116189784	0.007033543	0.364809466	0.329646961	0.15534044	0.552303629	0.227499671	0.906500078
FALSE	High	LSIETHGSGPLTHLNR	[R].LSIETHGSGPLTHLNR.[R]	1xTMTpro [N-Term]; 1xPhospho [S8(100)]	1xTMTpro [N-Term]; 1xPhospho [S2(0); T5(0); S8(100); T12(0)]	1.249E-09	5.34993E-05	1	1	3	TGGT1_208400B-t26_1-p1	TGGT1_208400B-t26_1-p1 [1359-1374]	TGGT1_208400B-t26_1-p1 1xPhospho [S1360(0); T1363(0); S1366(100); T1370(0)]	TGGT1_208400B-t26_1-p1 1xPhospho [S1366(100)]	transcript=TGGT1_208400B-t26_1 | gene=TGGT1_208400B | organism=Toxoplasma_gondii_GT1 | gene_product=hypothetical protein | transcript_product=hypothetical protein | location=TGGT1_chrIb:671628-681222(-) | protein_length=1824 | sequence_SO=chromosome | SO=protein_coding_gene | is_pseudo=false	0	2116.08713	16	1.176	1.029	1.438	1.053	1.238	1.083	1.515	1.247	1.081	1.214	0.23	0.04	0.52	0.07	0.31	0.12	0.6	0.32	0.11	0.28	0.456080267	0.919485549	0.100896059	0.814329996	0.619079087	0.872605075	0.322655077	0.456880493	0.404422722	0.048197927	0.917474091
FALSE	High	LSIETHGSGPLTHLNR	[R].LSIETHGSGPLTHLNR.[R]	1xTMTpro [N-Term]; 3xPhospho [S2(100); T5(100); S8(100)]	1xTMTpro [N-Term]; 3xPhospho [S2(100); T5(100); S8(100); T12(0)]	0.000005152	5.34993E-05	1	1	4	TGGT1_208400B-t26_1-p1	TGGT1_208400B-t26_1-p1 [1359-1374]	TGGT1_208400B-t26_1-p1 3xPhospho [S1360(100); T1363(100); S1366(100); T1370(0)]	TGGT1_208400B-t26_1-p1 3xPhospho [S1360(100); T1363(100); S1366(100)]	transcript=TGGT1_208400B-t26_1 | gene=TGGT1_208400B | organism=Toxoplasma_gondii_GT1 | gene_product=hypothetical protein | transcript_product=hypothetical protein | location=TGGT1_chrIb:671628-681222(-) | protein_length=1824 | sequence_SO=chromosome | SO=protein_coding_gene | is_pseudo=false	0	2276.0198	16
FALSE	High	LSRDSTEDASETTAGVAR	[K].LSRDSTEDASETTAGVAR.[G]	1xTMTpro [N-Term]; 1xPhospho [S5(99.7)]	1xTMTpro [N-Term]; 1xPhospho [S2(0); S5(99.7); T6(0.4); S10(0); T12(0); T13(0)]	2.19299E-10	5.34993E-05	1	1	3	TGGT1_201150-t26_1-p1	TGGT1_201150-t26_1-p1 [1382-1399]	TGGT1_201150-t26_1-p1 1xPhospho [S1383(0); S1386(99.7); T1387(0.4); S1391(0); T1393(0); T1394(0)]	TGGT1_201150-t26_1-p1 1xPhospho [S1386(99.7)]	transcript=TGGT1_201150-t26_1 | gene=TGGT1_201150 | organism=Toxoplasma_gondii_GT1 | gene_product=Heavy metal translocating P-type ATPase subfamily protein [Source:UniProtKB/TrEMBL;Acc:S7WB84] | transcript_product=heavy metal translocating P-type ATPase subfamily protein | location=TGGT1_chrVIIa:3895489-3905933(+) | protein_length=1965 | sequence_SO=chromosome | SO=protein_coding_gene | is_pseudo…	1	2250.05702	18	1.041	0.999	1.177	1.09	1.135	1.089	1.283	0.965	0.957	1.158	0.06	0	0.24	0.12	0.18	0.12	0.36	-0.05	-0.06	0.21	0.804441248	0.994882762	0.238995528	0.606218889	0.028504866	0.261768408	0.14267049	0.426593817	0.616793353	0.296099142	0.973905471
FALSE	High	MDDSDDDEWRR	[R].MDDSDDDEWRR.[D]	1xTMTpro [N-Term]; 1xPhospho [S4(100)]	1xTMTpro [N-Term]; 1xPhospho [S4(100)]	1.28322E-06	5.34993E-05	1	1	12	TGGT1_315270-t26_1-p1	TGGT1_315270-t26_1-p1 [62-72]	TGGT1_315270-t26_1-p1 1xPhospho [S65(100)]	TGGT1_315270-t26_1-p1 1xPhospho [S65(100)]	transcript=TGGT1_315270-t26_1 | gene=TGGT1_315270 | organism=Toxoplasma_gondii_GT1 | gene_product=hypothetical protein | transcript_product=hypothetical protein | location=TGGT1_chrXI:4558433-4565813(-) | protein_length=780 | sequence_SO=chromosome | SO=protein_coding_gene | is_pseudo=false	1	1823.72267	11	1.051	0.852	0.89	1.072	1.127	0.913	0.954	0.963	0.824	0.994	0.07	-0.23	-0.17	0.1	0.17	-0.13	-0.07	-0.06	-0.28	-0.01	0.614005223	0.313638911	0.42401724	0.841712287	0.788254258	0.714323466	0.839297895	0.889072929	0.550003432	0.971693618	0.941802953
FALSE	High	LSSASGPSGVSAAER	[R].LSSASGPSGVSAAER.[M]	1xTMTpro [N-Term]; 1xPhospho [S3(99.6)]	1xTMTpro [N-Term]; 1xPhospho [S2(0.4); S3(99.6); S5(0); S8(0); S11(0)]	0.000080517	5.34993E-05	1	1	2	TGGT1_209100-t26_1-p1	TGGT1_209100-t26_1-p1 [583-597]	TGGT1_209100-t26_1-p1 1xPhospho [S584(0.4); S585(99.6); S587(0); S590(0); S593(0)]	TGGT1_209100-t26_1-p1 1xPhospho [S585(99.6)]	transcript=TGGT1_209100-t26_1 | gene=TGGT1_209100 | organism=Toxoplasma_gondii_GT1 | gene_product=PUB domain-containing protein [Source:UniProtKB/TrEMBL;Acc:S7VS99] | transcript_product=PUB domain-containing protein | location=TGGT1_chrIb:1054806-1062365(-) | protein_length=620 | sequence_SO=chromosome | SO=protein_coding_gene | is_pseudo=false	0	1759.85467	15	1.321	1.261	1.192	0.883	1.167	1.114	1.052	0.972	1.181	1.051	0.4	0.33	0.25	-0.18	0.22	0.16	0.07	-0.04	0.24	0.07	0.367180307	0.586444787	0.4379203	0.584488742	0.076817264	0.588678974	0.220294686	0.736993252	0.249429358	0.460805851	0.909240464
FALSE	High	LSSAVAEDQNGMEER	[R].LSSAVAEDQNGMEER.[R]	1xTMTpro [N-Term]; 1xPhospho [S]	1xTMTpro [N-Term]; 1xPhospho [S2(50); S3(50)]	4.46291E-05	5.34993E-05	1	1	1	TGGT1_305540-t26_1-p1	TGGT1_305540-t26_1-p1 [619-633]			transcript=TGGT1_305540-t26_1 | gene=TGGT1_305540 | organism=Toxoplasma_gondii_GT1 | gene_product=hypothetical protein | transcript_product=hypothetical protein | location=TGGT1_chrIX:5235605-5242113(-) | protein_length=824 | sequence_SO=chromosome | SO=protein_coding_gene | is_pseudo=false	0	2019.90137	15
FALSE	High	LSTLSSASLSVGELPSLLR	[R].LSTLSSASLSVGELPSLLR.[A]	1xTMTpro [N-Term]; 1xPhospho [S6(99.6)]	1xTMTpro [N-Term]; 1xPhospho [S2(0); T3(0); S5(0.4); S6(99.6); S8(0); S10(0); S16(0)]	4.04363E-06	5.34993E-05	1	1	2	TGGT1_272640-t26_1-p1	TGGT1_272640-t26_1-p1 [101-119]	TGGT1_272640-t26_1-p1 1xPhospho [S102(0); T103(0); S105(0.4); S106(99.6); S108(0); S110(0); S116(0)]	TGGT1_272640-t26_1-p1 1xPhospho [S106(99.6)]	transcript=TGGT1_272640-t26_1 | gene=TGGT1_272640 | organism=Toxoplasma_gondii_GT1 | gene_product=Putative eukaryotic initiation factor-2B, epsilon subunit [Source:UniProtKB/TrEMBL;Acc:S7WC97] | transcript_product=putative eukaryotic initiation factor-2B, epsilon subunit | location=TGGT1_chrVIII:3820760-3827014(+) | protein_length=858 | sequence_SO=chromosome | SO=protein_coding_gene | is_pseudo=…	0	2314.25901	19
FALSE	High	LSTSDGPASPSVSDSPR	[R].LSTSDGPASPSVSDSPR.[N]	1xTMTpro [N-Term]; 1xPhospho [S/T]	1xTMTpro [N-Term]; 1xPhospho [S2(0); T3(0); S4(0); S9(0); S11(0); S13(50); S15(50)]	5.10651E-07	5.34993E-05	1	1	3	TGGT1_257470-t26_1-p1	TGGT1_257470-t26_1-p1 [81-97]			transcript=TGGT1_257470-t26_1 | gene=TGGT1_257470 | organism=Toxoplasma_gondii_GT1 | gene_product=Myosin motor domain-containing protein [Source:UniProtKB/TrEMBL;Acc:S7WF44] | transcript_product=myosin J | location=TGGT1_chrVIIb:3962778-3973847(+) | protein_length=2532 | sequence_SO=chromosome | SO=protein_coding_gene | is_pseudo=false	0	2043.95551	17
FALSE	High	LSTSPDVIQGHQPR	[R].LSTSPDVIQGHQPR.[D]	1xTMTpro [N-Term]; 1xPhospho [S/T]	1xTMTpro [N-Term]; 1xPhospho [S2(49.9); T3(49.9); S4(0.2)]	1.77101E-05	5.34993E-05	1	1	1	Q9Y385	Q9Y385 [265-278]			Ubiquitin-conjugating enzyme E2 J1 OS=Homo sapiens (Human) OX=9606 GN=UBE2J1 PE=1 SV=2	0	1918.97071	14	1.08	0.886	1.085	0.865	0.935	0.767	0.939	0.828	0.936	0.909	0.11	-0.17	0.12	-0.21	-0.1	-0.38	-0.09	-0.27	-0.1	-0.14	0.396374968	0.538658855	0.384235141	0.308485338	0.69964758	0.429854691	0.194327984	0.53425392	0.781759968	0.716091834	0.910429735
FALSE	High	LSVGVQEKDTPVSETDSLK	[K].LSVGVQEKDTPVSETDSLK.[K]	2xTMTpro [K8; K19]; 1xTMTpro [N-Term]; 1xPhospho [T10(100)]	2xTMTpro [K8; K19]; 1xTMTpro [N-Term]; 1xPhospho [S2(0); T10(100); S13(0); T15(0); S17(0)]	3.72008E-06	5.34993E-05	1	1	1	TGGT1_311750-t26_1-p1	TGGT1_311750-t26_1-p1 [175-193]	TGGT1_311750-t26_1-p1 1xPhospho [S176(0); T184(100); S187(0); T189(0); S191(0)]	TGGT1_311750-t26_1-p1 1xPhospho [T184(100)]	transcript=TGGT1_311750-t26_1 | gene=TGGT1_311750 | organism=Toxoplasma_gondii_GT1 | gene_product=Mago-bind domain-containing protein [Source:UniProtKB/TrEMBL;Acc:A0A125YLG3] | transcript_product=mago binding protein | location=TGGT1_chrXI:2211180-2214199(+) | protein_length=250 | sequence_SO=chromosome | SO=protein_coding_gene | is_pseudo=false	1	3024.63222	19
FALSE	High	ISVLTAEHLGR	[R].ISVLTAEHLGR.[G]	1xTMTpro [N-Term]; 1xPhospho [S2(100)]	1xTMTpro [N-Term]; 1xPhospho [S2(100); T5(0)]	2.24421E-07	5.34993E-05	1	1	3	TGGT1_202460-t26_1-p1	TGGT1_202460-t26_1-p1 [104-114]	TGGT1_202460-t26_1-p1 1xPhospho [S105(100); T108(0)]	TGGT1_202460-t26_1-p1 1xPhospho [S105(100)]	transcript=TGGT1_202460-t26_1 | gene=TGGT1_202460 | organism=Toxoplasma_gondii_GT1 | gene_product=Diacylglycerol kinase [Source:UniProtKB/TrEMBL;Acc:S7UUK3] | transcript_product=diacylglycerol kinase accessory domain (presumed) domain-containing protein | location=TGGT1_chrVIIa:3208196-3216030(-) | protein_length=679 | sequence_SO=chromosome | SO=protein_coding_gene | is_pseudo=false	0	1579.85282	11
FALSE	High	ISVPESQYPANAK	[K].ISVPESQYPANAK.[S]	1xTMTpro [K13]; 1xTMTpro [N-Term]	1xTMTpro [K13]; 1xTMTpro [N-Term]	7.12882E-07	5.34993E-05	1	1	1	TGGT1_233480-t26_1-p1	TGGT1_233480-t26_1-p1 [149-161]			transcript=TGGT1_233480-t26_1 | gene=TGGT1_233480 | organism=Toxoplasma_gondii_GT1 | gene_product=SAG-related sequence SRS29C [Source:UniProtKB/TrEMBL;Acc:S7WBY8] | transcript_product=SAG-related sequence SRS29C | location=TGGT1_chrVIII:2667297-2668415(+) | protein_length=372 | sequence_SO=chromosome | SO=protein_coding_gene | is_pseudo=false	0	2012.13081	13	0.67	0.922	0.77	0.95	0.636	0.876	0.731	0.966	0.95	1.027	-0.58	-0.12	-0.38	-0.07	-0.65	-0.19	-0.45	-0.05	-0.07	0.04	0.055475196	0.385209243	0.445978331	0.71802934	0.195752947	0.240354524	0.218782141	0.778759514	0.639303321	0.838040836	0.894600223
FALSE	High	LSVSDFEEEEEGDILR	[R].LSVSDFEEEEEGDILR.[K]	1xTMTpro [N-Term]; 1xPhospho [S4(100)]	1xTMTpro [N-Term]; 1xPhospho [S2(0); S4(100)]	3.23067E-08	5.34993E-05	1	1	3	TGGT1_309250-t26_1-p1	TGGT1_309250-t26_1-p1 [3210-3225]	TGGT1_309250-t26_1-p1 1xPhospho [S3211(0); S3213(100)]	TGGT1_309250-t26_1-p1 1xPhospho [S3213(100)]	transcript=TGGT1_309250-t26_1 | gene=TGGT1_309250 | organism=Toxoplasma_gondii_GT1 | gene_product=hypothetical protein | transcript_product=hypothetical protein | location=TGGT1_chrXI:547054-561278(-) | protein_length=3801 | sequence_SO=chromosome | SO=protein_coding_gene | is_pseudo=false	0	2251.03382	16	0.888	0.764	0.745	1.239	1.1	0.947	0.924	1.119	0.946	0.728	-0.17	-0.39	-0.42	0.31	0.14	-0.08	-0.11	0.16	-0.08	-0.46	0.35095553	0.179806681	0.220638594	0.388921465	0.743249006	0.592171639	0.324262494	0.420378333	0.339835496	0.025155834	0.906500078
FALSE	High	LSVSSRKSANEEDGEGAQESTAAK	[R].LSVSSRKSANEEDGEGAQESTAAK.[L]	2xTMTpro [K7; K24]; 1xTMTpro [N-Term]; 2xPhospho [S/T]	2xTMTpro [K7; K24]; 1xTMTpro [N-Term]; 2xPhospho [S2(0.6); S4(66.5); S5(66.5); S8(66.5); S20(0); T21(0)]	8.37658E-05	5.34993E-05	1	1	1	TGGT1_220900-t26_1-p1	TGGT1_220900-t26_1-p1 [396-419]			transcript=TGGT1_220900-t26_1 | gene=TGGT1_220900 | organism=Toxoplasma_gondii_GT1 | gene_product=hypothetical protein | transcript_product=hypothetical protein | location=TGGT1_chrII:27409-29529(+) | protein_length=706 | sequence_SO=chromosome | SO=protein_coding_gene | is_pseudo=false	2	3523.71348	24	1.082	0.573	0.718	1.108	1.199	0.635	0.796	0.936	0.494	0.837	0.11	-0.8	-0.48	0.15	0.26	-0.65	-0.33	-0.1	-1.02	-0.26	0.770983598	0.526494139	0.707062815	0.898439359	0.744813629	0.047504423	0.082862824	0.771478395	0.083227743	0.063471573	0.968073547
FALSE	High	ISVTDSQQSFHSK	[R].ISVTDSQQSFHSK.[-]	1xTMTpro [K13]; 1xTMTpro [N-Term]; 1xPhospho [S9(100)]	1xTMTpro [K13]; 1xTMTpro [N-Term]; 1xPhospho [S2(0); T4(0); S6(0); S9(100); S12(0)]	8.15088E-08	5.34993E-05	1	1	3	TGGT1_235750-t26_1-p1	TGGT1_235750-t26_1-p1 [351-363]	TGGT1_235750-t26_1-p1 1xPhospho [S352(0); T354(0); S356(0); S359(100); S362(0)]	TGGT1_235750-t26_1-p1 1xPhospho [S359(100)]	transcript=TGGT1_235750-t26_1 | gene=TGGT1_235750 | organism=Toxoplasma_gondii_GT1 | gene_product=Protein kinase domain-containing protein [Source:UniProtKB/TrEMBL;Acc:S7UQN9] | transcript_product=ULK kinase | location=TGGT1_chrX:4980554-4985413(+) | protein_length=363 | sequence_SO=chromosome | SO=protein_coding_gene | is_pseudo=false	0	2152.09312	13	1.683	2.256	1.999	0.922	1.551	2.08	1.842	1.627	1.499	1.681	0.75	1.17	1	-0.12	0.63	1.06	0.88	0.7	0.58	0.75	0.268571609	0.124057958	0.096353921	0.015378433	0.313501726	0.139076873	0.110947985	0.017274263	0.069367753	0.06922001	0.900210906
FALSE	High	ISWGSGSGQQAVTATPSGDK	[K].ISWGSGSGQQAVTATPSGDK.[A]	1xTMTpro [K20]; 1xTMTpro [N-Term]	1xTMTpro [K20]; 1xTMTpro [N-Term]	1.50971E-10	5.34993E-05	1	1	2	TGGT1_228630-t26_1-p1	TGGT1_228630-t26_1-p1 [108-127]			transcript=TGGT1_228630-t26_1 | gene=TGGT1_228630 | organism=Toxoplasma_gondii_GT1 | gene_product=hypothetical protein | transcript_product=hypothetical protein | location=TGGT1_chrX:179956-182506(+) | protein_length=328 | sequence_SO=chromosome | SO=protein_coding_gene | is_pseudo=false	0	2542.3393	20
FALSE	High	LSWHAEDVASLGK	[R].LSWHAEDVASLGK.[S]	1xTMTpro [K13]; 1xTMTpro [N-Term]; 1xPhospho [S10(100)]	1xTMTpro [K13]; 1xTMTpro [N-Term]; 1xPhospho [S2(0); S10(100)]	2.73997E-06	5.34993E-05	1	1	2	TGGT1_220090-t26_1-p1	TGGT1_220090-t26_1-p1 [137-149]	TGGT1_220090-t26_1-p1 1xPhospho [S138(0); S146(100)]	TGGT1_220090-t26_1-p1 1xPhospho [S146(100)]	transcript=TGGT1_220090-t26_1 | gene=TGGT1_220090 | organism=Toxoplasma_gondii_GT1 | gene_product=DIX domain-containing protein [Source:UniProtKB/TrEMBL;Acc:S7VPB3] | transcript_product=hypothetical protein | location=TGGT1_chrV:24881-26973(+) | protein_length=262 | sequence_SO=chromosome | SO=protein_coding_gene | is_pseudo=false	0	2101.09748	13	1.257	1.217	1.076	0.664	0.834	0.808	0.714	0.804	0.809	1.132	0.33	0.28	0.11	-0.59	-0.26	-0.31	-0.49	-0.31	-0.31	0.18	0.472074847	0.507505593	0.782001268	0.062873472	0.47766694	0.411604966	0.289018481	0.62498594	0.402968172	0.336804179	0.91907659
FALSE	High	LSYSNGDEYEGEWVDGK	[K].LSYSNGDEYEGEWVDGK.[M]	1xTMTpro [K17]; 1xTMTpro [N-Term]	1xTMTpro [K17]; 1xTMTpro [N-Term]	4.02674E-10	5.34993E-05	1	1	1	TGGT1_310440-t26_1-p1	TGGT1_310440-t26_1-p1 [91-107]			transcript=TGGT1_310440-t26_1 | gene=TGGT1_310440 | organism=Toxoplasma_gondii_GT1 | gene_product=Membrane occupation and recognition nexus protein MORN1 [Source:UniProtKB/TrEMBL;Acc:A0A125YJY7] | transcript_product=membrane occupation and recognition nexus protein MORN1 | location=TGGT1_chrXI:1306262-1307353(+) | protein_length=363 | sequence_SO=chromosome | SO=protein_coding_gene | is_pseudo=fa…	0	2556.23858	17	0.997	0.944	0.866	0.947	0.944	0.894	0.82	0.866	0.805	0.833	0	-0.08	-0.21	-0.08	-0.08	-0.16	-0.29	-0.21	-0.31	-0.26	0.966715984	0.576094511	0.245596231	0.6383781	0.752460407	0.608482939	0.399537926	0.501980165	0.216737423	0.374743853	0.994452761
FALSE	High	LSSYLQDIPLGFFQSR	[K].LSSYLQDIPLGFFQSR.[A]	1xTMTpro [N-Term]; 1xPhospho [S3(99.8)]	1xTMTpro [N-Term]; 1xPhospho [S2(0.2); S3(99.8); Y4(0); S15(0)]	2.78613E-09	5.34993E-05	1	1	1	TGGT1_258470-t26_1-p1	TGGT1_258470-t26_1-p1 [110-125]	TGGT1_258470-t26_1-p1 1xPhospho [S111(0.2); S112(99.8); Y113(0); S124(0)]	TGGT1_258470-t26_1-p1 1xPhospho [S112(99.8)]	transcript=TGGT1_258470-t26_1 | gene=TGGT1_258470 | organism=Toxoplasma_gondii_GT1 | gene_product=hypothetical protein | transcript_product=hypothetical protein | location=TGGT1_chrVIIb:3369823-3371292(+) | protein_length=284 | sequence_SO=chromosome | SO=protein_coding_gene | is_pseudo=false	0	2255.14325	16	2.16	3.651	3.299	0.98	2.116	3.577	3.233	2.921	3.804	2.015	1.11	1.87	1.72	-0.03	1.08	1.84	1.69	1.55	1.93	1.01	0.383657153	0.193634716	0.153952587	0.95163566	0.215078883	0.069674751	0.015190536	0.142474204	0.020327801	0.438116311	0.909509357
FALSE	High	ITAVGGPHSER	[K].ITAVGGPHSER.[E]	1xTMTpro [N-Term]; 1xPhospho [S9(100)]	1xTMTpro [N-Term]; 1xPhospho [T2(0); S9(100)]	0.000142196	5.34993E-05	1	1	1	TGGT1_286270-t26_1-p1	TGGT1_286270-t26_1-p1 [84-94]	TGGT1_286270-t26_1-p1 1xPhospho [T85(0); S92(100)]	TGGT1_286270-t26_1-p1 1xPhospho [S92(100)]	transcript=TGGT1_286270-t26_1 | gene=TGGT1_286270 | organism=Toxoplasma_gondii_GT1 | gene_product=hypothetical protein | transcript_product=hypothetical protein | location=TGGT1_chrV:1710440-1731076(-) | protein_length=5711 | sequence_SO=chromosome | SO=protein_coding_gene | is_pseudo=false	0	1507.75892	11
FALSE	High	LTDGESNGEEDRDPVGGPDFFPDSCSGATPSGR	[R].LTDGESNGEEDRDPVGGPDFFPDSCSGATPSGR.[S]	1xMethylthio [C25]; 1xTMTpro [N-Term]; 1xPhospho [T2(100)]	1xMethylthio [C25]; 1xTMTpro [N-Term]; 1xPhospho [T2(100); S6(0); S24(0); S26(0); T29(0); S31(0)]	1.027E-10	5.34993E-05	1	1	2	TGGT1_232620-t26_1-p1	TGGT1_232620-t26_1-p1 [776-808]	TGGT1_232620-t26_1-p1 1xMethylthio [C800]; 1xPhospho [T777(100); S781(0); S799(0); S801(0); T804(0); S806(0)]	TGGT1_232620-t26_1-p1 1xMethylthio [C800]; 1xPhospho [T777(100)]	transcript=TGGT1_232620-t26_1 | gene=TGGT1_232620 | organism=Toxoplasma_gondii_GT1 | gene_product=TYR_PHOSPHATASE_2 domain-containing protein [Source:UniProtKB/TrEMBL;Acc:S7WBV8] | transcript_product=hypothetical protein | location=TGGT1_chrVIII:2190187-2193269(+) | protein_length=894 | sequence_SO=chromosome | SO=protein_coding_gene | is_pseudo=false	1	3798.58559	33	0.838	0.095	1.153	1.022	0.857	0.098	1.178	0.991	0.104	1.15	-0.25	-3.4	0.21	0.03	-0.22	-3.36	0.24	-0.01	-3.27	0.2
FALSE	High	LTDNPPATISPSCTSVR	[R].LTDNPPATISPSCTSVR.[D]	1xMethylthio [C13]; 1xTMTpro [N-Term]; 1xPhospho [S/T]	1xMethylthio [C13]; 1xTMTpro [N-Term]; 1xPhospho [T2(0); T8(0); S10(50); S12(50); T14(0); S15(0)]	1.12767E-08	5.34993E-05	1	1	1	TGGT1_225690-t26_1-p1	TGGT1_225690-t26_1-p1 [1525-1541]	TGGT1_225690-t26_1-p1 1xMethylthio [C1537]	TGGT1_225690-t26_1-p1 1xMethylthio [C1537]	transcript=TGGT1_225690-t26_1 | gene=TGGT1_225690 | organism=Toxoplasma_gondii_GT1 | gene_product=hypothetical protein | transcript_product=hypothetical protein | location=TGGT1_chrX:2025685-2031135(+) | protein_length=1816 | sequence_SO=chromosome | SO=protein_coding_gene | is_pseudo=false	0	2189.03027	17	0.991	0.907	0.994	0.969	0.96	0.879	0.963	0.892	0.866	0.846	-0.01	-0.14	-0.01	-0.05	-0.06	-0.19	-0.06	-0.17	-0.21	-0.24	0.937603473	0.165332763	0.930603131	0.150252938	0.744744226	0.089037653	0.581357263	0.4233545	0.315571735	0.252846135	0.992774963
FALSE	High	ITDSALTETTPCGHHTPEKQDSPTNR	[K].ITDSALTETTPCGHHTPEKQDSPTNR.[R]	1xMethylthio [C12]; 1xTMTpro [K19]; 1xTMTpro [N-Term]; 2xPhospho [T16(100); S22(99.5)]	1xMethylthio [C12]; 1xTMTpro [K19]; 1xTMTpro [N-Term]; 2xPhospho [T2(0); S4(0); T7(0); T9(0); T10(0); T16(100); S22(99.5); T24(0.5)]	0.00012633	5.34993E-05	1	1	2	TGGT1_203010-t26_1-p1	TGGT1_203010-t26_1-p1 [1027-1052]	TGGT1_203010-t26_1-p1 1xMethylthio [C1038]; 2xPhospho [T1028(0); S1030(0); T1033(0); T1035(0); T1036(0); T1042(100); S1048(99.5); T1050(0.5)]	TGGT1_203010-t26_1-p1 1xMethylthio [C1038]; 2xPhospho [T1042(100); S1048(99.5)]	transcript=TGGT1_203010-t26_1 | gene=TGGT1_203010 | organism=Toxoplasma_gondii_GT1 | gene_product=Protein kinase domain-containing protein [Source:UniProtKB/TrEMBL;Acc:S7W3S7] | transcript_product=aurora kinase | location=TGGT1_chrVIIa:2764034-2772472(-) | protein_length=2812 | sequence_SO=chromosome | SO=protein_coding_gene | is_pseudo=false	1	3650.6513	26	1.02	1.269	0.782	1.05	1.071	1.332	0.821	0.925	1.2	0.919	0.03	0.34	-0.36	0.07	0.1	0.41	-0.29	-0.11	0.26	-0.12	0.949310523	0.13442902	0.195183028	0.788896607	0.889984315	0.37575819	0.196310337	0.820898749	0.452745547	0.652484201	0.993654845
FALSE	High	LTENPWQGNASSDK	[K].LTENPWQGNASSDK.[G]	1xTMTpro [K14]; 1xTMTpro [N-Term]	1xTMTpro [K14]; 1xTMTpro [N-Term]	1.93949E-06	5.34993E-05	1	1	6	TGGT1_233460-t26_1-p1	TGGT1_233460-t26_1-p1 [250-263]			transcript=TGGT1_233460-t26_1 | gene=TGGT1_233460 | organism=Toxoplasma_gondii_GT1 | gene_product=SAG-related sequence SRS29B [Source:UniProtKB/TrEMBL;Acc:A0A125YG48] | transcript_product=SAG-related sequence SRS29B | location=TGGT1_chrVIII:2660455-2661465(+) | protein_length=336 | sequence_SO=chromosome | SO=protein_coding_gene | is_pseudo=false	0	2155.12752	14	1.018	1.145	1.027	1.044	1.063	1.195	1.072	1.127	1.21	1.129	0.03	0.2	0.04	0.06	0.09	0.26	0.1	0.17	0.28	0.17	0.830993643	0.205496835	0.495297948	0.745386649	0.33061034	0.438143737	0.681811229	0.208320773	0.487021731	0.684828727	0.976273463
FALSE	High	LTENPWQGNASSDKGATLTIK	[K].LTENPWQGNASSDKGATLTIK.[K]	2xTMTpro [K14; K21]; 1xTMTpro [N-Term]; 1xPhospho [S/T]	2xTMTpro [K14; K21]; 1xTMTpro [N-Term]; 1xPhospho [T2(0); S11(50); S12(50); T17(0); T19(0)]	1.82152E-09	5.34993E-05	1	1	1	TGGT1_233460-t26_1-p1	TGGT1_233460-t26_1-p1 [250-270]			transcript=TGGT1_233460-t26_1 | gene=TGGT1_233460 | organism=Toxoplasma_gondii_GT1 | gene_product=SAG-related sequence SRS29B [Source:UniProtKB/TrEMBL;Acc:A0A125YG48] | transcript_product=SAG-related sequence SRS29B | location=TGGT1_chrVIII:2660455-2661465(+) | protein_length=336 | sequence_SO=chromosome | SO=protein_coding_gene | is_pseudo=false	1	3223.71802	21	0.967	0.917	0.831	0.96	0.929	0.88	0.798	0.877	0.842	0.816	-0.05	-0.13	-0.27	-0.06	-0.11	-0.18	-0.33	-0.19	-0.25	-0.29	0.814309268	0.034212335	0.008172611	0.863900714	0.510183865	0.611852722	0.436615005	0.192246255	0.390232779	0.176976374	0.975116696
FALSE	High	LTEQEEDHELAEEEQELEGDER	[R].LTEQEEDHELAEEEQELEGDER.[A]	1xTMTpro [N-Term]; 1xPhospho [T2(100)]	1xTMTpro [N-Term]; 1xPhospho [T2(100)]	5.42406E-10	5.34993E-05	1	1	2	TGGT1_215080-t26_1-p1	TGGT1_215080-t26_1-p1 [1565-1586]	TGGT1_215080-t26_1-p1 1xPhospho [T1566(100)]	TGGT1_215080-t26_1-p1 1xPhospho [T1566(100)]	transcript=TGGT1_215080-t26_1 | gene=TGGT1_215080 | organism=Toxoplasma_gondii_GT1 | gene_product=hypothetical protein | transcript_product=hypothetical protein | location=TGGT1_chrX:6623715-6638073(-) | protein_length=3279 | sequence_SO=chromosome | SO=protein_coding_gene | is_pseudo=false	0	3041.30676	22	0.876	0.567	0.52	0.899	0.787	0.51	0.467	0.917	0.558	0.523	-0.19	-0.82	-0.94	-0.15	-0.34	-0.97	-1.1	-0.13	-0.84	-0.94	0.044672738	0.09716413	0.256444143	0.826066134	0.650229027	0.261974721	0.084775188	0.626896278	0.238819235	0.350551445	0.894600223
FALSE	High	ITETDLEPSLPLPQSPVHTAGEAK	[R].ITETDLEPSLPLPQSPVHTAGEAK.[L]	1xTMTpro [K24]; 1xTMTpro [N-Term]; 1xPhospho [S15(100)]	1xTMTpro [K24]; 1xTMTpro [N-Term]; 1xPhospho [T2(0); T4(0); S9(0); S15(100); T19(0)]	2.92529E-08	5.34993E-05	1	1	1	TGGT1_311770-t26_1-p1	TGGT1_311770-t26_1-p1 [668-691]	TGGT1_311770-t26_1-p1 1xPhospho [T669(0); T671(0); S676(0); S682(100); T686(0)]	TGGT1_311770-t26_1-p1 1xPhospho [S682(100)]	transcript=TGGT1_311770-t26_1 | gene=TGGT1_311770 | organism=Toxoplasma_gondii_GT1 | gene_product=hypothetical protein | transcript_product=hypothetical protein | location=TGGT1_chrXI:2238415-2244852(+) | protein_length=2076 | sequence_SO=chromosome | SO=protein_coding_gene | is_pseudo=false	0	3218.68415	24
FALSE	High	LTFDSSFSPNTGK	[K].LTFDSSFSPNTGK.[K]	1xTMTpro [K13]; 1xTMTpro [N-Term]; 1xPhospho [S/T]	1xTMTpro [K13]; 1xTMTpro [N-Term]; 1xPhospho [T2(0); S5(0.1); S6(49.9); S8(49.9); T11(0)]	0.000201823	5.34993E-05	1	1	1	P21796	P21796 [97-109]			Voltage-dependent anion-selective channel protein 1 OS=Homo sapiens (Human) OX=9606 GN=VDAC1 PE=1 SV=2	0	2089.04986	13
FALSE	High	LTFDSSFSPNTGKK	[K].LTFDSSFSPNTGKK.[N]	2xTMTpro [K13; K14]; 1xTMTpro [N-Term]; 1xPhospho [S8(100)]	2xTMTpro [K13; K14]; 1xTMTpro [N-Term]; 1xPhospho [T2(0); S5(0); S6(0); S8(100); T11(0)]	7.89399E-05	5.34993E-05	1	1	1	P21796	P21796 [97-110]	P21796 1xPhospho [T98(0); S101(0); S102(0); S104(100); T107(0)]	P21796 1xPhospho [S104(100)]	Voltage-dependent anion-selective channel protein 1 OS=Homo sapiens (Human) OX=9606 GN=VDAC1 PE=1 SV=2	1	2521.35197	14	0.798	0.946	1.013	1.106	0.882	1.047	1.121	1.037	1.162	1.093	-0.33	-0.08	0.02	0.15	-0.18	0.07	0.17	0.05	0.22	0.13	0.552442746	0.641197074	0.95815319	0.586257264	0.807165308	0.497107559	0.351385054	0.635142519	0.002003323	0.248295262	0.933386207
FALSE	High	LTFDTTFSPNTGKK	[K].LTFDTTFSPNTGKK.[S]	2xTMTpro [K13; K14]; 1xTMTpro [N-Term]; 1xPhospho [S8(100)]	2xTMTpro [K13; K14]; 1xTMTpro [N-Term]; 1xPhospho [T2(0); T5(0); T6(0); S8(100); T11(0)]	0.000012943	5.34993E-05	1	1	1	P45880	P45880 [108-121]	P45880 1xPhospho [T109(0); T112(0); T113(0); S115(100); T118(0)]	P45880 1xPhospho [S115(100)]	Voltage-dependent anion-selective channel protein 2 OS=Homo sapiens (Human) OX=9606 GN=VDAC2 PE=1 SV=2	1	2549.38327	14
FALSE	High	LTGEADTLHSHEAGDAVSPPSR	[R].LTGEADTLHSHEAGDAVSPPSR.[G]	1xTMTpro [N-Term]; 1xPhospho [S21(100)]	1xTMTpro [N-Term]; 1xPhospho [T2(0); T7(0); S10(0); S18(0); S21(100)]	7.11359E-09	5.34993E-05	1	1	4	TGGT1_253170-t26_1-p1	TGGT1_253170-t26_1-p1 [2151-2172]	TGGT1_253170-t26_1-p1 1xPhospho [T2152(0); T2157(0); S2160(0); S2168(0); S2171(100)]	TGGT1_253170-t26_1-p1 1xPhospho [S2171(100)]	transcript=TGGT1_253170-t26_1 | gene=TGGT1_253170 | organism=Toxoplasma_gondii_GT1 | gene_product=Peptidase_M14 domain-containing protein [Source:UniProtKB/TrEMBL;Acc:S7VVX7] | transcript_product=putative zinc carboxypeptidase | location=TGGT1_chrIII:782500-798758(+) | protein_length=2203 | sequence_SO=chromosome | SO=protein_coding_gene | is_pseudo=false	0	2631.2371	22
FALSE	High	LTGEADTLHSHEAGDAVSPPSR	[R].LTGEADTLHSHEAGDAVSPPSR.[G]	1xTMTpro [N-Term]; 2xPhospho [S18(100); S21(100)]	1xTMTpro [N-Term]; 2xPhospho [T2(0); T7(0); S10(0); S18(100); S21(100)]	3.30746E-12	5.34993E-05	1	1	4	TGGT1_253170-t26_1-p1	TGGT1_253170-t26_1-p1 [2151-2172]	TGGT1_253170-t26_1-p1 2xPhospho [T2152(0); T2157(0); S2160(0); S2168(100); S2171(100)]	TGGT1_253170-t26_1-p1 2xPhospho [S2168(100); S2171(100)]	transcript=TGGT1_253170-t26_1 | gene=TGGT1_253170 | organism=Toxoplasma_gondii_GT1 | gene_product=Peptidase_M14 domain-containing protein [Source:UniProtKB/TrEMBL;Acc:S7VVX7] | transcript_product=putative zinc carboxypeptidase | location=TGGT1_chrIII:782500-798758(+) | protein_length=2203 | sequence_SO=chromosome | SO=protein_coding_gene | is_pseudo=false	0	2711.20344	22
FALSE	High	LTCAASSPSSPSNAHAAAASR	[K].LTCAASSPSSPSNAHAAAASR.[L]	1xMethylthio [C3]; 1xTMTpro [N-Term]; 2xPhospho [S10(99.7); S/T]	1xMethylthio [C3]; 1xTMTpro [N-Term]; 2xPhospho [T2(0); S6(33.4); S7(33.4); S9(33.5); S10(99.7); S12(0); S20(0)]	1.5222E-06	5.34993E-05	1	1	3	TGGT1_225890-t26_1-p1	TGGT1_225890-t26_1-p1 [243-263]	TGGT1_225890-t26_1-p1 1xMethylthio [C245]; 2xPhospho [T244(0); S248(33.4); S249(33.4); S251(33.5); S252(99.7); S254(0); S262(0)]	TGGT1_225890-t26_1-p1 1xMethylthio [C245]; 2xPhospho [S252(99.7); S/T]	transcript=TGGT1_225890-t26_1 | gene=TGGT1_225890 | organism=Toxoplasma_gondii_GT1 | gene_product=hypothetical protein | transcript_product=hypothetical protein | location=TGGT1_chrX:1864237-1871724(-) | protein_length=2111 | sequence_SO=chromosome | SO=protein_coding_gene | is_pseudo=false	0	2467.04674	21	1.017	1.007	0.969	1.186	1.206	1.194	1.149	1	0.959	1.179	0.02	0.01	-0.05	0.25	0.27	0.26	0.2	0	-0.06	0.24	0.963019258	0.979854722	0.925655596	0.63477561	0.104376107	0.119099081	0.027920493	0.998522509	0.584220214	0.303164332	0.994452761
FALSE	High	LSSYFDQDEADEIHR	[R].LSSYFDQDEADEIHR.[R]	1xTMTpro [N-Term]; 1xPhospho [S3(99.7)]	1xTMTpro [N-Term]; 1xPhospho [S2(0.3); S3(99.7); Y4(0)]	3.12366E-06	5.34993E-05	1	1	2	TGGT1_255895-t26_1-p1	TGGT1_255895-t26_1-p1 [477-491]	TGGT1_255895-t26_1-p1 1xPhospho [S478(0.3); S479(99.7); Y480(0)]	TGGT1_255895-t26_1-p1 1xPhospho [S479(99.7)]	transcript=TGGT1_255895-t26_1 | gene=TGGT1_255895 | organism=Toxoplasma_gondii_GT1 | gene_product=hypothetical protein | transcript_product=hypothetical protein | location=TGGT1_chrVIIb:4551962-4554000(-) | protein_length=556 | sequence_SO=chromosome | SO=protein_coding_gene | is_pseudo=false	0	2208.97697	15
FALSE	High	LSSVASSGEAGPAGDSIH	[R].LSSVASSGEAGPAGDSIH.[-]	1xTMTpro [N-Term]; 1xPhospho [S]	1xTMTpro [N-Term]; 1xPhospho [S2(50); S3(50); S6(0); S7(0); S16(0)]	0.000138326	5.34993E-05	1	1	6	TGGT1_310802-t26_1-p1	TGGT1_310802-t26_1-p1 [482-499]			transcript=TGGT1_310802-t26_1 | gene=TGGT1_310802 | organism=Toxoplasma_gondii_GT1 | gene_product=CRAL-TRIO domain-containing protein [Source:UniProtKB/TrEMBL;Acc:S7W265] | transcript_product=CRAL/TRIO domain-containing protein | location=TGGT1_chrXI:1562990-1566501(+) | protein_length=499 | sequence_SO=chromosome | SO=protein_coding_gene | is_pseudo=false	0	2025.94495	18
FALSE	High	LSSTGSELGGLASR	[R].LSSTGSELGGLASR.[S]	1xTMTpro [N-Term]; 1xPhospho [S6(100)]	1xTMTpro [N-Term]; 1xPhospho [S2(0); S3(0); T4(0); S6(100); S13(0)]	0.000236108	5.34993E-05	1	1	1	TGGT1_261490-t26_1-p1	TGGT1_261490-t26_1-p1 [1425-1438]	TGGT1_261490-t26_1-p1 1xPhospho [S1426(0); S1427(0); T1428(0); S1430(100); S1437(0)]	TGGT1_261490-t26_1-p1 1xPhospho [S1430(100)]	transcript=TGGT1_261490-t26_1 | gene=TGGT1_261490 | organism=Toxoplasma_gondii_GT1 | gene_product=hypothetical protein | transcript_product=hypothetical protein | location=TGGT1_chrVIIb:1674000-1684152(+) | protein_length=2402 | sequence_SO=chromosome | SO=protein_coding_gene | is_pseudo=false	0	1718.86451	14
FALSE	High	LSSDFSSESEESEESTANR	[R].LSSDFSSESEESEESTANR.[C]	1xTMTpro [N-Term]; 1xPhospho [S/T]	1xTMTpro [N-Term]; 1xPhospho [S2(0); S3(0); S6(50); S7(50); S9(0); S12(0); S15(0); T16(0)]	2.95474E-05	5.34993E-05	1	1	1	TGGT1_276170-t26_1-p1	TGGT1_276170-t26_1-p1 [896-914]			transcript=TGGT1_276170-t26_1 | gene=TGGT1_276170 | organism=Toxoplasma_gondii_GT1 | gene_product=PI3K/PI4K domain-containing protein [Source:UniProtKB/TrEMBL;Acc:S7VW73] | transcript_product=phosphatidylinositol 3- and 4-kinase | location=TGGT1_chrIII:84006-93774(+) | protein_length=1228 | sequence_SO=chromosome | SO=protein_coding_gene | is_pseudo=false	0	2475.03673	19
FALSE	High	LSSDSPGKDVAGPPTSR	[R].LSSDSPGKDVAGPPTSR.[Q]	1xTMTpro [K8]; 1xTMTpro [N-Term]; 1xPhospho [S5(100)]	1xTMTpro [K8]; 1xTMTpro [N-Term]; 1xPhospho [S2(0); S3(0); S5(100); T15(0); S16(0)]	5.3656E-09	5.34993E-05	1	1	3	TGGT1_252320-t26_1-p1	TGGT1_252320-t26_1-p1 [160-176]	TGGT1_252320-t26_1-p1 1xPhospho [S161(0); S162(0); S164(100); T174(0); S175(0)]	TGGT1_252320-t26_1-p1 1xPhospho [S164(100)]	transcript=TGGT1_252320-t26_1 | gene=TGGT1_252320 | organism=Toxoplasma_gondii_GT1 | gene_product=Sas10/Utp3/C1D family protein [Source:UniProtKB/TrEMBL;Acc:S7UNA3] | transcript_product=Sas10/Utp3/C1D family protein | location=TGGT1_chrIII:472372-474773(+) | protein_length=268 | sequence_SO=chromosome | SO=protein_coding_gene | is_pseudo=false	1	2359.21503	17	1.069	1.183	0.759	0.896	0.958	1.06	0.68	0.838	0.806	0.884	0.1	0.24	-0.4	-0.16	-0.06	0.08	-0.56	-0.25	-0.31	-0.18	0.609210952	0.557966137	0.414416438	0.717451618	0.805282762	0.292292443	0.033771687	0.428044317	0.514953028	0.200280835	0.940950498
FALSE	High	ISSEGDLHPLAFEVPCSSSR	[R].ISSEGDLHPLAFEVPCSSSR.[R]	1xMethylthio [C16]; 1xTMTpro [N-Term]; 1xPhospho [S]	1xMethylthio [C16]; 1xTMTpro [N-Term]; 1xPhospho [S2(50); S3(50); S17(0); S18(0); S19(0)]	2.58191E-05	5.34993E-05	1	1	1	TGGT1_312905-t26_1-p1	TGGT1_312905-t26_1-p1 [228-247]	TGGT1_312905-t26_1-p1 1xMethylthio [C243]	TGGT1_312905-t26_1-p1 1xMethylthio [C243]	transcript=TGGT1_312905-t26_1 | gene=TGGT1_312905 | organism=Toxoplasma_gondii_GT1 | gene_product=CLP1_P domain-containing protein [Source:UniProtKB/TrEMBL;Acc:S7UTM1] | transcript_product=hypothetical protein | location=TGGT1_chrXI:2936206-2949180(+) | protein_length=2440 | sequence_SO=chromosome | SO=protein_coding_gene | is_pseudo=false	0	2561.17364	20
FALSE	High	ISSFPYSSSQTTGCVISR	[R].ISSFPYSSSQTTGCVISR.[D]	1xMethylthio [C14]; 1xTMTpro [N-Term]; 1xPhospho [S3(99.7)]	1xMethylthio [C14]; 1xTMTpro [N-Term]; 1xPhospho [S2(0.3); S3(99.7); Y6(0); S7(0); S8(0); S9(0); T11(0); T12(0); S17(0)]	6.58445E-07	5.34993E-05	1	1	1	TGGT1_226470-t26_1-p1	TGGT1_226470-t26_1-p1 [2924-2941]	TGGT1_226470-t26_1-p1 1xMethylthio [C2937]; 1xPhospho [S2925(0.3); S2926(99.7); Y2929(0); S2930(0); S2931(0); S2932(0); T2934(0); T2935(0); S2940(0)]	TGGT1_226470-t26_1-p1 1xMethylthio [C2937]; 1xPhospho [S2926(99.7)]	transcript=TGGT1_226470-t26_1 | gene=TGGT1_226470 | organism=Toxoplasma_gondii_GT1 | gene_product=hypothetical protein | transcript_product=hypothetical protein | location=TGGT1_chrX:1515287-1525417(+) | protein_length=3207 | sequence_SO=chromosome | SO=protein_coding_gene | is_pseudo=false	0	2350.07795	18	1.183	0.932	0.914	1.031	1.22	0.961	0.942	1.19	1.14	0.739	0.24	-0.1	-0.13	0.04	0.29	-0.06	-0.09	0.25	0.19	-0.44	0.239467938	0.211287524	0.797810313	0.829605312	0.144357826	0.821025253	0.776515637	0.280680945	0.524395356	0.143324181	0.900210906
FALSE	High	LSSGKTNSSTIELEHAPSGGANGAGAAAAVGDGNENSAIEAGLR	[R].LSSGKTNSSTIELEHAPSGGANGAGAAAAVGDGNENSAIEAGLR.[K]	1xTMTpro [K5]; 1xTMTpro [N-Term]; 3xPhospho [S8(100); S9(99.3); S/T]	1xTMTpro [K5]; 1xTMTpro [N-Term]; 3xPhospho [S2(0.3); S3(49.8); T6(49.8); S8(100); S9(99.3); T10(0.7); S18(0); S37(0)]	1.30997E-09	5.34993E-05	1	1	1	TGGT1_232830-t26_1-p1	TGGT1_232830-t26_1-p1 [713-756]	TGGT1_232830-t26_1-p1 3xPhospho [S714(0.3); S715(49.8); T718(49.8); S720(100); S721(99.3); T722(0.7); S730(0); S749(0)]	TGGT1_232830-t26_1-p1 3xPhospho [S720(100); S721(99.3); S/T]	transcript=TGGT1_232830-t26_1 | gene=TGGT1_232830 | organism=Toxoplasma_gondii_GT1 | gene_product=V-type proton ATPase subunit a [Source:UniProtKB/TrEMBL;Acc:S7WBT9] | transcript_product=putative vacuolar proton translocating ATPase subunit A | location=TGGT1_chrVIII:2275918-2280585(-) | protein_length=909 | sequence_SO=chromosome | SO=protein_coding_gene | is_pseudo=false	1	4957.28989	44
FALSE	High	LSSGSSGTSQTPESIGQNPR	[R].LSSGSSGTSQTPESIGQNPR.[V]	1xTMTpro [N-Term]; 1xPhospho [S/T]	1xTMTpro [N-Term]; 1xPhospho [S2(49.9); S3(49.9); S5(0.3); S6(0); T8(0); S9(0); T11(0); S14(0)]	4.05789E-05	5.34993E-05	1	1	1	TGGT1_269260-t26_1-p1	TGGT1_269260-t26_1-p1 [97-116]			transcript=TGGT1_269260-t26_1 | gene=TGGT1_269260 | organism=Toxoplasma_gondii_GT1 | gene_product=hypothetical protein | transcript_product=hypothetical protein | location=TGGT1_chrVIII:5955672-5958237(-) | protein_length=648 | sequence_SO=chromosome | SO=protein_coding_gene | is_pseudo=false	0	2374.12068	20
FALSE	High	LSSHPLTSASPTGSESPR	[K].LSSHPLTSASPTGSESPR.[K]	1xTMTpro [N-Term]; 1xPhospho [S16(99.2)]	1xTMTpro [N-Term]; 1xPhospho [S2(0); S3(0); T7(0); S8(0); S10(0); T12(0.4); S14(0.4); S16(99.2)]	5.06445E-11	5.34993E-05	1	1	5	TGGT1_234270-t26_1-p1	TGGT1_234270-t26_1-p1 [1336-1353]	TGGT1_234270-t26_1-p1 1xPhospho [S1337(0); S1338(0); T1342(0); S1343(0); S1345(0); T1347(0.4); S1349(0.4); S1351(99.2)]	TGGT1_234270-t26_1-p1 1xPhospho [S1351(99.2)]	transcript=TGGT1_234270-t26_1 | gene=TGGT1_234270 | organism=Toxoplasma_gondii_GT1 | gene_product=hypothetical protein | transcript_product=hypothetical protein | location=TGGT1_chrX:4150640-4163518(+) | protein_length=2027 | sequence_SO=chromosome | SO=protein_coding_gene | is_pseudo=false	0	2195.06646	18	1.174	1.17	1.276	1.009	1.185	1.18	1.287	1.012	0.779	0.888	0.23	0.23	0.35	0.01	0.24	0.24	0.36	0.02	-0.36	-0.17	0.529382071	0.264583025	0.213674425	0.9772638	0.756504457	0.517984716	0.359525069	0.971021704	0.322152067	0.122247579	0.926160168
FALSE	High	LSSHPLTSASPTGSESPR	[K].LSSHPLTSASPTGSESPR.[K]	1xTMTpro [N-Term]; 2xPhospho [S10(100); S16(99.6)]	1xTMTpro [N-Term]; 2xPhospho [S2(0); S3(0); T7(0); S8(0); S10(100); T12(0); S14(0.4); S16(99.6)]	1.43528E-09	5.34993E-05	1	1	3	TGGT1_234270-t26_1-p1	TGGT1_234270-t26_1-p1 [1336-1353]	TGGT1_234270-t26_1-p1 2xPhospho [S1337(0); S1338(0); T1342(0); S1343(0); S1345(100); T1347(0); S1349(0.4); S1351(99.6)]	TGGT1_234270-t26_1-p1 2xPhospho [S1345(100); S1351(99.6)]	transcript=TGGT1_234270-t26_1 | gene=TGGT1_234270 | organism=Toxoplasma_gondii_GT1 | gene_product=hypothetical protein | transcript_product=hypothetical protein | location=TGGT1_chrX:4150640-4163518(+) | protein_length=2027 | sequence_SO=chromosome | SO=protein_coding_gene | is_pseudo=false	0	2275.03279	18	1.03	0.825	0.718	0.886	0.912	0.731	0.637	0.964	0.615	0.531	0.04	-0.28	-0.48	-0.17	-0.13	-0.45	-0.65	-0.05	-0.7	-0.91	0.87487845	0.317493309	0.358531711	0.60572953	0.819976905	0.129897584	0.055438606	0.891269776	0.114487805	0.191888628	0.983600394
FALSE	High	LSSHPLTSASPTGSESPRK	[K].LSSHPLTSASPTGSESPRK.[E]	1xTMTpro [K19]; 1xTMTpro [N-Term]; 1xPhospho [T/S]	1xTMTpro [K19]; 1xTMTpro [N-Term]; 1xPhospho [S2(0); S3(0); T7(0); S8(0); S10(0.2); T12(49.8); S14(49.8); S16(0.2)]	0.000344808	5.34993E-05	1	1	1	TGGT1_234270-t26_1-p1	TGGT1_234270-t26_1-p1 [1336-1354]			transcript=TGGT1_234270-t26_1 | gene=TGGT1_234270 | organism=Toxoplasma_gondii_GT1 | gene_product=hypothetical protein | transcript_product=hypothetical protein | location=TGGT1_chrX:4150640-4163518(+) | protein_length=2027 | sequence_SO=chromosome | SO=protein_coding_gene | is_pseudo=false	1	2627.36857	19
FALSE	High	LSSLETGRPHPQWQLPGAPMGGSSSGPK	[R].LSSLETGRPHPQWQLPGAPMGGSSSGPK.[V]	1xTMTpro [K28]; 1xTMTpro [N-Term]; 1xPhospho [S/T]	1xTMTpro [K28]; 1xTMTpro [N-Term]; 1xPhospho [S2(33.3); S3(33.3); T6(33.3); S23(0); S24(0); S25(0)]	3.22131E-07	5.34993E-05	1	1	1	TGGT1_206580-t26_1-p1	TGGT1_206580-t26_1-p1 [572-599]			transcript=TGGT1_206580-t26_1 | gene=TGGT1_206580 | organism=Toxoplasma_gondii_GT1 | gene_product=FH2 domain-containing protein [Source:UniProtKB/TrEMBL;Acc:S7W9L4] | transcript_product=formin FRM2 | location=TGGT1_chrVIIa:788142-805346(+) | protein_length=4709 | sequence_SO=chromosome | SO=protein_coding_gene | is_pseudo=false	0	3547.80126	28
FALSE	High	LSSLHAAETTNNTAPASPLEADMR	[R].LSSLHAAETTNNTAPASPLEADMR.[D]	1xTMTpro [N-Term]; 1xPhospho [S/T]	1xTMTpro [N-Term]; 1xPhospho [S2(50); S3(50); T9(0); T10(0); T13(0); S17(0)]	0.000023661	5.34993E-05	1	1	1	TGGT1_261230-t26_1-p1	TGGT1_261230-t26_1-p1 [668-691]			transcript=TGGT1_261230-t26_1 | gene=TGGT1_261230 | organism=Toxoplasma_gondii_GT1 | gene_product=ANK_REP_REGION domain-containing protein [Source:UniProtKB/TrEMBL;Acc:S7UYH5] | transcript_product=ankyrin repeat-containing protein | location=TGGT1_chrVIIb:1786572-1792641(-) | protein_length=1382 | sequence_SO=chromosome | SO=protein_coding_gene | is_pseudo=false	0	2881.37222	24
FALSE	High	LSSLHAAETTNNTAPASPLEADMR	[R].LSSLHAAETTNNTAPASPLEADMR.[D]	1xTMTpro [N-Term]; 3xPhospho [T13(100); S17(100); S/T]	1xTMTpro [N-Term]; 3xPhospho [S2(50); S3(50); T9(0); T10(0); T13(100); S17(100)]	9.75322E-11	5.34993E-05	1	1	2	TGGT1_261230-t26_1-p1	TGGT1_261230-t26_1-p1 [668-691]	TGGT1_261230-t26_1-p1 3xPhospho [S669(50); S670(50); T676(0); T677(0); T680(100); S684(100)]	TGGT1_261230-t26_1-p1 3xPhospho [T680(100); S684(100); S/T]	transcript=TGGT1_261230-t26_1 | gene=TGGT1_261230 | organism=Toxoplasma_gondii_GT1 | gene_product=ANK_REP_REGION domain-containing protein [Source:UniProtKB/TrEMBL;Acc:S7UYH5] | transcript_product=ankyrin repeat-containing protein | location=TGGT1_chrVIIb:1786572-1792641(-) | protein_length=1382 | sequence_SO=chromosome | SO=protein_coding_gene | is_pseudo=false	0	3041.30488	24
FALSE	High	LSSLPAYPEAR	[R].LSSLPAYPEAR.[L]	1xTMTpro [N-Term]; 1xPhospho [S2(99.6)]	1xTMTpro [N-Term]; 1xPhospho [S2(99.6); S3(0.4); Y7(0)]	0.000279364	5.34993E-05	1	1	1	TGGT1_237210-t26_1-p1	TGGT1_237210-t26_1-p1 [295-305]	TGGT1_237210-t26_1-p1 1xPhospho [S296(99.6); S297(0.4); Y301(0)]	TGGT1_237210-t26_1-p1 1xPhospho [S296(99.6)]	transcript=TGGT1_237210-t26_1 | gene=TGGT1_237210 | organism=Toxoplasma_gondii_GT1 | gene_product=Protein kinase domain-containing protein [Source:UniProtKB/TrEMBL;Acc:S7VYZ3] | transcript_product=Tyrosine kinase-like (TKL) protein | location=TGGT1_chrX:5671514-5675816(+) | protein_length=935 | sequence_SO=chromosome | SO=protein_coding_gene | is_pseudo=false	0	1587.81029	11
FALSE	High	LSSLSPSSLSPR	[R].LSSLSPSSLSPR.[S]	1xTMTpro [N-Term]; 1xPhospho [S10(100)]	1xTMTpro [N-Term]; 1xPhospho [S2(0); S3(0); S5(0); S7(0); S8(0); S10(100)]	1.23899E-05	5.34993E-05	1	1	1	TGGT1_255440-t26_1-p1	TGGT1_255440-t26_1-p1 [277-288]	TGGT1_255440-t26_1-p1 1xPhospho [S278(0); S279(0); S281(0); S283(0); S284(0); S286(100)]	TGGT1_255440-t26_1-p1 1xPhospho [S286(100)]	transcript=TGGT1_255440-t26_1 | gene=TGGT1_255440 | organism=Toxoplasma_gondii_GT1 | gene_product=hypothetical protein | transcript_product=hypothetical protein | location=TGGT1_chrVIIb:4732506-4734913(+) | protein_length=571 | sequence_SO=chromosome | SO=protein_coding_gene | is_pseudo=false	0	1614.84232	12
FALSE	High	LSSLVASSPSASPK	[R].LSSLVASSPSASPK.[C]	1xTMTpro [K14]; 1xTMTpro [N-Term]; 1xPhospho [S8(99.7)]	1xTMTpro [K14]; 1xTMTpro [N-Term]; 1xPhospho [S2(0); S3(0); S7(0.3); S8(99.7); S10(0); S12(0)]	0.000234265	5.34993E-05	1	1	1	TGGT1_256920-t26_1-p1	TGGT1_256920-t26_1-p1 [761-774]	TGGT1_256920-t26_1-p1 1xPhospho [S762(0); S763(0); S767(0.3); S768(99.7); S770(0); S772(0)]	TGGT1_256920-t26_1-p1 1xPhospho [S768(99.7)]	transcript=TGGT1_256920-t26_1 | gene=TGGT1_256920 | organism=Toxoplasma_gondii_GT1 | gene_product=PIPK domain-containing protein [Source:UniProtKB/TrEMBL;Acc:S7UZE5] | transcript_product=phosphatidylinositol-4-phosphate 5-Kinase | location=TGGT1_chrVIIb:4268265-4283459(+) | protein_length=4154 | sequence_SO=chromosome | SO=protein_coding_gene | is_pseudo=false	0	2019.10189	14	1.262	0.812	1.25	0.669	0.845	0.544	0.837	0.72	0.947	0.56	0.34	-0.3	0.32	-0.58	-0.24	-0.88	-0.26	-0.47	-0.08	-0.84	0.578865248	0.409049224	0.583813847	0.354551074	0.181946691	0.373890705	0.1434206	0.301308723	0.813428195	0.064540668	0.935041342
FALSE	High	LSSPALDPLYVHSK	[R].LSSPALDPLYVHSK.[D]	1xTMTpro [K14]; 1xTMTpro [N-Term]; 1xPhospho [S/Y]	1xTMTpro [K14]; 1xTMTpro [N-Term]; 1xPhospho [S2(50); S3(50); Y10(0); S13(0)]	1.07946E-08	5.34993E-05	1	1	1	TGGT1_259870-t26_1-p1	TGGT1_259870-t26_1-p1 [1177-1190]			transcript=TGGT1_259870-t26_1 | gene=TGGT1_259870 | organism=Toxoplasma_gondii_GT1 | gene_product=SAC domain-containing protein [Source:UniProtKB/TrEMBL;Acc:S7W756] | transcript_product=hypothetical protein | location=TGGT1_chrVIIb:2616425-2623588(+) | protein_length=2122 | sequence_SO=chromosome | SO=protein_coding_gene | is_pseudo=false	0	2215.20194	14	0.919	0.963	0.709	0.808	0.743	0.778	0.573	0.824	0.678	0.577	-0.12	-0.06	-0.5	-0.31	-0.43	-0.36	-0.8	-0.28	-0.56	-0.79	0.376151074	0.883554433	0.475963708	0.469343921	0.274307658	0.033865827	0.14189865	0.525794866	0.177400351	0.198059181	0.909509357
FALSE	High	ISSPHEPEATATDEEPSNSTFSTSK	[R].ISSPHEPEATATDEEPSNSTFSTSK.[D]	1xTMTpro [K25]; 1xTMTpro [N-Term]; 1xPhospho [T10(99.7)]	1xTMTpro [K25]; 1xTMTpro [N-Term]; 1xPhospho [S2(0); S3(0); T10(99.7); T12(0.3); S17(0); S19(0); T20(0); S22(0); T23(0); S24(0)]	3.98334E-09	5.34993E-05	1	1	6	TGGT1_293170-t26_1-p1	TGGT1_293170-t26_1-p1 [809-833]	TGGT1_293170-t26_1-p1 1xPhospho [S810(0); S811(0); T818(99.7); T820(0.3); S825(0); S827(0); T828(0); S830(0); T831(0); S832(0)]	TGGT1_293170-t26_1-p1 1xPhospho [T818(99.7)]	transcript=TGGT1_293170-t26_1 | gene=TGGT1_293170 | organism=Toxoplasma_gondii_GT1 | gene_product=hypothetical protein | transcript_product=hypothetical protein | location=TGGT1_chrIa:111048-121227(-) | protein_length=3263 | sequence_SO=chromosome | SO=protein_coding_gene | is_pseudo=false	0	3337.56046	25
FALSE	High	ISSPHEPEATATDEEPSNSTFSTSK	[R].ISSPHEPEATATDEEPSNSTFSTSK.[D]	1xTMTpro [K25]; 1xTMTpro [N-Term]; 2xPhospho [S/T]	1xTMTpro [K25]; 1xTMTpro [N-Term]; 2xPhospho [S2(50); S3(50); T10(50); T12(50); S17(0); S19(0); T20(0); S22(0); T23(0); S24(0)]	0.000387402	5.34993E-05	1	1	3	TGGT1_293170-t26_1-p1	TGGT1_293170-t26_1-p1 [809-833]			transcript=TGGT1_293170-t26_1 | gene=TGGT1_293170 | organism=Toxoplasma_gondii_GT1 | gene_product=hypothetical protein | transcript_product=hypothetical protein | location=TGGT1_chrIa:111048-121227(-) | protein_length=3263 | sequence_SO=chromosome | SO=protein_coding_gene | is_pseudo=false	0	3417.52679	25
FALSE	High	ISSPSHFAPAESGSEVK	[R].ISSPSHFAPAESGSEVK.[S]	1xTMTpro [K17]; 1xTMTpro [N-Term]; 1xPhospho [S]	1xTMTpro [K17]; 1xTMTpro [N-Term]; 1xPhospho [S2(49.9); S3(49.9); S5(0.2); S12(0); S14(0)]	3.14833E-05	5.34993E-05	1	1	1	TGGT1_268780-t26_1-p1	TGGT1_268780-t26_1-p1 [3709-3725]			transcript=TGGT1_268780-t26_1 | gene=TGGT1_268780 | organism=Toxoplasma_gondii_GT1 | gene_product=hypothetical protein | transcript_product=hypothetical protein | location=TGGT1_chrVIII:6292251-6316928(-) | protein_length=7354 | sequence_SO=chromosome | SO=protein_coding_gene | is_pseudo=false	0	2418.21978	17	1.001	0.997	1.068	0.873	0.874	0.87	0.932	0.875	0.746	0.711	0	0	0.09	-0.2	-0.19	-0.2	-0.1	-0.19	-0.42	-0.49	0.997177556	0.946106213	0.294074661	0.641675409	0.125203466	0.586960594	0.823267944	0.716324491	0.141249117	0.29858349	0.998888811
FALSE	High	ISSQAGQSEK	[R].ISSQAGQSEK.[V]	1xTMTpro [K10]; 1xTMTpro [N-Term]	1xTMTpro [K10]; 1xTMTpro [N-Term]	0.000024231	5.34993E-05	1	1	2	TGGT1_297070-t26_1-p1	TGGT1_297070-t26_1-p1 [351-360]			transcript=TGGT1_297070-t26_1 | gene=TGGT1_297070 | organism=Toxoplasma_gondii_GT1 | gene_product=Alpha-carbonic anhydrase domain-containing protein [Source:UniProtKB/TrEMBL;Acc:A0A125YMC5] | transcript_product=hypothetical protein | location=TGGT1_chrII:1492810-1494671(-) | protein_length=519 | sequence_SO=chromosome | SO=protein_coding_gene | is_pseudo=false	0	1642.92557	10	1.147	1.459	1.396	0.965	1.106	1.408	1.347	1.248	1.696	1.703	0.2	0.55	0.48	-0.05	0.15	0.49	0.43	0.32	0.76	0.77	0.68152172	0.079738167	0.134405807	0.929000297	0.39370364	0.430665667	0.445412978	0.391796668	0.017688249	0.096929533	0.95227361
FALSE	High	LSSSDPTSSSAPTEDPPPGHQAEFAAR	[R].LSSSDPTSSSAPTEDPPPGHQAEFAAR.[A]	1xTMTpro [N-Term]; 1xPhospho [S/T]	1xTMTpro [N-Term]; 1xPhospho [S2(33.3); S3(33.3); S4(33.3); T7(0); S8(0); S9(0); S10(0); T13(0)]	0.000211557	5.34993E-05	1	1	2	TGGT1_274130-t26_1-p1	TGGT1_274130-t26_1-p1 [229-255]			transcript=TGGT1_274130-t26_1 | gene=TGGT1_274130 | organism=Toxoplasma_gondii_GT1 | gene_product=Rab-GAP TBC domain-containing protein [Source:UniProtKB/TrEMBL;Acc:S7WCL1] | transcript_product=TBC domain-containing protein | location=TGGT1_chrVIII:2992253-3004561(+) | protein_length=2118 | sequence_SO=chromosome | SO=protein_coding_gene | is_pseudo=false	0	3123.42273	27
FALSE	High	LSSSDSVSVSSSQSGRPTTGGDSR	[R].LSSSDSVSVSSSQSGRPTTGGDSR.[T]	1xTMTpro [N-Term]	1xTMTpro [N-Term]	0.000039312	5.34993E-05	1	1	1	TGGT1_206610-t26_1-p1	TGGT1_206610-t26_1-p1 [463-486]			transcript=TGGT1_206610-t26_1 | gene=TGGT1_206610 | organism=Toxoplasma_gondii_GT1 | gene_product=Dihydrolipoamide acetyltransferase component of pyruvate dehydrogenase complex [Source:UniProtKB/TrEMBL;Acc:S7UTU2] | transcript_product=pyruvate dehydrogenase complex subunit PDH-E2 | location=TGGT1_chrVIIa:755999-763930(-) | protein_length=929 | sequence_SO=chromosome | SO=protein_coding_gene | is_…	0	2645.29336	24
FALSE	High	LSSSLPSSETAPGLGVDER	[R].LSSSLPSSETAPGLGVDER.[Q]	1xTMTpro [N-Term]; 1xPhospho [S4(99.5)]	1xTMTpro [N-Term]; 1xPhospho [S2(0); S3(0.5); S4(99.5); S7(0); S8(0); T10(0)]	6.27799E-07	5.34993E-05	1	1	1	TGGT1_292055-t26_1-p1	TGGT1_292055-t26_1-p1 [415-433]	TGGT1_292055-t26_1-p1 1xPhospho [S416(0); S417(0.5); S418(99.5); S421(0); S422(0); T424(0)]	TGGT1_292055-t26_1-p1 1xPhospho [S418(99.5)]	transcript=TGGT1_292055-t26_1 | gene=TGGT1_292055 | organism=Toxoplasma_gondii_GT1 | gene_product=Calcium dependent protein kinase CDPK8 [Source:UniProtKB/TrEMBL;Acc:S7W446] | transcript_product=calcium dependent protein kinase CDPK8 | location=TGGT1_chrIX:4332594-4340938(-) | protein_length=1498 | sequence_SO=chromosome | SO=protein_coding_gene | is_pseudo=false	0	2286.11855	19	0.767	0.843	0.674	1.156	0.886	0.975	0.779	1.081	0.923	0.968	-0.38	-0.25	-0.57	0.21	-0.17	-0.04	-0.36	0.11	-0.12	-0.05	0.430409874	0.038902743	0.108913993	0.692131299	0.304987497	0.938944554	0.442454957	0.456883274	0.448523505	0.834741434	0.911502159
FALSE	High	LSSSRPYTGPEETSR	[R].LSSSRPYTGPEETSR.[E]	1xTMTpro [N-Term]; 1xPhospho [S2(100)]	1xTMTpro [N-Term]; 1xPhospho [S2(100); S3(0); S4(0); Y7(0); T8(0); T13(0); S14(0)]	8.03754E-06	5.34993E-05	1	1	17	TGGT1_247450-t26_1-p1	TGGT1_247450-t26_1-p1 [871-885]	TGGT1_247450-t26_1-p1 1xPhospho [S872(100); S873(0); S874(0); Y877(0); T878(0); T883(0); S884(0)]	TGGT1_247450-t26_1-p1 1xPhospho [S872(100)]	transcript=TGGT1_247450-t26_1 | gene=TGGT1_247450 | organism=Toxoplasma_gondii_GT1 | gene_product=hypothetical protein | transcript_product=hypothetical protein | location=TGGT1_chrXII:3275746-3284022(+) | protein_length=2303 | sequence_SO=chromosome | SO=protein_coding_gene | is_pseudo=false	0	2050.97658	15	0.945	1.007	0.861	0.946	0.894	0.953	0.814	0.891	0.847	0.817	-0.08	0.01	-0.22	-0.08	-0.16	-0.07	-0.3	-0.17	-0.24	-0.29	0.076665322	0.873922172	0.225013336	0.500297797	0.322188987	0.679559816	0.314611981	0.451560656	0.260134794	0.252292237	0.894600223
FALSE	High	LSSSRPYTGPEETSR	[R].LSSSRPYTGPEETSR.[E]	1xTMTpro [N-Term]; 2xPhospho [S2(100); S4(99.5)]	1xTMTpro [N-Term]; 2xPhospho [S2(100); S3(0.5); S4(99.5); Y7(0); T8(0); T13(0); S14(0)]	7.10665E-06	5.34993E-05	1	1	12	TGGT1_247450-t26_1-p1	TGGT1_247450-t26_1-p1 [871-885]	TGGT1_247450-t26_1-p1 2xPhospho [S872(100); S873(0.5); S874(99.5); Y877(0); T878(0); T883(0); S884(0)]	TGGT1_247450-t26_1-p1 2xPhospho [S872(100); S874(99.5)]	transcript=TGGT1_247450-t26_1 | gene=TGGT1_247450 | organism=Toxoplasma_gondii_GT1 | gene_product=hypothetical protein | transcript_product=hypothetical protein | location=TGGT1_chrXII:3275746-3284022(+) | protein_length=2303 | sequence_SO=chromosome | SO=protein_coding_gene | is_pseudo=false	0	2130.94291	15	0.971	0.978	0.711	1.157	1.124	1.132	0.823	1.034	1.029	0.74	-0.04	-0.03	-0.49	0.21	0.17	0.18	-0.28	0.05	0.04	-0.43	0.381964969	0.508756613	0.312340567	0.500820772	0.609647618	0.597605659	0.114642563	0.885125362	0.84893013	0.139189723	0.909509357
FALSE	High	LSSSSSSSSFSSSSSSSSASGVK	[K].LSSSSSSSSFSSSSSSSSASGVK.[K]	1xTMTpro [K23]; 1xTMTpro [N-Term]	1xTMTpro [K23]; 1xTMTpro [N-Term]	1.05902E-11	5.34993E-05	1	1	3	TGGT1_267090-t26_1-p1	TGGT1_267090-t26_1-p1 [472-494]			transcript=TGGT1_267090-t26_1 | gene=TGGT1_267090 | organism=Toxoplasma_gondii_GT1 | gene_product=hypothetical protein | transcript_product=hypothetical protein | location=TGGT1_chrIX:621056-622747(+) | protein_length=563 | sequence_SO=chromosome | SO=protein_coding_gene | is_pseudo=false	0	2722.35105	23
FALSE	High	LSSSTDEQHPLAVQAPLQCR	[R].LSSSTDEQHPLAVQAPLQCR.[D]	1xMethylthio [C19]; 1xTMTpro [N-Term]; 1xPhospho [S/T]	1xMethylthio [C19]; 1xTMTpro [N-Term]; 1xPhospho [S2(0.2); S3(33.3); S4(33.3); T5(33.3)]	5.00077E-08	5.34993E-05	1	1	1	TGGT1_228340-t26_1-p1	TGGT1_228340-t26_1-p1 [225-244]	TGGT1_228340-t26_1-p1 1xMethylthio [C243]	TGGT1_228340-t26_1-p1 1xMethylthio [C243]	transcript=TGGT1_228340-t26_1 | gene=TGGT1_228340 | organism=Toxoplasma_gondii_GT1 | gene_product=hypothetical protein | transcript_product=hypothetical protein | location=TGGT1_chrX:307953-313937(+) | protein_length=1782 | sequence_SO=chromosome | SO=protein_coding_gene | is_pseudo=false	0	2610.23764	20	1.445	1.309	1.305	0.545	0.788	0.713	0.711	0.705	0.877	0.786	0.53	0.39	0.38	-0.88	-0.34	-0.49	-0.49	-0.51	-0.19	-0.35	0.005602335	0.106504665	0.242264831	0.198724901	0.442652973	0.266775757	0.163303907	0.110359967	0.655217334	0.195224582	0.894600223
FALSE	High	LSSATLASPLSK	[R].LSSATLASPLSK.[N]	1xTMTpro [K12]; 1xTMTpro [N-Term]; 1xPhospho [S8(100)]	1xTMTpro [K12]; 1xTMTpro [N-Term]; 1xPhospho [S2(0); S3(0); T5(0); S8(100); S11(0)]	2.60248E-05	5.34993E-05	1	1	1	TGGT1_226050-t26_1-p1	TGGT1_226050-t26_1-p1 [312-323]	TGGT1_226050-t26_1-p1 1xPhospho [S313(0); S314(0); T316(0); S319(100); S322(0)]	TGGT1_226050-t26_1-p1 1xPhospho [S319(100)]	transcript=TGGT1_226050-t26_1 | gene=TGGT1_226050 | organism=Toxoplasma_gondii_GT1 | gene_product=RBR-type E3 ubiquitin transferase [Source:UniProtKB/TrEMBL;Acc:S7UWI8] | transcript_product=hypothetical protein | location=TGGT1_chrX:1753736-1757511(-) | protein_length=774 | sequence_SO=chromosome | SO=protein_coding_gene | is_pseudo=false	0	1863.0484	12
FALSE	High	LSESREEGESAETGAR	[R].LSESREEGESAETGAR.[T]	1xTMTpro [N-Term]; 1xPhospho [S4(100)]	1xTMTpro [N-Term]; 1xPhospho [S2(0); S4(100); S10(0); T13(0)]	1.05288E-05	5.34993E-05	1	1	3	TGGT1_237280-t26_1-p1	TGGT1_237280-t26_1-p1 [1457-1472]	TGGT1_237280-t26_1-p1 1xPhospho [S1458(0); S1460(100); S1466(0); T1469(0)]	TGGT1_237280-t26_1-p1 1xPhospho [S1460(100)]	transcript=TGGT1_237280-t26_1 | gene=TGGT1_237280 | organism=Toxoplasma_gondii_GT1 | gene_product=Rab-GAP TBC domain-containing protein [Source:UniProtKB/TrEMBL;Acc:S7UQ40] | transcript_product=TLD protein | location=TGGT1_chrX:5711509-5719913(+) | protein_length=2190 | sequence_SO=chromosome | SO=protein_coding_gene | is_pseudo=false	1	2091.95149	16	0.988	0.979	0.967	1.128	1.115	1.104	1.092	0.993	0.999	1.051	-0.02	-0.03	-0.05	0.17	0.16	0.14	0.13	-0.01	0	0.07	0.414162342	0.603110278	0.831651989	0.140391922	0.206188809	0.331285844	0.526341765	0.837517981	0.993650396	0.75584171	0.910823153
FALSE	High	MDDSDDDEWRR	[R].MDDSDDDEWRR.[D]	1xOxidation [M1]; 1xTMTpro [N-Term]; 1xPhospho [S4(100)]	1xOxidation [M1]; 1xTMTpro [N-Term]; 1xPhospho [S4(100)]	0.000265525	5.34993E-05	1	1	25	TGGT1_315270-t26_1-p1	TGGT1_315270-t26_1-p1 [62-72]	TGGT1_315270-t26_1-p1 1xPhospho [S65(100)]	TGGT1_315270-t26_1-p1 1xPhospho [S65(100)]	transcript=TGGT1_315270-t26_1 | gene=TGGT1_315270 | organism=Toxoplasma_gondii_GT1 | gene_product=hypothetical protein | transcript_product=hypothetical protein | location=TGGT1_chrXI:4558433-4565813(-) | protein_length=780 | sequence_SO=chromosome | SO=protein_coding_gene | is_pseudo=false	1	1839.71759	11	1.055	0.905	0.941	0.995	1.05	0.9	0.936	0.915	0.835	0.977	0.08	-0.14	-0.09	-0.01	0.07	-0.15	-0.1	-0.13	-0.26	-0.03	0.702985561	0.075822495	0.417986048	0.986323453	0.911323896	0.747756938	0.789767243	0.668559163	0.504404434	0.873132242	0.957127867
FALSE	High	MDGEDHEDCQDSPAAVLGPR	[K].MDGEDHEDCQDSPAAVLGPR.[E]	1xMethylthio [C9]; 1xTMTpro [N-Term]; 1xPhospho [S12(100)]	1xMethylthio [C9]; 1xTMTpro [N-Term]; 1xPhospho [S12(100)]	2.30067E-06	5.34993E-05	1	1	2	TGGT1_216030A-t26_1-p1	TGGT1_216030A-t26_1-p1 [643-662]	TGGT1_216030A-t26_1-p1 1xMethylthio [C651]; 1xPhospho [S654(100)]	TGGT1_216030A-t26_1-p1 1xMethylthio [C651]; 1xPhospho [S654(100)]	transcript=TGGT1_216030A-t26_1 | gene=TGGT1_216030A | organism=Toxoplasma_gondii_GT1 | gene_product=VHS domain-containing protein [Source:UniProtKB/TrEMBL;Acc:S7VUC1] | transcript_product=hypothetical protein | location=TGGT1_chrXI:6370763-6377548(-) | protein_length=1127 | sequence_SO=chromosome | SO=protein_coding_gene | is_pseudo=false	0	2572.04745	20
FALSE	High	MVQPDSAPNTNASPLSPLHSPGPR	[K].MVQPDSAPNTNASPLSPLHSPGPR.[H]	1xTMTpro [N-Term]; 1xPhospho [S16(100)]	1xTMTpro [N-Term]; 1xPhospho [S6(0); T10(0); S13(0); S16(100); S20(0)]	4.63228E-09	5.34993E-05	1	1	1	TGGT1_224650-t26_1-p1	TGGT1_224650-t26_1-p1 [129-152]	TGGT1_224650-t26_1-p1 1xPhospho [S134(0); T138(0); S141(0); S144(100); S148(0)]	TGGT1_224650-t26_1-p1 1xPhospho [S144(100)]	transcript=TGGT1_224650-t26_1 | gene=TGGT1_224650 | organism=Toxoplasma_gondii_GT1 | gene_product=mRNA_triPase domain-containing protein [Source:UniProtKB/TrEMBL;Acc:S7UWK3] | transcript_product=mRNA capping enzyme, beta chain protein | location=TGGT1_chrX:2815581-2819580(-) | protein_length=920 | sequence_SO=chromosome | SO=protein_coding_gene | is_pseudo=false	0	2854.38781	24
FALSE	High	MVSEAPGVPSSPSTEVR	[K].MVSEAPGVPSSPSTEVR.[T]	1xTMTpro [N-Term]; 1xPhospho [S11(100)]	1xTMTpro [N-Term]; 1xPhospho [S3(0); S10(0); S11(100); S13(0); T14(0)]	4.54945E-11	5.34993E-05	1	1	2	TGGT1_275650-t26_1-p1	TGGT1_275650-t26_1-p1 [16-32]	TGGT1_275650-t26_1-p1 1xPhospho [S18(0); S25(0); S26(100); S28(0); T29(0)]	TGGT1_275650-t26_1-p1 1xPhospho [S26(100)]	transcript=TGGT1_275650-t26_1 | gene=TGGT1_275650 | organism=Toxoplasma_gondii_GT1 | gene_product=hypothetical protein | transcript_product=hypothetical protein | location=TGGT1_chrIII:288290-290923(+) | protein_length=877 | sequence_SO=chromosome | SO=protein_coding_gene | is_pseudo=false	0	2114.016	17	1.061	1.018	0.881	0.897	0.951	0.913	0.79	0.985	0.928	0.813	0.09	0.03	-0.18	-0.16	-0.07	-0.13	-0.34	-0.02	-0.11	-0.3	0.223592271	0.119958225	0.225066824	0.282062662	0.620006225	0.310105276	0.013252386	0.851017978	0.395646281	0.031806209	0.900210906
FALSE	High	MVSEAPGVPSSPSTEVR	[K].MVSEAPGVPSSPSTEVR.[T]	1xOxidation [M1]; 1xTMTpro [N-Term]; 1xPhospho [S11(99.3)]	1xOxidation [M1]; 1xTMTpro [N-Term]; 1xPhospho [S3(0); S10(0); S11(99.3); S13(0.4); T14(0.4)]	6.10315E-05	5.34993E-05	1	1	2	TGGT1_275650-t26_1-p1	TGGT1_275650-t26_1-p1 [16-32]	TGGT1_275650-t26_1-p1 1xPhospho [S18(0); S25(0); S26(99.3); S28(0.4); T29(0.4)]	TGGT1_275650-t26_1-p1 1xPhospho [S26(99.3)]	transcript=TGGT1_275650-t26_1 | gene=TGGT1_275650 | organism=Toxoplasma_gondii_GT1 | gene_product=hypothetical protein | transcript_product=hypothetical protein | location=TGGT1_chrIII:288290-290923(+) | protein_length=877 | sequence_SO=chromosome | SO=protein_coding_gene | is_pseudo=false	0	2130.01092	17
FALSE	High	MVSGELAEYGR	[R].MVSGELAEYGR.[R]	1xTMTpro [N-Term]; 1xPhospho [S3(100)]	1xTMTpro [N-Term]; 1xPhospho [S3(100); Y9(0)]	7.80085E-05	5.34993E-05	1	1	10	TGGT1_213950-t26_1-p1	TGGT1_213950-t26_1-p1 [279-289]	TGGT1_213950-t26_1-p1 1xPhospho [S281(100); Y287(0)]	TGGT1_213950-t26_1-p1 1xPhospho [S281(100)]	transcript=TGGT1_213950-t26_1 | gene=TGGT1_213950 | organism=Toxoplasma_gondii_GT1 | gene_product=hypothetical protein | transcript_product=hypothetical protein | location=TGGT1_chrV:1327225-1329387(-) | protein_length=720 | sequence_SO=chromosome | SO=protein_coding_gene | is_pseudo=false	0	1595.74598	11	1.011	1.076	1.19	1.19	1.203	1.281	1.417	1.265	1.221	1.234	0.02	0.11	0.25	0.25	0.27	0.36	0.5	0.34	0.29	0.3	0.927953437	0.431792618	0.432556379	0.273690978	0.044946117	0.053002824	0.110068456	0.207516944	0.070988981	0.031438912	0.990459725
FALSE	High	MVSGELAEYGR	[R].MVSGELAEYGR.[R]	1xOxidation [M1]; 1xTMTpro [N-Term]; 1xPhospho [S3(100)]	1xOxidation [M1]; 1xTMTpro [N-Term]; 1xPhospho [S3(100); Y9(0)]	6.95503E-05	5.34993E-05	1	1	7	TGGT1_213950-t26_1-p1	TGGT1_213950-t26_1-p1 [279-289]	TGGT1_213950-t26_1-p1 1xPhospho [S281(100); Y287(0)]	TGGT1_213950-t26_1-p1 1xPhospho [S281(100)]	transcript=TGGT1_213950-t26_1 | gene=TGGT1_213950 | organism=Toxoplasma_gondii_GT1 | gene_product=hypothetical protein | transcript_product=hypothetical protein | location=TGGT1_chrV:1327225-1329387(-) | protein_length=720 | sequence_SO=chromosome | SO=protein_coding_gene | is_pseudo=false	0	1611.74089	11
FALSE	High	MYLSHAVDGSANAAEEAFR	[K].MYLSHAVDGSANAAEEAFR.[R]	1xTMTpro [N-Term]; 1xPhospho [S4(100)]	1xTMTpro [N-Term]; 1xPhospho [Y2(0); S4(100); S10(0)]	4.39917E-09	5.34993E-05	1	1	1	TGGT1_211710-t26_1-p1	TGGT1_211710-t26_1-p1 [133-151]	TGGT1_211710-t26_1-p1 1xPhospho [Y134(0); S136(100); S142(0)]	TGGT1_211710-t26_1-p1 1xPhospho [S136(100)]	transcript=TGGT1_211710-t26_1 | gene=TGGT1_211710 | organism=Toxoplasma_gondii_GT1 | gene_product=TB2/DP1, HVA22 family protein [Source:UniProtKB/TrEMBL;Acc:S7VZ61] | transcript_product=TB2/DP1, HVA22 family protein | location=TGGT1_chrIV:1512749-1513255(+) | protein_length=168 | sequence_SO=chromosome | SO=protein_coding_gene | is_pseudo=false	0	2423.10219	19	1.078	0.902	0.961	0.752	0.811	0.679	0.723	1.012	1.081	1.131	0.11	-0.15	-0.06	-0.41	-0.3	-0.56	-0.47	0.02	0.11	0.18	0.598237735	0.309503519	0.803456205	0.107613414	0.396635214	0.009540249	0.310557595	0.952211563	0.228255776	0.313577905	0.938699956
FALSE	High	MYLSHAVDGSANAAEEAFR	[K].MYLSHAVDGSANAAEEAFR.[R]	1xOxidation [M1]; 1xTMTpro [N-Term]; 1xPhospho [S4(100)]	1xOxidation [M1]; 1xTMTpro [N-Term]; 1xPhospho [Y2(0); S4(100); S10(0)]	7.92529E-05	5.34993E-05	1	1	1	TGGT1_211710-t26_1-p1	TGGT1_211710-t26_1-p1 [133-151]	TGGT1_211710-t26_1-p1 1xPhospho [Y134(0); S136(100); S142(0)]	TGGT1_211710-t26_1-p1 1xPhospho [S136(100)]	transcript=TGGT1_211710-t26_1 | gene=TGGT1_211710 | organism=Toxoplasma_gondii_GT1 | gene_product=TB2/DP1, HVA22 family protein [Source:UniProtKB/TrEMBL;Acc:S7VZ61] | transcript_product=TB2/DP1, HVA22 family protein | location=TGGT1_chrIV:1512749-1513255(+) | protein_length=168 | sequence_SO=chromosome | SO=protein_coding_gene | is_pseudo=false	0	2439.09711	19
FALSE	High	MYTSNLEEGSEQTSTCSPSPNR	[R].MYTSNLEEGSEQTSTCSPSPNR.[K]	1xMethylthio [C16]; 1xTMTpro [N-Term]; 1xPhospho [S17(99.4)]	1xMethylthio [C16]; 1xTMTpro [N-Term]; 1xPhospho [Y2(0); T3(0); S4(0); S10(0); T13(0); S14(0); T15(0.3); S17(99.4); S19(0.3)]	1.22222E-07	5.34993E-05	1	1	5	TGGT1_235170-t26_1-p1	TGGT1_235170-t26_1-p1 [414-435]	TGGT1_235170-t26_1-p1 1xMethylthio [C429]; 1xPhospho [Y415(0); T416(0); S417(0); S423(0); T426(0); S427(0); T428(0.3); S430(99.4); S432(0.3)]	TGGT1_235170-t26_1-p1 1xMethylthio [C429]; 1xPhospho [S430(99.4)]	transcript=TGGT1_235170-t26_1 | gene=TGGT1_235170 | organism=Toxoplasma_gondii_GT1 | gene_product=Replication factor C subunit 1 [Source:UniProtKB/TrEMBL;Acc:S7W4E1] | transcript_product=ATPase, AAA family protein | location=TGGT1_chrX:4569043-4580176(+) | protein_length=1260 | sequence_SO=chromosome | SO=protein_coding_gene | is_pseudo=false	0	2848.17959	22
FALSE	High	MYTSNLEEGSEQTSTCSPSPNR	[R].MYTSNLEEGSEQTSTCSPSPNR.[K]	1xMethylthio [C16]; 1xTMTpro [N-Term]; 2xPhospho [S17(100); S19(100)]	1xMethylthio [C16]; 1xTMTpro [N-Term]; 2xPhospho [Y2(0); T3(0); S4(0); S10(0); T13(0); S14(0); T15(0); S17(100); S19(100)]	3.31539E-06	5.34993E-05	1	1	1	TGGT1_235170-t26_1-p1	TGGT1_235170-t26_1-p1 [414-435]	TGGT1_235170-t26_1-p1 1xMethylthio [C429]; 2xPhospho [Y415(0); T416(0); S417(0); S423(0); T426(0); S427(0); T428(0); S430(100); S432(100)]	TGGT1_235170-t26_1-p1 1xMethylthio [C429]; 2xPhospho [S430(100); S432(100)]	transcript=TGGT1_235170-t26_1 | gene=TGGT1_235170 | organism=Toxoplasma_gondii_GT1 | gene_product=Replication factor C subunit 1 [Source:UniProtKB/TrEMBL;Acc:S7W4E1] | transcript_product=ATPase, AAA family protein | location=TGGT1_chrX:4569043-4580176(+) | protein_length=1260 | sequence_SO=chromosome | SO=protein_coding_gene | is_pseudo=false	0	2928.14592	22
FALSE	High	NAAAQALPATPQSSR	[K].NAAAQALPATPQSSR.[R]	1xTMTpro [N-Term]; 1xPhospho [T10(100)]	1xTMTpro [N-Term]; 1xPhospho [T10(100); S13(0); S14(0)]	1.45248E-09	5.34993E-05	1	1	2	TGGT1_318440-t26_1-p1	TGGT1_318440-t26_1-p1 [1941-1955]	TGGT1_318440-t26_1-p1 1xPhospho [T1950(100); S1953(0); S1954(0)]	TGGT1_318440-t26_1-p1 1xPhospho [T1950(100)]	transcript=TGGT1_318440-t26_1 | gene=TGGT1_318440 | organism=Toxoplasma_gondii_GT1 | gene_product=Helicase associated domain (Ha2) protein [Source:UniProtKB/TrEMBL;Acc:S7UJM8] | transcript_product=helicase associated domain (ha2) protein | location=TGGT1_chrIV:1264045-1277404(-) | protein_length=2234 | sequence_SO=chromosome | SO=protein_coding_gene | is_pseudo=false	0	1866.93941	15	1.34	1.543	1.558	0.965	1.294	1.49	1.505	1.268	1.37	1.356	0.42	0.63	0.64	-0.05	0.37	0.58	0.59	0.34	0.45	0.44	0.7259561	0.380272664	0.38128156	0.9535703	0.348465639	0.277694677	0.261690263	0.421396143	0.196750293	0.064339962	0.959874388
FALSE	High	NAAETEGASEGGREQMEDEPEGK	[R].NAAETEGASEGGREQMEDEPEGK.[R]	1xTMTpro [K23]; 1xTMTpro [N-Term]; 1xPhospho [S9(100)]	1xTMTpro [K23]; 1xTMTpro [N-Term]; 1xPhospho [T5(0); S9(100)]	0.000194813	5.34993E-05	1	1	1	TGGT1_278900-t26_1-p1	TGGT1_278900-t26_1-p1 [485-507]	TGGT1_278900-t26_1-p1 1xPhospho [T489(0); S493(100)]	TGGT1_278900-t26_1-p1 1xPhospho [S493(100)]	transcript=TGGT1_278900-t26_1 | gene=TGGT1_278900 | organism=Toxoplasma_gondii_GT1 | gene_product=putative protein kinase | transcript_product=putative protein kinase | location=TGGT1_chrXII:5685638-5689516(-) | protein_length=602 | sequence_SO=chromosome | SO=protein_coding_gene | is_pseudo=false	1	3109.39129	23
FALSE	High	NAAETEGASEGGREQMEDEPEGK	[R].NAAETEGASEGGREQMEDEPEGK.[R]	1xOxidation [M16]; 1xTMTpro [K23]; 1xTMTpro [N-Term]; 1xPhospho [S9(100)]	1xOxidation [M16]; 1xTMTpro [K23]; 1xTMTpro [N-Term]; 1xPhospho [T5(0); S9(100)]	7.94237E-06	5.34993E-05	1	1	1	TGGT1_278900-t26_1-p1	TGGT1_278900-t26_1-p1 [485-507]	TGGT1_278900-t26_1-p1 1xPhospho [T489(0); S493(100)]	TGGT1_278900-t26_1-p1 1xPhospho [S493(100)]	transcript=TGGT1_278900-t26_1 | gene=TGGT1_278900 | organism=Toxoplasma_gondii_GT1 | gene_product=putative protein kinase | transcript_product=putative protein kinase | location=TGGT1_chrXII:5685638-5689516(-) | protein_length=602 | sequence_SO=chromosome | SO=protein_coding_gene | is_pseudo=false	1	3125.3862	23
FALSE	High	MTTHSVQACDYFTTDSALSNK	[R].MTTHSVQACDYFTTDSALSNK.[K]	1xMethylthio [C9]; 1xTMTpro [K21]; 1xTMTpro [N-Term]; 1xPhospho [T/S/Y]	1xMethylthio [C9]; 1xTMTpro [K21]; 1xTMTpro [N-Term]; 1xPhospho [T2(33.3); T3(33.3); S5(33.3); Y11(0); T13(0); T14(0); S16(0); S19(0)]	3.76343E-05	5.34993E-05	1	1	2	TGGT1_272520-t26_1-p1	TGGT1_272520-t26_1-p1 [183-203]	TGGT1_272520-t26_1-p1 1xMethylthio [C191]	TGGT1_272520-t26_1-p1 1xMethylthio [C191]	transcript=TGGT1_272520-t26_1 | gene=TGGT1_272520 | organism=Toxoplasma_gondii_GT1 | gene_product=hypothetical protein | transcript_product=hypothetical protein | location=TGGT1_chrVIII:3922939-3924461(+) | protein_length=401 | sequence_SO=chromosome | SO=protein_coding_gene | is_pseudo=false	0	3054.39037	21	0.861	1.006	0.892	1.01	0.869	1.015	0.9	0.939	0.798	0.83	-0.22	0.01	-0.17	0.01	-0.2	0.02	-0.15	-0.09	-0.33	-0.27	0.254861325	0.944856671	0.470021133	0.704689124	0.338398157	0.798947248	0.551157928	0.735678588	0.33469636	0.057348568	0.900210906
FALSE	High	NACDGASHIPTESHER	[R].NACDGASHIPTESHER.[E]	1xMethylthio [C3]; 1xTMTpro [N-Term]; 1xPhospho [S13(100)]	1xMethylthio [C3]; 1xTMTpro [N-Term]; 1xPhospho [S7(0); T11(0); S13(100)]	8.57773E-05	5.34993E-05	1	1	4	TGGT1_293320-t26_1-p1	TGGT1_293320-t26_1-p1 [820-835]	TGGT1_293320-t26_1-p1 1xMethylthio [C822]; 1xPhospho [S826(0); T830(0); S832(100)]	TGGT1_293320-t26_1-p1 1xMethylthio [C822]; 1xPhospho [S832(100)]	transcript=TGGT1_293320-t26_1 | gene=TGGT1_293320 | organism=Toxoplasma_gondii_GT1 | gene_product=hypothetical protein | transcript_product=hypothetical protein | location=TGGT1_chrIa:232486-245499(+) | protein_length=1860 | sequence_SO=chromosome | SO=protein_coding_gene | is_pseudo=false	0	2153.90647	16
FALSE	High	NADSPSSLFPSASALGLSVR	[R].NADSPSSLFPSASALGLSVR.[D]	1xTMTpro [N-Term]; 1xPhospho [S4(100)]	1xTMTpro [N-Term]; 1xPhospho [S4(100); S6(0); S7(0); S11(0); S13(0); S18(0)]	4.43036E-06	5.34993E-05	1	1	1	TGGT1_201150-t26_1-p1	TGGT1_201150-t26_1-p1 [1341-1360]	TGGT1_201150-t26_1-p1 1xPhospho [S1344(100); S1346(0); S1347(0); S1351(0); S1353(0); S1358(0)]	TGGT1_201150-t26_1-p1 1xPhospho [S1344(100)]	transcript=TGGT1_201150-t26_1 | gene=TGGT1_201150 | organism=Toxoplasma_gondii_GT1 | gene_product=Heavy metal translocating P-type ATPase subfamily protein [Source:UniProtKB/TrEMBL;Acc:S7WB84] | transcript_product=heavy metal translocating P-type ATPase subfamily protein | location=TGGT1_chrVIIa:3895489-3905933(+) | protein_length=1965 | sequence_SO=chromosome | SO=protein_coding_gene | is_pseudo…	0	2360.18182	20
FALSE	High	NAECVENLDAGGGVHCK	[K].NAECVENLDAGGGVHCK.[C]	2xMethylthio [C4; C16]; 1xTMTpro [K17]; 1xTMTpro [N-Term]	2xMethylthio [C4; C16]; 1xTMTpro [K17]; 1xTMTpro [N-Term]	2.73135E-09	5.34993E-05	1	1	3	TGGT1_319560-t26_1-p1	TGGT1_319560-t26_1-p1 [157-173]	TGGT1_319560-t26_1-p1 2xMethylthio [C160; C172]	TGGT1_319560-t26_1-p1 2xMethylthio [C160; C172]	transcript=TGGT1_319560-t26_1 | gene=TGGT1_319560 | organism=Toxoplasma_gondii_GT1 | gene_product=EGF-like domain-containing protein [Source:UniProtKB/TrEMBL;Acc:S7VSV0] | transcript_product=microneme protein MIC3 | location=TGGT1_chrIV:856315-857588(+) | protein_length=383 | sequence_SO=chromosome | SO=protein_coding_gene | is_pseudo=false	0	2416.13731	17	0.973	0.876	1.261	1.07	1.041	0.937	1.35	0.968	1.316	1.549	-0.04	-0.19	0.33	0.1	0.06	-0.09	0.43	-0.05	0.4	0.63	0.927097678	0.798590681	0.602037231	0.861651742	0.658192377	0.629330951	0.030885473	0.922414924	0.013321521	0.008697594	0.990459725
FALSE	High	NAELESEEER	[K].NAELESEEER.[Q]	1xTMTpro [N-Term]; 1xPhospho [S6(100)]	1xTMTpro [N-Term]; 1xPhospho [S6(100)]	0.000163216	5.34993E-05	1	1	3	TGGT1_310330-t26_1-p1	TGGT1_310330-t26_1-p1 [199-208]	TGGT1_310330-t26_1-p1 1xPhospho [S204(100)]	TGGT1_310330-t26_1-p1 1xPhospho [S204(100)]	transcript=TGGT1_310330-t26_1 | gene=TGGT1_310330 | organism=Toxoplasma_gondii_GT1 | gene_product=hypothetical protein | transcript_product=hypothetical protein | location=TGGT1_chrXI:1227355-1230872(-) | protein_length=645 | sequence_SO=chromosome | SO=protein_coding_gene | is_pseudo=false	0	1589.70153	10	0.866	1.024	0.799	1.116	0.967	1.142	0.892	1.086	0.985	1.018	-0.21	0.03	-0.32	0.16	-0.05	0.19	-0.16	0.12	-0.02	0.03	0.50013881	0.620575444	0.226252055	0.092849595	0.834778547	0.231469047	0.4551606	0.762825781	0.886695264	0.850813912	0.924635381
FALSE	High	NAELESEEERQFETDQAR	[K].NAELESEEERQFETDQAR.[E]	1xTMTpro [N-Term]; 1xPhospho [S6(100)]	1xTMTpro [N-Term]; 1xPhospho [S6(100); T14(0)]	2.97827E-05	5.34993E-05	1	1	1	TGGT1_310330-t26_1-p1	TGGT1_310330-t26_1-p1 [199-216]	TGGT1_310330-t26_1-p1 1xPhospho [S204(100); T212(0)]	TGGT1_310330-t26_1-p1 1xPhospho [S204(100)]	transcript=TGGT1_310330-t26_1 | gene=TGGT1_310330 | organism=Toxoplasma_gondii_GT1 | gene_product=hypothetical protein | transcript_product=hypothetical protein | location=TGGT1_chrXI:1227355-1230872(-) | protein_length=645 | sequence_SO=chromosome | SO=protein_coding_gene | is_pseudo=false	1	2565.14254	18
FALSE	High	NAFHSPGEEDAVGEETEDKGDEEWVPPR	[R].NAFHSPGEEDAVGEETEDKGDEEWVPPR.[R]	1xTMTpro [K19]; 1xTMTpro [N-Term]; 1xPhospho [S5(100)]	1xTMTpro [K19]; 1xTMTpro [N-Term]; 1xPhospho [S5(100); T16(0)]	2.11441E-07	5.34993E-05	1	1	5	TGGT1_304630-t26_1-p1	TGGT1_304630-t26_1-p1 [1511-1538]	TGGT1_304630-t26_1-p1 1xPhospho [S1515(100); T1526(0)]	TGGT1_304630-t26_1-p1 1xPhospho [S1515(100)]	transcript=TGGT1_304630-t26_1 | gene=TGGT1_304630 | organism=Toxoplasma_gondii_GT1 | gene_product=ATG C terminal domain-containing protein [Source:UniProtKB/TrEMBL;Acc:S7W9P3] | transcript_product=ATG C terminal domain-containing protein | location=TGGT1_chrVIIa:524945-552364(+) | protein_length=8080 | sequence_SO=chromosome | SO=protein_coding_gene | is_pseudo=false	1	3814.73653	28	0.966	0.949	0.898	0.848	0.819	0.804	0.762	0.838	0.736	0.751	-0.05	-0.08	-0.16	-0.24	-0.29	-0.31	-0.39	-0.26	-0.44	-0.41	0.935746433	0.514404596	0.836336194	0.732663363	0.097853947	0.698456357	0.091514701	0.545129256	0.193982188	0.512932401	0.991787126
FALSE	High	NAGPDGDESDDDILVLNGPR	[R].NAGPDGDESDDDILVLNGPR.[V]	1xTMTpro [N-Term]; 1xPhospho [S9(100)]	1xTMTpro [N-Term]; 1xPhospho [S9(100)]	1.14119E-08	5.34993E-05	1	1	2	TGGT1_254340-t26_1-p1	TGGT1_254340-t26_1-p1 [102-121]	TGGT1_254340-t26_1-p1 1xPhospho [S110(100)]	TGGT1_254340-t26_1-p1 1xPhospho [S110(100)]	transcript=TGGT1_254340-t26_1 | gene=TGGT1_254340 | organism=Toxoplasma_gondii_GT1 | gene_product=SAYSvFN domain-containing protein [Source:UniProtKB/TrEMBL;Acc:A0A125YFG0] | transcript_product=hypothetical protein | location=TGGT1_chrIII:1600888-1602684(+) | protein_length=150 | sequence_SO=chromosome | SO=protein_coding_gene | is_pseudo=false	0	2453.11526	20
FALSE	High	NAGSDTDRPLDIEDLTVVVTPAR	[R].NAGSDTDRPLDIEDLTVVVTPAR.[D]	1xTMTpro [N-Term]; 1xPhospho [S4(100)]	1xTMTpro [N-Term]; 1xPhospho [S4(100); T6(0); T16(0); T20(0)]	8.1011E-10	5.34993E-05	1	1	1	TGGT1_253140-t26_1-p1	TGGT1_253140-t26_1-p1 [574-596]	TGGT1_253140-t26_1-p1 1xPhospho [S577(100); T579(0); T589(0); T593(0)]	TGGT1_253140-t26_1-p1 1xPhospho [S577(100)]	transcript=TGGT1_253140-t26_1 | gene=TGGT1_253140 | organism=Toxoplasma_gondii_GT1 | gene_product=hypothetical protein | transcript_product=hypothetical protein | location=TGGT1_chrIII:753985-759307(-) | protein_length=1519 | sequence_SO=chromosome | SO=protein_coding_gene | is_pseudo=false	0	2838.42055	23	0.867	0.861	0.663	1.102	0.955	0.949	0.73	1.009	0.914	0.707	-0.21	-0.22	-0.59	0.14	-0.07	-0.08	-0.45	0.01	-0.13	-0.5	0.154965022	0.13523849	0.018149674	0.476089785	0.777666358	0.533788491	0.199556366	0.945941371	0.063552862	0.398440623	0.895339634
FALSE	High	NAHDPVEGHSVDSPK	[R].NAHDPVEGHSVDSPK.[F]	1xTMTpro [K15]; 1xTMTpro [N-Term]; 1xPhospho [S13(100)]	1xTMTpro [K15]; 1xTMTpro [N-Term]; 1xPhospho [S10(0); S13(100)]	4.99E-10	5.34993E-05	1	1	5	TGGT1_279410-t26_1-p1	TGGT1_279410-t26_1-p1 [194-208]	TGGT1_279410-t26_1-p1 1xPhospho [S203(0); S206(100)]	TGGT1_279410-t26_1-p1 1xPhospho [S206(100)]	transcript=TGGT1_279410-t26_1 | gene=TGGT1_279410 | organism=Toxoplasma_gondii_GT1 | gene_product=hypothetical protein | transcript_product=hypothetical protein | location=TGGT1_chrIX:33522-35139(+) | protein_length=384 | sequence_SO=chromosome | SO=protein_coding_gene | is_pseudo=false	0	2277.11565	15	0.946	1.033	1.07	1.192	1.127	1.231	1.275	1.082	1.101	1.214	-0.08	0.05	0.1	0.25	0.17	0.3	0.35	0.11	0.14	0.28	0.035856482	0.587643386	0.513356005	0.173702798	0.233287379	0.018462603	0.056814812	0.525933735	0.089414237	0.119453786	0.894600223
FALSE	High	NAHDPVEGHSVDSPKFEEGHTK	[R].NAHDPVEGHSVDSPKFEEGHTK.[A]	2xTMTpro [K15; K22]; 1xTMTpro [N-Term]; 1xPhospho [S13(99.6)]	2xTMTpro [K15; K22]; 1xTMTpro [N-Term]; 1xPhospho [S10(0.4); S13(99.6); T21(0)]	3.08666E-06	5.34993E-05	1	1	1	TGGT1_279410-t26_1-p1	TGGT1_279410-t26_1-p1 [194-215]	TGGT1_279410-t26_1-p1 1xPhospho [S203(0.4); S206(99.6); T214(0)]	TGGT1_279410-t26_1-p1 1xPhospho [S206(99.6)]	transcript=TGGT1_279410-t26_1 | gene=TGGT1_279410 | organism=Toxoplasma_gondii_GT1 | gene_product=hypothetical protein | transcript_product=hypothetical protein | location=TGGT1_chrIX:33522-35139(+) | protein_length=384 | sequence_SO=chromosome | SO=protein_coding_gene | is_pseudo=false	1	3409.69941	22	1.486	0.792	0.999	0.985	1.464	0.78	0.984	1.147	0.902	0.974	0.57	-0.34	0	-0.02	0.55	-0.36	-0.02	0.2	-0.15	-0.04	0.048779775	0.31755218	0.997157614	0.973952559	0.46587213	0.49726786	0.950108757	0.262780367	0.561138041	0.951507023	0.894600223
FALSE	High	NAKPGSEEAVASER	[R].NAKPGSEEAVASER.[T]	1xTMTpro [K3]; 1xTMTpro [N-Term]; 1xPhospho [S6(100)]	1xTMTpro [K3]; 1xTMTpro [N-Term]; 1xPhospho [S6(100); S12(0)]	5.61724E-07	5.34993E-05	1	1	1	TGGT1_313590A-t26_1-p1	TGGT1_313590A-t26_1-p1 [719-732]	TGGT1_313590A-t26_1-p1 1xPhospho [S724(100); S730(0)]	TGGT1_313590A-t26_1-p1 1xPhospho [S724(100)]	transcript=TGGT1_313590A-t26_1 | gene=TGGT1_313590A | organism=Toxoplasma_gondii_GT1 | gene_product=FPL domain-containing protein [Source:UniProtKB/TrEMBL;Acc:S7W9E0] | transcript_product=hypothetical protein | location=TGGT1_chrXI:3460261-3471307(-) | protein_length=1716 | sequence_SO=chromosome | SO=protein_coding_gene | is_pseudo=false	0	2133.08328	14	1.095	0.995	0.933	1.001	1.097	0.996	0.935	0.904	0.918	0.956	0.13	-0.01	-0.1	0	0.13	-0.01	-0.1	-0.14	-0.12	-0.07	0.053798446	0.94524399	0.199004489	0.878308733	0.095221604	0.952797027	0.148457504	0.480022646	0.413079931	0.679843665	0.894600223
FALSE	High	NAKPYPAAGALQAGSQPGAAGPVSPTK	[K].NAKPYPAAGALQAGSQPGAAGPVSPTK.[A]	2xTMTpro [K3; K27]; 1xTMTpro [N-Term]; 1xPhospho [S24(100)]	2xTMTpro [K3; K27]; 1xTMTpro [N-Term]; 1xPhospho [Y5(0); S15(0); S24(100); T26(0)]	2.73926E-10	5.34993E-05	1	1	1	TGGT1_289710-t26_1-p1	TGGT1_289710-t26_1-p1 [921-947]	TGGT1_289710-t26_1-p1 1xPhospho [Y925(0); S935(0); S944(100); T946(0)]	TGGT1_289710-t26_1-p1 1xPhospho [S944(100)]	transcript=TGGT1_289710-t26_1 | gene=TGGT1_289710 | organism=Toxoplasma_gondii_GT1 | gene_product=AP2 domain transcription factor AP2IX-5 [Source:UniProtKB/TrEMBL;Acc:S7VXQ6] | transcript_product=AP2 domain transcription factor AP2IX-5 | location=TGGT1_chrIX:3197843-3204697(+) | protein_length=2284 | sequence_SO=chromosome | SO=protein_coding_gene | is_pseudo=false	0	3498.89263	27
FALSE	High	NALIHDGLVR	[K].NALIHDGLVR.[G]	1xTMTpro [N-Term]	1xTMTpro [N-Term]	2.85947E-07	5.34993E-05	1	1	3	TGGT1_205340-t26_1-p1	TGGT1_205340-t26_1-p1 [34-43]			transcript=TGGT1_205340-t26_1 | gene=TGGT1_205340 | organism=Toxoplasma_gondii_GT1 | gene_product=40S ribosomal protein S12 [Source:UniProtKB/TrEMBL;Acc:A0A125YN62] | transcript_product=ribosomal protein RPS12 | location=TGGT1_chrVIIa:1379775-1380954(+) | protein_length=142 | sequence_SO=chromosome | SO=protein_coding_gene | is_pseudo=false	0	1411.83406	10
FALSE	High	NADSEVEELYAEK	[K].NADSEVEELYAEK.[L]	1xTMTpro [K13]; 1xTMTpro [N-Term]; 1xPhospho [S4(100)]	1xTMTpro [K13]; 1xTMTpro [N-Term]; 1xPhospho [S4(100); Y10(0)]	3.47722E-06	5.34993E-05	1	1	3	TGGT1_462965-t26_1-p1	TGGT1_462965-t26_1-p1 [3675-3687]	TGGT1_462965-t26_1-p1 1xPhospho [S3678(100); Y3684(0)]	TGGT1_462965-t26_1-p1 1xPhospho [S3678(100)]	transcript=TGGT1_462965-t26_1 | gene=TGGT1_462965 | organism=Toxoplasma_gondii_GT1 | gene_product=FH2 domain-containing protein [Source:UniProtKB/TrEMBL;Acc:S7W2S6] | transcript_product=formin domain-containing protein | location=TGGT1_chrVIIa:949217-965406(-) | protein_length=4707 | sequence_SO=chromosome | SO=protein_coding_gene | is_pseudo=false	0	2185.05573	13
FALSE	High	NALPPGLGSQNGESDESLVSK	[R].NALPPGLGSQNGESDESLVSK.[L]	1xTMTpro [K21]; 1xTMTpro [N-Term]	1xTMTpro [K21]; 1xTMTpro [N-Term]	2.51073E-06	5.34993E-05	1	1	1	TGGT1_201780-t26_1-p1	TGGT1_201780-t26_1-p1 [429-449]			transcript=TGGT1_201780-t26_1 | gene=TGGT1_201780 | organism=Toxoplasma_gondii_GT1 | gene_product=VWFA domain-containing protein [Source:UniProtKB/TrEMBL;Acc:A0A125YK19] | transcript_product=microneme protein MIC2 | location=TGGT1_chrVIIa:3693727-3696991(-) | protein_length=769 | sequence_SO=chromosome | SO=protein_coding_gene | is_pseudo=false	0	2707.43941	21	1.085	0.903	0.958	0.958	1.04	0.866	0.918	0.762	0.754	0.896	0.12	-0.15	-0.06	-0.06	0.06	-0.21	-0.12	-0.39	-0.41	-0.16	0.195872149	0.681940353	0.764428533	0.01443156	0.363438122	0.581795635	0.582684743	0.407451634	0.407556397	0.336045338	0.900210906
FALSE	High	MTSTSAGLEPAEAWR	[R].MTSTSAGLEPAEAWR.[E]	1xTMTpro [N-Term]; 1xPhospho [S3(99.6)]	1xTMTpro [N-Term]; 1xPhospho [T2(0.2); S3(99.6); T4(0.2); S5(0)]	7.42394E-06	5.34993E-05	1	1	1	TGGT1_297180-t26_1-p1	TGGT1_297180-t26_1-p1 [98-112]	TGGT1_297180-t26_1-p1 1xPhospho [T99(0.2); S100(99.6); T101(0.2); S102(0)]	TGGT1_297180-t26_1-p1 1xPhospho [S100(99.6)]	transcript=TGGT1_297180-t26_1 | gene=TGGT1_297180 | organism=Toxoplasma_gondii_GT1 | gene_product=hypothetical protein | transcript_product=hypothetical protein | location=TGGT1_chrII:1568655-1575825(-) | protein_length=871 | sequence_SO=chromosome | SO=protein_coding_gene | is_pseudo=false	0	1990.92646	15	1.308	1.494	1.327	0.731	0.956	1.092	0.97	0.997	1.039	0.922	0.39	0.58	0.41	-0.45	-0.06	0.13	-0.04	0	0.06	-0.12	0.29258792	0.02445089	0.363223271	0.321979434	0.469065031	0.722606587	0.161663167	0.975543498	0.813835317	0.624162809	0.904777881
FALSE	High	MTQAELAQAINEKPSVVNDYESGR	[K].MTQAELAQAINEKPSVVNDYESGR.[A]	1xTMTpro [K13]; 1xTMTpro [N-Term]; 1xPhospho [S15(100)]	1xTMTpro [K13]; 1xTMTpro [N-Term]; 1xPhospho [T2(0); S15(100); Y20(0); S22(0)]	6.36272E-13	5.34993E-05	1	1	1	TGGT1_278530-t26_1-p1	TGGT1_278530-t26_1-p1 [91-114]	TGGT1_278530-t26_1-p1 1xPhospho [T92(0); S105(100); Y110(0); S112(0)]	TGGT1_278530-t26_1-p1 1xPhospho [S105(100)]	transcript=TGGT1_278530-t26_1 | gene=TGGT1_278530 | organism=Toxoplasma_gondii_GT1 | gene_product=HTH cro/C1-type domain-containing protein [Source:UniProtKB/TrEMBL;Acc:A0A125YYC2] | transcript_product=putative multiprotein bridging factor type 1 family transcriptional co-activator | location=TGGT1_chrXII:5951968-5953739(+) | protein_length=144 | sequence_SO=chromosome | SO=protein_coding_gene | …	0	3338.65834	24	0.623	1.702	2.85	1.464	0.913	2.492	4.174	0.926	2.966	6.327	-0.68	0.77	1.51	0.55	-0.13	1.32	2.06	-0.11	1.57	2.66	0.016949948	0.565930995	0.52775256	0.556572951	0.877818191	0.136519062	0.285250512	0.786753945	0.015600856	0.15561613	0.894600223
FALSE	High	MSHEALTETAR	[K].MSHEALTETAR.[K]	1xTMTpro [N-Term]; 1xPhospho [T9(99.8)]	1xTMTpro [N-Term]; 1xPhospho [S2(0); T7(0.2); T9(99.8)]	0.000448736	5.34993E-05	1	1	6	TGGT1_236570-t26_1-p1	TGGT1_236570-t26_1-p1 [5-15]	TGGT1_236570-t26_1-p1 1xPhospho [S6(0); T11(0.2); T13(99.8)]	TGGT1_236570-t26_1-p1 1xPhospho [T13(99.8)]	transcript=TGGT1_236570-t26_1 | gene=TGGT1_236570 | organism=Toxoplasma_gondii_GT1 | gene_product=Lysine decarboxylase family protein [Source:UniProtKB/TrEMBL;Acc:S7W5X6] | transcript_product=lysine decarboxylase family protein | location=TGGT1_chrX:5322842-5325476(+) | protein_length=397 | sequence_SO=chromosome | SO=protein_coding_gene | is_pseudo=false	0	1629.76269	11
FALSE	High	MSHPETLQGPSK	[R].MSHPETLQGPSK.[A]	1xTMTpro [K12]; 1xTMTpro [N-Term]; 1xPhospho [S2(100)]	1xTMTpro [K12]; 1xTMTpro [N-Term]; 1xPhospho [S2(100); T6(0); S11(0)]	2.14264E-05	5.34993E-05	1	1	1	TGGT1_253750-t26_1-p1	TGGT1_253750-t26_1-p1 [152-163]	TGGT1_253750-t26_1-p1 1xPhospho [S153(100); T157(0); S162(0)]	TGGT1_253750-t26_1-p1 1xPhospho [S153(100)]	transcript=TGGT1_253750-t26_1 | gene=TGGT1_253750 | organism=Toxoplasma_gondii_GT1 | gene_product=PLU-1 domain-containing protein [Source:UniProtKB/TrEMBL;Acc:S7ULT6] | transcript_product=PLU-1 family protein | location=TGGT1_chrIII:1126566-1154665(-) | protein_length=8088 | sequence_SO=chromosome | SO=protein_coding_gene | is_pseudo=false	0	2000.01678	12	1.065	1.071	1.001	0.916	0.976	0.981	0.917	0.894	0.951	1.029	0.09	0.1	0	-0.13	-0.03	-0.03	-0.12	-0.16	-0.07	0.04	0.628936896	0.342812101	0.982135023	0.589296696	0.444525545	0.841223075	0.684414852	0.129379891	0.752834113	0.762195473	0.945702296
FALSE	High	MSPAEDSDKAPTEGNDSEK	[K].MSPAEDSDKAPTEGNDSEK.[R]	2xTMTpro [K9; K19]; 1xTMTpro [N-Term]; 1xPhospho [S7(100)]	2xTMTpro [K9; K19]; 1xTMTpro [N-Term]; 1xPhospho [S2(0); S7(100); T12(0); S17(0)]	0.000154462	5.34993E-05	1	1	2	TGGT1_224890-t26_1-p1	TGGT1_224890-t26_1-p1 [328-346]	TGGT1_224890-t26_1-p1 1xPhospho [S329(0); S334(100); T339(0); S344(0)]	TGGT1_224890-t26_1-p1 1xPhospho [S334(100)]	transcript=TGGT1_224890-t26_1 | gene=TGGT1_224890 | organism=Toxoplasma_gondii_GT1 | gene_product=hypothetical protein | transcript_product=hypothetical protein | location=TGGT1_chrX:2618782-2623220(-) | protein_length=1075 | sequence_SO=chromosome | SO=protein_coding_gene | is_pseudo=false	1	3000.43254	19	0.777	0.757	0.927	1.268	0.985	0.96	1.175	1.067	1.257	1.223	-0.36	-0.4	-0.11	0.34	-0.02	-0.06	0.23	0.09	0.33	0.29	0.041929294	0.122383514	0.840567406	0.386218149	0.937048968	0.77309764	0.439455019	0.872714192	0.329004736	0.346043015	0.894600223
FALSE	High	MSPAEDSDKAPTEGNDSEK	[K].MSPAEDSDKAPTEGNDSEK.[R]	1xOxidation [M1]; 2xTMTpro [K9; K19]; 1xTMTpro [N-Term]; 1xPhospho [S7(99.7)]	1xOxidation [M1]; 2xTMTpro [K9; K19]; 1xTMTpro [N-Term]; 1xPhospho [S2(0.3); S7(99.7); T12(0); S17(0)]	1.17586E-06	5.34993E-05	1	1	3	TGGT1_224890-t26_1-p1	TGGT1_224890-t26_1-p1 [328-346]	TGGT1_224890-t26_1-p1 1xPhospho [S329(0.3); S334(99.7); T339(0); S344(0)]	TGGT1_224890-t26_1-p1 1xPhospho [S334(99.7)]	transcript=TGGT1_224890-t26_1 | gene=TGGT1_224890 | organism=Toxoplasma_gondii_GT1 | gene_product=hypothetical protein | transcript_product=hypothetical protein | location=TGGT1_chrX:2618782-2623220(-) | protein_length=1075 | sequence_SO=chromosome | SO=protein_coding_gene | is_pseudo=false	1	3016.42745	19	1.168	1.131	1.021	0.959	1.12	1.085	0.98	0.921	1.133	0.937	0.22	0.18	0.03	-0.06	0.16	0.12	-0.03	-0.12	0.18	-0.09	0.705811245	0.382182318	0.897198425	0.87068274	0.490251181	0.82284152	0.823758923	0.594330433	0.392584011	0.783155864	0.957721611
FALSE	High	MSPDSSSGSVESAVKPGEPASGESAPTGHVK	[R].MSPDSSSGSVESAVKPGEPASGESAPTGHVK.[K]	2xTMTpro [K15; K31]; 1xTMTpro [N-Term]; 1xPhospho [S/T]	2xTMTpro [K15; K31]; 1xTMTpro [N-Term]; 1xPhospho [S2(0); S5(0.2); S6(33.3); S7(33.3); S9(33.3); S12(0); S21(0); S24(0); T27(0)]	1.6811E-06	5.34993E-05	1	1	1	TGGT1_307810-t26_1-p1	TGGT1_307810-t26_1-p1 [27-57]			transcript=TGGT1_307810-t26_1 | gene=TGGT1_307810 | organism=Toxoplasma_gondii_GT1 | gene_product=hypothetical protein | transcript_product=hypothetical protein | location=TGGT1_chrXII:366832-371762(-) | protein_length=433 | sequence_SO=chromosome | SO=protein_coding_gene | is_pseudo=false	0	3961.96705	31
FALSE	High	MSPYYPAEETGASAPLTAAGSMVMGGMK	[R].MSPYYPAEETGASAPLTAAGSMVMGGMK.[S]	1xTMTpro [K28]; 1xTMTpro [N-Term]; 1xPhospho [S21(100)]	1xTMTpro [K28]; 1xTMTpro [N-Term]; 1xPhospho [S2(0); Y4(0); Y5(0); T10(0); S13(0); T17(0); S21(100)]	6.72236E-06	5.34993E-05	1	1	2	TGGT1_271970-t26_1-p1	TGGT1_271970-t26_1-p1 [276-303]	TGGT1_271970-t26_1-p1 1xPhospho [S277(0); Y279(0); Y280(0); T285(0); S288(0); T292(0); S296(100)]	TGGT1_271970-t26_1-p1 1xPhospho [S296(100)]	transcript=TGGT1_271970-t26_1 | gene=TGGT1_271970 | organism=Toxoplasma_gondii_GT1 | gene_product=Glideosome-associated protein with multiple-membrane spans GAPM3 [Source:UniProtKB/TrEMBL;Acc:A0A125YP90] | transcript_product=glideosome-associated protein with multiple-membrane spans GAPM3 | location=TGGT1_chrVIII:4254025-4255814(+) | protein_length=310 | sequence_SO=chromosome | SO=protein_coding…	0	3493.64084	28	1.579	1.907	1.839	1.002	1.582	1.911	1.842	1.598	4.037	2.105	0.66	0.93	0.88	0	0.66	0.93	0.88	0.68	2.01	1.07	0.002170938	0.120249953	0.181513763	0.988375733	0.138763212	0.022985404	0.081327488	0.190839344	0.062424033	0.111078396	0.894600223
FALSE	High	MSPYYPAEETGASAPLTAAGSMVMGGMK	[R].MSPYYPAEETGASAPLTAAGSMVMGGMK.[S]	1xOxidation [M27]; 1xTMTpro [K28]; 1xTMTpro [N-Term]; 1xPhospho [S21(100)]	1xOxidation [M27]; 1xTMTpro [K28]; 1xTMTpro [N-Term]; 1xPhospho [S2(0); Y4(0); Y5(0); T10(0); S13(0); T17(0); S21(100)]	4.95417E-13	5.34993E-05	1	1	1	TGGT1_271970-t26_1-p1	TGGT1_271970-t26_1-p1 [276-303]	TGGT1_271970-t26_1-p1 1xPhospho [S277(0); Y279(0); Y280(0); T285(0); S288(0); T292(0); S296(100)]	TGGT1_271970-t26_1-p1 1xPhospho [S296(100)]	transcript=TGGT1_271970-t26_1 | gene=TGGT1_271970 | organism=Toxoplasma_gondii_GT1 | gene_product=Glideosome-associated protein with multiple-membrane spans GAPM3 [Source:UniProtKB/TrEMBL;Acc:A0A125YP90] | transcript_product=glideosome-associated protein with multiple-membrane spans GAPM3 | location=TGGT1_chrVIII:4254025-4255814(+) | protein_length=310 | sequence_SO=chromosome | SO=protein_coding…	0	3509.63576	28	1.261	1.664	1.502	1.03	1.298	1.714	1.547	1.648	2.645	1.909	0.33	0.73	0.59	0.04	0.38	0.78	0.63	0.72	1.4	0.93	0.031718643	0.067823668	0.277933935	0.153782717	0.010464853	0.07261654	0.270120318	0.001756602	0.134453983	0.062262939	0.894600223
FALSE	High	MSPYYPAEETGASAPLTAAGSMVMGGMK	[R].MSPYYPAEETGASAPLTAAGSMVMGGMK.[S]	2xOxidation [M24; M27]; 1xTMTpro [K28]; 1xTMTpro [N-Term]; 1xPhospho [S21(100)]	2xOxidation [M24; M27]; 1xTMTpro [K28]; 1xTMTpro [N-Term]; 1xPhospho [S2(0); Y4(0); Y5(0); T10(0); S13(0); T17(0); S21(100)]	2.38198E-07	5.34993E-05	1	1	2	TGGT1_271970-t26_1-p1	TGGT1_271970-t26_1-p1 [276-303]	TGGT1_271970-t26_1-p1 1xPhospho [S277(0); Y279(0); Y280(0); T285(0); S288(0); T292(0); S296(100)]	TGGT1_271970-t26_1-p1 1xPhospho [S296(100)]	transcript=TGGT1_271970-t26_1 | gene=TGGT1_271970 | organism=Toxoplasma_gondii_GT1 | gene_product=Glideosome-associated protein with multiple-membrane spans GAPM3 [Source:UniProtKB/TrEMBL;Acc:A0A125YP90] | transcript_product=glideosome-associated protein with multiple-membrane spans GAPM3 | location=TGGT1_chrVIII:4254025-4255814(+) | protein_length=310 | sequence_SO=chromosome | SO=protein_coding…	0	3525.63067	28
FALSE	High	MSPYYPAEETGASAPLTAAGSMVMGGMK	[R].MSPYYPAEETGASAPLTAAGSMVMGGMK.[S]	3xOxidation [M22; M24; M27]; 1xTMTpro [K28]; 1xTMTpro [N-Term]; 1xPhospho [S21(100)]	3xOxidation [M1; M22; M24; M27]; 1xTMTpro [K28]; 1xTMTpro [N-Term]; 1xPhospho [S2(0); Y4(0); Y5(0); T10(0); S13(0); T17(0); S21(100)]	1.89328E-10	5.34993E-05	1	1	2	TGGT1_271970-t26_1-p1	TGGT1_271970-t26_1-p1 [276-303]	TGGT1_271970-t26_1-p1 1xPhospho [S277(0); Y279(0); Y280(0); T285(0); S288(0); T292(0); S296(100)]	TGGT1_271970-t26_1-p1 1xPhospho [S296(100)]	transcript=TGGT1_271970-t26_1 | gene=TGGT1_271970 | organism=Toxoplasma_gondii_GT1 | gene_product=Glideosome-associated protein with multiple-membrane spans GAPM3 [Source:UniProtKB/TrEMBL;Acc:A0A125YP90] | transcript_product=glideosome-associated protein with multiple-membrane spans GAPM3 | location=TGGT1_chrVIII:4254025-4255814(+) | protein_length=310 | sequence_SO=chromosome | SO=protein_coding…	0	3541.62559	28	1.146	1.482	1.153	0.862	0.989	1.278	0.994	1.207	1.677	1.279	0.2	0.57	0.21	-0.21	-0.02	0.35	-0.01	0.27	0.75	0.35	0.537270719	0.265561479	0.283212429	0.318444941	0.900915163	0.231601406	0.741722267	0.292943485	0.282525125	0.516122179	0.928461159
FALSE	High	MSPYYPAEETGASAPLTAAGSMVMGGMK	[R].MSPYYPAEETGASAPLTAAGSMVMGGMK.[S]	1xOxidation [M1]; 1xTMTpro [K28]; 1xTMTpro [N-Term]; 2xPhospho [S21(99.3); T/S/Y]	1xOxidation [M1; M24]; 1xTMTpro [K28]; 1xTMTpro [N-Term]; 2xPhospho [S2(0); Y4(0); Y5(0); T10(33.6); S13(33.6); T17(33.6); S21(99.3)]	0.000067116	5.34993E-05	1	1	2	TGGT1_271970-t26_1-p1	TGGT1_271970-t26_1-p1 [276-303]	TGGT1_271970-t26_1-p1 2xPhospho [S277(0); Y279(0); Y280(0); T285(33.6); S288(33.6); T292(33.6); S296(99.3)]	TGGT1_271970-t26_1-p1 2xPhospho [S296(99.3); T/S/Y]	transcript=TGGT1_271970-t26_1 | gene=TGGT1_271970 | organism=Toxoplasma_gondii_GT1 | gene_product=Glideosome-associated protein with multiple-membrane spans GAPM3 [Source:UniProtKB/TrEMBL;Acc:A0A125YP90] | transcript_product=glideosome-associated protein with multiple-membrane spans GAPM3 | location=TGGT1_chrVIII:4254025-4255814(+) | protein_length=310 | sequence_SO=chromosome | SO=protein_coding…	0	3589.60209	28	1.082	1.218	1.43	0.828	0.895	1.008	1.184	1.13	1.309	1.399	0.11	0.28	0.52	-0.27	-0.16	0.01	0.24	0.18	0.39	0.48	0.445161072	0.51040974	0.473273352	0.238574031	0.048146084	0.960709707	0.627172146	0.384173898	0.256394125	0.536262245	0.913994049
FALSE	High	MSSAEPSAGPSTTGR	[R].MSSAEPSAGPSTTGR.[I]	1xTMTpro [N-Term]; 1xPhospho [S/T]	1xTMTpro [N-Term]; 1xPhospho [S2(50); S3(50); S7(0); S11(0); T12(0); T13(0)]	0.00016646	5.34993E-05	1	1	2	TGGT1_268980-t26_1-p1	TGGT1_268980-t26_1-p1 [129-143]			transcript=TGGT1_268980-t26_1 | gene=TGGT1_268980 | organism=Toxoplasma_gondii_GT1 | gene_product=hypothetical protein | transcript_product=hypothetical protein | location=TGGT1_chrVIII:6168360-6169294(-) | protein_length=185 | sequence_SO=chromosome | SO=protein_coding_gene | is_pseudo=false	0	1819.82166	15
FALSE	High	MSSELHGAVGPPESLR	[R].MSSELHGAVGPPESLR.[V]	1xTMTpro [N-Term]; 1xPhospho [S]	1xTMTpro [N-Term]; 1xPhospho [S2(50); S3(50); S14(0)]	4.64223E-07	5.34993E-05	1	1	2	TGGT1_312300-t26_1-p1	TGGT1_312300-t26_1-p1 [1506-1521]			transcript=TGGT1_312300-t26_1 | gene=TGGT1_312300 | organism=Toxoplasma_gondii_GT1 | gene_product=Sec7 domain-containing protein [Source:UniProtKB/TrEMBL;Acc:S7UTS9] | transcript_product=Sec7 domain-containing protein | location=TGGT1_chrXI:2538347-2549992(-) | protein_length=3015 | sequence_SO=chromosome | SO=protein_coding_gene | is_pseudo=false	0	2050.99521	16	1.263	1.839	2.094	0.744	0.939	1.367	1.557	1.19	1.398	1.485	0.34	0.88	1.07	-0.43	-0.09	0.45	0.64	0.25	0.48	0.57	0.648071718	0.428023549	0.383397601	0.728031728	0.855928709	0.31094225	0.198633967	0.034647949	0.315299141	0.344606661	0.947964168
FALSE	High	MTQAELAQAINEKPSVVNDYESGR	[K].MTQAELAQAINEKPSVVNDYESGR.[A]	1xOxidation [M1]; 1xTMTpro [K13]; 1xTMTpro [N-Term]; 1xPhospho [S15(100)]	1xOxidation [M1]; 1xTMTpro [K13]; 1xTMTpro [N-Term]; 1xPhospho [T2(0); S15(100); Y20(0); S22(0)]	2.97113E-12	5.34993E-05	1	1	1	TGGT1_278530-t26_1-p1	TGGT1_278530-t26_1-p1 [91-114]	TGGT1_278530-t26_1-p1 1xPhospho [T92(0); S105(100); Y110(0); S112(0)]	TGGT1_278530-t26_1-p1 1xPhospho [S105(100)]	transcript=TGGT1_278530-t26_1 | gene=TGGT1_278530 | organism=Toxoplasma_gondii_GT1 | gene_product=HTH cro/C1-type domain-containing protein [Source:UniProtKB/TrEMBL;Acc:A0A125YYC2] | transcript_product=putative multiprotein bridging factor type 1 family transcriptional co-activator | location=TGGT1_chrXII:5951968-5953739(+) | protein_length=144 | sequence_SO=chromosome | SO=protein_coding_gene | …	0	3354.65326	24
FALSE	High	MSSSLSGEYCDALHTNFSR	[R].MSSSLSGEYCDALHTNFSR.[R]	1xMethylthio [C10]; 1xTMTpro [N-Term]; 1xPhospho [S6(100)]	1xMethylthio [C10]; 1xTMTpro [N-Term]; 1xPhospho [S2(0); S3(0); S4(0); S6(100); Y9(0); T15(0); S18(0)]	4.40716E-11	5.34993E-05	1	1	1	TGGT1_239250-t26_1-p1	TGGT1_239250-t26_1-p1 [1303-1321]	TGGT1_239250-t26_1-p1 1xMethylthio [C1312]; 1xPhospho [S1304(0); S1305(0); S1306(0); S1308(100); Y1311(0); T1317(0); S1320(0)]	TGGT1_239250-t26_1-p1 1xMethylthio [C1312]; 1xPhospho [S1308(100)]	transcript=TGGT1_239250-t26_1 | gene=TGGT1_239250 | organism=Toxoplasma_gondii_GT1 | gene_product=Diacylglycerol kinase [Source:UniProtKB/TrEMBL;Acc:S7W6A2] | transcript_product=putative diacylglycerol kinase | location=TGGT1_chrVI:477947-486984(-) | protein_length=1841 | sequence_SO=chromosome | SO=protein_coding_gene | is_pseudo=false	0	2535.06746	19	1.031	0.959	1.06	0.896	0.924	0.86	0.95	0.932	0.904	0.849	0.04	-0.06	0.08	-0.16	-0.11	-0.22	-0.07	-0.1	-0.15	-0.24	0.830507549	0.677429981	0.655537389	0.414655998	0.213991066	0.037640632	0.156375294	0.792121743	0.505366196	0.115509453	0.976273463
FALSE	High	MSSSSLSAEVPSLSAR	[R].MSSSSLSAEVPSLSAR.[E]	1xOxidation [M1]; 1xTMTpro [N-Term]; 1xPhospho [S3(99.6)]	1xOxidation [M1]; 1xTMTpro [N-Term]; 1xPhospho [S2(0); S3(99.6); S4(0.4); S5(0); S7(0); S12(0); S14(0)]	3.45262E-09	5.34993E-05	1	1	7	TGGT1_261480-t26_1-p1	TGGT1_261480-t26_1-p1 [505-520]	TGGT1_261480-t26_1-p1 1xPhospho [S506(0); S507(99.6); S508(0.4); S509(0); S511(0); S516(0); S518(0)]	TGGT1_261480-t26_1-p1 1xPhospho [S507(99.6)]	transcript=TGGT1_261480-t26_1 | gene=TGGT1_261480 | organism=Toxoplasma_gondii_GT1 | gene_product=Phosphatidyl serine synthase [Source:UniProtKB/TrEMBL;Acc:S7UXZ9] | transcript_product=phosphatidyl serine synthase | location=TGGT1_chrVIIb:1685826-1692167(-) | protein_length=540 | sequence_SO=chromosome | SO=protein_coding_gene | is_pseudo=false	0	2008.95815	16	1.038	0.96	0.966	0.891	0.925	0.856	0.862	0.874	0.932	0.945	0.05	-0.06	-0.05	-0.17	-0.11	-0.22	-0.21	-0.2	-0.1	-0.08	0.803656516	0.379242508	0.652615869	0.571882075	0.815421424	0.53159745	0.593060321	0.588132197	0.250094958	0.682131837	0.973905471
FALSE	High	MSTKEVDEQMLNVQNK	[R].MSTKEVDEQMLNVQNK.[N]	2xTMTpro [K4; K16]; 1xTMTpro [N-Term]; 1xPhospho [T3(100)]	2xTMTpro [K4; K16]; 1xTMTpro [N-Term]; 1xPhospho [S2(0); T3(100)]	4.13135E-12	5.34993E-05	1	3	1	TGGT1_266960-t26_1-p1	TGGT1_266960-t26_1-p1 [321-336]	TGGT1_266960-t26_1-p1 1xPhospho [S322(0); T323(100)]	TGGT1_266960-t26_1-p1 1xPhospho [T323(100)]	transcript=TGGT1_266960-t26_1 | gene=TGGT1_266960 | organism=Toxoplasma_gondii_GT1 | gene_product=Tubulin beta chain [Source:UniProtKB/TrEMBL;Acc:A0A125YWG4] | transcript_product=beta-tubulin | location=TGGT1_chrIX:705551-707606(-) | protein_length=449 | sequence_SO=chromosome | SO=protein_coding_gene | is_pseudo=false	1	2886.49224	16	1.123	1.414	1.542	1.089	1.222	1.54	1.679	1.25	1.684	1.802	0.17	0.5	0.62	0.12	0.29	0.62	0.75	0.32	0.75	0.85	0.106149798	0.030197886	0.107716048	0.592115035	0.280541314	0.14164676	0.049310752	0.214852584	0.157834548	0.004312081	0.894600223
FALSE	High	MSTSGLLEHHDGK	[R].MSTSGLLEHHDGK.[L]	1xTMTpro [K13]; 1xTMTpro [N-Term]; 1xPhospho [S/T]	1xTMTpro [K13]; 1xTMTpro [N-Term]; 1xPhospho [S2(49.9); T3(49.9); S4(0.1)]	8.5988E-06	5.34993E-05	1	1	5	TGGT1_232080-t26_1-p1	TGGT1_232080-t26_1-p1 [5865-5877]			transcript=TGGT1_232080-t26_1 | gene=TGGT1_232080 | organism=Toxoplasma_gondii_GT1 | gene_product=Chorein_N domain-containing protein [Source:UniProtKB/TrEMBL;Acc:S7WJ08] | transcript_product=hypothetical protein | location=TGGT1_chrVIII:1804634-1839298(-) | protein_length=10329 | sequence_SO=chromosome | SO=protein_coding_gene | is_pseudo=false	0	2100.04406	13	2.272	2.802	2.272	0.733	1.665	2.053	1.665	2.479	2.116	1.86	1.18	1.49	1.18	-0.45	0.74	1.04	0.74	1.31	1.08	0.89	0.190033921	0.054343069	0.037002114	0.56586371	0.159372458	0.247568627	0.44660251	0.164679094	0.314609529	0.198025806	0.900210906
FALSE	High	MSTSGLLEHHDGK	[R].MSTSGLLEHHDGK.[L]	1xTMTpro [K13]; 1xTMTpro [N-Term]; 2xPhospho [T3(100); S4(100)]	1xTMTpro [K13]; 1xTMTpro [N-Term]; 2xPhospho [S2(0); T3(100); S4(100)]	1.21464E-05	5.34993E-05	1	1	4	TGGT1_232080-t26_1-p1	TGGT1_232080-t26_1-p1 [5865-5877]	TGGT1_232080-t26_1-p1 2xPhospho [S5866(0); T5867(100); S5868(100)]	TGGT1_232080-t26_1-p1 2xPhospho [T5867(100); S5868(100)]	transcript=TGGT1_232080-t26_1 | gene=TGGT1_232080 | organism=Toxoplasma_gondii_GT1 | gene_product=Chorein_N domain-containing protein [Source:UniProtKB/TrEMBL;Acc:S7WJ08] | transcript_product=hypothetical protein | location=TGGT1_chrVIII:1804634-1839298(-) | protein_length=10329 | sequence_SO=chromosome | SO=protein_coding_gene | is_pseudo=false	0	2180.01039	13	1.413	1.736	1.033	0.962	1.36	1.67	0.993	1.579	1.656	1.015	0.5	0.8	0.05	-0.06	0.44	0.74	-0.01	0.66	0.73	0.02	0.469538918	0.431960612	0.770010007	0.912309816	0.070574148	0.197684099	0.988512496	0.293034556	0.062480947	0.950152261	0.91907659
FALSE	High	MSVDEGPPPDGFTEETLPTPR	[R].MSVDEGPPPDGFTEETLPTPR.[E]	1xTMTpro [N-Term]; 1xPhospho [S2(100)]	1xTMTpro [N-Term]; 1xPhospho [S2(100); T13(0); T16(0); T19(0)]	1.01998E-09	5.34993E-05	1	1	2	TGGT1_214090-t26_1-p1	TGGT1_214090-t26_1-p1 [1386-1406]	TGGT1_214090-t26_1-p1 1xPhospho [S1387(100); T1398(0); T1401(0); T1404(0)]	TGGT1_214090-t26_1-p1 1xPhospho [S1387(100)]	transcript=TGGT1_214090-t26_1 | gene=TGGT1_214090 | organism=Toxoplasma_gondii_GT1 | gene_product=Signal peptidase [Source:UniProtKB/TrEMBL;Acc:S7W5I3] | transcript_product=signal peptidase | location=TGGT1_chrX:5908335-5920860(+) | protein_length=1859 | sequence_SO=chromosome | SO=protein_coding_gene | is_pseudo=false	0	2656.21728	21
FALSE	High	MSVTFVGNSTAIQEMFK	[K].MSVTFVGNSTAIQEMFK.[R]	2xOxidation [M1; M15]; 1xTMTpro [K17]; 1xTMTpro [N-Term]	2xOxidation [M1; M15]; 1xTMTpro [K17]; 1xTMTpro [N-Term]	1.18995E-06	5.34993E-05	1	3	1	TGGT1_266960-t26_1-p1	TGGT1_266960-t26_1-p1 [363-379]			transcript=TGGT1_266960-t26_1 | gene=TGGT1_266960 | organism=Toxoplasma_gondii_GT1 | gene_product=Tubulin beta chain [Source:UniProtKB/TrEMBL;Acc:A0A125YWG4] | transcript_product=beta-tubulin | location=TGGT1_chrIX:705551-707606(-) | protein_length=449 | sequence_SO=chromosome | SO=protein_coding_gene | is_pseudo=false	0	2530.3177	17
FALSE	High	MTGDAKTDEECSDADPTELR	[R].MTGDAKTDEECSDADPTELR.[Q]	1xMethylthio [C11]; 1xTMTpro [K6]; 1xTMTpro [N-Term]; 1xPhospho [T7(100)]	1xMethylthio [C11]; 1xTMTpro [K6]; 1xTMTpro [N-Term]; 1xPhospho [T2(0); T7(100); S12(0); T17(0)]	8.48114E-08	5.34993E-05	1	1	7	TGGT1_207720-t26_1-p1	TGGT1_207720-t26_1-p1 [111-130]	TGGT1_207720-t26_1-p1 1xMethylthio [C121]; 1xPhospho [T112(0); T117(100); S122(0); T127(0)]	TGGT1_207720-t26_1-p1 1xMethylthio [C121]; 1xPhospho [T117(100)]	transcript=TGGT1_207720-t26_1 | gene=TGGT1_207720 | organism=Toxoplasma_gondii_GT1 | gene_product=hypothetical protein | transcript_product=hypothetical protein | location=TGGT1_chrIb:247992-259807(+) | protein_length=1628 | sequence_SO=chromosome | SO=protein_coding_gene | is_pseudo=false	1	2918.27506	20	0.913	0.931	0.839	0.998	0.911	0.929	0.837	0.85	0.949	0.893	-0.13	-0.1	-0.25	0	-0.13	-0.11	-0.26	-0.24	-0.08	-0.16	0.480640442	0.648331255	0.575512616	0.992465682	0.569902761	0.545315399	0.075278618	0.206863484	0.110271829	0.240353061	0.91960913
FALSE	High	MTGDAKTDEECSDADPTELR	[R].MTGDAKTDEECSDADPTELR.[Q]	1xOxidation [M1]; 1xMethylthio [C11]; 1xTMTpro [K6]; 1xTMTpro [N-Term]; 1xPhospho [T7(100)]	1xOxidation [M1]; 1xMethylthio [C11]; 1xTMTpro [K6]; 1xTMTpro [N-Term]; 1xPhospho [T2(0); T7(100); S12(0); T17(0)]	2.65162E-07	5.34993E-05	1	1	1	TGGT1_207720-t26_1-p1	TGGT1_207720-t26_1-p1 [111-130]	TGGT1_207720-t26_1-p1 1xMethylthio [C121]; 1xPhospho [T112(0); T117(100); S122(0); T127(0)]	TGGT1_207720-t26_1-p1 1xMethylthio [C121]; 1xPhospho [T117(100)]	transcript=TGGT1_207720-t26_1 | gene=TGGT1_207720 | organism=Toxoplasma_gondii_GT1 | gene_product=hypothetical protein | transcript_product=hypothetical protein | location=TGGT1_chrIb:247992-259807(+) | protein_length=1628 | sequence_SO=chromosome | SO=protein_coding_gene | is_pseudo=false	1	2934.26998	20
FALSE	High	MTGDAKTDEECSDADPTELR	[R].MTGDAKTDEECSDADPTELR.[Q]	1xMethylthio [C11]; 1xTMTpro [K6]; 1xTMTpro [N-Term]; 2xPhospho [T7(100); S12(100)]	1xMethylthio [C11]; 1xTMTpro [K6]; 1xTMTpro [N-Term]; 2xPhospho [T2(0); T7(100); S12(100); T17(0)]	0.000242671	5.34993E-05	1	1	7	TGGT1_207720-t26_1-p1	TGGT1_207720-t26_1-p1 [111-130]	TGGT1_207720-t26_1-p1 1xMethylthio [C121]; 2xPhospho [T112(0); T117(100); S122(100); T127(0)]	TGGT1_207720-t26_1-p1 1xMethylthio [C121]; 2xPhospho [T117(100); S122(100)]	transcript=TGGT1_207720-t26_1 | gene=TGGT1_207720 | organism=Toxoplasma_gondii_GT1 | gene_product=hypothetical protein | transcript_product=hypothetical protein | location=TGGT1_chrIb:247992-259807(+) | protein_length=1628 | sequence_SO=chromosome | SO=protein_coding_gene | is_pseudo=false	1	2998.24139	20	1.062	0.85	1.016	0.919	0.976	0.782	0.934	0.803	0.894	0.829	0.09	-0.23	0.02	-0.12	-0.04	-0.36	-0.1	-0.32	-0.16	-0.27	0.539640227	0.135141769	0.845793443	0.497165709	0.364659127	0.123559711	0.166898459	0.076728847	0.164071838	0.080865122	0.929498133
FALSE	High	MTGDAKTDEECSDADPTELR	[R].MTGDAKTDEECSDADPTELR.[Q]	1xOxidation [M1]; 1xMethylthio [C11]; 1xTMTpro [K6]; 1xTMTpro [N-Term]; 2xPhospho [T7(99.4); S12(100)]	1xOxidation [M1]; 1xMethylthio [C11]; 1xTMTpro [K6]; 1xTMTpro [N-Term]; 2xPhospho [T2(0.6); T7(99.4); S12(100); T17(0)]	2.41351E-05	5.34993E-05	1	1	2	TGGT1_207720-t26_1-p1	TGGT1_207720-t26_1-p1 [111-130]	TGGT1_207720-t26_1-p1 1xMethylthio [C121]; 2xPhospho [T112(0.6); T117(99.4); S122(100); T127(0)]	TGGT1_207720-t26_1-p1 1xMethylthio [C121]; 2xPhospho [T117(99.4); S122(100)]	transcript=TGGT1_207720-t26_1 | gene=TGGT1_207720 | organism=Toxoplasma_gondii_GT1 | gene_product=hypothetical protein | transcript_product=hypothetical protein | location=TGGT1_chrIb:247992-259807(+) | protein_length=1628 | sequence_SO=chromosome | SO=protein_coding_gene | is_pseudo=false	1	3014.23631	20
FALSE	High	MTHNSYEEWCIQK	[R].MTHNSYEEWCIQK.[E]	1xMethylthio [C10]; 1xTMTpro [K13]; 1xTMTpro [N-Term]; 1xPhospho [S5(100)]	1xMethylthio [C10]; 1xTMTpro [K13]; 1xTMTpro [N-Term]; 1xPhospho [T2(0); S5(100); Y6(0)]	3.57435E-05	5.34993E-05	1	1	1	TGGT1_275650-t26_1-p1	TGGT1_275650-t26_1-p1 [745-757]	TGGT1_275650-t26_1-p1 1xMethylthio [C754]; 1xPhospho [T746(0); S749(100); Y750(0)]	TGGT1_275650-t26_1-p1 1xMethylthio [C754]; 1xPhospho [S749(100)]	transcript=TGGT1_275650-t26_1 | gene=TGGT1_275650 | organism=Toxoplasma_gondii_GT1 | gene_product=hypothetical protein | transcript_product=hypothetical protein | location=TGGT1_chrIII:288290-290923(+) | protein_length=877 | sequence_SO=chromosome | SO=protein_coding_gene | is_pseudo=false	0	2403.08283	13
FALSE	High	MTMRPQNSQGTGALELLEGDGAAAGLAHK	[R].MTMRPQNSQGTGALELLEGDGAAAGLAHK.[M]	1xTMTpro [K29]; 1xTMTpro [N-Term]; 1xPhospho [T2(99.4)]	1xTMTpro [K29]; 1xTMTpro [N-Term]; 1xPhospho [T2(99.4); S8(0.3); T11(0.3)]	4.13958E-15	5.34993E-05	1	1	1	TGGT1_228200-t26_1-p1	TGGT1_228200-t26_1-p1 [161-189]	TGGT1_228200-t26_1-p1 1xPhospho [T162(99.4); S168(0.3); T171(0.3)]	TGGT1_228200-t26_1-p1 1xPhospho [T162(99.4)]	transcript=TGGT1_228200-t26_1 | gene=TGGT1_228200 | organism=Toxoplasma_gondii_GT1 | gene_product=Vacuolar (H+)-atpase g subunit protein [Source:UniProtKB/TrEMBL;Acc:S7UWY3] | transcript_product=vacuolar (h+)-atpase g subunit protein | location=TGGT1_chrX:405994-408881(-) | protein_length=483 | sequence_SO=chromosome | SO=protein_coding_gene | is_pseudo=false	0	3612.81592	29	1.503	1.265	0.96	1.203	1.808	1.521	1.155	2.238	1.373	1.659	0.59	0.34	-0.06	0.27	0.85	0.61	0.21	1.16	0.46	0.73	0.164384385	0.180090136	0.629150907	0.127400852	0.075063966	0.046610503	0.107346741	0.003410129	0.114383673	0.046413464	0.895982843
FALSE	High	MSSSSLSAEVPSLSAR	[R].MSSSSLSAEVPSLSAR.[E]	1xTMTpro [N-Term]; 1xPhospho [S]	1xTMTpro [N-Term]; 1xPhospho [S2(49.9); S3(49.9); S4(0.2); S5(0); S7(0); S12(0); S14(0)]	1.07519E-08	5.34993E-05	1	1	4	TGGT1_261480-t26_1-p1	TGGT1_261480-t26_1-p1 [505-520]			transcript=TGGT1_261480-t26_1 | gene=TGGT1_261480 | organism=Toxoplasma_gondii_GT1 | gene_product=Phosphatidyl serine synthase [Source:UniProtKB/TrEMBL;Acc:S7UXZ9] | transcript_product=phosphatidyl serine synthase | location=TGGT1_chrVIIb:1685826-1692167(-) | protein_length=540 | sequence_SO=chromosome | SO=protein_coding_gene | is_pseudo=false	0	1992.96324	16	1.112	1.317	1.365	1.096	1.218	1.442	1.495	1.261	1.479	1.421	0.15	0.4	0.45	0.13	0.28	0.53	0.58	0.33	0.56	0.51	0.621135453	0.274552761	0.371481667	0.312526788	0.318236441	0.133240668	0.236326832	0.063626353	0.141706257	0.113885396	0.943924678
FALSE	High	NANNPYALHASEDPAGKESGAASPR	[R].NANNPYALHASEDPAGKESGAASPR.[A]	1xTMTpro [K17]; 1xTMTpro [N-Term]; 2xPhospho [S19(100); S23(100)]	1xTMTpro [K17]; 1xTMTpro [N-Term]; 2xPhospho [Y6(0); S11(0); S19(100); S23(100)]	1.51616E-06	5.34993E-05	1	1	1	TGGT1_264790-t26_1-p1	TGGT1_264790-t26_1-p1 [3979-4003]	TGGT1_264790-t26_1-p1 2xPhospho [Y3984(0); S3989(0); S3997(100); S4001(100)]	TGGT1_264790-t26_1-p1 2xPhospho [S3997(100); S4001(100)]	transcript=TGGT1_264790-t26_1 | gene=TGGT1_264790 | organism=Toxoplasma_gondii_GT1 | gene_product=hypothetical protein | transcript_product=hypothetical protein | location=TGGT1_chrIX:1831441-1848080(+) | protein_length=4473 | sequence_SO=chromosome | SO=protein_coding_gene | is_pseudo=false	1	3292.52807	25
FALSE	High	NANQGQGPAPYGYPPQQR	[R].NANQGQGPAPYGYPPQQR.[M]	1xTMTpro [N-Term]	1xTMTpro [N-Term]	1.18399E-07	5.34993E-05	1	1	3	TGGT1_313010-t26_1-p1	TGGT1_313010-t26_1-p1 [28-45]			transcript=TGGT1_313010-t26_1 | gene=TGGT1_313010 | organism=Toxoplasma_gondii_GT1 | gene_product=DEAD (Asp-Glu-Ala-Asp) box polypeptide DDX6 [Source:UniProtKB/TrEMBL;Acc:S7W8B2] | transcript_product=DEAD (Asp-Glu-Ala-Asp) box polypeptide DDX6 | location=TGGT1_chrXI:2995385-2998767(-) | protein_length=475 | sequence_SO=chromosome | SO=protein_coding_gene | is_pseudo=false	0	2247.12259	18	1.416	1.843	1.461	0.937	1.327	1.727	1.369	1.571	1.94	1.818	0.5	0.88	0.55	-0.09	0.41	0.79	0.45	0.65	0.96	0.86	0.305133334	0.122755986	0.384855699	0.774228988	0.012196979	0.064762674	0.17124688	0.055535591	0.031214116	0.006670917	0.904777881
FALSE	High	NANQVQSPSER	[R].NANQVQSPSER.[T]	1xTMTpro [N-Term]; 1xPhospho [S7(99.7)]	1xTMTpro [N-Term]; 1xPhospho [S7(99.7); S9(0.3)]	0.00013456	5.34993E-05	1	1	1	TGGT1_238170-t26_1-p1	TGGT1_238170-t26_1-p1 [497-507]	TGGT1_238170-t26_1-p1 1xPhospho [S503(99.7); S505(0.3)]	TGGT1_238170-t26_1-p1 1xPhospho [S503(99.7)]	transcript=TGGT1_238170-t26_1 | gene=TGGT1_238170 | organism=Toxoplasma_gondii_GT1 | gene_product=hypothetical protein | transcript_product=hypothetical protein | location=TGGT1_chrVI:95675-101549(+) | protein_length=1557 | sequence_SO=chromosome | SO=protein_coding_gene | is_pseudo=false	0	1613.76038	11
FALSE	High	NEDGTDASDDAEDEYEQDHTILGK	[K].NEDGTDASDDAEDEYEQDHTILGK.[L]	1xTMTpro [K24]; 1xTMTpro [N-Term]; 2xPhospho [T5(100); S8(100)]	1xTMTpro [K24]; 1xTMTpro [N-Term]; 2xPhospho [T5(100); S8(100); Y15(0); T20(0)]	1.92567E-09	5.34993E-05	1	1	4	TGGT1_227450-t26_1-p1	TGGT1_227450-t26_1-p1 [1978-2001]	TGGT1_227450-t26_1-p1 2xPhospho [T1982(100); S1985(100); Y1992(0); T1997(0)]	TGGT1_227450-t26_1-p1 2xPhospho [T1982(100); S1985(100)]	transcript=TGGT1_227450-t26_1 | gene=TGGT1_227450 | organism=Toxoplasma_gondii_GT1 | gene_product=Nudix hydrolase domain-containing protein [Source:UniProtKB/TrEMBL;Acc:S7UXE1] | transcript_product=hydrolase, NUDIX family protein | location=TGGT1_chrX:834070-841020(+) | protein_length=2063 | sequence_SO=chromosome | SO=protein_coding_gene | is_pseudo=false	0	3435.4282	24	1.108	1.036	1.061	1.021	1.131	1.058	1.084	0.73	0.931	0.706	0.15	0.05	0.09	0.03	0.18	0.08	0.12	-0.45	-0.1	-0.5	0.278650402	0.364896717	0.842487673	0.586228013	0.349625953	0.054298312	0.811086317	0.303875607	0.416707211	0.237440231	0.904438946
FALSE	High	NEEDAGSGRDEALFEDDE	[R].NEEDAGSGRDEALFEDDE.[-]	1xTMTpro [N-Term]; 1xPhospho [S7(100)]	1xTMTpro [N-Term]; 1xPhospho [S7(100)]	1.47459E-06	5.34993E-05	1	1	3	TGGT1_297730-t26_1-p1	TGGT1_297730-t26_1-p1 [209-226]	TGGT1_297730-t26_1-p1 1xPhospho [S215(100)]	TGGT1_297730-t26_1-p1 1xPhospho [S215(100)]	transcript=TGGT1_297730-t26_1 | gene=TGGT1_297730 | organism=Toxoplasma_gondii_GT1 | gene_product=Transcription elongation factor 1 homolog [Source:UniProtKB/TrEMBL;Acc:A0A125YVV4] | transcript_product=putative transcription elongation factor 1 | location=TGGT1_chrII:1935013-1936221(-) | protein_length=226 | sequence_SO=chromosome | SO=protein_coding_gene | is_pseudo=false	1	2381.95775	18	0.864	0.97	0.816	1.281	1.107	1.242	1.046	1.102	1.089	1.017	-0.21	-0.04	-0.29	0.36	0.15	0.31	0.06	0.14	0.12	0.02	0.724036398	0.940006421	0.035886877	0.626893826	0.325208808	0.131993939	0.925989174	0.839291108	0.340916424	0.790687253	0.959516299
FALSE	High	NEEDEGHSNSSPR	[K].NEEDEGHSNSSPR.[H]	1xTMTpro [N-Term]; 1xPhospho [S]	1xTMTpro [N-Term]; 1xPhospho [S8(0); S10(50); S11(50)]	2.66485E-06	5.34993E-05	1	1	1	Q14103	Q14103 [73-85]			Heterogeneous nuclear ribonucleoprotein D0 OS=Homo sapiens (Human) OX=9606 GN=HNRNPD PE=1 SV=1	0	1841.76223	13	0.748	0.988	0.712	1.281	0.959	1.266	0.912	1.232	1.215	1.023	-0.42	-0.02	-0.49	0.36	-0.06	0.34	-0.13	0.3	0.28	0.03	0.215542039	0.949211529	0.564239632	0.122215231	0.82570068	0.443766155	0.874860613	0.071394558	0.266382069	0.799552866	0.900210906
FALSE	High	NEEEEEDEGEDDEEGEMEDKEETPK	[R].NEEEEEDEGEDDEEGEMEDKEETPK.[S]	2xTMTpro [K20; K25]; 1xTMTpro [N-Term]; 1xPhospho [T23(100)]	2xTMTpro [K20; K25]; 1xTMTpro [N-Term]; 1xPhospho [T23(100)]	1.3166E-08	5.34993E-05	1	1	1	TGGT1_244700-t26_1-p1	TGGT1_244700-t26_1-p1 [131-155]	TGGT1_244700-t26_1-p1 1xPhospho [T153(100)]	TGGT1_244700-t26_1-p1 1xPhospho [T153(100)]	transcript=TGGT1_244700-t26_1 | gene=TGGT1_244700 | organism=Toxoplasma_gondii_GT1 | gene_product=NAD(+)/NADH kinase domain-containing protein [Source:UniProtKB/TrEMBL;Acc:S7W7F5] | transcript_product=NAD(+)/NADH kinase domain-containing protein | location=TGGT1_chrVI:3371487-3383046(+) | protein_length=2109 | sequence_SO=chromosome | SO=protein_coding_gene | is_pseudo=false	1	3962.6838	25
FALSE	High	NEEENSGSPPPSSDADDPSSAAGADGQR	[R].NEEENSGSPPPSSDADDPSSAAGADGQR.[S]	1xTMTpro [N-Term]	1xTMTpro [N-Term]	6.30512E-16	5.34993E-05	1	1	12	TGGT1_264610-t26_1-p1	TGGT1_264610-t26_1-p1 [83-110]			transcript=TGGT1_264610-t26_1 | gene=TGGT1_264610 | organism=Toxoplasma_gondii_GT1 | gene_product=RNA recognition motif-containing protein [Source:UniProtKB/TrEMBL;Acc:A0A125YIU3] | transcript_product=RNA recognition motif-containing protein | location=TGGT1_chrIX:1992388-1998489(-) | protein_length=430 | sequence_SO=chromosome | SO=protein_coding_gene | is_pseudo=false	0	3048.32215	28	0.901	0.942	0.897	1.192	1.073	1.122	1.069	1.016	1.068	1.056	-0.15	-0.09	-0.16	0.25	0.1	0.17	0.1	0.02	0.1	0.08	0.356566128	0.588306395	0.672297621	0.449121621	0.553624724	0.347077089	0.35716722	0.840742411	0.157932223	0.305291438	0.909240464
FALSE	High	NEEENSGSPPPSSDADDPSSAAGADGQR	[R].NEEENSGSPPPSSDADDPSSAAGADGQR.[S]	1xTMTpro [N-Term]; 1xPhospho [S8(99.6)]	1xTMTpro [N-Term]; 1xPhospho [S6(0.4); S8(99.6); S12(0); S13(0); S19(0); S20(0)]	3.93057E-14	5.34993E-05	1	1	8	TGGT1_264610-t26_1-p1	TGGT1_264610-t26_1-p1 [83-110]	TGGT1_264610-t26_1-p1 1xPhospho [S88(0.4); S90(99.6); S94(0); S95(0); S101(0); S102(0)]	TGGT1_264610-t26_1-p1 1xPhospho [S90(99.6)]	transcript=TGGT1_264610-t26_1 | gene=TGGT1_264610 | organism=Toxoplasma_gondii_GT1 | gene_product=RNA recognition motif-containing protein [Source:UniProtKB/TrEMBL;Acc:A0A125YIU3] | transcript_product=RNA recognition motif-containing protein | location=TGGT1_chrIX:1992388-1998489(-) | protein_length=430 | sequence_SO=chromosome | SO=protein_coding_gene | is_pseudo=false	0	3128.28848	28
FALSE	High	NEEENSGSPPPSSDADDPSSAAGADGQRSPPQEPDKELQMR	[R].NEEENSGSPPPSSDADDPSSAAGADGQRSPPQEPDKELQMR.[K]	1xTMTpro [K36]; 1xTMTpro [N-Term]; 1xPhospho [S]	1xTMTpro [K36]; 1xTMTpro [N-Term]; 1xPhospho [S6(0); S8(0); S12(0); S13(0); S19(49.9); S20(49.9); S29(0.3)]	2.72346E-08	5.34993E-05	1	1	3	TGGT1_264610-t26_1-p1	TGGT1_264610-t26_1-p1 [83-123]			transcript=TGGT1_264610-t26_1 | gene=TGGT1_264610 | organism=Toxoplasma_gondii_GT1 | gene_product=RNA recognition motif-containing protein [Source:UniProtKB/TrEMBL;Acc:A0A125YIU3] | transcript_product=RNA recognition motif-containing protein | location=TGGT1_chrIX:1992388-1998489(-) | protein_length=430 | sequence_SO=chromosome | SO=protein_coding_gene | is_pseudo=false	2	4968.23586	41
FALSE	High	NEEENSGSPPPSSDADDPSSAAGADGQRSPPQEPDKELQMR	[R].NEEENSGSPPPSSDADDPSSAAGADGQRSPPQEPDKELQMR.[K]	1xOxidation [M40]; 1xTMTpro [K36]; 1xTMTpro [N-Term]; 1xPhospho [S]	1xOxidation [M40]; 1xTMTpro [K36]; 1xTMTpro [N-Term]; 1xPhospho [S6(0.2); S8(0); S12(0); S13(0); S19(33.3); S20(33.3); S29(33.3)]	5.23449E-06	5.34993E-05	1	1	1	TGGT1_264610-t26_1-p1	TGGT1_264610-t26_1-p1 [83-123]			transcript=TGGT1_264610-t26_1 | gene=TGGT1_264610 | organism=Toxoplasma_gondii_GT1 | gene_product=RNA recognition motif-containing protein [Source:UniProtKB/TrEMBL;Acc:A0A125YIU3] | transcript_product=RNA recognition motif-containing protein | location=TGGT1_chrIX:1992388-1998489(-) | protein_length=430 | sequence_SO=chromosome | SO=protein_coding_gene | is_pseudo=false	2	4984.23077	41
FALSE	High	NEEESQDGCLHGGAAPR	[R].NEEESQDGCLHGGAAPR.[R]	1xMethylthio [C9]; 1xTMTpro [N-Term]; 1xPhospho [S5(100)]	1xMethylthio [C9]; 1xTMTpro [N-Term]; 1xPhospho [S5(100)]	1.10193E-11	5.34993E-05	1	1	7	TGGT1_223880-t26_1-p1	TGGT1_223880-t26_1-p1 [3490-3506]	TGGT1_223880-t26_1-p1 1xMethylthio [C3498]; 1xPhospho [S3494(100)]	TGGT1_223880-t26_1-p1 1xMethylthio [C3498]; 1xPhospho [S3494(100)]	transcript=TGGT1_223880-t26_1 | gene=TGGT1_223880 | organism=Toxoplasma_gondii_GT1 | gene_product=RING-type domain-containing protein [Source:UniProtKB/TrEMBL;Acc:S7UVV4] | transcript_product=zinc finger, C3HC4 type (RING finger) domain-containing protein | location=TGGT1_chrX:3392353-3413350(-) | protein_length=3893 | sequence_SO=chromosome | SO=protein_coding_gene | is_pseudo=false	0	2199.91195	17	0.972	0.999	0.906	1.064	1.034	1.063	0.964	1.048	0.996	0.955	-0.04	0	-0.14	0.09	0.05	0.09	-0.05	0.07	-0.01	-0.07	0.748646621	0.995267565	0.598574826	0.784785888	0.808454463	0.231704724	0.538122147	0.249662315	0.956132342	0.588748636	0.962681677
FALSE	High	NEEETHAKEDGNESPTASASALAGASR	[K].NEEETHAKEDGNESPTASASALAGASR.[S]	1xTMTpro [K8]; 1xTMTpro [N-Term]; 1xPhospho [S14(100)]	1xTMTpro [K8]; 1xTMTpro [N-Term]; 1xPhospho [T5(0); S14(100); T16(0); S18(0); S20(0); S26(0)]	1.70235E-14	5.34993E-05	1	1	5	TGGT1_205240-t26_1-p1	TGGT1_205240-t26_1-p1 [744-770]	TGGT1_205240-t26_1-p1 1xPhospho [T748(0); S757(100); T759(0); S761(0); S763(0); S769(0)]	TGGT1_205240-t26_1-p1 1xPhospho [S757(100)]	transcript=TGGT1_205240-t26_1 | gene=TGGT1_205240 | organism=Toxoplasma_gondii_GT1 | gene_product=Cleft lip and palate transmembrane protein 1 (Clptm1) protein [Source:UniProtKB/TrEMBL;Acc:S7W9T1] | transcript_product=cleft lip and palate transmembrane protein 1 (clptm1) protein | location=TGGT1_chrVIIa:1429206-1438379(-) | protein_length=794 | sequence_SO=chromosome | SO=protein_coding_gene | is…	1	3417.60512	27	0.58	0.938	0.756	1.039	0.602	0.975	0.786	0.623	0.856	0.869	-0.79	-0.09	-0.4	0.06	-0.73	-0.04	-0.35	-0.68	-0.22	-0.2	0.353734093	0.626904158	0.016294128	0.956617237	0.261105127	0.96466444	0.73780849	0.602717629	0.808723515	0.859028709	0.909240464
FALSE	High	NEEGEADEPEEK	[K].NEEGEADEPEEK.[E]	1xTMTpro [K12]; 1xTMTpro [N-Term]	1xTMTpro [K12]; 1xTMTpro [N-Term]	1.00789E-05	5.34993E-05	1	1	2	TGGT1_244560-t26_1-p1	TGGT1_244560-t26_1-p1 [833-844]			transcript=TGGT1_244560-t26_1 | gene=TGGT1_244560 | organism=Toxoplasma_gondii_GT1 | gene_product=HATPase_c domain-containing protein [Source:UniProtKB/TrEMBL;Acc:S7VTT7] | transcript_product=putative heat shock protein 90 | location=TGGT1_chrVI:3273039-3276701(+) | protein_length=853 | sequence_SO=chromosome | SO=protein_coding_gene | is_pseudo=false	0	1983.96387	12	1.086	1.122	0.998	1.02	1.108	1.145	1.018	1.018	1.056	0.892	0.12	0.17	0	0.03	0.15	0.19	0.03	0.03	0.08	-0.16	0.520500171	0.43140519	0.988155251	0.902654679	0.252866023	0.175560438	0.564235821	0.940716286	0.57564847	0.252842453	0.925813665
FALSE	High	NEEPSEEEIDAPKPK	[K].NEEPSEEEIDAPKPK.[K]	2xTMTpro [K13; K15]; 1xTMTpro [N-Term]; 1xPhospho [S5(100)]	2xTMTpro [K13; K15]; 1xTMTpro [N-Term]; 1xPhospho [S5(100)]	3.85404E-05	5.34993E-05	1	1	3	Q9NR30	Q9NR30 [117-131]	Q9NR30 1xPhospho [S121(100)]	Q9NR30 1xPhospho [S121(100)]	Nucleolar RNA helicase 2 OS=Homo sapiens (Human) OX=9606 GN=DDX21 PE=1 SV=5	0	2704.38987	15	1.046	0.75	0.873	0.899	0.941	0.674	0.785	0.805	0.902	0.871	0.07	-0.42	-0.2	-0.15	-0.09	-0.57	-0.35	-0.31	-0.15	-0.2	0.897755642	0.324434136	0.172181864	0.25946534	0.8372085	0.180573313	0.021680349	0.140702196	0.070929421	0.088964864	0.986237255
FALSE	High	NEDDFESDSRDGYADFLASPAAGR	[R].NEDDFESDSRDGYADFLASPAAGR.[R]	1xTMTpro [N-Term]; 1xPhospho [S9(99.6)]	1xTMTpro [N-Term]; 1xPhospho [S7(0.4); S9(99.6); Y13(0); S19(0)]	0.000112667	5.34993E-05	1	1	3	TGGT1_295760-t26_1-p1	TGGT1_295760-t26_1-p1 [510-533]	TGGT1_295760-t26_1-p1 1xPhospho [S516(0.4); S518(99.6); Y522(0); S528(0)]	TGGT1_295760-t26_1-p1 1xPhospho [S518(99.6)]	transcript=TGGT1_295760-t26_1 | gene=TGGT1_295760 | organism=Toxoplasma_gondii_GT1 | gene_product=Calcium-dependent protein kinase CDPK4A [Source:UniProtKB/TrEMBL;Acc:S7UJ03] | transcript_product=calcium-dependent protein kinase CDPK4A | location=TGGT1_chrIa:1506344-1521114(-) | protein_length=543 | sequence_SO=chromosome | SO=protein_coding_gene | is_pseudo=false	1	2989.28082	24
FALSE	High	NEEPVRSPER	[K].NEEPVRSPER.[R]	1xTMTpro [N-Term]; 1xPhospho [S7(100)]	1xTMTpro [N-Term]; 1xPhospho [S7(100)]	1.12193E-05	5.34993E-05	1	1	1	Q92922	Q92922 [304-313]	Q92922 1xPhospho [S310(100)]	Q92922 1xPhospho [S310(100)]	SWI/SNF complex subunit SMARCC1 OS=Homo sapiens (Human) OX=9606 GN=SMARCC1 PE=1 SV=3	1	1596.77022	10	0.921	0.915	0.874	1.331	1.227	1.218	1.163	1.008	1.309	1.15	-0.12	-0.13	-0.19	0.41	0.29	0.28	0.22	0.01	0.39	0.2	0.250203494	0.086371345	0.599388173	0.356930843	0.514223172	0.491693115	0.024195654	0.90166674	0.145357851	0.022753585	0.900210906
FALSE	High	NEESGHEEQK	[R].NEESGHEEQK.[V]	1xTMTpro [K10]; 1xTMTpro [N-Term]; 1xPhospho [S4(100)]	1xTMTpro [K10]; 1xTMTpro [N-Term]; 1xPhospho [S4(100)]	0.00010167	5.34993E-05	1	1	1	TGGT1_212110-t26_1-p1	TGGT1_212110-t26_1-p1 [539-548]	TGGT1_212110-t26_1-p1 1xPhospho [S542(100)]	TGGT1_212110-t26_1-p1 1xPhospho [S542(100)]	transcript=TGGT1_212110-t26_1 | gene=TGGT1_212110 | organism=Toxoplasma_gondii_GT1 | gene_product=JmjC domain-containing protein [Source:UniProtKB/TrEMBL;Acc:S7WBN6] | transcript_product=histone lysine demethylase JMJD5 | location=TGGT1_chrX:3961256-3966542(-) | protein_length=1085 | sequence_SO=chromosome | SO=protein_coding_gene | is_pseudo=false	0	1874.87771	10	0.85	0.798	0.727	1.12	0.953	0.894	0.814	0.998	0.856	0.926	-0.23	-0.33	-0.46	0.16	-0.07	-0.16	-0.3	0	-0.22	-0.11	0.660056194	0.133960574	0.11649075	0.04388263	0.891793656	0.219938624	0.155415328	0.964381504	0.456757606	0.013562541	0.949954184
FALSE	High	NEGEETKESSDRR	[K].NEGEETKESSDRR.[E]	1xTMTpro [K7]; 1xTMTpro [N-Term]; 2xPhospho [S9(100); S10(100)]	1xTMTpro [K7]; 1xTMTpro [N-Term]; 2xPhospho [T6(0); S9(100); S10(100)]	2.69679E-06	5.34993E-05	1	1	3	TGGT1_221390-t26_1-p1	TGGT1_221390-t26_1-p1 [44-56]	TGGT1_221390-t26_1-p1 2xPhospho [T49(0); S52(100); S53(100)]	TGGT1_221390-t26_1-p1 2xPhospho [S52(100); S53(100)]	transcript=TGGT1_221390-t26_1 | gene=TGGT1_221390 | organism=Toxoplasma_gondii_GT1 | gene_product=hypothetical protein | transcript_product=hypothetical protein | location=TGGT1_chrII:286177-292066(-) | protein_length=875 | sequence_SO=chromosome | SO=protein_coding_gene | is_pseudo=false	2	2305.03542	13	1.079	0.99	0.998	1.042	1.124	1.032	1.04	1.043	1.003	1.039	0.11	-0.01	0	0.06	0.17	0.05	0.06	0.06	0	0.05	0.367274965	0.87229145	0.986672668	0.776756306	0.317284967	0.708034903	0.319598887	0.473199519	0.404612427	0.79798265	0.909240464
FALSE	High	NEGSHAVASDDFPVSQAGAAQPR	[R].NEGSHAVASDDFPVSQAGAAQPR.[R]	1xTMTpro [N-Term]; 1xPhospho [S9(100)]	1xTMTpro [N-Term]; 1xPhospho [S4(0); S9(100); S15(0)]	1.51899E-08	5.34993E-05	1	1	1	TGGT1_254370-t26_1-p1	TGGT1_254370-t26_1-p1 [3306-3328]	TGGT1_254370-t26_1-p1 1xPhospho [S3309(0); S3314(100); S3320(0)]	TGGT1_254370-t26_1-p1 1xPhospho [S3314(100)]	transcript=TGGT1_254370-t26_1 | gene=TGGT1_254370 | organism=Toxoplasma_gondii_GT1 | gene_product=Guanylyl cyclase [Source:UniProtKB/TrEMBL;Acc:S7VVK4] | transcript_product=guanylyl cyclase | location=TGGT1_chrIII:1634182-1672467(+) | protein_length=4367 | sequence_SO=chromosome | SO=protein_coding_gene | is_pseudo=false	0	2695.24325	23
FALSE	High	NEHGGPSFLR	[R].NEHGGPSFLR.[R]	1xTMTpro [N-Term]; 1xPhospho [S7(100)]	1xTMTpro [N-Term]; 1xPhospho [S7(100)]	0.000162575	5.34993E-05	1	1	3	TGGT1_304760-t26_1-p1	TGGT1_304760-t26_1-p1 [1021-1030]	TGGT1_304760-t26_1-p1 1xPhospho [S1027(100)]	TGGT1_304760-t26_1-p1 1xPhospho [S1027(100)]	transcript=TGGT1_304760-t26_1 | gene=TGGT1_304760 | organism=Toxoplasma_gondii_GT1 | gene_product=RNA recognition motif-containing protein [Source:UniProtKB/TrEMBL;Acc:S7W2V6] | transcript_product=RNA recognition motif-containing protein | location=TGGT1_chrVIIa:667907-675253(+) | protein_length=1335 | sequence_SO=chromosome | SO=protein_coding_gene | is_pseudo=false	0	1497.71706	10
FALSE	High	NEKDVMMEEESDEDSDDEEK	[K].NEKDVMMEEESDEDSDDEEK.[S]	2xTMTpro [K3; K20]; 1xTMTpro [N-Term]; 2xPhospho [S11(100); S15(100)]	2xTMTpro [K3; K20]; 1xTMTpro [N-Term]; 2xPhospho [S11(100); S15(100)]	3.67495E-05	5.34993E-05	1	1	5	TGGT1_291930-t26_1-p1	TGGT1_291930-t26_1-p1 [379-398]	TGGT1_291930-t26_1-p1 2xPhospho [S389(100); S393(100)]	TGGT1_291930-t26_1-p1 2xPhospho [S389(100); S393(100)]	transcript=TGGT1_291930-t26_1 | gene=TGGT1_291930 | organism=Toxoplasma_gondii_GT1 | gene_product=RNA recognition motif-containing protein [Source:UniProtKB/TrEMBL;Acc:S7W432] | transcript_product=RNA recognition motif-containing protein | location=TGGT1_chrIX:4212023-4217780(+) | protein_length=705 | sequence_SO=chromosome | SO=protein_coding_gene | is_pseudo=false	1	3475.4511	20
FALSE	High	NEKEETDNEELPSK	[R].NEKEETDNEELPSK.[K]	2xTMTpro [K3; K14]; 1xTMTpro [N-Term]; 1xPhospho [T6(100)]	2xTMTpro [K3; K14]; 1xTMTpro [N-Term]; 1xPhospho [T6(100); S13(0)]	8.09496E-07	5.34993E-05	1	1	7	TGGT1_293510-t26_1-p1	TGGT1_293510-t26_1-p1 [200-213]	TGGT1_293510-t26_1-p1 1xPhospho [T205(100); S212(0)]	TGGT1_293510-t26_1-p1 1xPhospho [T205(100)]	transcript=TGGT1_293510-t26_1 | gene=TGGT1_293510 | organism=Toxoplasma_gondii_GT1 | gene_product=Poly(ADP-ribose) polymerase and DNA-Ligase Zn-finger region domain-containing protein [Source:UniProtKB/TrEMBL;Acc:S7UHM3] | transcript_product=poly(ADP-ribose) polymerase and DNA-Ligase Zn-finger region domain-containing protein | location=TGGT1_chrIa:371571-373049(-) | protein_length=392 | sequence…	1	2654.33783	14	0.992	0.905	0.95	0.983	0.975	0.89	0.934	0.889	0.943	0.882	-0.01	-0.14	-0.07	-0.02	-0.04	-0.17	-0.1	-0.17	-0.08	-0.18	0.925216174	0.005943241	0.300799035	0.875707478	0.358929487	0.404079551	0.458787759	0.371622234	0.598166931	0.554222919	0.99026538
FALSE	High	NEKEETDNEELPSKK	[R].NEKEETDNEELPSKK.[K]	3xTMTpro [K3; K14; K15]; 1xTMTpro [N-Term]; 1xPhospho [T6(100)]	3xTMTpro [K3; K14; K15]; 1xTMTpro [N-Term]; 1xPhospho [T6(100); S13(0)]	0.00019405	5.34993E-05	1	1	1	TGGT1_293510-t26_1-p1	TGGT1_293510-t26_1-p1 [200-214]	TGGT1_293510-t26_1-p1 1xPhospho [T205(100); S212(0)]	TGGT1_293510-t26_1-p1 1xPhospho [T205(100)]	transcript=TGGT1_293510-t26_1 | gene=TGGT1_293510 | organism=Toxoplasma_gondii_GT1 | gene_product=Poly(ADP-ribose) polymerase and DNA-Ligase Zn-finger region domain-containing protein [Source:UniProtKB/TrEMBL;Acc:S7UHM3] | transcript_product=poly(ADP-ribose) polymerase and DNA-Ligase Zn-finger region domain-containing protein | location=TGGT1_chrIa:371571-373049(-) | protein_length=392 | sequence…	2	3086.63994	15	1.069	0.939	0.996	0.926	0.989	0.869	0.922	1.094	0.625	1.018	0.1	-0.09	-0.01	-0.11	-0.02	-0.2	-0.12	0.13	-0.68	0.03	0.59754918	0.30037343	0.979359975	0.079553402	0.917372925	0.10048529	0.61191948	0.354560609	0.284742435	0.874813256	0.938699956
FALSE	High	NELLSISLDEVLEGAGETK	[R].NELLSISLDEVLEGAGETK.[E]	1xTMTpro [K19]; 1xTMTpro [N-Term]; 1xPhospho [S5(99.7)]	1xTMTpro [K19]; 1xTMTpro [N-Term]; 1xPhospho [S5(99.7); S7(0.3); T18(0)]	3.34183E-06	5.34993E-05	1	1	1	TGGT1_235020-t26_1-p1	TGGT1_235020-t26_1-p1 [929-947]	TGGT1_235020-t26_1-p1 1xPhospho [S933(99.7); S935(0.3); T946(0)]	TGGT1_235020-t26_1-p1 1xPhospho [S933(99.7)]	transcript=TGGT1_235020-t26_1 | gene=TGGT1_235020 | organism=Toxoplasma_gondii_GT1 | gene_product=WD_REPEATS_REGION domain-containing protein [Source:UniProtKB/TrEMBL;Acc:S7UVW7] | transcript_product=putative COPI protein | location=TGGT1_chrX:4501792-4518157(-) | protein_length=1256 | sequence_SO=chromosome | SO=protein_coding_gene | is_pseudo=false	0	2705.41418	19	0.968	0.89	1.045	1.32	1.278	1.175	1.379	1.165	1.199	1.08	-0.05	-0.17	0.06	0.4	0.35	0.23	0.46	0.22	0.26	0.11	0.734732238	0.371553628	0.763164378	0.52678326	0.477051051	0.604841616	0.340494109	0.355311082	0.524008531	0.736992464	0.960440107
FALSE	High	NENSGNLGVLASTNQSGGGYGK	[R].NENSGNLGVLASTNQSGGGYGK.[N]	1xTMTpro [K22]; 1xTMTpro [N-Term]	1xTMTpro [K22]; 1xTMTpro [N-Term]	3.41173E-09	5.34993E-05	1	1	2	TGGT1_230940-t26_1-p1	TGGT1_230940-t26_1-p1 [1419-1440]			transcript=TGGT1_230940-t26_1 | gene=TGGT1_230940 | organism=Toxoplasma_gondii_GT1 | gene_product=hypothetical protein | transcript_product=hypothetical protein | location=TGGT1_chrVIII:1112065-1119747(+) | protein_length=1523 | sequence_SO=chromosome | SO=protein_coding_gene | is_pseudo=false	0	2732.40951	22
FALSE	High	NEQAAFVTDKPSDSPR	[K].NEQAAFVTDKPSDSPR.[N]	1xTMTpro [K10]; 1xTMTpro [N-Term]; 1xPhospho [S14(99.7)]	1xTMTpro [K10]; 1xTMTpro [N-Term]; 1xPhospho [T8(0); S12(0.3); S14(99.7)]	1.50372E-10	5.34993E-05	1	1	6	TGGT1_240250-t26_1-p1	TGGT1_240250-t26_1-p1 [696-711]	TGGT1_240250-t26_1-p1 1xPhospho [T703(0); S707(0.3); S709(99.7)]	TGGT1_240250-t26_1-p1 1xPhospho [S709(99.7)]	transcript=TGGT1_240250-t26_1 | gene=TGGT1_240250 | organism=Toxoplasma_gondii_GT1 | gene_product=Macro domain-containing protein [Source:UniProtKB/TrEMBL;Acc:S7W065] | transcript_product=macro domain-containing protein | location=TGGT1_chrVI:1105085-1109716(+) | protein_length=817 | sequence_SO=chromosome | SO=protein_coding_gene | is_pseudo=false	0	2450.22084	16	0.895	0.84	0.847	1.171	1.048	0.984	0.992	0.955	1.005	0.995	-0.16	-0.25	-0.24	0.23	0.07	-0.02	-0.01	-0.07	0.01	-0.01	0.320592348	0.118607823	0.263053224	0.06821044	0.65532151	0.489883706	0.945220057	0.641005444	0.97139031	0.971107847	0.906500078
FALSE	High	NEQVDPDVLSLDGADGTLVPER	[K].NEQVDPDVLSLDGADGTLVPER.[E]	1xTMTpro [N-Term]; 1xPhospho [S10(100)]	1xTMTpro [N-Term]; 1xPhospho [S10(100); T17(0)]	1.48591E-10	5.34993E-05	1	1	2	TGGT1_242570-t26_1-p1	TGGT1_242570-t26_1-p1 [67-88]	TGGT1_242570-t26_1-p1 1xPhospho [S76(100); T83(0)]	TGGT1_242570-t26_1-p1 1xPhospho [S76(100)]	transcript=TGGT1_242570-t26_1 | gene=TGGT1_242570 | organism=Toxoplasma_gondii_GT1 | gene_product=hypothetical protein | transcript_product=hypothetical protein | location=TGGT1_chrVI:1981264-1985802(-) | protein_length=884 | sequence_SO=chromosome | SO=protein_coding_gene | is_pseudo=false	0	2723.3096	22
FALSE	High	NERGEESDGEGAVGPAASK	[R].NERGEESDGEGAVGPAASK.[K]	1xTMTpro [K19]; 1xTMTpro [N-Term]; 1xPhospho [S7(100)]	1xTMTpro [K19]; 1xTMTpro [N-Term]; 1xPhospho [S7(100); S18(0)]	6.30512E-16	5.34993E-05	1	1	11	TGGT1_250330-t26_1-p1	TGGT1_250330-t26_1-p1 [213-231]	TGGT1_250330-t26_1-p1 1xPhospho [S219(100); S230(0)]	TGGT1_250330-t26_1-p1 1xPhospho [S219(100)]	transcript=TGGT1_250330-t26_1 | gene=TGGT1_250330 | organism=Toxoplasma_gondii_GT1 | gene_product=hypothetical protein | transcript_product=hypothetical protein | location=TGGT1_chrXII:4987032-4990337(-) | protein_length=413 | sequence_SO=chromosome | SO=protein_coding_gene | is_pseudo=false	1	2548.21721	19	0.962	0.835	0.81	0.921	0.886	0.769	0.746	0.732	0.75	0.923	-0.06	-0.26	-0.3	-0.12	-0.18	-0.38	-0.42	-0.45	-0.41	-0.12	0.906438231	0.197492544	0.116724766	0.828757263	0.864536031	0.596118917	0.461616246	0.542032478	0.594355228	0.795481262	0.988434526
FALSE	High	NEESDGAAGASDEHLQNS	[K].NEESDGAAGASDEHLQNS.[-]	1xTMTpro [N-Term]; 1xPhospho [S4(100)]	1xTMTpro [N-Term]; 1xPhospho [S4(100); S11(0); S18(0)]	3.91633E-10	5.34993E-05	1	1	3	TGGT1_266090-t26_1-p1	TGGT1_266090-t26_1-p1 [434-451]	TGGT1_266090-t26_1-p1 1xPhospho [S437(100); S444(0); S451(0)]	TGGT1_266090-t26_1-p1 1xPhospho [S437(100)]	transcript=TGGT1_266090-t26_1 | gene=TGGT1_266090 | organism=Toxoplasma_gondii_GT1 | gene_product=hypothetical protein | transcript_product=hypothetical protein | location=TGGT1_chrIX:1131085-1134168(-) | protein_length=451 | sequence_SO=chromosome | SO=protein_coding_gene | is_pseudo=false	0	2214.91074	18
FALSE	High	NEAHQLSVDALRPPTAMTNAVSWR	[K].NEAHQLSVDALRPPTAMTNAVSWR.[S]	1xOxidation [M17]; 1xTMTpro [N-Term]; 1xPhospho [T/S]	1xOxidation [M17]; 1xTMTpro [N-Term]; 1xPhospho [S7(0); T15(50); T18(50); S22(0)]	2.21287E-09	5.34993E-05	1	1	7	TGGT1_289770-t26_1-p1	TGGT1_289770-t26_1-p1 [139-162]			transcript=TGGT1_289770-t26_1 | gene=TGGT1_289770 | organism=Toxoplasma_gondii_GT1 | gene_product=MHD domain-containing protein [Source:UniProtKB/TrEMBL;Acc:A0A125YND3] | transcript_product=mu1 adaptin | location=TGGT1_chrIX:3244934-3246226(+) | protein_length=430 | sequence_SO=chromosome | SO=protein_coding_gene | is_pseudo=false	0	3064.49948	24
FALSE	High	NEAHQLSVDALRPPTAMTNAVSWR	[K].NEAHQLSVDALRPPTAMTNAVSWR.[S]	1xTMTpro [N-Term]; 1xPhospho [T/S]	1xTMTpro [N-Term]; 1xPhospho [S7(0); T15(50); T18(50); S22(0)]	3.16607E-12	5.34993E-05	1	1	4	TGGT1_289770-t26_1-p1	TGGT1_289770-t26_1-p1 [139-162]			transcript=TGGT1_289770-t26_1 | gene=TGGT1_289770 | organism=Toxoplasma_gondii_GT1 | gene_product=MHD domain-containing protein [Source:UniProtKB/TrEMBL;Acc:A0A125YND3] | transcript_product=mu1 adaptin | location=TGGT1_chrIX:3244934-3246226(+) | protein_length=430 | sequence_SO=chromosome | SO=protein_coding_gene | is_pseudo=false	0	3048.50457	24	0.972	1.004	1.166	0.998	0.97	1.001	1.163	1.231	0.855	1.153	-0.04	0.01	0.22	0	-0.04	0	0.22	0.3	-0.23	0.2	0.850629761	0.989219688	0.365594095	0.995727256	0.91675431	0.992380842	0.656920551	0.455869081	0.45338596	0.617833411	0.978993388
FALSE	High	NEADASAMDVDSEEKSEGR	[K].NEADASAMDVDSEEKSEGR.[S]	1xTMTpro [K15]; 1xTMTpro [N-Term]; 1xPhospho [S12(100)]	1xTMTpro [K15]; 1xTMTpro [N-Term]; 1xPhospho [S6(0); S12(100); S16(0)]	3.46343E-06	5.34993E-05	1	1	2	TGGT1_263060-t26_1-p1	TGGT1_263060-t26_1-p1 [866-884]	TGGT1_263060-t26_1-p1 1xPhospho [S871(0); S877(100); S881(0)]	TGGT1_263060-t26_1-p1 1xPhospho [S877(100)]	transcript=TGGT1_263060-t26_1 | gene=TGGT1_263060 | organism=Toxoplasma_gondii_GT1 | gene_product=RPN2_C domain-containing protein [Source:UniProtKB/TrEMBL;Acc:S7UY70] | transcript_product=Proteasome/cyclosome repeat-containing protein | location=TGGT1_chrVIIb:808221-820240(-) | protein_length=988 | sequence_SO=chromosome | SO=protein_coding_gene | is_pseudo=false	1	2728.22645	19
FALSE	High	NANTDIEGATTDDQDLSEEDAKK	[K].NANTDIEGATTDDQDLSEEDAKK.[T]	2xTMTpro [K22; K23]; 1xTMTpro [N-Term]; 1xPhospho [S17(100)]	2xTMTpro [K22; K23]; 1xTMTpro [N-Term]; 1xPhospho [T4(0); T10(0); T11(0); S17(100)]	6.8962E-12	5.34993E-05	1	1	3	TGGT1_253750-t26_1-p1	TGGT1_253750-t26_1-p1 [3531-3553]	TGGT1_253750-t26_1-p1 1xPhospho [T3534(0); T3540(0); T3541(0); S3547(100)]	TGGT1_253750-t26_1-p1 1xPhospho [S3547(100)]	transcript=TGGT1_253750-t26_1 | gene=TGGT1_253750 | organism=Toxoplasma_gondii_GT1 | gene_product=PLU-1 domain-containing protein [Source:UniProtKB/TrEMBL;Acc:S7ULT6] | transcript_product=PLU-1 family protein | location=TGGT1_chrIII:1126566-1154665(-) | protein_length=8088 | sequence_SO=chromosome | SO=protein_coding_gene | is_pseudo=false	1	3472.67846	23	0.943	0.803	1.009	0.907	0.855	0.728	0.915	0.831	0.538	0.825	-0.08	-0.32	0.01	-0.14	-0.23	-0.46	-0.13	-0.27	-0.89	-0.28	0.750686474	0.272569282	0.976147576	0.840564244	0.633539205	0.462206279	0.649825572	0.567168403	0.373767371	0.258991004	0.962681677
FALSE	High	NANTISPPDVGNLQTEEVR	[R].NANTISPPDVGNLQTEEVR.[K]	1xTMTpro [N-Term]; 1xPhospho [S6(100)]	1xTMTpro [N-Term]; 1xPhospho [T4(0); S6(100); T15(0)]	2.00801E-07	5.34993E-05	1	1	2	TGGT1_222900-t26_1-p1	TGGT1_222900-t26_1-p1 [1028-1046]	TGGT1_222900-t26_1-p1 1xPhospho [T1031(0); S1033(100); T1042(0)]	TGGT1_222900-t26_1-p1 1xPhospho [S1033(100)]	transcript=TGGT1_222900-t26_1 | gene=TGGT1_222900 | organism=Toxoplasma_gondii_GT1 | gene_product=Phosphoserine phosphatase [Source:UniProtKB/TrEMBL;Acc:S7UL15] | transcript_product=phosphoserine phosphatase | location=TGGT1_chrII:1266680-1283473(-) | protein_length=1766 | sequence_SO=chromosome | SO=protein_coding_gene | is_pseudo=false	0	2438.18836	19	1.075	0.921	0.996	0.86	0.924	0.792	0.857	0.886	0.845	0.908	0.1	-0.12	-0.01	-0.22	-0.11	-0.34	-0.22	-0.17	-0.24	-0.14	0.082911822	0.620036608	0.877996144	0.072167102	0.062323263	0.341729951	0.013766652	0.664546913	0.233539917	0.298857511	0.894600223
FALSE	High	NAPSGEEAQQPK	[K].NAPSGEEAQQPK.[K]	1xTMTpro [K12]; 1xTMTpro [N-Term]	1xTMTpro [K12]; 1xTMTpro [N-Term]	0.000303226	5.34993E-05	1	1	3	TGGT1_316340-t26_1-p1	TGGT1_316340-t26_1-p1 [10-21]			transcript=TGGT1_316340-t26_1 | gene=TGGT1_316340 | organism=Toxoplasma_gondii_GT1 | gene_product=hypothetical protein | transcript_product=hypothetical protein | location=TGGT1_chrXI:5191484-5192942(+) | protein_length=243 | sequence_SO=chromosome | SO=protein_coding_gene | is_pseudo=false	0	1864.00561	12	1.088	0.881	0.908	1.113	1.21	0.981	1.011	1.194	1.172	1.283	0.12	-0.18	-0.14	0.15	0.28	-0.03	0.02	0.26	0.23	0.36	0.390704413	0.547056395	0.522512455	0.291628927	0.337549582	0.869160098	0.867346377	0.538722062	0.075200826	0.245700855	0.909509357
FALSE	High	NAPSSFCSFSDLEQDEGDATTGPEPSSR	[R].NAPSSFCSFSDLEQDEGDATTGPEPSSR.[A]	1xMethylthio [C7]; 1xTMTpro [N-Term]; 1xPhospho [S10(99.6)]	1xMethylthio [C7]; 1xTMTpro [N-Term]; 1xPhospho [S4(0); S5(0); S8(0.4); S10(99.6); T20(0); T21(0); S26(0); S27(0)]	6.44593E-12	5.34993E-05	1	1	1	TGGT1_237410-t26_1-p1	TGGT1_237410-t26_1-p1 [450-477]	TGGT1_237410-t26_1-p1 1xMethylthio [C456]; 1xPhospho [S453(0); S454(0); S457(0.4); S459(99.6); T469(0); T470(0); S475(0); S476(0)]	TGGT1_237410-t26_1-p1 1xMethylthio [C456]; 1xPhospho [S459(99.6)]	transcript=TGGT1_237410-t26_1 | gene=TGGT1_237410 | organism=Toxoplasma_gondii_GT1 | gene_product=PPM-type phosphatase domain-containing protein [Source:UniProtKB/TrEMBL;Acc:S7W5F9] | transcript_product=protein phosphatase 2C domain-containing protein | location=TGGT1_chrX:5736246-5740962(-) | protein_length=1497 | sequence_SO=chromosome | SO=protein_coding_gene | is_pseudo=false	0	3361.38331	28
FALSE	High	NASHGEESDAEAK	[R].NASHGEESDAEAK.[G]	1xTMTpro [K13]; 1xTMTpro [N-Term]; 1xPhospho [S8(100)]	1xTMTpro [K13]; 1xTMTpro [N-Term]; 1xPhospho [S3(0); S8(100)]	2.65073E-11	5.34993E-05	1	1	14	TGGT1_228100-t26_1-p1	TGGT1_228100-t26_1-p1 [646-658]	TGGT1_228100-t26_1-p1 1xPhospho [S648(0); S653(100)]	TGGT1_228100-t26_1-p1 1xPhospho [S653(100)]	transcript=TGGT1_228100-t26_1 | gene=TGGT1_228100 | organism=Toxoplasma_gondii_GT1 | gene_product=hypothetical protein | transcript_product=hypothetical protein | location=TGGT1_chrX:493043-502437(-) | protein_length=1314 | sequence_SO=chromosome | SO=protein_coding_gene | is_pseudo=false	0	2032.94685	13	0.864	0.86	0.833	1.126	0.973	0.969	0.938	0.973	0.935	0.941	-0.21	-0.22	-0.26	0.17	-0.04	-0.05	-0.09	-0.04	-0.1	-0.09	0.324155181	0.373141304	0.386054604	0.512506696	0.625699542	0.401519402	0.035786393	0.757403869	0.094068451	0.36594433	0.906500078
FALSE	High	NASQESVLPHLR	[R].NASQESVLPHLR.[S]	1xTMTpro [N-Term]; 1xPhospho [S3(100)]	1xTMTpro [N-Term]; 1xPhospho [S3(100); S6(0)]	9.64815E-06	5.34993E-05	1	1	2	TGGT1_237280-t26_1-p1	TGGT1_237280-t26_1-p1 [1061-1072]	TGGT1_237280-t26_1-p1 1xPhospho [S1063(100); S1066(0)]	TGGT1_237280-t26_1-p1 1xPhospho [S1063(100)]	transcript=TGGT1_237280-t26_1 | gene=TGGT1_237280 | organism=Toxoplasma_gondii_GT1 | gene_product=Rab-GAP TBC domain-containing protein [Source:UniProtKB/TrEMBL;Acc:S7UQ40] | transcript_product=TLD protein | location=TGGT1_chrX:5711509-5719913(+) | protein_length=2190 | sequence_SO=chromosome | SO=protein_coding_gene | is_pseudo=false	0	1734.88591	12	0.878	0.895	1.034	1.17	1.026	1.047	1.209	1.004	1.059	1.018	-0.19	-0.16	0.05	0.23	0.04	0.07	0.27	0.01	0.08	0.03	0.654054735	0.435338901	0.879038648	0.098455223	0.914250096	0.615372258	0.424383862	0.979918865	0.572398518	0.733979278	0.948641946
FALSE	High	NASQSDGDEVEEQVAEETSDAR	[K].NASQSDGDEVEEQVAEETSDAR.[A]	1xTMTpro [N-Term]; 1xPhospho [S5(100)]	1xTMTpro [N-Term]; 1xPhospho [S3(0); S5(100); T18(0); S19(0)]	7.02933E-09	5.34993E-05	1	1	2	TGGT1_311230-t26_1-p1	TGGT1_311230-t26_1-p1 [1047-1068]	TGGT1_311230-t26_1-p1 1xPhospho [S1049(0); S1051(100); T1064(0); S1065(0)]	TGGT1_311230-t26_1-p1 1xPhospho [S1051(100)]	transcript=TGGT1_311230-t26_1 | gene=TGGT1_311230 | organism=Toxoplasma_gondii_GT1 | gene_product=hypothetical protein | transcript_product=hypothetical protein | location=TGGT1_chrXI:1844321-1862670(+) | protein_length=4603 | sequence_SO=chromosome | SO=protein_coding_gene | is_pseudo=false	0	2750.1597	22
FALSE	High	NASSEDPPFAPTLPSLSCSNSPLR	[R].NASSEDPPFAPTLPSLSCSNSPLR.[C]	1xMethylthio [C18]; 1xTMTpro [N-Term]; 1xPhospho [S4(99.7)]	1xMethylthio [C18]; 1xTMTpro [N-Term]; 1xPhospho [S3(0.3); S4(99.7); T12(0); S15(0); S17(0); S19(0); S21(0)]	1.47524E-13	5.34993E-05	1	1	2	TGGT1_247330-t26_1-p1	TGGT1_247330-t26_1-p1 [45-68]	TGGT1_247330-t26_1-p1 1xMethylthio [C62]; 1xPhospho [S47(0.3); S48(99.7); T56(0); S59(0); S61(0); S63(0); S65(0)]	TGGT1_247330-t26_1-p1 1xMethylthio [C62]; 1xPhospho [S48(99.7)]	transcript=TGGT1_247330-t26_1 | gene=TGGT1_247330 | organism=Toxoplasma_gondii_GT1 | gene_product=Symplekin_C domain-containing protein [Source:UniProtKB/TrEMBL;Acc:S7W9Q9] | transcript_product=hypothetical protein | location=TGGT1_chrXII:3187009-3202779(-) | protein_length=1940 | sequence_SO=chromosome | SO=protein_coding_gene | is_pseudo=false	0	2917.34323	24	1.14	0.978	1.079	0.923	1.052	0.902	0.996	0.989	0.851	0.782	0.19	-0.03	0.11	-0.12	0.07	-0.15	-0.01	-0.02	-0.23	-0.36	0.726794463	0.924878259	0.862720184	0.753905377	0.669807191	0.064328881	0.982254991	0.937729384	0.533646078	0.11766593	0.959991338
FALSE	High	NASSSSGCSSSPAAPTGSSLSPSSK	[R].NASSSSGCSSSPAAPTGSSLSPSSK.[K]	1xMethylthio [C8]; 1xTMTpro [K25]; 1xTMTpro [N-Term]; 1xPhospho [S21(99.8)]	1xMethylthio [C8]; 1xTMTpro [K25]; 1xTMTpro [N-Term]; 1xPhospho [S3(0); S4(0); S5(0); S6(0); S9(0); S10(0); S11(0); T16(0); S18(0); S19(0); S21(99.8); S23(0.2); S24(0)]	2.58083E-10	5.34993E-05	1	1	1	TGGT1_229750-t26_1-p1	TGGT1_229750-t26_1-p1 [65-89]	TGGT1_229750-t26_1-p1 1xMethylthio [C72]; 1xPhospho [S67(0); S68(0); S69(0); S70(0); S73(0); S74(0); S75(0); T80(0); S82(0); S83(0); S85(99.8); S87(0.2); S88(0)]	TGGT1_229750-t26_1-p1 1xMethylthio [C72]; 1xPhospho [S85(99.8)]	transcript=TGGT1_229750-t26_1 | gene=TGGT1_229750 | organism=Toxoplasma_gondii_GT1 | gene_product=hypothetical protein | transcript_product=hypothetical protein | location=TGGT1_chrVIII:414321-424829(-) | protein_length=1358 | sequence_SO=chromosome | SO=protein_coding_gene | is_pseudo=false	0	2975.3619	25
FALSE	High	NATEGADDPTDKDEEPPER	[R].NATEGADDPTDKDEEPPER.[R]	1xTMTpro [K12]; 1xTMTpro [N-Term]; 1xPhospho [T10(100)]	1xTMTpro [K12]; 1xTMTpro [N-Term]; 1xPhospho [T3(0); T10(100)]	3.99404E-05	5.34993E-05	1	1	3	TGGT1_313040-t26_1-p1	TGGT1_313040-t26_1-p1 [155-173]	TGGT1_313040-t26_1-p1 1xPhospho [T157(0); T164(100)]	TGGT1_313040-t26_1-p1 1xPhospho [T164(100)]	transcript=TGGT1_313040-t26_1 | gene=TGGT1_313040 | organism=Toxoplasma_gondii_GT1 | gene_product=hypothetical protein | transcript_product=hypothetical protein | location=TGGT1_chrXI:3026132-3027398(-) | protein_length=361 | sequence_SO=chromosome | SO=protein_coding_gene | is_pseudo=false	1	2774.26495	19
FALSE	High	NATTESDLTEK	[R].NATTESDLTEK.[R]	1xTMTpro [K11]; 1xTMTpro [N-Term]	1xTMTpro [K11]; 1xTMTpro [N-Term]	0.000391932	5.34993E-05	1	1	1	TGGT1_227360-t26_1-p1	TGGT1_227360-t26_1-p1 [292-302]			transcript=TGGT1_227360-t26_1 | gene=TGGT1_227360 | organism=Toxoplasma_gondii_GT1 | gene_product=Ribosomal protein RPL3 [Source:UniProtKB/TrEMBL;Acc:A0A125YQV1] | transcript_product=ribosomal protein RPL3 | location=TGGT1_chrX:901297-903989(-) | protein_length=389 | sequence_SO=chromosome | SO=protein_coding_gene | is_pseudo=false	0	1816.97839	11	0.881	0.986	0.923	1.323	1.166	1.305	1.221	1.223	1.136	1.132	-0.18	-0.02	-0.12	0.4	0.22	0.38	0.29	0.29	0.18	0.18	0.206359603	0.917855043	0.750945116	0.267193295	0.31373958	0.047160827	0.21500064	0.554792149	0.56446571	0.031410148	0.900210906
FALSE	High	NAVGITHQNTLQWR	[R].NAVGITHQNTLQWR.[C]	1xTMTpro [N-Term]; 1xPhospho [T10(100)]	1xTMTpro [N-Term]; 1xPhospho [T6(0); T10(100)]	0.000158779	5.34993E-05	1	1	1	TGGT1_291890-t26_1-p1	TGGT1_291890-t26_1-p1 [71-84]	TGGT1_291890-t26_1-p1 1xPhospho [T76(0); T80(100)]	TGGT1_291890-t26_1-p1 1xPhospho [T80(100)]	transcript=TGGT1_291890-t26_1 | gene=TGGT1_291890 | organism=Toxoplasma_gondii_GT1 | gene_product=TgMIC1 domain-containing protein [Source:UniProtKB/TrEMBL;Acc:S7VXI3] | transcript_product=microneme protein MIC1 | location=TGGT1_chrIX:4200849-4203191(-) | protein_length=456 | sequence_SO=chromosome | SO=protein_coding_gene | is_pseudo=false	0	2022.02414	14
FALSE	High	NCMQRPPSIDAADSR	[K].NCMQRPPSIDAADSR.[A]	1xMethylthio [C2]; 1xTMTpro [N-Term]; 1xPhospho [S8(100)]	1xMethylthio [C2]; 1xTMTpro [N-Term]; 1xPhospho [S8(100); S14(0)]	0.000194813	5.34993E-05	1	1	2	TGGT1_214960-t26_1-p1	TGGT1_214960-t26_1-p1 [418-432]	TGGT1_214960-t26_1-p1 1xMethylthio [C419]; 1xPhospho [S425(100); S431(0)]	TGGT1_214960-t26_1-p1 1xMethylthio [C419]; 1xPhospho [S425(100)]	transcript=TGGT1_214960-t26_1 | gene=TGGT1_214960 | organism=Toxoplasma_gondii_GT1 | gene_product=AP2 domain transcription factor AP2X-8 [Source:UniProtKB/TrEMBL;Acc:S7URI0] | transcript_product=AP2 domain transcription factor AP2X-8 | location=TGGT1_chrX:6507474-6521102(+) | protein_length=3817 | sequence_SO=chromosome | SO=protein_coding_gene | is_pseudo=false	0	2090.9142	15	1.006	0.89	0.998	1.018	1.024	0.905	1.016	0.952	1.102	1.225	0.01	-0.17	0	0.03	0.03	-0.14	0.02	-0.07	0.14	0.29	0.942526768	0.177096764	0.947867198	0.913809438	0.923206604	0.492409835	0.904774381	0.524627035	0.694553465	0.035549004	0.992953319
FALSE	High	NDALHALASTLAK	[K].NDALHALASTLAK.[C]	1xTMTpro [K13]; 1xTMTpro [N-Term]; 1xPhospho [S9(100)]	1xTMTpro [K13]; 1xTMTpro [N-Term]; 1xPhospho [S9(100); T10(0)]	0.000106606	5.34993E-05	1	1	2	TGGT1_226390-t26_1-p1	TGGT1_226390-t26_1-p1 [786-798]	TGGT1_226390-t26_1-p1 1xPhospho [S794(100); T795(0)]	TGGT1_226390-t26_1-p1 1xPhospho [S794(100)]	transcript=TGGT1_226390-t26_1 | gene=TGGT1_226390 | organism=Toxoplasma_gondii_GT1 | gene_product=Hydrolase_4 domain-containing protein [Source:UniProtKB/TrEMBL;Acc:S7UXI2] | transcript_product=hypothetical protein | location=TGGT1_chrX:1573502-1576501(+) | protein_length=999 | sequence_SO=chromosome | SO=protein_coding_gene | is_pseudo=false	0	2013.10256	13	1.877	2.823	2.272	0.763	1.432	2.153	1.733	1.863	2.411	2.42	0.91	1.5	1.18	-0.39	0.52	1.11	0.79	0.9	1.27	1.28	0.37868301	0.183714393	0.253642164	0.074296014	0.576738296	0.265557265	0.382859063	0.133749742	0.216196577	0.155710234	0.909509357
FALSE	High	NDEGEDERDENEEDR	[R].NDEGEDERDENEEDR.[E]	1xTMTpro [N-Term]	1xTMTpro [N-Term]	2.01083E-05	5.34993E-05	1	1	1	TGGT1_228350-t26_1-p1	TGGT1_228350-t26_1-p1 [1166-1180]			transcript=TGGT1_228350-t26_1 | gene=TGGT1_228350 | organism=Toxoplasma_gondii_GT1 | gene_product=Tr-type G domain-containing protein [Source:UniProtKB/TrEMBL;Acc:S7WDC5] | transcript_product=elongation factor Tu GTP binding domain-containing protein | location=TGGT1_chrX:291937-306405(+) | protein_length=1879 | sequence_SO=chromosome | SO=protein_coding_gene | is_pseudo=false	1	2154.89786	15
FALSE	High	NDEPVREEDLPEEEEEDEGEEGGAAAGDK	[K].NDEPVREEDLPEEEEEDEGEEGGAAAGDK.[K]	1xTMTpro [K29]; 1xTMTpro [N-Term]	1xTMTpro [K29]; 1xTMTpro [N-Term]	7.54771E-13	5.34993E-05	1	1	8	TGGT1_305460-t26_1-p1	TGGT1_305460-t26_1-p1 [32-60]			transcript=TGGT1_305460-t26_1 | gene=TGGT1_305460 | organism=Toxoplasma_gondii_GT1 | gene_product=Methionine aminopeptidase 2 [Source:UniProtKB/TrEMBL;Acc:S7UI71] | transcript_product=putative methionine aminopeptidase 2 | location=TGGT1_chrIX:5179135-5184773(-) | protein_length=480 | sequence_SO=chromosome | SO=protein_coding_gene | is_pseudo=false	1	3752.70263	29	0.919	1.035	0.931	1.003	0.921	1.038	0.933	0.869	1.006	0.878	-0.12	0.05	-0.1	0	-0.12	0.05	-0.1	-0.2	0.01	-0.19	0.285537132	0.795357544	0.034580143	0.994351299	0.843722455	0.872768612	0.847532621	0.597137867	0.984936369	0.668993603	0.904438946
FALSE	High	NDGEESTDRTPLLPGAPR	[R].NDGEESTDRTPLLPGAPR.[A]	1xTMTpro [N-Term]; 1xPhospho [S6(99.7)]	1xTMTpro [N-Term]; 1xPhospho [S6(99.7); T7(0.3); T10(0)]	7.12218E-05	5.34993E-05	1	1	5	Q9NRA2	Q9NRA2 [11-28]	Q9NRA2 1xPhospho [S16(99.7); T17(0.3); T20(0)]	Q9NRA2 1xPhospho [S16(99.7)]	Sialin OS=Homo sapiens (Human) OX=9606 GN=SLC17A5 PE=1 SV=2	1	2309.10939	18	1.013	0.819	0.891	1.052	1.066	0.862	0.938	1.004	0.866	0.934	0.02	-0.29	-0.17	0.07	0.09	-0.21	-0.09	0.01	-0.21	-0.1	0.715586341	0.37375341	0.578712029	0.495023769	0.558030046	0.565753642	0.630002685	0.972008215	0.02979706	0.475496937	0.959113789
FALSE	High	NDGSEKPGGEEEEEEEDELSVVSESR	[K].NDGSEKPGGEEEEEEEDELSVVSESR.[V]	1xTMTpro [K6]; 1xTMTpro [N-Term]; 1xPhospho [S20(100)]	1xTMTpro [K6]; 1xTMTpro [N-Term]; 1xPhospho [S4(0); S20(100); S23(0); S25(0)]	1.19215E-08	5.34993E-05	1	1	5	TGGT1_278440-t26_1-p1	TGGT1_278440-t26_1-p1 [2181-2206]	TGGT1_278440-t26_1-p1 1xPhospho [S2184(0); S2200(100); S2203(0); S2205(0)]	TGGT1_278440-t26_1-p1 1xPhospho [S2200(100)]	transcript=TGGT1_278440-t26_1 | gene=TGGT1_278440 | organism=Toxoplasma_gondii_GT1 | gene_product=Putative SWI2/SNF2 Brahma [Source:UniProtKB/TrEMBL;Acc:S7UZS0] | transcript_product=putative SWI2/SNF2 Brahma | location=TGGT1_chrXII:6010021-6025169(+) | protein_length=2667 | sequence_SO=chromosome | SO=protein_coding_gene | is_pseudo=false	0	3553.58344	26
FALSE	High	NDGSKSPIDSEIEHTHK	[R].NDGSKSPIDSEIEHTHK.[R]	2xTMTpro [K5; K17]; 1xTMTpro [N-Term]; 1xPhospho [S/T]	2xTMTpro [K5; K17]; 1xTMTpro [N-Term]; 1xPhospho [S4(50); S6(50); S10(0); T15(0)]	0.00015325	5.34993E-05	1	1	1	TGGT1_269940-t26_1-p1	TGGT1_269940-t26_1-p1 [202-218]			transcript=TGGT1_269940-t26_1 | gene=TGGT1_269940 | organism=Toxoplasma_gondii_GT1 | gene_product=ASCH domain-containing protein [Source:UniProtKB/TrEMBL;Acc:S7V3Y0] | transcript_product=zinc finger motif, C2HC5-type protein | location=TGGT1_chrVIII:5507751-5513794(+) | protein_length=1191 | sequence_SO=chromosome | SO=protein_coding_gene | is_pseudo=false	1	2886.48148	17	1.114	1.029	0.693	0.777	0.865	0.799	0.538	0.898	0.893	0.633	0.16	0.04	-0.53	-0.36	-0.21	-0.32	-0.89	-0.16	-0.16	-0.66	0.079262361	0.890686855	0.389450878	0.307196965	0.50276625	0.091991096	0.126983679	0.677013839	0.592409953	0.187125355	0.894600223
FALSE	High	NDKSEEEQSSSSVK	[K].NDKSEEEQSSSSVK.[K]	2xTMTpro [K3; K14]; 1xTMTpro [N-Term]; 1xPhospho [S4(100)]	2xTMTpro [K3; K14]; 1xTMTpro [N-Term]; 1xPhospho [S4(100); S9(0); S10(0); S11(0); S12(0)]	8.57773E-05	5.34993E-05	1	1	4	P07910	P07910 [230-243]	P07910 1xPhospho [S233(100); S238(0); S239(0); S240(0); S241(0)]	P07910 1xPhospho [S233(100)]	Heterogeneous nuclear ribonucleoproteins C1/C2 OS=Homo sapiens (Human) OX=9606 GN=HNRNPC PE=1 SV=4	1	2546.28032	14	0.856	0.961	0.919	1.188	1.017	1.142	1.091	0.993	1.001	1.034	-0.22	-0.06	-0.12	0.25	0.02	0.19	0.13	-0.01	0	0.05	0.479414684	0.511948434	0.438465894	0.378340057	0.959283146	0.328659781	0.311450215	0.960530995	0.94778589	0.599732635	0.91907659
FALSE	High	NDQEQPSHDEPEAESGDAGNEETEEHVSDAGEEECADK	[K].NDQEQPSHDEPEAESGDAGNEETEEHVSDAGEEECADK.[Q]	1xMethylthio [C35]; 1xTMTpro [K38]; 1xTMTpro [N-Term]; 1xPhospho [T/S]	1xMethylthio [C35]; 1xTMTpro [K38]; 1xTMTpro [N-Term]; 1xPhospho [S7(0); S15(0); T23(50); S28(50)]	9.20582E-13	5.34993E-05	1	1	3	TGGT1_242625-t26_1-p1	TGGT1_242625-t26_1-p1 [8341-8378]	TGGT1_242625-t26_1-p1 1xMethylthio [C8375]	TGGT1_242625-t26_1-p1 1xMethylthio [C8375]	transcript=TGGT1_242625-t26_1 | gene=TGGT1_242625 | organism=Toxoplasma_gondii_GT1 | gene_product=VWFA domain-containing protein [Source:UniProtKB/TrEMBL;Acc:S7W745] | transcript_product=ATPase family associated with various cellular activities (AAA) subfamily protein | location=TGGT1_chrVI:2016753-2051315(+) | protein_length=9029 | sequence_SO=chromosome | SO=protein_coding_gene | is_pseudo=false	0	4847.94495	38
FALSE	High	NDSEAHDSVASSESSDAER	[R].NDSEAHDSVASSESSDAER.[K]	1xTMTpro [N-Term]; 1xPhospho [S3(100)]	1xTMTpro [N-Term]; 1xPhospho [S3(100); S8(0); S11(0); S12(0); S14(0); S15(0)]	4.29557E-09	5.34993E-05	1	1	5	TGGT1_310010-t26_1-p1	TGGT1_310010-t26_1-p1 [89-107]	TGGT1_310010-t26_1-p1 1xPhospho [S91(100); S96(0); S99(0); S100(0); S102(0); S103(0)]	TGGT1_310010-t26_1-p1 1xPhospho [S91(100)]	transcript=TGGT1_310010-t26_1 | gene=TGGT1_310010 | organism=Toxoplasma_gondii_GT1 | gene_product=Sushi domain-containing protein [Source:UniProtKB/TrEMBL;Acc:S7UT16] | transcript_product=rhoptry neck protein RON1 | location=TGGT1_chrXI:969238-974493(+) | protein_length=1158 | sequence_SO=chromosome | SO=protein_coding_gene | is_pseudo=false	0	2376.9748	19	1.303	1.42	1.435	0.667	0.87	0.948	0.957	0.713	0.88	0.699	0.38	0.51	0.52	-0.58	-0.2	-0.08	-0.06	-0.49	-0.18	-0.52	0.565966583	0.406950961	0.215263198	0.135618105	0.792700952	0.902551763	0.87251175	0.142741333	0.731230066	0.065568186	0.93350564
FALSE	High	NDSEAHDSVASSESSDAER	[R].NDSEAHDSVASSESSDAER.[K]	1xTMTpro [N-Term]; 2xPhospho [S8(100); S]	1xTMTpro [N-Term]; 2xPhospho [S3(0); S8(100); S11(49.6); S12(49.6); S14(0.4); S15(0.4)]	0.000171109	5.34993E-05	1	1	1	TGGT1_310010-t26_1-p1	TGGT1_310010-t26_1-p1 [89-107]	TGGT1_310010-t26_1-p1 2xPhospho [S91(0); S96(100); S99(49.6); S100(49.6); S102(0.4); S103(0.4)]	TGGT1_310010-t26_1-p1 2xPhospho [S96(100); S]	transcript=TGGT1_310010-t26_1 | gene=TGGT1_310010 | organism=Toxoplasma_gondii_GT1 | gene_product=Sushi domain-containing protein [Source:UniProtKB/TrEMBL;Acc:S7UT16] | transcript_product=rhoptry neck protein RON1 | location=TGGT1_chrXI:969238-974493(+) | protein_length=1158 | sequence_SO=chromosome | SO=protein_coding_gene | is_pseudo=false	0	2456.94113	19
FALSE	High	NDSETLSDDEEHDGK	[K].NDSETLSDDEEHDGK.[D]	1xTMTpro [K15]; 1xTMTpro [N-Term]; 1xPhospho [S7(100)]	1xTMTpro [K15]; 1xTMTpro [N-Term]; 1xPhospho [S3(0); T5(0); S7(100)]	2.5911E-10	5.34993E-05	1	1	4	TGGT1_248110-t26_1-p1	TGGT1_248110-t26_1-p1 [200-214]	TGGT1_248110-t26_1-p1 1xPhospho [S202(0); T204(0); S206(100)]	TGGT1_248110-t26_1-p1 1xPhospho [S206(100)]	transcript=TGGT1_248110-t26_1 | gene=TGGT1_248110 | organism=Toxoplasma_gondii_GT1 | gene_product=hypothetical protein | transcript_product=hypothetical protein | location=TGGT1_chrXII:3594425-3597355(-) | protein_length=493 | sequence_SO=chromosome | SO=protein_coding_gene | is_pseudo=false	0	2379.04808	15	0.888	0.919	0.843	1.236	1.098	1.136	1.041	1.098	1.218	1.124	-0.17	-0.12	-0.25	0.31	0.13	0.18	0.06	0.14	0.28	0.17	0.481904314	0.300298168	0.129994523	0.444588383	0.801439638	0.665878904	0.824213934	0.582827802	0.425172591	0.570983965	0.919786377
FALSE	High	NDSKPDGESHSNAAPESAENEK	[K].NDSKPDGESHSNAAPESAENEK.[S]	2xTMTpro [K4; K22]; 1xTMTpro [N-Term]	2xTMTpro [K4; K22]; 1xTMTpro [N-Term]	2.34444E-07	5.34993E-05	1	1	1	TGGT1_225860-t26_1-p1	TGGT1_225860-t26_1-p1 [477-498]			transcript=TGGT1_225860-t26_1 | gene=TGGT1_225860 | organism=Toxoplasma_gondii_GT1 | gene_product=hypothetical protein | transcript_product=hypothetical protein | location=TGGT1_chrX:1897405-1902365(-) | protein_length=1057 | sequence_SO=chromosome | SO=protein_coding_gene | is_pseudo=false	0	3225.6076	22
FALSE	High	NDSKPDGESHSNAAPESAENEK	[K].NDSKPDGESHSNAAPESAENEK.[S]	2xTMTpro [K4; K22]; 1xTMTpro [N-Term]; 1xPhospho [S9(99.2)]	2xTMTpro [K4; K22]; 1xTMTpro [N-Term]; 1xPhospho [S3(0.4); S9(99.2); S11(0.4); S17(0)]	3.01398E-06	5.34993E-05	1	1	2	TGGT1_225860-t26_1-p1	TGGT1_225860-t26_1-p1 [477-498]	TGGT1_225860-t26_1-p1 1xPhospho [S479(0.4); S485(99.2); S487(0.4); S493(0)]	TGGT1_225860-t26_1-p1 1xPhospho [S485(99.2)]	transcript=TGGT1_225860-t26_1 | gene=TGGT1_225860 | organism=Toxoplasma_gondii_GT1 | gene_product=hypothetical protein | transcript_product=hypothetical protein | location=TGGT1_chrX:1897405-1902365(-) | protein_length=1057 | sequence_SO=chromosome | SO=protein_coding_gene | is_pseudo=false	0	3305.57393	22
FALSE	High	NDTAALLEATNEAVR	[R].NDTAALLEATNEAVR.[E]	1xTMTpro [N-Term]; 1xPhospho [T3(100)]	1xTMTpro [N-Term]; 1xPhospho [T3(100); T10(0)]	0.000102883	5.34993E-05	1	1	2	TGGT1_294610-t26_1-p1	TGGT1_294610-t26_1-p1 [1514-1528]	TGGT1_294610-t26_1-p1 1xPhospho [T1516(100); T1523(0)]	TGGT1_294610-t26_1-p1 1xPhospho [T1516(100)]	transcript=TGGT1_294610-t26_1 | gene=TGGT1_294610 | organism=Toxoplasma_gondii_GT1 | gene_product=SET domain-containing protein [Source:UniProtKB/TrEMBL;Acc:A0A125YKT4] | transcript_product=putative histone lysine methyltransferase, SET | location=TGGT1_chrIa:979977-985190(-) | protein_length=1737 | sequence_SO=chromosome | SO=protein_coding_gene | is_pseudo=false	0	1971.97077	15
FALSE	High	MSFPSSNLAGVPFPEATGCR	[R].MSFPSSNLAGVPFPEATGCR.[H]	1xOxidation [M1]; 1xMethylthio [C19]; 1xTMTpro [N-Term]; 1xPhospho [S2(100)]	1xOxidation [M1]; 1xMethylthio [C19]; 1xTMTpro [N-Term]; 1xPhospho [S2(100); S5(0); S6(0); T17(0)]	7.06252E-12	5.34993E-05	1	1	2	TGGT1_255980-t26_1-p1	TGGT1_255980-t26_1-p1 [123-142]	TGGT1_255980-t26_1-p1 1xMethylthio [C141]; 1xPhospho [S124(100); S127(0); S128(0); T139(0)]	TGGT1_255980-t26_1-p1 1xMethylthio [C141]; 1xPhospho [S124(100)]	transcript=TGGT1_255980-t26_1 | gene=TGGT1_255980 | organism=Toxoplasma_gondii_GT1 | gene_product=DUF1298 domain-containing protein [Source:UniProtKB/TrEMBL;Acc:S7UZN5] | transcript_product=hypothetical protein | location=TGGT1_chrVIIb:4490347-4497834(+) | protein_length=670 | sequence_SO=chromosome | SO=protein_coding_gene | is_pseudo=false	0	2514.11877	20	0.904	1.061	1.135	0.953	0.862	1.012	1.083	1.013	0.906	1.112	-0.14	0.09	0.18	-0.07	-0.21	0.02	0.11	0.02	-0.14	0.15	0.67597858	0.865590066	0.617758517	0.824865459	0.048292141	0.930588926	0.13231801	0.884505025	0.116342893	0.601916655	0.952203228
FALSE	High	MSFPSSNLAGVPFPEATGCR	[R].MSFPSSNLAGVPFPEATGCR.[H]	1xMethylthio [C19]; 1xTMTpro [N-Term]; 1xPhospho [S2(100)]	1xMethylthio [C19]; 1xTMTpro [N-Term]; 1xPhospho [S2(100); S5(0); S6(0); T17(0)]	5.31559E-14	5.34993E-05	1	1	2	TGGT1_255980-t26_1-p1	TGGT1_255980-t26_1-p1 [123-142]	TGGT1_255980-t26_1-p1 1xMethylthio [C141]; 1xPhospho [S124(100); S127(0); S128(0); T139(0)]	TGGT1_255980-t26_1-p1 1xMethylthio [C141]; 1xPhospho [S124(100)]	transcript=TGGT1_255980-t26_1 | gene=TGGT1_255980 | organism=Toxoplasma_gondii_GT1 | gene_product=DUF1298 domain-containing protein [Source:UniProtKB/TrEMBL;Acc:S7UZN5] | transcript_product=hypothetical protein | location=TGGT1_chrVIIb:4490347-4497834(+) | protein_length=670 | sequence_SO=chromosome | SO=protein_coding_gene | is_pseudo=false	0	2498.12385	20
FALSE	High	MSAPTPPPSPFQTAEQR	[R].MSAPTPPPSPFQTAEQR.[Q]	1xTMTpro [N-Term]; 1xPhospho [T5(100)]	1xTMTpro [N-Term]; 1xPhospho [S2(0); T5(100); S9(0); T13(0)]	1.19469E-06	5.34993E-05	1	1	1	TGGT1_250850-t26_1-p1	TGGT1_250850-t26_1-p1 [437-453]	TGGT1_250850-t26_1-p1 1xPhospho [S438(0); T441(100); S445(0); T449(0)]	TGGT1_250850-t26_1-p1 1xPhospho [T441(100)]	transcript=TGGT1_250850-t26_1 | gene=TGGT1_250850 | organism=Toxoplasma_gondii_GT1 | gene_product=Protein kinase domain-containing protein [Source:UniProtKB/TrEMBL;Acc:S7W8T2] | transcript_product=putative CMGC kinase | location=TGGT1_chrXII:5203873-5211981(-) | protein_length=2682 | sequence_SO=chromosome | SO=protein_coding_gene | is_pseudo=false	0	2226.05854	17	0.971	0.751	0.81	1.082	1.05	0.813	0.877	0.847	1.143	0.975	-0.04	-0.41	-0.3	0.11	0.07	-0.3	-0.19	-0.24	0.19	-0.04	0.894009232	0.250198654	0.197117675	0.234451865	0.796442166	0.256095511	0.17408974	0.421546449	0.311672592	0.598780282	0.986237255
FALSE	High	MSADSVPQIEGEGEEHESEADDKESK	[R].MSADSVPQIEGEGEEHESEADDKESK.[V]	1xOxidation [M1]; 2xTMTpro [K23; K26]; 1xTMTpro [N-Term]; 1xPhospho [S18(100)]	1xOxidation [M1]; 2xTMTpro [K23; K26]; 1xTMTpro [N-Term]; 1xPhospho [S2(0); S5(0); S18(100); S25(0)]	4.79923E-13	5.34993E-05	1	1	1	TGGT1_230690-t26_1-p1	TGGT1_230690-t26_1-p1 [1098-1123]	TGGT1_230690-t26_1-p1 1xPhospho [S1099(0); S1102(0); S1115(100); S1122(0)]	TGGT1_230690-t26_1-p1 1xPhospho [S1115(100)]	transcript=TGGT1_230690-t26_1 | gene=TGGT1_230690 | organism=Toxoplasma_gondii_GT1 | gene_product=LNS2 domain-containing protein [Source:UniProtKB/TrEMBL;Acc:S7V2T5] | transcript_product=LNS2 (Lipin/Ned1/Smp2) protein | location=TGGT1_chrVIII:959180-970351(-) | protein_length=1575 | sequence_SO=chromosome | SO=protein_coding_gene | is_pseudo=false	1	3841.77791	26	0.996	0.841	1.026	1.027	1.024	0.864	1.054	1.274	0.988	0.89	-0.01	-0.25	0.04	0.04	0.03	-0.21	0.08	0.35	-0.02	-0.17	0.964015739	0.560346627	0.854077441	0.939538206	0.932543666	0.294447596	0.915293589	0.491708312	0.882947412	0.682279588	0.994452761
FALSE	High	MGEGGGAAPAASGGLASHPLYYYSTHNALR	[K].MGEGGGAAPAASGGLASHPLYYYSTHNALR.[A]	1xTMTpro [N-Term]; 3xPhospho [S12(99.3); S24(100); T25(100)]	1xTMTpro [N-Term]; 3xPhospho [S12(99.3); S17(0.7); Y21(0); Y22(0); Y23(0); S24(100); T25(100)]	5.97299E-09	5.34993E-05	1	1	1	TGGT1_276170-t26_1-p1	TGGT1_276170-t26_1-p1 [6-35]	TGGT1_276170-t26_1-p1 3xPhospho [S17(99.3); S22(0.7); Y26(0); Y27(0); Y28(0); S29(100); T30(100)]	TGGT1_276170-t26_1-p1 3xPhospho [S17(99.3); S29(100); T30(100)]	transcript=TGGT1_276170-t26_1 | gene=TGGT1_276170 | organism=Toxoplasma_gondii_GT1 | gene_product=PI3K/PI4K domain-containing protein [Source:UniProtKB/TrEMBL;Acc:S7VW73] | transcript_product=phosphatidylinositol 3- and 4-kinase | location=TGGT1_chrIII:84006-93774(+) | protein_length=1228 | sequence_SO=chromosome | SO=protein_coding_gene | is_pseudo=false	0	3520.51185	30
FALSE	High	MGGSDDEEEVLSTEAVR	[R].MGGSDDEEEVLSTEAVR.[E]	1xTMTpro [N-Term]; 1xPhospho [S4(100)]	1xTMTpro [N-Term]; 1xPhospho [S4(100); S12(0); T13(0)]	1.87489E-08	5.34993E-05	1	1	3	TGGT1_223800-t26_1-p1	TGGT1_223800-t26_1-p1 [504-520]	TGGT1_223800-t26_1-p1 1xPhospho [S507(100); S515(0); T516(0)]	TGGT1_223800-t26_1-p1 1xPhospho [S507(100)]	transcript=TGGT1_223800-t26_1 | gene=TGGT1_223800 | organism=Toxoplasma_gondii_GT1 | gene_product=Folate_rec domain-containing protein [Source:UniProtKB/TrEMBL;Acc:S7WBZ3] | transcript_product=hypothetical protein | location=TGGT1_chrX:3470121-3474892(+) | protein_length=526 | sequence_SO=chromosome | SO=protein_coding_gene | is_pseudo=false	0	2207.96984	17
FALSE	High	MGGSDDEEEVLSTEAVR	[R].MGGSDDEEEVLSTEAVR.[E]	1xOxidation [M1]; 1xTMTpro [N-Term]; 1xPhospho [S4(100)]	1xOxidation [M1]; 1xTMTpro [N-Term]; 1xPhospho [S4(100); S12(0); T13(0)]	1.75885E-12	5.34993E-05	1	1	8	TGGT1_223800-t26_1-p1	TGGT1_223800-t26_1-p1 [504-520]	TGGT1_223800-t26_1-p1 1xPhospho [S507(100); S515(0); T516(0)]	TGGT1_223800-t26_1-p1 1xPhospho [S507(100)]	transcript=TGGT1_223800-t26_1 | gene=TGGT1_223800 | organism=Toxoplasma_gondii_GT1 | gene_product=Folate_rec domain-containing protein [Source:UniProtKB/TrEMBL;Acc:S7WBZ3] | transcript_product=hypothetical protein | location=TGGT1_chrX:3470121-3474892(+) | protein_length=526 | sequence_SO=chromosome | SO=protein_coding_gene | is_pseudo=false	0	2223.96475	17
FALSE	High	MGPSDISTHVR	[R].MGPSDISTHVR.[G]	1xTMTpro [N-Term]; 1xPhospho [S7(100)]	1xTMTpro [N-Term]; 1xPhospho [S4(0); S7(100); T8(0)]	1.18871E-07	5.34993E-05	1	1	5	TGGT1_254720-t26_1-p1	TGGT1_254720-t26_1-p1 [195-205]	TGGT1_254720-t26_1-p1 1xPhospho [S198(0); S201(100); T202(0)]	TGGT1_254720-t26_1-p1 1xPhospho [S201(100)]	transcript=TGGT1_254720-t26_1 | gene=TGGT1_254720 | organism=Toxoplasma_gondii_GT1 | gene_product=Dense granule protein GRA8 [Source:UniProtKB/TrEMBL;Acc:A0A125YYI5] | transcript_product=dense granule protein GRA8 | location=TGGT1_chrIII:1884681-1885484(+) | protein_length=267 | sequence_SO=chromosome | SO=protein_coding_gene | is_pseudo=false	0	1583.75721	11	1.139	1.213	1.058	1.051	1.197	1.275	1.112	1.162	1.26	1.239	0.19	0.28	0.08	0.07	0.26	0.35	0.15	0.22	0.33	0.31	0.250189939	0.362392393	0.668856061	0.671331211	0.425392006	0.091348638	0.059522104	0.332289826	0.075629827	0.318091726	0.900210906
FALSE	High	MGPSDISTHVR	[R].MGPSDISTHVR.[G]	1xOxidation [M1]; 1xTMTpro [N-Term]; 1xPhospho [S/T]	1xOxidation [M1]; 1xTMTpro [N-Term]; 1xPhospho [S4(0); S7(50); T8(50)]	1.53885E-07	5.34993E-05	1	1	16	TGGT1_254720-t26_1-p1	TGGT1_254720-t26_1-p1 [195-205]			transcript=TGGT1_254720-t26_1 | gene=TGGT1_254720 | organism=Toxoplasma_gondii_GT1 | gene_product=Dense granule protein GRA8 [Source:UniProtKB/TrEMBL;Acc:A0A125YYI5] | transcript_product=dense granule protein GRA8 | location=TGGT1_chrIII:1884681-1885484(+) | protein_length=267 | sequence_SO=chromosome | SO=protein_coding_gene | is_pseudo=false	0	1599.75212	11	0.993	0.964	0.994	1.02	1.012	0.983	1.014	1.054	1.029	1.041	-0.01	-0.05	-0.01	0.03	0.02	-0.02	0.02	0.08	0.04	0.06	0.72071133	0.591755278	0.696718227	0.87069196	0.902968883	0.774892378	0.920084135	0.585397742	0.756663327	0.145379871	0.959113789
FALSE	High	MGPSDISTHVR	[R].MGPSDISTHVR.[G]	1xTMTpro [N-Term]; 2xPhospho [S7(100); T8(100)]	1xTMTpro [N-Term]; 2xPhospho [S4(0); S7(100); T8(100)]	3.92898E-07	5.34993E-05	1	1	11	TGGT1_254720-t26_1-p1	TGGT1_254720-t26_1-p1 [195-205]	TGGT1_254720-t26_1-p1 2xPhospho [S198(0); S201(100); T202(100)]	TGGT1_254720-t26_1-p1 2xPhospho [S201(100); T202(100)]	transcript=TGGT1_254720-t26_1 | gene=TGGT1_254720 | organism=Toxoplasma_gondii_GT1 | gene_product=Dense granule protein GRA8 [Source:UniProtKB/TrEMBL;Acc:A0A125YYI5] | transcript_product=dense granule protein GRA8 | location=TGGT1_chrIII:1884681-1885484(+) | protein_length=267 | sequence_SO=chromosome | SO=protein_coding_gene | is_pseudo=false	0	1663.72354	11	0.855	1.045	0.997	1.053	0.9	1.1	1.049	1.071	1.071	1.211	-0.23	0.06	0	0.07	-0.15	0.14	0.07	0.1	0.1	0.28	0.283167878	0.77798459	0.989078644	0.494150249	0.554535527	0.676557216	0.87475211	0.662072748	0.853355999	0.16240353	0.904438946
FALSE	High	MGPSDISTHVR	[R].MGPSDISTHVR.[G]	1xOxidation [M1]; 1xTMTpro [N-Term]; 2xPhospho [S7(100); T8(100)]	1xOxidation [M1]; 1xTMTpro [N-Term]; 2xPhospho [S4(0); S7(100); T8(100)]	0.00036835	5.34993E-05	1	1	3	TGGT1_254720-t26_1-p1	TGGT1_254720-t26_1-p1 [195-205]	TGGT1_254720-t26_1-p1 2xPhospho [S198(0); S201(100); T202(100)]	TGGT1_254720-t26_1-p1 2xPhospho [S201(100); T202(100)]	transcript=TGGT1_254720-t26_1 | gene=TGGT1_254720 | organism=Toxoplasma_gondii_GT1 | gene_product=Dense granule protein GRA8 [Source:UniProtKB/TrEMBL;Acc:A0A125YYI5] | transcript_product=dense granule protein GRA8 | location=TGGT1_chrIII:1884681-1885484(+) | protein_length=267 | sequence_SO=chromosome | SO=protein_coding_gene | is_pseudo=false	0	1679.71845	11	0.827	0.835	0.78	0.911	0.754	0.761	0.71	0.966	0.924	1.042	-0.27	-0.26	-0.36	-0.13	-0.41	-0.39	-0.49	-0.05	-0.11	0.06	0.406790896	0.352833825	0.058553845	0.575242158	0.472281616	0.44500685	0.249205651	0.908381313	0.792591409	0.744147683	0.910719327
FALSE	High	MGQGEGDDDDSRGGR	[R].MGQGEGDDDDSRGGR.[R]	1xTMTpro [N-Term]; 1xPhospho [S11(100)]	1xTMTpro [N-Term]; 1xPhospho [S11(100)]	4.58847E-05	5.34993E-05	1	1	1	TGGT1_280660-t26_1-p1	TGGT1_280660-t26_1-p1 [8336-8350]	TGGT1_280660-t26_1-p1 1xPhospho [S8346(100)]	TGGT1_280660-t26_1-p1 1xPhospho [S8346(100)]	transcript=TGGT1_280660-t26_1 | gene=TGGT1_280660 | organism=Toxoplasma_gondii_GT1 | gene_product=HECT domain-containing protein [Source:UniProtKB/TrEMBL;Acc:S7UUN0] | transcript_product=HECT-domain (ubiquitin-transferase) domain-containing protein | location=TGGT1_chrVIIa:173679-235804(-) | protein_length=17226 | sequence_SO=chromosome | SO=protein_coding_gene | is_pseudo=false	1	1935.78231	15
FALSE	High	MGSMGNYVAQPEGGMEIPTQYDYSQLQQQVSR	[R].MGSMGNYVAQPEGGMEIPTQYDYSQLQQQVSR.[E]	1xTMTpro [N-Term]; 1xPhospho [S3(100)]	1xTMTpro [N-Term]; 1xPhospho [S3(100); Y7(0); T19(0); Y21(0); Y23(0); S24(0); S31(0)]	1.55227E-10	5.34993E-05	1	1	2	TGGT1_219270-t26_1-p1	TGGT1_219270-t26_1-p1 [346-377]	TGGT1_219270-t26_1-p1 1xPhospho [S348(100); Y352(0); T364(0); Y366(0); Y368(0); S369(0); S376(0)]	TGGT1_219270-t26_1-p1 1xPhospho [S348(100)]	transcript=TGGT1_219270-t26_1 | gene=TGGT1_219270 | organism=Toxoplasma_gondii_GT1 | gene_product=Multi-pass transmembrane protein [Source:UniProtKB/TrEMBL;Acc:A0A125YRY2] | transcript_product=multi-pass transmembrane protein | location=TGGT1_chrXII:948336-949904(+) | protein_length=389 | sequence_SO=chromosome | SO=protein_coding_gene | is_pseudo=false	0	3976.7876	32
FALSE	High	MGSMGNYVAQPEGGMEIPTQYDYSQLQQQVSR	[R].MGSMGNYVAQPEGGMEIPTQYDYSQLQQQVSR.[E]	2xOxidation [M4; M15]; 1xTMTpro [N-Term]; 1xPhospho [S3(100)]	2xOxidation [M4; M15]; 1xTMTpro [N-Term]; 1xPhospho [S3(100); Y7(0); T19(0); Y21(0); Y23(0); S24(0); S31(0)]	6.18369E-10	5.34993E-05	1	1	4	TGGT1_219270-t26_1-p1	TGGT1_219270-t26_1-p1 [346-377]	TGGT1_219270-t26_1-p1 1xPhospho [S348(100); Y352(0); T364(0); Y366(0); Y368(0); S369(0); S376(0)]	TGGT1_219270-t26_1-p1 1xPhospho [S348(100)]	transcript=TGGT1_219270-t26_1 | gene=TGGT1_219270 | organism=Toxoplasma_gondii_GT1 | gene_product=Multi-pass transmembrane protein [Source:UniProtKB/TrEMBL;Acc:A0A125YRY2] | transcript_product=multi-pass transmembrane protein | location=TGGT1_chrXII:948336-949904(+) | protein_length=389 | sequence_SO=chromosome | SO=protein_coding_gene | is_pseudo=false	0	4008.77743	32	0.913	0.993	1.156	0.906	0.827	0.9	1.047	1.152	0.925	0.984	-0.13	-0.01	0.21	-0.14	-0.27	-0.15	0.07	0.2	-0.11	-0.02	0.342382157	0.972895613	0.693942224	0.744260989	0.481548827	0.410065506	0.490807981	0.342456566	0.395313536	0.86177469	0.906500078
FALSE	High	MGSTLEGEESVLESGVPVPSR	[K].MGSTLEGEESVLESGVPVPSR.[K]	1xOxidation [M1]; 1xTMTpro [N-Term]; 1xPhospho [S10(100)]	1xOxidation [M1]; 1xTMTpro [N-Term]; 1xPhospho [S3(0); T4(0); S10(100); S14(0); S20(0)]	1.09793E-07	5.34993E-05	1	1	2	TGGT1_297730-t26_1-p1	TGGT1_297730-t26_1-p1 [92-112]	TGGT1_297730-t26_1-p1 1xPhospho [S94(0); T95(0); S101(100); S105(0); S111(0)]	TGGT1_297730-t26_1-p1 1xPhospho [S101(100)]	transcript=TGGT1_297730-t26_1 | gene=TGGT1_297730 | organism=Toxoplasma_gondii_GT1 | gene_product=Transcription elongation factor 1 homolog [Source:UniProtKB/TrEMBL;Acc:A0A125YVV4] | transcript_product=putative transcription elongation factor 1 | location=TGGT1_chrII:1935013-1936221(-) | protein_length=226 | sequence_SO=chromosome | SO=protein_coding_gene | is_pseudo=false	0	2560.21728	21
FALSE	High	MHADEGHSPSR	[K].MHADEGHSPSR.[R]	1xTMTpro [N-Term]; 1xPhospho [S8(100)]	1xTMTpro [N-Term]; 1xPhospho [S8(100); S10(0)]	5.91489E-07	5.34993E-05	1	1	2	TGGT1_236850-t26_1-p1	TGGT1_236850-t26_1-p1 [866-876]	TGGT1_236850-t26_1-p1 1xPhospho [S873(100); S875(0)]	TGGT1_236850-t26_1-p1 1xPhospho [S873(100)]	transcript=TGGT1_236850-t26_1 | gene=TGGT1_236850 | organism=Toxoplasma_gondii_GT1 | gene_product=hypothetical protein | transcript_product=hypothetical protein | location=TGGT1_chrX:5428985-5438773(+) | protein_length=2752 | sequence_SO=chromosome | SO=protein_coding_gene | is_pseudo=false	0	1607.69567	11
FALSE	High	MFWKDESLFEGEDDEELLSD	[R].MFWKDESLFEGEDDEELLSD.[-]	1xTMTpro [K4]; 1xTMTpro [N-Term]; 1xPhospho [S19(100)]	1xTMTpro [K4]; 1xTMTpro [N-Term]; 1xPhospho [S7(0); S19(100)]	2.6883E-09	5.34993E-05	1	1	1	TGGT1_208750-t26_1-p1	TGGT1_208750-t26_1-p1 [249-268]	TGGT1_208750-t26_1-p1 1xPhospho [S255(0); S267(100)]	TGGT1_208750-t26_1-p1 1xPhospho [S267(100)]	transcript=TGGT1_208750-t26_1 | gene=TGGT1_208750 | organism=Toxoplasma_gondii_GT1 | gene_product=RWD domain-containing protein [Source:UniProtKB/TrEMBL;Acc:S7UJH2] | transcript_product=RWD domain-containing protein | location=TGGT1_chrIb:861884-864672(+) | protein_length=268 | sequence_SO=chromosome | SO=protein_coding_gene | is_pseudo=false	1	3122.4085	20
FALSE	High	MHAIDAKPQCLLVSPTSR	[R].MHAIDAKPQCLLVSPTSR.[D]	1xOxidation [M1]; 1xMethylthio [C10]; 1xTMTpro [K7]; 1xTMTpro [N-Term]; 1xPhospho [S14(99.7)]	1xOxidation [M1]; 1xMethylthio [C10]; 1xTMTpro [K7]; 1xTMTpro [N-Term]; 1xPhospho [S14(99.7); T16(0.3); S17(0)]	0.000318987	5.34993E-05	1	1	2	TGGT1_306540-t26_1-p1	TGGT1_306540-t26_1-p1 [277-294]	TGGT1_306540-t26_1-p1 1xMethylthio [C286]; 1xPhospho [S290(99.7); T292(0.3); S293(0)]	TGGT1_306540-t26_1-p1 1xMethylthio [C286]; 1xPhospho [S290(99.7)]	transcript=TGGT1_306540-t26_1 | gene=TGGT1_306540 | organism=Toxoplasma_gondii_GT1 | gene_product=Phosphotransferase enzyme family protein [Source:UniProtKB/TrEMBL;Acc:A0A125YUJ4] | transcript_product=phosphotransferase enzyme family protein | location=TGGT1_chrIX:5946997-5952108(+) | protein_length=547 | sequence_SO=chromosome | SO=protein_coding_gene | is_pseudo=false	0	2717.38337	18
FALSE	High	MHEICLTLSPSASPR	[R].MHEICLTLSPSASPR.[L]	1xMethylthio [C5]; 1xTMTpro [N-Term]; 1xPhospho [S9(99.8)]	1xMethylthio [C5]; 1xTMTpro [N-Term]; 1xPhospho [T7(0.2); S9(99.8); S11(0); S13(0)]	8.9468E-10	5.34993E-05	1	1	3	TGGT1_276890-t26_1-p1	TGGT1_276890-t26_1-p1 [1135-1149]	TGGT1_276890-t26_1-p1 1xMethylthio [C1139]; 1xPhospho [T1141(0.2); S1143(99.8); S1145(0); S1147(0)]	TGGT1_276890-t26_1-p1 1xMethylthio [C1139]; 1xPhospho [S1143(99.8)]	transcript=TGGT1_276890-t26_1 | gene=TGGT1_276890 | organism=Toxoplasma_gondii_GT1 | gene_product=hypothetical protein | transcript_product=hypothetical protein | location=TGGT1_chrXII:6781886-6789601(-) | protein_length=1174 | sequence_SO=chromosome | SO=protein_coding_gene | is_pseudo=false	0	2071.96992	15	0.886	0.912	1.122	1.159	1.027	1.057	1.301	1.115	1.222	1.307	-0.18	-0.13	0.17	0.21	0.04	0.08	0.38	0.16	0.29	0.39	0.690018282	0.61629117	0.108830636	0.54287437	0.734102997	0.357933815	0.396842771	0.725058877	0.175065348	0.116541524	0.953079597
FALSE	High	MHEICLTLSPSASPR	[R].MHEICLTLSPSASPR.[L]	1xOxidation [M1]; 1xMethylthio [C5]; 1xTMTpro [N-Term]; 1xPhospho [S9(100)]	1xOxidation [M1]; 1xMethylthio [C5]; 1xTMTpro [N-Term]; 1xPhospho [T7(0); S9(100); S11(0); S13(0)]	1.15946E-08	5.34993E-05	1	1	2	TGGT1_276890-t26_1-p1	TGGT1_276890-t26_1-p1 [1135-1149]	TGGT1_276890-t26_1-p1 1xMethylthio [C1139]; 1xPhospho [T1141(0); S1143(100); S1145(0); S1147(0)]	TGGT1_276890-t26_1-p1 1xMethylthio [C1139]; 1xPhospho [S1143(100)]	transcript=TGGT1_276890-t26_1 | gene=TGGT1_276890 | organism=Toxoplasma_gondii_GT1 | gene_product=hypothetical protein | transcript_product=hypothetical protein | location=TGGT1_chrXII:6781886-6789601(-) | protein_length=1174 | sequence_SO=chromosome | SO=protein_coding_gene | is_pseudo=false	0	2087.96484	15
FALSE	High	MHGGEQAPSRDETQQGVEQR	[R].MHGGEQAPSRDETQQGVEQR.[L]	1xTMTpro [N-Term]; 1xPhospho [S9(99.5)]	1xTMTpro [N-Term]; 1xPhospho [S9(99.5); T13(0.5)]	3.49105E-06	5.34993E-05	1	1	1	TGGT1_209000-t26_1-p1	TGGT1_209000-t26_1-p1 [10542-10561]	TGGT1_209000-t26_1-p1 1xPhospho [S10550(99.5); T10554(0.5)]	TGGT1_209000-t26_1-p1 1xPhospho [S10550(99.5)]	transcript=TGGT1_209000-t26_1 | gene=TGGT1_209000 | organism=Toxoplasma_gondii_GT1 | gene_product=HECT-domain (Ubiquitin-transferase) domain-containing protein [Source:UniProtKB/TrEMBL;Acc:S7UJI8] | transcript_product=HECT-domain (ubiquitin-transferase) domain-containing protein | location=TGGT1_chrIb:956370-995183(-) | protein_length=12302 | sequence_SO=chromosome | SO=protein_coding_gene | is_p…	1	2624.18436	20
FALSE	High	MHHAGSGSFGSR	[R].MHHAGSGSFGSR.[A]	1xTMTpro [N-Term]; 1xPhospho [S6(99.7)]	1xTMTpro [N-Term]; 1xPhospho [S6(99.7); S8(0.4); S11(0)]	0.000379963	5.34993E-05	1	1	7	TGGT1_265310-t26_1-p1	TGGT1_265310-t26_1-p1 [141-152]	TGGT1_265310-t26_1-p1 1xPhospho [S146(99.7); S148(0.4); S151(0)]	TGGT1_265310-t26_1-p1 1xPhospho [S146(99.7)]	transcript=TGGT1_265310-t26_1 | gene=TGGT1_265310 | organism=Toxoplasma_gondii_GT1 | gene_product=J domain-containing protein [Source:UniProtKB/TrEMBL;Acc:A0A125YIC5] | transcript_product=putative heat shock protein 40 | location=TGGT1_chrIX:1440716-1446749(+) | protein_length=336 | sequence_SO=chromosome | SO=protein_coding_gene | is_pseudo=false	0	1614.71674	12
FALSE	High	MHHAGSGSFGSR	[R].MHHAGSGSFGSR.[A]	1xTMTpro [N-Term]; 2xPhospho [S6(100); S8(100)]	1xTMTpro [N-Term]; 2xPhospho [S6(100); S8(100); S11(0)]	0.000127834	5.34993E-05	1	1	8	TGGT1_265310-t26_1-p1	TGGT1_265310-t26_1-p1 [141-152]	TGGT1_265310-t26_1-p1 2xPhospho [S146(100); S148(100); S151(0)]	TGGT1_265310-t26_1-p1 2xPhospho [S146(100); S148(100)]	transcript=TGGT1_265310-t26_1 | gene=TGGT1_265310 | organism=Toxoplasma_gondii_GT1 | gene_product=J domain-containing protein [Source:UniProtKB/TrEMBL;Acc:A0A125YIC5] | transcript_product=putative heat shock protein 40 | location=TGGT1_chrIX:1440716-1446749(+) | protein_length=336 | sequence_SO=chromosome | SO=protein_coding_gene | is_pseudo=false	0	1694.68307	12	0.79	0.941	1.991	1.084	0.856	1.02	2.158	1.025	1.916	2.353	-0.34	-0.09	0.99	0.12	-0.22	0.03	1.11	0.03	0.94	1.23	0.145987587	0.854147979	0.480837053	0.894706666	0.778466265	0.943083399	0.13441979	0.924930341	0.085198647	0.057146087	0.894600223
FALSE	High	MHHAGSGSFGSR	[R].MHHAGSGSFGSR.[A]	1xOxidation [M1]; 1xTMTpro [N-Term]; 2xPhospho [S6(100); S8(100)]	1xOxidation [M1]; 1xTMTpro [N-Term]; 2xPhospho [S6(100); S8(100); S11(0)]	0.000289356	5.34993E-05	1	1	8	TGGT1_265310-t26_1-p1	TGGT1_265310-t26_1-p1 [141-152]	TGGT1_265310-t26_1-p1 2xPhospho [S146(100); S148(100); S151(0)]	TGGT1_265310-t26_1-p1 2xPhospho [S146(100); S148(100)]	transcript=TGGT1_265310-t26_1 | gene=TGGT1_265310 | organism=Toxoplasma_gondii_GT1 | gene_product=J domain-containing protein [Source:UniProtKB/TrEMBL;Acc:A0A125YIC5] | transcript_product=putative heat shock protein 40 | location=TGGT1_chrIX:1440716-1446749(+) | protein_length=336 | sequence_SO=chromosome | SO=protein_coding_gene | is_pseudo=false	0	1710.67799	12
FALSE	High	MHSSASASFAQDR	[R].MHSSASASFAQDR.[K]	1xTMTpro [N-Term]; 1xPhospho [S8(100)]	1xTMTpro [N-Term]; 1xPhospho [S3(0); S4(0); S6(0); S8(100)]	4.30651E-05	5.34993E-05	1	1	4	TGGT1_254420-t26_1-p1	TGGT1_254420-t26_1-p1 [378-390]	TGGT1_254420-t26_1-p1 1xPhospho [S380(0); S381(0); S383(0); S385(100)]	TGGT1_254420-t26_1-p1 1xPhospho [S385(100)]	transcript=TGGT1_254420-t26_1 | gene=TGGT1_254420 | organism=Toxoplasma_gondii_GT1 | gene_product=Phospholipase, patatin family protein [Source:UniProtKB/TrEMBL;Acc:S7VVK9] | transcript_product=phospholipase, patatin family protein | location=TGGT1_chrIII:1703961-1713345(+) | protein_length=1173 | sequence_SO=chromosome | SO=protein_coding_gene | is_pseudo=false	0	1778.78521	13
FALSE	High	MHSSASASFAQDR	[R].MHSSASASFAQDR.[K]	1xTMTpro [N-Term]; 2xPhospho [S3(100); S6(99.6)]	1xTMTpro [N-Term]; 2xPhospho [S3(100); S4(0.4); S6(99.6); S8(0)]	2.65462E-05	5.34993E-05	1	1	6	TGGT1_254420-t26_1-p1	TGGT1_254420-t26_1-p1 [378-390]	TGGT1_254420-t26_1-p1 2xPhospho [S380(100); S381(0.4); S383(99.6); S385(0)]	TGGT1_254420-t26_1-p1 2xPhospho [S380(100); S383(99.6)]	transcript=TGGT1_254420-t26_1 | gene=TGGT1_254420 | organism=Toxoplasma_gondii_GT1 | gene_product=Phospholipase, patatin family protein [Source:UniProtKB/TrEMBL;Acc:S7VVK9] | transcript_product=phospholipase, patatin family protein | location=TGGT1_chrIII:1703961-1713345(+) | protein_length=1173 | sequence_SO=chromosome | SO=protein_coding_gene | is_pseudo=false	0	1858.75155	13
FALSE	High	MHSSASASFAQDR	[R].MHSSASASFAQDR.[K]	1xOxidation [M1]; 1xTMTpro [N-Term]; 2xPhospho [S3(100); S6(100)]	1xOxidation [M1]; 1xTMTpro [N-Term]; 2xPhospho [S3(100); S4(0); S6(100); S8(0)]	0.000271826	5.34993E-05	1	1	3	TGGT1_254420-t26_1-p1	TGGT1_254420-t26_1-p1 [378-390]	TGGT1_254420-t26_1-p1 2xPhospho [S380(100); S381(0); S383(100); S385(0)]	TGGT1_254420-t26_1-p1 2xPhospho [S380(100); S383(100)]	transcript=TGGT1_254420-t26_1 | gene=TGGT1_254420 | organism=Toxoplasma_gondii_GT1 | gene_product=Phospholipase, patatin family protein [Source:UniProtKB/TrEMBL;Acc:S7VVK9] | transcript_product=phospholipase, patatin family protein | location=TGGT1_chrIII:1703961-1713345(+) | protein_length=1173 | sequence_SO=chromosome | SO=protein_coding_gene | is_pseudo=false	0	1874.74646	13	0.88	1.098	0.99	1.017	0.894	1.116	1.007	0.861	0.972	1.183	-0.19	0.13	-0.01	0.02	-0.16	0.16	0.01	-0.22	-0.04	0.24	0.27834397	0.727495295	0.893674704	0.778957161	0.482884211	0.736685257	0.960782335	0.565557814	0.922283599	0.044361264	0.904438946
FALSE	High	MHVAVVSAK	[K].MHVAVVSAK.[M]	1xTMTpro [K9]; 1xTMTpro [N-Term]; 1xPhospho [S7(100)]	1xTMTpro [K9]; 1xTMTpro [N-Term]; 1xPhospho [S7(100)]	7.20726E-05	5.34993E-05	1	1	2	TGGT1_318150-t26_1-p1	TGGT1_318150-t26_1-p1 [32-40]	TGGT1_318150-t26_1-p1 1xPhospho [S38(100)]	TGGT1_318150-t26_1-p1 1xPhospho [S38(100)]	transcript=TGGT1_318150-t26_1 | gene=TGGT1_318150 | organism=Toxoplasma_gondii_GT1 | gene_product=Transporter, major facilitator family protein [Source:UniProtKB/TrEMBL;Acc:A0A125YLF4] | transcript_product=transporter, major facilitator family protein | location=TGGT1_chrIV:1463434-1465233(+) | protein_length=599 | sequence_SO=chromosome | SO=protein_coding_gene | is_pseudo=false	0	1629.90432	9
FALSE	High	MHVAVVSAK	[K].MHVAVVSAK.[M]	1xOxidation [M1]; 1xTMTpro [K9]; 1xTMTpro [N-Term]; 1xPhospho [S7(100)]	1xOxidation [M1]; 1xTMTpro [K9]; 1xTMTpro [N-Term]; 1xPhospho [S7(100)]	7.92529E-05	5.34993E-05	1	1	3	TGGT1_318150-t26_1-p1	TGGT1_318150-t26_1-p1 [32-40]	TGGT1_318150-t26_1-p1 1xPhospho [S38(100)]	TGGT1_318150-t26_1-p1 1xPhospho [S38(100)]	transcript=TGGT1_318150-t26_1 | gene=TGGT1_318150 | organism=Toxoplasma_gondii_GT1 | gene_product=Transporter, major facilitator family protein [Source:UniProtKB/TrEMBL;Acc:A0A125YLF4] | transcript_product=transporter, major facilitator family protein | location=TGGT1_chrIV:1463434-1465233(+) | protein_length=599 | sequence_SO=chromosome | SO=protein_coding_gene | is_pseudo=false	0	1645.89924	9	2.038	3.976	2.342	0.845	1.722	3.361	1.979	1.66	3.95	2.691	1.03	1.99	1.23	-0.24	0.78	1.75	0.98	0.73	1.98	1.43	0.462130348	0.357693807	0.545638776	0.786329351	0.170764357	0.196561731	0.402566771	0.202283915	0.124471424	0.27000683	0.917689728
FALSE	High	MKEDGDDSEEEEEELSINLGSMR	[R].MKEDGDDSEEEEEELSINLGSMR.[L]	1xTMTpro [K2]; 1xTMTpro [N-Term]; 1xPhospho [S8(100)]	1xTMTpro [K2]; 1xTMTpro [N-Term]; 1xPhospho [S8(100); S16(0); S21(0)]	6.30512E-16	5.34993E-05	1	1	17	TGGT1_234310-t26_1-p1	TGGT1_234310-t26_1-p1 [78-100]	TGGT1_234310-t26_1-p1 1xPhospho [S85(100); S93(0); S98(0)]	TGGT1_234310-t26_1-p1 1xPhospho [S85(100)]	transcript=TGGT1_234310-t26_1 | gene=TGGT1_234310 | organism=Toxoplasma_gondii_GT1 | gene_product=PP28 domain-containing protein [Source:UniProtKB/TrEMBL;Acc:S7UVT4] | transcript_product=hypothetical protein | location=TGGT1_chrX:4195728-4198221(+) | protein_length=176 | sequence_SO=chromosome | SO=protein_coding_gene | is_pseudo=false	1	3330.48862	23	0.955	0.924	0.937	0.983	0.939	0.908	0.922	0.91	0.792	0.829	-0.07	-0.11	-0.09	-0.02	-0.09	-0.14	-0.12	-0.14	-0.34	-0.27	0.424752604	0.389510439	0.526386902	0.83724709	0.270732162	0.056690952	0.046487138	0.051362766	0.107623806	0.148829745	0.911502159
FALSE	High	MHEGDEGPGHHHKPGLGEGTP	[K].MHEGDEGPGHHHKPGLGEGTP.[-]	1xTMTpro [K13]; 1xTMTpro [N-Term]; 1xPhospho [T20(100)]	1xTMTpro [K13]; 1xTMTpro [N-Term]; 1xPhospho [T20(100)]	9.49613E-06	5.34993E-05	1	1	1	P06702	P06702 [94-114]	P06702 1xPhospho [T113(100)]	P06702 1xPhospho [T113(100)]	Protein S100-A9 OS=Homo sapiens (Human) OX=9606 GN=S100A9 PE=1 SV=1	0	2864.3431	21
FALSE	High	MFSYIDTHR	[R].MFSYIDTHR.[H]	1xTMTpro [N-Term]; 1xPhospho [T7(100)]	1xTMTpro [N-Term]; 1xPhospho [S3(0); Y4(0); T7(100)]	0.000142758	5.34993E-05	1	1	3	TGGT1_232250-t26_1-p1	TGGT1_232250-t26_1-p1 [344-352]	TGGT1_232250-t26_1-p1 1xPhospho [S346(0); Y347(0); T350(100)]	TGGT1_232250-t26_1-p1 1xPhospho [T350(100)]	transcript=TGGT1_232250-t26_1 | gene=TGGT1_232250 | organism=Toxoplasma_gondii_GT1 | gene_product=Catalase [Source:UniProtKB/TrEMBL;Acc:S7V3B9] | transcript_product=catalase | location=TGGT1_chrVIII:1969434-1975537(-) | protein_length=502 | sequence_SO=chromosome | SO=protein_coding_gene | is_pseudo=false	0	1553.71428	9	1.155	1.02	0.83	1.081	1.248	1.102	0.897	0.92	0.851	0.749	0.21	0.03	-0.27	0.11	0.32	0.14	-0.16	-0.12	-0.23	-0.42	0.390925385	0.779555482	0.278516289	0.76815693	0.599826046	0.629551794	0.772430992	0.783641123	0.203147409	0.376085259	0.909509357
FALSE	High	MFSSPTKPASVR	[R].MFSSPTKPASVR.[T]	1xOxidation [M1]; 1xTMTpro [K7]; 1xTMTpro [N-Term]; 1xPhospho [S3(100)]	1xOxidation [M1]; 1xTMTpro [K7]; 1xTMTpro [N-Term]; 1xPhospho [S3(100); S4(0); T6(0); S10(0)]	2.24714E-05	5.34993E-05	1	1	17	TGGT1_221180-t26_1-p1	TGGT1_221180-t26_1-p1 [752-763]	TGGT1_221180-t26_1-p1 1xPhospho [S754(100); S755(0); T757(0); S761(0)]	TGGT1_221180-t26_1-p1 1xPhospho [S754(100)]	transcript=TGGT1_221180-t26_1 | gene=TGGT1_221180 | organism=Toxoplasma_gondii_GT1 | gene_product=hypothetical protein | transcript_product=hypothetical protein | location=TGGT1_chrII:92416-97666(-) | protein_length=791 | sequence_SO=chromosome | SO=protein_coding_gene | is_pseudo=false	0	2012.05317	12	0.792	0.724	0.619	0.867	0.687	0.627	0.536	0.896	0.911	0.833	-0.34	-0.47	-0.69	-0.21	-0.54	-0.67	-0.9	-0.16	-0.13	-0.26	0.294587327	0.312776002	0.1705682	0.088809531	0.159271459	0.201702272	0.112944769	0.263546833	0.553439348	0.122987791	0.904777881
FALSE	High	MFSSPTKPASVR	[R].MFSSPTKPASVR.[T]	1xTMTpro [K7]; 1xTMTpro [N-Term]; 1xPhospho [S10(100)]	1xTMTpro [K7]; 1xTMTpro [N-Term]; 1xPhospho [S3(0); S4(0); T6(0); S10(100)]	0.00043174	5.34993E-05	1	1	7	TGGT1_221180-t26_1-p1	TGGT1_221180-t26_1-p1 [752-763]	TGGT1_221180-t26_1-p1 1xPhospho [S754(0); S755(0); T757(0); S761(100)]	TGGT1_221180-t26_1-p1 1xPhospho [S761(100)]	transcript=TGGT1_221180-t26_1 | gene=TGGT1_221180 | organism=Toxoplasma_gondii_GT1 | gene_product=hypothetical protein | transcript_product=hypothetical protein | location=TGGT1_chrII:92416-97666(-) | protein_length=791 | sequence_SO=chromosome | SO=protein_coding_gene | is_pseudo=false	0	1996.05826	12	0.659	0.502	0.348	0.927	0.611	0.465	0.323	0.677	0.579	0.441	-0.6	-0.99	-1.52	-0.11	-0.71	-1.1	-1.63	-0.56	-0.79	-1.18	0.390338896	0.319611239	0.253406878	0.01046685	0.340799083	0.291591482	0.237429287	0.179266974	0.4128022	0.121628522	0.909509357
FALSE	High	MDGEGHGDESLR	[R].MDGEGHGDESLR.[E]	1xTMTpro [N-Term]; 1xPhospho [S10(100)]	1xTMTpro [N-Term]; 1xPhospho [S10(100)]	9.38369E-06	5.34993E-05	1	1	1	TGGT1_241880-t26_1-p1	TGGT1_241880-t26_1-p1 [672-683]	TGGT1_241880-t26_1-p1 1xPhospho [S681(100)]	TGGT1_241880-t26_1-p1 1xPhospho [S681(100)]	transcript=TGGT1_241880-t26_1 | gene=TGGT1_241880 | organism=Toxoplasma_gondii_GT1 | gene_product=Phosphodiesterase [Source:UniProtKB/TrEMBL;Acc:S7USB2] | transcript_product=3'5'-cyclic nucleotide phosphodiesterase domain-containing protein | location=TGGT1_chrVI:1724772-1737127(-) | protein_length=1281 | sequence_SO=chromosome | SO=protein_coding_gene | is_pseudo=false	0	1686.71138	12	0.94	0.796	0.815	1.01	0.949	0.803	0.823	1.004	1.023	0.744	-0.09	-0.33	-0.29	0.01	-0.08	-0.32	-0.28	0.01	0.03	-0.43	0.647130787	0.124588302	0.333145373	0.862925377	0.524074722	0.004621082	0.231683371	0.845881354	0.013475819	0.008124647	0.947964168
FALSE	High	MDGEGHGDESLRENLMDIIGAR	[R].MDGEGHGDESLRENLMDIIGAR.[S]	1xTMTpro [N-Term]; 1xPhospho [S10(100)]	1xTMTpro [N-Term]; 1xPhospho [S10(100)]	0.000361268	5.34993E-05	1	1	1	TGGT1_241880-t26_1-p1	TGGT1_241880-t26_1-p1 [672-693]	TGGT1_241880-t26_1-p1 1xPhospho [S681(100)]	TGGT1_241880-t26_1-p1 1xPhospho [S681(100)]	transcript=TGGT1_241880-t26_1 | gene=TGGT1_241880 | organism=Toxoplasma_gondii_GT1 | gene_product=Phosphodiesterase [Source:UniProtKB/TrEMBL;Acc:S7USB2] | transcript_product=3'5'-cyclic nucleotide phosphodiesterase domain-containing protein | location=TGGT1_chrVI:1724772-1737127(-) | protein_length=1281 | sequence_SO=chromosome | SO=protein_coding_gene | is_pseudo=false	1	2799.27621	22
FALSE	High	MDSCNYSEDR	[K-].MDSCNYSEDR.[F]	1xMethylthio [C4]; 1xTMTpro [N-Term]	1xMethylthio [C4]; 1xTMTpro [N-Term]	9.58187E-05	5.34993E-05	1	4	2	TGGT1_286420A-t26_1-p1	TGGT1_286420A-t26_1-p1 [155-164]	TGGT1_286420A-t26_1-p1 1xMethylthio [C158]	TGGT1_286420A-t26_1-p1 1xMethylthio [C158]	transcript=TGGT1_286420A-t26_1 | gene=TGGT1_286420A | organism=Toxoplasma_gondii_GT1 | gene_product=Elongation factor 1-alpha [Source:UniProtKB/TrEMBL;Acc:S7W358] | transcript_product=putative elongation factor 1-alpha (EF-1-ALPHA) | location=TGGT1_chrV:1692242-1694172(-) | protein_length=448 | sequence_SO=chromosome | SO=protein_coding_gene | is_pseudo=false	0	1569.63028	10	0.689	0.782	0.797	1.199	0.827	0.937	0.956	1	0.997	0.88	-0.54	-0.36	-0.33	0.26	-0.27	-0.09	-0.06	0	0	-0.18	0.036864262	0.228325145	0.1743752	0.363277365	0.399216737	0.22679145	0.551393936	0.993426468	0.98920803	0.223335911	0.894600223
FALSE	High	MDSCNYSEDR	[K-].MDSCNYSEDR.[F]	1xOxidation [M1]; 1xMethylthio [C4]; 1xTMTpro [N-Term]	1xOxidation [M1]; 1xMethylthio [C4]; 1xTMTpro [N-Term]	6.15454E-07	5.34993E-05	1	4	4	TGGT1_286420A-t26_1-p1	TGGT1_286420A-t26_1-p1 [155-164]	TGGT1_286420A-t26_1-p1 1xMethylthio [C158]	TGGT1_286420A-t26_1-p1 1xMethylthio [C158]	transcript=TGGT1_286420A-t26_1 | gene=TGGT1_286420A | organism=Toxoplasma_gondii_GT1 | gene_product=Elongation factor 1-alpha [Source:UniProtKB/TrEMBL;Acc:S7W358] | transcript_product=putative elongation factor 1-alpha (EF-1-ALPHA) | location=TGGT1_chrV:1692242-1694172(-) | protein_length=448 | sequence_SO=chromosome | SO=protein_coding_gene | is_pseudo=false	0	1585.62519	10	0.889	0.852	0.853	0.931	0.828	0.793	0.794	0.955	0.671	0.787	-0.17	-0.23	-0.23	-0.1	-0.27	-0.33	-0.33	-0.07	-0.58	-0.35	0.20415383	0.281316508	0.581934137	0.125411492	0.17497577	0.236153037	0.48620754	0.033847226	0.406244553	0.138737433	0.900210906
FALSE	High	MDSIAAADAAIR	[K].MDSIAAADAAIR.[G]	1xTMTpro [N-Term]; 1xPhospho [S3(100)]	1xTMTpro [N-Term]; 1xPhospho [S3(100)]	0.000100076	5.34993E-05	1	1	2	TGGT1_321500-t26_1-p1	TGGT1_321500-t26_1-p1 [85-96]	TGGT1_321500-t26_1-p1 1xPhospho [S87(100)]	TGGT1_321500-t26_1-p1 1xPhospho [S87(100)]	transcript=TGGT1_321500-t26_1 | gene=TGGT1_321500 | organism=Toxoplasma_gondii_GT1 | gene_product=RNA recognition motif-containing protein [Source:UniProtKB/TrEMBL;Acc:A0A125YP61] | transcript_product=RNA recognition motif-containing protein | location=TGGT1_chrIb:1771014-1773404(+) | protein_length=475 | sequence_SO=chromosome | SO=protein_coding_gene | is_pseudo=false	0	1588.77252	12
FALSE	High	MEAVANQGK	[K].MEAVANQGK.[A]	1xOxidation [M1]; 1xTMTpro [K9]; 1xTMTpro [N-Term]	1xOxidation [M1]; 1xTMTpro [K9]; 1xTMTpro [N-Term]	0.000358473	5.34993E-05	1	1	1	TGGT1_297060-t26_1-p1	TGGT1_297060-t26_1-p1 [329-337]			transcript=TGGT1_297060-t26_1 | gene=TGGT1_297060 | organism=Toxoplasma_gondii_GT1 | gene_product=Phosphoglycerate mutase [Source:UniProtKB/TrEMBL;Acc:S7UKZ1] | transcript_product=phosphoglycerate mutase PGMII | location=TGGT1_chrII:1486715-1490594(-) | protein_length=339 | sequence_SO=chromosome | SO=protein_coding_gene | is_pseudo=false	0	1571.8707	9
FALSE	High	MEAVDISEAEK	[R].MEAVDISEAEK.[Y]	1xTMTpro [K11]; 1xTMTpro [N-Term]	1xTMTpro [K11]; 1xTMTpro [N-Term]	0.000387402	5.34993E-05	1	1	1	TGGT1_290670-t26_1-p1	TGGT1_290670-t26_1-p1 [249-259]			transcript=TGGT1_290670-t26_1 | gene=TGGT1_290670 | organism=Toxoplasma_gondii_GT1 | gene_product=CYTOSOL_AP domain-containing protein [Source:UniProtKB/TrEMBL;Acc:S7UP88] | transcript_product=leucyl aminopeptidase LAP | location=TGGT1_chrIX:3637150-3642271(+) | protein_length=781 | sequence_SO=chromosome | SO=protein_coding_gene | is_pseudo=false	0	1829.98104	11	0.848	0.766	0.96	1.094	0.927	0.838	1.05	0.879	1.008	1.001	-0.24	-0.38	-0.06	0.13	-0.11	-0.26	0.07	-0.19	0.01	0	0.13901868	0.507318554	0.913787945	0.70118647	0.685843186	0.31656642	0.759357299	0.665042893	0.903360432	0.992795629	0.894600223
FALSE	High	MEDCASLGGRVSDSEDPESPCTK	[K].MEDCASLGGRVSDSEDPESPCTK.[E]	2xMethylthio [C4; C21]; 1xTMTpro [K23]; 1xTMTpro [N-Term]; 1xPhospho [S12(99.5)]	2xMethylthio [C4; C21]; 1xTMTpro [K23]; 1xTMTpro [N-Term]; 1xPhospho [S6(0.5); S12(99.5); S14(0); S19(0); T22(0)]	6.93335E-07	5.34993E-05	1	1	1	TGGT1_243460-t26_1-p1	TGGT1_243460-t26_1-p1 [237-259]	TGGT1_243460-t26_1-p1 2xMethylthio [C240; C257]; 1xPhospho [S242(0.5); S248(99.5); S250(0); S255(0); T258(0)]	TGGT1_243460-t26_1-p1 2xMethylthio [C240; C257]; 1xPhospho [S248(99.5)]	transcript=TGGT1_243460-t26_1 | gene=TGGT1_243460 | organism=Toxoplasma_gondii_GT1 | gene_product=hypothetical protein | transcript_product=hypothetical protein | location=TGGT1_chrVI:2564580-2571836(-) | protein_length=2011 | sequence_SO=chromosome | SO=protein_coding_gene | is_pseudo=false	1	3193.35128	23	1.307	0.92	0.974	0.955	1.249	0.879	0.931	0.887	0.855	0.908	0.39	-0.12	-0.04	-0.07	0.32	-0.19	-0.1	-0.17	-0.23	-0.14	0.224647679	0.326827677	0.537887477	0.80228905	0.526269547	0.407912725	0.640640766	0.566218759	0.439784006	0.575027972	0.900210906
FALSE	High	MEDGELGGLHSEGK	[R].MEDGELGGLHSEGK.[D]	1xTMTpro [K14]; 1xTMTpro [N-Term]; 1xPhospho [S11(100)]	1xTMTpro [K14]; 1xTMTpro [N-Term]; 1xPhospho [S11(100)]	1.25532E-08	5.34993E-05	1	1	2	TGGT1_313020-t26_1-p1	TGGT1_313020-t26_1-p1 [44-57]	TGGT1_313020-t26_1-p1 1xPhospho [S54(100)]	TGGT1_313020-t26_1-p1 1xPhospho [S54(100)]	transcript=TGGT1_313020-t26_1 | gene=TGGT1_313020 | organism=Toxoplasma_gondii_GT1 | gene_product=STAS domain-containing protein [Source:UniProtKB/TrEMBL;Acc:S7UTK8] | transcript_product=STAS domain-containing protein | location=TGGT1_chrXI:3003249-3012926(+) | protein_length=1120 | sequence_SO=chromosome | SO=protein_coding_gene | is_pseudo=false	0	2147.03356	14
FALSE	High	MEELESEVEKENER	[K].MEELESEVEKENER.[R]	1xTMTpro [K10]; 1xTMTpro [N-Term]; 1xPhospho [S6(100)]	1xTMTpro [K10]; 1xTMTpro [N-Term]; 1xPhospho [S6(100)]	7.84832E-06	5.34993E-05	1	1	3	TGGT1_290630-t26_1-p1	TGGT1_290630-t26_1-p1 [1501-1514]	TGGT1_290630-t26_1-p1 1xPhospho [S1506(100)]	TGGT1_290630-t26_1-p1 1xPhospho [S1506(100)]	transcript=TGGT1_290630-t26_1 | gene=TGGT1_290630 | organism=Toxoplasma_gondii_GT1 | gene_product=AP2/ERF domain-containing protein [Source:UniProtKB/TrEMBL;Acc:S7UP83] | transcript_product=AP2 domain transcription factor AP2IX-7 | location=TGGT1_chrIX:3593432-3601897(+) | protein_length=2671 | sequence_SO=chromosome | SO=protein_coding_gene | is_pseudo=false	1	2439.16061	14	0.953	0.744	0.819	0.959	0.914	0.714	0.785	0.889	0.827	0.744	-0.07	-0.43	-0.29	-0.06	-0.13	-0.49	-0.35	-0.17	-0.27	-0.43	0.683230385	0.368060556	0.02044493	0.707996844	0.027852967	0.438114525	0.198438393	0.450419663	0.099144873	0.336550002	0.95227361
FALSE	High	MEELESEVEKENER	[K].MEELESEVEKENER.[R]	1xOxidation [M1]; 1xTMTpro [K10]; 1xTMTpro [N-Term]; 1xPhospho [S6(100)]	1xOxidation [M1]; 1xTMTpro [K10]; 1xTMTpro [N-Term]; 1xPhospho [S6(100)]	0.000155684	5.34993E-05	1	1	1	TGGT1_290630-t26_1-p1	TGGT1_290630-t26_1-p1 [1501-1514]	TGGT1_290630-t26_1-p1 1xPhospho [S1506(100)]	TGGT1_290630-t26_1-p1 1xPhospho [S1506(100)]	transcript=TGGT1_290630-t26_1 | gene=TGGT1_290630 | organism=Toxoplasma_gondii_GT1 | gene_product=AP2/ERF domain-containing protein [Source:UniProtKB/TrEMBL;Acc:S7UP83] | transcript_product=AP2 domain transcription factor AP2IX-7 | location=TGGT1_chrIX:3593432-3601897(+) | protein_length=2671 | sequence_SO=chromosome | SO=protein_coding_gene | is_pseudo=false	1	2455.15552	14
FALSE	High	MEELVHNIR	[K].MEELVHNIR.[T]	1xTMTpro [N-Term]	1xTMTpro [N-Term]	1.04871E-05	5.34993E-05	1	1	2	TGGT1_205470-t26_1-p1	TGGT1_205470-t26_1-p1 [805-813]			transcript=TGGT1_205470-t26_1 | gene=TGGT1_205470 | organism=Toxoplasma_gondii_GT1 | gene_product=Tr-type G domain-containing protein [Source:UniProtKB/TrEMBL;Acc:A0A125YJ59] | transcript_product=putative translation elongation factor 2 family protein | location=TGGT1_chrVIIa:1297616-1301283(+) | protein_length=832 | sequence_SO=chromosome | SO=protein_coding_gene | is_pseudo=false	0	1444.79015	9
FALSE	High	MEFSIANTPAPDEAGESTPR	[R].MEFSIANTPAPDEAGESTPR.[I]	1xTMTpro [N-Term]; 1xPhospho [S/T]	1xTMTpro [N-Term]; 1xPhospho [S4(0); T8(0); S17(50); T18(50)]	5.43392E-12	5.34993E-05	1	1	1	TGGT1_206540-t26_1-p1	TGGT1_206540-t26_1-p1 [1131-1150]			transcript=TGGT1_206540-t26_1 | gene=TGGT1_206540 | organism=Toxoplasma_gondii_GT1 | gene_product=hypothetical protein | transcript_product=hypothetical protein | location=TGGT1_chrVIIa:869335-877145(-) | protein_length=1295 | sequence_SO=chromosome | SO=protein_coding_gene | is_pseudo=false	0	2504.13355	20	1.152	0.883	0.917	1.003	1.155	0.885	0.919	0.948	0.854	0.751	0.2	-0.18	-0.13	0	0.21	-0.18	-0.12	-0.08	-0.23	-0.41	0.559427906	0.307225232	0.033378999	0.934216833	0.501393021	0.198625292	0.22099489	0.810769896	0.496285073	0.10388009	0.933386207
FALSE	High	MEFSIANTPAPDEAGESTPR	[R].MEFSIANTPAPDEAGESTPR.[I]	1xOxidation [M1]; 1xTMTpro [N-Term]; 1xPhospho [S/T]	1xOxidation [M1]; 1xTMTpro [N-Term]; 1xPhospho [S4(0); T8(0); S17(50); T18(50)]	7.32226E-05	5.34993E-05	1	1	2	TGGT1_206540-t26_1-p1	TGGT1_206540-t26_1-p1 [1131-1150]			transcript=TGGT1_206540-t26_1 | gene=TGGT1_206540 | organism=Toxoplasma_gondii_GT1 | gene_product=hypothetical protein | transcript_product=hypothetical protein | location=TGGT1_chrVIIa:869335-877145(-) | protein_length=1295 | sequence_SO=chromosome | SO=protein_coding_gene | is_pseudo=false	0	2520.12847	20
FALSE	High	MEHCEDDEGEETDEDEASTEAAAVDFR	[R].MEHCEDDEGEETDEDEASTEAAAVDFR.[V]	1xMethylthio [C4]; 1xTMTpro [N-Term]; 1xPhospho [T12(100)]	1xMethylthio [C4]; 1xTMTpro [N-Term]; 1xPhospho [T12(100); S18(0); T19(0)]	6.30512E-16	5.34993E-05	1	1	4	TGGT1_206380-t26_1-p1	TGGT1_206380-t26_1-p1 [2111-2137]	TGGT1_206380-t26_1-p1 1xMethylthio [C2114]; 1xPhospho [T2122(100); S2128(0); T2129(0)]	TGGT1_206380-t26_1-p1 1xMethylthio [C2114]; 1xPhospho [T2122(100)]	transcript=TGGT1_206380-t26_1 | gene=TGGT1_206380 | organism=Toxoplasma_gondii_GT1 | gene_product=hypothetical protein | transcript_product=hypothetical protein | location=TGGT1_chrVIIa:1008034-1018085(+) | protein_length=2455 | sequence_SO=chromosome | SO=protein_coding_gene | is_pseudo=false	0	3460.29832	27
FALSE	High	MEHCEDDEGEETDEDEASTEAAAVDFR	[R].MEHCEDDEGEETDEDEASTEAAAVDFR.[V]	1xOxidation [M1]; 1xMethylthio [C4]; 1xTMTpro [N-Term]; 1xPhospho [T12(100)]	1xOxidation [M1]; 1xMethylthio [C4]; 1xTMTpro [N-Term]; 1xPhospho [T12(100); S18(0); T19(0)]	4.04139E-14	5.34993E-05	1	1	6	TGGT1_206380-t26_1-p1	TGGT1_206380-t26_1-p1 [2111-2137]	TGGT1_206380-t26_1-p1 1xMethylthio [C2114]; 1xPhospho [T2122(100); S2128(0); T2129(0)]	TGGT1_206380-t26_1-p1 1xMethylthio [C2114]; 1xPhospho [T2122(100)]	transcript=TGGT1_206380-t26_1 | gene=TGGT1_206380 | organism=Toxoplasma_gondii_GT1 | gene_product=hypothetical protein | transcript_product=hypothetical protein | location=TGGT1_chrVIIa:1008034-1018085(+) | protein_length=2455 | sequence_SO=chromosome | SO=protein_coding_gene | is_pseudo=false	0	3476.29324	27
FALSE	High	MELNSSPSVPLTR	[R].MELNSSPSVPLTR.[G]	1xTMTpro [N-Term]; 1xPhospho [S8(100)]	1xTMTpro [N-Term]; 1xPhospho [S5(0); S6(0); S8(100); T12(0)]	3.78696E-08	5.34993E-05	1	1	8	TGGT1_214320-t26_1-p1	TGGT1_214320-t26_1-p1 [519-531]	TGGT1_214320-t26_1-p1 1xPhospho [S523(0); S524(0); S526(100); T530(0)]	TGGT1_214320-t26_1-p1 1xPhospho [S526(100)]	transcript=TGGT1_214320-t26_1 | gene=TGGT1_214320 | organism=Toxoplasma_gondii_GT1 | gene_product=MFS domain-containing protein [Source:UniProtKB/TrEMBL;Acc:A0A125YKB0] | transcript_product=facilitative glucose transporter GT1 | location=TGGT1_chrX:6138702-6140408(+) | protein_length=568 | sequence_SO=chromosome | SO=protein_coding_gene | is_pseudo=false	0	1814.90427	13	0.981	1.247	1.301	1.345	1.32	1.677	1.75	1.22	1.596	1.875	-0.03	0.32	0.38	0.43	0.4	0.75	0.81	0.29	0.67	0.91	0.931428035	0.52584733	0.534607192	0.284680779	0.075666185	0.118448666	0.16837912	0.147037625	0.07441135	0.163930251	0.990781819
FALSE	High	MELNSSPSVPLTR	[R].MELNSSPSVPLTR.[G]	1xOxidation [M1]; 1xTMTpro [N-Term]; 1xPhospho [S8(100)]	1xOxidation [M1]; 1xTMTpro [N-Term]; 1xPhospho [S5(0); S6(0); S8(100); T12(0)]	2.11598E-10	5.34993E-05	1	1	28	TGGT1_214320-t26_1-p1	TGGT1_214320-t26_1-p1 [519-531]	TGGT1_214320-t26_1-p1 1xPhospho [S523(0); S524(0); S526(100); T530(0)]	TGGT1_214320-t26_1-p1 1xPhospho [S526(100)]	transcript=TGGT1_214320-t26_1 | gene=TGGT1_214320 | organism=Toxoplasma_gondii_GT1 | gene_product=MFS domain-containing protein [Source:UniProtKB/TrEMBL;Acc:A0A125YKB0] | transcript_product=facilitative glucose transporter GT1 | location=TGGT1_chrX:6138702-6140408(+) | protein_length=568 | sequence_SO=chromosome | SO=protein_coding_gene | is_pseudo=false	0	1830.89918	13	0.904	1.238	1.263	1.221	1.105	1.511	1.543	1.084	1.427	1.68	-0.14	0.31	0.34	0.29	0.14	0.6	0.63	0.12	0.51	0.75	0.583312015	0.540254241	0.583840245	0.289454587	0.204332915	0.213772228	0.283753065	0.475324295	0.135367315	0.290239444	0.935421364
FALSE	High	MELNSSPSVPLTR	[R].MELNSSPSVPLTR.[G]	1xTMTpro [N-Term]; 2xPhospho [S5(100); S8(100)]	1xTMTpro [N-Term]; 2xPhospho [S5(100); S6(0); S8(100); T12(0)]	1.30461E-05	5.34993E-05	1	1	3	TGGT1_214320-t26_1-p1	TGGT1_214320-t26_1-p1 [519-531]	TGGT1_214320-t26_1-p1 2xPhospho [S523(100); S524(0); S526(100); T530(0)]	TGGT1_214320-t26_1-p1 2xPhospho [S523(100); S526(100)]	transcript=TGGT1_214320-t26_1 | gene=TGGT1_214320 | organism=Toxoplasma_gondii_GT1 | gene_product=MFS domain-containing protein [Source:UniProtKB/TrEMBL;Acc:A0A125YKB0] | transcript_product=facilitative glucose transporter GT1 | location=TGGT1_chrX:6138702-6140408(+) | protein_length=568 | sequence_SO=chromosome | SO=protein_coding_gene | is_pseudo=false	0	1894.8706	13
FALSE	High	MESEGGADDSAEEGDLLDDDDNEDR	[K].MESEGGADDSAEEGDLLDDDDNEDR.[G]	1xTMTpro [N-Term]; 1xPhospho [S10(100)]	1xTMTpro [N-Term]; 1xPhospho [S3(0); S10(100)]	1.72612E-11	5.34993E-05	1	1	2	P07910	P07910 [251-275]	P07910 1xPhospho [S253(0); S260(100)]	P07910 1xPhospho [S260(100)]	Heterogeneous nuclear ribonucleoproteins C1/C2 OS=Homo sapiens (Human) OX=9606 GN=HNRNPC PE=1 SV=4	0	3083.17515	25
FALSE	High	METNHSGPEAAR	[-].METNHSGPEAAR.[S]	1xAcetyl [N-Term]; 1xTMTpro [N-Term]; 1xPhospho [S6(100)]	1xAcetyl [N-Term]; 1xTMTpro [N-Term]; 1xPhospho [T3(0); S6(100)]	0.000172461	5.34993E-05	1	1	4	TGGT1_209850-t26_1-p1	TGGT1_209850-t26_1-p1 [1-12]	TGGT1_209850-t26_1-p1 1xAcetyl [N-Term]; 1xPhospho [T3(0); S6(100)]	TGGT1_209850-t26_1-p1 1xAcetyl [N-Term]; 1xPhospho [S6(100)]	transcript=TGGT1_209850-t26_1 | gene=TGGT1_209850 | organism=Toxoplasma_gondii_GT1 | gene_product=RNA recognition motif-containing protein [Source:UniProtKB/TrEMBL;Acc:S7UJA3] | transcript_product=RNA recognition motif-containing protein | location=TGGT1_chrIb:1501964-1507671(-) | protein_length=1412 | sequence_SO=chromosome | SO=protein_coding_gene | is_pseudo=false	0	1725.75867	12
FALSE	High	MEVDRSPGLPMSDLK	[R].MEVDRSPGLPMSDLK.[T]	1xTMTpro [K15]; 1xTMTpro [N-Term]; 1xPhospho [S6(100)]	1xTMTpro [K15]; 1xTMTpro [N-Term]; 1xPhospho [S6(100); S12(0)]	1.03552E-06	5.34993E-05	1	1	1	Q6WCQ1	Q6WCQ1 [614-628]	Q6WCQ1 1xPhospho [S619(100); S625(0)]	Q6WCQ1 1xPhospho [S619(100)]	Myosin phosphatase Rho-interacting protein OS=Homo sapiens (Human) OX=9606 GN=MPRIP PE=1 SV=3	1	2363.19958	15	0.937	0.92	1.013	0.99	0.928	0.91	1.003	0.969	0.948	1.115	-0.09	-0.12	0.02	-0.02	-0.11	-0.14	0	-0.05	-0.08	0.16	0.484617942	0.769951448	0.909613294	0.910201748	0.676754018	0.803285103	0.907419867	0.757524499	0.824349895	0.261397213	0.919786377
FALSE	High	MFAFSEPAVIDKEEENLSGK	[R].MFAFSEPAVIDKEEENLSGK.[Q]	1xOxidation [M1]; 2xTMTpro [K12; K20]; 1xTMTpro [N-Term]; 1xPhospho [S18(100)]	1xOxidation [M1]; 2xTMTpro [K12; K20]; 1xTMTpro [N-Term]; 1xPhospho [S5(0); S18(100)]	3.29435E-12	5.34993E-05	1	1	1	TGGT1_284780-t26_1-p1	TGGT1_284780-t26_1-p1 [1341-1360]	TGGT1_284780-t26_1-p1 1xPhospho [S1345(0); S1358(100)]	TGGT1_284780-t26_1-p1 1xPhospho [S1358(100)]	transcript=TGGT1_284780-t26_1 | gene=TGGT1_284780 | organism=Toxoplasma_gondii_GT1 | gene_product=hypothetical protein | transcript_product=hypothetical protein | location=TGGT1_chrV:2466672-2473545(+) | protein_length=1600 | sequence_SO=chromosome | SO=protein_coding_gene | is_pseudo=false	1	3249.65706	20	1.04	0.832	1.031	0.953	0.991	0.793	0.982	1.072	0.865	0.849	0.06	-0.26	0.04	-0.07	-0.01	-0.33	-0.03	0.1	-0.21	-0.24	0.79034681	0.075656093	0.91149729	0.643425826	0.969815837	0.14887173	0.921107666	0.391715692	0.268562333	0.018234374	0.971713874
FALSE	High	MFFGGDDDFGPFGSVGMGSHSNFPFR	[R].MFFGGDDDFGPFGSVGMGSHSNFPFR.[M]	2xOxidation [M1; M17]; 1xTMTpro [N-Term]; 1xPhospho [S19(100)]	2xOxidation [M1; M17]; 1xTMTpro [N-Term]; 1xPhospho [S14(0); S19(100); S21(0)]	6.30512E-16	5.34993E-05	1	1	1	TGGT1_265310-t26_1-p1	TGGT1_265310-t26_1-p1 [115-140]	TGGT1_265310-t26_1-p1 1xPhospho [S128(0); S133(100); S135(0)]	TGGT1_265310-t26_1-p1 1xPhospho [S133(100)]	transcript=TGGT1_265310-t26_1 | gene=TGGT1_265310 | organism=Toxoplasma_gondii_GT1 | gene_product=J domain-containing protein [Source:UniProtKB/TrEMBL;Acc:A0A125YIC5] | transcript_product=putative heat shock protein 40 | location=TGGT1_chrIX:1440716-1446749(+) | protein_length=336 | sequence_SO=chromosome | SO=protein_coding_gene | is_pseudo=false	0	3228.35519	26	0.587	1.943	1.333	0.937	0.55	1.821	1.249	2.969	8.93	6.527	-0.77	0.96	0.41	-0.09	-0.86	0.86	0.32	1.57	3.16	2.71	0.164548616	0.138204684	0.769356744	0.717677642	0.004366973	0.281051057	0.844901424	0.055185043	0.089161849	0.208672227	0.895982843
FALSE	High	MFGTLLADTESDEEESNQR	[K].MFGTLLADTESDEEESNQR.[T]	1xTMTpro [N-Term]; 1xPhospho [S11(100)]	1xTMTpro [N-Term]; 1xPhospho [T4(0); T9(0); S11(100); S16(0)]	1.42133E-07	5.34993E-05	1	1	1	TGGT1_262420-t26_1-p1	TGGT1_262420-t26_1-p1 [896-914]	TGGT1_262420-t26_1-p1 1xPhospho [T899(0); T904(0); S906(100); S911(0)]	TGGT1_262420-t26_1-p1 1xPhospho [S906(100)]	transcript=TGGT1_262420-t26_1 | gene=TGGT1_262420 | organism=Toxoplasma_gondii_GT1 | gene_product=AP2 domain transcription factor APVIIb-1/ADA2-B [Source:UniProtKB/TrEMBL;Acc:S7UY04] | transcript_product=AP2 domain transcription factor APVIIb-1/ADA2-B | location=TGGT1_chrVIIb:1237509-1248391(-) | protein_length=2728 | sequence_SO=chromosome | SO=protein_coding_gene | is_pseudo=false	0	2556.11321	19
FALSE	High	MFNPYFPQPVGSAEPPSASEEER	[R].MFNPYFPQPVGSAEPPSASEEER.[E]	1xTMTpro [N-Term]; 2xPhospho [S17(100); S19(100)]	1xTMTpro [N-Term]; 2xPhospho [Y5(0); S12(0); S17(100); S19(100)]	2.55094E-06	5.34993E-05	1	1	1	TGGT1_262130-t26_1-p1	TGGT1_262130-t26_1-p1 [221-243]	TGGT1_262130-t26_1-p1 2xPhospho [Y225(0); S232(0); S237(100); S239(100)]	TGGT1_262130-t26_1-p1 2xPhospho [S237(100); S239(100)]	transcript=TGGT1_262130-t26_1 | gene=TGGT1_262130 | organism=Toxoplasma_gondii_GT1 | gene_product=hypothetical protein | transcript_product=hypothetical protein | location=TGGT1_chrVIIb:1327288-1332580(-) | protein_length=782 | sequence_SO=chromosome | SO=protein_coding_gene | is_pseudo=false	0	3030.29529	23
FALSE	High	MFSLGWPERPNSSFESLGGLAGR	[R].MFSLGWPERPNSSFESLGGLAGR.[R]	1xOxidation [M1]; 1xTMTpro [N-Term]; 1xPhospho [S]	1xOxidation [M1]; 1xTMTpro [N-Term]; 1xPhospho [S3(0); S12(50); S13(50); S16(0)]	9.92883E-05	5.34993E-05	1	1	1	TGGT1_264090-t26_1-p1	TGGT1_264090-t26_1-p1 [2028-2050]			transcript=TGGT1_264090-t26_1 | gene=TGGT1_264090 | organism=Toxoplasma_gondii_GT1 | gene_product=hypothetical protein | transcript_product=hypothetical protein | location=TGGT1_chrVIIb:158774-174140(+) | protein_length=2986 | sequence_SO=chromosome | SO=protein_coding_gene | is_pseudo=false	0	2895.382	23	0.774	0.833	0.686	1.243	0.963	1.036	0.853	0.989	0.784	1.019	-0.37	-0.26	-0.54	0.31	-0.05	0.05	-0.23	-0.02	-0.35	0.03	0.094449448	0.496198776	0.206125721	0.216486638	0.797752208	0.792673459	0.191717959	0.853850672	0.438721806	0.896338751	0.894600223
FALSE	High	MKEDGDDSEEEEEELSINLGSMR	[R].MKEDGDDSEEEEEELSINLGSMR.[L]	1xOxidation [M]; 1xTMTpro [K2]; 1xTMTpro [N-Term]; 1xPhospho [S8(100)]	1xOxidation [M1; M22]; 1xTMTpro [K2]; 1xTMTpro [N-Term]; 1xPhospho [S8(100); S16(0); S21(0)]	1.6493E-14	5.34993E-05	1	1	18	TGGT1_234310-t26_1-p1	TGGT1_234310-t26_1-p1 [78-100]	TGGT1_234310-t26_1-p1 1xPhospho [S85(100); S93(0); S98(0)]	TGGT1_234310-t26_1-p1 1xPhospho [S85(100)]	transcript=TGGT1_234310-t26_1 | gene=TGGT1_234310 | organism=Toxoplasma_gondii_GT1 | gene_product=PP28 domain-containing protein [Source:UniProtKB/TrEMBL;Acc:S7UVT4] | transcript_product=hypothetical protein | location=TGGT1_chrX:4195728-4198221(+) | protein_length=176 | sequence_SO=chromosome | SO=protein_coding_gene | is_pseudo=false	1	3346.48353	23	0.956	0.927	0.975	1.001	0.956	0.927	0.976	0.971	0.899	0.893	-0.07	-0.11	-0.04	0	-0.06	-0.11	-0.03	-0.04	-0.15	-0.16	0.273994514	0.063565112	0.600008492	0.972301045	0.454788548	0.085892814	0.379623337	0.333421701	0.179242538	0.2060501	0.904438946
FALSE	High	MDELAQMPSQPSTEDLLR	[R].MDELAQMPSQPSTEDLLR.[S]	1xOxidation [M]; 1xTMTpro [N-Term]; 1xPhospho [S12(99.7)]	1xOxidation [M1; M7]; 1xTMTpro [N-Term]; 1xPhospho [S9(0); S12(99.7); T13(0.3)]	4.27854E-09	5.34993E-05	1	1	2	TGGT1_212980-t26_1-p1	TGGT1_212980-t26_1-p1 [135-152]	TGGT1_212980-t26_1-p1 1xPhospho [S143(0); S146(99.7); T147(0.3)]	TGGT1_212980-t26_1-p1 1xPhospho [S146(99.7)]	transcript=TGGT1_212980-t26_1 | gene=TGGT1_212980 | organism=Toxoplasma_gondii_GT1 | gene_product=hypothetical protein | transcript_product=hypothetical protein | location=TGGT1_chrV:617528-620094(-) | protein_length=715 | sequence_SO=chromosome | SO=protein_coding_gene | is_pseudo=false	0	2461.13111	18	1.074	0.891	1.122	1.116	1.198	0.995	1.252	1.078	1.182	1.627	0.1	-0.17	0.17	0.16	0.26	-0.01	0.32	0.11	0.24	0.7	0.914837997	0.785653579	0.849605199	0.871931764	0.040389741	0.984174262	0.17148939	0.019765003	0.701854889	0.092121764	0.988560878
FALSE	High	MKEDGDDSEEEEEELSINLGSMR	[R].MKEDGDDSEEEEEELSINLGSMR.[L]	2xOxidation [M1; M22]; 1xTMTpro [K2]; 1xTMTpro [N-Term]; 1xPhospho [S8(100)]	2xOxidation [M1; M22]; 1xTMTpro [K2]; 1xTMTpro [N-Term]; 1xPhospho [S8(100); S16(0); S21(0)]	3.93191E-10	5.34993E-05	1	1	2	TGGT1_234310-t26_1-p1	TGGT1_234310-t26_1-p1 [78-100]	TGGT1_234310-t26_1-p1 1xPhospho [S85(100); S93(0); S98(0)]	TGGT1_234310-t26_1-p1 1xPhospho [S85(100)]	transcript=TGGT1_234310-t26_1 | gene=TGGT1_234310 | organism=Toxoplasma_gondii_GT1 | gene_product=PP28 domain-containing protein [Source:UniProtKB/TrEMBL;Acc:S7UVT4] | transcript_product=hypothetical protein | location=TGGT1_chrX:4195728-4198221(+) | protein_length=176 | sequence_SO=chromosome | SO=protein_coding_gene | is_pseudo=false	1	3362.47845	23	0.713	0.684	0.797	1.219	0.869	0.833	0.972	1.018	0.766	0.9	-0.49	-0.55	-0.33	0.29	-0.2	-0.26	-0.04	0.03	-0.38	-0.15	0.044429281	0.053051052	0.264404133	0.053672757	0.178231144	0.165426915	0.787293414	0.836651211	0.000997832	0.41384396	0.894600223
FALSE	High	MLDSPLYEEERPEENASEQSPASEK	[R].MLDSPLYEEERPEENASEQSPASEK.[Q]	1xTMTpro [K25]; 1xTMTpro [N-Term]; 1xPhospho [S17(100)]	1xTMTpro [K25]; 1xTMTpro [N-Term]; 1xPhospho [S4(0); Y7(0); S17(100); S20(0); S23(0)]	2.80024E-08	5.34993E-05	1	1	3	TGGT1_311920-t26_1-p1	TGGT1_311920-t26_1-p1 [2003-2027]	TGGT1_311920-t26_1-p1 1xPhospho [S2006(0); Y2009(0); S2019(100); S2022(0); S2025(0)]	TGGT1_311920-t26_1-p1 1xPhospho [S2019(100)]	transcript=TGGT1_311920-t26_1 | gene=TGGT1_311920 | organism=Toxoplasma_gondii_GT1 | gene_product=GRAM domain-containing protein [Source:UniProtKB/TrEMBL;Acc:S7UTV3] | transcript_product=GRAM domain-containing protein | location=TGGT1_chrXI:2336545-2355556(+) | protein_length=2528 | sequence_SO=chromosome | SO=protein_coding_gene | is_pseudo=false	0	3553.65371	25	1.075	1.081	0.949	1.031	1.108	1.114	0.979	1.181	1.003	1.119	0.1	0.11	-0.07	0.04	0.15	0.16	-0.03	0.24	0	0.16	0.334034549	0.203367835	0.705440583	0.812428216	0.330790237	0.549364959	0.933795549	0.442585048	0.989550064	0.623666076	0.906500078
FALSE	High	MPSDGDRDAQDSDR	[R].MPSDGDRDAQDSDR.[W]	1xTMTpro [N-Term]; 1xPhospho [S3(100)]	1xTMTpro [N-Term]; 1xPhospho [S3(100); S12(0)]	0.000291624	5.34993E-05	1	1	3	TGGT1_232780-t26_1-p1	TGGT1_232780-t26_1-p1 [650-663]	TGGT1_232780-t26_1-p1 1xPhospho [S652(100); S661(0)]	TGGT1_232780-t26_1-p1 1xPhospho [S652(100)]	transcript=TGGT1_232780-t26_1 | gene=TGGT1_232780 | organism=Toxoplasma_gondii_GT1 | gene_product=hypothetical protein | transcript_product=hypothetical protein | location=TGGT1_chrVIII:2255308-2260311(-) | protein_length=713 | sequence_SO=chromosome | SO=protein_coding_gene | is_pseudo=false	1	1948.80271	14	1.071	0.858	0.793	0.873	0.935	0.749	0.692	0.801	0.943	1.011	0.1	-0.22	-0.33	-0.2	-0.1	-0.42	-0.53	-0.32	-0.08	0.02	0.755191964	0.113615889	0.288966493	0.012753458	0.764849221	0.066619229	0.185626732	0.232447317	0.108781151	0.740599602	0.962749868
FALSE	High	MQAEHLMLQWSEDEGSLK	[R].MQAEHLMLQWSEDEGSLK.[N]	1xOxidation [M1]; 1xTMTpro [K18]; 1xTMTpro [N-Term]; 1xPhospho [S11(100)]	1xOxidation [M1]; 1xTMTpro [K18]; 1xTMTpro [N-Term]; 1xPhospho [S11(100); S16(0)]	1.58682E-08	5.34993E-05	1	1	2	TGGT1_254300-t26_1-p1	TGGT1_254300-t26_1-p1 [278-295]	TGGT1_254300-t26_1-p1 1xPhospho [S288(100); S293(0)]	TGGT1_254300-t26_1-p1 1xPhospho [S288(100)]	transcript=TGGT1_254300-t26_1 | gene=TGGT1_254300 | organism=Toxoplasma_gondii_GT1 | gene_product=hypothetical protein | transcript_product=hypothetical protein | location=TGGT1_chrIII:1566444-1577118(+) | protein_length=1776 | sequence_SO=chromosome | SO=protein_coding_gene | is_pseudo=false	0	2836.35424	18	1.016	1.019	1.013	0.998	1.014	1.017	1.011	0.985	1.058	0.942	0.02	0.03	0.02	0	0.02	0.02	0.02	-0.02	0.08	-0.09	0.626640933	0.752314075	0.916576839	0.990888511	0.917549946	0.884247806	0.827012351	0.302703751	0.252147459	0.579720266	0.945061825
FALSE	High	MQDELFGDAPSSPR	[R].MQDELFGDAPSSPR.[A]	1xTMTpro [N-Term]; 1xPhospho [S12(99.8)]	1xTMTpro [N-Term]; 1xPhospho [S11(0.2); S12(99.8)]	2.63329E-06	5.34993E-05	1	1	3	TGGT1_309240-t26_1-p1	TGGT1_309240-t26_1-p1 [440-453]	TGGT1_309240-t26_1-p1 1xPhospho [S450(0.2); S451(99.8)]	TGGT1_309240-t26_1-p1 1xPhospho [S451(99.8)]	transcript=TGGT1_309240-t26_1 | gene=TGGT1_309240 | organism=Toxoplasma_gondii_GT1 | gene_product=CorA family Mg2+ transporter protein [Source:UniProtKB/TrEMBL;Acc:S7UT37] | transcript_product=CorA family Mg2+ transporter protein | location=TGGT1_chrXI:537155-545024(+) | protein_length=1550 | sequence_SO=chromosome | SO=protein_coding_gene | is_pseudo=false	0	1933.86861	14
FALSE	High	MQHFSQPQNSVPSQPANPAHVDPNNNPEGDEGWK	[R].MQHFSQPQNSVPSQPANPAHVDPNNNPEGDEGWK.[S]	1xTMTpro [K34]; 1xTMTpro [N-Term]	1xTMTpro [K34]; 1xTMTpro [N-Term]	1.90135E-06	5.34993E-05	1	1	1	TGGT1_313010-t26_1-p1	TGGT1_313010-t26_1-p1 [46-79]			transcript=TGGT1_313010-t26_1 | gene=TGGT1_313010 | organism=Toxoplasma_gondii_GT1 | gene_product=DEAD (Asp-Glu-Ala-Asp) box polypeptide DDX6 [Source:UniProtKB/TrEMBL;Acc:S7W8B2] | transcript_product=DEAD (Asp-Glu-Ala-Asp) box polypeptide DDX6 | location=TGGT1_chrXI:2995385-2998767(-) | protein_length=475 | sequence_SO=chromosome | SO=protein_coding_gene | is_pseudo=false	0	4362.0878	34
FALSE	High	MQSGEEEPAR	[R].MQSGEEEPAR.[Q]	1xTMTpro [N-Term]; 1xPhospho [S3(100)]	1xTMTpro [N-Term]; 1xPhospho [S3(100)]	0.000348853	5.34993E-05	1	1	2	TGGT1_233810-t26_1-p1	TGGT1_233810-t26_1-p1 [2145-2154]	TGGT1_233810-t26_1-p1 1xPhospho [S2147(100)]	TGGT1_233810-t26_1-p1 1xPhospho [S2147(100)]	transcript=TGGT1_233810-t26_1 | gene=TGGT1_233810 | organism=Toxoplasma_gondii_GT1 | gene_product=Sel1 repeat-containing protein [Source:UniProtKB/TrEMBL;Acc:S7V3R4] | transcript_product=Sel1 repeat-containing protein | location=TGGT1_chrVIII:2805272-2818439(+) | protein_length=2252 | sequence_SO=chromosome | SO=protein_coding_gene | is_pseudo=false	0	1517.66264	10	1.098	1.106	0.98	0.86	0.944	0.951	0.843	0.799	0.805	0.794	0.13	0.15	-0.03	-0.22	-0.08	-0.07	-0.25	-0.32	-0.31	-0.33	0.149897825	0.085803843	0.534368981	0.415732351	0.647505492	0.764833277	0.314911256	0.521421661	0.514376929	0.477889928	0.894600223
FALSE	High	MQSLASVHGLR	[R].MQSLASVHGLR.[T]	1xTMTpro [N-Term]; 1xPhospho [S3(100)]	1xTMTpro [N-Term]; 1xPhospho [S3(100); S6(0)]	5.78082E-06	5.34993E-05	1	1	3	TGGT1_254480-t26_1-p1	TGGT1_254480-t26_1-p1 [275-285]	TGGT1_254480-t26_1-p1 1xPhospho [S277(100); S280(0)]	TGGT1_254480-t26_1-p1 1xPhospho [S277(100)]	transcript=TGGT1_254480-t26_1 | gene=TGGT1_254480 | organism=Toxoplasma_gondii_GT1 | gene_product=WD domain, G-beta repeat-containing protein [Source:UniProtKB/TrEMBL;Acc:S7UMW1] | transcript_product=WD domain, G-beta repeat-containing protein | location=TGGT1_chrIII:1745233-1748585(-) | protein_length=816 | sequence_SO=chromosome | SO=protein_coding_gene | is_pseudo=false	0	1582.80958	11	1.536	2.136	2.177	0.946	1.453	2.019	2.058	2.016	3.182	2.17	0.62	1.09	1.12	-0.08	0.54	1.01	1.04	1.01	1.67	1.12	0.023684669	0.16257955	0.080060263	0.872262148	0.386300372	0.069585621	0.152955464	0.034738893	0.027037506	0.223411586	0.894600223
FALSE	High	MQSLASVHGLR	[R].MQSLASVHGLR.[T]	1xOxidation [M1]; 1xTMTpro [N-Term]; 1xPhospho [S3(100)]	1xOxidation [M1]; 1xTMTpro [N-Term]; 1xPhospho [S3(100); S6(0)]	1.48046E-06	5.34993E-05	1	1	1	TGGT1_254480-t26_1-p1	TGGT1_254480-t26_1-p1 [275-285]	TGGT1_254480-t26_1-p1 1xPhospho [S277(100); S280(0)]	TGGT1_254480-t26_1-p1 1xPhospho [S277(100)]	transcript=TGGT1_254480-t26_1 | gene=TGGT1_254480 | organism=Toxoplasma_gondii_GT1 | gene_product=WD domain, G-beta repeat-containing protein [Source:UniProtKB/TrEMBL;Acc:S7UMW1] | transcript_product=WD domain, G-beta repeat-containing protein | location=TGGT1_chrIII:1745233-1748585(-) | protein_length=816 | sequence_SO=chromosome | SO=protein_coding_gene | is_pseudo=false	0	1598.80449	11
FALSE	High	MQSLASVHGLR	[R].MQSLASVHGLR.[T]	1xTMTpro [N-Term]; 2xPhospho [S3(100); S6(100)]	1xTMTpro [N-Term]; 2xPhospho [S3(100); S6(100)]	0.000214063	5.34993E-05	1	1	3	TGGT1_254480-t26_1-p1	TGGT1_254480-t26_1-p1 [275-285]	TGGT1_254480-t26_1-p1 2xPhospho [S277(100); S280(100)]	TGGT1_254480-t26_1-p1 2xPhospho [S277(100); S280(100)]	transcript=TGGT1_254480-t26_1 | gene=TGGT1_254480 | organism=Toxoplasma_gondii_GT1 | gene_product=WD domain, G-beta repeat-containing protein [Source:UniProtKB/TrEMBL;Acc:S7UMW1] | transcript_product=WD domain, G-beta repeat-containing protein | location=TGGT1_chrIII:1745233-1748585(-) | protein_length=816 | sequence_SO=chromosome | SO=protein_coding_gene | is_pseudo=false	0	1662.77591	11
FALSE	High	MQSLLHLPHR	[R].MQSLLHLPHR.[S]	1xTMTpro [N-Term]; 1xPhospho [S3(100)]	1xTMTpro [N-Term]; 1xPhospho [S3(100)]	0.000174508	5.34993E-05	1	1	9	TGGT1_259200B-t26_1-p1	TGGT1_259200B-t26_1-p1 [701-710]	TGGT1_259200B-t26_1-p1 1xPhospho [S703(100)]	TGGT1_259200B-t26_1-p1 1xPhospho [S703(100)]	transcript=TGGT1_259200B-t26_1 | gene=TGGT1_259200B | organism=Toxoplasma_gondii_GT1 | gene_product=Na+/H+ exchanger NHE1 [Source:UniProtKB/TrEMBL;Acc:S7WEL3] | transcript_product=Na+/H+ exchanger NHE1 | location=TGGT1_chrVIIb:2842786-2849857(-) | protein_length=1450 | sequence_SO=chromosome | SO=protein_coding_gene | is_pseudo=false	0	1615.8463	10
FALSE	High	MQSLLHLPHR	[R].MQSLLHLPHR.[S]	1xOxidation [M1]; 1xTMTpro [N-Term]; 1xPhospho [S3(100)]	1xOxidation [M1]; 1xTMTpro [N-Term]; 1xPhospho [S3(100)]	0.0003475	5.34993E-05	1	1	8	TGGT1_259200B-t26_1-p1	TGGT1_259200B-t26_1-p1 [701-710]	TGGT1_259200B-t26_1-p1 1xPhospho [S703(100)]	TGGT1_259200B-t26_1-p1 1xPhospho [S703(100)]	transcript=TGGT1_259200B-t26_1 | gene=TGGT1_259200B | organism=Toxoplasma_gondii_GT1 | gene_product=Na+/H+ exchanger NHE1 [Source:UniProtKB/TrEMBL;Acc:S7WEL3] | transcript_product=Na+/H+ exchanger NHE1 | location=TGGT1_chrVIIb:2842786-2849857(-) | protein_length=1450 | sequence_SO=chromosome | SO=protein_coding_gene | is_pseudo=false	0	1631.84121	10	1.569	1.895	1.764	1.29	2.024	2.445	2.276	1.988	1.996	2.571	0.65	0.92	0.82	0.37	1.02	1.29	1.19	0.99	1	1.36	0.37452263	0.254471201	0.356407246	0.052242313	0.240198956	0.173008041	0.246119029	0.093909605	0.138647292	0.131606589	0.909509357
FALSE	High	MQTDILEEHEQLMR	[R].MQTDILEEHEQLMR.[E]	1xTMTpro [N-Term]; 1xPhospho [T3(100)]	1xTMTpro [N-Term]; 1xPhospho [T3(100)]	3.89948E-14	5.34993E-05	1	1	11	TGGT1_232030-t26_1-p1	TGGT1_232030-t26_1-p1 [112-125]	TGGT1_232030-t26_1-p1 1xPhospho [T114(100)]	TGGT1_232030-t26_1-p1 1xPhospho [T114(100)]	transcript=TGGT1_232030-t26_1 | gene=TGGT1_232030 | organism=Toxoplasma_gondii_GT1 | gene_product=hypothetical protein | transcript_product=hypothetical protein | location=TGGT1_chrVIII:1768528-1771709(+) | protein_length=208 | sequence_SO=chromosome | SO=protein_coding_gene | is_pseudo=false	0	2157.00406	14	1.465	2.503	2.197	0.95	1.392	2.379	2.088	1.755	2.69	2.233	0.55	1.32	1.14	-0.07	0.48	1.25	1.06	0.81	1.43	1.16	0.257642248	0.084330159	0.073274044	0.642913384	0.405406949	0.146800457	0.146274353	0.138352691	0.112289896	0.135325117	0.900210906
FALSE	High	MQTDILEEHEQLMR	[R].MQTDILEEHEQLMR.[E]	1xOxidation [M]; 1xTMTpro [N-Term]; 1xPhospho [T3(100)]	1xOxidation [M1; M13]; 1xTMTpro [N-Term]; 1xPhospho [T3(100)]	2.13213E-14	5.34993E-05	1	1	62	TGGT1_232030-t26_1-p1	TGGT1_232030-t26_1-p1 [112-125]	TGGT1_232030-t26_1-p1 1xPhospho [T114(100)]	TGGT1_232030-t26_1-p1 1xPhospho [T114(100)]	transcript=TGGT1_232030-t26_1 | gene=TGGT1_232030 | organism=Toxoplasma_gondii_GT1 | gene_product=hypothetical protein | transcript_product=hypothetical protein | location=TGGT1_chrVIII:1768528-1771709(+) | protein_length=208 | sequence_SO=chromosome | SO=protein_coding_gene | is_pseudo=false	0	2172.99897	14	2.014	3.998	3.292	1.01	2.035	4.04	3.327	2.768	4.795	3.844	1.01	2	1.72	0.02	1.03	2.01	1.73	1.47	2.26	1.94	0.261873504	0.085490513	0.073046779	0.898711777	0.305859994	0.113734555	0.106114898	0.089795398	0.083884054	0.098545214	0.900210906
FALSE	High	MPSAGYLEQPSAR	[R].MPSAGYLEQPSAR.[E]	1xTMTpro [N-Term]; 1xPhospho [S3(100)]	1xTMTpro [N-Term]; 1xPhospho [S3(100); Y6(0); S11(0)]	4.17207E-05	5.34993E-05	1	1	1	TGGT1_265500-t26_1-p1	TGGT1_265500-t26_1-p1 [1978-1990]	TGGT1_265500-t26_1-p1 1xPhospho [S1980(100); Y1983(0); S1988(0)]	TGGT1_265500-t26_1-p1 1xPhospho [S1980(100)]	transcript=TGGT1_265500-t26_1 | gene=TGGT1_265500 | organism=Toxoplasma_gondii_GT1 | gene_product=Chloride channel protein [Source:UniProtKB/TrEMBL;Acc:S7UI33] | transcript_product=chloride transporter, chloride channel (ClC) family protein | location=TGGT1_chrIX:1338167-1348086(-) | protein_length=2075 | sequence_SO=chromosome | SO=protein_coding_gene | is_pseudo=false	0	1790.84675	13
FALSE	High	MQTDILEEHEQLMR	[R].MQTDILEEHEQLMR.[E]	2xOxidation [M1; M13]; 1xTMTpro [N-Term]; 1xPhospho [T3(100)]	2xOxidation [M1; M13]; 1xTMTpro [N-Term]; 1xPhospho [T3(100)]	1.65055E-12	5.34993E-05	1	1	47	TGGT1_232030-t26_1-p1	TGGT1_232030-t26_1-p1 [112-125]	TGGT1_232030-t26_1-p1 1xPhospho [T114(100)]	TGGT1_232030-t26_1-p1 1xPhospho [T114(100)]	transcript=TGGT1_232030-t26_1 | gene=TGGT1_232030 | organism=Toxoplasma_gondii_GT1 | gene_product=hypothetical protein | transcript_product=hypothetical protein | location=TGGT1_chrVIII:1768528-1771709(+) | protein_length=208 | sequence_SO=chromosome | SO=protein_coding_gene | is_pseudo=false	0	2188.99389	14	2.52	6.991	5.556	1.106	2.788	7.734	6.146	4.819	9.378	7.463	1.33	2.81	2.47	0.15	1.48	2.95	2.62	2.27	3.23	2.9	0.177292416	0.018960021	0.003836608	0.812203681	0.335569854	0.120049506	0.111771029	0.104017651	0.096788952	0.110539121	0.900210906
FALSE	High	MREEDIAEGPAAVSDVSSPSASLSAR	[R].MREEDIAEGPAAVSDVSSPSASLSAR.[A]	1xTMTpro [N-Term]; 2xPhospho [S14(99.7); S]	1xTMTpro [N-Term]; 2xPhospho [S14(99.7); S17(50.1); S18(50.1); S20(0); S22(0); S24(0)]	3.62895E-07	5.34993E-05	1	1	2	TGGT1_274130-t26_1-p1	TGGT1_274130-t26_1-p1 [1724-1749]	TGGT1_274130-t26_1-p1 2xPhospho [S1737(99.7); S1740(50.1); S1741(50.1); S1743(0); S1745(0); S1747(0)]	TGGT1_274130-t26_1-p1 2xPhospho [S1737(99.7); S]	transcript=TGGT1_274130-t26_1 | gene=TGGT1_274130 | organism=Toxoplasma_gondii_GT1 | gene_product=Rab-GAP TBC domain-containing protein [Source:UniProtKB/TrEMBL;Acc:S7WCL1] | transcript_product=TBC domain-containing protein | location=TGGT1_chrVIII:2992253-3004561(+) | protein_length=2118 | sequence_SO=chromosome | SO=protein_coding_gene | is_pseudo=false	1	3096.39171	26
FALSE	High	MRSDSENETTDER	[R].MRSDSENETTDER.[A]	1xTMTpro [N-Term]; 2xPhospho [S3(100); S5(100)]	1xTMTpro [N-Term]; 2xPhospho [S3(100); S5(100); T9(0); T10(0)]	8.42294E-07	5.34993E-05	1	1	3	TGGT1_223640-t26_1-p1	TGGT1_223640-t26_1-p1 [25-37]	TGGT1_223640-t26_1-p1 2xPhospho [S27(100); S29(100); T33(0); T34(0)]	TGGT1_223640-t26_1-p1 2xPhospho [S27(100); S29(100)]	transcript=TGGT1_223640-t26_1 | gene=TGGT1_223640 | organism=Toxoplasma_gondii_GT1 | gene_product=hypothetical protein | transcript_product=hypothetical protein | location=TGGT1_chrX:3587637-3592496(+) | protein_length=1619 | sequence_SO=chromosome | SO=protein_coding_gene | is_pseudo=false	1	2033.78436	13	0.925	0.991	0.916	0.954	0.882	0.945	0.873	0.916	0.959	0.854	-0.11	-0.01	-0.13	-0.07	-0.18	-0.08	-0.2	-0.13	-0.06	-0.23	0.515361456	0.901432162	0.514826638	0.401068942	0.227661614	0.265219104	0.255946804	0.493960245	0.576508448	0.142202166	0.925813665
FALSE	High	MRSDSENETTDER	[R].MRSDSENETTDER.[A]	1xOxidation [M1]; 1xTMTpro [N-Term]; 2xPhospho [S3(100); S5(100)]	1xOxidation [M1]; 1xTMTpro [N-Term]; 2xPhospho [S3(100); S5(100); T9(0); T10(0)]	0.000346152	5.34993E-05	1	1	2	TGGT1_223640-t26_1-p1	TGGT1_223640-t26_1-p1 [25-37]	TGGT1_223640-t26_1-p1 2xPhospho [S27(100); S29(100); T33(0); T34(0)]	TGGT1_223640-t26_1-p1 2xPhospho [S27(100); S29(100)]	transcript=TGGT1_223640-t26_1 | gene=TGGT1_223640 | organism=Toxoplasma_gondii_GT1 | gene_product=hypothetical protein | transcript_product=hypothetical protein | location=TGGT1_chrX:3587637-3592496(+) | protein_length=1619 | sequence_SO=chromosome | SO=protein_coding_gene | is_pseudo=false	1	2049.77928	13
FALSE	High	MRSESPNGER	[R].MRSESPNGER.[R]	1xTMTpro [N-Term]; 2xPhospho [S3(100); S5(100)]	1xTMTpro [N-Term]; 2xPhospho [S3(100); S5(100)]	0.000322736	5.34993E-05	1	1	5	TGGT1_313180-t26_1-p1	TGGT1_313180-t26_1-p1 [285-294]	TGGT1_313180-t26_1-p1 2xPhospho [S287(100); S289(100)]	TGGT1_313180-t26_1-p1 2xPhospho [S287(100); S289(100)]	transcript=TGGT1_313180-t26_1 | gene=TGGT1_313180 | organism=Toxoplasma_gondii_GT1 | gene_product=Protein kinase domain-containing protein [Source:UniProtKB/TrEMBL;Acc:S7UT92] | transcript_product=putative cell-cycle-associated protein kinase PRP4 | location=TGGT1_chrXI:3115853-3121175(-) | protein_length=928 | sequence_SO=chromosome | SO=protein_coding_gene | is_pseudo=false	1	1626.66675	10	1.154	1.15	1.108	0.88	1.015	1.012	0.975	0.905	0.851	0.948	0.21	0.2	0.15	-0.18	0.02	0.02	-0.04	-0.14	-0.23	-0.08	0.457228138	0.500421768	0.463831577	0.229862568	0.874802405	0.916408932	0.667119994	0.614891637	0.11661715	0.153205088	0.917517045
FALSE	High	MRSFANDIPNK	[R].MRSFANDIPNK.[V]	1xTMTpro [K11]; 1xTMTpro [N-Term]; 1xPhospho [S3(100)]	1xTMTpro [K11]; 1xTMTpro [N-Term]; 1xPhospho [S3(100)]	0.000280457	5.34993E-05	1	1	4	TGGT1_310670-t26_1-p1	TGGT1_310670-t26_1-p1 [900-910]	TGGT1_310670-t26_1-p1 1xPhospho [S902(100)]	TGGT1_310670-t26_1-p1 1xPhospho [S902(100)]	transcript=TGGT1_310670-t26_1 | gene=TGGT1_310670 | organism=Toxoplasma_gondii_GT1 | gene_product=Alpha-1,4 glucan phosphorylase [Source:UniProtKB/TrEMBL;Acc:S7UT34] | transcript_product=putative glycogen phosphorylase 1 | location=TGGT1_chrXI:1474522-1478513(+) | protein_length=912 | sequence_SO=chromosome | SO=protein_coding_gene | is_pseudo=false	1	1981.0222	11	1.227	1.214	1.324	0.742	0.91	0.901	0.982	0.732	1.187	1.206	0.29	0.28	0.41	-0.43	-0.14	-0.15	-0.03	-0.45	0.25	0.27	0.459677733	0.693157351	0.670730515	0.771747678	0.903308918	0.846578621	0.962561694	0.722202255	0.700064161	0.657942198	0.917689728
FALSE	High	MRSVEEETAAEEGK	[R].MRSVEEETAAEEGK.[K]	1xTMTpro [K14]; 1xTMTpro [N-Term]; 1xPhospho [S3(100)]	1xTMTpro [K14]; 1xTMTpro [N-Term]; 1xPhospho [S3(100); T8(0)]	0.000250392	5.34993E-05	1	1	2	TGGT1_316200-t26_1-p1	TGGT1_316200-t26_1-p1 [344-357]	TGGT1_316200-t26_1-p1 1xPhospho [S346(100); T351(0)]	TGGT1_316200-t26_1-p1 1xPhospho [S346(100)]	transcript=TGGT1_316200-t26_1 | gene=TGGT1_316200 | organism=Toxoplasma_gondii_GT1 | gene_product=Phosphoglycerate mutase family protein [Source:UniProtKB/TrEMBL;Acc:S7UM57] | transcript_product=phosphoglycerate mutase family protein | location=TGGT1_chrXI:5126229-5130526(-) | protein_length=555 | sequence_SO=chromosome | SO=protein_coding_gene | is_pseudo=false	1	2254.0918	14	0.653	0.583	0.726	1.107	0.723	0.645	0.803	0.779	0.774	0.846	-0.61	-0.78	-0.46	0.15	-0.47	-0.63	-0.32	-0.36	-0.37	-0.24	0.057780477	0.154151336	0.115303837	0.705963311	0.300493722	0.101918805	0.372797167	0.016867602	0.559169086	0.750988332	0.894600223
FALSE	High	MRTHAAIDSGVGEGTR	[R].MRTHAAIDSGVGEGTR.[S]	1xTMTpro [N-Term]; 1xPhospho [T3(100)]	1xTMTpro [N-Term]; 1xPhospho [T3(100); S9(0); T15(0)]	3.9404E-08	5.34993E-05	1	1	7	TGGT1_259200B-t26_1-p1	TGGT1_259200B-t26_1-p1 [523-538]	TGGT1_259200B-t26_1-p1 1xPhospho [T525(100); S531(0); T537(0)]	TGGT1_259200B-t26_1-p1 1xPhospho [T525(100)]	transcript=TGGT1_259200B-t26_1 | gene=TGGT1_259200B | organism=Toxoplasma_gondii_GT1 | gene_product=Na+/H+ exchanger NHE1 [Source:UniProtKB/TrEMBL;Acc:S7WEL3] | transcript_product=Na+/H+ exchanger NHE1 | location=TGGT1_chrVIIb:2842786-2849857(-) | protein_length=1450 | sequence_SO=chromosome | SO=protein_coding_gene | is_pseudo=false	1	2041.98095	16	1.358	1.584	1.568	0.881	1.196	1.395	1.381	1.388	1.283	1.133	0.44	0.66	0.65	-0.18	0.26	0.48	0.47	0.47	0.36	0.18	0.196477879	0.076734105	0.062982261	0.591084011	0.625082131	0.21046977	0.235718534	0.309437023	0.318663881	0.141003286	0.900210906
FALSE	High	MRTHAAIDSGVGEGTR	[R].MRTHAAIDSGVGEGTR.[S]	1xOxidation [M1]; 1xTMTpro [N-Term]; 1xPhospho [T3(100)]	1xOxidation [M1]; 1xTMTpro [N-Term]; 1xPhospho [T3(100); S9(0); T15(0)]	5.58901E-08	5.34993E-05	1	1	9	TGGT1_259200B-t26_1-p1	TGGT1_259200B-t26_1-p1 [523-538]	TGGT1_259200B-t26_1-p1 1xPhospho [T525(100); S531(0); T537(0)]	TGGT1_259200B-t26_1-p1 1xPhospho [T525(100)]	transcript=TGGT1_259200B-t26_1 | gene=TGGT1_259200B | organism=Toxoplasma_gondii_GT1 | gene_product=Na+/H+ exchanger NHE1 [Source:UniProtKB/TrEMBL;Acc:S7WEL3] | transcript_product=Na+/H+ exchanger NHE1 | location=TGGT1_chrVIIb:2842786-2849857(-) | protein_length=1450 | sequence_SO=chromosome | SO=protein_coding_gene | is_pseudo=false	1	2057.97587	16	1.828	1.73	1.545	1.325	2.421	2.292	2.046	3.229	2.874	1.744	0.87	0.79	0.63	0.41	1.28	1.2	1.03	1.69	1.52	0.8	0.121042558	0.110254701	0.243783071	0.186281059	0.142129563	0.136492665	0.221650873	0.0427001	0.142902133	0.554603214	0.894600223
FALSE	High	MRTHAAIDSGVGEGTR	[R].MRTHAAIDSGVGEGTR.[S]	1xTMTpro [N-Term]; 2xPhospho [T3(100); S9(100)]	1xTMTpro [N-Term]; 2xPhospho [T3(100); S9(100); T15(0)]	0.000073513	5.34993E-05	1	1	2	TGGT1_259200B-t26_1-p1	TGGT1_259200B-t26_1-p1 [523-538]	TGGT1_259200B-t26_1-p1 2xPhospho [T525(100); S531(100); T537(0)]	TGGT1_259200B-t26_1-p1 2xPhospho [T525(100); S531(100)]	transcript=TGGT1_259200B-t26_1 | gene=TGGT1_259200B | organism=Toxoplasma_gondii_GT1 | gene_product=Na+/H+ exchanger NHE1 [Source:UniProtKB/TrEMBL;Acc:S7WEL3] | transcript_product=Na+/H+ exchanger NHE1 | location=TGGT1_chrVIIb:2842786-2849857(-) | protein_length=1450 | sequence_SO=chromosome | SO=protein_coding_gene | is_pseudo=false	1	2121.94729	16
FALSE	High	MRTHAAIDSGVGEGTRSPVLSR	[R].MRTHAAIDSGVGEGTRSPVLSR.[G]	1xTMTpro [N-Term]; 2xPhospho [T3(100); T/S]	1xTMTpro [N-Term]; 2xPhospho [T3(100); S9(0); T15(50); S17(50); S21(0)]	1.67528E-05	5.34993E-05	1	1	1	TGGT1_259200B-t26_1-p1	TGGT1_259200B-t26_1-p1 [523-544]	TGGT1_259200B-t26_1-p1 2xPhospho [T525(100); S531(0); T537(50); S539(50); S543(0)]	TGGT1_259200B-t26_1-p1 2xPhospho [T525(100); T/S]	transcript=TGGT1_259200B-t26_1 | gene=TGGT1_259200B | organism=Toxoplasma_gondii_GT1 | gene_product=Na+/H+ exchanger NHE1 [Source:UniProtKB/TrEMBL;Acc:S7WEL3] | transcript_product=Na+/H+ exchanger NHE1 | location=TGGT1_chrVIIb:2842786-2849857(-) | protein_length=1450 | sequence_SO=chromosome | SO=protein_coding_gene | is_pseudo=false	2	2761.31769	22	2.426	1.802	1.597	0.588	1.427	1.06	0.939	1.322	0.935	0.922	1.28	0.85	0.68	-0.77	0.51	0.08	-0.09	0.4	-0.1	-0.12	0.027088386	0.144331455	0.067643094	0.211450865	0.24695842	0.433729719	0.8330533	0.181549563	0.460529173	0.521391876	0.894600223
FALSE	High	MRTLLAPLLPLR	[R].MRTLLAPLLPLR.[M]	1xOxidation [M1]; 1xTMTpro [N-Term]; 1xPhospho [T3(100)]	1xOxidation [M1]; 1xTMTpro [N-Term]; 1xPhospho [T3(100)]	0.000114009	5.34993E-05	1	1	1	TGGT1_312840-t26_1-p1	TGGT1_312840-t26_1-p1 [660-671]	TGGT1_312840-t26_1-p1 1xPhospho [T662(100)]	TGGT1_312840-t26_1-p1 1xPhospho [T662(100)]	transcript=TGGT1_312840-t26_1 | gene=TGGT1_312840 | organism=Toxoplasma_gondii_GT1 | gene_product=WD_REPEATS_REGION domain-containing protein [Source:UniProtKB/TrEMBL;Acc:S7USM1] | transcript_product=hypothetical protein | location=TGGT1_chrXI:2903836-2912150(+) | protein_length=1112 | sequence_SO=chromosome | SO=protein_coding_gene | is_pseudo=false	1	1794.03958	12
FALSE	High	MSADSVPQIEGEGEEHESEADDKESK	[R].MSADSVPQIEGEGEEHESEADDKESK.[V]	2xTMTpro [K23; K26]; 1xTMTpro [N-Term]; 1xPhospho [S18(100)]	2xTMTpro [K23; K26]; 1xTMTpro [N-Term]; 1xPhospho [S2(0); S5(0); S18(100); S25(0)]	2.91682E-07	5.34993E-05	1	1	3	TGGT1_230690-t26_1-p1	TGGT1_230690-t26_1-p1 [1098-1123]	TGGT1_230690-t26_1-p1 1xPhospho [S1099(0); S1102(0); S1115(100); S1122(0)]	TGGT1_230690-t26_1-p1 1xPhospho [S1115(100)]	transcript=TGGT1_230690-t26_1 | gene=TGGT1_230690 | organism=Toxoplasma_gondii_GT1 | gene_product=LNS2 domain-containing protein [Source:UniProtKB/TrEMBL;Acc:S7V2T5] | transcript_product=LNS2 (Lipin/Ned1/Smp2) protein | location=TGGT1_chrVIII:959180-970351(-) | protein_length=1575 | sequence_SO=chromosome | SO=protein_coding_gene | is_pseudo=false	1	3825.783	26	1.204	0.997	1.344	0.905	1.09	0.903	1.216	1.049	0.784	1.236	0.27	0	0.43	-0.14	0.12	-0.15	0.28	0.07	-0.35	0.31	0.534613272	0.974200593	0.308768863	0.546215254	0.833874309	0.671595111	0.601723944	0.866103612	0.239243618	0.350542527	0.927534256
FALSE	High	MREEDIAEGPAAVSDVSSPSASLSAR	[R].MREEDIAEGPAAVSDVSSPSASLSAR.[A]	1xTMTpro [N-Term]; 1xPhospho [S]	1xTMTpro [N-Term]; 1xPhospho [S14(0); S17(50); S18(50); S20(0); S22(0); S24(0)]	3.11128E-06	5.34993E-05	1	1	4	TGGT1_274130-t26_1-p1	TGGT1_274130-t26_1-p1 [1724-1749]			transcript=TGGT1_274130-t26_1 | gene=TGGT1_274130 | organism=Toxoplasma_gondii_GT1 | gene_product=Rab-GAP TBC domain-containing protein [Source:UniProtKB/TrEMBL;Acc:S7WCL1] | transcript_product=TBC domain-containing protein | location=TGGT1_chrVIII:2992253-3004561(+) | protein_length=2118 | sequence_SO=chromosome | SO=protein_coding_gene | is_pseudo=false	1	3016.42538	26
FALSE	High	MPSAEHEELR	[K].MPSAEHEELR.[E]	1xTMTpro [N-Term]; 1xPhospho [S3(100)]	1xTMTpro [N-Term]; 1xPhospho [S3(100)]	0.000254342	5.34993E-05	1	1	5	TGGT1_289990-t26_1-p1	TGGT1_289990-t26_1-p1 [640-649]	TGGT1_289990-t26_1-p1 1xPhospho [S642(100)]	TGGT1_289990-t26_1-p1 1xPhospho [S642(100)]	transcript=TGGT1_289990-t26_1 | gene=TGGT1_289990 | organism=Toxoplasma_gondii_GT1 | gene_product=hypothetical protein | transcript_product=hypothetical protein | location=TGGT1_chrIX:3375629-3379939(-) | protein_length=753 | sequence_SO=chromosome | SO=protein_coding_gene | is_pseudo=false	0	1582.72557	10	1.162	1.12	1.13	0.952	1.106	1.066	1.076	0.914	1.009	1.075	0.22	0.16	0.18	-0.07	0.14	0.09	0.11	-0.13	0.01	0.1	0.483442393	0.729812658	0.419335969	0.741850647	0.16716404	0.71967407	0.175453318	0.459214592	0.65442039	0.101334571	0.919786377
FALSE	High	MPKPFSHSDPEAPTDDTFLGAER	[K].MPKPFSHSDPEAPTDDTFLGAER.[A]	1xTMTpro [K3]; 1xTMTpro [N-Term]; 1xPhospho [S8(100)]	1xTMTpro [K3]; 1xTMTpro [N-Term]; 1xPhospho [S6(0); S8(100); T14(0); T17(0)]	4.18538E-11	5.34993E-05	1	1	1	TGGT1_293510-t26_1-p1	TGGT1_293510-t26_1-p1 [152-174]	TGGT1_293510-t26_1-p1 1xPhospho [S157(0); S159(100); T165(0); T168(0)]	TGGT1_293510-t26_1-p1 1xPhospho [S159(100)]	transcript=TGGT1_293510-t26_1 | gene=TGGT1_293510 | organism=Toxoplasma_gondii_GT1 | gene_product=Poly(ADP-ribose) polymerase and DNA-Ligase Zn-finger region domain-containing protein [Source:UniProtKB/TrEMBL;Acc:S7UHM3] | transcript_product=poly(ADP-ribose) polymerase and DNA-Ligase Zn-finger region domain-containing protein | location=TGGT1_chrIa:371571-373049(-) | protein_length=392 | sequence…	0	3233.547	23	0.978	0.807	0.95	0.89	0.87	0.718	0.845	0.733	0.775	0.826	-0.03	-0.31	-0.07	-0.17	-0.2	-0.48	-0.24	-0.45	-0.37	-0.28	0.582651405	0.174250077	0.745896856	0.797219764	0.778164757	0.57138099	0.602015093	0.452310438	0.084164607	0.278788195	0.935211528
FALSE	High	MNVLADCLK	[R].MNVLADCLK.[T]	1xOxidation [M1]; 1xMethylthio [C7]; 1xTMTpro [K9]; 1xTMTpro [N-Term]	1xOxidation [M1]; 1xMethylthio [C7]; 1xTMTpro [K9]; 1xTMTpro [N-Term]	1.57845E-05	5.34993E-05	1	1	1	TGGT1_234450-t26_1-p1	TGGT1_234450-t26_1-p1 [105-113]	TGGT1_234450-t26_1-p1 1xMethylthio [C111]	TGGT1_234450-t26_1-p1 1xMethylthio [C111]	transcript=TGGT1_234450-t26_1 | gene=TGGT1_234450 | organism=Toxoplasma_gondii_GT1 | gene_product=Ribosomal protein RPS15A [Source:UniProtKB/TrEMBL;Acc:S7UWC7] | transcript_product=ribosomal protein RPS15A | location=TGGT1_chrX:4292801-4294683(+) | protein_length=231 | sequence_SO=chromosome | SO=protein_coding_gene | is_pseudo=false	0	1676.90293	9
FALSE	High	MLDSPLYEEERPEENASEQSPASEK	[R].MLDSPLYEEERPEENASEQSPASEK.[Q]	1xOxidation [M1]; 1xTMTpro [K25]; 1xTMTpro [N-Term]; 1xPhospho [S4(100)]	1xOxidation [M1]; 1xTMTpro [K25]; 1xTMTpro [N-Term]; 1xPhospho [S4(100); Y7(0); S17(0); S20(0); S23(0)]	0.00010329	5.34993E-05	1	1	2	TGGT1_311920-t26_1-p1	TGGT1_311920-t26_1-p1 [2003-2027]	TGGT1_311920-t26_1-p1 1xPhospho [S2006(100); Y2009(0); S2019(0); S2022(0); S2025(0)]	TGGT1_311920-t26_1-p1 1xPhospho [S2006(100)]	transcript=TGGT1_311920-t26_1 | gene=TGGT1_311920 | organism=Toxoplasma_gondii_GT1 | gene_product=GRAM domain-containing protein [Source:UniProtKB/TrEMBL;Acc:S7UTV3] | transcript_product=GRAM domain-containing protein | location=TGGT1_chrXI:2336545-2355556(+) | protein_length=2528 | sequence_SO=chromosome | SO=protein_coding_gene | is_pseudo=false	0	3569.64863	25
FALSE	High	MLDSPLYEEERPEENASEQSPASEK	[R].MLDSPLYEEERPEENASEQSPASEK.[Q]	1xTMTpro [K25]; 1xTMTpro [N-Term]; 2xPhospho [S20(100); S23(100)]	1xTMTpro [K25]; 1xTMTpro [N-Term]; 2xPhospho [S4(0); Y7(0); S17(0); S20(100); S23(100)]	4.18229E-08	5.34993E-05	1	1	2	TGGT1_311920-t26_1-p1	TGGT1_311920-t26_1-p1 [2003-2027]	TGGT1_311920-t26_1-p1 2xPhospho [S2006(0); Y2009(0); S2019(0); S2022(100); S2025(100)]	TGGT1_311920-t26_1-p1 2xPhospho [S2022(100); S2025(100)]	transcript=TGGT1_311920-t26_1 | gene=TGGT1_311920 | organism=Toxoplasma_gondii_GT1 | gene_product=GRAM domain-containing protein [Source:UniProtKB/TrEMBL;Acc:S7UTV3] | transcript_product=GRAM domain-containing protein | location=TGGT1_chrXI:2336545-2355556(+) | protein_length=2528 | sequence_SO=chromosome | SO=protein_coding_gene | is_pseudo=false	0	3633.62004	25
FALSE	High	MIDTSLHQPLSPR	[-].MIDTSLHQPLSPR.[T]	1xAcetyl [N-Term]; 1xTMTpro [N-Term]; 1xPhospho [S11(100)]	1xAcetyl [N-Term]; 1xTMTpro [N-Term]; 1xPhospho [T4(0); S5(0); S11(100)]	0.000248439	5.34993E-05	1	1	3	TGGT1_313030-t26_1-p1	TGGT1_313030-t26_1-p1 [1-13]	TGGT1_313030-t26_1-p1 1xAcetyl [N-Term]; 1xPhospho [T4(0); S5(0); S11(100)]	TGGT1_313030-t26_1-p1 1xAcetyl [N-Term]; 1xPhospho [S11(100)]	transcript=TGGT1_313030-t26_1 | gene=TGGT1_313030 | organism=Toxoplasma_gondii_GT1 | gene_product=hypothetical protein | transcript_product=hypothetical protein | location=TGGT1_chrXI:3019585-3026086(+) | protein_length=1641 | sequence_SO=chromosome | SO=protein_coding_gene | is_pseudo=false	0	1920.95737	13
FALSE	High	MLGTIPGSPPLSPRPEGEDALGDR	[R].MLGTIPGSPPLSPRPEGEDALGDR.[N]	1xTMTpro [N-Term]; 1xPhospho [S8(99.4)]	1xTMTpro [N-Term]; 1xPhospho [T4(0); S8(99.4); S12(0.6)]	3.58946E-06	5.34993E-05	1	1	1	TGGT1_233430-t26_1-p1	TGGT1_233430-t26_1-p1 [2429-2452]	TGGT1_233430-t26_1-p1 1xPhospho [T2432(0); S2436(99.4); S2440(0.6)]	TGGT1_233430-t26_1-p1 1xPhospho [S2436(99.4)]	transcript=TGGT1_233430-t26_1 | gene=TGGT1_233430 | organism=Toxoplasma_gondii_GT1 | gene_product=hypothetical protein | transcript_product=hypothetical protein | location=TGGT1_chrVIII:2635508-2654681(+) | protein_length=3809 | sequence_SO=chromosome | SO=protein_coding_gene | is_pseudo=false	0	2846.40788	24
FALSE	High	MLGTIPGSPPLSPRPEGEDALGDR	[R].MLGTIPGSPPLSPRPEGEDALGDR.[N]	1xTMTpro [N-Term]; 2xPhospho [S8(100); S12(100)]	1xTMTpro [N-Term]; 2xPhospho [T4(0); S8(100); S12(100)]	9.6791E-07	5.34993E-05	1	1	1	TGGT1_233430-t26_1-p1	TGGT1_233430-t26_1-p1 [2429-2452]	TGGT1_233430-t26_1-p1 2xPhospho [T2432(0); S2436(100); S2440(100)]	TGGT1_233430-t26_1-p1 2xPhospho [S2436(100); S2440(100)]	transcript=TGGT1_233430-t26_1 | gene=TGGT1_233430 | organism=Toxoplasma_gondii_GT1 | gene_product=hypothetical protein | transcript_product=hypothetical protein | location=TGGT1_chrVIII:2635508-2654681(+) | protein_length=3809 | sequence_SO=chromosome | SO=protein_coding_gene | is_pseudo=false	0	2926.37421	24
FALSE	High	MLHNAIEEEESGSEK	[R].MLHNAIEEEESGSEK.[R]	1xTMTpro [K15]; 1xTMTpro [N-Term]; 1xPhospho [S11(100)]	1xTMTpro [K15]; 1xTMTpro [N-Term]; 1xPhospho [S11(100); S13(0)]	7.24298E-07	5.34993E-05	1	1	3	TGGT1_226990-t26_1-p1	TGGT1_226990-t26_1-p1 [314-328]	TGGT1_226990-t26_1-p1 1xPhospho [S324(100); S326(0)]	TGGT1_226990-t26_1-p1 1xPhospho [S324(100)]	transcript=TGGT1_226990-t26_1 | gene=TGGT1_226990 | organism=Toxoplasma_gondii_GT1 | gene_product=hypothetical protein | transcript_product=hypothetical protein | location=TGGT1_chrX:1068028-1070058(-) | protein_length=676 | sequence_SO=chromosome | SO=protein_coding_gene | is_pseudo=false	0	2391.13948	15	1.097	1.006	0.98	0.948	1.04	0.953	0.929	0.927	1.028	0.905	0.13	0.01	-0.03	-0.08	0.06	-0.07	-0.11	-0.11	0.04	-0.14	0.611619168	0.956071696	0.666607909	0.20333434	0.836997205	0.585384769	0.151739578	0.735251463	0.777434427	0.555483851	0.941733292
FALSE	High	MLLEEFTK	[R].MLLEEFTK.[D]	1xOxidation [M1]; 1xTMTpro [K8]; 1xTMTpro [N-Term]	1xOxidation [M1]; 1xTMTpro [K8]; 1xTMTpro [N-Term]	2.30128E-05	5.34993E-05	1	1	2	TGGT1_229480-t26_1-p1	TGGT1_229480-t26_1-p1 [266-273]			transcript=TGGT1_229480-t26_1 | gene=TGGT1_229480 | organism=Toxoplasma_gondii_GT1 | gene_product=Putative calcium binding protein [Source:UniProtKB/TrEMBL;Acc:S7V2K1] | transcript_product=putative calcium binding protein precursor | location=TGGT1_chrVIII:289042-291582(-) | protein_length=335 | sequence_SO=chromosome | SO=protein_coding_gene | is_pseudo=false	0	1634.9319	8
FALSE	High	MLIQTQDSIPEIK	[K].MLIQTQDSIPEIK.[E]	1xOxidation [M1]; 1xTMTpro [K13]; 1xTMTpro [N-Term]	1xOxidation [M1]; 1xTMTpro [K13]; 1xTMTpro [N-Term]	0.000178675	5.34993E-05	1	1	1	TGGT1_249900-t26_1-p1	TGGT1_249900-t26_1-p1 [50-62]			transcript=TGGT1_249900-t26_1 | gene=TGGT1_249900 | organism=Toxoplasma_gondii_GT1 | gene_product=Putative adenine nucleotide translocator [Source:UniProtKB/TrEMBL;Acc:A0A125YLS5] | transcript_product=putative adenine nucleotide translocator | location=TGGT1_chrXII:4873424-4874380(+) | protein_length=318 | sequence_SO=chromosome | SO=protein_coding_gene | is_pseudo=false	0	2140.21791	13	1.228	1.023	1.163	0.927	1.138	0.948	1.078	0.929	1.101	1.13	0.3	0.03	0.22	-0.11	0.19	-0.08	0.11	-0.11	0.14	0.18	0.35383638	0.523856959	0.41799264	0.454396151	0.283433044	0.660000177	0.751827696	0.708248922	0.156577816	0.066273628	0.909240464
FALSE	High	MINADSTLRPLFQK	[R].MINADSTLRPLFQK.[D]	1xOxidation [M1]; 1xTMTpro [K14]; 1xTMTpro [N-Term]; 1xPhospho [S/T]	1xOxidation [M1]; 1xTMTpro [K14]; 1xTMTpro [N-Term]; 1xPhospho [S6(50); T7(50)]	1.51702E-05	5.34993E-05	1	1	1	TGGT1_273930-t26_1-p1	TGGT1_273930-t26_1-p1 [216-229]			transcript=TGGT1_273930-t26_1 | gene=TGGT1_273930 | organism=Toxoplasma_gondii_GT1 | gene_product=SWIB domain-containing protein [Source:UniProtKB/TrEMBL;Acc:S7V4C1] | transcript_product=DNA topoisomerase domain-containing protein | location=TGGT1_chrVIII:3163479-3165871(+) | protein_length=254 | sequence_SO=chromosome | SO=protein_coding_gene | is_pseudo=false	0	2338.24858	14
FALSE	High	MLPHAPGVQMQAIPEDAIPEESGDEDEDDPDKR	[R].MLPHAPGVQMQAIPEDAIPEESGDEDEDDPDKR.[I]	1xTMTpro [K32]; 1xTMTpro [N-Term]; 1xPhospho [S22(100)]	1xTMTpro [K32]; 1xTMTpro [N-Term]; 1xPhospho [S22(100)]	1.07482E-12	5.34993E-05	1	1	1	Q13547	Q13547 [372-404]	Q13547 1xPhospho [S393(100)]	Q13547 1xPhospho [S393(100)]	Histone deacetylase 1 OS=Homo sapiens (Human) OX=9606 GN=HDAC1 PE=1 SV=1	1	4319.99692	33
FALSE	High	MLPHAPGVQMQAIPEDAIPEESGDEDEDDPDKR	[R].MLPHAPGVQMQAIPEDAIPEESGDEDEDDPDKR.[I]	1xOxidation [M10]; 1xTMTpro [K32]; 1xTMTpro [N-Term]; 1xPhospho [S22(100)]	1xOxidation [M10]; 1xTMTpro [K32]; 1xTMTpro [N-Term]; 1xPhospho [S22(100)]	1.5817E-11	5.34993E-05	1	1	1	Q13547	Q13547 [372-404]	Q13547 1xPhospho [S393(100)]	Q13547 1xPhospho [S393(100)]	Histone deacetylase 1 OS=Homo sapiens (Human) OX=9606 GN=HDAC1 PE=1 SV=1	1	4335.99183	33
FALSE	High	MLPHAPGVQMQAIPEDAVHEDSGDEDGEDPDKR	[R].MLPHAPGVQMQAIPEDAVHEDSGDEDGEDPDKR.[I]	1xTMTpro [K32]; 1xTMTpro [N-Term]; 1xPhospho [S22(100)]	1xTMTpro [K32]; 1xTMTpro [N-Term]; 1xPhospho [S22(100)]	9.30613E-14	5.34993E-05	1	1	1	Q92769	Q92769 [373-405]	Q92769 1xPhospho [S394(100)]	Q92769 1xPhospho [S394(100)]	Histone deacetylase 2 OS=Homo sapiens (Human) OX=9606 GN=HDAC2 PE=1 SV=2	1	4273.96629	33	1.146	1.006	0.93	1.121	1.285	1.127	1.043	1.058	0.984	1.103	0.2	0.01	-0.1	0.16	0.36	0.17	0.06	0.08	-0.02	0.14	0.350682324	0.966913861	0.338726086	0.648715228	0.244949851	0.353869999	0.884719074	0.389881826	0.92210037	0.071833207	0.906500078
FALSE	High	MLRPGASLLPPLSPSPSR	[R].MLRPGASLLPPLSPSPSR.[A]	1xOxidation [M1]; 1xTMTpro [N-Term]; 1xPhospho [S7(100)]	1xOxidation [M1]; 1xTMTpro [N-Term]; 1xPhospho [S7(100); S13(0); S15(0); S17(0)]	2.99011E-05	5.34993E-05	1	1	3	TGGT1_254370-t26_1-p1	TGGT1_254370-t26_1-p1 [1180-1197]	TGGT1_254370-t26_1-p1 1xPhospho [S1186(100); S1192(0); S1194(0); S1196(0)]	TGGT1_254370-t26_1-p1 1xPhospho [S1186(100)]	transcript=TGGT1_254370-t26_1 | gene=TGGT1_254370 | organism=Toxoplasma_gondii_GT1 | gene_product=Guanylyl cyclase [Source:UniProtKB/TrEMBL;Acc:S7VVK4] | transcript_product=guanylyl cyclase | location=TGGT1_chrIII:1634182-1672467(+) | protein_length=4367 | sequence_SO=chromosome | SO=protein_coding_gene | is_pseudo=false	0	2276.21571	18	0.926	0.982	0.839	1.013	0.939	0.995	0.85	0.99	1.001	0.964	-0.11	-0.03	-0.25	0.02	-0.09	-0.01	-0.23	-0.01	0	-0.05	0.072220955	0.626248677	0.141387123	0.777288867	0.39462056	0.949828625	0.012630796	0.039880798	0.995147676	0.512598307	0.894600223
FALSE	High	MLRPGASLLPPLSPSPSR	[R].MLRPGASLLPPLSPSPSR.[A]	1xTMTpro [N-Term]; 3xPhospho [S7(100); S13(100); S17(100)]	1xTMTpro [N-Term]; 3xPhospho [S7(100); S13(100); S15(0); S17(100)]	0.000235184	5.34993E-05	1	1	1	TGGT1_254370-t26_1-p1	TGGT1_254370-t26_1-p1 [1180-1197]	TGGT1_254370-t26_1-p1 3xPhospho [S1186(100); S1192(100); S1194(0); S1196(100)]	TGGT1_254370-t26_1-p1 3xPhospho [S1186(100); S1192(100); S1196(100)]	transcript=TGGT1_254370-t26_1 | gene=TGGT1_254370 | organism=Toxoplasma_gondii_GT1 | gene_product=Guanylyl cyclase [Source:UniProtKB/TrEMBL;Acc:S7VVK4] | transcript_product=guanylyl cyclase | location=TGGT1_chrIII:1634182-1672467(+) | protein_length=4367 | sequence_SO=chromosome | SO=protein_coding_gene | is_pseudo=false	0	2420.15345	18	1.063	1.159	1.486	1.659	1.762	1.921	2.465	1.701	2.061	2.572	0.09	0.21	0.57	0.73	0.82	0.94	1.3	0.77	1.04	1.36	0.915136474	0.653390932	0.151937049	0.346920388	0.16005363	0.061850281	0.145754004	0.067538741	0.095888695	0.120104809	0.988560878
FALSE	High	MLSEAEEDDILLR	[R].MLSEAEEDDILLR.[R]	1xTMTpro [N-Term]; 1xPhospho [S3(100)]	1xTMTpro [N-Term]; 1xPhospho [S3(100)]	1.37917E-05	5.34993E-05	1	1	2	TGGT1_273870-t26_1-p1	TGGT1_273870-t26_1-p1 [152-164]	TGGT1_273870-t26_1-p1 1xPhospho [S154(100)]	TGGT1_273870-t26_1-p1 1xPhospho [S154(100)]	transcript=TGGT1_273870-t26_1 | gene=TGGT1_273870 | organism=Toxoplasma_gondii_GT1 | gene_product=SWI2/SNF2 ISWI-like (AT hook) [Source:UniProtKB/TrEMBL;Acc:S7V4B2] | transcript_product=SWI2/SNF2 ISWI-like (AT hook) | location=TGGT1_chrVIII:3198884-3213308(+) | protein_length=1556 | sequence_SO=chromosome | SO=protein_coding_gene | is_pseudo=false	0	1917.91998	13
FALSE	High	MLSEAEEDDILLR	[R].MLSEAEEDDILLR.[R]	1xOxidation [M1]; 1xTMTpro [N-Term]; 1xPhospho [S3(100)]	1xOxidation [M1]; 1xTMTpro [N-Term]; 1xPhospho [S3(100)]	3.18602E-05	5.34993E-05	1	1	1	TGGT1_273870-t26_1-p1	TGGT1_273870-t26_1-p1 [152-164]	TGGT1_273870-t26_1-p1 1xPhospho [S154(100)]	TGGT1_273870-t26_1-p1 1xPhospho [S154(100)]	transcript=TGGT1_273870-t26_1 | gene=TGGT1_273870 | organism=Toxoplasma_gondii_GT1 | gene_product=SWI2/SNF2 ISWI-like (AT hook) [Source:UniProtKB/TrEMBL;Acc:S7V4B2] | transcript_product=SWI2/SNF2 ISWI-like (AT hook) | location=TGGT1_chrVIII:3198884-3213308(+) | protein_length=1556 | sequence_SO=chromosome | SO=protein_coding_gene | is_pseudo=false	0	1933.91489	13
FALSE	High	MLSTLLSAER	[R].MLSTLLSAER.[I]	1xTMTpro [N-Term]; 1xPhospho [S3(100)]	1xTMTpro [N-Term]; 1xPhospho [S3(100); T4(0); S7(0)]	0.000205018	5.34993E-05	1	1	1	TGGT1_297070-t26_1-p1	TGGT1_297070-t26_1-p1 [341-350]	TGGT1_297070-t26_1-p1 1xPhospho [S343(100); T344(0); S347(0)]	TGGT1_297070-t26_1-p1 1xPhospho [S343(100)]	transcript=TGGT1_297070-t26_1 | gene=TGGT1_297070 | organism=Toxoplasma_gondii_GT1 | gene_product=Alpha-carbonic anhydrase domain-containing protein [Source:UniProtKB/TrEMBL;Acc:A0A125YMC5] | transcript_product=hypothetical protein | location=TGGT1_chrII:1492810-1494671(-) | protein_length=519 | sequence_SO=chromosome | SO=protein_coding_gene | is_pseudo=false	0	1504.77655	10	0.916	1.017	0.938	0.995	0.911	1.012	0.933	0.909	0.852	0.898	-0.13	0.02	-0.09	-0.01	-0.13	0.02	-0.1	-0.14	-0.23	-0.16	0.065740974	0.627284359	0.670548001	0.963705949	0.514445945	0.875593004	0.222076928	0.177521746	0.179859886	0.043321807	0.894600223
FALSE	High	MMSHTLTHDGGAAR	[R].MMSHTLTHDGGAAR.[D]	1xTMTpro [N-Term]; 1xPhospho [S3(99.5)]	1xTMTpro [N-Term]; 1xPhospho [S3(99.5); T5(0.5); T7(0)]	0.000165806	5.34993E-05	1	1	1	TGGT1_232040-t26_1-p1	TGGT1_232040-t26_1-p1 [270-283]	TGGT1_232040-t26_1-p1 1xPhospho [S272(99.5); T274(0.5); T276(0)]	TGGT1_232040-t26_1-p1 1xPhospho [S272(99.5)]	transcript=TGGT1_232040-t26_1 | gene=TGGT1_232040 | organism=Toxoplasma_gondii_GT1 | gene_product=hypothetical protein | transcript_product=hypothetical protein | location=TGGT1_chrVIII:1775251-1777362(+) | protein_length=703 | sequence_SO=chromosome | SO=protein_coding_gene | is_pseudo=false	0	1868.84677	14
FALSE	High	MMTEEAWQWHQDYYQATIR	[R].MMTEEAWQWHQDYYQATIR.[S]	1xTMTpro [N-Term]; 1xPhospho [T3(100)]	1xTMTpro [N-Term]; 1xPhospho [T3(100); Y13(0); Y14(0); T17(0)]	9.75247E-16	5.34993E-05	1	1	1	TGGT1_259630-t26_1-p1	TGGT1_259630-t26_1-p1 [72-90]	TGGT1_259630-t26_1-p1 1xPhospho [T74(100); Y84(0); Y85(0); T88(0)]	TGGT1_259630-t26_1-p1 1xPhospho [T74(100)]	transcript=TGGT1_259630-t26_1 | gene=TGGT1_259630 | organism=Toxoplasma_gondii_GT1 | gene_product=hypothetical protein | transcript_product=hypothetical protein | location=TGGT1_chrVIIb:2722823-2724032(+) | protein_length=160 | sequence_SO=chromosome | SO=protein_coding_gene | is_pseudo=false	0	2871.2591	19	0.916	1.221	1.258	0.851	0.78	1.04	1.071	0.769	0.874	1.033	-0.13	0.29	0.33	-0.23	-0.36	0.06	0.1	-0.38	-0.19	0.05	0.688822301	0.306010611	0.302947869	0.450482943	0.562418938	0.897914222	0.173543821	0.563744609	0.284871628	0.907233143	0.953079597
FALSE	High	MMTEEAWQWHQDYYQATIR	[R].MMTEEAWQWHQDYYQATIR.[S]	1xOxidation [M]; 1xTMTpro [N-Term]; 1xPhospho [T3(100)]	1xOxidation [M1; M2]; 1xTMTpro [N-Term]; 1xPhospho [T3(100); Y13(0); Y14(0); T17(0)]	1.22667E-11	5.34993E-05	1	1	2	TGGT1_259630-t26_1-p1	TGGT1_259630-t26_1-p1 [72-90]	TGGT1_259630-t26_1-p1 1xPhospho [T74(100); Y84(0); Y85(0); T88(0)]	TGGT1_259630-t26_1-p1 1xPhospho [T74(100)]	transcript=TGGT1_259630-t26_1 | gene=TGGT1_259630 | organism=Toxoplasma_gondii_GT1 | gene_product=hypothetical protein | transcript_product=hypothetical protein | location=TGGT1_chrVIIb:2722823-2724032(+) | protein_length=160 | sequence_SO=chromosome | SO=protein_coding_gene | is_pseudo=false	0	2887.25402	19	0.959	0.946	1.011	1.112	1.066	1.051	1.124	1.136	1.063	1.043	-0.06	-0.08	0.02	0.15	0.09	0.07	0.17	0.18	0.09	0.06	0.601346297	0.568607308	0.288911239	0.0479616	0.427439792	0.565694808	0.072976598	0.398423519	0.107066707	0.041537908	0.939542185
[truncated: 21,905 more rows]
[truncated: 184 more columns]
