# Supplementary material for: Analysis of CDPK1 targets identifies a trafficking adaptor complex that regulates microneme exocytosis in Toxoplasma
Source: eLife. 2023 Nov 7;12:RP85654. doi: 10.7554/eLife.85654 (PMC10629828; doi:10.7554/eLife.85654)
Supplement: Supplementary file 12. [file elife-85654-supp12.zip]

Archive with 41 entries (40 files):
- Supplementary file - ThioP/
- Supplementary file - ThioP/LOPIT_raw_all.csv
- __MACOSX/Supplementary file - ThioP/._LOPIT_raw_all.csv
- Supplementary file - ThioP/2022_07_19_significantThioP.csv
- __MACOSX/Supplementary file - ThioP/._2022_07_19_significantThioP.csv
- Supplementary file - ThioP/2022_12_17_DFsup.csv
- __MACOSX/Supplementary file - ThioP/._2022_12_17_DFsup.csv
- Supplementary file - ThioP/.DS_Store
- __MACOSX/Supplementary file - ThioP/._.DS_Store
- Supplementary file - ThioP/GO_output_df.csv
- __MACOSX/Supplementary file - ThioP/._GO_output_df.csv
- Supplementary file - ThioP/2022_07_19_significantThioP_HitClasses.csv
- __MACOSX/Supplementary file - ThioP/._2022_07_19_significantThioP_HitClasses.csv
- Supplementary file - ThioP/2022_07_17_ThioP_GOterm_HypeR_results.csv
- __MACOSX/Supplementary file - ThioP/._2022_07_17_ThioP_GOterm_HypeR_results.csv
- Supplementary file - ThioP/2022_05_09_Publication_ThioP_Analysis.R
- Supplementary file - ThioP/517-GenesByText_Summary.csv
- __MACOSX/Supplementary file - ThioP/._517-GenesByText_Summary.csv
- Supplementary file - ThioP/2022_05_17_GT1_ToxoInfo_annotaiton_phenotype_lopit_EBmicIP.csv
- __MACOSX/Supplementary file - ThioP/._2022_05_17_GT1_ToxoInfo_annotaiton_phenotype_lopit_EBmicIP.csv
- Supplementary file - ThioP/20191007_Exp21_24_26_ThioP_SILAC_Rep1_Rep2_Rep3_Analysis_3_Impute_ttest-(1)_PeptidesAll_2020_04_21.csv
- __MACOSX/Supplementary file - ThioP/._20191007_Exp21_24_26_ThioP_SILAC_Rep1_Rep2_Rep3_Analysis_3_Impute_ttest-(1)_PeptidesAll_2020_04_21.csv
- Supplementary file - ThioP/README-Thiophosphorylation.txt
- __MACOSX/Supplementary file - ThioP/._README-Thiophosphorylation.txt
- Supplementary file - ThioP/2022_07_17_ThioP_GOterm_HypeR_results.xlsx
- Supplementary file - ThioP/2022_05_09_Publication_ThioP_Analysis_R1_R2_R3.Rproj
- __MACOSX/Supplementary file - ThioP/._2022_05_09_Publication_ThioP_Analysis_R1_R2_R3.Rproj
- Supplementary file - ThioP/2022_04_04_EB_MicronemeIPs_Subset.csv
- __MACOSX/Supplementary file - ThioP/._2022_04_04_EB_MicronemeIPs_Subset.csv
- Supplementary file - ThioP/20191116_Exp21_24_26_ThioP_SILAC_Rep1_Rep2_Rep3_Analysis_5_NoImput_ttest_ProteinsAll.csv
- __MACOSX/Supplementary file - ThioP/._20191116_Exp21_24_26_ThioP_SILAC_Rep1_Rep2_Rep3_Analysis_5_NoImput_ttest_ProteinsAll.csv
- Supplementary file - ThioP/20191007_Exp21_24_26_ThioP_SILAC_Rep1_Rep2_Rep3_Analysis_3_Impute_ttest-(1)_ProteinsAll_2020_04_21.csv
- __MACOSX/Supplementary file - ThioP/._20191007_Exp21_24_26_ThioP_SILAC_Rep1_Rep2_Rep3_Analysis_3_Impute_ttest-(1)_ProteinsAll_2020_04_21.csv
- Supplementary file - ThioP/Processed_Zap_Phosphopeptides-CDPK1-dep-marked-with-hit-classes.csv
- __MACOSX/Supplementary file - ThioP/._Processed_Zap_Phosphopeptides-CDPK1-dep-marked-with-hit-classes.csv
- Supplementary file - ThioP/2022_05_17_ThioP_DFelu.csv
- __MACOSX/Supplementary file - ThioP/._2022_05_17_ThioP_DFelu.csv
- Supplementary file - ThioP/2022_12_17_DFelu.csv
- __MACOSX/Supplementary file - ThioP/._2022_12_17_DFelu.csv
- Supplementary file - ThioP/GT1_Annotation_Phenotype.csv
- __MACOSX/Supplementary file - ThioP/._GT1_Annotation_Phenotype.csv
