# Supplementary material for: Analysis of CDPK1 targets identifies a trafficking adaptor complex that regulates microneme exocytosis in Toxoplasma
Source: eLife. 2023 Nov 7;12:RP85654. doi: 10.7554/eLife.85654 (PMC10629828; doi:10.7554/eLife.85654)
Supplement: Supplementary file 12. [file elife-85654-supp12.zip › Supplementary file - ThioP/2022_07_19_significantThioP.csv]

	Checked	Confidence	Sequence	Annotated.Sequence	Modifications	Modifications..all.possible.sites.	Modifications.in.Master.Proteins	Modifications.in.Master.Proteins..all.Sites.	Qvality.PEP	Qvality.q.value	X..Protein.Groups	X..Proteins	X..PSMs	Master.Protein.Accessions	Master.Protein.Descriptions	Positions.in.Master.Proteins	X..Missed.Cleavages	Theo..MH...Da.	Sequence.Length	Abundance.Ratio...heavy..eluate..dKu80.....light..eluate..1M.	Abundance.Ratio...heavy..supernatant..dKu80.....light..supernatant..1M.	Abundance.Ratio..log2....heavy..eluate..dKu80.....light..eluate..1M.	Abundance.Ratio..log2....heavy..supernatant..dKu80.....light..supernatant..1M.	Abundance.Ratio.P.Value...heavy..eluate..dKu80.....light..eluate..1M.	Abundance.Ratio.P.Value...heavy..supernatant..dKu80.....light..supernatant..1M.	Abundance.Ratio.Adj..P.Value...heavy..eluate..dKu80.....light..eluate..1M.	Abundance.Ratio.Adj..P.Value...heavy..supernatant..dKu80.....light..supernatant..1M.	Abundance.Ratio.Variability.......heavy..eluate..dKu80.....light..eluate..1M.	Abundance.Ratio.Variability.......heavy..supernatant..dKu80.....light..supernatant..1M.	Abundance.Ratios..by.Bio..Rep.....heavy..eluate..dKu80.1.....light..eluate..1M.1.	Abundance.Ratios..by.Bio..Rep.....heavy..eluate..dKu80.2.....light..eluate..1M.2.	Abundance.Ratios..by.Bio..Rep.....heavy..eluate..dKu80.3.....light..eluate..1M.3.	Abundance.Ratios..by.Bio..Rep.....heavy..supernatant..dKu80.1.....light..supernatant..1M.1.	Abundance.Ratios..by.Bio..Rep.....heavy..supernatant..dKu80.2.....light..supernatant..1M.2.	Abundance.Ratios..by.Bio..Rep.....heavy..supernatant..dKu80.3.....light..supernatant..1M.3.	Abundance.Ratios..log2...by.Bio..Rep.....heavy..eluate..dKu80.1.....light..eluate..1M.1.	Abundance.Ratios..log2...by.Bio..Rep.....heavy..eluate..dKu80.2.....light..eluate..1M.2.	Abundance.Ratios..log2...by.Bio..Rep.....heavy..eluate..dKu80.3.....light..eluate..1M.3.	Abundance.Ratios..log2...by.Bio..Rep.....heavy..supernatant..dKu80.1.....light..supernatant..1M.1.	Abundance.Ratios..log2...by.Bio..Rep.....heavy..supernatant..dKu80.2.....light..supernatant..1M.2.	Abundance.Ratios..log2...by.Bio..Rep.....heavy..supernatant..dKu80.3.....light..supernatant..1M.3.	Abundances..Grouped...light..eluate..1M	Abundances..Grouped...heavy..eluate..dKu80	Abundances..Grouped...light..supernatant..1M	Abundances..Grouped...heavy..supernatant..dKu80	Abundances..Grouped..CV......light..eluate..1M	Abundances..Grouped..CV......heavy..eluate..dKu80	Abundances..Grouped..CV......light..supernatant..1M	Abundances..Grouped..CV......heavy..supernatant..dKu80
29	FALSE	High	QSAQNDERPPASFSSFTSAR	[K].QSAQNDERPPASFSSFTSAR.[R]	1xPhospho [S/T]; 2xLabel:13C(6)15N(4) [R8; R20]	1xPhospho [S12; S14; S15; T17; S18]; 2xLabel:13C(6)15N(4) [R8; R20]	TGGT1_235160-t26_1-p1 1xPhospho [S/T]	TGGT1_235160-t26_1-p1 1xPhospho [S1012; S1014; S1015; T1017; S1018]	1.73E-05	0	1	1	54	TGGT1_235160	transcript=TGGT1_235160-t26_1 | gene=TGGT1_235160 | organism=Toxoplasma_gondii_GT1 | gene_product=hypothetical protein | transcript_product=hypothetical protein | location=TGGT1_chrX:4553113-4566152(-) | protein_length=1545 | sequence_SO=chromosome | SO=protein_coding	TGGT1_235160-t26_1-p1 [1001-1020]	0	2282.99407	20	100	1.222	6.64	0.29	0.004852646	0.660494681	0.218713071	0.759354692	0	43	100	100	100	0.184	1.222	1.577	6.64	6.64	6.64	-2.45	0.29	0.66	9460.936619	2195626.75	9348.786847	11096.16903	51.55	41.29	19.79	70.01
63	FALSE	High	APTRDEGGANEHFK	[R].APTRDEGGANEHFK.[R]	1xPhospho [T3]; 1xLabel:13C(6)15N(2) [K14]; 1xLabel:13C(6)15N(4) [R4]	1xPhospho [T3]; 1xLabel:13C(6)15N(2) [K14]; 1xLabel:13C(6)15N(4) [R4]	TGGT1_221470-t26_1-p1 1xPhospho [T363]	TGGT1_221470-t26_1-p1 1xPhospho [T363]	0.00136732	0.000254605	1	1	4	TGGT1_221470	transcript=TGGT1_221470-t26_1 | gene=TGGT1_221470 | organism=Toxoplasma_gondii_GT1 | gene_product=hypothetical protein | transcript_product=hypothetical protein | location=TGGT1_chrII:360683-367434(+) | protein_length=552 | sequence_SO=chromosome | SO=protein_coding	TGGT1_221470-t26_1-p1 [361-374]	1	1626.70269	14	42.751	9.627	5.42	3.27	0.003964862	0.521375944	0.215458969	0.664951584	6.16	145.94	88.98	42.751	40.975	26.982	0.151	9.627	6.48	5.42	5.36	4.75	-2.73	3.27	31079.10742	1328663.125	817.8311624	8616.904297	62.9	39.74	166.99	40.42
99	FALSE	High	LASSSGASFR	[R].LASSSGASFR.[D]	1xPhospho [S]; 1xLabel:13C(6)15N(4) [R10]	1xPhospho [S3; S4]; 1xLabel:13C(6)15N(4) [R10]	TGGT1_227610-t26_1-p1 1xPhospho [S]	TGGT1_227610-t26_1-p1 1xPhospho [S2585; S2586]	0.0119883	0.00148456	1	1	7	TGGT1_227610	transcript=TGGT1_227610-t26_1 | gene=TGGT1_227610 | organism=Toxoplasma_gondii_GT1 | gene_product=hypothetical protein | transcript_product=hypothetical protein | location=TGGT1_chrX:785051-801902(+) | protein_length=3648 | sequence_SO=chromosome | SO=protein_coding	TGGT1_227610-t26_1-p1 [2583-2592]	0	1072.46983	10	100	0.901	6.64	-0.15	0.01058456	0.526538119	0.240580633	0.667485923	0	37.58	100	100	48.354	1.182	0.901	0.596	6.64	6.64	5.6	0.24	-0.15	-0.75	4168.090659	763608.125	9465.346187	7481.644196	60.77	28.25	23.32	25.83
111	FALSE	High	RLDTLAAAR	[R].RLDTLAAAR.[Q]	1xPhospho [T4]; 2xLabel:13C(6)15N(4) [R1; R9]	1xPhospho [T4]; 2xLabel:13C(6)15N(4) [R1; R9]	TGGT1_273560-t26_1-p1 1xPhospho [T554]	TGGT1_273560-t26_1-p1 1xPhospho [T554]	0.0206513	0.00188813	1	1	8	TGGT1_273560	transcript=TGGT1_273560-t26_1 | gene=TGGT1_273560 | organism=Toxoplasma_gondii_GT1 | gene_product=putative kinesin heavy chain | transcript_product=putative kinesin heavy chain | location=TGGT1_chrVIII:3381230-3400326(-) | protein_length=1641 | sequence_SO=chromosome | SO=protein_coding	TGGT1_273560-t26_1-p1 [551-559]	1	1086.55702	9	100	3.723	6.64	1.9	0.010590435	0.177280275	0.240580633	0.49630808	0	91.7	100	100	100	3.723	1.42	18.228	6.64	6.64	6.64	1.9	0.51	4.19	2571.485058	3841863	5036.01834	15027.29102	109.82	45.63	23.38	119.28
124	FALSE	High	FKSVSSEDANR	[R].FKSVSSEDANR.[I]	1xPhospho [S3]; 1xLabel:13C(6)15N(2) [K2]; 1xLabel:13C(6)15N(4) [R11]	1xPhospho [S3]; 1xLabel:13C(6)15N(2) [K2]; 1xLabel:13C(6)15N(4) [R11]	TGGT1_310060-t26_1-p1 1xPhospho [S163]	TGGT1_310060-t26_1-p1 1xPhospho [S163]	0.0672236	0.00563981	1	1	1	TGGT1_310060	transcript=TGGT1_310060-t26_1 | gene=TGGT1_310060 | organism=Toxoplasma_gondii_GT1 | gene_product=small nuclease | transcript_product=small nuclease | location=TGGT1_chrXI:998254-999357(+) | protein_length=367 | sequence_SO=chromosome | SO=protein_coding	TGGT1_310060-t26_1-p1 [161-171]	1	1337.5852	11	100	0.388	6.64	-1.37	0.009653218	0.69268573	0.238541183	0.781548362	0	14.6	100	100	58.616	4.595	0.388	0.134	6.64	6.64	5.87	2.2	-1.37	-2.9	8484.867439	602687.875	6754.163493	2617.93724	62.04	43.7	74.58	97.25
42	FALSE	High	SSSAVGGHLAPVLQK	[R].SSSAVGGHLAPVLQK.[V]	1xPhospho [S]; 1xLabel:13C(6)15N(2) [K15]	1xPhospho [S1; S2; S3]; 1xLabel:13C(6)15N(2) [K15]	TGGT1_289100-t26_1-p1 1xPhospho [S]	TGGT1_289100-t26_1-p1 1xPhospho [S187; S188; S189]	0.000421525	0.000232671	1	1	4	TGGT1_289100	transcript=TGGT1_289100-t26_1 | gene=TGGT1_289100 | organism=Toxoplasma_gondii_GT1 | gene_product=hypothetical protein | transcript_product=hypothetical protein | location=TGGT1_chrIX:2793313-2802752(+) | protein_length=698 | sequence_SO=chromosome | SO=protein_coding	TGGT1_289100-t26_1-p1 [187-201]	0	1538.78178	15	100	1.116	6.64	0.16	0.002131503	0.402058146	0.205516938	0.61154454	0	16.34	100	100	100	1.116	17.038	0.993	6.64	6.64	6.64	0.16	4.09	-0.01	7601.588173	836407.0938	5947.499773	9307.172852	53.65	81.77	74.27	49.87
65	FALSE	High	LASFATGPDINGNAETGSAADPAGATAAATHK	[R].LASFATGPDINGNAETGSAADPAGATAAATHK.[G]	1xPhospho [S3]; 1xLabel:13C(6)15N(2) [K32]	1xPhospho [S3]; 1xLabel:13C(6)15N(2) [K32]	TGGT1_309190-t26_1-p1 1xPhospho [S138]	TGGT1_309190-t26_1-p1 1xPhospho [S138]	0.00148135	0.000254605	1	1	9	TGGT1_309190	transcript=TGGT1_309190-t26_1 | gene=TGGT1_309190 | organism=Toxoplasma_gondii_GT1 | gene_product=hypothetical protein | transcript_product=hypothetical protein | location=TGGT1_chrXI:506755-512407(+) | protein_length=822 | sequence_SO=chromosome | SO=protein_coding	TGGT1_309190-t26_1-p1 [136-167]	0	3043.38841	32	6.741	1.233	2.75	0.3	0.002890854	0.471853111	0.205516938	0.635973526	17.03	65.41	6.741	8.529	5.967	10.31	1.233	0.689	2.75	3.09	2.58	3.37	0.3	-0.54	327067.1563	2204708.75	8858.467573	10921.01234	75.23	60.55	63.36	66.89
105	FALSE	High	LGTKTAEAESEASISK	[R].LGTKTAEAESEASISK.[S]	1xPhospho [T]; 2xLabel:13C(6)15N(2) [K4; K16]	1xPhospho [T3; T5]; 2xLabel:13C(6)15N(2) [K4; K16]	TGGT1_254870-t26_1-p1 1xPhospho [T]	TGGT1_254870-t26_1-p1 1xPhospho [T109; T111]	0.0143131	0.00156514	1	1	4	TGGT1_254870	transcript=TGGT1_254870-t26_1 | gene=TGGT1_254870 | organism=Toxoplasma_gondii_GT1 | gene_product=hypothetical protein | transcript_product=hypothetical protein | location=TGGT1_chrIII:1976274-1981704(-) | protein_length=428 | sequence_SO=chromosome | SO=protein_coding	TGGT1_254870-t26_1-p1 [107-122]	1	1717.82265	16	100	1.75	6.64	0.81	0.004900344	0.254318712	0.218713071	0.548629258	0	61.38	56.486	100	100	1.75	1.026	4.855	5.82	6.64	6.64	0.81	0.04	2.28	2562.687314	443721.875	5639.431141	10885.55398	89.43	42.17	62.34	16.66
108	FALSE	High	TVDEGVVEENPSLQTAQTTEMETEGLR	[R].TVDEGVVEENPSLQTAQTTEMETEGLR.[Y]	1xPhospho [T/S]; 1xOxidation [M21]	1xPhospho [S12; T15; T18; T19; T23]; 1xOxidation [M21]	TGGT1_259630-t26_1-p1 1xPhospho [T/S]	TGGT1_259630-t26_1-p1 1xPhospho [S21; T24; T27; T28; T32]	0.0175549	0.00177819	1	1	8	TGGT1_259630	transcript=TGGT1_259630-t26_1 | gene=TGGT1_259630 | organism=Toxoplasma_gondii_GT1 | gene_product=hypothetical protein | transcript_product=hypothetical protein | location=TGGT1_chrVIIb:2722823-2724032(+) | protein_length=160 | sequence_SO=chromosome | SO=protein_coding	TGGT1_259630-t26_1-p1 [10-36]	0	3059.33986	27	10.161	1.392	3.34	0.48	0.003172595	0.240077239	0.212900211	0.539011229	31.91	0.62	12.516	10.161	7.974	1.392	1.386	6.278	3.65	3.34	3	0.48	0.47	2.65	126125.9141	1578633.875	2503.814374	5075.966586	45.75	29.16	101.84	64.31
38	FALSE	High	STFVSLEGIGLSR	[R].STFVSLEGIGLSR.[G]	1xPhospho [S/T]; 1xLabel:13C(6)15N(4) [R13]	1xPhospho [S1; T2]; 1xLabel:13C(6)15N(4) [R13]	TGGT1_295850-t26_1-p1 1xPhospho [S/T]	TGGT1_295850-t26_1-p1 1xPhospho [S2048; T2049]	0.00026855	0.000232671	1	1	8	TGGT1_295850	transcript=TGGT1_295850-t26_1 | gene=TGGT1_295850 | organism=Toxoplasma_gondii_GT1 | gene_product=cyclic nucleotide-binding domain-containing protein | transcript_product=cyclic nucleotide-binding domain-containing protein | location=TGGT1_chrIa:1477996-1491633(-) | protein_length=3062 | sequence_SO=chromosome | SO=protein_coding	TGGT1_295850-t26_1-p1 [2048-2060]	0	1455.71186	13	100	1.331	6.64	0.41	0.001456382	0.337615548	0.205516938	0.598824986	0	26.8	100	100	76.615	1.091	10.868	1.331	6.64	6.64	6.26	0.13	3.44	0.41	5150.183975	712715.8125	10335.27466	13758.37799	74.57	50.73	9.84	129.15
57	FALSE	High	RSTFVSLEGIGLSR	[R].RSTFVSLEGIGLSR.[G]	1xPhospho [T3]; 2xLabel:13C(6)15N(4) [R1; R14]	1xPhospho [T3]; 2xLabel:13C(6)15N(4) [R1; R14]	TGGT1_295850-t26_1-p1 1xPhospho [T2049]	TGGT1_295850-t26_1-p1 1xPhospho [T2049]	0.000516877	0.000254605	1	1	1	TGGT1_295850	transcript=TGGT1_295850-t26_1 | gene=TGGT1_295850 | organism=Toxoplasma_gondii_GT1 | gene_product=cyclic nucleotide-binding domain-containing protein | transcript_product=cyclic nucleotide-binding domain-containing protein | location=TGGT1_chrIa:1477996-1491633(-) | protein_length=3062 | sequence_SO=chromosome | SO=protein_coding	TGGT1_295850-t26_1-p1 [2047-2060]	1	1621.82124	14	35.304	27.02	5.14	4.76	0.002680792	0.288239703	0.205516938	0.573231634	43.36	145.88	24.98	35.304	47.204	27.02	66.747	0.434	4.64	5.14	5.56	4.76	6.06	-1.2	11120.65181	277797.4375	10209.35954	275854.5938	46.5	66.32	38.17	85.47
78	FALSE	High	VPTFASASSLPGFPGEK	[R].VPTFASASSLPGFPGEK.[R]	1xPhospho [T3]; 1xLabel:13C(6)15N(2) [K17]	1xPhospho [T3; S6; S8; S9]; 1xLabel:13C(6)15N(2) [K17]	TGGT1_305180-t26_1-p1 1xPhospho [T1309]	TGGT1_305180-t26_1-p1 1xPhospho [T1309]	0.00274433	0.000466862	1	1	1	TGGT1_305180	transcript=TGGT1_305180-t26_1 | gene=TGGT1_305180 | organism=Toxoplasma_gondii_GT1 | gene_product=Na+/H+ exchanger NHE3 | transcript_product=Na+/H+ exchanger NHE3 | location=TGGT1_chrIX:5043402-5051565(-) | protein_length=1565 | sequence_SO=chromosome | SO=protein_coding	TGGT1_305180-t26_1-p1 [1307-1323]	0	1779.84444	17	5.713	0.401	2.51	-1.32	0.000818472	0.074229471	0.192613642	0.326794826	2.78	8.02	5.82	4.986	5.713	0.648	0.401	0.266	2.54	2.32	2.51	-0.63	-1.32	-1.91	226965.4531	1320996.375	13972.0671	4130.60344	59.42	63.13	16.73	52.92
1	FALSE	High	MGSMGNYVAQPEGGMEIPTQYDYSQLQQQVSR	[R].MGSMGNYVAQPEGGMEIPTQYDYSQLQQQVSR.[E]	2xPhospho [Y7; T19]; 1xOxidation [M]; 1xLabel:13C(6)15N(4) [R32]	2xPhospho [Y7; T19]; 1xOxidation [M1; M4; M15]; 1xLabel:13C(6)15N(4) [R32]	TGGT1_219270-t26_1-p1 2xPhospho [Y352; T364]	TGGT1_219270-t26_1-p1 2xPhospho [Y352; T364]	0.000162845	0	1	1	12	TGGT1_219270	transcript=TGGT1_219270-t26_1 | gene=TGGT1_219270 | organism=Toxoplasma_gondii_GT1 | gene_product=multi-pass transmembrane protein | transcript_product=multi-pass transmembrane protein | location=TGGT1_chrXII:948336-949904(+) | protein_length=389 | sequence_SO=chromosome | SO=protein_coding	TGGT1_219270-t26_1-p1 [346-377]	0	3778.54997	32	100	1.658	6.64	0.73	0.006688989	0.853882602	0.232219405	0.899274788	0	24.74	100	100	100	1.934	0.422	1.658	6.64	6.64	6.64	0.95	-1.24	0.73	6986.896001	750872.0625	4449.285778	8445.66967	54.65	115.71	31.72	69.63
2	FALSE	High	TFSSSTLDLQPSAGLAR	[R].TFSSSTLDLQPSAGLAR.[S]	1xPhospho [S/T]; 1xLabel:13C(6)15N(4) [R17]	1xPhospho [T1; S3; S4; S5; T6]; 1xLabel:13C(6)15N(4) [R17]	TGGT1_298020-t26_1-p1 1xPhospho [S/T]	TGGT1_298020-t26_1-p1 1xPhospho [T180; S182; S183; S184; T185]	4.28E-05	0	1	1	34	TGGT1_298020	transcript=TGGT1_298020-t26_1 | gene=TGGT1_298020 | organism=Toxoplasma_gondii_GT1 | gene_product=DEAD-family helicase | transcript_product=DEAD-family helicase | location=TGGT1_chrII:2173899-2186012(+) | protein_length=1158 | sequence_SO=chromosome | SO=protein_coding	TGGT1_298020-t26_1-p1 [180-196]	0	1840.8716	17	14.126	0.721	3.82	-0.47	0.001871538	0.430639948	0.205516938	0.620649719	1.17	75.99	14.126	14.237	10.192	0.01	0.721	1.441	3.82	3.83	3.35	-6.64	-0.47	0.53	190838	2695694.5	72398.57813	6777.041426	50.23	31.75	78.88	143.24
3	FALSE	High	FASGPVAPYAGLQADR	[R].FASGPVAPYAGLQADR.[D]	1xPhospho [S3]; 1xLabel:13C(6)15N(4) [R16]	1xPhospho [S3]; 1xLabel:13C(6)15N(4) [R16]	TGGT1_212090-t26_1-p1 1xPhospho [S352]	TGGT1_212090-t26_1-p1 1xPhospho [S352]	0.000109554	0	1	1	6	TGGT1_212090	transcript=TGGT1_212090-t26_1 | gene=TGGT1_212090 | organism=Toxoplasma_gondii_GT1 | gene_product=hypothetical protein | transcript_product=hypothetical protein | location=TGGT1_chrX:3976691-3978589(-) | protein_length=632 | sequence_SO=chromosome | SO=protein_coding	TGGT1_212090-t26_1-p1 [350-365]	0	1709.79223	16	100	5.55	6.64	2.47	0.004173568	0.221919903	0.215458969	0.527616026	0	124.84	100	100	100	11.49	5.55	0.877	6.64	6.64	6.64	3.52	2.47	-0.19	4211.904442	798816.25	8287.00613	15259.67578	46.46	20.05	71.04	84.33
4	FALSE	High	SLLVVTNDNQYTLSSTPPEAEQTETQR	[R].SLLVVTNDNQYTLSSTPPEAEQTETQR.[E]	1xPhospho [S1]; 1xLabel:13C(6)15N(4) [R27]	1xPhospho [S1]; 1xLabel:13C(6)15N(4) [R27]	TGGT1_240890-t26_1-p1 1xPhospho [S20]	TGGT1_240890-t26_1-p1 1xPhospho [S20]	8.30E-05	0	1	1	3	TGGT1_240890	transcript=TGGT1_240890-t26_1 | gene=TGGT1_240890 | organism=Toxoplasma_gondii_GT1 | gene_product=6-phosphofructokinase | transcript_product=6-phosphofructokinase | location=TGGT1_chrVI:1494349-1507600(+) | protein_length=1399 | sequence_SO=chromosome | SO=protein_coding	TGGT1_240890-t26_1-p1 [20-46]	0	3111.43933	27	35.405	0.227	5.15	-2.14	0.032839375	0.144056861	0.337211551	0.46229223	112.22	2.82	35.405	8.606	70.061	0.227	0.809	0.143	5.15	3.11	6.13	-2.14	-0.31	-2.81	12342.54299	265744.5	9251.201802	2262.658043	29.85	103.22	12.08	80.65
5	FALSE	High	EAVPAQASVEAPTQDENSKDPPPLINHGFSR	[K].EAVPAQASVEAPTQDENSKDPPPLINHGFSR.[Y]	1xPhospho [S30]; 1xLabel:13C(6)15N(2) [K19]; 1xLabel:13C(6)15N(4) [R31]	1xPhospho [T13; S18; S30]; 1xLabel:13C(6)15N(2) [K19]; 1xLabel:13C(6)15N(4) [R31]	TGGT1_212210-t26_1-p1 1xPhospho [S59]	TGGT1_212210-t26_1-p1 1xPhospho [S59]	0.000174618	0	1	1	14	TGGT1_212210	transcript=TGGT1_212210-t26_1 | gene=TGGT1_212210 | organism=Toxoplasma_gondii_GT1 | gene_product=hypothetical protein | transcript_product=hypothetical protein | location=TGGT1_chrX:3883183-3884263(-) | protein_length=280 | sequence_SO=chromosome | SO=protein_coding	TGGT1_212210-t26_1-p1 [30-60]	1	3399.59717	31	56.1	0.201	5.81	-2.31	0.086977384	0.21760756	0.494123165	0.524374369	21.01	2.62	64.05	56.1	3.149	0.201	1.12	0.114	6	5.81	1.65	-2.31	0.16	-3.14	181182.9063	10164315	11882.41895	2393.863226	163.37	62.48	48.54	60.06
6	FALSE	High	LNSVTAAVTEHLSR	[R].LNSVTAAVTEHLSR.[G]	1xPhospho [S/T]; 1xLabel:13C(6)15N(4) [R14]	1xPhospho [S3; T5]; 1xLabel:13C(6)15N(4) [R14]	TGGT1_321410-t26_1-p1 1xPhospho [T/S]	TGGT1_321410-t26_1-p1 1xPhospho [S107; T109]	3.14E-05	0	1	1	6	TGGT1_321410	transcript=TGGT1_321410-t26_1 | gene=TGGT1_321410 | organism=Toxoplasma_gondii_GT1 | gene_product=hypothetical protein | transcript_product=hypothetical protein | location=TGGT1_chrIb:1833268-1845048(-) | protein_length=1923 | sequence_SO=chromosome | SO=protein_coding	TGGT1_321410-t26_1-p1 [105-118]	0	1587.77658	14	100	0.725	6.64	-0.46	0.006478953	0.283762485	0.232219405	0.569692766	0	26.79	100	36.475	100	0.725	0.974	0.292	6.64	5.19	6.64	-0.46	-0.04	-1.77	5682.6913	323791.2813	12879.65804	9338.859141	42.9	41.66	5.77	47.79
7	FALSE	High	RPSGEETGPGAPHSVAHTNGPFPR	[R].RPSGEETGPGAPHSVAHTNGPFPR.[A]	1xPhospho [T/S]; 2xLabel:13C(6)15N(4) [R1; R24]	1xPhospho [S3; T7]; 2xLabel:13C(6)15N(4) [R1; R24]	TGGT1_254940-t26_1-p1 1xPhospho [S/T]	TGGT1_254940-t26_1-p1 1xPhospho [S103; T107]	0.000125683	0	1	1	5	TGGT1_254940	transcript=TGGT1_254940-t26_1 | gene=TGGT1_254940 | organism=Toxoplasma_gondii_GT1 | gene_product=MIF4G domain-containing protein | transcript_product=MIF4G domain-containing protein | location=TGGT1_chrIII:2027943-2043635(+) | protein_length=3756 | sequence_SO=chromosome | SO=protein_coding	TGGT1_254940-t26_1-p1 [101-124]	0	2555.16901	24	24.277	1.104	4.6	0.14	0.445922796	0.429645591	0.762770916	0.620423225	147.63	27.26	0.102	100	24.277	1.104	0.901	3.1	-3.29	6.64	4.6	0.14	-0.15	1.63	12411.04614	301302.0625	5229.404037	8639.754516	72.53	93.3	68.07	45.09
8	FALSE	High	LSSYLQDIPLGFFQSR	[K].LSSYLQDIPLGFFQSR.[A]	1xPhospho [S/Y]; 1xLabel:13C(6)15N(4) [R16]	1xPhospho [S2; S3; Y4]; 1xLabel:13C(6)15N(4) [R16]	TGGT1_258470-t26_1-p1 1xPhospho [S/Y]	TGGT1_258470-t26_1-p1 1xPhospho [S111; S112; Y113]	6.93E-06	0	1	1	5	TGGT1_258470	transcript=TGGT1_258470-t26_1 | gene=TGGT1_258470 | organism=Toxoplasma_gondii_GT1 | gene_product=hypothetical protein | transcript_product=hypothetical protein | location=TGGT1_chrVIIb:3369823-3371292(+) | protein_length=284 | sequence_SO=chromosome | SO=protein_coding	TGGT1_258470-t26_1-p1 [110-125]	0	1960.94437	16	25.48	0.624	4.67	-0.68	0.237357736	0.277492628	0.662112134	0.566659939	144.23	18.89	25.48	0.692	100	0.624	0.828	0.095	4.67	-0.53	6.64	-0.68	-0.27	-3.4	9475.70179	152171.625	8193.237116	3199.301369	24.6	144.51	44.6	75.55
9	FALSE	High	LSSASGPSGVSAAER	[R].LSSASGPSGVSAAER.[M]	1xPhospho [S]; 1xLabel:13C(6)15N(4) [R15]	1xPhospho [S2; S3]; 1xLabel:13C(6)15N(4) [R15]	TGGT1_209100-t26_1-p1 1xPhospho [S]	TGGT1_209100-t26_1-p1 1xPhospho [S584; S585]	6.38E-05	0	1	1	12	TGGT1_209100	transcript=TGGT1_209100-t26_1 | gene=TGGT1_209100 | organism=Toxoplasma_gondii_GT1 | gene_product=PUB domain-containing protein | transcript_product=PUB domain-containing protein | location=TGGT1_chrIb:1054806-1062365(-) | protein_length=620 | sequence_SO=chromosome | SO=protein_coding	TGGT1_209100-t26_1-p1 [583-597]	0	1465.6558	15	100	0.936	6.64	-0.1	0.000337741	0.581336832	0.144169118	0.70234316	0	32.04	100	100	100	0.936	0.705	5.019	6.64	6.64	6.64	-0.1	-0.5	2.33	9120.009528	1290303	3323.889721	8566.845454	17.76	23.18	84.78	55.87
10	FALSE	High	GSSFSIVALPGAIQMR	[R].GSSFSIVALPGAIQMR.[L]	1xPhospho [S]; 1xOxidation [M15]; 1xLabel:13C(6)15N(4) [R16]	1xPhospho [S2; S3; S5]; 1xOxidation [M15]; 1xLabel:13C(6)15N(4) [R16]	TGGT1_306660-t26_1-p1 1xPhospho [S]	TGGT1_306660-t26_1-p1 1xPhospho [S3999; S4000; S4002]	0.000039642	0	1	1	23	TGGT1_306660	transcript=TGGT1_306660-t26_1 | gene=TGGT1_306660 | organism=Toxoplasma_gondii_GT1 | gene_product=RNA pseudouridine synthase superfamily protein | transcript_product=RNA pseudouridine synthase superfamily protein | location=TGGT1_chrIX:6025601-6045208(-) | protein_length=6535 | sequence_SO=chromosome | SO=protein_coding	TGGT1_306660-t26_1-p1 [3998-4013]	0	1739.84255	16	100	4.325	6.64	2.11	0.001769399	0.263562967	0.205516938	0.556506254	0	121.89	100	100	100	11.06	0.769	4.325	6.64	6.64	6.64	3.47	-0.38	2.11	11336.33988	1934391.594	740.3203862	6434.058612	36.92	41.27	135.14	40.11
11	FALSE	High	FSSAASLANAQHTAQSVTAAVER	[R].FSSAASLANAQHTAQSVTAAVER.[L]	1xPhospho [S]; 1xLabel:13C(6)15N(4) [R23]	1xPhospho [S2; S3]; 1xLabel:13C(6)15N(4) [R23]	TGGT1_219630-t26_1-p1 1xPhospho [S]	TGGT1_219630-t26_1-p1 1xPhospho [S337; S338]	3.68E-05	0	1	1	4	TGGT1_219630	transcript=TGGT1_219630-t26_1 | gene=TGGT1_219630 | organism=Toxoplasma_gondii_GT1 | gene_product=flavodoxin domain-containing protein | transcript_product=flavodoxin domain-containing protein | location=TGGT1_chrXII:741441-752773(+) | protein_length=949 | sequence_SO=chromosome | SO=protein_coding	TGGT1_219630-t26_1-p1 [336-358]	0	2407.12771	23	55.325	7.947	5.79	2.99	0.00736712	0.214686473	0.232219405	0.521774812	27.82	130.17	55.325	44.944	100	7.947	34.873	0.97	5.79	5.49	6.64	2.99	5.12	-0.04	6958.848169	433648.1563	13818.20981	110797.6484	30.9	39.68	30.42	98.13
12	FALSE	High	FSTVADEELPHR	[R].FSTVADEELPHR.[F]	1xPhospho [S/T]; 1xLabel:13C(6)15N(4) [R12]	1xPhospho [S2; T3]; 1xLabel:13C(6)15N(4) [R12]	TGGT1_291180-t26_1-p1 1xPhospho [T/S]	TGGT1_291180-t26_1-p1 1xPhospho [S2429; T2430]	0.000143078	0	1	1	20	TGGT1_291180	transcript=TGGT1_291180-t26_1 | gene=TGGT1_291180 | organism=Toxoplasma_gondii_GT1 | gene_product=hypothetical protein | transcript_product=hypothetical protein | location=TGGT1_chrIX:4004987-4034538(-) | protein_length=5394 | sequence_SO=chromosome | SO=protein_coding	TGGT1_291180-t26_1-p1 [2428-2439]	0	1490.65507	12	100	0.485	6.64	-1.04	0.028290187	0.58000466	0.323906022	0.701716184	0	16.76	100	100	100	0.252	0.485	2.275	6.64	6.64	6.64	-1.99	-1.04	1.19	12089.15599	2325464.063	10329.15413	5163.210936	78.78	26.72	63.64	37.84
13	FALSE	High	KDSQTVFVSEPVSQSVAHFR	[R].KDSQTVFVSEPVSQSVAHFR.[A]	1xPhospho [T/S]; 1xLabel:13C(6)15N(2) [K1]; 1xLabel:13C(6)15N(4) [R20]	1xPhospho [S3; T5; S9]; 1xLabel:13C(6)15N(2) [K1]; 1xLabel:13C(6)15N(4) [R20]	TGGT1_205320-t26_1-p1 1xPhospho [T/S]	TGGT1_205320-t26_1-p1 1xPhospho [S337; T339]	5.09E-08	0	1	1	20	TGGT1_205320	transcript=TGGT1_205320-t26_1 | gene=TGGT1_205320 | organism=Toxoplasma_gondii_GT1 | gene_product=hypothetical protein | transcript_product=hypothetical protein | location=TGGT1_chrVIIa:1385667-1389087(+) | protein_length=739 | sequence_SO=chromosome | SO=protein_coding	TGGT1_205320-t26_1-p1 [335-354]	1	2346.12447	20	100	5.982	6.64	2.58	0.005124029	0.212547646	0.220878877	0.521093627	0	113.31	100	100	100	1.41	93.801	5.982	6.64	6.64	6.64	0.5	6.55	2.58	7543.451644	2532625	1146.717817	7865.491752	19.6	60.23	113.71	114.35
14	FALSE	High	LPSSLSSAASASQSPSFVSTTVESQR	[R].LPSSLSSAASASQSPSFVSTTVESQR.[D]	1xPhospho [S]; 1xLabel:13C(6)15N(4) [R26]	1xPhospho [S3; S4; S6; S7; S10; S12]; 1xLabel:13C(6)15N(4) [R26]	TGGT1_234230-t26_1-p1 1xPhospho [S]	TGGT1_234230-t26_1-p1 1xPhospho [S515; S516; S518; S519; S522; S524]	4.94E-06	0	1	1	20	TGGT1_234230	transcript=TGGT1_234230-t26_1 | gene=TGGT1_234230 | organism=Toxoplasma_gondii_GT1 | gene_product=hypothetical protein | transcript_product=hypothetical protein | location=TGGT1_chrX:4104920-4121364(-) | protein_length=4625 | sequence_SO=chromosome | SO=protein_coding	TGGT1_234230-t26_1-p1 [513-538]	0	2701.25918	26	100	0.895	6.64	-0.16	0.0217204	0.762154735	0.292340768	0.832240393	0	60.32	55.557	100	100	0.441	5.551	0.895	5.8	6.64	6.64	-1.18	2.47	-0.16	954.6776254	528645	9761.958803	8738.957173	130.99	48.47	69.3	30.82
15	FALSE	High	LVSLSEQELMDCSR	[K].LVSLSEQELMDCSR.[A]	1xPhospho [S13]	1xPhospho [S13]	TGGT1_321530-t26_1-p1 1xPhospho [S261]	TGGT1_321530-t26_1-p1 1xPhospho [S261]	0.000141176	0	1	1	1	TGGT1_321530	transcript=TGGT1_321530-t26_1 | gene=TGGT1_321530 | organism=Toxoplasma_gondii_GT1 | gene_product=cathepsin CPL | transcript_product=cathepsin CPL | location=TGGT1_chrIb:1759925-1763220(-) | protein_length=422 | sequence_SO=chromosome | SO=protein_coding	TGGT1_321530-t26_1-p1 [249-262]	0	1689.72235	14	100	0.767	6.64	-0.38	0.065748601	0.816733083	0.444977006	0.871735724	0	10.25	16.403	100	100	0.767	2.744	0.677	4.04	6.64	6.64	-0.38	1.46	-0.56	884.3411565	133471.5313	3868.348617	4393.659168	136.54	114.48	49.63	37.76
16	FALSE	High	HSSQEGLLFQPYAPTYPGR	[R].HSSQEGLLFQPYAPTYPGR.[G]	1xPhospho [S]; 1xLabel:13C(6)15N(4) [R19]	1xPhospho [S2; S3]; 1xLabel:13C(6)15N(4) [R19]	TGGT1_222310-t26_1-p1 1xPhospho [S]	TGGT1_222310-t26_1-p1 1xPhospho [S494; S495]	0.000171064	0	1	1	16	TGGT1_222310	transcript=TGGT1_222310-t26_1 | gene=TGGT1_222310 | organism=Toxoplasma_gondii_GT1 | gene_product=hypothetical protein | transcript_product=hypothetical protein | location=TGGT1_chrII:1007308-1013299(+) | protein_length=536 | sequence_SO=chromosome | SO=protein_coding	TGGT1_222310-t26_1-p1 [493-511]	0	2238.02548	19	40.231	0.353	5.33	-1.5	0.006299599	0.374605532	0.232219405	0.605292394	51.41	1.46	26.281	40.231	73.764	0.325	0.353	1.551	4.72	5.33	6.2	-1.62	-1.5	0.63	11687.5621	332049.8125	10575.65816	4369.914853	26.41	63.65	36.95	53.48
17	FALSE	High	GASAPGPQAAPAPAASQNFLSLASR	[R].GASAPGPQAAPAPAASQNFLSLASR.[R]	1xPhospho [S]; 1xLabel:13C(6)15N(4) [R25]	1xPhospho [S21; S24]; 1xLabel:13C(6)15N(4) [R25]	TGGT1_228230-t26_1-p1 1xPhospho [S]	TGGT1_228230-t26_1-p1 1xPhospho [S599; S602]	8.56E-05	0	1	1	6	TGGT1_228230	transcript=TGGT1_228230-t26_1 | gene=TGGT1_228230 | organism=Toxoplasma_gondii_GT1 | gene_product=hypothetical protein | transcript_product=hypothetical protein | location=TGGT1_chrX:378932-383473(+) | protein_length=1256 | sequence_SO=chromosome | SO=protein_coding	TGGT1_228230-t26_1-p1 [579-603]	0	2427.16918	25	43.848	0.654	5.45	-0.61	0.019745224	0.308892562	0.281111182	0.584517456	101.11	34.2	43.848	13.945	80.395	0.654	0.162	1.007	5.45	3.8	6.33	-0.61	-2.63	0.01	7534.845199	330390.9688	6179.942287	4044.201373	34.45	54.75	57.27	107.55
18	FALSE	High	LFTFLQPDAPK	[R].LFTFLQPDAPK.[R]	1xPhospho [T3]	1xPhospho [T3]	TGGT1_221470-t26_1-p1 1xPhospho [T378]	TGGT1_221470-t26_1-p1 1xPhospho [T378]	8.44E-05	0	1	1	17	TGGT1_221470	transcript=TGGT1_221470-t26_1 | gene=TGGT1_221470 | organism=Toxoplasma_gondii_GT1 | gene_product=hypothetical protein | transcript_product=hypothetical protein | location=TGGT1_chrII:360683-367434(+) | protein_length=552 | sequence_SO=chromosome | SO=protein_coding	TGGT1_221470-t26_1-p1 [376-386]	0	1356.65993	11	4.862	0.152	2.28	-2.72	0.005494888	0.203867303	0.227699753	0.514538016	29.34	2.82	4.862	5.841	3.9	0.152	0.886	0.027	2.28	2.55	1.96	-2.72	-0.17	-5.19	5803747.75	28217165	89141.42969	13570.24904	68.64	48.77	75.32	108.98
19	FALSE	High	CVMTTAVQQLQGSAMK	[K].CVMTTAVQQLQGSAMK.[D]	1xPhospho [T]; 1xOxidation [M15]	1xPhospho [T4; T5]; 1xOxidation [M15]	TGGT1_232830-t26_1-p1 1xPhospho [T]	TGGT1_232830-t26_1-p1 1xPhospho [T139; T140]	0.000109554	0	1	1	6	TGGT1_232830	transcript=TGGT1_232830-t26_1 | gene=TGGT1_232830 | organism=Toxoplasma_gondii_GT1 | gene_product=putative vacuolar proton translocating ATPase subunit A | transcript_product=putative vacuolar proton translocating ATPase subunit A | location=TGGT1_chrVIII:2275918-2280585(-) | protein_length=909 | sequence_SO=chromosome | SO=protein_coding	TGGT1_232830-t26_1-p1 [136-151]	0	1791.7839	16	100	36.626	6.64	5.19	0.007439587	0.054581666	0.232219405	0.279789581	0	103.97	51.767	100	100	10.941	36.626	100	5.69	6.64	6.64	3.45	5.19	6.64	10282.98433	973157.6641	3604.994805	43944.09375	46.21	63.66	54.54	156.76
20	FALSE	High	ALPNLQSFSSFGSGEGR	[R].ALPNLQSFSSFGSGEGR.[G]	1xPhospho [S]; 1xLabel:13C(6)15N(4) [R17]	1xPhospho [S7; S9; S10]; 1xLabel:13C(6)15N(4) [R17]	TGGT1_321620-t26_1-p1 1xPhospho [S]	TGGT1_321620-t26_1-p1 1xPhospho [S748; S750; S751]	9.43E-07	0	1	1	21	TGGT1_321620	transcript=TGGT1_321620-t26_1 | gene=TGGT1_321620 | organism=Toxoplasma_gondii_GT1 | gene_product=dynamin-related protein DRPB | transcript_product=dynamin-related protein DRPB | location=TGGT1_chrIb:1696372-1706596(+) | protein_length=860 | sequence_SO=chromosome | SO=protein_coding	TGGT1_321620-t26_1-p1 [742-758]	0	1843.82499	17	13.252	0.466	3.73	-1.1	0.001448617	0.331992102	0.205516938	0.595764536	20.95	31.38	16.02	13.252	11.379	0.012	0.466	0.998	4	3.73	3.51	-6.32	-1.1	0	756933.5	12125960	9683.214443	3938.356137	40.56	28.19	140.11	82.57
21	FALSE	High	APSQAFAETGPQAAAQAAAGAPSR	[K].APSQAFAETGPQAAAQAAAGAPSR.[A]	1xPhospho [T/S]; 1xLabel:13C(6)15N(4) [R24]	1xPhospho [S3; T9]; 1xLabel:13C(6)15N(4) [R24]	TGGT1_305340-t26_1-p1 1xPhospho [T/S]	TGGT1_305340-t26_1-p1 1xPhospho [S353; T359]	3.75E-05	0	1	1	8	TGGT1_305340	transcript=TGGT1_305340-t26_1 | gene=TGGT1_305340 | organism=Toxoplasma_gondii_GT1 | gene_product=corepressor complex CRC230 | transcript_product=corepressor complex CRC230 | location=TGGT1_chrIX:5155746-5169422(+) | protein_length=1916 | sequence_SO=chromosome | SO=protein_coding	TGGT1_305340-t26_1-p1 [351-374]	0	2316.06438	24	62.344	0.95	5.96	-0.07	0.029963395	0.853041186	0.325495986	0.898754287	89.55	33.36	23.837	62.344	100	0.95	1.744	0.713	4.58	5.96	6.64	-0.07	0.8	-0.49	3435.870268	278501.2813	5170.625245	5627.649472	92.67	61.19	53.64	16.1
22	FALSE	High	NRDPEDALDGSCDVHMEEGSASKPTGSR	[R].NRDPEDALDGSCDVHMEEGSASKPTGSR.[F]	1xPhospho [T/S]	1xPhospho [S20; S22; T25; S27]	TGGT1_289330-t26_1-p1 1xPhospho [S/T]	TGGT1_289330-t26_1-p1 1xPhospho [S621; S623; T626; S628]	0.000211566	0	1	1	10	TGGT1_289330	transcript=TGGT1_289330-t26_1 | gene=TGGT1_289330 | organism=Toxoplasma_gondii_GT1 | gene_product=ubiquitin carboxyl-terminal hydrolase family 2 protein | transcript_product=ubiquitin carboxyl-terminal hydrolase family 2 protein | location=TGGT1_chrIX:3004463-3016618(+) | protein_length=2291 | sequence_SO=chromosome | SO=protein_coding	TGGT1_289330-t26_1-p1 [602-629]	1	3040.24083	28	0.775	0.603	-0.37	-0.73	0.522583613	0.565839352	0.797292164	0.693410284	19.69	44.2	95.518	0.775	0.603	0.108	2.435	0.603	6.58	-0.37	-0.73	-3.21	1.28	-0.73	731985.8125	441692.8125	7484.390303	4764.870633	89.14	63.92	39.68	81.02
23	FALSE	High	NRSLEDAGLVHASDASVR	[R].NRSLEDAGLVHASDASVR.[D]	1xPhospho [S3]; 2xLabel:13C(6)15N(4) [R2; R18]	1xPhospho [S3]; 2xLabel:13C(6)15N(4) [R2; R18]	TGGT1_253750-t26_1-p1 1xPhospho [S3937]	TGGT1_253750-t26_1-p1 1xPhospho [S3937]	8.78E-05	0	1	1	10	TGGT1_253750	transcript=TGGT1_253750-t26_1 | gene=TGGT1_253750 | organism=Toxoplasma_gondii_GT1 | gene_product=PLU-1 family protein | transcript_product=PLU-1 family protein | location=TGGT1_chrIII:1126566-1154665(-) | protein_length=8088 | sequence_SO=chromosome | SO=protein_coding	TGGT1_253750-t26_1-p1 [3935-3952]	1	1996.9351	18	100	2.574	6.64	1.36	0.025338695	0.52857766	0.308433077	0.668664946	0	135.58	73.617	100	100	0.22	98.216	2.574	6.2	6.64	6.64	-2.18	6.62	1.36	8230.058138	1426099.125	4123.029401	10611.35302	81.59	41.65	104.31	123.57
24	FALSE	High	LGTSGYGTYVGNGDDEQPTTTAGDAGVNR	[R].LGTSGYGTYVGNGDDEQPTTTAGDAGVNR.[K]	1xPhospho [T/S/Y]	1xPhospho [T3; S4; Y6; T8]	TGGT1_254870-t26_1-p1 1xPhospho [Y/S/T]	TGGT1_254870-t26_1-p1 1xPhospho [T67; S68; Y70; T72]	2.37E-05	0	1	1	7	TGGT1_254870	transcript=TGGT1_254870-t26_1 | gene=TGGT1_254870 | organism=Toxoplasma_gondii_GT1 | gene_product=hypothetical protein | transcript_product=hypothetical protein | location=TGGT1_chrIII:1976274-1981704(-) | protein_length=428 | sequence_SO=chromosome | SO=protein_coding	TGGT1_254870-t26_1-p1 [65-93]	0	2953.24834	29	8.624	1.796	3.11	0.85	0.001514633	0.195406266	0.205516938	0.509407539	8.28	31.82	10.797	8.624	8.142	0.994	1.796	2.182	3.43	3.11	3.03	-0.01	0.85	1.13	309313.0313	2667400.25	7225.335764	12980.09248	77.02	66.96	67.95	34.98
25	FALSE	High	ANSFSLSVSDVR	[R].ANSFSLSVSDVR.[R]	1xPhospho [S]; 1xLabel:13C(6)15N(4) [R12]	1xPhospho [S3; S5]; 1xLabel:13C(6)15N(4) [R12]	TGGT1_229640-t26_1-p1 1xPhospho [S]	TGGT1_229640-t26_1-p1 1xPhospho [S646; S648]	0.000113873	0	1	1	18	TGGT1_229640	transcript=TGGT1_229640-t26_1 | gene=TGGT1_229640 | organism=Toxoplasma_gondii_GT1 | gene_product=hypothetical protein | transcript_product=hypothetical protein | location=TGGT1_chrVIII:347644-355417(+) | protein_length=1289 | sequence_SO=chromosome | SO=protein_coding	TGGT1_229640-t26_1-p1 [644-655]	0	1371.61796	12	61.816	0.545	5.95	-0.88	0.055744694	0.645789993	0.417716243	0.748426368	91.58	29.5	14.384	61.816	100	2.825	0.545	0.18	3.85	5.95	6.64	1.5	-0.88	-2.48	8006.819982	1064338.912	5794.685452	6572.44005	141.95	44.55	63.84	74.91
26	FALSE	High	AASGLQGSFESDSHSPPQASGGR	[R].AASGLQGSFESDSHSPPQASGGR.[R]	1xPhospho [S3]; 1xLabel:13C(6)15N(4) [R23]	1xPhospho [S3]; 1xLabel:13C(6)15N(4) [R23]	TGGT1_206670-t26_1-p1 1xPhospho [S1867]	TGGT1_206670-t26_1-p1 1xPhospho [S1867]	5.90E-05	0	1	1	10	TGGT1_206670	transcript=TGGT1_206670-t26_1 | gene=TGGT1_206670 | organism=Toxoplasma_gondii_GT1 | gene_product=hypothetical protein | transcript_product=hypothetical protein | location=TGGT1_chrVIIa:705099-714174(-) | protein_length=2072 | sequence_SO=chromosome | SO=protein_coding	TGGT1_206670-t26_1-p1 [1865-1887]	0	2319.98653	23	14.574	0.557	3.87	-0.85	0.001446428	0.069235285	0.205516938	0.315487328	12.19	8.09	15.773	14.574	11.328	0.459	0.557	0.769	3.98	3.87	3.5	-1.12	-0.85	-0.38	113761.1484	1794304.875	9711.085922	4453.950034	39.14	21.49	58.48	78.61
27	FALSE	High	DLSSSSAFPVHQR	[R].DLSSSSAFPVHQR.[E]	1xPhospho [S]; 1xLabel:13C(6)15N(4) [R13]	1xPhospho [S3; S4; S5; S6]; 1xLabel:13C(6)15N(4) [R13]	TGGT1_240890-t26_1-p1 1xPhospho [S]	TGGT1_240890-t26_1-p1 1xPhospho [S112; S113; S114; S115]	0.000105382	0	1	1	15	TGGT1_240890	transcript=TGGT1_240890-t26_1 | gene=TGGT1_240890 | organism=Toxoplasma_gondii_GT1 | gene_product=6-phosphofructokinase | transcript_product=6-phosphofructokinase | location=TGGT1_chrVI:1494349-1507600(+) | protein_length=1399 | sequence_SO=chromosome | SO=protein_coding	TGGT1_240890-t26_1-p1 [110-122]	0	1520.67687	13	100	0.269	6.64	-1.89	0.005830079	0.092406582	0.229829424	0.367073231	0	2.14	100	100	100	0.269	0.216	0.681	6.64	6.64	6.64	-1.89	-2.21	-0.55	5382.725304	1177600.875	6378.599019	1932.822009	37.5	73.21	16.53	68.34
28	FALSE	High	QGSFFSGSSNHTPR	[R].QGSFFSGSSNHTPR.[S]	1xPhospho [S/T]; 1xLabel:13C(6)15N(4) [R14]	1xPhospho [S3; S6; S8; S9; T12]; 1xLabel:13C(6)15N(4) [R14]	TGGT1_202840-t26_1-p1 1xPhospho [S/T]	TGGT1_202840-t26_1-p1 1xPhospho [S901; S906; S907; T910]	0.00011108	0	1	1	17	TGGT1_202840	transcript=TGGT1_202840-t26_1 | gene=TGGT1_202840 | organism=Toxoplasma_gondii_GT1 | gene_product=FHA domain-containing protein | transcript_product=FHA domain-containing protein | location=TGGT1_chrVIIa:2890185-2896672(-) | protein_length=1042 | sequence_SO=chromosome | SO=protein_coding	TGGT1_202840-t26_1-p1 [899-912]	0	1598.66228	14	11.05	1.386	3.47	0.47	0.000187399	0.848307737	0.144169118	0.895346274	1.15	82.93	11.135	11.05	10.064	0.21	1.386	2.161	3.48	3.47	3.33	-2.25	0.47	1.11	546617.0781	5501320	5669.229352	6662.210992	30.45	30.33	58.21	66.1
30	FALSE	High	SSSFSSAGFPASGVR	[R].SSSFSSAGFPASGVR.[N]	1xPhospho [S]; 1xLabel:13C(6)15N(4) [R15]	1xPhospho [S1; S2; S3]; 1xLabel:13C(6)15N(4) [R15]	TGGT1_236270-t26_1-p1 1xPhospho [S]	TGGT1_236270-t26_1-p1 1xPhospho [S6; S7; S8]	9.09E-05	0	1	1	50	TGGT1_236270	transcript=TGGT1_236270-t26_1 | gene=TGGT1_236270 | organism=Toxoplasma_gondii_GT1 | gene_product=hypothetical protein | transcript_product=hypothetical protein | location=TGGT1_chrX:5261682-5264457(+) | protein_length=384 | sequence_SO=chromosome | SO=protein_coding	TGGT1_236270-t26_1-p1 [6-20]	0	1533.66088	15	100	1.114	6.64	0.16	0.015602577	0.891699567	0.265017112	0.925838099	0	123.73	100	100	100	0.184	1.114	3.299	6.64	6.64	6.64	-2.44	0.16	1.72	1151.70247	990789.5625	6126.705144	6826.967839	121.33	36.44	53.27	68.65
31	FALSE	High	GLSSAFYGLGSR	[R].GLSSAFYGLGSR.[G]	1xPhospho [S]; 1xLabel:13C(6)15N(4) [R12]	1xPhospho [S3; S4]; 1xLabel:13C(6)15N(4) [R12]	TGGT1_295710-t26_1-p1 1xPhospho [S]	TGGT1_295710-t26_1-p1 1xPhospho [S2529; S2530]	0.000251734	0.000155496	1	1	11	TGGT1_295710	transcript=TGGT1_295710-t26_1 | gene=TGGT1_295710 | organism=Toxoplasma_gondii_GT1 | gene_product=HECT-domain (ubiquitin-transferase) domain-containing protein | transcript_product=HECT-domain (ubiquitin-transferase) domain-containing protein | location=TGGT1_chrIa:1556788-1587317(-) | protein_length=8007 | sequence_SO=chromosome | SO=protein_coding	TGGT1_295710-t26_1-p1 [2527-2538]	0	1304.59101	12	100	0.992	6.64	-0.01	0.006463305	0.474394455	0.232219405	0.637616362	0	14.71	100	100	100	0.992	4.081	0.892	6.64	6.64	6.64	-0.01	2.03	-0.16	4234.287693	1093907.375	6242.033903	7982.031243	66.79	27.73	81.19	34.92
32	FALSE	High	YGSNSYYYAHAPLPGAQQQGDVK	[R].YGSNSYYYAHAPLPGAQQQGDVK.[V]	1xPhospho [S/Y]	1xPhospho [Y1; S3; S5; Y6; Y7; Y8]	TGGT1_293860-t26_1-p1 1xPhospho [Y/S]	TGGT1_293860-t26_1-p1 1xPhospho [Y54; S56; S58; Y59]	0.000249419	0.000155496	1	1	7	TGGT1_293860	transcript=TGGT1_293860-t26_1 | gene=TGGT1_293860 | organism=Toxoplasma_gondii_GT1 | gene_product=hypothetical protein | transcript_product=hypothetical protein | location=TGGT1_chrIa:599772-602943(-) | protein_length=234 | sequence_SO=chromosome | SO=protein_coding	TGGT1_293860-t26_1-p1 [54-76]	0	2594.13476	23	6.436	1.999	2.69	1	0.000344575	0.213867705	0.144169118	0.521632859	8.09	54.79	6.859	6.436	6.085	2.738	1.999	0.966	2.78	2.69	2.61	1.45	1	-0.05	574629.1875	3698289.5	4558.70229	11262.45784	45.18	39.43	71.89	34.51
33	FALSE	High	QATTTMFGIPSR	[R].QATTTMFGIPSR.[F]	1xPhospho [T]; 1xOxidation [M6]	1xPhospho [T3; T4; T5]; 1xOxidation [M6]	TGGT1_316340-t26_1-p1 1xPhospho [T]	TGGT1_316340-t26_1-p1 1xPhospho [T96; T97]	0.000245984	0.000155496	1	1	18	TGGT1_316340	transcript=TGGT1_316340-t26_1 | gene=TGGT1_316340 | organism=Toxoplasma_gondii_GT1 | gene_product=hypothetical protein | transcript_product=hypothetical protein | location=TGGT1_chrXI:5191484-5192942(+) | protein_length=243 | sequence_SO=chromosome | SO=protein_coding	TGGT1_316340-t26_1-p1 [94-105]	0	1405.61814	12	10.505	0.747	3.39	-0.42	0.002424652	0.685860856	0.205516938	0.777916665	17.35	69.47	11.735	10.505	8.011	3.009	0.747	0.12	3.55	3.39	3	1.59	-0.42	-3.06	1813914.789	14531875	5240.54906	3915.659749	57.45	58.69	51.85	93.51
34	FALSE	High	MGSMGNYVAQPEGGMEIPTQYDYSQLQQQVSR	[R].MGSMGNYVAQPEGGMEIPTQYDYSQLQQQVSR.[E]	2xPhospho [Y7; T/Y]; 1xLabel:13C(6)15N(4) [R32]	2xPhospho [Y7; T19; Y21]; 1xLabel:13C(6)15N(4) [R32]	TGGT1_219270-t26_1-p1 2xPhospho [Y352; T/Y]	TGGT1_219270-t26_1-p1 2xPhospho [Y352; T364; Y366]	0.000235373	0.000155496	1	1	11	TGGT1_219270	transcript=TGGT1_219270-t26_1 | gene=TGGT1_219270 | organism=Toxoplasma_gondii_GT1 | gene_product=multi-pass transmembrane protein | transcript_product=multi-pass transmembrane protein | location=TGGT1_chrXII:948336-949904(+) | protein_length=389 | sequence_SO=chromosome | SO=protein_coding	TGGT1_219270-t26_1-p1 [346-377]	0	3762.55506	32	26.137	0.618	4.71	-0.69	0.002562288	0.72827854	0.205516938	0.807165854	3.05	37.87	26.137	26.675	16.442	3.075	0.205	0.618	4.71	4.74	4.04	1.62	-2.29	-0.69	117062.1328	3122688.117	9062.373316	5232.909026	109.28	84.1	71.44	36.73
35	FALSE	High	SRSFVFSEEK	[R].SRSFVFSEEK.[N]	1xPhospho [S]; 1xLabel:13C(6)15N(2) [K10]; 1xLabel:13C(6)15N(4) [R2]	1xPhospho [S1; S3]; 1xLabel:13C(6)15N(2) [K10]; 1xLabel:13C(6)15N(4) [R2]	TGGT1_295360-t26_1-p1 1xPhospho [S]	TGGT1_295360-t26_1-p1 1xPhospho [S159; S161]	0.000490274	0.000232671	1	1	27	TGGT1_295360	transcript=TGGT1_295360-t26_1 | gene=TGGT1_295360 | organism=Toxoplasma_gondii_GT1 | gene_product=hypothetical protein | transcript_product=hypothetical protein | location=TGGT1_chrIa:1791407-1792949(+) | protein_length=268 | sequence_SO=chromosome | SO=protein_coding	TGGT1_295360-t26_1-p1 [159-168]	1	1313.58923	10	24.249	1.82	4.6	0.86	0.00068427	0.812627557	0.185146579	0.869145936	17.84	48.1	27.167	24.249	20.423	1.82	2.411	0.366	4.76	4.6	4.35	0.86	1.27	-1.45	564625.3125	13143230	17571.74805	31981.17383	37.36	27.97	49.11	89.52
36	FALSE	High	TAASFASPGLLTPSPDAR	[K].TAASFASPGLLTPSPDAR.[S]	1xPhospho [S/T]; 1xLabel:13C(6)15N(4) [R18]	1xPhospho [T1; S4; S7]; 1xLabel:13C(6)15N(4) [R18]	TGGT1_291950-t26_1-p1 1xPhospho [S/T]	TGGT1_291950-t26_1-p1 1xPhospho [T35; S38]	0.000327267	0.000232671	1	1	19	TGGT1_291950	transcript=TGGT1_291950-t26_1 | gene=TGGT1_291950 | organism=Toxoplasma_gondii_GT1 | gene_product=RNA recognition motif-containing protein | transcript_product=RNA recognition motif-containing protein | location=TGGT1_chrIX:4225895-4238503(-) | protein_length=725 | sequence_SO=chromosome | SO=protein_coding	TGGT1_291950-t26_1-p1 [35-52]	0	1848.87669	18	17.278	7.266	4.11	2.86	0.001097936	0.314116495	0.205516938	0.587481865	11.77	125.76	18.65	17.278	13.699	0.534	7.266	13.429	4.22	4.11	3.78	-0.91	2.86	3.75	68738.48438	1281949.375	3069.546704	6535.304557	62.41	47.34	113.16	80.21
37	FALSE	High	LNPVIQTSLSKELLYETTSPR	[R].LNPVIQTSLSKELLYETTSPR.[T]	1xPhospho [S/T]; 1xLabel:13C(6)15N(2) [K11]; 1xLabel:13C(6)15N(4) [R21]	1xPhospho [T7; S8; S10]; 1xLabel:13C(6)15N(2) [K11]; 1xLabel:13C(6)15N(4) [R21]	TGGT1_250820-t26_1-p1 1xPhospho [S/T]	TGGT1_250820-t26_1-p1 1xPhospho [T1104; S1105; S1107]	0.000264849	0.000232671	1	1	8	TGGT1_250820	transcript=TGGT1_250820-t26_1 | gene=TGGT1_250820 | organism=Toxoplasma_gondii_GT1 | gene_product=hypothetical protein | transcript_product=hypothetical protein | location=TGGT1_chrXII:5170586-5175102(+) | protein_length=1156 | sequence_SO=chromosome | SO=protein_coding	TGGT1_250820-t26_1-p1 [1098-1118]	1	2487.28611	21	72.034	1.018	6.17	0.03	0.004458139	0.567048098	0.217645965	0.693932482	28.97	10.99	57.96	100	72.034	1.018	1.093	0.634	5.86	6.64	6.17	0.03	0.13	-0.66	4897.478271	301673.8125	9821.610163	9997.641126	62.92	44.57	33.65	52.41
39	FALSE	High	SPTFAFTRPVGDAGR	[R].SPTFAFTRPVGDAGR.[E]	1xPhospho [T3]; 2xLabel:13C(6)15N(4) [R8; R15]	1xPhospho [T3]; 2xLabel:13C(6)15N(4) [R8; R15]	TGGT1_252340-t26_1-p1 1xPhospho [T705]	TGGT1_252340-t26_1-p1 1xPhospho [T705]	0.000388085	0.000232671	1	1	4	TGGT1_252340	transcript=TGGT1_252340-t26_1 | gene=TGGT1_252340 | organism=Toxoplasma_gondii_GT1 | gene_product=hypothetical protein | transcript_product=hypothetical protein | location=TGGT1_chrIII:479884-486400(+) | protein_length=1243 | sequence_SO=chromosome | SO=protein_coding	TGGT1_252340-t26_1-p1 [703-717]	0	1678.78518	15	33.621	0.758	5.07	-0.4	0.003349298	0.908280443	0.212900211	0.937386622	16.16	28.2	37.286	19.818	33.621	0.758	2.196	0.507	5.22	4.31	5.07	-0.4	1.14	-0.98	8929.701752	291705.5	13140.97336	9955.197912	30.34	45.68	43.02	26.09
40	FALSE	High	SVTEFFGPVALGEK	[R].SVTEFFGPVALGEK.[A]	1xPhospho [S/T]; 1xLabel:13C(6)15N(2) [K14]	1xPhospho [S1; T3]; 1xLabel:13C(6)15N(2) [K14]	TGGT1_305140-t26_1-p1 1xPhospho [T/S]	TGGT1_305140-t26_1-p1 1xPhospho [S1320; T1322]	0.000417845	0.000232671	1	1	4	TGGT1_305140	transcript=TGGT1_305140-t26_1 | gene=TGGT1_305140 | organism=Toxoplasma_gondii_GT1 | gene_product=phospholipase, patatin family protein | transcript_product=phospholipase, patatin family protein | location=TGGT1_chrIX:5010164-5021415(+) | protein_length=2574 | sequence_SO=chromosome | SO=protein_coding	TGGT1_305140-t26_1-p1 [1320-1333]	0	1568.74875	14	46.264	1.295	5.53	0.37	0.025853297	0.985470493	0.310562494	0.989164256	56.95	88.4	64.034	10.256	46.264	0.385	2.068	1.295	6	3.36	5.53	-1.38	1.05	0.37	6382.851417	408721.625	9612.407042	12451.4063	63.12	81.05	23.33	52.12
41	FALSE	High	HAPSLLLHSLPSPSFGASGLR	[R].HAPSLLLHSLPSPSFGASGLR.[G]	1xPhospho [S4]; 1xLabel:13C(6)15N(4) [R21]	1xPhospho [S4]; 1xLabel:13C(6)15N(4) [R21]	TGGT1_235420-t26_1-p1 1xPhospho [S766]	TGGT1_235420-t26_1-p1 1xPhospho [S766]	0.000480881	0.000232671	1	1	2	TGGT1_235420	transcript=TGGT1_235420-t26_1 | gene=TGGT1_235420 | organism=Toxoplasma_gondii_GT1 | gene_product=hypothetical protein | transcript_product=hypothetical protein | location=TGGT1_chrX:4743542-4757528(-) | protein_length=4118 | sequence_SO=chromosome | SO=protein_coding	TGGT1_235420-t26_1-p1 [763-783]	0	2234.1357	21	33.965	1.483	5.09	0.57	0.008202156	0.527593659	0.234571851	0.66825384	34.17	83.97	33.965	15.428	41.793	1.483	2.7	0.643	5.09	3.95	5.39	0.57	1.43	-0.64	13011.79511	200742.8281	9345.979306	8366.351211	47.47	72.8	59.81	32.02
43	FALSE	High	KQTTSEDIGGLASVANKR	[K].KQTTSEDIGGLASVANKR.[F]	1xPhospho [T/S]; 2xLabel:13C(6)15N(2) [K1; K17]; 1xLabel:13C(6)15N(4) [R18]	1xPhospho [T3; T4; S5]; 2xLabel:13C(6)15N(2) [K1; K17]; 1xLabel:13C(6)15N(4) [R18]	TGGT1_205380-t26_1-p1 1xPhospho [T/S]	TGGT1_205380-t26_1-p1 1xPhospho [T94; T95; S96]	0.000438117	0.000232671	1	1	7	TGGT1_205380	transcript=TGGT1_205380-t26_1 | gene=TGGT1_205380 | organism=Toxoplasma_gondii_GT1 | gene_product=fructose-bisphospatase I | transcript_product=fructose-bisphospatase I | location=TGGT1_chrVIIa:1342975-1346118(+) | protein_length=388 | sequence_SO=chromosome | SO=protein_coding	TGGT1_205380-t26_1-p1 [92-109]	2	1980.99603	18	52.527	2.491	5.71	1.32	0.029686752	0.19518711	0.325495986	0.5091827	58.21	85.43	31.903	52.527	100	2.491	1.012	3.926	5	5.71	6.64	1.32	0.02	1.97	5064.080903	396854.7813	3544.394978	12595.17664	94.31	22.45	79.32	23.02
44	FALSE	High	MQTDILEEHEQLMR	[R].MQTDILEEHEQLMR.[E]	1xPhospho [T3]; 2xOxidation [M1; M13]; 1xLabel:13C(6)15N(4) [R14]	1xPhospho [T3]; 2xOxidation [M1; M13]; 1xLabel:13C(6)15N(4) [R14]	TGGT1_232030-t26_1-p1 1xPhospho [T114]	TGGT1_232030-t26_1-p1 1xPhospho [T114]	0.000485539	0.000232671	1	1	8	TGGT1_232030	transcript=TGGT1_232030-t26_1 | gene=TGGT1_232030 | organism=Toxoplasma_gondii_GT1 | gene_product=hypothetical protein | transcript_product=hypothetical protein | location=TGGT1_chrVIII:1768528-1771709(+) | protein_length=208 | sequence_SO=chromosome | SO=protein_coding	TGGT1_232030-t26_1-p1 [112-125]	0	1894.79501	14	100	0.66	6.64	-0.6	0.02032272	0.679148023	0.285400078	0.773352426	0	57.52	100	100	38.399	0.66	0.072	3.979	6.64	6.64	5.26	-0.6	-3.8	1.99	9089.494325	580056	3519.319484	2322.043254	76.54	48.55	57.5	124.23
45	FALSE	High	MQSLASVHGLR	[R].MQSLASVHGLR.[T]	1xPhospho [S]; 1xOxidation [M1]; 1xLabel:13C(6)15N(4) [R11]	1xPhospho [S3; S6]; 1xOxidation [M1]; 1xLabel:13C(6)15N(4) [R11]	TGGT1_254480-t26_1-p1 1xPhospho [S]	TGGT1_254480-t26_1-p1 1xPhospho [S277; S280]	0.000355097	0.000232671	1	1	14	TGGT1_254480	transcript=TGGT1_254480-t26_1 | gene=TGGT1_254480 | organism=Toxoplasma_gondii_GT1 | gene_product=WD domain, G-beta repeat-containing protein | transcript_product=WD domain, G-beta repeat-containing protein | location=TGGT1_chrIII:1745233-1748585(-) | protein_length=816 | sequence_SO=chromosome | SO=protein_coding	TGGT1_254480-t26_1-p1 [275-285]	0	1304.60562	11	7.367	0.213	2.88	-2.23	0.012475423	0.144992212	0.251092381	0.463186092	47.65	2.25	9.735	4.611	7.367	0.142	0.213	0.817	3.28	2.21	2.88	-2.82	-2.23	-0.29	184248.5	1684435.875	56115.72656	11865.49345	65.53	27.55	73.35	16.51
46	FALSE	High	ALSVAVTGLGEQVK	[R].ALSVAVTGLGEQVK.[H]	1xPhospho [S3]; 1xLabel:13C(6)15N(2) [K14]	1xPhospho [S3]; 1xLabel:13C(6)15N(2) [K14]	TGGT1_232150-t26_1-p1 1xPhospho [S100]	TGGT1_232150-t26_1-p1 1xPhospho [S100]	0.000316936	0.000232671	1	1	5	TGGT1_232150	transcript=TGGT1_232150-t26_1 | gene=TGGT1_232150 | organism=Toxoplasma_gondii_GT1 | gene_product=hypothetical protein | transcript_product=hypothetical protein | location=TGGT1_chrVIII:1884936-1895884(+) | protein_length=976 | sequence_SO=chromosome | SO=protein_coding	TGGT1_232150-t26_1-p1 [98-111]	0	1459.76474	14	8.838	0.095	3.14	-3.39	0.015699229	0.123453889	0.265017112	0.430275369	32.84	0.85	8.838	6.88	18.501	0.035	0.095	0.565	3.14	2.78	4.21	-4.82	-3.39	-0.82	38140.63672	454566.125	200310.25	7493.447706	31.64	30.93	83.88	87.39
47	FALSE	High	QVSSAFSSLSTEK	[R].QVSSAFSSLSTEK.[A]	1xPhospho [S]; 1xLabel:13C(6)15N(2) [K13]	1xPhospho [S3; S4]; 1xLabel:13C(6)15N(2) [K13]	TGGT1_218580-t26_1-p1 1xPhospho [S]	TGGT1_218580-t26_1-p1 1xPhospho [S1804; S1805]	0.000360743	0.000232671	1	1	12	TGGT1_218580	transcript=TGGT1_218580-t26_1 | gene=TGGT1_218580 | organism=Toxoplasma_gondii_GT1 | gene_product=RNA methyltransferase, TrmH family protein | transcript_product=RNA methyltransferase, TrmH family protein | location=TGGT1_chrXII:1343203-1357999(+) | protein_length=2905 | sequence_SO=chromosome | SO=protein_coding	TGGT1_218580-t26_1-p1 [1802-1814]	0	1458.66033	13	100	1.618	6.64	0.69	0.01385387	0.832825913	0.2617741	0.883327785	0	13.18	100	39.688	100	0.214	1.762	1.618	6.64	5.31	6.64	-2.23	0.82	0.69	3696.168133	498788.625	6429.940492	2958.385095	96.84	21.23	69.61	87.84
48	FALSE	High	QSSFSFVSTGK	[R].QSSFSFVSTGK.[K]	1xPhospho [S]; 1xLabel:13C(6)15N(2) [K11]	1xPhospho [S2; S3; S5]; 1xLabel:13C(6)15N(2) [K11]	TGGT1_240220-t26_1-p1 1xPhospho [S]	TGGT1_240220-t26_1-p1 1xPhospho [S1361; S1362; S1364]	0.000367518	0.000232671	1	1	17	TGGT1_240220	transcript=TGGT1_240220-t26_1 | gene=TGGT1_240220 | organism=Toxoplasma_gondii_GT1 | gene_product=hypothetical protein | transcript_product=hypothetical protein | location=TGGT1_chrVI:1067690-1077245(+) | protein_length=1539 | sequence_SO=chromosome | SO=protein_coding	TGGT1_240220-t26_1-p1 [1360-1370]	0	1262.55441	11	7.129	0.95	2.83	-0.07	0.073001558	0.364490668	0.461890873	0.603207729	13.36	4.31	6.487	7.129	68.004	0.98	0.95	0.503	2.7	2.83	6.09	-0.03	-0.07	-0.99	99511.01563	709418.9375	10872.29086	6454.034509	73.69	4.2	68.55	68.47
49	FALSE	High	AYTFEAGNLGK	[R].AYTFEAGNLGK.[R]	1xPhospho [T3]; 1xLabel:13C(6)15N(2) [K11]	1xPhospho [T3]; 1xLabel:13C(6)15N(2) [K11]	TGGT1_254220-t26_1-p1 1xPhospho [T131]	TGGT1_254220-t26_1-p1 1xPhospho [T131]	0.00047328	0.000232671	1	1	8	TGGT1_254220	transcript=TGGT1_254220-t26_1 | gene=TGGT1_254220 | organism=Toxoplasma_gondii_GT1 | gene_product=hypothetical protein | transcript_product=hypothetical protein | location=TGGT1_chrIII:1519422-1526676(-) | protein_length=826 | sequence_SO=chromosome | SO=protein_coding	TGGT1_254220-t26_1-p1 [129-139]	0	1258.55949	11	63.6	0.933	5.99	-0.1	0.000542889	0.440208964	0.176239645	0.624486117	6.52	21.19	83.364	63.6	60.805	0.487	1.087	0.933	6.38	5.99	5.93	-1.04	0.12	-0.1	7472.696146	608524.25	9674.057402	6396.797061	33.83	24.31	24.48	35.6
50	FALSE	High	CMYTQGALPAAAAR	[R].CMYTQGALPAAAAR.[S]	1xPhospho [T/Y]	1xPhospho [Y3; T4]	TGGT1_246460-t26_1-p1 1xPhospho [T/Y]	TGGT1_246460-t26_1-p1 1xPhospho [Y360; T361]	0.000416631	0.000232671	1	1	2	TGGT1_246460	transcript=TGGT1_246460-t26_1 | gene=TGGT1_246460 | organism=Toxoplasma_gondii_GT1 | gene_product=hypothetical protein | transcript_product=hypothetical protein | location=TGGT1_chrXII:2716581-2719461(+) | protein_length=634 | sequence_SO=chromosome | SO=protein_coding	TGGT1_246460-t26_1-p1 [358-371]	0	1503.6484	14	32.558	0.531	5.02	-0.91	0.016989739	0.662313196	0.269270022	0.760763834	36.83	10.78	24.471	100	32.558	0.531	0.394	2.154	4.61	6.64	5.02	-0.91	-1.34	1.11	1411.007719	139800.1875	3569.120998	4223.498962	116.59	83.5	64.1	53.36
51	FALSE	High	QADAAESVSSGGALLHRPGSR	[R].QADAAESVSSGGALLHRPGSR.[A]	1xPhospho [S]; 2xLabel:13C(6)15N(4) [R17; R21]	1xPhospho [S9; S10; S20]; 2xLabel:13C(6)15N(4) [R17; R21]	TGGT1_298610-t26_1-p1 1xPhospho [S]	TGGT1_298610-t26_1-p1 1xPhospho [S767; S768; S778]	0.000912525	0.000254605	1	1	15	TGGT1_298610	transcript=TGGT1_298610-t26_1 | gene=TGGT1_298610 | organism=Toxoplasma_gondii_GT1 | gene_product=GYF domain-containing protein | transcript_product=GYF domain-containing protein | location=TGGT1_chrXI:6511021-6521705(+) | protein_length=2331 | sequence_SO=chromosome | SO=protein_coding	TGGT1_298610-t26_1-p1 [759-779]	0	2166.02022	21	34.561	0.695	5.11	-0.53	0.023295784	0.41093937	0.301023391	0.614312829	52.95	1.41	22.219	34.561	100	0.695	0.681	1.195	4.47	5.11	6.64	-0.53	-0.55	0.26	9772.910978	337761.4063	9209.314857	6272.143113	53.65	43.23	15	45.6
52	FALSE	High	LPSAGSAQASEAPR	[R].LPSAGSAQASEAPR.[A]	1xPhospho [S3]; 1xLabel:13C(6)15N(4) [R14]	1xPhospho [S3]; 1xLabel:13C(6)15N(4) [R14]	TGGT1_321410-t26_1-p1 1xPhospho [S718]	TGGT1_321410-t26_1-p1 1xPhospho [S718]	0.00105728	0.000254605	1	1	2	TGGT1_321410	transcript=TGGT1_321410-t26_1 | gene=TGGT1_321410 | organism=Toxoplasma_gondii_GT1 | gene_product=hypothetical protein | transcript_product=hypothetical protein | location=TGGT1_chrIb:1833268-1845048(-) | protein_length=1923 | sequence_SO=chromosome | SO=protein_coding	TGGT1_321410-t26_1-p1 [716-729]	0	1431.65032	14	100	0.486	6.64	-1.04	0.001953378	0.761718007	0.205516938	0.831880473	0	4.88	59.534	100	100	0.486	0.419	2.651	5.9	6.64	6.64	-1.04	-1.26	1.41	10375.82561	714394.125	6492.732612	5083.139325	50.7	47.68	67.12	38.31
53	FALSE	High	LPSFATPHVR	[R].LPSFATPHVR.[H]	1xPhospho [S3]; 1xLabel:13C(6)15N(4) [R10]	1xPhospho [S3]; 1xLabel:13C(6)15N(4) [R10]	TGGT1_278975-t26_1-p1 1xPhospho [S366]	TGGT1_278975-t26_1-p1 1xPhospho [S366]	0.00177234	0.000254605	1	1	4	TGGT1_278975	transcript=TGGT1_278975-t26_1 | gene=TGGT1_278975 | organism=Toxoplasma_gondii_GT1 | gene_product=ICE family protease (caspase) p20 domain-containing protein | transcript_product=ICE family protease (caspase) p20 domain-containing protein | location=TGGT1_chrXII:5626974-5634008(-) | protein_length=1344 | sequence_SO=chromosome | SO=protein_coding	TGGT1_278975-t26_1-p1 [364-373]	0	1214.5957	10	96.52	1.349	6.59	0.43	0.016891808	0.403405302	0.269270022	0.611764416	5.35	57.87	86.108	96.52	100	1.349	2.273	0.823	6.43	6.59	6.64	0.43	1.18	-0.28	3116.198319	454602.5938	9198.595966	12412.02281	70.2	31.34	26.53	25.64
54	FALSE	High	SESFEVLDGPSR	[R].SESFEVLDGPSR.[E]	1xPhospho [S3]; 1xLabel:13C(6)15N(4) [R12]	1xPhospho [S3]; 1xLabel:13C(6)15N(4) [R12]	TGGT1_234280-t26_1-p1 1xPhospho [S1027]	TGGT1_234280-t26_1-p1 1xPhospho [S1027]	0.000549804	0.000254605	1	1	4	TGGT1_234280	transcript=TGGT1_234280-t26_1 | gene=TGGT1_234280 | organism=Toxoplasma_gondii_GT1 | gene_product=AMP deaminase | transcript_product=AMP deaminase | location=TGGT1_chrX:4167559-4179258(-) | protein_length=1159 | sequence_SO=chromosome | SO=protein_coding	TGGT1_234280-t26_1-p1 [1025-1036]	0	1412.59689	12	34.995	1.07	5.13	0.1	0.14792882	0.273395377	0.591176869	0.563883817	29.79	1.84	34.995	42.027	1.4	1.056	1.539	1.07	5.13	5.39	0.49	0.08	0.62	0.1	9723.872192	341190.5	6616.449813	7212.853983	57.66	86.47	37.54	23.48
55	FALSE	High	LPSSISPGTDSAVPR	[R].LPSSISPGTDSAVPR.[S]	1xPhospho [S]; 1xLabel:13C(6)15N(4) [R15]	1xPhospho [S3; S4; S6]; 1xLabel:13C(6)15N(4) [R15]	TGGT1_253060-t26_1-p1 1xPhospho [S]	TGGT1_253060-t26_1-p1 1xPhospho [S95; S96]	0.000634371	0.000254605	1	1	24	TGGT1_253060	transcript=TGGT1_253060-t26_1 | gene=TGGT1_253060 | organism=Toxoplasma_gondii_GT1 | gene_product=WD domain, G-beta repeat-containing protein | transcript_product=WD domain, G-beta repeat-containing protein | location=TGGT1_chrIII:692424-694682(+) | protein_length=752 | sequence_SO=chromosome | SO=protein_coding	TGGT1_253060-t26_1-p1 [93-107]	0	1573.7497	15	10.975	0.114	3.46	-3.13	0.001359125	0.241609868	0.205516938	0.540576847	13.29	0.84	13.54	10.975	9.991	1.352	0.064	0.114	3.76	3.46	3.32	0.44	-3.96	-3.13	226694.6836	2487956.5	76820.81641	5183.096671	51.22	38.15	80.3	34.43
56	FALSE	High	NGVTFAASELLQK	[K].NGVTFAASELLQK.[A]	1xPhospho [T4]; 1xLabel:13C(6)15N(2) [K13]	1xPhospho [T4]; 1xLabel:13C(6)15N(2) [K13]	TGGT1_232060-t26_1-p1 1xPhospho [T358]	TGGT1_232060-t26_1-p1 1xPhospho [T358]	0.00116066	0.000254605	1	1	2	TGGT1_232060	transcript=TGGT1_232060-t26_1 | gene=TGGT1_232060 | organism=Toxoplasma_gondii_GT1 | gene_product=hypothetical protein | transcript_product=hypothetical protein | location=TGGT1_chrVIII:1797045-1802052(+) | protein_length=469 | sequence_SO=chromosome | SO=protein_coding	TGGT1_232060-t26_1-p1 [355-367]	0	1465.71779	13	50.675	34.37	5.66	5.1	0.001143896	0.255761917	0.205516938	0.550083806	19.79	145.83	57.439	37.008	50.675	34.37	100	0.564	5.84	5.21	5.66	5.1	6.64	-0.83	6315.650009	362762.9063	9458.365803	420888.6875	14.18	28.5	65.49	87.38
58	FALSE	High	MSSSSLSAEVPSLSAR	[R].MSSSSLSAEVPSLSAR.[E]	1xPhospho [S]; 1xOxidation [M1]; 1xLabel:13C(6)15N(4) [R16]	1xPhospho [S2; S3; S4; S5; S7]; 1xOxidation [M1]; 1xLabel:13C(6)15N(4) [R16]	TGGT1_261480-t26_1-p1 1xPhospho [S]	TGGT1_261480-t26_1-p1 1xPhospho [S506; S507; S508; S509; S511]	0.000592853	0.000254605	1	1	36	TGGT1_261480	transcript=TGGT1_261480-t26_1 | gene=TGGT1_261480 | organism=Toxoplasma_gondii_GT1 | gene_product=phosphatidyl serine synthase | transcript_product=phosphatidyl serine synthase | location=TGGT1_chrVIIb:1685826-1692167(-) | protein_length=540 | sequence_SO=chromosome | SO=protein_coding	TGGT1_261480-t26_1-p1 [505-520]	0	1714.75928	16	100	1.331	6.64	0.41	0.002885963	0.626875271	0.205516938	0.735662487	0	96.37	100	100	100	1.331	5.439	0.466	6.64	6.64	6.64	0.41	2.44	-1.1	4401.959194	768671.8125	5273.21987	8121.55785	29.24	42.29	11.53	106.49
59	FALSE	High	FSSGAFLSEAR	[R].FSSGAFLSEAR.[D]	1xPhospho [S]; 1xLabel:13C(6)15N(4) [R11]	1xPhospho [S2; S3]; 1xLabel:13C(6)15N(4) [R11]	TGGT1_311230-t26_1-p1 1xPhospho [S]	TGGT1_311230-t26_1-p1 1xPhospho [S3909; S3910]	0.000995591	0.000254605	1	1	6	TGGT1_311230	transcript=TGGT1_311230-t26_1 | gene=TGGT1_311230 | organism=Toxoplasma_gondii_GT1 | gene_product=hypothetical protein | transcript_product=hypothetical protein | location=TGGT1_chrXI:1844321-1862670(+) | protein_length=4603 | sequence_SO=chromosome | SO=protein_coding	TGGT1_311230-t26_1-p1 [3908-3918]	0	1261.54881	11	55.571	1.144	5.8	0.19	0.028110652	0.774404838	0.322939833	0.841130579	68.6	128.39	100	29.86	55.571	1.144	2.514	0.153	6.64	4.9	5.8	0.19	1.33	-2.7	8495.201879	359977.0938	8991.736987	10289.98153	72.89	29.24	25.14	83.32
60	FALSE	High	FASQAPQFR	[R].FASQAPQFR.[E]	1xPhospho [S3]; 1xLabel:13C(6)15N(4) [R9]	1xPhospho [S3]; 1xLabel:13C(6)15N(4) [R9]	TGGT1_234270-t26_1-p1 1xPhospho [S392]	TGGT1_234270-t26_1-p1 1xPhospho [S392]	0.00133695	0.000254605	1	1	11	TGGT1_234270	transcript=TGGT1_234270-t26_1 | gene=TGGT1_234270 | organism=Toxoplasma_gondii_GT1 | gene_product=hypothetical protein | transcript_product=hypothetical protein | location=TGGT1_chrX:4150640-4163518(+) | protein_length=2027 | sequence_SO=chromosome | SO=protein_coding	TGGT1_234270-t26_1-p1 [390-398]	0	1141.50655	9	10.743	0.369	3.43	-1.44	0.129006008	0.109299028	0.57619291	0.403621613	22.03	9.75	10.743	9.146	100	0.369	0.678	0.191	3.43	3.19	6.64	-1.44	-0.56	-2.39	111316.5156	1995357.875	12390.33628	4572.592433	98.89	27.54	42.56	81.24
61	FALSE	High	ALTSITGAGHTTK	[R].ALTSITGAGHTTK.[Q]	1xPhospho [T/S]; 1xLabel:13C(6)15N(2) [K13]	1xPhospho [T3; S4]; 1xLabel:13C(6)15N(2) [K13]	TGGT1_251840-t26_1-p1 1xPhospho [T/S]	TGGT1_251840-t26_1-p1 1xPhospho [T200; S201]	0.000499977	0.000254605	1	1	10	TGGT1_251840	transcript=TGGT1_251840-t26_1 | gene=TGGT1_251840 | organism=Toxoplasma_gondii_GT1 | gene_product=hypothetical protein | transcript_product=hypothetical protein | location=TGGT1_chrXII:5528592-5531006(+) | protein_length=477 | sequence_SO=chromosome | SO=protein_coding	TGGT1_251840-t26_1-p1 [198-210]	0	1345.66027	13	6.985	0.548	2.8	-0.87	0.000240104	0.349867886	0.144169118	0.600447546	0.37	38.17	7.647	6.968	6.985	1.213	0.077	0.548	2.93	2.8	2.8	0.28	-3.69	-0.87	130722.0859	913146.4375	11050.79244	3704.469423	35.04	40.09	121.75	110.56
62	FALSE	High	YESAFFEVPSR	[R].YESAFFEVPSR.[G]	1xPhospho [S3]; 1xLabel:13C(6)15N(4) [R11]	1xPhospho [S3]; 1xLabel:13C(6)15N(4) [R11]	TGGT1_234410-t26_1-p1 1xPhospho [S6]	TGGT1_234410-t26_1-p1 1xPhospho [S6]	0.00162793	0.000254605	1	1	2	TGGT1_234410	transcript=TGGT1_234410-t26_1 | gene=TGGT1_234410 | organism=Toxoplasma_gondii_GT1 | gene_product=transporter, small conductance mechanosensitive ion channel (MscS) family protein | transcript_product=transporter, small conductance mechanosensitive ion channel (MscS) family protein | location=TGGT1_chrX:4238133-4259220(+) | protein_length=3400 | sequence_SO=chromosome | SO=protein_coding	TGGT1_234410-t26_1-p1 [4-14]	0	1421.60124	11	4.323	1.578	2.11	0.66	0.368053929	0.454713715	0.725827022	0.62870296	131.71	83	4.323	0.482	72.298	1.578	2.751	0.695	2.11	-1.05	6.18	0.66	1.46	-0.53	4855.57793	6857.754395	5815.525126	7421.483461	81.51	164.55	79.6	43.68
64	FALSE	High	TGNTCMLTIHVEPR	[K].TGNTCMLTIHVEPR.[D]	1xPhospho [T]	1xPhospho [T1; T4; T8]	TGGT1_233480-t26_1-p1 1xPhospho [T]	TGGT1_233480-t26_1-p1 1xPhospho [T173; T176]	0.000809789	0.000254605	1	1	14	TGGT1_233480	transcript=TGGT1_233480-t26_1 | gene=TGGT1_233480 | organism=Toxoplasma_gondii_GT1 | gene_product=SAG-related sequence SRS29C | transcript_product=SAG-related sequence SRS29C | location=TGGT1_chrVIII:2667297-2668415(+) | protein_length=372 | sequence_SO=chromosome | SO=protein_coding	TGGT1_233480-t26_1-p1 [173-186]	0	1651.73319	14	100	3.348	6.64	1.74	0.01041566	0.175761142	0.240580633	0.493932571	0	76.27	100	100	100	1.626	3.348	21.767	6.64	6.64	6.64	0.7	1.74	4.44	1435.839492	958714.8125	12452.31567	41769.81641	130.26	79.68	38.86	133.01
66	FALSE	High	TSSSTSASSTSDANALVPTAVGSEAVSR	[R].TSSSTSASSTSDANALVPTAVGSEAVSR.[T]	1xPhospho [S/T]; 1xLabel:13C(6)15N(4) [R28]	1xPhospho [T1; S2; S3; S4; T5; S6; S8; S9; T10; S11]; 1xLabel:13C(6)15N(4) [R28]	TGGT1_310900-t26_1-p1 1xPhospho [S/T]	TGGT1_310900-t26_1-p1 1xPhospho [T107; S108; S109; S110; T111; S112; S114; S115; T116; S117]	0.00119192	0.000254605	1	1	10	TGGT1_310900	transcript=TGGT1_310900-t26_1 | gene=TGGT1_310900 | organism=Toxoplasma_gondii_GT1 | gene_product=AP2 domain transcription factor AP2XI-2 | transcript_product=AP2 domain transcription factor AP2XI-2 | location=TGGT1_chrXI:1609168-1617013(-) | protein_length=2243 | sequence_SO=chromosome | SO=protein_coding	TGGT1_310900-t26_1-p1 [107-134]	0	2730.23409	28	26.555	0.84	4.73	-0.25	0.006557973	0.31585746	0.232219405	0.587845495	17.07	12.03	23.498	26.555	58.333	0.937	0.84	0.3	4.55	4.73	5.87	-0.09	-0.25	-1.74	4891.089506	178309.7656	11891.36048	7814.796722	37.62	50.72	23.75	40.97
67	FALSE	High	LFTFLQPDAPKR	[R].LFTFLQPDAPKR.[G]	1xPhospho [T3]; 1xLabel:13C(6)15N(2) [K11]; 1xLabel:13C(6)15N(4) [R12]	1xPhospho [T3]; 1xLabel:13C(6)15N(2) [K11]; 1xLabel:13C(6)15N(4) [R12]	TGGT1_221470-t26_1-p1 1xPhospho [T378]	TGGT1_221470-t26_1-p1 1xPhospho [T378]	0.000723968	0.000254605	1	1	9	TGGT1_221470	transcript=TGGT1_221470-t26_1 | gene=TGGT1_221470 | organism=Toxoplasma_gondii_GT1 | gene_product=hypothetical protein | transcript_product=hypothetical protein | location=TGGT1_chrII:360683-367434(+) | protein_length=552 | sequence_SO=chromosome | SO=protein_coding	TGGT1_221470-t26_1-p1 [376-387]	1	1530.78351	12	100	1.718	6.64	0.78	0.002673629	0.282135168	0.205516938	0.568571185	0	32.26	100	100	100	1.344	22.905	1.718	6.64	6.64	6.64	0.43	4.52	0.78	9697.60188	2568310.125	10125.72581	13610.55222	16.21	55.19	22.33	149.76
68	FALSE	High	TPNLSEAQLLSPEEVPLFSSPSSLGSLSANGHK	[R].TPNLSEAQLLSPEEVPLFSSPSSLGSLSANGHK.[E]	1xPhospho [S]; 1xLabel:13C(6)15N(2) [K33]	1xPhospho [S19; S20; S22; S23; S26; S28]; 1xLabel:13C(6)15N(2) [K33]	TGGT1_218780-t26_1-p1 1xPhospho [S]	TGGT1_218780-t26_1-p1 1xPhospho [S199; S200; S202; S203; S206; S208]	0.000887124	0.000254605	1	1	6	TGGT1_218780	transcript=TGGT1_218780-t26_1 | gene=TGGT1_218780 | organism=Toxoplasma_gondii_GT1 | gene_product=putative phosphoserine aminotransferase | transcript_product=putative phosphoserine aminotransferase | location=TGGT1_chrXII:1247991-1254054(-) | protein_length=481 | sequence_SO=chromosome | SO=protein_coding	TGGT1_218780-t26_1-p1 [181-213]	0	3481.69778	33	23.013	1.564	4.52	0.64	0.069686622	0.039112865	0.45287557	0.244326068	6.54	11.98	2.983	23.013	24.029	1.437	2.023	1.564	1.58	4.52	4.59	0.52	1.02	0.64	5731.371492	34817.24609	5555.475049	7984.759608	77.58	88.01	56.21	66.63
69	FALSE	High	LGSTAAPGAATAGPGTTGASPSGGAAGAR	[R].LGSTAAPGAATAGPGTTGASPSGGAAGAR.[A]	1xPhospho [T/S]; 1xLabel:13C(6)15N(4) [R29]	1xPhospho [S3; T4]; 1xLabel:13C(6)15N(4) [R29]	TGGT1_226660-t26_1-p1 1xPhospho [S/T]	TGGT1_226660-t26_1-p1 1xPhospho [S1776; T1777]	0.00142278	0.000254605	1	1	8	TGGT1_226660	transcript=TGGT1_226660-t26_1 | gene=TGGT1_226660 | organism=Toxoplasma_gondii_GT1 | gene_product=hypothetical protein | transcript_product=hypothetical protein | location=TGGT1_chrX:1361506-1380909(+) | protein_length=3736 | sequence_SO=chromosome | SO=protein_coding	TGGT1_226660-t26_1-p1 [1774-1802]	0	2430.12844	29	19.797	0.839	4.31	-0.25	0.007364144	0.563465341	0.232219405	0.692165745	12.25	87.47	43.484	18.161	19.797	0.839	1.806	0.136	5.44	4.18	4.31	-0.25	0.85	-2.88	7261.963046	135965.6094	11471.20792	9626.696815	21.23	63.38	29.16	70.49
70	FALSE	High	LGSTQGPPGADPIAAAAASAGLTAASTAVSR	[R].LGSTQGPPGADPIAAAAASAGLTAASTAVSR.[M]	1xPhospho [S/T]; 1xLabel:13C(6)15N(4) [R31]	1xPhospho [S3; T4; S19]; 1xLabel:13C(6)15N(4) [R31]	TGGT1_268370-t26_1-p1 1xPhospho [S/T]	TGGT1_268370-t26_1-p1 1xPhospho [S1342; T1343; S1358]	0.000667405	0.000254605	1	1	5	TGGT1_268370	transcript=TGGT1_268370-t26_1 | gene=TGGT1_268370 | organism=Toxoplasma_gondii_GT1 | gene_product=non-specific serine/threonine protein kinase | transcript_product=non-specific serine/threonine protein kinase | location=TGGT1_chrVIII:6481671-6517585(-) | protein_length=8429 | sequence_SO=chromosome | SO=protein_coding	TGGT1_268370-t26_1-p1 [1340-1370]	0	2827.38611	31	27.939	21.267	4.8	4.41	0.013014357	0.19507819	0.25207492	0.5091827	37.65	139.82	27.939	20.844	81.245	100	21.267	1.21	4.8	4.38	6.34	6.64	4.41	0.28	9145.580608	255517.6406	979.1537712	185704.375	5.76	70.76	134.05	86.61
71	FALSE	High	LFSFGTNETK	[R].LFSFGTNETK.[E]	1xPhospho [S3]; 1xLabel:13C(6)15N(2) [K10]	1xPhospho [S3]; 1xLabel:13C(6)15N(2) [K10]	TGGT1_214110-t26_1-p1 1xPhospho [S304]	TGGT1_214110-t26_1-p1 1xPhospho [S304]	0.00115455	0.000254605	1	1	10	TGGT1_214110	transcript=TGGT1_214110-t26_1 | gene=TGGT1_214110 | organism=Toxoplasma_gondii_GT1 | gene_product=putative protein yipf5 | transcript_product=putative protein yipf5 | location=TGGT1_chrX:5926034-5929692(+) | protein_length=505 | sequence_SO=chromosome | SO=protein_coding	TGGT1_214110-t26_1-p1 [302-311]	0	1231.5486	10	6.174	2.712	2.63	1.44	0.0753823	0.903249061	0.469461863	0.93403891	10.97	65.1	6.631	1.824	6.174	0.145	3.903	2.712	2.73	0.87	2.63	-2.78	1.96	1.44	218290.5938	1250828.375	40490.90234	12138.17517	59.38	17.58	103.83	162.75
72	FALSE	High	NLPSFGLQPLQPR	[R].NLPSFGLQPLQPR.[F]	1xPhospho [S4]; 1xLabel:13C(6)15N(4) [R13]	1xPhospho [S4]; 1xLabel:13C(6)15N(4) [R13]	TGGT1_234900-t26_1-p1 1xPhospho [S424]	TGGT1_234900-t26_1-p1 1xPhospho [S424]	0.00182795	0.000323255	1	1	4	TGGT1_234900	transcript=TGGT1_234900-t26_1 | gene=TGGT1_234900 | organism=Toxoplasma_gondii_GT1 | gene_product=PHD-finger domain-containing protein | transcript_product=PHD-finger domain-containing protein | location=TGGT1_chrX:4428067-4444742(+) | protein_length=4608 | sequence_SO=chromosome | SO=protein_coding	TGGT1_234900-t26_1-p1 [421-433]	0	1556.78602	13	21.395	1.596	4.42	0.67	0.037054618	0.489654622	0.355779371	0.645936854	48.68	98.11	14.37	21.395	100	9.642	1.596	0.54	3.84	4.42	6.64	3.27	0.67	-0.89	38176.88281	874946.9375	7907.253658	9148.933653	70.51	30.54	85.08	27.17
73	FALSE	High	RLPSGPPPSPSAVLPSATEVR	[R].RLPSGPPPSPSAVLPSATEVR.[A]	1xPhospho [S]; 2xLabel:13C(6)15N(4) [R1; R21]	1xPhospho [S4; S9; S11]; 2xLabel:13C(6)15N(4) [R1; R21]	TGGT1_220510-t26_1-p1 1xPhospho [S]	TGGT1_220510-t26_1-p1 1xPhospho [S298; S303]	0.00186241	0.000323255	1	1	7	TGGT1_220510	transcript=TGGT1_220510-t26_1 | gene=TGGT1_220510 | organism=Toxoplasma_gondii_GT1 | gene_product=hypothetical protein | transcript_product=hypothetical protein | location=TGGT1_chrV:328785-330623(+) | protein_length=612 | sequence_SO=chromosome | SO=protein_coding	TGGT1_220510-t26_1-p1 [295-315]	1	2215.13855	21	34.403	0.708	5.1	-0.5	0.012745916	0.390183909	0.251092381	0.6084172	71.66	50.45	34.403	17.774	72.633	1.189	0.08	0.708	5.1	4.15	6.18	0.25	-3.64	-0.5	11995.48087	412675.3438	10235.38563	7257.547678	23.13	44.03	25.36	88.11
74	FALSE	High	LVSASSVMTQQLGK	[R].LVSASSVMTQQLGK.[S]	1xPhospho [S3]; 1xOxidation [M8]	1xPhospho [S3]; 1xOxidation [M8]	TGGT1_256760-t26_1-p1 1xPhospho [S24]	TGGT1_256760-t26_1-p1 1xPhospho [S24]	0.00215635	0.000323255	1	1	3	TGGT1_256760	transcript=TGGT1_256760-t26_1 | gene=TGGT1_256760 | organism=Toxoplasma_gondii_GT1 | gene_product=pyruvate kinase PyK1 | transcript_product=pyruvate kinase PyK1 | location=TGGT1_chrVIIb:4413512-4417055(-) | protein_length=531 | sequence_SO=chromosome | SO=protein_coding	TGGT1_256760-t26_1-p1 [22-35]	0	1544.73899	14	6.116	0.054	2.61	-4.21	4.13E-05	0.047826858	0.112129531	0.263047717	2	0.16	6.279	6.116	6.034	0.054	0.033	0.235	2.65	2.61	2.59	-4.21	-4.91	-2.09	493010.75	3095388	70643.63281	2587.286569	52.93	51.55	76.3	44.31
75	FALSE	High	GASFVEEAR	[R].GASFVEEAR.[R]	1xPhospho [S3]; 1xLabel:13C(6)15N(4) [R9]	1xPhospho [S3]; 1xLabel:13C(6)15N(4) [R9]	TGGT1_214260-t26_1-p1 1xPhospho [S1324]	TGGT1_214260-t26_1-p1 1xPhospho [S1324]	0.00181665	0.000323255	1	1	3	TGGT1_214260	transcript=TGGT1_214260-t26_1 | gene=TGGT1_214260 | organism=Toxoplasma_gondii_GT1 | gene_product=putative alpha-glucan water dikinase 1 | transcript_product=putative alpha-glucan water dikinase 1 | location=TGGT1_chrX:6069350-6083963(+) | protein_length=1715 | sequence_SO=chromosome | SO=protein_coding	TGGT1_214260-t26_1-p1 [1322-1330]	0	1055.44329	9	38.127	2.492	5.25	1.32	0.018185285	0.112179612	0.274663645	0.409392323	60.85	25.03	38.127	22.479	100	2.072	9.312	2.492	5.25	4.49	6.64	1.05	3.22	1.32	8899.865667	229938.125	4729.421864	11910.45508	73.34	40.64	37.85	43.07
76	FALSE	High	QSTLAPETAATPSPPLAHTTGPAAGGLEK	[R].QSTLAPETAATPSPPLAHTTGPAAGGLEK.[G]	1xPhospho [T/S]; 1xLabel:13C(6)15N(2) [K29]	1xPhospho [S2; T3]; 1xLabel:13C(6)15N(2) [K29]	TGGT1_216580-t26_1-p1 1xPhospho [T/S]	TGGT1_216580-t26_1-p1 1xPhospho [S416; T417]	0.00246115	0.000401305	1	1	6	TGGT1_216580	transcript=TGGT1_216580-t26_1 | gene=TGGT1_216580 | organism=Toxoplasma_gondii_GT1 | gene_product=hypothetical protein | transcript_product=hypothetical protein | location=TGGT1_chrXI:5993384-5998282(-) | protein_length=1327 | sequence_SO=chromosome | SO=protein_coding	TGGT1_216580-t26_1-p1 [415-443]	0	2859.40154	29	8.511	1.57	3.09	0.65	0.080170245	0.949313048	0.482201507	0.964728804	68.13	126.43	61.65	8.511	4.6	0.231	3.266	1.57	5.95	3.09	2.2	-2.11	1.71	0.65	118770.9375	1610108.125	5668.117504	5984.490906	130.3	59.72	79.68	51.61
77	FALSE	High	LASTPSLER	[R].LASTPSLER.[A]	1xPhospho [S3]; 1xLabel:13C(6)15N(4) [R9]	1xPhospho [S3; T4]; 1xLabel:13C(6)15N(4) [R9]	TGGT1_251840-t26_1-p1 1xPhospho [S191]	TGGT1_251840-t26_1-p1 1xPhospho [S191]	0.00282129	0.000466862	1	1	8	TGGT1_251840	transcript=TGGT1_251840-t26_1 | gene=TGGT1_251840 | organism=Toxoplasma_gondii_GT1 | gene_product=hypothetical protein | transcript_product=hypothetical protein | location=TGGT1_chrXII:5528592-5531006(+) | protein_length=477 | sequence_SO=chromosome | SO=protein_coding	TGGT1_251840-t26_1-p1 [189-197]	0	1063.50589	9	11.385	0.217	3.51	-2.21	0.001509351	0.300288983	0.205516938	0.579389874	10.84	6.64	12.218	11.385	8.998	1.029	0.217	0.01	3.61	3.51	3.17	0.04	-2.21	-6.64	208399.1719	2372650.5	5169.676423	832.2704644	18.26	32.09	166.3	111.34
79	FALSE	High	VPSYYDPEIGGAAR	[R].VPSYYDPEIGGAAR.[T]	1xPhospho [S/Y]; 1xLabel:13C(6)15N(4) [R14]	1xPhospho [S3; Y4; Y5]; 1xLabel:13C(6)15N(4) [R14]	TGGT1_309560-t26_1-p1 1xPhospho [S/Y]	TGGT1_309560-t26_1-p1 1xPhospho [S23; Y24; Y25]	0.00425952	0.000505477	1	1	10	TGGT1_309560	transcript=TGGT1_309560-t26_1 | gene=TGGT1_309560 | organism=Toxoplasma_gondii_GT1 | gene_product=nmda receptor glutamate-binding chain | transcript_product=nmda receptor glutamate-binding chain | location=TGGT1_chrXI:687810-689596(+) | protein_length=265 | sequence_SO=chromosome | SO=protein_coding	TGGT1_309560-t26_1-p1 [21-34]	0	1584.69693	14	76.803	2.033	6.26	1.02	0.006250876	0.021889866	0.232219405	0.211157268	6.77	19.86	76.803	73.298	100	1.76	2.033	2.58	6.26	6.2	6.64	0.82	1.02	1.37	11878.97636	982316.875	5186.274261	10542.51975	30.23	33.93	1.69	21.39
80	FALSE	High	TAEEIEEDALSAQFPSFAEDTPR	[R].TAEEIEEDALSAQFPSFAEDTPR.[-]	1xPhospho [S16]; 1xLabel:13C(6)15N(4) [R23]	1xPhospho [S16]; 1xLabel:13C(6)15N(4) [R23]	TGGT1_241000-t26_1-p1 1xPhospho [S226]	TGGT1_241000-t26_1-p1 1xPhospho [S226]	0.00322475	0.000505477	1	1	1	TGGT1_241000	transcript=TGGT1_241000-t26_1 | gene=TGGT1_241000 | organism=Toxoplasma_gondii_GT1 | gene_product=hypothetical protein | transcript_product=hypothetical protein | location=TGGT1_chrVI:1589096-1589797(-) | protein_length=233 | sequence_SO=chromosome | SO=protein_coding	TGGT1_241000-t26_1-p1 [211-233]	0	2643.13733	23	31.525	1.108	4.98	0.15	0.02377784	0.788788758	0.30421533	0.852527391	96.49	71.96	11.007	67.752	31.525	0.57	1.108	2.287	3.46	6.08	4.98	-0.81	0.15	1.19	7699.459753	131910.1406	5732.239157	6349.991408	58.18	55.93	44.83	36.19
81	FALSE	High	GKSTFFVHAGDEQSR	[R].GKSTFFVHAGDEQSR.[L]	1xPhospho [S/T]; 1xLabel:13C(6)15N(2) [K2]; 1xLabel:13C(6)15N(4) [R15]	1xPhospho [S3; T4]; 1xLabel:13C(6)15N(2) [K2]; 1xLabel:13C(6)15N(4) [R15]	TGGT1_311230-t26_1-p1 1xPhospho [S/T]	TGGT1_311230-t26_1-p1 1xPhospho [S573; T574]	0.00484622	0.000505477	1	1	8	TGGT1_311230	transcript=TGGT1_311230-t26_1 | gene=TGGT1_311230 | organism=Toxoplasma_gondii_GT1 | gene_product=hypothetical protein | transcript_product=hypothetical protein | location=TGGT1_chrXI:1844321-1862670(+) | protein_length=4603 | sequence_SO=chromosome | SO=protein_coding	TGGT1_311230-t26_1-p1 [571-585]	1	1763.78676	15	100	0.994	6.64	-0.01	0.020559241	0.93647362	0.286491649	0.956424794	0	83.67	100	76.358	100	0.426	0.994	2.732	6.64	6.25	6.64	-1.23	-0.01	1.45	1101.436147	607972.125	3753.323121	4542.91377	144.75	63.63	83.5	75.43
82	FALSE	High	LASSSFFHPPGSHALAATSQER	[R].LASSSFFHPPGSHALAATSQER.[G]	1xPhospho [S]; 1xLabel:13C(6)15N(4) [R22]	1xPhospho [S3; S4; S5]; 1xLabel:13C(6)15N(4) [R22]	TGGT1_270770-t26_1-p1 1xPhospho [S]	TGGT1_270770-t26_1-p1 1xPhospho [S77; S78; S79]	0.00364584	0.000505477	1	1	9	TGGT1_270770	transcript=TGGT1_270770-t26_1 | gene=TGGT1_270770 | organism=Toxoplasma_gondii_GT1 | gene_product=PWI domain-containing protein | transcript_product=PWI domain-containing protein | location=TGGT1_chrVIII:4997193-5006045(-) | protein_length=782 | sequence_SO=chromosome | SO=protein_coding	TGGT1_270770-t26_1-p1 [75-96]	0	2388.10077	22	48.638	5.015	5.6	2.33	0.230378418	0.709134259	0.658071721	0.794582363	146.27	33.74	0.651	48.638	100	6.156	0.152	5.015	-0.62	5.6	6.64	2.62	-2.71	2.33	6222.564231	458743.9063	1854.765989	9301.587743	46.48	97.32	110.19	66.96
83	FALSE	High	LGSFGSLSGSNVTHR	[K].LGSFGSLSGSNVTHR.[L]	1xPhospho [S]; 1xLabel:13C(6)15N(4) [R15]	1xPhospho [S3; S6; S8]; 1xLabel:13C(6)15N(4) [R15]	TGGT1_236110-t26_1-p1 1xPhospho [S]	TGGT1_236110-t26_1-p1 1xPhospho [S57; S60; S62]	0.00306846	0.000505477	1	1	6	TGGT1_236110	transcript=TGGT1_236110-t26_1 | gene=TGGT1_236110 | organism=Toxoplasma_gondii_GT1 | gene_product=putative autophagy-related protein 3 atg3 | transcript_product=putative autophagy-related protein 3 atg3 | location=TGGT1_chrX:5169219-5175546(+) | protein_length=398 | sequence_SO=chromosome | SO=protein_coding	TGGT1_236110-t26_1-p1 [55-69]	0	1608.74053	15	81.076	0.739	6.34	-0.44	0.01429854	0.83355156	0.264664858	0.883735347	28.93	33.31	81.076	20.926	96.894	0.739	0.435	2.211	6.34	4.39	6.6	-0.44	-1.2	1.14	3924.749486	270414.8125	6828.939851	7750.540663	88.35	32.68	60.54	49.7
84	FALSE	High	QGDFAASPLYSFSSR	[R].QGDFAASPLYSFSSR.[T]	1xPhospho [S/Y]; 1xLabel:13C(6)15N(4) [R15]	1xPhospho [Y10; S11; S13; S14]; 1xLabel:13C(6)15N(4) [R15]	TGGT1_218960-t26_1-p1 1xPhospho [S]	TGGT1_218960-t26_1-p1 1xPhospho [S444; S446; S447]	0.00416481	0.000505477	1	1	6	TGGT1_218960	transcript=TGGT1_218960-t26_1 | gene=TGGT1_218960 | organism=Toxoplasma_gondii_GT1 | gene_product=AP2 domain transcription factor AP2XII-1 | transcript_product=AP2 domain transcription factor AP2XII-1 | location=TGGT1_chrXII:1115397-1126277(-) | protein_length=2283 | sequence_SO=chromosome | SO=protein_coding	TGGT1_218960-t26_1-p1 [434-448]	0	1722.73986	15	44.511	2.416	5.48	1.27	0.024074847	0.304443927	0.305942391	0.582074344	107.23	100.35	44.511	84.413	12.319	2.416	0.781	6.171	5.48	6.4	3.62	1.27	-0.36	2.63	5162.826018	364196.375	2601.058561	5316.72263	42.34	67.48	97.39	34
85	FALSE	High	FRTTDFHGVNDDPVISVSR	[R].FRTTDFHGVNDDPVISVSR.[R]	1xPhospho [T]; 2xLabel:13C(6)15N(4) [R2; R19]	1xPhospho [T3; T4]; 2xLabel:13C(6)15N(4) [R2; R19]	TGGT1_232080-t26_1-p1 1xPhospho [T]	TGGT1_232080-t26_1-p1 1xPhospho [T1620; T1621]	0.00511469	0.000571877	1	1	2	TGGT1_232080	transcript=TGGT1_232080-t26_1 | gene=TGGT1_232080 | organism=Toxoplasma_gondii_GT1 | gene_product=hypothetical protein | transcript_product=hypothetical protein | location=TGGT1_chrVIII:1804634-1839298(-) | protein_length=10329 | sequence_SO=chromosome | SO=protein_coding	TGGT1_232080-t26_1-p1 [1618-1636]	1	2262.04537	19	100	0.52	6.64	-0.94	0.048335464	0.176774446	0.393885844	0.49596472	0	0.57	25.534	100	100	0.528	0.083	0.52	4.67	6.64	6.64	-0.92	-3.6	-0.94	648.4442343	399519.4063	11654.30947	6148.507123	146.77	80.45	34.17	77.08
86	FALSE	High	SAEVVYATGLK	[R].SAEVVYATGLK.[Y]	1xPhospho [S1]; 1xLabel:13C(6)15N(2) [K11]	1xPhospho [S1]; 1xLabel:13C(6)15N(2) [K11]	TGGT1_230160-t26_1-p1 1xPhospho [S5]	TGGT1_230160-t26_1-p1 1xPhospho [S5]	0.00570444	0.000700877	1	1	4	TGGT1_230160	transcript=TGGT1_230160-t26_1 | gene=TGGT1_230160 | organism=Toxoplasma_gondii_GT1 | gene_product=hypothetical protein | transcript_product=hypothetical protein | location=TGGT1_chrVIII:647435-648305(-) | protein_length=142 | sequence_SO=chromosome | SO=protein_coding	TGGT1_230160-t26_1-p1 [5-15]	0	1225.59555	11	5.209	0.65	2.38	-0.62	0.073865404	0.628068488	0.463733811	0.736016278	81.56	19.74	5.209	2.343	12.449	0.65	0.445	40.061	2.38	1.23	3.64	-0.62	-1.17	5.32	100382.0625	366732.6641	106076.6016	138462.1582	55.31	44.22	95.66	66.85
87	FALSE	High	APSGPLGAPSSPR	[R].APSGPLGAPSSPR.[S]	1xPhospho [S3]; 1xLabel:13C(6)15N(4) [R13]	1xPhospho [S3]; 1xLabel:13C(6)15N(4) [R13]	TGGT1_229790-t26_1-p1 1xPhospho [S840]	TGGT1_229790-t26_1-p1 1xPhospho [S840]	0.00561563	0.000700877	1	1	7	TGGT1_229790	transcript=TGGT1_229790-t26_1 | gene=TGGT1_229790 | organism=Toxoplasma_gondii_GT1 | gene_product=hypothetical protein | transcript_product=hypothetical protein | location=TGGT1_chrVIII:444340-448577(-) | protein_length=1082 | sequence_SO=chromosome | SO=protein_coding	TGGT1_229790-t26_1-p1 [838-850]	0	1283.60191	13	73.713	0.725	6.2	-0.46	7.88E-05	0.695467162	0.114750665	0.783320954	7.32	25.7	73.713	67.893	77.35	0.725	0.486	10.519	6.2	6.09	6.27	-0.46	-1.04	3.39	5557.51396	390928.75	11520.39307	8507.459003	24.05	19.8	19.88	136.14
88	FALSE	High	SSSSSAAAPATAPAPTAR	[R].SSSSSAAAPATAPAPTAR.[Q]	1xPhospho [S]; 1xLabel:13C(6)15N(4) [R18]	1xPhospho [S1; S2; S3; S4; S5]; 1xLabel:13C(6)15N(4) [R18]	TGGT1_234970-t26_1-p1 1xPhospho [S]	TGGT1_234970-t26_1-p1 1xPhospho [S206; S207; S208; S209; S210]	0.00612427	0.000768116	1	1	10	TGGT1_234970	transcript=TGGT1_234970-t26_1 | gene=TGGT1_234970 | organism=Toxoplasma_gondii_GT1 | gene_product=Tyrosine kinase-like (TKL) protein | transcript_product=Tyrosine kinase-like (TKL) protein | location=TGGT1_chrX:4456511-4472425(+) | protein_length=1976 | sequence_SO=chromosome | SO=protein_coding	TGGT1_234970-t26_1-p1 [206-223]	0	1690.76714	18	77.378	2.604	6.27	1.38	0.002629041	0.626738926	0.205516938	0.735662487	9.67	42.17	100	77.378	72.332	0.374	2.604	3.345	6.64	6.27	6.18	-1.42	1.38	1.74	3678.485101	339544.25	5183.252563	12149.35384	11.72	39.99	51.9	54.45
89	FALSE	High	LFSAAAGPGVSDR	[R].LFSAAAGPGVSDR.[H]	1xPhospho [S3]; 1xLabel:13C(6)15N(4) [R13]	1xPhospho [S3]; 1xLabel:13C(6)15N(4) [R13]	TGGT1_238995-t26_1-p1 1xPhospho [S1518]	TGGT1_238995-t26_1-p1 1xPhospho [S1518]	0.00612427	0.000768116	1	1	1	TGGT1_238995	transcript=TGGT1_238995-t26_1 | gene=TGGT1_238995 | organism=Toxoplasma_gondii_GT1 | gene_product=ion channel protein | transcript_product=ion channel protein | location=TGGT1_chrVI:372289-384223(+) | protein_length=2540 | sequence_SO=chromosome | SO=protein_coding	TGGT1_238995-t26_1-p1 [1516-1528]	0	1337.61248	13	13.516	1.193	3.76	0.25	0.017958097	0.411598621	0.274663645	0.614471137	5.07	32.45	13.054	13.516	44.964	0.932	1.193	100	3.71	3.76	5.49	-0.1	0.25	6.64	6124.063697	135616.5781	2006.646466	10800.00271	39.32	46.94	101.62	162.54
90	FALSE	High	LNRPATFFELGDR	[K].LNRPATFFELGDR.[K]	1xPhospho [T6]; 2xLabel:13C(6)15N(4) [R3; R13]	1xPhospho [T6]; 2xLabel:13C(6)15N(4) [R3; R13]	TGGT1_273870-t26_1-p1 1xPhospho [T765]	TGGT1_273870-t26_1-p1 1xPhospho [T765]	0.00637247	0.000821578	1	1	2	TGGT1_273870	transcript=TGGT1_273870-t26_1 | gene=TGGT1_273870 | organism=Toxoplasma_gondii_GT1 | gene_product=SWI2/SNF2 ISWI-like (AT hook) | transcript_product=SWI2/SNF2 ISWI-like (AT hook) | location=TGGT1_chrVIII:3198884-3213308(+) | protein_length=1556 | sequence_SO=chromosome | SO=protein_coding	TGGT1_273870-t26_1-p1 [760-772]	0	1635.77937	13	84.049	0.454	6.39	-1.14	0.129377279	0.080254604	0.57619291	0.340456237	3.41	10.9	84.049	1.892	85.981	0.246	0.616	0.454	6.39	0.92	6.43	-2.02	-0.7	-1.14	5689.826393	274662.0938	10784.35317	5339.286452	30.89	95.6	6.94	39.76
91	FALSE	High	LPTIILPGGK	[K].LPTIILPGGK.[A]	1xPhospho [T3]; 1xLabel:13C(6)15N(2) [K10]	1xPhospho [T3]; 1xLabel:13C(6)15N(2) [K10]	TGGT1_205130-t26_1-p1 1xPhospho [T4263]	TGGT1_205130-t26_1-p1 1xPhospho [T4263]	0.00707203	0.000821578	1	1	3	TGGT1_205130	transcript=TGGT1_205130-t26_1 | gene=TGGT1_205130 | organism=Toxoplasma_gondii_GT1 | gene_product=hypothetical protein | transcript_product=hypothetical protein | location=TGGT1_chrVIIa:1506588-1532655(+) | protein_length=4815 | sequence_SO=chromosome | SO=protein_coding	TGGT1_205130-t26_1-p1 [4261-4270]	0	1096.62572	10	84.423	0.32	6.4	-1.64	0.002062022	0.321642188	0.205516938	0.592650358	16.82	7.31	93.998	49.937	84.423	0.166	1.483	0.32	6.55	5.64	6.4	-2.59	0.57	-1.64	5311.163644	406725.0625	9395.96964	3007.17677	29.66	43.83	7.74	104.06
92	FALSE	High	LLSSSSLPTAITAR	[R].LLSSSSLPTAITAR.[S]	1xPhospho [S]; 1xLabel:13C(6)15N(4) [R14]	1xPhospho [S3; S4]; 1xLabel:13C(6)15N(4) [R14]	TGGT1_312700-t26_1-p1 1xPhospho [S]	TGGT1_312700-t26_1-p1 1xPhospho [S1573; S1574]	0.00707203	0.000821578	1	1	2	TGGT1_312700	transcript=TGGT1_312700-t26_1 | gene=TGGT1_312700 | organism=Toxoplasma_gondii_GT1 | gene_product=hypothetical protein | transcript_product=hypothetical protein | location=TGGT1_chrXI:2873744-2886278(+) | protein_length=2967 | sequence_SO=chromosome | SO=protein_coding	TGGT1_312700-t26_1-p1 [1571-1584]	0	1506.78027	14	46.518	4.988	5.54	2.32	0.004333104	0.077809631	0.215458969	0.334756265	43.94	72.21	79.401	32.733	46.518	15.268	4.988	2.558	6.31	5.03	5.54	3.93	2.32	1.36	8582.683144	305336.125	876.2251053	10781.55148	49.77	25.95	107.09	60.93
93	FALSE	High	LPSFASPSR	[R].LPSFASPSR.[L]	1xPhospho [S3]; 1xLabel:13C(6)15N(4) [R9]	1xPhospho [S3]; 1xLabel:13C(6)15N(4) [R9]	TGGT1_229460-t26_1-p1 1xPhospho [S383]	TGGT1_229460-t26_1-p1 1xPhospho [S383]	0.00690332	0.000821578	1	1	3	TGGT1_229460	transcript=TGGT1_229460-t26_1 | gene=TGGT1_229460 | organism=Toxoplasma_gondii_GT1 | gene_product=SWI2/SNF2-containing protein | transcript_product=SWI2/SNF2-containing protein | location=TGGT1_chrVIII:271168-279235(+) | protein_length=1538 | sequence_SO=chromosome | SO=protein_coding	TGGT1_229460-t26_1-p1 [381-389]	0	1051.48476	9	73.725	1.999	6.2	1	0.008938136	0.709812704	0.238541183	0.794786405	52.84	142.4	30.749	100	73.725	0.079	1.999	84.763	4.94	6.64	6.2	-3.66	1	6.41	5542.239155	298286.8438	5690.91437	11376.62418	45.66	31.69	84.38	140.34
94	FALSE	High	QATTTMFGIPSRFFESK	[R].QATTTMFGIPSRFFESK.[E]	1xPhospho [S11]; 1xOxidation [M6]; 1xLabel:13C(6)15N(2) [K17]; 1xLabel:13C(6)15N(4) [R12]	1xPhospho [S11]; 1xOxidation [M6]; 1xLabel:13C(6)15N(2) [K17]; 1xLabel:13C(6)15N(4) [R12]	TGGT1_316340-t26_1-p1 1xPhospho [S104]	TGGT1_316340-t26_1-p1 1xPhospho [S104]	0.00690332	0.000821578	1	1	1	TGGT1_316340	transcript=TGGT1_316340-t26_1 | gene=TGGT1_316340 | organism=Toxoplasma_gondii_GT1 | gene_product=hypothetical protein | transcript_product=hypothetical protein | location=TGGT1_chrXI:5191484-5192942(+) | protein_length=243 | sequence_SO=chromosome | SO=protein_coding	TGGT1_316340-t26_1-p1 [94-110]	1	2061.94702	17	100	1.182	6.64	0.24	0.007769202	0.349427974	0.234571851	0.600444912	0	23.93	100	100	94.999	1.182	3.136	0.991	6.64	6.64	6.57	0.24	1.65	-0.01	4503.618995	799136.5625	7662.76351	11004.13145	86.09	31.28	44.3	19.72
95	FALSE	High	IRTFEPIIESSVD	[R].IRTFEPIIESSVD.[-]	1xPhospho [T3]; 1xLabel:13C(6)15N(4) [R2]	1xPhospho [T3]; 1xLabel:13C(6)15N(4) [R2]	TGGT1_252200-t26_1-p1 1xPhospho [T527]	TGGT1_252200-t26_1-p1 1xPhospho [T527]	0.00657915	0.000821578	1	1	7	TGGT1_252200	transcript=TGGT1_252200-t26_1 | gene=TGGT1_252200 | organism=Toxoplasma_gondii_GT1 | gene_product=cell cycle regulator with zn-finger domain-containing protein | transcript_product=cell cycle regulator with zn-finger domain-containing protein | location=TGGT1_chrIII:370525-374515(+) | protein_length=537 | sequence_SO=chromosome | SO=protein_coding	TGGT1_252200-t26_1-p1 [525-537]	1	1595.7592	13	100	2.678	6.64	1.42	0.014056546	0.293759823	0.263563285	0.575711165	0	105.64	100	39.803	100	5.319	2.678	0.77	6.64	5.31	6.64	2.41	1.42	-0.38	7108.717235	947736.375	9587.122078	25672.38086	44.46	57.37	30.74	88.51
96	FALSE	High	LFSNPEFAIDPTNPNFK	[R].LFSNPEFAIDPTNPNFK.[K]	1xPhospho [S3]; 1xLabel:13C(6)15N(2) [K17]	1xPhospho [S3]; 1xLabel:13C(6)15N(2) [K17]	TGGT1_271100-t26_1-p1 1xPhospho [S916]	TGGT1_271100-t26_1-p1 1xPhospho [S916]	0.0099752	0.00118533	1	1	1	TGGT1_271100	transcript=TGGT1_271100-t26_1 | gene=TGGT1_271100 | organism=Toxoplasma_gondii_GT1 | gene_product=NUC153 domain-containing protein | transcript_product=NUC153 domain-containing protein | location=TGGT1_chrVIII:4713202-4723704(+) | protein_length=999 | sequence_SO=chromosome | SO=protein_coding	TGGT1_271100-t26_1-p1 [914-930]	0	2038.94013	17	100	0.833	6.64	-0.26	0.017975298	0.817351201	0.274663645	0.871916131	0	61.06	39.646	100	100	0.339	7.239	0.833	5.31	6.64	6.64	-1.56	2.86	-0.26	2396.249954	316400.9375	4159.462689	11406.54657	80.33	71.51	96.24	72.91
97	FALSE	High	QATINFGTIGHVAHGK	[R].QATINFGTIGHVAHGK.[S]	1xPhospho [T3]; 1xLabel:13C(6)15N(2) [K16]	1xPhospho [T3]; 1xLabel:13C(6)15N(2) [K16]	TGGT1_235970-t26_1-p1 1xPhospho [T35]	TGGT1_235970-t26_1-p1 1xPhospho [T35]	0.0109326	0.00137204	1	1	1	TGGT1_235970	transcript=TGGT1_235970-t26_1 | gene=TGGT1_235970 | organism=Toxoplasma_gondii_GT1 | gene_product=putative eukaryotic initiation factor-2 gamma | transcript_product=putative eukaryotic initiation factor-2 gamma | location=TGGT1_chrX:5097473-5103737(+) | protein_length=465 | sequence_SO=chromosome | SO=protein_coding	TGGT1_235970-t26_1-p1 [33-48]	0	1738.85159	16	6.778	2.349	2.76	1.23	0.000524881	0.901077845	0.176239645	0.932911684	3.17	146.79	7.656	6.778	6.633	2.349	8.594	0.023	2.94	2.76	2.73	1.23	3.1	-5.43	41686.86328	282560.1875	6286.190893	14767.22656	53.65	48.47	169.26	32.9
98	FALSE	High	YFSFFSAATR	[R].YFSFFSAATR.[C]	1xPhospho [S3]; 1xLabel:13C(6)15N(4) [R10]	1xPhospho [S3]; 1xLabel:13C(6)15N(4) [R10]	TGGT1_238390-t26_1-p1 1xPhospho [S775]	TGGT1_238390-t26_1-p1 1xPhospho [S775]	0.0121916	0.00148456	1	1	2	TGGT1_238390	transcript=TGGT1_238390-t26_1 | gene=TGGT1_238390 | organism=Toxoplasma_gondii_GT1 | gene_product=hypothetical protein | transcript_product=hypothetical protein | location=TGGT1_chrVI:181213-189293(+) | protein_length=2122 | sequence_SO=chromosome | SO=protein_coding	TGGT1_238390-t26_1-p1 [773-782]	0	1286.54808	10	22.098	0.654	4.47	-0.61	0.002794545	0.331275303	0.205516938	0.595764536	16.29	42.39	22.098	19.67	34.342	0.216	0.654	1.118	4.47	4.3	5.1	-2.21	-0.61	0.16	9406.558578	207869.0156	4958.1584	2876.672324	10.26	42.06	14.57	66.86
100	FALSE	High	FFESKEGFR	[R].FFESKEGFR.[V]	1xPhospho [S4]; 1xLabel:13C(6)15N(2) [K5]; 1xLabel:13C(6)15N(4) [R9]	1xPhospho [S4]; 1xLabel:13C(6)15N(2) [K5]; 1xLabel:13C(6)15N(4) [R9]	TGGT1_316340-t26_1-p1 1xPhospho [S109]	TGGT1_316340-t26_1-p1 1xPhospho [S109]	0.0128234	0.00152985	1	1	11	TGGT1_316340	transcript=TGGT1_316340-t26_1 | gene=TGGT1_316340 | organism=Toxoplasma_gondii_GT1 | gene_product=hypothetical protein | transcript_product=hypothetical protein | location=TGGT1_chrXI:5191484-5192942(+) | protein_length=243 | sequence_SO=chromosome | SO=protein_coding	TGGT1_316340-t26_1-p1 [106-114]	1	1244.54663	9	100	0.935	6.64	-0.1	0.000675562	0.49568746	0.185146579	0.648611426	0	31.39	100	100	100	0.708	29.538	0.935	6.64	6.64	6.64	-0.5	4.88	-0.1	6503.187757	3515294.25	10627.58327	9934.422387	25.08	32.49	57.32	127.73
101	FALSE	High	HMLSFGAVGDDVVR	[R].HMLSFGAVGDDVVR.[F]	1xPhospho [S4]; 1xOxidation [M2]; 1xLabel:13C(6)15N(4) [R14]	1xPhospho [S4]; 1xOxidation [M2]; 1xLabel:13C(6)15N(4) [R14]	TGGT1_261440-t26_1-p1 1xPhospho [S33]	TGGT1_261440-t26_1-p1 1xPhospho [S33]	0.0128234	0.00152985	1	1	3	TGGT1_261440	transcript=TGGT1_261440-t26_1 | gene=TGGT1_261440 | organism=Toxoplasma_gondii_GT1 | gene_product=ARM repeats containing protein | transcript_product=ARM repeats containing protein | location=TGGT1_chrVIIb:1723817-1729239(+) | protein_length=274 | sequence_SO=chromosome | SO=protein_coding	TGGT1_261440-t26_1-p1 [30-43]	0	1608.71154	14	30.099	1.142	4.91	0.19	0.004739229	0.912817538	0.218713071	0.940621978	26.38	19.73	30.099	24.743	55.778	0.623	1.294	1.142	4.91	4.63	5.8	-0.68	0.37	0.19	9790.646924	297200.5	8717.329434	11277.55274	35.19	3.82	26.62	50.18
102	FALSE	High	QASSVSFPSLSALSHR	[R].QASSVSFPSLSALSHR.[S]	1xPhospho [S]; 1xLabel:13C(6)15N(4) [R16]	1xPhospho [S3; S4; S6]; 1xLabel:13C(6)15N(4) [R16]	TGGT1_319610-t26_1-p1 1xPhospho [S]	TGGT1_319610-t26_1-p1 1xPhospho [S2460; S2461; S2463]	0.0133762	0.00152985	1	1	3	TGGT1_319610	transcript=TGGT1_319610-t26_1 | gene=TGGT1_319610 | organism=Toxoplasma_gondii_GT1 | gene_product=eIF2 kinase IF2K-D (incomplete catalytic triad) | transcript_product=eIF2 kinase IF2K-D (incomplete catalytic triad) | location=TGGT1_chrIV:783142-801696(+) | protein_length=2886 | sequence_SO=chromosome | SO=protein_coding	TGGT1_319610-t26_1-p1 [2458-2473]	0	1763.83516	16	31.295	2.895	4.97	1.53	0.001104494	0.418105606	0.205516938	0.617555301	11.26	61.38	31.295	23.332	33.671	0.552	2.895	4.093	4.97	4.54	5.07	-0.86	1.53	2.03	5890.521852	137435.0469	2853.38335	11678.97483	22.43	31.78	39.49	75.39
103	FALSE	High	GSIFIPDPPR	[K].GSIFIPDPPR.[Q]	1xPhospho [S2]; 1xLabel:13C(6)15N(4) [R10]	1xPhospho [S2]; 1xLabel:13C(6)15N(4) [R10]	TGGT1_205380-t26_1-p1 1xPhospho [S17]	TGGT1_205380-t26_1-p1 1xPhospho [S17]	0.0150605	0.00156514	1	1	3	TGGT1_205380	transcript=TGGT1_205380-t26_1 | gene=TGGT1_205380 | organism=Toxoplasma_gondii_GT1 | gene_product=fructose-bisphospatase I | transcript_product=fructose-bisphospatase I | location=TGGT1_chrVIIa:1342975-1346118(+) | protein_length=388 | sequence_SO=chromosome | SO=protein_coding	TGGT1_205380-t26_1-p1 [16-25]	0	1188.56882	10	100	1.471	6.64	0.56	0.008064985	0.908296978	0.234571851	0.937386622	0	40.37	100	100	100	1.872	1.471	0.289	6.64	6.64	6.64	0.9	0.56	-1.79	5103.445563	835494.375	3889.288636	5721.713052	68.91	56.5	6.89	65.54
104	FALSE	High	LASSVGSQNFGFGGAFYGQPHLSR	[R].LASSVGSQNFGFGGAFYGQPHLSR.[D]	1xPhospho [S3]	1xPhospho [S3]	TGGT1_240890-t26_1-p1 1xPhospho [S88]	TGGT1_240890-t26_1-p1 1xPhospho [S88]	0.0150605	0.00156514	1	1	1	TGGT1_240890	transcript=TGGT1_240890-t26_1 | gene=TGGT1_240890 | organism=Toxoplasma_gondii_GT1 | gene_product=6-phosphofructokinase | transcript_product=6-phosphofructokinase | location=TGGT1_chrVI:1494349-1507600(+) | protein_length=1399 | sequence_SO=chromosome | SO=protein_coding	TGGT1_240890-t26_1-p1 [86-109]	0	2564.17181	24	100	0.625	6.64	-0.68	0.000362233	0.289616593	0.144169118	0.574352007	0	19.57	100	100	100	0.078	0.625	0.836	6.64	6.64	6.64	-3.68	-0.68	-0.26	7439.000001	2334914.75	8400.008394	3209.234755	37.55	58.27	48.83	69.79
106	FALSE	High	SGTLLATEVVVSR	[R].SGTLLATEVVVSR.[Q]	1xPhospho [S/T]; 1xLabel:13C(6)15N(4) [R13]	1xPhospho [S1; T3]; 1xLabel:13C(6)15N(4) [R13]	TGGT1_235160-t26_1-p1 1xPhospho [S/T]	TGGT1_235160-t26_1-p1 1xPhospho [S1067; T1069]	0.0165377	0.00168273	1	1	6	TGGT1_235160	transcript=TGGT1_235160-t26_1 | gene=TGGT1_235160 | organism=Toxoplasma_gondii_GT1 | gene_product=hypothetical protein | transcript_product=hypothetical protein | location=TGGT1_chrX:4553113-4566152(-) | protein_length=1545 | sequence_SO=chromosome | SO=protein_coding	TGGT1_235160-t26_1-p1 [1067-1079]	0	1421.72751	13	34.825	1.067	5.12	0.09	0.028029446	0.604828251	0.322882632	0.720413528	36.68	55.08	34.825	7.898	43.441	1.464	1.067	0.219	5.12	2.98	5.44	0.55	0.09	-2.19	6020.961878	205871.2188	6667.792609	7683.310919	55.49	86.27	21.75	65.91
107	FALSE	High	DGTVQEFQGTSK	[K].DGTVQEFQGTSK.[T]	1xPhospho [T/S]; 1xLabel:13C(6)15N(2) [K12]	1xPhospho [T10; S11]; 1xLabel:13C(6)15N(2) [K12]	TGGT1_291930-t26_1-p1 1xPhospho [T/S]	TGGT1_291930-t26_1-p1 1xPhospho [T696; S697]	0.0165377	0.00168273	1	1	16	TGGT1_291930	transcript=TGGT1_291930-t26_1 | gene=TGGT1_291930 | organism=Toxoplasma_gondii_GT1 | gene_product=RNA recognition motif-containing protein | transcript_product=RNA recognition motif-containing protein | location=TGGT1_chrIX:4212023-4217780(+) | protein_length=705 | sequence_SO=chromosome | SO=protein_coding	TGGT1_291930-t26_1-p1 [687-698]	0	1384.58717	12	6.604	0.639	2.72	-0.65	0.002738901	0.058357851	0.205516938	0.289589183	6.77	0.02	6.604	6.303	8.768	0.639	0.638	0.838	2.72	2.66	3.13	-0.65	-0.65	-0.26	114035.375	718751.875	4302.038862	3604.129024	53.3	44.35	49.84	41.75
109	FALSE	High	LFSSRPGEPVSAAPSSPGDGSLHAR	[R].LFSSRPGEPVSAAPSSPGDGSLHAR.[S]	1xPhospho [S]; 2xLabel:13C(6)15N(4) [R5; R25]	1xPhospho [S3; S4; S11]; 2xLabel:13C(6)15N(4) [R5; R25]	TGGT1_262390-t26_1-p1 1xPhospho [S]	TGGT1_262390-t26_1-p1 1xPhospho [S139; S140]	0.0197861	0.00183414	1	1	10	TGGT1_262390	transcript=TGGT1_262390-t26_1 | gene=TGGT1_262390 | organism=Toxoplasma_gondii_GT1 | gene_product=TLD protein | transcript_product=TLD protein | location=TGGT1_chrVIIb:1280695-1289391(+) | protein_length=1392 | sequence_SO=chromosome | SO=protein_coding	TGGT1_262390-t26_1-p1 [137-161]	0	2579.21529	25	100	0.512	6.64	-0.97	0.004352572	0.005879613	0.215458969	0.197598772	0	2.98	66.235	100	100	0.472	0.512	0.564	6.05	6.64	6.64	-1.08	-0.97	-0.83	7360.349762	685627.6875	9033.469552	4621.240132	46.69	52.06	22.83	31.73
110	FALSE	High	FGSLLLIPGK	[R].FGSLLLIPGK.[T]	1xPhospho [S3]; 1xLabel:13C(6)15N(2) [K10]	1xPhospho [S3]; 1xLabel:13C(6)15N(2) [K10]	TGGT1_202480-t26_1-p1 1xPhospho [S246]	TGGT1_202480-t26_1-p1 1xPhospho [S246]	0.0204753	0.00188813	1	1	2	TGGT1_202480	transcript=TGGT1_202480-t26_1 | gene=TGGT1_202480 | organism=Toxoplasma_gondii_GT1 | gene_product=hypothetical protein | transcript_product=hypothetical protein | location=TGGT1_chrVIIa:3195653-3198003(+) | protein_length=430 | sequence_SO=chromosome | SO=protein_coding	TGGT1_202480-t26_1-p1 [244-253]	0	1132.62572	10	71.269	0.183	6.16	-2.45	0.043401071	0.208765973	0.373872789	0.518084905	28.14	4.43	84.794	71.269	7.712	0.02	0.183	0.783	6.41	6.16	2.95	-5.65	-2.45	-0.35	12491.01796	890218.25	66073.39063	4920.221255	135.9	18.33	96.83	72.31
112	FALSE	High	FLSASSLGLSLR	[R].FLSASSLGLSLR.[N]	1xPhospho [S3]; 1xLabel:13C(6)15N(4) [R12]	1xPhospho [S3]; 1xLabel:13C(6)15N(4) [R12]	TGGT1_243990-t26_1-p1 1xPhospho [S319]	TGGT1_243990-t26_1-p1 1xPhospho [S319]	0.0211888	0.00194125	1	1	1	TGGT1_243990	transcript=TGGT1_243990-t26_1 | gene=TGGT1_243990 | organism=Toxoplasma_gondii_GT1 | gene_product=Dullard family phosphatase domain-containing protein | transcript_product=Dullard family phosphatase domain-containing protein | location=TGGT1_chrVI:2852047-2857111(+) | protein_length=478 | sequence_SO=chromosome | SO=protein_coding	TGGT1_243990-t26_1-p1 [317-328]	0	1340.68491	12	35.312	0.792	5.14	-0.34	0.002826793	0.53106893	0.205516938	0.670287877	41.11	48.57	23.726	35.312	45.103	1.414	0.792	0.378	4.57	5.14	5.5	0.5	-0.34	-1.4	5672.993209	223248.5781	8020.689556	6349.532449	39.89	8.58	15.61	46.52
113	FALSE	High	SFANDIPNK	[R].SFANDIPNK.[V]	1xPhospho [S1]; 1xLabel:13C(6)15N(2) [K9]	1xPhospho [S1]; 1xLabel:13C(6)15N(2) [K9]	TGGT1_310670-t26_1-p1 1xPhospho [S902]	TGGT1_310670-t26_1-p1 1xPhospho [S902]	0.0315064	0.00334065	1	1	3	TGGT1_310670	transcript=TGGT1_310670-t26_1 | gene=TGGT1_310670 | organism=Toxoplasma_gondii_GT1 | gene_product=putative glycogen phosphorylase 1 | transcript_product=putative glycogen phosphorylase 1 | location=TGGT1_chrXI:1474522-1478513(+) | protein_length=912 | sequence_SO=chromosome | SO=protein_coding	TGGT1_310670-t26_1-p1 [902-910]	0	1093.48052	9	100	1.674	6.64	0.74	0.008963784	0.788230505	0.238541183	0.85208771	0	136.01	100	100	100	0.138	14.995	1.674	6.64	6.64	6.64	-2.85	3.91	0.74	3434.358113	956876.875	4258.387604	7128.774035	90.63	17.08	83.69	128.96
114	FALSE	High	SFVFSEEK	[R].SFVFSEEK.[N]	1xPhospho [S1]; 1xLabel:13C(6)15N(2) [K8]	1xPhospho [S1]; 1xLabel:13C(6)15N(2) [K8]	TGGT1_295360-t26_1-p1 1xPhospho [S161]	TGGT1_295360-t26_1-p1 1xPhospho [S161]	0.0320607	0.0033931	1	1	4	TGGT1_295360	transcript=TGGT1_295360-t26_1 | gene=TGGT1_295360 | organism=Toxoplasma_gondii_GT1 | gene_product=hypothetical protein | transcript_product=hypothetical protein | location=TGGT1_chrIa:1791407-1792949(+) | protein_length=268 | sequence_SO=chromosome | SO=protein_coding	TGGT1_295360-t26_1-p1 [161-168]	0	1060.44782	8	27.372	0.399	4.77	-1.33	0.054113629	0.174974659	0.412742299	0.493843732	111.34	11.27	27.372	6.816	100	0.067	0.399	0.589	4.77	2.77	6.64	-3.91	-1.33	-0.76	8780.447232	263369.9688	13776.39369	5567.647873	30.99	85.21	15.76	78.72
115	FALSE	High	RQATTTMFGIPSR	[K].RQATTTMFGIPSR.[F]	1xPhospho [T]; 1xOxidation [M7]; 2xLabel:13C(6)15N(4) [R1; R13]	1xPhospho [T4; T5; T6]; 1xOxidation [M7]; 2xLabel:13C(6)15N(4) [R1; R13]	TGGT1_316340-t26_1-p1 1xPhospho [T]	TGGT1_316340-t26_1-p1 1xPhospho [T96; T97; T98]	0.0368928	0.00369748	1	1	21	TGGT1_316340	transcript=TGGT1_316340-t26_1 | gene=TGGT1_316340 | organism=Toxoplasma_gondii_GT1 | gene_product=hypothetical protein | transcript_product=hypothetical protein | location=TGGT1_chrXI:5191484-5192942(+) | protein_length=243 | sequence_SO=chromosome | SO=protein_coding	TGGT1_316340-t26_1-p1 [93-105]	1	1581.73579	13	100	1.445	6.64	0.53	0.004876557	0.990666192	0.218713071	0.992556045	0	44.87	100	72.679	100	0.36	1.882	1.445	6.64	6.18	6.64	-1.47	0.91	0.53	7541.059736	700225.5625	6417.694709	7515.349335	46.17	10.66	48.85	47.38
116	FALSE	High	RLFTFLQPDAPK	[K].RLFTFLQPDAPK.[R]	1xPhospho [T4]	1xPhospho [T4]	TGGT1_221470-t26_1-p1 1xPhospho [T378]	TGGT1_221470-t26_1-p1 1xPhospho [T378]	0.03722	0.00374743	1	1	1	TGGT1_221470	transcript=TGGT1_221470-t26_1 | gene=TGGT1_221470 | organism=Toxoplasma_gondii_GT1 | gene_product=hypothetical protein | transcript_product=hypothetical protein | location=TGGT1_chrII:360683-367434(+) | protein_length=552 | sequence_SO=chromosome | SO=protein_coding	TGGT1_221470-t26_1-p1 [375-386]	1	1512.76104	12	27.928	6.008	4.8	2.59	0.000337089	0.05324925	0.144169118	0.274955903	9.58	46.1	32.194	27.928	26.124	6.008	7.877	2.286	5.01	4.8	4.71	2.59	2.98	1.19	623083.8125	20059837.5	8088.999352	60497.03906	68.2	61.46	39.45	67.78
117	FALSE	High	LSSFVSLPSR	[R].LSSFVSLPSR.[A]	1xPhospho [S]; 1xLabel:13C(6)15N(4) [R10]	1xPhospho [S2; S3]; 1xLabel:13C(6)15N(4) [R10]	TGGT1_313590A-t26_1-p1 1xPhospho [S]	TGGT1_313590A-t26_1-p1 1xPhospho [S1411; S1412]	0.0389042	0.00379069	1	1	7	TGGT1_313590A	transcript=TGGT1_313590A-t26_1 | gene=TGGT1_313590A | organism=Toxoplasma_gondii_GT1 | gene_product=hypothetical protein | transcript_product=hypothetical protein | location=TGGT1_chrXI:3460261-3471307(-) | protein_length=1716 | sequence_SO=chromosome | SO=protein_coding	TGGT1_313590A-t26_1-p1 [1410-1419]	0	1182.57939	10	88.006	0.707	6.46	-0.5	0.012035039	0.578420398	0.250379212	0.700454204	20.21	5.55	88.006	100	27.604	0.707	19.892	0.654	6.46	6.64	4.79	-0.5	4.31	-0.61	2921.310916	361652.5313	12870.02207	9461.989177	103.32	38.53	80.87	17.94
118	FALSE	High	AASNLFSPAKPLFR	[K].AASNLFSPAKPLFR.[D]	1xPhospho [S3]; 1xLabel:13C(6)15N(2) [K10]; 1xLabel:13C(6)15N(4) [R14]	1xPhospho [S3]; 1xLabel:13C(6)15N(2) [K10]; 1xLabel:13C(6)15N(4) [R14]	TGGT1_246080-t26_1-p1 1xPhospho [S9]	TGGT1_246080-t26_1-p1 1xPhospho [S9]	0.0421505	0.00404934	1	1	1	TGGT1_246080	transcript=TGGT1_246080-t26_1 | gene=TGGT1_246080 | organism=Toxoplasma_gondii_GT1 | gene_product=NAD dependent epimerase/dehydratase family protein | transcript_product=NAD dependent epimerase/dehydratase family protein | location=TGGT1_chrXII:2579599-2585029(-) | protein_length=636 | sequence_SO=chromosome | SO=protein_coding	TGGT1_246080-t26_1-p1 [7-20]	0	1616.83152	14	10.713	0.745	3.42	-0.42	0.019848428	0.215626003	0.281111182	0.521829709	33.73	1.12	10.713	8.276	28.184	0.251	0.745	0.755	3.42	3.05	4.82	-1.99	-0.42	-0.4	6904.063273	81212.72656	4191.115167	2134.618868	21.67	45	63.62	93.51
119	FALSE	High	AVILSLATSAAIGGR	[R].AVILSLATSAAIGGR.[M]	1xPhospho [S/T]; 1xLabel:13C(6)15N(4) [R15]	1xPhospho [S5; T8]; 1xLabel:13C(6)15N(4) [R15]	TGGT1_227280-t26_1-p1 1xPhospho [T/S]	TGGT1_227280-t26_1-p1 1xPhospho [S142; T145]	0.0429118	0.0041518	1	1	2	TGGT1_227280	transcript=TGGT1_227280-t26_1 | gene=TGGT1_227280 | organism=Toxoplasma_gondii_GT1 | gene_product=dense granule protein GRA3 | transcript_product=dense granule protein GRA3 | location=TGGT1_chrX:956231-956899(-) | protein_length=222 | sequence_SO=chromosome | SO=protein_coding	TGGT1_227280-t26_1-p1 [138-152]	0	1489.80134	15	19.596	1.68	4.29	0.75	0.072805614	0.932858119	0.461557876	0.953941923	117.79	144.98	67.968	4.027	19.596	1.68	27.701	0.037	6.09	2.01	4.29	0.75	4.79	-4.75	7891.291815	154641.5313	7176.375231	12057.50793	65.12	52.38	79.17	118.79
120	FALSE	High	MPSMSPSLTAR	[R].MPSMSPSLTAR.[Q]	1xPhospho [S]; 2xOxidation [M1; M4]; 1xLabel:13C(6)15N(4) [R11]	1xPhospho [S3; S5]; 2xOxidation [M1; M4]; 1xLabel:13C(6)15N(4) [R11]	TGGT1_223880-t26_1-p1 1xPhospho [S]	TGGT1_223880-t26_1-p1 1xPhospho [S285; S287]	0.0478128	0.00444959	1	1	2	TGGT1_223880	transcript=TGGT1_223880-t26_1 | gene=TGGT1_223880 | organism=Toxoplasma_gondii_GT1 | gene_product=zinc finger, C3HC4 type (RING finger) domain-containing protein | transcript_product=zinc finger, C3HC4 type (RING finger) domain-containing protein | location=TGGT1_chrX:3392353-3413350(-) | protein_length=3893 | sequence_SO=chromosome | SO=protein_coding	TGGT1_223880-t26_1-p1 [283-293]	0	1299.53482	11	24.804	1.38	4.63	0.46	0.017863664	0.46819128	0.274663645	0.634113189	29.39	82.65	94.022	19.887	24.804	0.611	1.38	17.511	6.55	4.31	4.63	-0.71	0.46	4.13	3827.861477	196338.0469	6664.399565	8420.259427	94.4	46.21	79.89	45.97
121	FALSE	High	SYSGPIGR	[R].SYSGPIGR.[N]	1xPhospho [S3]; 1xLabel:13C(6)15N(4) [R8]	1xPhospho [S3]; 1xLabel:13C(6)15N(4) [R8]	TGGT1_235160-t26_1-p1 1xPhospho [S488]	TGGT1_235160-t26_1-p1 1xPhospho [S488]	0.0504943	0.00459617	1	1	5	TGGT1_235160	transcript=TGGT1_235160-t26_1 | gene=TGGT1_235160 | organism=Toxoplasma_gondii_GT1 | gene_product=hypothetical protein | transcript_product=hypothetical protein | location=TGGT1_chrX:4553113-4566152(-) | protein_length=1545 | sequence_SO=chromosome | SO=protein_coding	TGGT1_235160-t26_1-p1 [486-493]	0	926.40069	8	100	2.102	6.64	1.07	0.005599258	0.115429149	0.227959551	0.415244556	0	8.88	100	100	100	2.102	1.155	2.228	6.64	6.64	6.64	1.07	0.21	1.16	5932.98139	1463792.875	6090.345503	9985.566945	50.2	56.35	41.52	29.4
122	FALSE	High	TDTFVER	[R].TDTFVER.[A]	1xPhospho [T3]	1xPhospho [T3]	TGGT1_219690-t26_1-p1 1xPhospho [T92]	TGGT1_219690-t26_1-p1 1xPhospho [T92]	0.0553385	0.00506072	1	1	4	TGGT1_219690	transcript=TGGT1_219690-t26_1 | gene=TGGT1_219690 | organism=Toxoplasma_gondii_GT1 | gene_product=hypothetical protein | transcript_product=hypothetical protein | location=TGGT1_chrXII:662698-665306(-) | protein_length=208 | sequence_SO=chromosome | SO=protein_coding	TGGT1_219690-t26_1-p1 [90-96]	0	947.387	7	12.274	1.656	3.62	0.73	0.00343099	0.938213634	0.212900211	0.957446397	19.86	25.79	13.918	12.274	8.635	1.656	1.944	0.262	3.8	3.62	3.11	0.73	0.96	-1.93	442460.5938	4647553.5	19789.76758	38481.08984	34.62	53.91	66.15	88.74
123	FALSE	High	LPSFASPGGLDGLGR	[R].LPSFASPGGLDGLGR.[N]	1xPhospho [S3]; 1xLabel:13C(6)15N(4) [R15]	1xPhospho [S3]; 1xLabel:13C(6)15N(4) [R15]	TGGT1_312830-t26_1-p1 1xPhospho [S922]	TGGT1_312830-t26_1-p1 1xPhospho [S922]	0.0647658	0.00549184	1	1	1	TGGT1_312830	transcript=TGGT1_312830-t26_1 | gene=TGGT1_312830 | organism=Toxoplasma_gondii_GT1 | gene_product=hypothetical protein | transcript_product=hypothetical protein | location=TGGT1_chrXI:2897239-2900208(+) | protein_length=989 | sequence_SO=chromosome | SO=protein_coding	TGGT1_312830-t26_1-p1 [920-934]	0	1533.73365	15	95.097	0.757	6.57	-0.4	0.014840282	0.840656199	0.265017112	0.889419946	7.64	70.21	100	38.682	95.097	0.132	29.971	0.757	6.64	5.27	6.57	-2.92	4.91	-0.4	7638.555113	486216.4063	6565.364077	4971.077356	60.13	44.58	24.38	162.55
125	FALSE	High	GRSLLVVTNDNQYTLSSTPPEAEQTETQR	[R].GRSLLVVTNDNQYTLSSTPPEAEQTETQR.[E]	1xPhospho [S3]; 2xLabel:13C(6)15N(4) [R2; R29]	1xPhospho [S3]; 2xLabel:13C(6)15N(4) [R2; R29]	TGGT1_240890-t26_1-p1 1xPhospho [S20]	TGGT1_240890-t26_1-p1 1xPhospho [S20]	0.0678532	0.00568853	1	1	1	TGGT1_240890	transcript=TGGT1_240890-t26_1 | gene=TGGT1_240890 | organism=Toxoplasma_gondii_GT1 | gene_product=6-phosphofructokinase | transcript_product=6-phosphofructokinase | location=TGGT1_chrVI:1494349-1507600(+) | protein_length=1399 | sequence_SO=chromosome | SO=protein_coding	TGGT1_240890-t26_1-p1 [18-46]	1	3334.57017	29	100	1.309	6.64	0.39	0.005034703	0.140725083	0.219660143	0.456758546	0	6.06	100	87.273	100	2.2	1.256	1.309	6.64	6.45	6.64	1.14	0.33	0.39	9943.120456	2026128.75	6343.978644	13254.78739	21.38	61.56	36.26	32.36
126	FALSE	High	QPSLFLR	[R].QPSLFLR.[R]	1xPhospho [S3]; 1xLabel:13C(6)15N(4) [R7]	1xPhospho [S3]; 1xLabel:13C(6)15N(4) [R7]	TGGT1_267730-t26_1-p1 1xPhospho [S133]	TGGT1_267730-t26_1-p1 1xPhospho [S133]	0.0710955	0.00583162	1	1	1	TGGT1_267730	transcript=TGGT1_267730-t26_1 | gene=TGGT1_267730 | organism=Toxoplasma_gondii_GT1 | gene_product=hypothetical protein | transcript_product=hypothetical protein | location=TGGT1_chrIX:233923-235815(-) | protein_length=467 | sequence_SO=chromosome | SO=protein_coding	TGGT1_267730-t26_1-p1 [131-137]	0	950.47346	7	90.016	0.388	6.49	-1.37	0.025580227	0.166811249	0.308951853	0.485683991	4.7	6.92	92.867	13.684	90.016	0.923	0.267	0.388	6.54	3.77	6.49	-0.12	-1.9	-1.37	3403.68922	279895.4375	9762.95727	4880.839492	87.56	26.96	23.67	47.2
127	FALSE	High	SRPTHANLANVGNAGGMAR	[R].SRPTHANLANVGNAGGMAR.[V]	1xPhospho [T/S]; 1xOxidation [M17]; 2xLabel:13C(6)15N(4) [R2; R19]	1xPhospho [S1; T4]; 1xOxidation [M17]; 2xLabel:13C(6)15N(4) [R2; R19]	TGGT1_309910-t26_1-p1 1xPhospho [S/T]	TGGT1_309910-t26_1-p1 1xPhospho [S1178; T1181]	0.0818218	0.00694225	1	1	2	TGGT1_309910	transcript=TGGT1_309910-t26_1 | gene=TGGT1_309910 | organism=Toxoplasma_gondii_GT1 | gene_product=hypothetical protein | transcript_product=hypothetical protein | location=TGGT1_chrXI:854394-862174(-) | protein_length=2131 | sequence_SO=chromosome | SO=protein_coding	TGGT1_309910-t26_1-p1 [1178-1196]	0	2009.92382	19	22.53	0.619	4.49	-0.69	0.00095949	0.31316289	0.196089536	0.587390234	24.01	37.01	26.358	18.882	22.53	0.127	0.619	1.022	4.72	4.24	4.49	-2.98	-0.69	0.03	7333.406018	170372.6406	8329.179526	8515.074426	16.07	2.78	37.49	73.81
128	FALSE	High	FVASAMMAGCDDLK	[K].FVASAMMAGCDDLK.[L]	1xPhospho [S4]; 1xOxidation [M]	1xPhospho [S4]; 1xOxidation [M6; M7]	TGGT1_317720-t26_1-p1 1xPhospho [S495]	TGGT1_317720-t26_1-p1 1xPhospho [S495]	0.0996663	0.00828989	1	1	2	TGGT1_317720	transcript=TGGT1_317720-t26_1 | gene=TGGT1_317720 | organism=Toxoplasma_gondii_GT1 | gene_product=putative eukaryotic translation initiation factor 3 subunit 7 | transcript_product=putative eukaryotic translation initiation factor 3 subunit 7 | location=TGGT1_chrIV:2518527-2525070(+) | protein_length=609 | sequence_SO=chromosome | SO=protein_coding	TGGT1_317720-t26_1-p1 [492-505]	0	1554.60381	14	9.31	0.896	3.22	-0.16	0.239290952	0.656814747	0.663570468	0.756798713	70.13	72.87	13.713	0.741	9.31	1.606	0.896	0.348	3.78	-0.43	3.22	0.68	-0.16	-1.52	27103.02539	182070.3906	6174.232723	9918.057049	138.53	26.41	59.74	70.64
129	FALSE	High	SISQAQEAESEFR	[K].SISQAQEAESEFR.[A]	1xPhospho [S]; 1xLabel:13C(6)15N(4) [R13]	1xPhospho [S1; S3]; 1xLabel:13C(6)15N(4) [R13]	TGGT1_256060-t26_1-p1 1xPhospho [S]	TGGT1_256060-t26_1-p1 1xPhospho [S365; S367]	0.12479	0.00991707	1	1	2	TGGT1_256060	transcript=TGGT1_256060-t26_1 | gene=TGGT1_256060 | organism=Toxoplasma_gondii_GT1 | gene_product=nucleosome assembly protein (nap) protein | transcript_product=nucleosome assembly protein (nap) protein | location=TGGT1_chrVIIb:4452527-4456185(+) | protein_length=812 | sequence_SO=chromosome | SO=protein_coding	TGGT1_256060-t26_1-p1 [365-377]	0	1571.66128	13	67.256	0.272	6.07	-1.88	0.010707364	0.741932692	0.240580633	0.816820142	72.18	6.63	28.58	100	67.256	0.108	0.272	7.796	4.84	6.64	6.07	-3.21	-1.88	2.96	4630.106338	191624.2969	12276.28875	3386.339463	64.32	34.47	75.6	84.05
[truncated: 137 more columns]
