# Supplementary material for: Analysis of CDPK1 targets identifies a trafficking adaptor complex that regulates microneme exocytosis in Toxoplasma
Source: eLife. 2023 Nov 7;12:RP85654. doi: 10.7554/eLife.85654 (PMC10629828; doi:10.7554/eLife.85654)
Supplement: Supplementary file 12. [file elife-85654-supp12.zip › Supplementary file - ThioP/2022_12_17_DFsup.csv]

	Checked	Confidence	Sequence	Annotated.Sequence	Modifications	Modifications..all.possible.sites.	Modifications.in.Master.Proteins	Modifications.in.Master.Proteins..all.Sites.	Qvality.PEP	Qvality.q.value	X..Protein.Groups	X..Proteins	X..PSMs	Master.Protein.Accessions	Master.Protein.Descriptions	Positions.in.Master.Proteins	X..Missed.Cleavages	Theo..MH...Da.	Sequence.Length	Abundance.Ratio...heavy..eluate..dKu80.....light..eluate..1M.	Abundance.Ratio...heavy..supernatant..dKu80.....light..supernatant..1M.	Abundance.Ratio..log2....heavy..eluate..dKu80.....light..eluate..1M.	Abundance.Ratio..log2....heavy..supernatant..dKu80.....light..supernatant..1M.	Abundance.Ratio.P.Value...heavy..eluate..dKu80.....light..eluate..1M.	Abundance.Ratio.P.Value...heavy..supernatant..dKu80.....light..supernatant..1M.	Abundance.Ratio.Adj..P.Value...heavy..eluate..dKu80.....light..eluate..1M.	Abundance.Ratio.Adj..P.Value...heavy..supernatant..dKu80.....light..supernatant..1M.	Abundance.Ratio.Variability.......heavy..eluate..dKu80.....light..eluate..1M.	Abundance.Ratio.Variability.......heavy..supernatant..dKu80.....light..supernatant..1M.	Abundance.Ratios..by.Bio..Rep.....heavy..eluate..dKu80.1.....light..eluate..1M.1.	Abundance.Ratios..by.Bio..Rep.....heavy..eluate..dKu80.2.....light..eluate..1M.2.	Abundance.Ratios..by.Bio..Rep.....heavy..eluate..dKu80.3.....light..eluate..1M.3.	Abundance.Ratios..by.Bio..Rep.....heavy..supernatant..dKu80.1.....light..supernatant..1M.1.	Abundance.Ratios..by.Bio..Rep.....heavy..supernatant..dKu80.2.....light..supernatant..1M.2.	Abundance.Ratios..by.Bio..Rep.....heavy..supernatant..dKu80.3.....light..supernatant..1M.3.	Abundance.Ratios..log2...by.Bio..Rep.....heavy..eluate..dKu80.1.....light..eluate..1M.1.	Abundance.Ratios..log2...by.Bio..Rep.....heavy..eluate..dKu80.2.....light..eluate..1M.2.	Abundance.Ratios..log2...by.Bio..Rep.....heavy..eluate..dKu80.3.....light..eluate..1M.3.	Abundance.Ratios..log2...by.Bio..Rep.....heavy..supernatant..dKu80.1.....light..supernatant..1M.1.	Abundance.Ratios..log2...by.Bio..Rep.....heavy..supernatant..dKu80.2.....light..supernatant..1M.2.	Abundance.Ratios..log2...by.Bio..Rep.....heavy..supernatant..dKu80.3.....light..supernatant..1M.3.	Abundances..Grouped...light..eluate..1M	Abundances..Grouped...heavy..eluate..dKu80	Abundances..Grouped...light..supernatant..1M	Abundances..Grouped...heavy..supernatant..dKu80	Abundances..Grouped..CV......light..eluate..1M	Abundances..Grouped..CV......heavy..eluate..dKu80	Abundances..Grouped..CV......light..supernatant..1M	Abundances..Grouped..CV......heavy..supernatant..dKu80
1	FALSE	High	EFAEENGDASPEAK	[K].EFAEENGDASPEAK.[K]	1xLabel:13C(6)15N(2) [K14]	1xLabel:13C(6)15N(2) [K14]			3.12714E-05	0	1	1	9	TGGT1_218780	transcript=TGGT1_218780-t26_1 | gene=TGGT1_218780 | organism=Toxoplasma_gondii_GT1 | gene_product=putative phosphoserine aminotransferase | transcript_product=putative phosphoserine aminotransferase | location=TGGT1_chrXII:1247991-1254054(-) | protein_length=481 | sequence_SO=chromosome | SO=protein_coding	TGGT1_218780-t26_1-p1 [449-462]	0	1501.65326	14	0.754	0.686	-0.41	-0.54	0.106368448	0.051741429	0.539201937	0.270558346	11.44	10.51	0.856	0.754	0.576	0.686	0.789	0.573	-0.22	-0.41	-0.8	-0.54	-0.34	-0.8	149086.8438	107924.6563	885636.125	682721.4375	10.81	28.33	23.39	15.45
2	FALSE	High	VFLENIIKDSVTYTEHAR	[K].VFLENIIKDSVTYTEHAR.[R]					5.02765E-08	0	1	1	9	TGGT1_239260	transcript=TGGT1_239260-t26_1 | gene=TGGT1_239260 | organism=Toxoplasma_gondii_GT1 | gene_product=histone H4 | transcript_product=histone H4 | location=TGGT1_chrVI:491746-492057(-) | protein_length=103 | sequence_SO=chromosome | SO=protein_coding	TGGT1_239260-t26_1-p1 [61-78]	1	2135.11314	18														NA	NA	NA
3	FALSE	High	TEGSAGHMIQVLNLETK	[K].TEGSAGHMIQVLNLETK.[V]					6.00571E-05	0	1	1	1	TGGT1_290950	transcript=TGGT1_290950-t26_1 | gene=TGGT1_290950 | organism=Toxoplasma_gondii_GT1 | gene_product=putative clathrin heavy chain | transcript_product=putative clathrin heavy chain | location=TGGT1_chrIX:3770246-3782423(-) | protein_length=1731 | sequence_SO=chromosome | SO=protein_coding	TGGT1_290950-t26_1-p1 [97-113]	0	1827.92692	17														NA	NA	NA
4	FALSE	High	EVLHDKVEQVVVSNR	[K].EVLHDKVEQVVVSNR.[I]	1xLabel:13C(6)15N(2) [K6]; 1xLabel:13C(6)15N(4) [R15]	1xLabel:13C(6)15N(2) [K6]; 1xLabel:13C(6)15N(4) [R15]			0.000011845	0	1	1	14	TGGT1_288380	transcript=TGGT1_288380-t26_1 | gene=TGGT1_288380 | organism=Toxoplasma_gondii_GT1 | gene_product=heat shock protein HSP90 | transcript_product=heat shock protein HSP90 | location=TGGT1_chrIX:2294323-2298742(+) | protein_length=708 | sequence_SO=chromosome | SO=protein_coding	TGGT1_288380-t26_1-p1 [554-568]	1	1768.96709	15														NA	NA	NA
5	FALSE	High	LAAALGAEIISTFDAPDPSK	[R].LAAALGAEIISTFDAPDPSK.[L]					0.000121632	0	1	1	1	TGGT1_243710	transcript=TGGT1_243710-t26_1 | gene=TGGT1_243710 | organism=Toxoplasma_gondii_GT1 | gene_product=t-complex protein beta subunit | transcript_product=t-complex protein beta subunit | location=TGGT1_chrVI:2717493-2725570(+) | protein_length=568 | sequence_SO=chromosome | SO=protein_coding	TGGT1_243710-t26_1-p1 [326-345]	0	1987.03825	20	0.871	0.372	-0.2	-1.43	0.932955463	0.39691389	0.973400677	0.610494562	2.01	19.95	0.871	1.291	0.856	1.824	0.372	0.01	-0.2	0.37	-0.22	0.87	-1.43	-6.64	3181.097539	4106.292211	10834.02973	4028.506938	66.05	55.36	169.54	77.64
6	FALSE	High	EVLHDKVEQVVVSNR	[K].EVLHDKVEQVVVSNR.[I]					2.18382E-05	0	1	1	21	TGGT1_288380	transcript=TGGT1_288380-t26_1 | gene=TGGT1_288380 | organism=Toxoplasma_gondii_GT1 | gene_product=heat shock protein HSP90 | transcript_product=heat shock protein HSP90 | location=TGGT1_chrIX:2294323-2298742(+) | protein_length=708 | sequence_SO=chromosome | SO=protein_coding	TGGT1_288380-t26_1-p1 [554-568]	1	1750.94462	15	2.218	0.764	1.15	-0.39	0.065667229	0.014017557	0.444977006	0.204185338	41.52	0.72	3.481	2.218	1.597	0.77	0.764	0.689	1.8	1.15	0.68	-0.38	-0.39	-0.54	531390.6875	1604452.25	4252135.305	3247873.5	28.07	34.05	33.22	27.24
7	FALSE	High	LAAAPAGGANKPNAPAGK	[K].LAAAPAGGANKPNAPAGK.[A]					4.59974E-05	0	1	1	9	TGGT1_219850	transcript=TGGT1_219850-t26_1 | gene=TGGT1_219850 | organism=Toxoplasma_gondii_GT1 | gene_product=prolyl-tRNA synthetase (ProRS) | transcript_product=prolyl-tRNA synthetase (ProRS) | location=TGGT1_chrXII:529404-538395(-) | protein_length=830 | sequence_SO=chromosome | SO=protein_coding	TGGT1_219850-t26_1-p1 [301-318]	0	1575.86016	18														NA	NA	NA
8	FALSE	High	VFLENIIKDSVTYTEHAR	[K].VFLENIIKDSVTYTEHAR.[R]	1xLabel:13C(6)15N(2) [K8]; 1xLabel:13C(6)15N(4) [R18]	1xLabel:13C(6)15N(2) [K8]; 1xLabel:13C(6)15N(4) [R18]			6.84182E-07	0	1	1	9	TGGT1_239260	transcript=TGGT1_239260-t26_1 | gene=TGGT1_239260 | organism=Toxoplasma_gondii_GT1 | gene_product=histone H4 | transcript_product=histone H4 | location=TGGT1_chrVI:491746-492057(-) | protein_length=103 | sequence_SO=chromosome | SO=protein_coding	TGGT1_239260-t26_1-p1 [61-78]	1	2153.13561	18	1.518	0.68	0.6	-0.56	0.189542767	0.928181798	0.626424419	0.951077763	46.03	67.52	1.518	2.18	1.047	0.68	0.01	100	0.6	1.12	0.07	-0.56	-6.64	6.64	5158.440918	11244.61589	2454042.25	1668354.25	62.16	37.62	87.57	97.55
9	FALSE	High	EVLEVGGKPLTIHFLR	[R].EVLEVGGKPLTIHFLR.[Q]					4.72176E-05	0	1	1	2	TGGT1_207640	transcript=TGGT1_207640-t26_1 | gene=TGGT1_207640 | organism=Toxoplasma_gondii_GT1 | gene_product=isoleucyl-tRNA synthetase family protein | transcript_product=isoleucyl-tRNA synthetase family protein | location=TGGT1_chrIb:186451-201730(-) | protein_length=1242 | sequence_SO=chromosome | SO=protein_coding	TGGT1_207640-t26_1-p1 [1226-1241]	0	1808.04288	16	0.878	1.279	-0.19	0.35	0.868909669	0.587088248	0.952313147	0.707311097	73.91	147.1	0.878	2.599	0.311	1.279	3.235	0.01	-0.19	1.38	-1.69	0.35	1.69	-6.64	11779.90843	7102.446324	10356.01826	9636.672598	61.72	43.04	169.9	44.09
10	FALSE	High	LAAAPAGGANKPNAPAGK	[K].LAAAPAGGANKPNAPAGK.[A]	2xLabel:13C(6)15N(2) [K11; K18]	2xLabel:13C(6)15N(2) [K11; K18]			8.16012E-05	0	1	1	5	TGGT1_219850	transcript=TGGT1_219850-t26_1 | gene=TGGT1_219850 | organism=Toxoplasma_gondii_GT1 | gene_product=prolyl-tRNA synthetase (ProRS) | transcript_product=prolyl-tRNA synthetase (ProRS) | location=TGGT1_chrXII:529404-538395(-) | protein_length=830 | sequence_SO=chromosome | SO=protein_coding	TGGT1_219850-t26_1-p1 [301-318]	0	1591.88856	18	0.561	0.673	-0.83	-0.57	0.21999666	0.000326612	0.656090728	0.177260881	1.97	0.4	0.561	0.584	0.064	0.673	0.677	0.661	-0.83	-0.77	-3.97	-0.57	-0.56	-0.6	101948.1563	40864.54297	2503419	1667077.172	53.52	100.49	32.95	32.31
11	FALSE	High	VFIGGQFLGGADDTIR	[R].VFIGGQFLGGADDTIR.[A]					5.73442E-05	0	1	1	3	TGGT1_279400	transcript=TGGT1_279400-t26_1 | gene=TGGT1_279400 | organism=Toxoplasma_gondii_GT1 | gene_product=putative glutaredoxin | transcript_product=putative glutaredoxin | location=TGGT1_chrIX:38768-40339(+) | protein_length=146 | sequence_SO=chromosome | SO=protein_coding	TGGT1_279400-t26_1-p1 [114-129]	0	1665.8595	16	1.729	43.435	0.79	5.44	0.408692162	0.127278772	0.743128853	0.436937617	88.62	141.62	1.729	4.007	0.696	93.018	43.435	1.946	0.79	2	-0.52	6.54	5.44	0.96	5217.820219	8869.8133	9597.073344	866114.75	93.86	38.15	170.86	111.31
12	FALSE	High	VFIGGQFLGGADDTIR	[R].VFIGGQFLGGADDTIR.[A]	1xLabel:13C(6)15N(4) [R16]	1xLabel:13C(6)15N(4) [R16]			1.04295E-05	0	1	1	2	TGGT1_279400	transcript=TGGT1_279400-t26_1 | gene=TGGT1_279400 | organism=Toxoplasma_gondii_GT1 | gene_product=putative glutaredoxin | transcript_product=putative glutaredoxin | location=TGGT1_chrIX:38768-40339(+) | protein_length=146 | sequence_SO=chromosome | SO=protein_coding	TGGT1_279400-t26_1-p1 [114-129]	0	1675.86776	16														NA	NA	NA
13	FALSE	High	TEGALDAANLLKPMLAR	[K].TEGALDAANLLKPMLAR.[G]					0.000090348	0	1	1	1	TGGT1_257990	transcript=TGGT1_257990-t26_1 | gene=TGGT1_257990 | organism=Toxoplasma_gondii_GT1 | gene_product=putative heat shock protein 101 | transcript_product=putative heat shock protein 101 | location=TGGT1_chrVIIb:3637480-3646383(+) | protein_length=927 | sequence_SO=chromosome | SO=protein_coding	TGGT1_257990-t26_1-p1 [287-303]	0	1783.97348	17	0.999	1.781	0	0.83	0.565605754	0.351671495	0.815993737	0.600457941	101.27	59.96	0.999	1.683	0.103	1.06	1.781	100	0	0.75	-3.28	0.08	0.83	6.64	7866.224689	4058.328431	5594.275331	13537.71981	33.85	107.93	54.78	164.23
14	FALSE	High	VFMSEKEPTDETMLDLQR	[K].VFMSEKEPTDETMLDLQR.[E]					2.45563E-07	0	1	1	10	TGGT1_205250	transcript=TGGT1_205250-t26_1 | gene=TGGT1_205250 | organism=Toxoplasma_gondii_GT1 | gene_product=rhoptry protein ROP18 | transcript_product=rhoptry protein ROP18 | location=TGGT1_chrVIIa:1426782-1428446(-) | protein_length=554 | sequence_SO=chromosome | SO=protein_coding	TGGT1_205250-t26_1-p1 [282-299]	1	2169.02023	18	1.147	0.089	0.2	-3.5	0.849356931	0.138726746	0.943783936	0.45429902	113.86	1.03	0.266	1.147	5.836	0.229	0.089	0.01	-1.91	0.2	2.54	-2.13	-3.5	-6.64	9104.212071	7641.882098	1069666	94773.58594	109.58	25.47	95.57	91.2
15	FALSE	High	LAADQDILPEEIQR	[K].LAADQDILPEEIQR.[L]					5.78437E-05	0	1	1	2	TGGT1_216790	transcript=TGGT1_216790-t26_1 | gene=TGGT1_216790 | organism=Toxoplasma_gondii_GT1 | gene_product=putative ATP-binding cassette sub-family E member 1 | transcript_product=putative ATP-binding cassette sub-family E member 1 | location=TGGT1_chrXI:5800419-5807047(-) | protein_length=613 | sequence_SO=chromosome | SO=protein_coding	TGGT1_216790-t26_1-p1 [344-357]	0	1610.83843	14														NA	NA	NA
16	FALSE	High	EVGFPTTASAPHSILEAFK	[R].EVGFPTTASAPHSILEAFK.[F]	1xLabel:13C(6)15N(2) [K19]	1xLabel:13C(6)15N(2) [K19]			1.83403E-06	0	1	1	8	TGGT1_218410	transcript=TGGT1_218410-t26_1 | gene=TGGT1_218410 | organism=Toxoplasma_gondii_GT1 | gene_product=ribosomal protein RPP0 | transcript_product=ribosomal protein RPP0 | location=TGGT1_chrXII:1471598-1473146(+) | protein_length=314 | sequence_SO=chromosome | SO=protein_coding	TGGT1_218410-t26_1-p1 [229-247]	0	2010.04222	19	0.757	0.682	-0.4	-0.55	0.154601176	0.019131624	0.599677671	0.204349929	15.24	5.94	0.757	0.944	0.621	0.682	0.741	0.613	-0.4	-0.08	-0.69	-0.55	-0.43	-0.7	154335.6406	116774.1484	3194959.25	2289896	49.28	30.74	82.28	73.36
17	FALSE	High	MDSQQQLSPAVDSAVGSR	[-].MDSQQQLSPAVDSAVGSR.[V]	1xAcetyl [N-Term]	1xAcetyl [N-Term]	TGGT1_226250-t26_1-p1 1xAcetyl [N-Term]	TGGT1_226250-t26_1-p1 1xAcetyl [N-Term]	4.98979E-05	0	1	1	2	TGGT1_226250	transcript=TGGT1_226250-t26_1 | gene=TGGT1_226250 | organism=Toxoplasma_gondii_GT1 | gene_product=DEAD (Asp-Glu-Ala-Asp) box polypeptide DDX3X | transcript_product=DEAD (Asp-Glu-Ala-Asp) box polypeptide DDX3X | location=TGGT1_chrX:1667417-1670378(+) | protein_length=734 | sequence_SO=chromosome | SO=protein_coding	TGGT1_226250-t26_1-p1 [1-18]	0	1917.89708	18	0.787	0.305	-0.35	-1.72	0.553344464	0.361417815	0.812646201	0.602441425	57.6	12.42	1.554	0.787	0.293	0.305	1.74	0.03	0.64	-0.35	-1.77	-1.72	0.8	-5.08	11711.6967	10547.14019	10259.09925	10548.69434	30.54	50.93	160.71	59.18
18	FALSE	High	EVGFPTTASAPHSILEAFK	[R].EVGFPTTASAPHSILEAFK.[F]					2.36763E-06	0	1	1	7	TGGT1_218410	transcript=TGGT1_218410-t26_1 | gene=TGGT1_218410 | organism=Toxoplasma_gondii_GT1 | gene_product=ribosomal protein RPP0 | transcript_product=ribosomal protein RPP0 | location=TGGT1_chrXII:1471598-1473146(+) | protein_length=314 | sequence_SO=chromosome | SO=protein_coding	TGGT1_218410-t26_1-p1 [229-247]	0	2002.02802	19														NA	NA	NA
19	FALSE	High	LPENQPNIYYAAGESAEQLMK	[K].LPENQPNIYYAAGESAEQLMK.[A]					9.85887E-07	0	1	1	6	TGGT1_244560	transcript=TGGT1_244560-t26_1 | gene=TGGT1_244560 | organism=Toxoplasma_gondii_GT1 | gene_product=putative heat shock protein 90 | transcript_product=putative heat shock protein 90 | location=TGGT1_chrVI:3273039-3276701(+) | protein_length=853 | sequence_SO=chromosome | SO=protein_coding	TGGT1_244560-t26_1-p1 [585-605]	0	2366.13329	21	0.023	0.543	-5.41	-0.88	0.020637634	0.039200397	0.286491649	0.244326068	0.05	5.45	0.052	0.01	0.023	0.543	0.706	0.476	-4.27	-6.64	-5.41	-0.88	-0.5	-1.07	218610.4531	4047.901836	1005041	546183.1875	21.27	99.27	106.79	94
20	FALSE	High	EVLMNVATTTISSK	[R].EVLMNVATTTISSK.[L]					2.94877E-05	0	1	1	6	TGGT1_229990	transcript=TGGT1_229990-t26_1 | gene=TGGT1_229990 | organism=Toxoplasma_gondii_GT1 | gene_product=putative T-complex protein 1 subunit alpha | transcript_product=putative T-complex protein 1 subunit alpha | location=TGGT1_chrVIII:493249-499968(-) | protein_length=548 | sequence_SO=chromosome | SO=protein_coding	TGGT1_229990-t26_1-p1 [144-157]	0	1493.78797	14	1.589	1.127	0.67	0.17	0.828766185	0.074228762	0.93535797	0.326794826	37.34	2.15	1.989	0.18	1.589	1.127	1.111	1.282	0.99	-2.48	0.67	0.17	0.15	0.36	3976.374103	2304.518378	428463.2813	482938.2188	97.86	77.75	83.73	91.53
21	FALSE	High	EVMSPSWATYASQVIR	[K].EVMSPSWATYASQVIR.[N]	1xLabel:13C(6)15N(4) [R16]	1xLabel:13C(6)15N(4) [R16]			4.84693E-05	0	1	1	2	TGGT1_234190	transcript=TGGT1_234190-t26_1 | gene=TGGT1_234190 | organism=Toxoplasma_gondii_GT1 | gene_product=putative serine hydroxymethyltransferase 2 | transcript_product=putative serine hydroxymethyltransferase 2 | location=TGGT1_chrX:4074410-4078362(-) | protein_length=595 | sequence_SO=chromosome | SO=protein_coding	TGGT1_234190-t26_1-p1 [435-450]	0	1834.90316	16														NA	NA	NA
22	FALSE	High	EVMSPSWATYASQVIR	[K].EVMSPSWATYASQVIR.[N]					7.41898E-06	0	1	1	4	TGGT1_234190	transcript=TGGT1_234190-t26_1 | gene=TGGT1_234190 | organism=Toxoplasma_gondii_GT1 | gene_product=putative serine hydroxymethyltransferase 2 | transcript_product=putative serine hydroxymethyltransferase 2 | location=TGGT1_chrX:4074410-4078362(-) | protein_length=595 | sequence_SO=chromosome | SO=protein_coding	TGGT1_234190-t26_1-p1 [435-450]	0	1824.8949	16	0.398	0.769	-1.33	-0.38	0.15610991	0.015770152	0.599722825	0.204349929	4.62	0.13	0.057	0.398	0.476	0.84	0.768	0.769	-4.12	-1.33	-1.07	-0.25	-0.38	-0.38	8094.726677	1362.120935	556509.125	427561.125	60.96	117.26	95.08	92.93
23	FALSE	High	MDPTLLLQEPLDIVR	[-].MDPTLLLQEPLDIVR.[V]	1xAcetyl [N-Term]	1xAcetyl [N-Term]	TGGT1_298970-t26_1-p1 1xAcetyl [N-Term]	TGGT1_298970-t26_1-p1 1xAcetyl [N-Term]	6.25318E-05	0	1	1	1	TGGT1_298970	transcript=TGGT1_298970-t26_1 | gene=TGGT1_298970 | organism=Toxoplasma_gondii_GT1 | gene_product=LSM3, U6 small nuclear RNA associated isoform 2 family protein | transcript_product=LSM3, U6 small nuclear RNA associated isoform 2 family protein | location=TGGT1_chrIII:2271735-2273392(+) | protein_length=96 | sequence_SO=chromosome | SO=protein_coding	TGGT1_298970-t26_1-p1 [1-15]	0	1794.967	15														NA	NA	NA
24	FALSE	High	KYEDVCPTSHNMEVPNVK	[K].KYEDVCPTSHNMEVPNVK.[R]					1.68269E-06	0	1	1	3	TGGT1_251810	transcript=TGGT1_251810-t26_1 | gene=TGGT1_251810 | organism=Toxoplasma_gondii_GT1 | gene_product=putative translation initiation factor eIF-5A | transcript_product=putative translation initiation factor eIF-5A | location=TGGT1_chrXII:5518720-5519205(-) | protein_length=161 | sequence_SO=chromosome | SO=protein_coding	TGGT1_251810-t26_1-p1 [70-87]	1	2089.96814	18	0.548	0.042	-0.87	-4.59	0.596688004	0.132554053	0.831548622	0.444479609	43.22	0.08	0.016	4.996	0.548	0.029	0.042	0.628	-5.96	2.32	-0.87	-5.13	-4.59	-0.67	11823.8076	4850.181648	244550.5313	10178.82285	161.12	23.08	78.78	164.81
25	FALSE	High	MDQAATSAAASQR	[-].MDQAATSAAASQR.[G]	1xAcetyl [N-Term]	1xAcetyl [N-Term]	TGGT1_237140-t26_1-p1 1xAcetyl [N-Term]	TGGT1_237140-t26_1-p1 1xAcetyl [N-Term]	5.01885E-05	0	1	1	1	TGGT1_237140	transcript=TGGT1_237140-t26_1 | gene=TGGT1_237140 | organism=Toxoplasma_gondii_GT1 | gene_product=putative ethylene inducible protein | transcript_product=putative ethylene inducible protein | location=TGGT1_chrX:5625979-5630291(+) | protein_length=307 | sequence_SO=chromosome | SO=protein_coding	TGGT1_237140-t26_1-p1 [1-13]	0	1349.6114	13	7.556	11.626	2.92	3.54	0.759239271	0.152010751	0.904749452	0.469084047	147.59	127.26	7.556	0.034	36.006	11.626	1.647	59.458	2.92	-4.88	5.17	3.54	0.72	5.89	5612.621498	42409.1875	12750.74837	253146.0469	164.48	76.61	144.13	47.03
26	FALSE	High	KYEDVCPTSHNMEVPNVK	[K].KYEDVCPTSHNMEVPNVK.[R]	2xLabel:13C(6)15N(2) [K1; K18]	2xLabel:13C(6)15N(2) [K1; K18]			0.000190803	0	1	1	3	TGGT1_251810	transcript=TGGT1_251810-t26_1 | gene=TGGT1_251810 | organism=Toxoplasma_gondii_GT1 | gene_product=putative translation initiation factor eIF-5A | transcript_product=putative translation initiation factor eIF-5A | location=TGGT1_chrXII:5518720-5519205(-) | protein_length=161 | sequence_SO=chromosome | SO=protein_coding	TGGT1_251810-t26_1-p1 [70-87]	1	2105.99653	18														NA	NA	NA
27	FALSE	High	EVLYDAFDLPYR	[R].EVLYDAFDLPYR.[G]	1xLabel:13C(6)15N(4) [R12]	1xLabel:13C(6)15N(4) [R12]			6.54794E-05	0	1	1	3	TGGT1_249780	transcript=TGGT1_249780-t26_1 | gene=TGGT1_249780 | organism=Toxoplasma_gondii_GT1 | gene_product=hypothetical protein | transcript_product=hypothetical protein | location=TGGT1_chrXII:4731604-4732590(-) | protein_length=328 | sequence_SO=chromosome | SO=protein_coding	TGGT1_249780-t26_1-p1 [194-205]	0	1510.74519	12	1.898	0.795	0.92	-0.33	0.009519246	0.178892928	0.238541183	0.497415853	7.76	4.95	1.637	1.898	1.998	0.795	0.994	0.753	0.71	0.92	1	-0.33	-0.01	-0.41	4413.069145	7222.688871	403724.5625	401374.3008	50.34	49.28	101.91	92.53
28	FALSE	High	EVLYDAFDLPYR	[R].EVLYDAFDLPYR.[G]					0.000136697	0	1	1	5	TGGT1_249780	transcript=TGGT1_249780-t26_1 | gene=TGGT1_249780 | organism=Toxoplasma_gondii_GT1 | gene_product=hypothetical protein | transcript_product=hypothetical protein | location=TGGT1_chrXII:4731604-4732590(-) | protein_length=328 | sequence_SO=chromosome | SO=protein_coding	TGGT1_249780-t26_1-p1 [194-205]	0	1500.73692	12														NA	NA	NA
29	FALSE	High	MDQAATSAAASQR	[-].MDQAATSAAASQR.[G]	1xAcetyl [N-Term]; 1xLabel:13C(6)15N(4) [R13]	1xAcetyl [N-Term]; 1xLabel:13C(6)15N(4) [R13]	TGGT1_237140-t26_1-p1 1xAcetyl [N-Term]	TGGT1_237140-t26_1-p1 1xAcetyl [N-Term]	0.000125683	0	1	1	2	TGGT1_237140	transcript=TGGT1_237140-t26_1 | gene=TGGT1_237140 | organism=Toxoplasma_gondii_GT1 | gene_product=putative ethylene inducible protein | transcript_product=putative ethylene inducible protein | location=TGGT1_chrX:5625979-5630291(+) | protein_length=307 | sequence_SO=chromosome | SO=protein_coding	TGGT1_237140-t26_1-p1 [1-13]	0	1359.61967	13														NA	NA	NA
30	FALSE	High	LPENQPNIYYAAGESAEQLMK	[K].LPENQPNIYYAAGESAEQLMK.[A]	1xOxidation [M20]; 1xLabel:13C(6)15N(2) [K21]	1xOxidation [M20]; 1xLabel:13C(6)15N(2) [K21]			2.69004E-06	0	1	1	3	TGGT1_244560	transcript=TGGT1_244560-t26_1 | gene=TGGT1_244560 | organism=Toxoplasma_gondii_GT1 | gene_product=putative heat shock protein 90 | transcript_product=putative heat shock protein 90 | location=TGGT1_chrVI:3273039-3276701(+) | protein_length=853 | sequence_SO=chromosome | SO=protein_coding	TGGT1_244560-t26_1-p1 [585-605]	0	2390.1424	21														NA	NA	NA
31	FALSE	High	SAEEGSEADLER	[K].SAEEGSEADLER.[A]					6.68103E-05	0	1	1	4	TGGT1_290950	transcript=TGGT1_290950-t26_1 | gene=TGGT1_290950 | organism=Toxoplasma_gondii_GT1 | gene_product=putative clathrin heavy chain | transcript_product=putative clathrin heavy chain | location=TGGT1_chrIX:3770246-3782423(-) | protein_length=1731 | sequence_SO=chromosome | SO=protein_coding	TGGT1_290950-t26_1-p1 [1120-1131]	0	1292.56008	12	0.119	0.865	-3.07	-0.21	0.127417887	0.243578279	0.574638391	0.541858755	0.55	16.09	0.088	0.119	0.703	0.865	1.008	0.739	-3.51	-3.07	-0.51	-0.21	0.01	-0.44	250892.25	29848.4082	351934.0313	304387.5313	96.77	63.97	30.91	15.45
32	FALSE	High	VFFDISIDKKPAGR	[R].VFFDISIDKKPAGR.[I]	2xLabel:13C(6)15N(2) [K9; K10]; 1xLabel:13C(6)15N(4) [R14]	2xLabel:13C(6)15N(2) [K9; K10]; 1xLabel:13C(6)15N(4) [R14]			0.000021266	0	1	1	3	TGGT1_205700	transcript=TGGT1_205700-t26_1 | gene=TGGT1_205700 | organism=Toxoplasma_gondii_GT1 | gene_product=cyclophilin precursor | transcript_product=cyclophilin precursor | location=TGGT1_chrVIIa:1122121-1123167(+) | protein_length=348 | sequence_SO=chromosome | SO=protein_coding	TGGT1_205700-t26_1-p1 [182-195]	1	1618.91617	14	0.214	0.68	-2.22	-0.56	0.281516899	0.246765997	0.692511953	0.544257607	4.57	3.76	0.214	1.42	0.07	0.68	0.123	0.717	-2.22	0.51	-3.84	-0.56	-3.02	-0.48	13124.4819	9665.595318	438535.2813	298242.2188	108.59	78.85	88.28	112.27
33	FALSE	High	MDSIAAADAAIR	[K].MDSIAAADAAIR.[G]					0.00009665	0	1	1	9	TGGT1_321500	transcript=TGGT1_321500-t26_1 | gene=TGGT1_321500 | organism=Toxoplasma_gondii_GT1 | gene_product=RNA recognition motif-containing protein | transcript_product=RNA recognition motif-containing protein | location=TGGT1_chrIb:1771014-1773404(+) | protein_length=475 | sequence_SO=chromosome | SO=protein_coding	TGGT1_321500-t26_1-p1 [85-96]	0	1204.59905	12	0.9	0.821	-0.15	-0.28	0.708808984	0.124300617	0.879612103	0.431909885	99.28	8.88	2.506	0.9	0.155	0.821	0.951	0.748	1.33	-0.15	-2.69	-0.28	-0.07	-0.42	12010.70117	10806.60359	1329953.875	1264916.656	6.77	105.52	74.22	64.12
34	FALSE	High	MDSIAAADAAIR	[K].MDSIAAADAAIR.[G]	1xLabel:13C(6)15N(4) [R12]	1xLabel:13C(6)15N(4) [R12]			0.000108347	0	1	1	9	TGGT1_321500	transcript=TGGT1_321500-t26_1 | gene=TGGT1_321500 | organism=Toxoplasma_gondii_GT1 | gene_product=RNA recognition motif-containing protein | transcript_product=RNA recognition motif-containing protein | location=TGGT1_chrIb:1771014-1773404(+) | protein_length=475 | sequence_SO=chromosome | SO=protein_coding	TGGT1_321500-t26_1-p1 [85-96]	0	1214.60732	12														NA	NA	NA
35	FALSE	High	EVIPAHEADEEDADDTK	[R].EVIPAHEADEEDADDTK.[K]					9.91149E-05	0	1	1	7	TGGT1_227970	transcript=TGGT1_227970-t26_1 | gene=TGGT1_227970 | organism=Toxoplasma_gondii_GT1 | gene_product=histone family DNA-binding protein | transcript_product=histone family DNA-binding protein | location=TGGT1_chrX:610022-611286(+) | protein_length=235 | sequence_SO=chromosome | SO=protein_coding	TGGT1_227970-t26_1-p1 [211-227]	0	1883.81412	17														NA	NA	NA
36	FALSE	High	LPENQPNIYYAAGESAEQLMK	[K].LPENQPNIYYAAGESAEQLMK.[A]	1xLabel:13C(6)15N(2) [K21]	1xLabel:13C(6)15N(2) [K21]			1.31116E-06	0	1	1	6	TGGT1_244560	transcript=TGGT1_244560-t26_1 | gene=TGGT1_244560 | organism=Toxoplasma_gondii_GT1 | gene_product=putative heat shock protein 90 | transcript_product=putative heat shock protein 90 | location=TGGT1_chrVI:3273039-3276701(+) | protein_length=853 | sequence_SO=chromosome | SO=protein_coding	TGGT1_244560-t26_1-p1 [585-605]	0	2374.14749	21														NA	NA	NA
37	FALSE	High	SAATQGLNAFNSDAVR	[K].SAATQGLNAFNSDAVR.[K]	1xLabel:13C(6)15N(4) [R16]	1xLabel:13C(6)15N(4) [R16]			6.28932E-05	0	1	1	1	TGGT1_243930	transcript=TGGT1_243930-t26_1 | gene=TGGT1_243930 | organism=Toxoplasma_gondii_GT1 | gene_product=hypothetical protein | transcript_product=hypothetical protein | location=TGGT1_chrVI:2808395-2813397(-) | protein_length=943 | sequence_SO=chromosome | SO=protein_coding	TGGT1_243930-t26_1-p1 [245-260]	0	1631.80114	16														NA	NA	NA
38	FALSE	High	LAADQDILPEEIQR	[K].LAADQDILPEEIQR.[L]	1xLabel:13C(6)15N(4) [R14]	1xLabel:13C(6)15N(4) [R14]			0.000154122	0	1	1	1	TGGT1_216790	transcript=TGGT1_216790-t26_1 | gene=TGGT1_216790 | organism=Toxoplasma_gondii_GT1 | gene_product=putative ATP-binding cassette sub-family E member 1 | transcript_product=putative ATP-binding cassette sub-family E member 1 | location=TGGT1_chrXI:5800419-5807047(-) | protein_length=613 | sequence_SO=chromosome | SO=protein_coding	TGGT1_216790-t26_1-p1 [344-357]	0	1620.8467	14	0.714	1.254	-0.49	0.33	0.686431684	0.41600685	0.87005524	0.617198383	27.05	49.65	0.458	0.714	1.757	9.201	1.254	0.834	-1.13	-0.49	0.81	3.2	0.33	-0.26	8230.258216	5874.519783	5441.842963	8073.304157	30.31	40.88	171.74	169.09
39	FALSE	High	MEAVDISEAEK	[R].MEAVDISEAEK.[Y]					0.000156575	0	1	1	11	TGGT1_290670	transcript=TGGT1_290670-t26_1 | gene=TGGT1_290670 | organism=Toxoplasma_gondii_GT1 | gene_product=leucyl aminopeptidase LAP | transcript_product=leucyl aminopeptidase LAP | location=TGGT1_chrIX:3637150-3642271(+) | protein_length=781 | sequence_SO=chromosome | SO=protein_coding	TGGT1_290670-t26_1-p1 [249-259]	0	1221.56674	11	1.274	3.435	0.35	1.78	0.730442781	0.285413413	0.891220524	0.57086782	123.4	21.61	1.274	16.404	0.214	3.435	3.935	0.746	0.35	4.04	-2.23	1.78	1.98	-0.42	9512.902785	11299.26563	150217.0469	591153.3125	83.08	58.21	133.79	52.9
40	FALSE	High	MEDTAQSTPTTAVSAK	[-].MEDTAQSTPTTAVSAK.[K]	1xAcetyl [N-Term]; 1xLabel:13C(6)15N(2) [K16]	1xAcetyl [N-Term]; 1xLabel:13C(6)15N(2) [K16]	TGGT1_306895-t26_1-p1 1xAcetyl [N-Term]	TGGT1_306895-t26_1-p1 1xAcetyl [N-Term]	0.000179136	0	1	1	2	TGGT1_306895	transcript=TGGT1_306895-t26_1 | gene=TGGT1_306895 | organism=Toxoplasma_gondii_GT1 | gene_product=hypothetical protein | transcript_product=hypothetical protein | location=TGGT1_chrXI:186031-186540(-) | protein_length=169 | sequence_SO=chromosome | SO=protein_coding	TGGT1_306895-t26_1-p1 [1-16]	0	1687.79346	16	0.498	0.847	-1.01	-0.24	0.542033492	0.358977436	0.806203178	0.601933654	29.93	18.9	2.625	0.093	0.498	1.081	0.847	0.697	1.39	-3.43	-1.01	0.11	-0.24	-0.52	4784.879648	2064.941056	9455.842608	8010.626678	36.84	126.35	165.33	162.71
41	FALSE	High	EVDEQMLNVQNK	[K].EVDEQMLNVQNK.[N]	1xOxidation [M6]; 1xLabel:13C(6)15N(2) [K12]	1xOxidation [M6]; 1xLabel:13C(6)15N(2) [K12]			3.44487E-05	0	2	3	17	TGGT1_221620; TGGT1_266960-t26_1-p1	transcript=TGGT1_221620-t26_1 | gene=TGGT1_221620 | organism=Toxoplasma_gondii_GT1 | gene_product=putative beta-tubulin | transcript_product=putative beta-tubulin | location=TGGT1_chrII:472166-474503(-) | protein_length=449 | sequence_SO=chromosome | SO=protein_coding transcript=TGGT1_266960-t26_1 | gene=TGGT1_266960 | organism=Toxoplasma_gondii_GT1 | gene_product=beta-tubulin | transcript_produc…	TGGT1_221620-t26_1-p1 [325-336]; TGGT1_266960-t26_1-p1 [325-336]	0	1470.69843	12														NA	NA	NA
42	FALSE	High	EVDEQMLNVQNK	[K].EVDEQMLNVQNK.[N]	1xOxidation [M6]	1xOxidation [M6]			2.44268E-05	0	2	3	24	TGGT1_221620; TGGT1_266960-t26_1-p1	transcript=TGGT1_221620-t26_1 | gene=TGGT1_221620 | organism=Toxoplasma_gondii_GT1 | gene_product=putative beta-tubulin | transcript_product=putative beta-tubulin | location=TGGT1_chrII:472166-474503(-) | protein_length=449 | sequence_SO=chromosome | SO=protein_coding transcript=TGGT1_266960-t26_1 | gene=TGGT1_266960 | organism=Toxoplasma_gondii_GT1 | gene_product=beta-tubulin | transcript_produc…	TGGT1_221620-t26_1-p1 [325-336]; TGGT1_266960-t26_1-p1 [325-336]	0	1462.68423	12	0.645	0.687	-0.63	-0.54	0.002061438	0.286537704	0.205516938	0.571504226	0.45	22.83	0.681	0.645	0.64	0.687	0.911	0.171	-0.56	-0.63	-0.64	-0.54	-0.13	-2.55	626322.75	405011.875	1163022.594	797600.5625	47.32	48.57	35.21	48.74
43	FALSE	High	EVDEQMLNVQNK	[K].EVDEQMLNVQNK.[N]	1xLabel:13C(6)15N(2) [K12]	1xLabel:13C(6)15N(2) [K12]			1.46132E-05	0	2	3	14	TGGT1_221620; TGGT1_266960-t26_1-p1	transcript=TGGT1_221620-t26_1 | gene=TGGT1_221620 | organism=Toxoplasma_gondii_GT1 | gene_product=putative beta-tubulin | transcript_product=putative beta-tubulin | location=TGGT1_chrII:472166-474503(-) | protein_length=449 | sequence_SO=chromosome | SO=protein_coding transcript=TGGT1_266960-t26_1 | gene=TGGT1_266960 | organism=Toxoplasma_gondii_GT1 | gene_product=beta-tubulin | transcript_produc…	TGGT1_221620-t26_1-p1 [325-336]; TGGT1_266960-t26_1-p1 [325-336]	0	1454.70352	12	0.809	0.617	-0.31	-0.7	0.62576916	0.369083856	0.845652107	0.6042925	7.23	7.6	0.809	4.481	0.749	0.617	0.7	0.01	-0.31	2.16	-0.42	-0.7	-0.51	-6.64	6375.468576	8915.465557	4860014.852	2427674	63.47	45.01	46.59	90.11
44	FALSE	High	EVDEQMLNVQNK	[K].EVDEQMLNVQNK.[N]					2.44988E-05	0	2	3	14	TGGT1_221620; TGGT1_266960-t26_1-p1	transcript=TGGT1_221620-t26_1 | gene=TGGT1_221620 | organism=Toxoplasma_gondii_GT1 | gene_product=putative beta-tubulin | transcript_product=putative beta-tubulin | location=TGGT1_chrII:472166-474503(-) | protein_length=449 | sequence_SO=chromosome | SO=protein_coding transcript=TGGT1_266960-t26_1 | gene=TGGT1_266960 | organism=Toxoplasma_gondii_GT1 | gene_product=beta-tubulin | transcript_produc…	TGGT1_221620-t26_1-p1 [325-336]; TGGT1_266960-t26_1-p1 [325-336]	0	1446.68932	12														NA	NA	NA
45	FALSE	High	EVDEGEELLHFADVEYPTSISR	[K].EVDEGEELLHFADVEYPTSISR.[G]	1xLabel:13C(6)15N(4) [R22]	1xLabel:13C(6)15N(4) [R22]			9.37132E-05	0	2	2	3	TGGT1_258870B; TGGT1_258870A-t26_1-p1	transcript=TGGT1_258870B-t26_1 | gene=TGGT1_258870B | organism=Toxoplasma_gondii_GT1 | gene_product=hypothetical protein | transcript_product=hypothetical protein | location=TGGT1_chrVIIb:3077592-3081353(-) | protein_length=472 | sequence_SO=chromosome | SO=protein_coding transcript=TGGT1_258870A-t26_1 | gene=TGGT1_258870A | organism=Toxoplasma_gondii_GT1 | gene_product=hypothetical protein | tra…	TGGT1_258870B-t26_1-p1 [189-210]; TGGT1_258870A-t26_1-p1 [528-549]	0	2545.19682	22														NA	NA	NA
46	FALSE	High	MEEADLSSLAATER	[-].MEEADLSSLAATER.[Q]	1xAcetyl [N-Term]	1xAcetyl [N-Term]	TGGT1_218780-t26_1-p1 1xAcetyl [N-Term]	TGGT1_218780-t26_1-p1 1xAcetyl [N-Term]	8.86213E-06	0	1	1	7	TGGT1_218780	transcript=TGGT1_218780-t26_1 | gene=TGGT1_218780 | organism=Toxoplasma_gondii_GT1 | gene_product=putative phosphoserine aminotransferase | transcript_product=putative phosphoserine aminotransferase | location=TGGT1_chrXII:1247991-1254054(-) | protein_length=481 | sequence_SO=chromosome | SO=protein_coding	TGGT1_218780-t26_1-p1 [1-14]	0	1564.71593	14	0.224	0.827	-2.16	-0.27	0.072707306	0.399097694	0.461557876	0.610711433	4.28	18.31	0.224	0.353	0.066	0.976	0.827	0.01	-2.16	-1.5	-3.92	-0.04	-0.27	-6.64	42466.92969	9518.990772	862608.125	500762.75	114.98	59.85	74.82	87.88
47	FALSE	High	MEEADLSSLAATER	[-].MEEADLSSLAATER.[Q]	1xAcetyl [N-Term]; 1xLabel:13C(6)15N(4) [R14]	1xAcetyl [N-Term]; 1xLabel:13C(6)15N(4) [R14]	TGGT1_218780-t26_1-p1 1xAcetyl [N-Term]	TGGT1_218780-t26_1-p1 1xAcetyl [N-Term]	7.77916E-06	0	1	1	5	TGGT1_218780	transcript=TGGT1_218780-t26_1 | gene=TGGT1_218780 | organism=Toxoplasma_gondii_GT1 | gene_product=putative phosphoserine aminotransferase | transcript_product=putative phosphoserine aminotransferase | location=TGGT1_chrXII:1247991-1254054(-) | protein_length=481 | sequence_SO=chromosome | SO=protein_coding	TGGT1_218780-t26_1-p1 [1-14]	0	1574.7242	14														NA	NA	NA
48	FALSE	High	VFTIVYTSGTTGNPK	[R].VFTIVYTSGTTGNPK.[G]	1xLabel:13C(6)15N(2) [K15]	1xLabel:13C(6)15N(2) [K15]			5.15167E-05	0	1	1	1	TGGT1_310150	transcript=TGGT1_310150-t26_1 | gene=TGGT1_310150 | organism=Toxoplasma_gondii_GT1 | gene_product=AMP-binding enzyme domain-containing protein | transcript_product=AMP-binding enzyme domain-containing protein | location=TGGT1_chrXI:1055873-1060273(-) | protein_length=866 | sequence_SO=chromosome | SO=protein_coding	TGGT1_310150-t26_1-p1 [375-389]	0	1592.841	15														NA	NA	NA
49	FALSE	High	LAAGPGGVVGEIR	[K].LAAGPGGVVGEIR.[T]					9.31881E-05	0	1	1	1	TGGT1_258950	transcript=TGGT1_258950-t26_1 | gene=TGGT1_258950 | organism=Toxoplasma_gondii_GT1 | gene_product=lectin family protein | transcript_product=lectin family protein | location=TGGT1_chrVIIb:3040792-3044811(+) | protein_length=646 | sequence_SO=chromosome | SO=protein_coding	TGGT1_258950-t26_1-p1 [355-367]	0	1195.67935	13														NA	NA	NA
50	FALSE	High	IAAGPLVEATLK	[R].IAAGPLVEATLK.[A]					7.38582E-05	0	1	1	20	TGGT1_243730	transcript=TGGT1_243730-t26_1 | gene=TGGT1_243730 | organism=Toxoplasma_gondii_GT1 | gene_product=rhoptry protein ROP9 | transcript_product=rhoptry protein ROP9 | location=TGGT1_chrVI:2733555-2736099(+) | protein_length=353 | sequence_SO=chromosome | SO=protein_coding	TGGT1_243730-t26_1-p1 [241-252]	0	1182.70925	12	0.78	0.81	-0.36	-0.3	0.01540137	0.006965535	0.265017112	0.197598772	0.46	1.61	0.776	0.78	0.846	0.774	0.81	0.824	-0.37	-0.36	-0.24	-0.37	-0.3	-0.28	328610.125	272813.4375	4169492.75	3378297.125	25.73	27.19	58.04	60.38
51	FALSE	High	IAAGPLVEATLK	[R].IAAGPLVEATLK.[A]	1xLabel:13C(6)15N(2) [K12]	1xLabel:13C(6)15N(2) [K12]			0.000131268	0	1	1	20	TGGT1_243730	transcript=TGGT1_243730-t26_1 | gene=TGGT1_243730 | organism=Toxoplasma_gondii_GT1 | gene_product=rhoptry protein ROP9 | transcript_product=rhoptry protein ROP9 | location=TGGT1_chrVI:2733555-2736099(+) | protein_length=353 | sequence_SO=chromosome | SO=protein_coding	TGGT1_243730-t26_1-p1 [241-252]	0	1190.72345	12														NA	NA	NA
52	FALSE	High	EVAAFAQFGSDLDASTR	[R].EVAAFAQFGSDLDASTR.[Q]	1xLabel:13C(6)15N(4) [R17]	1xLabel:13C(6)15N(4) [R17]			9.29266E-05	0	1	1	2	TGGT1_204400	transcript=TGGT1_204400-t26_1 | gene=TGGT1_204400 | organism=Toxoplasma_gondii_GT1 | gene_product=putative ATPase synthase subunit alpha | transcript_product=putative ATPase synthase subunit alpha | location=TGGT1_chrVIIa:1716199-1723634(+) | protein_length=577 | sequence_SO=chromosome | SO=protein_coding	TGGT1_204400-t26_1-p1 [451-467]	0	1794.85324	17														NA	NA	NA
53	FALSE	High	ETVYQQGQVLTR	[K].ETVYQQGQVLTR.[E]	1xLabel:13C(6)15N(4) [R12]	1xLabel:13C(6)15N(4) [R12]			0.000202493	0	1	1	2	TGGT1_314820	transcript=TGGT1_314820-t26_1 | gene=TGGT1_314820 | organism=Toxoplasma_gondii_GT1 | gene_product=putative atp synthase F1, epsilon subunit | transcript_product=putative atp synthase F1, epsilon subunit | location=TGGT1_chrXI:4263064-4264951(-) | protein_length=73 | sequence_SO=chromosome | SO=protein_coding	TGGT1_314820-t26_1-p1 [42-53]	0	1431.74659	12														NA	NA	NA
54	FALSE	High	ETVYQQGQVLTR	[K].ETVYQQGQVLTR.[E]					9.47716E-05	0	1	1	4	TGGT1_314820	transcript=TGGT1_314820-t26_1 | gene=TGGT1_314820 | organism=Toxoplasma_gondii_GT1 | gene_product=putative atp synthase F1, epsilon subunit | transcript_product=putative atp synthase F1, epsilon subunit | location=TGGT1_chrXI:4263064-4264951(-) | protein_length=73 | sequence_SO=chromosome | SO=protein_coding	TGGT1_314820-t26_1-p1 [42-53]	0	1421.73832	12	0.372	1.279	-1.43	0.35	0.38999377	0.394512904	0.736191449	0.609873491	19.42	28.47	0.372	0.02	1.807	1.279	1.033	100	-1.43	-5.67	0.85	0.35	0.05	6.64	27720.00391	10310.14275	358309.6563	502992.25	148.87	27.35	88.85	16.22
55	FALSE	High	MEDTAQSTPTTAVSAK	[-].MEDTAQSTPTTAVSAK.[K]	1xAcetyl [N-Term]	1xAcetyl [N-Term]	TGGT1_306895-t26_1-p1 1xAcetyl [N-Term]	TGGT1_306895-t26_1-p1 1xAcetyl [N-Term]	0.000025083	0	1	1	3	TGGT1_306895	transcript=TGGT1_306895-t26_1 | gene=TGGT1_306895 | organism=Toxoplasma_gondii_GT1 | gene_product=hypothetical protein | transcript_product=hypothetical protein | location=TGGT1_chrXI:186031-186540(-) | protein_length=169 | sequence_SO=chromosome | SO=protein_coding	TGGT1_306895-t26_1-p1 [1-16]	0	1679.77926	16														NA	NA	NA
56	FALSE	High	IAAFIQHALQFEDQQSR	[R].IAAFIQHALQFEDQQSR.[Q]	1xLabel:13C(6)15N(4) [R17]	1xLabel:13C(6)15N(4) [R17]			6.93503E-05	0	1	1	2	TGGT1_254690	transcript=TGGT1_254690-t26_1 | gene=TGGT1_254690 | organism=Toxoplasma_gondii_GT1 | gene_product=phospholipase/carboxylesterase | transcript_product=phospholipase/carboxylesterase | location=TGGT1_chrIII:1864196-1866935(+) | protein_length=497 | sequence_SO=chromosome | SO=protein_coding	TGGT1_254690-t26_1-p1 [315-331]	0	2012.02237	17														NA	NA	NA
57	FALSE	High	LPELGILLQDRPDGTFVFK	[K].LPELGILLQDRPDGTFVFK.[R]					0.000137066	0	1	1	1	TGGT1_299810	transcript=TGGT1_299810-t26_1 | gene=TGGT1_299810 | organism=Toxoplasma_gondii_GT1 | gene_product=cysteine-tRNA synthetase (CysRS) | transcript_product=cysteine-tRNA synthetase (CysRS) | location=TGGT1_chrXII:289809-302095(-) | protein_length=898 | sequence_SO=chromosome | SO=protein_coding	TGGT1_299810-t26_1-p1 [774-792]	0	2158.19067	19	0.805	1.594	-0.31	0.67	0.892893731	0.594005946	0.960683391	0.712220191	70.37	53.62	0.215	9.628	0.805	2.171	1.594	0.6	-2.22	3.27	-0.31	1.12	0.67	-0.74	4992.872144	5726.188728	8608.425781	13723.68036	76.7	66.72	167.81	157.47
58	FALSE	High	VFTIVYTSGTTGNPK	[R].VFTIVYTSGTTGNPK.[G]					6.43589E-05	0	1	1	2	TGGT1_310150	transcript=TGGT1_310150-t26_1 | gene=TGGT1_310150 | organism=Toxoplasma_gondii_GT1 | gene_product=AMP-binding enzyme domain-containing protein | transcript_product=AMP-binding enzyme domain-containing protein | location=TGGT1_chrXI:1055873-1060273(-) | protein_length=866 | sequence_SO=chromosome | SO=protein_coding	TGGT1_310150-t26_1-p1 [375-389]	0	1584.8268	15	0.012	0.655	-6.38	-0.61	0.014347657	0.035959788	0.264664858	0.23966555	0	5.3	0.035	0.012	0.01	0.71	0.655	0.522	-4.82	-6.38	-6.64	-0.49	-0.61	-0.94	718237.75	8633.530327	248862.9219	176695.4688	55.66	31.69	74.71	57.99
59	FALSE	High	MEAVDISEAEK	[R].MEAVDISEAEK.[Y]	1xLabel:13C(6)15N(2) [K11]	1xLabel:13C(6)15N(2) [K11]			0.00020902	0	1	1	8	TGGT1_290670	transcript=TGGT1_290670-t26_1 | gene=TGGT1_290670 | organism=Toxoplasma_gondii_GT1 | gene_product=leucyl aminopeptidase LAP | transcript_product=leucyl aminopeptidase LAP | location=TGGT1_chrIX:3637150-3642271(+) | protein_length=781 | sequence_SO=chromosome | SO=protein_coding	TGGT1_290670-t26_1-p1 [249-259]	0	1229.58094	11														NA	NA	NA
60	FALSE	High	EVGDIGPGYGFQWR	[R].EVGDIGPGYGFQWR.[H]					0.000059884	0	1	1	5	TGGT1_249180	transcript=TGGT1_249180-t26_1 | gene=TGGT1_249180 | organism=Toxoplasma_gondii_GT1 | gene_product=bifunctional dihydrofolate reductase-thymidylate synthase | transcript_product=bifunctional dihydrofolate reductase-thymidylate synthase | location=TGGT1_chrXII:4294324-4300363(-) | protein_length=610 | sequence_SO=chromosome | SO=protein_coding	TGGT1_249180-t26_1-p1 [421-434]	0	1580.74922	14	0.508	0.01	-0.98	-6.64	0.282884826	0.032473578	0.692974888	0.23437714	25.03	0	0.508	0.044	0.84	0.01	0.027	0.01	-0.98	-4.5	-0.25	-6.64	-5.23	-6.64	11756.59602	4333.180673	502925.0625	2036.166504	96.63	73.19	78.74	120.74
61	FALSE	High	IAADVAASEFFLQDDK	[K].IAADVAASEFFLQDDK.[V]					1.82859E-06	0	1	1	6	TGGT1_268850	transcript=TGGT1_268850-t26_1 | gene=TGGT1_268850 | organism=Toxoplasma_gondii_GT1 | gene_product=enolase 2 | transcript_product=enolase 2 | location=TGGT1_chrVIII:6248823-6250901(-) | protein_length=475 | sequence_SO=chromosome | SO=protein_coding	TGGT1_268850-t26_1-p1 [280-295]	0	1739.84866	16	1.206	0.894	0.27	-0.16	0.56705785	0.110002483	0.816662105	0.404505234	71.22	5.85	1.786	0.039	1.206	0.894	0.938	0.795	0.84	-4.67	0.27	-0.16	-0.09	-0.33	185109.2969	7695.806873	784401.041	714049.3125	126.49	169.24	95.93	88.08
62	FALSE	High	IAADVAASEFFLQDDK	[K].IAADVAASEFFLQDDK.[V]	1xLabel:13C(6)15N(2) [K16]	1xLabel:13C(6)15N(2) [K16]			9.26274E-07	0	1	1	6	TGGT1_268850	transcript=TGGT1_268850-t26_1 | gene=TGGT1_268850 | organism=Toxoplasma_gondii_GT1 | gene_product=enolase 2 | transcript_product=enolase 2 | location=TGGT1_chrVIII:6248823-6250901(-) | protein_length=475 | sequence_SO=chromosome | SO=protein_coding	TGGT1_268850-t26_1-p1 [280-295]	0	1747.86286	16														NA	NA	NA
63	FALSE	High	MEDGNVSWFLNGK	[R].MEDGNVSWFLNGK.[L]					4.35214E-05	0	1	1	4	TGGT1_266640	transcript=TGGT1_266640-t26_1 | gene=TGGT1_266640 | organism=Toxoplasma_gondii_GT1 | gene_product=putative Acetyl-coenzyme A synthetase 2 | transcript_product=putative Acetyl-coenzyme A synthetase 2 | location=TGGT1_chrIX:887254-895827(+) | protein_length=714 | sequence_SO=chromosome | SO=protein_coding	TGGT1_266640-t26_1-p1 [119-131]	0	1496.68384	13	14.354	0.855	3.84	-0.23	0.020995949	0.069499968	0.286526772	0.315487328	76.95	2.21	14.354	26.226	6.904	0.855	0.837	0.943	3.84	4.71	2.79	-0.23	-0.26	-0.09	2604.226505	63597.65234	690028.875	577806.875	52.95	68.36	63.47	69.83
64	FALSE	High	MEDGNVSWFLNGK	[R].MEDGNVSWFLNGK.[L]	1xLabel:13C(6)15N(2) [K13]	1xLabel:13C(6)15N(2) [K13]			0.000110467	0	1	1	3	TGGT1_266640	transcript=TGGT1_266640-t26_1 | gene=TGGT1_266640 | organism=Toxoplasma_gondii_GT1 | gene_product=putative Acetyl-coenzyme A synthetase 2 | transcript_product=putative Acetyl-coenzyme A synthetase 2 | location=TGGT1_chrIX:887254-895827(+) | protein_length=714 | sequence_SO=chromosome | SO=protein_coding	TGGT1_266640-t26_1-p1 [119-131]	0	1504.69804	13														NA	NA	NA
65	FALSE	High	VFSGTVATGQK	[R].VFSGTVATGQK.[V]	1xLabel:13C(6)15N(2) [K11]	1xLabel:13C(6)15N(2) [K11]			0.000216717	0	1	1	17	TGGT1_205470	transcript=TGGT1_205470-t26_1 | gene=TGGT1_205470 | organism=Toxoplasma_gondii_GT1 | gene_product=putative translation elongation factor 2 family protein | transcript_product=putative translation elongation factor 2 family protein | location=TGGT1_chrVIIa:1297616-1301283(+) | protein_length=832 | sequence_SO=chromosome | SO=protein_coding	TGGT1_205470-t26_1-p1 [390-400]	0	1102.59825	11														NA	NA	NA
66	FALSE	High	SAEEGSEADLER	[K].SAEEGSEADLER.[A]	1xLabel:13C(6)15N(4) [R12]	1xLabel:13C(6)15N(4) [R12]			7.75289E-05	0	1	1	5	TGGT1_290950	transcript=TGGT1_290950-t26_1 | gene=TGGT1_290950 | organism=Toxoplasma_gondii_GT1 | gene_product=putative clathrin heavy chain | transcript_product=putative clathrin heavy chain | location=TGGT1_chrIX:3770246-3782423(-) | protein_length=1731 | sequence_SO=chromosome | SO=protein_coding	TGGT1_290950-t26_1-p1 [1120-1131]	0	1302.56835	12														NA	NA	NA
67	FALSE	High	IAADVAASEFFLQDDKVYDLDFK	[K].IAADVAASEFFLQDDKVYDLDFK.[T]					4.70805E-05	0	1	1	4	TGGT1_268850	transcript=TGGT1_268850-t26_1 | gene=TGGT1_268850 | organism=Toxoplasma_gondii_GT1 | gene_product=enolase 2 | transcript_product=enolase 2 | location=TGGT1_chrVIII:6248823-6250901(-) | protein_length=475 | sequence_SO=chromosome | SO=protein_coding	TGGT1_268850-t26_1-p1 [280-302]	1	2620.28173	23	100	0.813	6.64	-0.3	0.014812212	0.113120612	0.265017112	0.411472915	0	6.13	100	70.178	100	0.813	0.864	0.62	6.64	6.13	6.64	-0.3	-0.21	-0.69	5664.816407	1653764.25	671527.9375	546044.375	50.87	76.79	96.12	79.04
68	FALSE	High	MEDLLELFR	[K].MEDLLELFR.[A]	1xLabel:13C(6)15N(4) [R9]	1xLabel:13C(6)15N(4) [R9]			0.00020299	0	1	1	7	TGGT1_213350	transcript=TGGT1_213350-t26_1 | gene=TGGT1_213350 | organism=Toxoplasma_gondii_GT1 | gene_product=ribosomal protein RPS15 | transcript_product=ribosomal protein RPS15 | location=TGGT1_chrV:820008-821446(-) | protein_length=150 | sequence_SO=chromosome | SO=protein_coding	TGGT1_213350-t26_1-p1 [35-43]	0	1175.60044	9														NA	NA	NA
69	FALSE	High	EVEQQQDTLASQIQR	[R].EVEQQQDTLASQIQR.[V]					0.000123981	0	1	1	2	TGGT1_254520	transcript=TGGT1_254520-t26_1 | gene=TGGT1_254520 | organism=Toxoplasma_gondii_GT1 | gene_product=mediator complex subunit MED11 | transcript_product=mediator complex subunit MED11 | location=TGGT1_chrIII:1782437-1785137(+) | protein_length=153 | sequence_SO=chromosome | SO=protein_coding	TGGT1_254520-t26_1-p1 [26-40]	0	1772.87733	15	0.321	1.094	-1.64	0.13	0.232464703	0.490898872	0.658395654	0.646369786	1.98	31.11	0.279	0.321	1.143	1.902	1.094	0.864	-1.84	-1.64	0.19	0.93	0.13	-0.21	7674.658339	2141.316228	9447.955761	12032.27489	48.3	118.54	158.63	150.12
70	FALSE	High	MEDLLELFR	[K].MEDLLELFR.[A]	1xOxidation [M1]	1xOxidation [M1]			0.000133778	0	1	1	8	TGGT1_213350	transcript=TGGT1_213350-t26_1 | gene=TGGT1_213350 | organism=Toxoplasma_gondii_GT1 | gene_product=ribosomal protein RPS15 | transcript_product=ribosomal protein RPS15 | location=TGGT1_chrV:820008-821446(-) | protein_length=150 | sequence_SO=chromosome | SO=protein_coding	TGGT1_213350-t26_1-p1 [35-43]	0	1181.58709	9	0.854	0.89	-0.23	-0.17	0.3941012	0.213625102	0.736918423	0.521535156	18.28	9.38	0.854	0.999	0.044	0.961	0.89	0.704	-0.23	0	-4.52	-0.06	-0.17	-0.51	275758.5938	232419.2939	814868.1563	725587.4375	39.96	99.93	60.26	43.25
71	FALSE	High	EVEQLALEVGSGILSLPDAAPK	[R].EVEQLALEVGSGILSLPDAAPK.[L]					1.60631E-05	0	1	1	2	TGGT1_243800	transcript=TGGT1_243800-t26_1 | gene=TGGT1_243800 | organism=Toxoplasma_gondii_GT1 | gene_product=putative long-chain fatty acid CoA ligase | transcript_product=putative long-chain fatty acid CoA ligase | location=TGGT1_chrVI:2778396-2788707(-) | protein_length=758 | sequence_SO=chromosome | SO=protein_coding	TGGT1_243800-t26_1-p1 [89-110]	0	2236.2071	22														NA	NA	NA
72	FALSE	High	EVEMGVVNPNYQ	[R].EVEMGVVNPNYQ.[-]					6.54794E-05	0	1	1	13	TGGT1_219270	transcript=TGGT1_219270-t26_1 | gene=TGGT1_219270 | organism=Toxoplasma_gondii_GT1 | gene_product=multi-pass transmembrane protein | transcript_product=multi-pass transmembrane protein | location=TGGT1_chrXII:948336-949904(+) | protein_length=389 | sequence_SO=chromosome | SO=protein_coding	TGGT1_219270-t26_1-p1 [378-389]	0	1378.63074	12														NA	NA	NA
73	FALSE	High	EVELEMQALAEQHNFMK	[R].EVELEMQALAEQHNFMK.[K]	1xLabel:13C(6)15N(2) [K17]	1xLabel:13C(6)15N(2) [K17]			9.71928E-05	0	1	1	1	TGGT1_310010	transcript=TGGT1_310010-t26_1 | gene=TGGT1_310010 | organism=Toxoplasma_gondii_GT1 | gene_product=rhoptry neck protein RON1 | transcript_product=rhoptry neck protein RON1 | location=TGGT1_chrXI:969238-974493(+) | protein_length=1158 | sequence_SO=chromosome | SO=protein_coding	TGGT1_310010-t26_1-p1 [272-288]	0	2054.97652	17														NA	NA	NA
74	FALSE	High	EVELEMQALAEQHNFMK	[R].EVELEMQALAEQHNFMK.[K]					5.10702E-05	0	1	1	1	TGGT1_310010	transcript=TGGT1_310010-t26_1 | gene=TGGT1_310010 | organism=Toxoplasma_gondii_GT1 | gene_product=rhoptry neck protein RON1 | transcript_product=rhoptry neck protein RON1 | location=TGGT1_chrXI:969238-974493(+) | protein_length=1158 | sequence_SO=chromosome | SO=protein_coding	TGGT1_310010-t26_1-p1 [272-288]	0	2046.96232	17	0.876	0.086	-0.19	-3.54	0.486416162	0.070895791	0.782871178	0.317811242	65.89	0.75	0.136	1.383	0.876	0.086	0.291	0.027	-2.87	0.47	-0.19	-3.54	-1.78	-5.19	12380.21351	7035.210507	8847.913404	980.4635019	109.35	28.08	164.78	134.48
75	FALSE	High	MEDLLELFR	[K].MEDLLELFR.[A]					0.000195131	0	1	1	8	TGGT1_213350	transcript=TGGT1_213350-t26_1 | gene=TGGT1_213350 | organism=Toxoplasma_gondii_GT1 | gene_product=ribosomal protein RPS15 | transcript_product=ribosomal protein RPS15 | location=TGGT1_chrV:820008-821446(-) | protein_length=150 | sequence_SO=chromosome | SO=protein_coding	TGGT1_213350-t26_1-p1 [35-43]	0	1165.59217	9	64.188	0.958	6	-0.06	0.028064097	0.409451735	0.322882632	0.613696229	82.72	10.48	12.651	100	64.188	1.032	0.958	0.71	3.66	6.64	6	0.04	-0.06	-0.49	3775.522252	231813.6719	2159813	2068677.641	80.23	30.77	99.23	80.62
76	FALSE	High	TELGATDVLCVNTIR	[K].TELGATDVLCVNTIR.[C]					5.01644E-06	0	1	1	2	TGGT1_318310	transcript=TGGT1_318310-t26_1 | gene=TGGT1_318310 | organism=Toxoplasma_gondii_GT1 | gene_product=transketolase | transcript_product=transketolase | location=TGGT1_chrIV:1364235-1371398(-) | protein_length=699 | sequence_SO=chromosome | SO=protein_coding	TGGT1_318310-t26_1-p1 [29-43]	0	1604.83123	15														NA	NA	NA
77	FALSE	High	VFEDADNVAMAVR	[R].VFEDADNVAMAVR.[A]					3.13633E-05	0	1	1	3	TGGT1_260180	transcript=TGGT1_260180-t26_1 | gene=TGGT1_260180 | organism=Toxoplasma_gondii_GT1 | gene_product=hypothetical protein | transcript_product=hypothetical protein | location=TGGT1_chrVIIb:2449773-2451633(-) | protein_length=157 | sequence_SO=chromosome | SO=protein_coding	TGGT1_260180-t26_1-p1 [129-141]	0	1436.68384	13	1.962	0.71	0.97	-0.49	0.941228014	0.336019949	0.977610667	0.597552512	77.75	2.01	1.962	0.134	2.991	0.729	0.71	0.015	0.97	-2.9	1.58	-0.46	-0.49	-6.04	6883.623459	12925.51363	392400.9434	192650.0938	46.27	72.81	62.42	84.52
78	FALSE	High	EVPEAAITEQGFDIVSPPGTLR	[K].EVPEAAITEQGFDIVSPPGTLR.[V]					8.78352E-05	0	1	1	3	TGGT1_220270	transcript=TGGT1_220270-t26_1 | gene=TGGT1_220270 | organism=Toxoplasma_gondii_GT1 | gene_product=alveolin domain containing intermediate filament IMC6 | transcript_product=alveolin domain containing intermediate filament IMC6 | location=TGGT1_chrV:152699-154033(-) | protein_length=444 | sequence_SO=chromosome | SO=protein_coding	TGGT1_220270-t26_1-p1 [318-339]	0	2326.19252	22														NA	NA	NA
79	FALSE	High	EYLLEGSGTQGAFK	[R].EYLLEGSGTQGAFK.[S]	1xLabel:13C(6)15N(2) [K14]	1xLabel:13C(6)15N(2) [K14]			0.000180967	0	1	1	3	TGGT1_305850	transcript=TGGT1_305850-t26_1 | gene=TGGT1_305850 | organism=Toxoplasma_gondii_GT1 | gene_product=RNA recognition motif-containing protein | transcript_product=RNA recognition motif-containing protein | location=TGGT1_chrIX:5399604-5403723(-) | protein_length=372 | sequence_SO=chromosome | SO=protein_coding	TGGT1_305850-t26_1-p1 [71-84]	0	1507.75185	14														NA	NA	NA
80	FALSE	High	EYLLEGSGTQGAFK	[R].EYLLEGSGTQGAFK.[S]					0.000146945	0	1	1	5	TGGT1_305850	transcript=TGGT1_305850-t26_1 | gene=TGGT1_305850 | organism=Toxoplasma_gondii_GT1 | gene_product=RNA recognition motif-containing protein | transcript_product=RNA recognition motif-containing protein | location=TGGT1_chrIX:5399604-5403723(-) | protein_length=372 | sequence_SO=chromosome | SO=protein_coding	TGGT1_305850-t26_1-p1 [71-84]	0	1499.73765	14	1.129	0.516	0.17	-0.95	0.105241869	0.163985385	0.535939906	0.483265826	6.44	13.67	1.129	1.289	1.08	0.695	0.516	0.166	0.17	0.37	0.11	-0.53	-0.95	-2.59	9876.742786	12291.23385	632216.6563	213250.6563	10.17	9.47	72.64	33.46
81	FALSE	High	TEIQAFFDALER	[K].TEIQAFFDALER.[A]					0.000165407	0	1	1	1	TGGT1_311690	transcript=TGGT1_311690-t26_1 | gene=TGGT1_311690 | organism=Toxoplasma_gondii_GT1 | gene_product=UBA/TS-N domain-containing protein | transcript_product=UBA/TS-N domain-containing protein | location=TGGT1_chrXI:2169894-2173346(-) | protein_length=417 | sequence_SO=chromosome | SO=protein_coding	TGGT1_311690-t26_1-p1 [335-346]	0	1439.71652	12	1.105	1.784	0.14	0.84	0.650222757	0.453666778	0.854849472	0.62870296	95.62	100.93	0.392	10.969	1.105	1.784	9.161	0.57	-1.35	3.46	0.14	0.84	3.2	-0.81	11299.90259	9844.9946	6912.559171	30883.78516	78.39	39.94	168.94	144.86
82	FALSE	High	KVIMSAPPKDDTPMFVMGVNNDQYK	[K].KVIMSAPPKDDTPMFVMGVNNDQYK.[S]	3xLabel:13C(6)15N(2) [K1; K9; K25]	3xLabel:13C(6)15N(2) [K1; K9; K25]			1.03068E-05	0	1	1	14	TGGT1_289690	transcript=TGGT1_289690-t26_1 | gene=TGGT1_289690 | organism=Toxoplasma_gondii_GT1 | gene_product=glyceraldehyde-3-phosphate dehydrogenase GAPDH1 | transcript_product=glyceraldehyde-3-phosphate dehydrogenase GAPDH1 | location=TGGT1_chrIX:3189155-3191218(-) | protein_length=489 | sequence_SO=chromosome | SO=protein_coding	TGGT1_289690-t26_1-p1 [266-290]	2	2849.40967	25														NA	NA	NA
83	FALSE	High	VESIIAGSDTTPR	[K].VESIIAGSDTTPR.[S]	1xLabel:13C(6)15N(4) [R13]	1xLabel:13C(6)15N(4) [R13]			5.25732E-05	0	1	1	6	TGGT1_229010	transcript=TGGT1_229010-t26_1 | gene=TGGT1_229010 | organism=Toxoplasma_gondii_GT1 | gene_product=rhoptry neck protein RON4 | transcript_product=rhoptry neck protein RON4 | location=TGGT1_chrVIII:18238-24970(+) | protein_length=984 | sequence_SO=chromosome | SO=protein_coding	TGGT1_229010-t26_1-p1 [85-97]	0	1355.70405	13	0.39	0.838	-1.36	-0.26	0.971216716	0.937824866	0.988398508	0.957427095	12.16	25.78	0.179	12.226	0.39	0.838	1.748	0.63	-2.48	3.61	-1.36	-0.26	0.81	-0.67	10884.16103	7622.916558	504082.9375	881249.875	120.2	42.6	76.17	48.82
84	FALSE	High	LPFAAVHGDPDLVAVGK	[R].LPFAAVHGDPDLVAVGK.[T]	1xLabel:13C(6)15N(2) [K17]	1xLabel:13C(6)15N(2) [K17]			0.00011673	0	1	1	4	TGGT1_288500	transcript=TGGT1_288500-t26_1 | gene=TGGT1_288500 | organism=Toxoplasma_gondii_GT1 | gene_product=FAD Malate-dehydrogenase (MDH-FAD) | transcript_product=FAD Malate-dehydrogenase (MDH-FAD) | location=TGGT1_chrIX:2391742-2395938(-) | protein_length=550 | sequence_SO=chromosome | SO=protein_coding	TGGT1_288500-t26_1-p1 [367-383]	0	1713.94138	17	1.866	0.855	0.9	-0.23	0.22291152	0.466777631	0.657629238	0.63330235	67.76	6.3	3.597	1.013	1.866	0.806	0.855	100	1.85	0.02	0.9	-0.31	-0.23	6.64	11424.206	18282.04883	489889.3438	480143.0313	70.66	83.94	85.93	58.78
85	FALSE	High	EYGTIPHAGFGLGFER	[R].EYGTIPHAGFGLGFER.[L]	1xLabel:13C(6)15N(4) [R16]	1xLabel:13C(6)15N(4) [R16]			0.000105675	0	1	1	10	TGGT1_270510	transcript=TGGT1_270510-t26_1 | gene=TGGT1_270510 | organism=Toxoplasma_gondii_GT1 | gene_product=asparaginyl-tRNA synthetase (NOB+tRNA synthase) | transcript_product=asparaginyl-tRNA synthetase (NOB+tRNA synthase) | location=TGGT1_chrVIII:5218409-5221722(+) | protein_length=676 | sequence_SO=chromosome | SO=protein_coding	TGGT1_270510-t26_1-p1 [635-650]	0	1760.86301	16														NA	NA	NA
86	FALSE	High	EYGTIPHAGFGLGFER	[R].EYGTIPHAGFGLGFER.[L]					0.000136697	0	1	1	12	TGGT1_270510	transcript=TGGT1_270510-t26_1 | gene=TGGT1_270510 | organism=Toxoplasma_gondii_GT1 | gene_product=asparaginyl-tRNA synthetase (NOB+tRNA synthase) | transcript_product=asparaginyl-tRNA synthetase (NOB+tRNA synthase) | location=TGGT1_chrVIII:5218409-5221722(+) | protein_length=676 | sequence_SO=chromosome | SO=protein_coding	TGGT1_270510-t26_1-p1 [635-650]	0	1750.85474	16	0.996	0.987	-0.01	-0.02	0.4520106	0.430962964	0.76357322	0.620649719	17.17	8.96	0.996	14.337	0.88	0.987	0.926	100	-0.01	3.84	-0.19	-0.02	-0.11	6.64	12566.61717	11053.27091	687950.375	1124177.5	132.88	110.52	93.09	97.69
87	FALSE	High	SAESLNANVTR	[R].SAESLNANVTR.[L]	1xLabel:13C(6)15N(4) [R11]	1xLabel:13C(6)15N(4) [R11]			0.000118669	0	1	1	15	TGGT1_263050	transcript=TGGT1_263050-t26_1 | gene=TGGT1_263050 | organism=Toxoplasma_gondii_GT1 | gene_product=ribosomal protein RPL13 | transcript_product=ribosomal protein RPL13 | location=TGGT1_chrVIIb:826699-830544(-) | protein_length=355 | sequence_SO=chromosome | SO=protein_coding	TGGT1_263050-t26_1-p1 [247-257]	0	1171.59411	11														NA	NA	NA
88	FALSE	High	EYGPPMIVNDGVTIAR	[K].EYGPPMIVNDGVTIAR.[N]					1.97534E-05	0	1	1	2	TGGT1_240600	transcript=TGGT1_240600-t26_1 | gene=TGGT1_240600 | organism=Toxoplasma_gondii_GT1 | gene_product=putative chaperonin cpn60 | transcript_product=putative chaperonin cpn60 | location=TGGT1_chrVI:1306402-1309981(+) | protein_length=667 | sequence_SO=chromosome | SO=protein_coding	TGGT1_240600-t26_1-p1 [136-151]	0	1731.87343	16	0.855	1.294	-0.23	0.37	0.124353672	0.459091697	0.567742869	0.630601533	10.46	70.05	0.855	0.952	0.772	1.294	13.175	0.682	-0.23	-0.07	-0.37	0.37	3.72	-0.55	10990.97299	8488.322739	10730.45818	13882.11942	45.22	41.54	171.13	166.24
89	FALSE	High	SAESLNANVTR	[R].SAESLNANVTR.[L]					0.000126715	0	1	1	16	TGGT1_263050	transcript=TGGT1_263050-t26_1 | gene=TGGT1_263050 | organism=Toxoplasma_gondii_GT1 | gene_product=ribosomal protein RPL13 | transcript_product=ribosomal protein RPL13 | location=TGGT1_chrVIIb:826699-830544(-) | protein_length=355 | sequence_SO=chromosome | SO=protein_coding	TGGT1_263050-t26_1-p1 [247-257]	0	1161.58584	11	0.808	0.744	-0.31	-0.43	0.115616731	0.023263698	0.555274911	0.213375768	6.2	2.35	0.808	0.86	0.606	0.744	0.829	0.722	-0.31	-0.22	-0.72	-0.43	-0.27	-0.47	141955.8125	113922.4922	3581266.406	2670814.5	60.98	68	15.74	9.96
90	FALSE	High	SAENSGEYMWHMPLAK	[K].SAENSGEYMWHMPLAK.[D]	1xLabel:13C(6)15N(2) [K16]	1xLabel:13C(6)15N(2) [K16]			6.70787E-06	0	1	1	7	TGGT1_290670	transcript=TGGT1_290670-t26_1 | gene=TGGT1_290670 | organism=Toxoplasma_gondii_GT1 | gene_product=leucyl aminopeptidase LAP | transcript_product=leucyl aminopeptidase LAP | location=TGGT1_chrIX:3637150-3642271(+) | protein_length=781 | sequence_SO=chromosome | SO=protein_coding	TGGT1_290670-t26_1-p1 [687-702]	0	1858.83421	16														NA	NA	NA
91	FALSE	High	KVPEVNAFIEGNEIVYK	[K].KVPEVNAFIEGNEIVYK.[S]					0.000134867	0	1	1	2	TGGT1_219550	transcript=TGGT1_219550-t26_1 | gene=TGGT1_219550 | organism=Toxoplasma_gondii_GT1 | gene_product=dihydrolipoyllysine-residue succinyltransferase component of oxoglutarate dehydrogenase | transcript_product=dihydrolipoyllysine-residue succinyltransferase component of oxoglutarate dehydrogenase | location=TGGT1_chrXII:790088-797741(-) | protein_length=470 | sequence_SO=chromosome | SO=protein_codi…	TGGT1_219550-t26_1-p1 [313-329]	1	1949.03785	17														NA	NA	NA
92	FALSE	High	LPFAAVHGDPDLVAVGK	[R].LPFAAVHGDPDLVAVGK.[T]					0.000030456	0	1	1	7	TGGT1_288500	transcript=TGGT1_288500-t26_1 | gene=TGGT1_288500 | organism=Toxoplasma_gondii_GT1 | gene_product=FAD Malate-dehydrogenase (MDH-FAD) | transcript_product=FAD Malate-dehydrogenase (MDH-FAD) | location=TGGT1_chrIX:2391742-2395938(-) | protein_length=550 | sequence_SO=chromosome | SO=protein_coding	TGGT1_288500-t26_1-p1 [367-383]	0	1705.92718	17														NA	NA	NA
93	FALSE	High	IPETSVWNENER	[R].IPETSVWNENER.[V]	1xLabel:13C(6)15N(4) [R12]	1xLabel:13C(6)15N(4) [R12]			0.000026919	0	1	1	11	TGGT1_363030	transcript=TGGT1_363030-t26_1 | gene=TGGT1_363030 | organism=Toxoplasma_gondii_GT1 | gene_product=rhoptry protein ROP8 | transcript_product=rhoptry protein ROP8 | location=AAQM03000199:1511-3196(+) | protein_length=561 | sequence_SO=contig | SO=protein_coding	TGGT1_363030-t26_1-p1 [209-220]	0	1483.70512	12														NA	NA	NA
94	FALSE	High	LPFDELNLLQSHQR	[R].LPFDELNLLQSHQR.[Y]					0.000210545	0	1	1	2	TGGT1_292080	transcript=TGGT1_292080-t26_1 | gene=TGGT1_292080 | organism=Toxoplasma_gondii_GT1 | gene_product=leucyl-tRNA synthetase | transcript_product=leucyl-tRNA synthetase | location=TGGT1_chrIX:4343158-4354677(+) | protein_length=1261 | sequence_SO=chromosome | SO=protein_coding	TGGT1_292080-t26_1-p1 [1205-1218]	0	1709.89694	14	0.426	0.909	-1.23	-0.14	0.782535104	0.065406	0.914272246	0.306898073	18.8	3.89	0.128	0.426	6.196	0.909	0.938	0.851	-2.96	-1.23	2.63	-0.14	-0.09	-0.23	11387.74621	5248.65291	1177698.875	1104868.375	124.63	14.57	47.47	42.79
95	FALSE	High	KVIMSAPPKDDTPMFVMGVNNDQYK	[K].KVIMSAPPKDDTPMFVMGVNNDQYK.[S]					0.000175515	0	1	1	11	TGGT1_289690	transcript=TGGT1_289690-t26_1 | gene=TGGT1_289690 | organism=Toxoplasma_gondii_GT1 | gene_product=glyceraldehyde-3-phosphate dehydrogenase GAPDH1 | transcript_product=glyceraldehyde-3-phosphate dehydrogenase GAPDH1 | location=TGGT1_chrIX:3189155-3191218(-) | protein_length=489 | sequence_SO=chromosome | SO=protein_coding	TGGT1_289690-t26_1-p1 [266-290]	2	2825.36707	25	0.651	0.768	-0.62	-0.38	0.265307932	0.005684475	0.680218357	0.197598772	18	0.18	0.139	0.838	0.651	0.811	0.768	0.766	-2.85	-0.26	-0.62	-0.3	-0.38	-0.38	7980.059098	4184.58958	794101.875	616814.125	39.01	93.81	97.98	96.4
96	FALSE	High	TELQEVVQFLR	[K].TELQEVVQFLR.[D]					0.000193681	0	1	1	1	TGGT1_259260	transcript=TGGT1_259260-t26_1 | gene=TGGT1_259260 | organism=Toxoplasma_gondii_GT1 | gene_product=membrane protein FtsH1 | transcript_product=membrane protein FtsH1 | location=TGGT1_chrVIIb:2788863-2795704(-) | protein_length=1250 | sequence_SO=chromosome | SO=protein_coding	TGGT1_259260-t26_1-p1 [361-371]	0	1361.74234	11														NA	NA	NA
97	FALSE	High	TELSAVLPLYQTDGEPA	[R].TELSAVLPLYQTDGEPA.[-]					1.72439E-05	0	2	2	11	TGGT1_363030; TGGT1_215775-t26_1-p1	transcript=TGGT1_363030-t26_1 | gene=TGGT1_363030 | organism=Toxoplasma_gondii_GT1 | gene_product=rhoptry protein ROP8 | transcript_product=rhoptry protein ROP8 | location=AAQM03000199:1511-3196(+) | protein_length=561 | sequence_SO=contig | SO=protein_coding transcript=TGGT1_215775-t26_1 | gene=TGGT1_215775 | organism=Toxoplasma_gondii_GT1 | gene_product=rhoptry protein ROP8 | transcript_product…	TGGT1_363030-t26_1-p1 [545-561]; TGGT1_215775-t26_1-p1 [559-575]	0	1803.90109	17														NA	NA	NA
98	FALSE	High	KVDTIGLVFHPPNMFINVK	[K].KVDTIGLVFHPPNMFINVK.[L]	2xLabel:13C(6)15N(2) [K1; K19]	2xLabel:13C(6)15N(2) [K1; K19]			2.66041E-05	0	1	1	2	TGGT1_216650	transcript=TGGT1_216650-t26_1 | gene=TGGT1_216650 | organism=Toxoplasma_gondii_GT1 | gene_product=S15 sporozoite-expressed protein | transcript_product=S15 sporozoite-expressed protein | location=TGGT1_chrXI:5902644-5904672(-) | protein_length=400 | sequence_SO=chromosome | SO=protein_coding	TGGT1_216650-t26_1-p1 [241-259]	1	2185.21729	19														NA	NA	NA
99	FALSE	High	MADLLFDSNLTLVK	[K].MADLLFDSNLTLVK.[S]					2.34396E-05	0	1	1	1	TGGT1_297880	transcript=TGGT1_297880-t26_1 | gene=TGGT1_297880 | organism=Toxoplasma_gondii_GT1 | gene_product=dense granule protein DG32 | transcript_product=dense granule protein DG32 | location=TGGT1_chrII:2069382-2070384(-) | protein_length=219 | sequence_SO=chromosome | SO=protein_coding	TGGT1_297880-t26_1-p1 [168-181]	0	1579.84001	14	1.172	1.746	0.23	0.8	0.179017968	0.120406367	0.619470329	0.424841365	15.28	11.52	1.172	1.051	1.457	1.746	1.882	1.11	0.23	0.07	0.54	0.8	0.91	0.15	9971.450261	12912.13524	6104.87968	10658.5371	21.57	8.95	169.07	166.6
100	FALSE	High	TELTYAVTSEQIK	[R].TELTYAVTSEQIK.[D]	1xLabel:13C(6)15N(2) [K13]	1xLabel:13C(6)15N(2) [K13]			3.14555E-05	0	1	1	10	TGGT1_219320	transcript=TGGT1_219320-t26_1 | gene=TGGT1_219320 | organism=Toxoplasma_gondii_GT1 | gene_product=acid phosphatase GAP50 | transcript_product=acid phosphatase GAP50 | location=TGGT1_chrXII:907511-910397(-) | protein_length=431 | sequence_SO=chromosome | SO=protein_coding	TGGT1_219320-t26_1-p1 [144-156]	0	1490.78281	13														NA	NA	NA
101	FALSE	High	MAEDYGVLHPEGMAFR	[K].MAEDYGVLHPEGMAFR.[G]					3.01003E-05	0	1	1	12	TGGT1_217890	transcript=TGGT1_217890-t26_1 | gene=TGGT1_217890 | organism=Toxoplasma_gondii_GT1 | gene_product=putative alkyl hydroperoxide reductase/ Thiol specific antioxidant/ Mal allergen | transcript_product=putative alkyl hydroperoxide reductase/ Thiol specific antioxidant/ Mal allergen | location=TGGT1_chrXII:2143499-2144089(-) | protein_length=196 | sequence_SO=chromosome | SO=protein_coding	TGGT1_217890-t26_1-p1 [111-126]	0	1822.8251	16	0.46	1.061	-1.12	0.09	0.024995194	0.073443471	0.308115364	0.324316028	4.02	0.52	0.328	0.46	0.519	1.061	1.065	1.021	-1.61	-1.12	-0.95	0.09	0.09	0.03	9973.72443	4360.205061	1808710.5	1926142.145	55.36	49.83	107.37	105.34
102	FALSE	High	MAEDYGVLHPEGMAFR	[K].MAEDYGVLHPEGMAFR.[G]	1xLabel:13C(6)15N(4) [R16]	1xLabel:13C(6)15N(4) [R16]			3.26783E-05	0	1	1	17	TGGT1_217890	transcript=TGGT1_217890-t26_1 | gene=TGGT1_217890 | organism=Toxoplasma_gondii_GT1 | gene_product=putative alkyl hydroperoxide reductase/ Thiol specific antioxidant/ Mal allergen | transcript_product=putative alkyl hydroperoxide reductase/ Thiol specific antioxidant/ Mal allergen | location=TGGT1_chrXII:2143499-2144089(-) | protein_length=196 | sequence_SO=chromosome | SO=protein_coding	TGGT1_217890-t26_1-p1 [111-126]	0	1832.83337	16														NA	NA	NA
103	FALSE	High	VEQSQLTGESVTVNK	[R].VEQSQLTGESVTVNK.[D]					2.09003E-06	0	1	1	4	TGGT1_230420	transcript=TGGT1_230420-t26_1 | gene=TGGT1_230420 | organism=Toxoplasma_gondii_GT1 | gene_product=sarco/endoplasmic reticulum Ca2+-ATPase | transcript_product=sarco/endoplasmic reticulum Ca2+-ATPase | location=TGGT1_chrVIII:760295-772731(+) | protein_length=1093 | sequence_SO=chromosome | SO=protein_coding	TGGT1_230420-t26_1-p1 [215-229]	0	1618.82826	15	0.689	0.817	-0.54	-0.29	0.029120789	0.344427573	0.325495986	0.600444912	6.22	22.96	0.689	0.75	0.592	0.817	1.087	0.628	-0.54	-0.42	-0.76	-0.29	0.12	-0.67	9305.874353	6976.505838	300139.3125	273074.0625	35.01	38.2	62.71	36.59
104	FALSE	High	MAEDYGVLHPEGMAFR	[K].MAEDYGVLHPEGMAFR.[G]	1xOxidation [M]	1xOxidation [M1; M13]			7.79718E-05	0	1	1	11	TGGT1_217890	transcript=TGGT1_217890-t26_1 | gene=TGGT1_217890 | organism=Toxoplasma_gondii_GT1 | gene_product=putative alkyl hydroperoxide reductase/ Thiol specific antioxidant/ Mal allergen | transcript_product=putative alkyl hydroperoxide reductase/ Thiol specific antioxidant/ Mal allergen | location=TGGT1_chrXII:2143499-2144089(-) | protein_length=196 | sequence_SO=chromosome | SO=protein_coding	TGGT1_217890-t26_1-p1 [111-126]	0	1838.82002	16	1.802	1.053	0.85	0.07	0.115515623	0.331544142	0.555274911	0.595764536	0.69	9.78	1.793	1.802	5.12	1.16	1.053	0.983	0.84	0.85	2.36	0.21	0.07	-0.02	4720.715421	11875.26095	1419376.313	1494222.25	52.02	21.23	72.13	65.44
105	FALSE	High	TELLSSADVVDGDK	[R].TELLSSADVVDGDK.[L]					0.000214132	0	1	1	1	TGGT1_286120	transcript=TGGT1_286120-t26_1 | gene=TGGT1_286120 | organism=Toxoplasma_gondii_GT1 | gene_product=prolyl endopeptidase | transcript_product=prolyl endopeptidase | location=TGGT1_chrV:1831629-1840693(-) | protein_length=825 | sequence_SO=chromosome | SO=protein_coding	TGGT1_286120-t26_1-p1 [443-456]	0	1448.71149	14														NA	NA	NA
106	FALSE	High	EYQIIDHFFQPGNCAAPLKDDVMK	[K].EYQIIDHFFQPGNCAAPLKDDVMK.[I]					3.22972E-05	0	1	1	1	TGGT1_305520	transcript=TGGT1_305520-t26_1 | gene=TGGT1_305520 | organism=Toxoplasma_gondii_GT1 | gene_product=ribosomal protein RPS2 | transcript_product=ribosomal protein RPS2 | location=TGGT1_chrIX:5229307-5231745(+) | protein_length=269 | sequence_SO=chromosome | SO=protein_coding	TGGT1_305520-t26_1-p1 [67-90]	1	2779.32183	24														NA	NA	NA
107	FALSE	High	KVEEELSLLR	[K].KVEEELSLLR.[R]					0.000142314	0	1	1	16	TGGT1_227280	transcript=TGGT1_227280-t26_1 | gene=TGGT1_227280 | organism=Toxoplasma_gondii_GT1 | gene_product=dense granule protein GRA3 | transcript_product=dense granule protein GRA3 | location=TGGT1_chrX:956231-956899(-) | protein_length=222 | sequence_SO=chromosome | SO=protein_coding	TGGT1_227280-t26_1-p1 [114-123]	1	1215.69433	10	0.81	0.937	-0.3	-0.09	0.379556345	0.25586485	0.733972752	0.550083806	11.91	8.85	0.81	0.018	0.909	0.845	1.001	0.937	-0.3	-5.78	-0.14	-0.24	0	-0.09	281635.4375	216041.1719	3744388	3746920.25	58.05	111.8	78.92	79.53
108	FALSE	High	VEQSQLTGESVTVNK	[R].VEQSQLTGESVTVNK.[D]	1xLabel:13C(6)15N(2) [K15]	1xLabel:13C(6)15N(2) [K15]			4.28917E-05	0	1	1	3	TGGT1_230420	transcript=TGGT1_230420-t26_1 | gene=TGGT1_230420 | organism=Toxoplasma_gondii_GT1 | gene_product=sarco/endoplasmic reticulum Ca2+-ATPase | transcript_product=sarco/endoplasmic reticulum Ca2+-ATPase | location=TGGT1_chrVIII:760295-772731(+) | protein_length=1093 | sequence_SO=chromosome | SO=protein_coding	TGGT1_230420-t26_1-p1 [215-229]	0	1626.84245	15														NA	NA	NA
109	FALSE	High	KVEEELSLLR	[K].KVEEELSLLR.[R]	1xLabel:13C(6)15N(2) [K1]; 1xLabel:13C(6)15N(4) [R10]	1xLabel:13C(6)15N(2) [K1]; 1xLabel:13C(6)15N(4) [R10]			0.000137805	0	1	1	17	TGGT1_227280	transcript=TGGT1_227280-t26_1 | gene=TGGT1_227280 | organism=Toxoplasma_gondii_GT1 | gene_product=dense granule protein GRA3 | transcript_product=dense granule protein GRA3 | location=TGGT1_chrX:956231-956899(-) | protein_length=222 | sequence_SO=chromosome | SO=protein_coding	TGGT1_227280-t26_1-p1 [114-123]	1	1233.7168	10														NA	NA	NA
110	FALSE	High	EYPPLQQQVLTLLQK	[K].EYPPLQQQVLTLLQK.[A]					7.64319E-05	0	1	1	2	TGGT1_292080	transcript=TGGT1_292080-t26_1 | gene=TGGT1_292080 | organism=Toxoplasma_gondii_GT1 | gene_product=leucyl-tRNA synthetase | transcript_product=leucyl-tRNA synthetase | location=TGGT1_chrIX:4343158-4354677(+) | protein_length=1261 | sequence_SO=chromosome | SO=protein_coding	TGGT1_292080-t26_1-p1 [1129-1143]	0	1798.01091	15	2.082	0.639	1.06	-0.65	0.974788871	0.412378483	0.989674075	0.61506519	15.66	59.16	2.082	2.301	0.191	1.398	0.639	0.014	1.06	1.2	-2.39	0.48	-0.65	-6.13	6027.501684	5478.809333	13664.10543	9105.419615	43.89	90.31	163.93	27.39
111	FALSE	High	LPFDELNLLQSHQR	[R].LPFDELNLLQSHQR.[Y]	1xLabel:13C(6)15N(4) [R14]	1xLabel:13C(6)15N(4) [R14]			0.000123981	0	1	1	5	TGGT1_292080	transcript=TGGT1_292080-t26_1 | gene=TGGT1_292080 | organism=Toxoplasma_gondii_GT1 | gene_product=leucyl-tRNA synthetase | transcript_product=leucyl-tRNA synthetase | location=TGGT1_chrIX:4343158-4354677(+) | protein_length=1261 | sequence_SO=chromosome | SO=protein_coding	TGGT1_292080-t26_1-p1 [1205-1218]	0	1719.90521	14														NA	NA	NA
112	FALSE	High	TELTYAVTSEQIK	[R].TELTYAVTSEQIK.[D]					5.41854E-06	0	1	1	17	TGGT1_219320	transcript=TGGT1_219320-t26_1 | gene=TGGT1_219320 | organism=Toxoplasma_gondii_GT1 | gene_product=acid phosphatase GAP50 | transcript_product=acid phosphatase GAP50 | location=TGGT1_chrXII:907511-910397(-) | protein_length=431 | sequence_SO=chromosome | SO=protein_coding	TGGT1_219320-t26_1-p1 [144-156]	0	1482.76862	13	0.859	0.736	-0.22	-0.44	0.120265989	0.025703918	0.561931661	0.218877879	8.48	1.72	0.732	0.859	0.925	0.736	0.831	0.72	-0.45	-0.22	-0.11	-0.44	-0.27	-0.47	359017.6406	262979.5098	9442115.984	7850488.719	29.23	35.4	53.84	50.51
113	FALSE	High	KVGIEQTHDAGTPITEPMK	[K].KVGIEQTHDAGTPITEPMK.[V]					8.73405E-05	0	1	1	3	TGGT1_316310	transcript=TGGT1_316310-t26_1 | gene=TGGT1_316310 | organism=Toxoplasma_gondii_GT1 | gene_product=superoxide dismutase | transcript_product=superoxide dismutase | location=TGGT1_chrXI:5175968-5177674(-) | protein_length=201 | sequence_SO=chromosome | SO=protein_coding	TGGT1_316310-t26_1-p1 [137-155]	1	2052.04302	19	1.196	0.721	0.26	-0.47	0.337309066	0.042326118	0.712606694	0.252742161	31.69	4.21	1.743	1.196	0.941	0.761	0.721	0.584	0.8	0.26	-0.09	-0.39	-0.47	-0.78	7794.380923	9102.274789	367508.5625	265128.3438	47.1	54.11	67.86	53.13
114	FALSE	High	MAEDYGVLHPEGMAFR	[K].MAEDYGVLHPEGMAFR.[G]	1xOxidation [M]; 1xLabel:13C(6)15N(4) [R16]	1xOxidation [M1; M13]; 1xLabel:13C(6)15N(4) [R16]			8.98402E-05	0	1	1	14	TGGT1_217890	transcript=TGGT1_217890-t26_1 | gene=TGGT1_217890 | organism=Toxoplasma_gondii_GT1 | gene_product=putative alkyl hydroperoxide reductase/ Thiol specific antioxidant/ Mal allergen | transcript_product=putative alkyl hydroperoxide reductase/ Thiol specific antioxidant/ Mal allergen | location=TGGT1_chrXII:2143499-2144089(-) | protein_length=196 | sequence_SO=chromosome | SO=protein_coding	TGGT1_217890-t26_1-p1 [111-126]	0	1848.82829	16														NA	NA	NA
115	FALSE	High	IAALEDAGVHVVR	[K].IAALEDAGVHVVR.[N]	1xLabel:13C(6)15N(4) [R13]	1xLabel:13C(6)15N(4) [R13]			0.000177319	0	1	1	11	TGGT1_290600	transcript=TGGT1_290600-t26_1 | gene=TGGT1_290600 | organism=Toxoplasma_gondii_GT1 | gene_product=succinyl-CoA-synthetase alpha SCSA | transcript_product=succinyl-CoA-synthetase alpha SCSA | location=TGGT1_chrIX:3568986-3572521(+) | protein_length=333 | sequence_SO=chromosome | SO=protein_coding	TGGT1_290600-t26_1-p1 [302-314]	0	1359.76184	13														NA	NA	NA
116	FALSE	High	SAELGVAYIESLVR	[K].SAELGVAYIESLVR.[E]					0.000138176	0	1	1	1	TGGT1_246130	transcript=TGGT1_246130-t26_1 | gene=TGGT1_246130 | organism=Toxoplasma_gondii_GT1 | gene_product=serpin (serine proteinase inhibitor) superfamily protein | transcript_product=serpin (serine proteinase inhibitor) superfamily protein | location=TGGT1_chrXII:2610457-2612239(+) | protein_length=432 | sequence_SO=chromosome | SO=protein_coding	TGGT1_246130-t26_1-p1 [274-287]	0	1506.81623	14	2.364	0.706	1.24	-0.5	0.205397551	0.54987067	0.644659629	0.683466009	80.02	72.67	2.364	1.088	5.965	3.329	0.706	0.011	1.24	0.12	2.58	1.74	-0.5	-6.47	5545.102324	11443.36267	10762.06955	10757.12953	78.56	22.39	170.29	29.31
117	FALSE	High	EWVTGDSVLTGLK	[K].EWVTGDSVLTGLK.[I]					0.000131268	0	1	1	10	TGGT1_233480	transcript=TGGT1_233480-t26_1 | gene=TGGT1_233480 | organism=Toxoplasma_gondii_GT1 | gene_product=SAG-related sequence SRS29C | transcript_product=SAG-related sequence SRS29C | location=TGGT1_chrVIII:2667297-2668415(+) | protein_length=372 | sequence_SO=chromosome | SO=protein_coding	TGGT1_233480-t26_1-p1 [136-148]	0	1404.73692	13	0.831	100	-0.27	6.64	0.262268628	0.228608887	0.677345582	0.531064882	15.8	0	0.831	0.702	1.028	100	100	0.515	-0.27	-0.51	0.04	6.64	6.64	-0.96	6845.291679	5686.947943	3864.187994	3121958	37.02	55.96	173.05	65.56
118	FALSE	High	TELLLNASGAPTGR	[R].TELLLNASGAPTGR.[V]					6.75823E-05	0	1	1	4	TGGT1_305850	transcript=TGGT1_305850-t26_1 | gene=TGGT1_305850 | organism=Toxoplasma_gondii_GT1 | gene_product=RNA recognition motif-containing protein | transcript_product=RNA recognition motif-containing protein | location=TGGT1_chrIX:5399604-5403723(-) | protein_length=372 | sequence_SO=chromosome | SO=protein_coding	TGGT1_305850-t26_1-p1 [326-339]	0	1399.75397	14	0.413	0.785	-1.28	-0.35	0.524558681	0.029546292	0.797834744	0.229322433	16.41	6.42	0.413	0.145	2.488	0.84	0.785	0.722	-1.28	-2.78	1.32	-0.25	-0.35	-0.47	7224.479008	2984.204709	409539.6563	321295.25	16.09	114.32	77.22	70.43
119	FALSE	High	SAELAAEVDCNLLDGR	[K].SAELAAEVDCNLLDGR.[T]	1xLabel:13C(6)15N(4) [R16]	1xLabel:13C(6)15N(4) [R16]			5.71786E-05	0	1	1	1	TGGT1_263300	transcript=TGGT1_263300-t26_1 | gene=TGGT1_263300 | organism=Toxoplasma_gondii_GT1 | gene_product=eukaryotic porin protein | transcript_product=eukaryotic porin protein | location=TGGT1_chrVIIb:618828-622551(-) | protein_length=290 | sequence_SO=chromosome | SO=protein_coding	TGGT1_263300-t26_1-p1 [205-220]	0	1685.80384	16	0.612	0.798	-0.71	-0.33	0.361388987	0.276873915	0.722767645	0.566140818	44.16	4.4	1.218	0.125	0.612	0.835	0.23	0.798	0.28	-3	-0.71	-0.26	-2.12	-0.33	6954.23877	8470.78418	411467.0313	343528.4375	158.28	92.76	76.63	89.08
120	FALSE	High	EVQGMEINDLQPMQIR	[R].EVQGMEINDLQPMQIR.[V]	1xLabel:13C(6)15N(4) [R16]	1xLabel:13C(6)15N(4) [R16]			0.000127753	0	1	1	1	TGGT1_290290	transcript=TGGT1_290290-t26_1 | gene=TGGT1_290290 | organism=Toxoplasma_gondii_GT1 | gene_product=ubiquitin-activating enzyme E1 family protein | transcript_product=ubiquitin-activating enzyme E1 family protein | location=TGGT1_chrIX:3489378-3499339(+) | protein_length=1092 | sequence_SO=chromosome | SO=protein_coding	TGGT1_290290-t26_1-p1 [221-236]	0	1910.93381	16														NA	NA	NA
121	FALSE	High	EVQGMEINDLQPMQIR	[R].EVQGMEINDLQPMQIR.[V]					1.84019E-05	0	1	1	2	TGGT1_290290	transcript=TGGT1_290290-t26_1 | gene=TGGT1_290290 | organism=Toxoplasma_gondii_GT1 | gene_product=ubiquitin-activating enzyme E1 family protein | transcript_product=ubiquitin-activating enzyme E1 family protein | location=TGGT1_chrIX:3489378-3499339(+) | protein_length=1092 | sequence_SO=chromosome | SO=protein_coding	TGGT1_290290-t26_1-p1 [221-236]	0	1900.92554	16	0.08	0.416	-3.65	-1.26	0.17528697	0.246523101	0.618047023	0.544257607	0.82	3.29	0.08	0.01	0.236	0.416	0.469	0.01	-3.65	-6.64	-2.09	-1.26	-1.09	-6.64	43902.74219	1634.410811	479474.209	167111.6563	161.47	75.97	57.75	83.38
122	FALSE	High	KVYIGGIEADTTTEELESIFGK	[R].KVYIGGIEADTTTEELESIFGK.[Y]					6.47348E-06	0	1	1	3	TGGT1_211420	transcript=TGGT1_211420-t26_1 | gene=TGGT1_211420 | organism=Toxoplasma_gondii_GT1 | gene_product=RNA recognition motif-containing protein | transcript_product=RNA recognition motif-containing protein | location=TGGT1_chrIV:1661239-1664919(-) | protein_length=189 | sequence_SO=chromosome | SO=protein_coding	TGGT1_211420-t26_1-p1 [13-34]	1	2400.21806	22	0.969	0.701	-0.05	-0.51	0.434063642	0.014579433	0.757535916	0.204349929	12.25	0.54	0.969	0.314	1.054	0.706	0.701	0.607	-0.05	-1.67	0.08	-0.5	-0.51	-0.72	12364.90603	7848.667316	315645.2266	221156.6406	26.67	51.02	81.63	72.78
123	FALSE	High	VFADNYNPVVSEK	[K].VFADNYNPVVSEK.[V]					6.49168E-05	0	1	1	2	TGGT1_315780	transcript=TGGT1_315780-t26_1 | gene=TGGT1_315780 | organism=Toxoplasma_gondii_GT1 | gene_product=putative myosin regulatory light chain | transcript_product=putative myosin regulatory light chain | location=TGGT1_chrXI:4923626-4926382(+) | protein_length=206 | sequence_SO=chromosome | SO=protein_coding	TGGT1_315780-t26_1-p1 [118-130]	0	1481.72708	13														NA	NA	NA
124	FALSE	High	TELGATDVLCVNTIR	[K].TELGATDVLCVNTIR.[C]	1xLabel:13C(6)15N(4) [R15]	1xLabel:13C(6)15N(4) [R15]			6.12825E-05	0	1	1	2	TGGT1_318310	transcript=TGGT1_318310-t26_1 | gene=TGGT1_318310 | organism=Toxoplasma_gondii_GT1 | gene_product=transketolase | transcript_product=transketolase | location=TGGT1_chrIV:1364235-1371398(-) | protein_length=699 | sequence_SO=chromosome | SO=protein_coding	TGGT1_318310-t26_1-p1 [29-43]	0	1614.8395	15	0.016	0.56	-5.94	-0.84	0.026468902	0.516264886	0.313841823	0.661856222	0.02	45.68	0.03	0.016	0.01	3.924	0.56	0.01	-5.08	-5.94	-6.64	1.97	-0.84	-6.64	627598.25	9952.966722	12874.36715	7210.953298	48.23	60.11	167.87	73.29
125	FALSE	High	VFAFATHGLFSGPAIER	[R].VFAFATHGLFSGPAIER.[I]	1xLabel:13C(6)15N(4) [R17]	1xLabel:13C(6)15N(4) [R17]			0.000017193	0	1	1	2	TGGT1_220100	transcript=TGGT1_220100-t26_1 | gene=TGGT1_220100 | organism=Toxoplasma_gondii_GT1 | gene_product=phosphoribosylpyrophosphate synthetase | transcript_product=phosphoribosylpyrophosphate synthetase | location=TGGT1_chrV:29152-31918(+) | protein_length=557 | sequence_SO=chromosome | SO=protein_coding	TGGT1_220100-t26_1-p1 [484-500]	0	1829.95725	17	0.193	1.196	-2.37	0.26	0.462777021	0.384352392	0.771359011	0.606821871	4.53	1.14	3.717	0.193	0.035	1.196	1.187	100	1.89	-2.37	-4.83	0.26	0.25	6.64	3069.910838	5008.820123	252708.8438	341932.5625	163.19	97.02	85.09	55.55
126	FALSE	High	SAELAAEVDCNLLDGR	[K].SAELAAEVDCNLLDGR.[T]					5.41854E-06	0	1	1	3	TGGT1_263300	transcript=TGGT1_263300-t26_1 | gene=TGGT1_263300 | organism=Toxoplasma_gondii_GT1 | gene_product=eukaryotic porin protein | transcript_product=eukaryotic porin protein | location=TGGT1_chrVIIb:618828-622551(-) | protein_length=290 | sequence_SO=chromosome | SO=protein_coding	TGGT1_263300-t26_1-p1 [205-220]	0	1675.79557	16														NA	NA	NA
127	FALSE	High	KYDAFLASQVLIPQIPR	[R].KYDAFLASQVLIPQIPR.[L]					0.000025455	0	1	1	7	TGGT1_215470	transcript=TGGT1_215470-t26_1 | gene=TGGT1_215470 | organism=Toxoplasma_gondii_GT1 | gene_product=ribosomal protein RPL10A | transcript_product=ribosomal protein RPL10A | location=TGGT1_chrX:6865357-6867300(+) | protein_length=217 | sequence_SO=chromosome | SO=protein_coding	TGGT1_215470-t26_1-p1 [105-121]	1	1959.10621	17	5.858	0.706	2.55	-0.5	0.162059066	0.036101537	0.607596862	0.23966555	107.9	8.51	5.858	1.595	33.5	0.706	0.792	0.624	2.55	0.67	5.07	-0.5	-0.34	-0.68	5552.977608	32529.13477	1923576.125	1502317	65.62	81.11	87.7	77.06
128	FALSE	High	SAEGTSESPPVPQLGTPPRPAPR	[R].SAEGTSESPPVPQLGTPPRPAPR.[R]	2xLabel:13C(6)15N(4) [R19; R23]	2xLabel:13C(6)15N(4) [R19; R23]			7.84171E-05	0	1	1	10	TGGT1_229010	transcript=TGGT1_229010-t26_1 | gene=TGGT1_229010 | organism=Toxoplasma_gondii_GT1 | gene_product=rhoptry neck protein RON4 | transcript_product=rhoptry neck protein RON4 | location=TGGT1_chrVIII:18238-24970(+) | protein_length=984 | sequence_SO=chromosome | SO=protein_coding	TGGT1_229010-t26_1-p1 [98-120]	0	2348.21079	23	0.849	0.75	-0.24	-0.41	0.592522397	0.014219118	0.830301143	0.204349929	38.32	1.7	0.544	0.849	1.329	0.735	0.816	0.75	-0.88	-0.24	0.41	-0.44	-0.29	-0.41	8774.039063	7381.550699	696684.375	568566.6875	3.64	47.11	74.83	72.77
129	FALSE	High	VFATPQSLGLDAI	[K].VFATPQSLGLDAI.[-]					0.000168435	0	1	1	6	TGGT1_239820	transcript=TGGT1_239820-t26_1 | gene=TGGT1_239820 | organism=Toxoplasma_gondii_GT1 | gene_product=D-3-phosphoglycerate dehydrogenase | transcript_product=D-3-phosphoglycerate dehydrogenase | location=TGGT1_chrVI:931789-940557(-) | protein_length=604 | sequence_SO=chromosome | SO=protein_coding	TGGT1_239820-t26_1-p1 [592-604]	0	1331.72054	13														NA	NA	NA
130	FALSE	High	VFDPTGYAGKPSLSSR	[R].VFDPTGYAGKPSLSSR.[K]	1xLabel:13C(6)15N(2) [K10]; 1xLabel:13C(6)15N(4) [R16]	1xLabel:13C(6)15N(2) [K10]; 1xLabel:13C(6)15N(4) [R16]			0.000165837	0	1	1	3	TGGT1_286600	transcript=TGGT1_286600-t26_1 | gene=TGGT1_286600 | organism=Toxoplasma_gondii_GT1 | gene_product=hypothetical protein | transcript_product=hypothetical protein | location=TGGT1_chrV:1621096-1622773(-) | protein_length=388 | sequence_SO=chromosome | SO=protein_coding	TGGT1_286600-t26_1-p1 [21-36]	0	1699.87688	16														NA	NA	NA
131	FALSE	High	SAEGTSESPPVPQLGTPPRPAPR	[R].SAEGTSESPPVPQLGTPPRPAPR.[R]					0.000030456	0	1	1	11	TGGT1_229010	transcript=TGGT1_229010-t26_1 | gene=TGGT1_229010 | organism=Toxoplasma_gondii_GT1 | gene_product=rhoptry neck protein RON4 | transcript_product=rhoptry neck protein RON4 | location=TGGT1_chrVIII:18238-24970(+) | protein_length=984 | sequence_SO=chromosome | SO=protein_coding	TGGT1_229010-t26_1-p1 [98-120]	0	2328.19425	23														NA	NA	NA
132	FALSE	High	KYDAFLASQVLIPQIPR	[R].KYDAFLASQVLIPQIPR.[L]	1xLabel:13C(6)15N(2) [K1]; 1xLabel:13C(6)15N(4) [R17]	1xLabel:13C(6)15N(2) [K1]; 1xLabel:13C(6)15N(4) [R17]			3.75006E-05	0	1	1	8	TGGT1_215470	transcript=TGGT1_215470-t26_1 | gene=TGGT1_215470 | organism=Toxoplasma_gondii_GT1 | gene_product=ribosomal protein RPL10A | transcript_product=ribosomal protein RPL10A | location=TGGT1_chrX:6865357-6867300(+) | protein_length=217 | sequence_SO=chromosome | SO=protein_coding	TGGT1_215470-t26_1-p1 [105-121]	1	1977.12868	17														NA	NA	NA
133	FALSE	High	EVRPDPLDAPATFEVLDYNEGILR	[K].EVRPDPLDAPATFEVLDYNEGILR.[F]					4.80858E-08	0	1	1	2	TGGT1_223920	transcript=TGGT1_223920-t26_1 | gene=TGGT1_223920 | organism=Toxoplasma_gondii_GT1 | gene_product=rhoptry neck protein RON3 | transcript_product=rhoptry neck protein RON3 | location=TGGT1_chrX:3357300-3367973(+) | protein_length=1958 | sequence_SO=chromosome | SO=protein_coding	TGGT1_223920-t26_1-p1 [816-839]	0	2729.37809	24														NA	NA	NA
134	FALSE	High	EVRPDPLDAPATFEVLDYNEGILR	[K].EVRPDPLDAPATFEVLDYNEGILR.[F]	2xLabel:13C(6)15N(4) [R3; R24]	2xLabel:13C(6)15N(4) [R3; R24]			4.99395E-07	0	1	1	3	TGGT1_223920	transcript=TGGT1_223920-t26_1 | gene=TGGT1_223920 | organism=Toxoplasma_gondii_GT1 | gene_product=rhoptry neck protein RON3 | transcript_product=rhoptry neck protein RON3 | location=TGGT1_chrX:3357300-3367973(+) | protein_length=1958 | sequence_SO=chromosome | SO=protein_coding	TGGT1_223920-t26_1-p1 [816-839]	0	2749.39462	24	1.096	0.796	0.13	-0.33	0.799253408	0.010710664	0.920849705	0.199491024	101.22	2.69	0.313	1.096	1.845	0.796	0.818	0.752	-1.68	0.13	0.88	-0.33	-0.29	-0.41	6039.355469	6622.054674	393629.25	322122.4688	55.58	39.52	101.69	97.93
135	FALSE	High	EVSAAFSSPGEKDDLQASSPETAK	[R].EVSAAFSSPGEKDDLQASSPETAK.[A]					0.00012637	0	1	1	3	TGGT1_315270	transcript=TGGT1_315270-t26_1 | gene=TGGT1_315270 | organism=Toxoplasma_gondii_GT1 | gene_product=hypothetical protein | transcript_product=hypothetical protein | location=TGGT1_chrXI:4558433-4565813(-) | protein_length=780 | sequence_SO=chromosome | SO=protein_coding	TGGT1_315270-t26_1-p1 [360-383]	1	2451.15217	24	0.212	0.048	-2.23	-4.37	0.181627794	0.247983294	0.621686329	0.545160784	4.92	0.27	0.212	0.806	0.056	0.01	0.048	1.526	-2.23	-0.31	-4.15	-6.64	-4.37	0.61	12194.39861	2591.254356	141715.2031	10051.40493	11.2	101.47	88.2	72.02
136	FALSE	High	TELLLNASGAPTGR	[R].TELLLNASGAPTGR.[V]	1xLabel:13C(6)15N(4) [R14]	1xLabel:13C(6)15N(4) [R14]			5.34955E-05	0	1	1	3	TGGT1_305850	transcript=TGGT1_305850-t26_1 | gene=TGGT1_305850 | organism=Toxoplasma_gondii_GT1 | gene_product=RNA recognition motif-containing protein | transcript_product=RNA recognition motif-containing protein | location=TGGT1_chrIX:5399604-5403723(-) | protein_length=372 | sequence_SO=chromosome | SO=protein_coding	TGGT1_305850-t26_1-p1 [326-339]	0	1409.76224	14														NA	NA	NA
137	FALSE	High	IPETSVWNENER	[R].IPETSVWNENER.[V]					3.61011E-05	0	1	1	10	TGGT1_363030	transcript=TGGT1_363030-t26_1 | gene=TGGT1_363030 | organism=Toxoplasma_gondii_GT1 | gene_product=rhoptry protein ROP8 | transcript_product=rhoptry protein ROP8 | location=AAQM03000199:1511-3196(+) | protein_length=561 | sequence_SO=contig | SO=protein_coding	TGGT1_363030-t26_1-p1 [209-220]	0	1473.69685	12	38.219	0.972	5.26	-0.04	0.001983977	0.559316661	0.205516938	0.689578218	18.78	14.63	25.52	38.219	43.06	0.972	2.12	0.87	4.67	5.26	5.43	-0.04	1.08	-0.2	6445.90317	243368.1543	1709702	2984755	13.68	36.34	73.16	65.69
138	FALSE	High	KVQAESGEAQNTLTAETK	[R].KVQAESGEAQNTLTAETK.[A]					1.85109E-05	0	1	1	9	TGGT1_232710	transcript=TGGT1_232710-t26_1 | gene=TGGT1_232710 | organism=Toxoplasma_gondii_GT1 | gene_product=ribosomal protein RPS3A | transcript_product=ribosomal protein RPS3A | location=TGGT1_chrVIII:2231374-2232762(+) | protein_length=259 | sequence_SO=chromosome | SO=protein_coding	TGGT1_232710-t26_1-p1 [241-258]	1	1904.95597	18	0.527	0.588	-0.92	-0.77	0.017744124	0.011684706	0.274663645	0.201939793	4.93	4.58	0.433	0.59	0.527	0.588	0.654	0.536	-1.21	-0.76	-0.92	-0.77	-0.61	-0.9	161785.0938	70128.03906	635884.5	374096.375	40.43	39.11	47.93	38.34
139	FALSE	High	VEVENLMEGVDFSETLTR	[K].VEVENLMEGVDFSETLTR.[A]					4.79432E-08	0	1	1	9	TGGT1_311720	transcript=TGGT1_311720-t26_1 | gene=TGGT1_311720 | organism=Toxoplasma_gondii_GT1 | gene_product=chaperonin protein BiP | transcript_product=chaperonin protein BiP | location=TGGT1_chrXI:2188121-2191497(-) | protein_length=668 | sequence_SO=chromosome | SO=protein_coding	TGGT1_311720-t26_1-p1 [315-332]	0	2067.99031	18	0.745	0.78	-0.42	-0.36	0.700357566	0.044377461	0.877783685	0.25589787	46.33	3.35	0.745	0.325	23.79	0.78	0.809	0.658	-0.42	-1.62	4.57	-0.36	-0.31	-0.6	10129.43991	8546.746094	1942907.469	1515645.063	69.76	111.21	106.54	96.75
140	FALSE	High	KVQAESGEAQNTLTAETK	[R].KVQAESGEAQNTLTAETK.[A]	2xLabel:13C(6)15N(2) [K1; K18]	2xLabel:13C(6)15N(2) [K1; K18]			0.000063622	0	1	1	7	TGGT1_232710	transcript=TGGT1_232710-t26_1 | gene=TGGT1_232710 | organism=Toxoplasma_gondii_GT1 | gene_product=ribosomal protein RPS3A | transcript_product=ribosomal protein RPS3A | location=TGGT1_chrVIII:2231374-2232762(+) | protein_length=259 | sequence_SO=chromosome | SO=protein_coding	TGGT1_232710-t26_1-p1 [241-258]	1	1920.98437	18														NA	NA	NA
141	FALSE	High	EVVVEYEQLNK	[K].EVVVEYEQLNK.[Q]	1xLabel:13C(6)15N(2) [K11]	1xLabel:13C(6)15N(2) [K11]			9.24055E-05	0	1	1	13	TGGT1_288380	transcript=TGGT1_288380-t26_1 | gene=TGGT1_288380 | organism=Toxoplasma_gondii_GT1 | gene_product=heat shock protein HSP90 | transcript_product=heat shock protein HSP90 | location=TGGT1_chrIX:2294323-2298742(+) | protein_length=708 | sequence_SO=chromosome | SO=protein_coding	TGGT1_288380-t26_1-p1 [259-269]	0	1357.70892	11	0.362	0.706	-1.46	-0.5	0.248950844	0.017675916	0.672306074	0.204349929	18.26	3.96	0.702	0.362	0.02	0.706	0.744	0.629	-0.51	-1.46	-5.66	-0.5	-0.43	-0.67	208313.2344	75481.00781	2447254.836	1821262.125	22.28	87.99	45.23	36.27
142	FALSE	High	EVVVEYEQLNK	[K].EVVVEYEQLNK.[Q]					0.000133057	0	1	1	18	TGGT1_288380	transcript=TGGT1_288380-t26_1 | gene=TGGT1_288380 | organism=Toxoplasma_gondii_GT1 | gene_product=heat shock protein HSP90 | transcript_product=heat shock protein HSP90 | location=TGGT1_chrIX:2294323-2298742(+) | protein_length=708 | sequence_SO=chromosome | SO=protein_coding	TGGT1_288380-t26_1-p1 [259-269]	0	1349.69472	11														NA	NA	NA
143	FALSE	High	EVVSGDTFVLVGAPK	[K].EVVSGDTFVLVGAPK.[G]	1xLabel:13C(6)15N(2) [K15]	1xLabel:13C(6)15N(2) [K15]			5.90256E-05	0	1	1	3	TGGT1_238050	transcript=TGGT1_238050-t26_1 | gene=TGGT1_238050 | organism=Toxoplasma_gondii_GT1 | gene_product=nuclease and tudor domain-containing protein | transcript_product=nuclease and tudor domain-containing protein | location=TGGT1_chrVI:31087-39926(+) | protein_length=1024 | sequence_SO=chromosome | SO=protein_coding	TGGT1_238050-t26_1-p1 [10-24]	0	1525.83518	15	0.228	23.399	-2.13	4.55	0.147034983	0.229124043	0.589372949	0.531064882	6.23	20.45	0.56	0.228	0.043	26.625	23.399	0.711	-0.84	-2.13	-4.53	4.73	4.55	-0.49	13034.79799	1011.648096	12624.26496	336126.0938	49.79	126.52	169.31	82.58
144	FALSE	High	EWVTGDSVLTGLK	[K].EWVTGDSVLTGLK.[I]	1xLabel:13C(6)15N(2) [K13]	1xLabel:13C(6)15N(2) [K13]			8.85822E-05	0	1	1	10	TGGT1_233480	transcript=TGGT1_233480-t26_1 | gene=TGGT1_233480 | organism=Toxoplasma_gondii_GT1 | gene_product=SAG-related sequence SRS29C | transcript_product=SAG-related sequence SRS29C | location=TGGT1_chrVIII:2667297-2668415(+) | protein_length=372 | sequence_SO=chromosome | SO=protein_coding	TGGT1_233480-t26_1-p1 [136-148]	0	1412.75112	13														NA	NA	NA
145	FALSE	High	EVVSGDTFVLVGAPK	[K].EVVSGDTFVLVGAPK.[G]					0.000013612	0	1	1	3	TGGT1_238050	transcript=TGGT1_238050-t26_1 | gene=TGGT1_238050 | organism=Toxoplasma_gondii_GT1 | gene_product=nuclease and tudor domain-containing protein | transcript_product=nuclease and tudor domain-containing protein | location=TGGT1_chrVI:31087-39926(+) | protein_length=1024 | sequence_SO=chromosome | SO=protein_coding	TGGT1_238050-t26_1-p1 [10-24]	0	1517.82099	15														NA	NA	NA
146	FALSE	High	KVSEESFVPAVIEPSFGIGR	[K].KVSEESFVPAVIEPSFGIGR.[I]					6.38054E-05	0	1	1	1	TGGT1_256990	transcript=TGGT1_256990-t26_1 | gene=TGGT1_256990 | organism=Toxoplasma_gondii_GT1 | gene_product=glycyl-tRNA synthetase | transcript_product=glycyl-tRNA synthetase | location=TGGT1_chrVIIb:4226828-4230134(+) | protein_length=771 | sequence_SO=chromosome | SO=protein_coding	TGGT1_256990-t26_1-p1 [604-623]	1	2148.13355	20														NA	NA	NA
147	FALSE	High	KVSEESFVPAVIEPSFGIGR	[K].KVSEESFVPAVIEPSFGIGR.[I]	1xLabel:13C(6)15N(2) [K1]; 1xLabel:13C(6)15N(4) [R20]	1xLabel:13C(6)15N(2) [K1]; 1xLabel:13C(6)15N(4) [R20]			0.000134503	0	1	1	1	TGGT1_256990	transcript=TGGT1_256990-t26_1 | gene=TGGT1_256990 | organism=Toxoplasma_gondii_GT1 | gene_product=glycyl-tRNA synthetase | transcript_product=glycyl-tRNA synthetase | location=TGGT1_chrVIIb:4226828-4230134(+) | protein_length=771 | sequence_SO=chromosome | SO=protein_coding	TGGT1_256990-t26_1-p1 [604-623]	1	2166.15601	20														NA	NA	NA
148	FALSE	High	EVVASPVASASGAGSPGGATSLVFPVPIAR	[K].EVVASPVASASGAGSPGGATSLVFPVPIAR.[A]					1.48535E-06	0	1	1	1	TGGT1_216670	transcript=TGGT1_216670-t26_1 | gene=TGGT1_216670 | organism=Toxoplasma_gondii_GT1 | gene_product=FUSE-binding protein 2 / KH-type splicing regulatory protein | transcript_product=FUSE-binding protein 2 / KH-type splicing regulatory protein | location=TGGT1_chrXI:5891708-5895741(-) | protein_length=941 | sequence_SO=chromosome | SO=protein_coding	TGGT1_216670-t26_1-p1 [455-484]	0	2751.46757	30	0.896	0.723	-0.16	-0.47	0.861058023	0.430069892	0.949045786	0.620423225	1.62	3.68	0.896	0.884	1.191	0.689	1.195	0.723	-0.16	-0.18	0.25	-0.54	0.26	-0.47	3277.066459	3902.342402	3039.343511	3072.69831	95.25	86.32	172.51	172.32
149	FALSE	High	VEVENLMEGVDFSETLTR	[K].VEVENLMEGVDFSETLTR.[A]	1xLabel:13C(6)15N(4) [R18]	1xLabel:13C(6)15N(4) [R18]			1.50429E-07	0	1	1	8	TGGT1_311720	transcript=TGGT1_311720-t26_1 | gene=TGGT1_311720 | organism=Toxoplasma_gondii_GT1 | gene_product=chaperonin protein BiP | transcript_product=chaperonin protein BiP | location=TGGT1_chrXI:2188121-2191497(-) | protein_length=668 | sequence_SO=chromosome | SO=protein_coding	TGGT1_311720-t26_1-p1 [315-332]	0	2077.99858	18														NA	NA	NA
150	FALSE	High	MDAYNGSAVVAMAGK	[-].MDAYNGSAVVAMAGK.[D]	1xAcetyl [N-Term]	1xAcetyl [N-Term]	TGGT1_314090-t26_1-p1 1xAcetyl [N-Term]	TGGT1_314090-t26_1-p1 1xAcetyl [N-Term]	1.46564E-05	0	1	1	4	TGGT1_314090	transcript=TGGT1_314090-t26_1 | gene=TGGT1_314090 | organism=Toxoplasma_gondii_GT1 | gene_product=proteasome beta subunit | transcript_product=proteasome beta subunit | location=TGGT1_chrXI:3875155-3879686(-) | protein_length=205 | sequence_SO=chromosome | SO=protein_coding	TGGT1_314090-t26_1-p1 [1-15]	0	1526.69778	15	0.619	0.64	-0.69	-0.64	0.058141041	0.02107652	0.42396556	0.210437634	9.41	2.65	0.517	0.775	0.619	0.64	0.748	0.613	-0.95	-0.37	-0.69	-0.64	-0.42	-0.71	13878.91029	8596.377446	285778.8125	213622.9531	22.49	38.3	78.35	70.83
151	FALSE	High	MDAYNGSAVVAMAGK	[-].MDAYNGSAVVAMAGK.[D]	1xAcetyl [N-Term]; 1xLabel:13C(6)15N(2) [K15]	1xAcetyl [N-Term]; 1xLabel:13C(6)15N(2) [K15]	TGGT1_314090-t26_1-p1 1xAcetyl [N-Term]	TGGT1_314090-t26_1-p1 1xAcetyl [N-Term]	4.58637E-05	0	1	1	2	TGGT1_314090	transcript=TGGT1_314090-t26_1 | gene=TGGT1_314090 | organism=Toxoplasma_gondii_GT1 | gene_product=proteasome beta subunit | transcript_product=proteasome beta subunit | location=TGGT1_chrXI:3875155-3879686(-) | protein_length=205 | sequence_SO=chromosome | SO=protein_coding	TGGT1_314090-t26_1-p1 [1-15]	0	1534.71197	15														NA	NA	NA
152	FALSE	High	EVSTQDLLAATALVARPQVDTSNLSASQK	[K].EVSTQDLLAATALVARPQVDTSNLSASQK.[K]					7.13662E-05	0	1	1	1	TGGT1_216670	transcript=TGGT1_216670-t26_1 | gene=TGGT1_216670 | organism=Toxoplasma_gondii_GT1 | gene_product=FUSE-binding protein 2 / KH-type splicing regulatory protein | transcript_product=FUSE-binding protein 2 / KH-type splicing regulatory protein | location=TGGT1_chrXI:5891708-5895741(-) | protein_length=941 | sequence_SO=chromosome | SO=protein_coding	TGGT1_216670-t26_1-p1 [42-70]	0	3013.58003	29	1.081	2.037	0.11	1.03	0.794019923	0.493543039	0.91952859	0.647223108	71.09	100.9	2.39	0.562	1.081	3.423	2.037	0.554	1.26	-0.83	0.11	1.78	1.03	-0.85	11968.09315	12102.02959	2754.577692	8183.808526	42.25	29.69	172.14	168.14
153	FALSE	High	EVVSESLAPSFAVTETHSSVQSPSK	[R].EVVSESLAPSFAVTETHSSVQSPSK.[Q]					0.000208513	0	1	1	1	TGGT1_319560	transcript=TGGT1_319560-t26_1 | gene=TGGT1_319560 | organism=Toxoplasma_gondii_GT1 | gene_product=microneme protein MIC3 | transcript_product=microneme protein MIC3 | location=TGGT1_chrIV:856315-857588(+) | protein_length=383 | sequence_SO=chromosome | SO=protein_coding	TGGT1_319560-t26_1-p1 [46-70]	0	2603.28352	25														NA	NA	NA
154	FALSE	High	KVDTIGLVFHPPNMFINVK	[K].KVDTIGLVFHPPNMFINVK.[L]					9.39768E-05	0	1	1	3	TGGT1_216650	transcript=TGGT1_216650-t26_1 | gene=TGGT1_216650 | organism=Toxoplasma_gondii_GT1 | gene_product=S15 sporozoite-expressed protein | transcript_product=S15 sporozoite-expressed protein | location=TGGT1_chrXI:5902644-5904672(-) | protein_length=400 | sequence_SO=chromosome | SO=protein_coding	TGGT1_216650-t26_1-p1 [241-259]	1	2169.18889	19	1.178	0.599	0.24	-0.74	0.489892749	0.034090499	0.783601431	0.237105874	39.45	0.77	1.178	1.492	0.854	0.591	0.762	0.599	0.24	0.58	-0.23	-0.76	-0.39	-0.74	4582.945801	6837.913086	281593.9688	166325.6406	67.17	69.12	105.9	100.43
155	FALSE	High	LAALFTQHQTQEETPQK	[R].LAALFTQHQTQEETPQK.[G]					9.13714E-05	0	1	1	8	TGGT1_321400	transcript=TGGT1_321400-t26_1 | gene=TGGT1_321400 | organism=Toxoplasma_gondii_GT1 | gene_product=microsomal signal peptidase (spc12) domain-containing protein | transcript_product=microsomal signal peptidase (spc12) domain-containing protein | location=TGGT1_chrIb:1847078-1847464(+) | protein_length=128 | sequence_SO=chromosome | SO=protein_coding	TGGT1_321400-t26_1-p1 [95-111]	0	1969.99778	17	0.305	0.733	-1.71	-0.45	0.181665089	0.518510927	0.621686329	0.663605119	7.65	7.98	0.136	0.894	0.305	92.563	0.733	0.659	-2.88	-0.16	-1.71	6.53	-0.45	-0.6	13903.57147	7334.959961	382491.0938	280342.5	89.82	42.27	89.5	32.61
156	FALSE	High	SAATQGLNAFNSDAVR	[K].SAATQGLNAFNSDAVR.[K]					2.16458E-05	0	1	1	4	TGGT1_243930	transcript=TGGT1_243930-t26_1 | gene=TGGT1_243930 | organism=Toxoplasma_gondii_GT1 | gene_product=hypothetical protein | transcript_product=hypothetical protein | location=TGGT1_chrVI:2808395-2813397(-) | protein_length=943 | sequence_SO=chromosome | SO=protein_coding	TGGT1_243930-t26_1-p1 [245-260]	0	1621.79287	16	4.079	1.302	2.03	0.38	0.422102865	0.147750418	0.7515018	0.465182814	26.74	21.03	4.815	4.079	0.477	1.784	1.302	1.117	2.27	2.03	-1.07	0.84	0.38	0.16	6833.789055	10994.17226	289662.25	460966.5	66.92	86.25	89.21	70.68
157	FALSE	High	RTPLEESQEPEGSTPDSQQSR	[R].RTPLEESQEPEGSTPDSQQSR.[G]	2xLabel:13C(6)15N(4) [R1; R21]	2xLabel:13C(6)15N(4) [R1; R21]			0.000101637	0	1	1	5	TGGT1_218520	transcript=TGGT1_218520-t26_1 | gene=TGGT1_218520 | organism=Toxoplasma_gondii_GT1 | gene_product=microneme protein MIC6 | transcript_product=microneme protein MIC6 | location=TGGT1_chrXII:1418869-1419918(-) | protein_length=349 | sequence_SO=chromosome | SO=protein_coding	TGGT1_218520-t26_1-p1 [244-264]	1	2378.09694	21														NA	NA	NA
158	FALSE	High	LPAMGGIPHDTYGMTTASIETYIHGILEK	[K].LPAMGGIPHDTYGMTTASIETYIHGILEK.[K]	1xOxidation [M4]	1xOxidation [M4]			9.63796E-05	0	1	1	1	TGGT1_249390	transcript=TGGT1_249390-t26_1 | gene=TGGT1_249390 | organism=Toxoplasma_gondii_GT1 | gene_product=glutamate/leucine/phenylalanine/valine dehydrogenase family protein | transcript_product=glutamate/leucine/phenylalanine/valine dehydrogenase family protein | location=TGGT1_chrXII:4441593-4452115(+) | protein_length=1206 | sequence_SO=chromosome | SO=protein_coding	TGGT1_249390-t26_1-p1 [818-846]	0	3132.53803	29	1.821	0.177	0.86	-2.5	0.745925088	0.136769991	0.898120003	0.451004428	128.93	3.35	1.821	6.89	0.237	0.305	0.177	0.011	0.86	2.78	-2.07	-1.71	-2.5	-6.47	7100.494943	12590.06335	12436.36694	3788.45098	63.05	66.03	162.61	54.22
159	FALSE	High	EQQQVQQHEQNEDR	[R].EQQQVQQHEQNEDR.[S]					0.000173724	0	1	1	4	TGGT1_286450	transcript=TGGT1_286450-t26_1 | gene=TGGT1_286450 | organism=Toxoplasma_gondii_GT1 | gene_product=dense granule protein GRA5 | transcript_product=dense granule protein GRA5 | location=TGGT1_chrV:1680404-1680766(+) | protein_length=120 | sequence_SO=chromosome | SO=protein_coding	TGGT1_286450-t26_1-p1 [45-58]	0	1795.79539	14	0.952	1.042	-0.07	0.06	0.427900057	0.441127799	0.754412901	0.624486117	15.33	2.99	0.28	1.06	0.952	0.039	1.063	1.042	-1.84	0.08	-0.07	-4.67	0.09	0.06	10849.85918	5279.158126	557286.625	592591.0625	148.8	160.91	130.82	140.47
160	FALSE	High	LPAMGGIPHDTYGMTTASIETYIHGILEK	[K].LPAMGGIPHDTYGMTTASIETYIHGILEK.[K]	1xLabel:13C(6)15N(2) [K29]	1xLabel:13C(6)15N(2) [K29]			7.71701E-09	0	1	1	3	TGGT1_249390	transcript=TGGT1_249390-t26_1 | gene=TGGT1_249390 | organism=Toxoplasma_gondii_GT1 | gene_product=glutamate/leucine/phenylalanine/valine dehydrogenase family protein | transcript_product=glutamate/leucine/phenylalanine/valine dehydrogenase family protein | location=TGGT1_chrXII:4441593-4452115(+) | protein_length=1206 | sequence_SO=chromosome | SO=protein_coding	TGGT1_249390-t26_1-p1 [818-846]	0	3124.55732	29	2.016	10.888	1.01	3.44	0.606514964	0.174211303	0.83551475	0.493700566	125.97	131.44	2.016	10.515	0.303	39.125	1.235	10.888	1.01	3.39	-1.72	5.29	0.3	3.44	8233.998058	2496.029935	7301.570686	285673.6563	78.45	163.29	168.2	93.89
161	FALSE	High	LPAMGGIPHDTYGMTTASIETYIHGILEK	[K].LPAMGGIPHDTYGMTTASIETYIHGILEK.[K]					5.30375E-08	0	1	1	3	TGGT1_249390	transcript=TGGT1_249390-t26_1 | gene=TGGT1_249390 | organism=Toxoplasma_gondii_GT1 | gene_product=glutamate/leucine/phenylalanine/valine dehydrogenase family protein | transcript_product=glutamate/leucine/phenylalanine/valine dehydrogenase family protein | location=TGGT1_chrXII:4441593-4452115(+) | protein_length=1206 | sequence_SO=chromosome | SO=protein_coding	TGGT1_249390-t26_1-p1 [818-846]	0	3116.54312	29														NA	NA	NA
162	FALSE	High	RTPLEESQEPEGSTPDSQQSR	[R].RTPLEESQEPEGSTPDSQQSR.[G]					7.34373E-05	0	1	1	5	TGGT1_218520	transcript=TGGT1_218520-t26_1 | gene=TGGT1_218520 | organism=Toxoplasma_gondii_GT1 | gene_product=microneme protein MIC6 | transcript_product=microneme protein MIC6 | location=TGGT1_chrXII:1418869-1419918(-) | protein_length=349 | sequence_SO=chromosome | SO=protein_coding	TGGT1_218520-t26_1-p1 [244-264]	1	2358.0804	21	0.889	0.874	-0.17	-0.19	0.810181011	0.383928852	0.92731993	0.606821871	97.75	3.67	0.889	0.148	26.485	0.903	0.874	0.031	-0.17	-2.76	4.73	-0.15	-0.19	-5	149427.8789	113206.2422	262372.7188	227620.9688	83.13	67.39	57.63	106.65
163	FALSE	High	LADEEFAELEEEIR	[K].LADEEFAELEEEIR.[A]	1xLabel:13C(6)15N(4) [R14]	1xLabel:13C(6)15N(4) [R14]			0.000100509	0	1	1	1	TGGT1_244370	transcript=TGGT1_244370-t26_1 | gene=TGGT1_244370 | organism=Toxoplasma_gondii_GT1 | gene_product=putative TDC1 | transcript_product=putative TDC1 | location=TGGT1_chrVI:3132400-3134154(+) | protein_length=584 | sequence_SO=chromosome | SO=protein_coding	TGGT1_244370-t26_1-p1 [366-379]	0	1702.80456	14	0.414	17.613	-1.27	4.14	0.608376705	0.273521615	0.836369887	0.563883817	18.09	143.76	0.414	0.12	3.431	49.59	0.535	17.613	-1.27	-3.06	1.78	5.63	-0.9	4.14	8060.050813	4063.838701	6840.461394	73896.10938	75.08	61.2	65.37	87.97
164	FALSE	High	LADEELLGPMLDVSK	[R].LADEELLGPMLDVSK.[G]					2.76288E-06	0	1	1	6	TGGT1_219850	transcript=TGGT1_219850-t26_1 | gene=TGGT1_219850 | organism=Toxoplasma_gondii_GT1 | gene_product=prolyl-tRNA synthetase (ProRS) | transcript_product=prolyl-tRNA synthetase (ProRS) | location=TGGT1_chrXII:529404-538395(-) | protein_length=830 | sequence_SO=chromosome | SO=protein_coding	TGGT1_219850-t26_1-p1 [215-229]	0	1629.8404	15	0.611	0.702	-0.71	-0.51	0.981141476	0.017410613	0.992103673	0.204349929	24.63	1.86	0.34	5.143	0.611	0.608	0.72	0.702	-1.56	2.36	-0.71	-0.72	-0.47	-0.51	13092.01382	8546.413634	1000515.75	683309.6875	64.12	50.5	81.68	85.12
165	FALSE	High	LADEELLGPMLDVSK	[R].LADEELLGPMLDVSK.[G]	1xLabel:13C(6)15N(2) [K15]	1xLabel:13C(6)15N(2) [K15]			5.61482E-06	0	1	1	5	TGGT1_219850	transcript=TGGT1_219850-t26_1 | gene=TGGT1_219850 | organism=Toxoplasma_gondii_GT1 | gene_product=prolyl-tRNA synthetase (ProRS) | transcript_product=prolyl-tRNA synthetase (ProRS) | location=TGGT1_chrXII:529404-538395(-) | protein_length=830 | sequence_SO=chromosome | SO=protein_coding	TGGT1_219850-t26_1-p1 [215-229]	0	1637.8546	15														NA	NA	NA
166	FALSE	High	EQMGQSLLGQAATTPAGR	[R].EQMGQSLLGQAATTPAGR.[A]	1xLabel:13C(6)15N(4) [R18]	1xLabel:13C(6)15N(4) [R18]			0.000132698	0	1	1	2	TGGT1_273520	transcript=TGGT1_273520-t26_1 | gene=TGGT1_273520 | organism=Toxoplasma_gondii_GT1 | gene_product=PCI domain-containing protein | transcript_product=PCI domain-containing protein | location=TGGT1_chrVIII:3416534-3423842(+) | protein_length=601 | sequence_SO=chromosome | SO=protein_coding	TGGT1_273520-t26_1-p1 [52-69]	0	1825.91004	18														NA	NA	NA
167	FALSE	High	EQMGQSLLGQAATTPAGR	[R].EQMGQSLLGQAATTPAGR.[A]					6.27122E-05	0	1	1	2	TGGT1_273520	transcript=TGGT1_273520-t26_1 | gene=TGGT1_273520 | organism=Toxoplasma_gondii_GT1 | gene_product=PCI domain-containing protein | transcript_product=PCI domain-containing protein | location=TGGT1_chrVIII:3416534-3423842(+) | protein_length=601 | sequence_SO=chromosome | SO=protein_coding	TGGT1_273520-t26_1-p1 [52-69]	0	1815.90177	18	0.997	0.873	0	-0.2	0.589560433	0.000744091	0.828842563	0.177260881	34.65	0.6	0.997	1.232	0.459	0.88	0.869	0.873	0	0.3	-1.12	-0.18	-0.2	-0.2	7318.379309	7297.380013	486610.8125	422679.0938	19.19	30.52	75.74	75.7
168	FALSE	High	TEALTTLAHADSAFEDSTLAER	[K].TEALTTLAHADSAFEDSTLAER.[L]	1xLabel:13C(6)15N(4) [R22]	1xLabel:13C(6)15N(4) [R22]			0.000199034	0	1	1	1	TGGT1_258070	transcript=TGGT1_258070-t26_1 | gene=TGGT1_258070 | organism=Toxoplasma_gondii_GT1 | gene_product=hypothetical protein | transcript_product=hypothetical protein | location=TGGT1_chrVIIb:3570890-3578893(-) | protein_length=678 | sequence_SO=chromosome | SO=protein_coding	TGGT1_258070-t26_1-p1 [348-369]	0	2359.12874	22														NA	NA	NA
169	FALSE	High	VGTPAASGAASWGAQGAGEGAEGPTR	[R].VGTPAASGAASWGAQGAGEGAEGPTR.[G]					0.000152503	0	1	1	2	TGGT1_243960	transcript=TGGT1_243960-t26_1 | gene=TGGT1_243960 | organism=Toxoplasma_gondii_GT1 | gene_product=nuclear transport factor 2 (ntf2) domain-containing protein | transcript_product=nuclear transport factor 2 (ntf2) domain-containing protein | location=TGGT1_chrVI:2828443-2833407(-) | protein_length=797 | sequence_SO=chromosome | SO=protein_coding	TGGT1_243960-t26_1-p1 [549-574]	0	2313.08543	26														NA	NA	NA
170	FALSE	High	EQISVDVPSLDNAILNIR	[K].EQISVDVPSLDNAILNIR.[Q]					0.000081139	0	1	1	2	TGGT1_301440	transcript=TGGT1_301440-t26_1 | gene=TGGT1_301440 | organism=Toxoplasma_gondii_GT1 | gene_product=calcium-dependent protein kinase CDPK1 | transcript_product=calcium-dependent protein kinase CDPK1 | location=TGGT1_chrIV:2366836-2372193(+) | protein_length=582 | sequence_SO=chromosome | SO=protein_coding	TGGT1_301440-t26_1-p1 [389-406]	0	1996.07095	18	0.293	0.755	-1.77	-0.41	0.018311713	0.025421403	0.274663645	0.217750991	3.58	3.36	0.293	0.211	0.381	0.755	0.836	0.725	-1.77	-2.25	-1.39	-0.41	-0.26	-0.46	12124.7427	4622.176892	555268.375	464162.75	97.9	70.97	76.61	70.95
171	FALSE	High	SIQMEGVTWGEGMK	[K].SIQMEGVTWGEGMK.[K]					2.69983E-05	0	1	1	6	TGGT1_219140	transcript=TGGT1_219140-t26_1 | gene=TGGT1_219140 | organism=Toxoplasma_gondii_GT1 | gene_product=EF-1 guanine nucleotide exchange domain-containing protein | transcript_product=EF-1 guanine nucleotide exchange domain-containing protein | location=TGGT1_chrXII:1048475-1050088(+) | protein_length=187 | sequence_SO=chromosome | SO=protein_coding	TGGT1_219140-t26_1-p1 [99-112]	0	1552.71343	14														NA	NA	NA
172	FALSE	High	EQSPGGEAQPDHPTK	[K].EQSPGGEAQPDHPTK.[G]					0.000107152	0	1	1	8	TGGT1_291890	transcript=TGGT1_291890-t26_1 | gene=TGGT1_291890 | organism=Toxoplasma_gondii_GT1 | gene_product=microneme protein MIC1 | transcript_product=microneme protein MIC1 | location=TGGT1_chrIX:4200849-4203191(-) | protein_length=456 | sequence_SO=chromosome | SO=protein_coding	TGGT1_291890-t26_1-p1 [288-302]	0	1577.71904	15														NA	NA	NA
173	FALSE	High	MGLVGLPNVGK	[K].MGLVGLPNVGK.[S]	1xLabel:13C(6)15N(2) [K11]	1xLabel:13C(6)15N(2) [K11]			0.000207502	0	1	1	4	TGGT1_214350	transcript=TGGT1_214350-t26_1 | gene=TGGT1_214350 | organism=Toxoplasma_gondii_GT1 | gene_product=putative GTP-binding protein | transcript_product=putative GTP-binding protein | location=TGGT1_chrX:6150425-6154448(+) | protein_length=396 | sequence_SO=chromosome | SO=protein_coding	TGGT1_214350-t26_1-p1 [24-34]	0	1092.63253	11														NA	NA	NA
174	FALSE	High	EQSPGGEAQPDHPTK	[K].EQSPGGEAQPDHPTK.[G]	1xLabel:13C(6)15N(2) [K15]	1xLabel:13C(6)15N(2) [K15]			0.000103927	0	1	1	5	TGGT1_291890	transcript=TGGT1_291890-t26_1 | gene=TGGT1_291890 | organism=Toxoplasma_gondii_GT1 | gene_product=microneme protein MIC1 | transcript_product=microneme protein MIC1 | location=TGGT1_chrIX:4200849-4203191(-) | protein_length=456 | sequence_SO=chromosome | SO=protein_coding	TGGT1_291890-t26_1-p1 [288-302]	0	1585.73324	15	0.675	0.747	-0.57	-0.42	0.095979765	0.010996545	0.514500987	0.199491024	6.94	1.88	0.675	0.744	0.427	0.73	0.804	0.747	-0.57	-0.43	-1.23	-0.45	-0.31	-0.42	48597.83594	36179.49219	748093.25	577133.1875	55.22	66.14	74.82	73.27
175	FALSE	High	EQVGSSELLLGPAEIK	[K].EQVGSSELLLGPAEIK.[S]					0.000120968	0	1	1	1	TGGT1_258170	transcript=TGGT1_258170-t26_1 | gene=TGGT1_258170 | organism=Toxoplasma_gondii_GT1 | gene_product=hypothetical protein | transcript_product=hypothetical protein | location=TGGT1_chrVIIb:3499824-3505217(+) | protein_length=408 | sequence_SO=chromosome | SO=protein_coding	TGGT1_258170-t26_1-p1 [150-165]	0	1669.90069	16														NA	NA	NA
176	FALSE	High	ESATAEEEEVAEEE	[K].ESATAEEEEVAEEE.[-]					9.88831E-06	0	1	1	62	TGGT1_286450	transcript=TGGT1_286450-t26_1 | gene=TGGT1_286450 | organism=Toxoplasma_gondii_GT1 | gene_product=dense granule protein GRA5 | transcript_product=dense granule protein GRA5 | location=TGGT1_chrV:1680404-1680766(+) | protein_length=120 | sequence_SO=chromosome | SO=protein_coding	TGGT1_286450-t26_1-p1 [107-120]	0	1551.61805	14														NA	NA	NA
177	FALSE	High	MFSECCQPCAPCGEGEPGAAQPTQVPGSR	[-].MFSECCQPCAPCGEGEPGAAQPTQVPGSR.[L]	1xAcetyl [N-Term]	1xAcetyl [N-Term]	TGGT1_231630-t26_1-p1 1xAcetyl [N-Term]	TGGT1_231630-t26_1-p1 1xAcetyl [N-Term]	3.55766E-05	0	1	1	1	TGGT1_231630	transcript=TGGT1_231630-t26_1 | gene=TGGT1_231630 | organism=Toxoplasma_gondii_GT1 | gene_product=alveolin domain containing intermediate filament IMC4 | transcript_product=alveolin domain containing intermediate filament IMC4 | location=TGGT1_chrVIII:1508307-1510463(-) | protein_length=452 | sequence_SO=chromosome | SO=protein_coding	TGGT1_231630-t26_1-p1 [1-29]	0	2979.21983	29														NA	NA	NA
178	FALSE	High	VGGEEALSEVQR	[K].VGGEEALSEVQR.[T]	1xLabel:13C(6)15N(4) [R12]	1xLabel:13C(6)15N(4) [R12]			4.41601E-05	0	1	1	4	TGGT1_259550	transcript=TGGT1_259550-t26_1 | gene=TGGT1_259550 | organism=Toxoplasma_gondii_GT1 | gene_product=dihydropteroate synthase | transcript_product=dihydropteroate synthase | location=TGGT1_chrVIIb:2750606-2755609(-) | protein_length=748 | sequence_SO=chromosome | SO=protein_coding	TGGT1_259550-t26_1-p1 [414-425]	0	1283.64654	12														NA	NA	NA
179	FALSE	High	LADDAATQPLVVQHIQK	[K].LADDAATQPLVVQHIQK.[F]	1xLabel:13C(6)15N(2) [K17]	1xLabel:13C(6)15N(2) [K17]			0.000131268	0	1	1	3	TGGT1_231600	transcript=TGGT1_231600-t26_1 | gene=TGGT1_231600 | organism=Toxoplasma_gondii_GT1 | gene_product=HEAT repeat-containing protein | transcript_product=HEAT repeat-containing protein | location=TGGT1_chrVIII:1475035-1486295(-) | protein_length=1169 | sequence_SO=chromosome | SO=protein_coding	TGGT1_231600-t26_1-p1 [1088-1104]	0	1855.01634	17														NA	NA	NA
180	FALSE	High	ERPAPVSEPAAASPSVGAEASSTTFSASPATR	[K].ERPAPVSEPAAASPSVGAEASSTTFSASPATR.[R]	2xLabel:13C(6)15N(4) [R2; R32]	2xLabel:13C(6)15N(4) [R2; R32]			8.34742E-05	0	1	1	2	TGGT1_319920	transcript=TGGT1_319920-t26_1 | gene=TGGT1_319920 | organism=Toxoplasma_gondii_GT1 | gene_product=2-oxo acid dehydrogenases acyltransferase (catalytic domain) domain-containing protein | transcript_product=2-oxo acid dehydrogenases acyltransferase (catalytic domain) domain-containing protein | location=TGGT1_chrIV:604302-610675(-) | protein_length=669 | sequence_SO=chromosome | SO=protein_coding	TGGT1_319920-t26_1-p1 [163-194]	0	3106.51905	32														NA	NA	NA
181	FALSE	High	TEEITEGAEAR	[K].TEEITEGAEAR.[E]					0.00016455	0	1	1	6	TGGT1_215220	transcript=TGGT1_215220-t26_1 | gene=TGGT1_215220 | organism=Toxoplasma_gondii_GT1 | gene_product=hypothetical protein | transcript_product=hypothetical protein | location=TGGT1_chrX:6716950-6719044(+) | protein_length=502 | sequence_SO=chromosome | SO=protein_coding	TGGT1_215220-t26_1-p1 [217-227]	0	1205.56444	11	0.905	0.969	-0.14	-0.04	0.738826724	0.682497301	0.89450326	0.775774428	81.15	14.24	0.905	0.3	13.517	0.969	0.87	1.084	-0.14	-1.74	3.76	-0.04	-0.2	0.12	11756.26993	88025.0625	513489.875	497730.3438	126.9	93.89	43.26	52.78
182	FALSE	High	MGAEVAGDSIGDEFK	[R].MGAEVAGDSIGDEFK.[G]					4.86223E-07	0	1	1	12	TGGT1_210690	transcript=TGGT1_210690-t26_1 | gene=TGGT1_210690 | organism=Toxoplasma_gondii_GT1 | gene_product=ribosomal protein RPS6 | transcript_product=ribosomal protein RPS6 | location=TGGT1_chrIV:2087216-2087986(+) | protein_length=256 | sequence_SO=chromosome | SO=protein_coding	TGGT1_210690-t26_1-p1 [32-46]	0	1525.6839	15														NA	NA	NA
183	FALSE	High	ERLPAIPVLPLATVGGLPASQTLIEEK	[R].ERLPAIPVLPLATVGGLPASQTLIEEK.[V]					4.09358E-05	0	1	1	1	TGGT1_260540	transcript=TGGT1_260540-t26_1 | gene=TGGT1_260540 | organism=Toxoplasma_gondii_GT1 | gene_product=alveolin domain containing intermediate filament IMC14 | transcript_product=alveolin domain containing intermediate filament IMC14 | location=TGGT1_chrVIIb:2144399-2148137(+) | protein_length=733 | sequence_SO=chromosome | SO=protein_coding	TGGT1_260540-t26_1-p1 [13-39]	1	2812.61826	27	0.952	3.072	-0.07	1.62	0.700114088	0.307675096	0.877783685	0.583730354	86.31	113.42	0.952	0.34	13.208	10.364	3.072	0.722	-0.07	-1.56	3.72	3.37	1.62	-0.47	5143.746938	4895.864075	2175.17772	7456.110066	89.49	40.83	171.77	163.79
184	FALSE	High	ERLEDEEAAPHTAQADATQWGADAAAADWK	[K].ERLEDEEAAPHTAQADATQWGADAAAADWK.[Q]					1.02763E-05	0	1	1	1	TGGT1_266060	transcript=TGGT1_266060-t26_1 | gene=TGGT1_266060 | organism=Toxoplasma_gondii_GT1 | gene_product=ribosomal protein RPSA | transcript_product=ribosomal protein RPSA | location=TGGT1_chrIX:1148543-1150882(-) | protein_length=287 | sequence_SO=chromosome | SO=protein_coding	TGGT1_266060-t26_1-p1 [216-245]	1	3224.45154	30	0.046	0.426	-4.43	-1.23	0.03078543	0.609952974	0.327955627	0.724452128	0.23	25.78	0.093	0.046	0.013	0.426	6.37	0.017	-3.42	-4.43	-6.32	-1.23	2.67	-5.88	222118.9688	5754.311422	18425.78516	8282.526968	79.19	37.18	163.25	3.31
185	FALSE	High	ERELVTEGESIVAVHGMK	[K].ERELVTEGESIVAVHGMK.[E]	1xLabel:13C(6)15N(2) [K18]; 1xLabel:13C(6)15N(4) [R2]	1xLabel:13C(6)15N(2) [K18]; 1xLabel:13C(6)15N(4) [R2]			6.73885E-05	0	1	1	3	TGGT1_256760	transcript=TGGT1_256760-t26_1 | gene=TGGT1_256760 | organism=Toxoplasma_gondii_GT1 | gene_product=pyruvate kinase PyK1 | transcript_product=pyruvate kinase PyK1 | location=TGGT1_chrVIIb:4413512-4417055(-) | protein_length=531 | sequence_SO=chromosome | SO=protein_coding	TGGT1_256760-t26_1-p1 [498-515]	1	2002.03927	18														NA	NA	NA
186	FALSE	High	ERELVTEGESIVAVHGMK	[K].ERELVTEGESIVAVHGMK.[E]					8.70941E-05	0	1	1	3	TGGT1_256760	transcript=TGGT1_256760-t26_1 | gene=TGGT1_256760 | organism=Toxoplasma_gondii_GT1 | gene_product=pyruvate kinase PyK1 | transcript_product=pyruvate kinase PyK1 | location=TGGT1_chrVIIb:4413512-4417055(-) | protein_length=531 | sequence_SO=chromosome | SO=protein_coding	TGGT1_256760-t26_1-p1 [498-515]	1	1984.0168	18	0.343	0.021	-1.54	-5.6	0.87295663	0.044373964	0.953075912	0.25589787	10.42	0.03	0.138	0.343	10.35	0.055	0.021	0.01	-2.86	-1.54	3.37	-4.18	-5.6	-6.64	10215.05625	8400.90819	295308.3125	6081.146509	98.05	75.58	100.41	44.91
187	FALSE	High	ERADLIAYLVDASNK	[K].ERADLIAYLVDASNK.[-]	1xLabel:13C(6)15N(2) [K15]; 1xLabel:13C(6)15N(4) [R2]	1xLabel:13C(6)15N(2) [K15]; 1xLabel:13C(6)15N(4) [R2]			0.000175066	0	1	1	1	TGGT1_219750	transcript=TGGT1_219750-t26_1 | gene=TGGT1_219750 | organism=Toxoplasma_gondii_GT1 | gene_product=putative cytochrome c | transcript_product=putative cytochrome c | location=TGGT1_chrXII:601202-602193(-) | protein_length=115 | sequence_SO=chromosome | SO=protein_coding	TGGT1_219750-t26_1-p1 [101-115]	1	1695.90309	15	1.957	0.794	0.97	-0.33	0.874842039	0.746421089	0.953680976	0.82001785	5.74	78.45	2.033	1.957	0.344	0.128	3.417	0.794	1.02	0.97	-1.54	-2.96	1.77	-0.33	4975.18781	7004.421345	3994.741686	7323.579681	62.93	44.04	171	169.69
188	FALSE	High	MGAEVAGDSIGDEFK	[R].MGAEVAGDSIGDEFK.[G]	1xLabel:13C(6)15N(2) [K15]	1xLabel:13C(6)15N(2) [K15]			5.52459E-07	0	1	1	11	TGGT1_210690	transcript=TGGT1_210690-t26_1 | gene=TGGT1_210690 | organism=Toxoplasma_gondii_GT1 | gene_product=ribosomal protein RPS6 | transcript_product=ribosomal protein RPS6 | location=TGGT1_chrIV:2087216-2087986(+) | protein_length=256 | sequence_SO=chromosome | SO=protein_coding	TGGT1_210690-t26_1-p1 [32-46]	0	1533.6981	15	2.977	0.786	1.57	-0.35	0.496676262	0.824415778	0.787015416	0.876977174	37.49	14.84	2.977	3.73	0.462	0.786	1.579	0.659	1.57	1.9	-1.11	-0.35	0.66	-0.6	3663.073644	10905.23145	1516757.875	2135293.75	68.85	42.32	83.78	52.5
189	FALSE	High	VGIEQTHDAGTPITEPMK	[K].VGIEQTHDAGTPITEPMK.[V]					3.94951E-07	0	1	1	9	TGGT1_316310	transcript=TGGT1_316310-t26_1 | gene=TGGT1_316310 | organism=Toxoplasma_gondii_GT1 | gene_product=superoxide dismutase | transcript_product=superoxide dismutase | location=TGGT1_chrXI:5175968-5177674(-) | protein_length=201 | sequence_SO=chromosome | SO=protein_coding	TGGT1_316310-t26_1-p1 [138-155]	0	1923.94805	18	0.372	0.687	-1.43	-0.54	0.637763541	0.050339891	0.849393229	0.26758357	11.05	5.88	3.524	0.372	0.171	0.687	0.745	0.532	1.82	-1.43	-2.55	-0.54	-0.43	-0.91	10663.99492	3963.726646	1234094.75	919052.1875	66.25	57.61	57.89	41.55
190	FALSE	High	VGIEQTHDAGTPITEPMK	[K].VGIEQTHDAGTPITEPMK.[V]	1xLabel:13C(6)15N(2) [K18]	1xLabel:13C(6)15N(2) [K18]			3.00234E-06	0	1	1	6	TGGT1_316310	transcript=TGGT1_316310-t26_1 | gene=TGGT1_316310 | organism=Toxoplasma_gondii_GT1 | gene_product=superoxide dismutase | transcript_product=superoxide dismutase | location=TGGT1_chrXI:5175968-5177674(-) | protein_length=201 | sequence_SO=chromosome | SO=protein_coding	TGGT1_316310-t26_1-p1 [138-155]	0	1931.96225	18														NA	NA	NA
191	FALSE	High	MGAEVAGDSIGDEFK	[R].MGAEVAGDSIGDEFK.[G]	1xOxidation [M1]; 1xLabel:13C(6)15N(2) [K15]	1xOxidation [M1]; 1xLabel:13C(6)15N(2) [K15]			6.64849E-06	0	1	1	4	TGGT1_210690	transcript=TGGT1_210690-t26_1 | gene=TGGT1_210690 | organism=Toxoplasma_gondii_GT1 | gene_product=ribosomal protein RPS6 | transcript_product=ribosomal protein RPS6 | location=TGGT1_chrIV:2087216-2087986(+) | protein_length=256 | sequence_SO=chromosome | SO=protein_coding	TGGT1_210690-t26_1-p1 [32-46]	0	1549.69301	15														NA	NA	NA
192	FALSE	High	MGMISQQEVDDIVQR	[K].MGMISQQEVDDIVQR.[T]					6.70787E-06	0	1	1	5	TGGT1_318430	transcript=TGGT1_318430-t26_1 | gene=TGGT1_318430 | organism=Toxoplasma_gondii_GT1 | gene_product=malate dehydrogenase MDH | transcript_product=malate dehydrogenase MDH | location=TGGT1_chrIV:1282502-1286316(-) | protein_length=511 | sequence_SO=chromosome | SO=protein_coding	TGGT1_318430-t26_1-p1 [395-409]	0	1748.83058	15	3.045	0.911	1.61	-0.13	0.073676235	0.567818326	0.463670699	0.69434816	57.98	15.37	5.923	1.854	3.045	0.911	1.124	0.797	2.57	0.89	1.61	-0.13	0.17	-0.33	12209.94711	34197.91797	619178.1836	695663	37.66	25.77	78.13	63.43
193	FALSE	High	SIQMEGVTWGEGMK	[K].SIQMEGVTWGEGMK.[K]	1xLabel:13C(6)15N(2) [K14]	1xLabel:13C(6)15N(2) [K14]			1.34121E-05	0	1	1	2	TGGT1_219140	transcript=TGGT1_219140-t26_1 | gene=TGGT1_219140 | organism=Toxoplasma_gondii_GT1 | gene_product=EF-1 guanine nucleotide exchange domain-containing protein | transcript_product=EF-1 guanine nucleotide exchange domain-containing protein | location=TGGT1_chrXII:1048475-1050088(+) | protein_length=187 | sequence_SO=chromosome | SO=protein_coding	TGGT1_219140-t26_1-p1 [99-112]	0	1560.72762	14	7.092	0.759	2.83	-0.4	0.188286334	0.024208982	0.626424419	0.215357333	59.94	4.39	9.959	0.989	7.092	0.681	0.798	0.759	3.32	-0.02	2.83	-0.55	-0.33	-0.4	1349.946833	13190.58344	374446.5	264228.7773	135.86	36.64	85.71	87.44
194	FALSE	High	VGVVLSGGQAAGGHNVICGIFDYVK	[R].VGVVLSGGQAAGGHNVICGIFDYVK.[R]					4.12447E-06	0	1	1	4	TGGT1_226960	transcript=TGGT1_226960-t26_1 | gene=TGGT1_226960 | organism=Toxoplasma_gondii_GT1 | gene_product=phosphofructokinase PFKII | transcript_product=phosphofructokinase PFKII | location=TGGT1_chrX:1093641-1104060(-) | protein_length=1225 | sequence_SO=chromosome | SO=protein_coding	TGGT1_226960-t26_1-p1 [133-157]	0	2460.27039	25	0.777	0.714	-0.36	-0.49	0.742050963	0.016997338	0.895674196	0.204349929	49.47	2.85	0.348	0.777	2.064	0.714	0.79	0.687	-1.52	-0.36	1.05	-0.49	-0.34	-0.54	10682.99896	8059.149264	427448.6563	305355.875	48.48	34.71	133.84	131.35
195	FALSE	High	MGSMGNYVAQPEGGMEIPTQYDYSQLQQQVSR	[R].MGSMGNYVAQPEGGMEIPTQYDYSQLQQQVSR.[E]	1xPhospho [Y/S]; 1xLabel:13C(6)15N(4) [R32]	1xPhospho [S3; Y7]; 1xLabel:13C(6)15N(4) [R32]	TGGT1_219270-t26_1-p1 1xPhospho [Y/S]	TGGT1_219270-t26_1-p1 1xPhospho [S348; Y352]	6.38054E-05	0	1	1	2	TGGT1_219270	transcript=TGGT1_219270-t26_1 | gene=TGGT1_219270 | organism=Toxoplasma_gondii_GT1 | gene_product=multi-pass transmembrane protein | transcript_product=multi-pass transmembrane protein | location=TGGT1_chrXII:948336-949904(+) | protein_length=389 | sequence_SO=chromosome | SO=protein_coding	TGGT1_219270-t26_1-p1 [346-377]	0	3682.58873	32														NA	NA	NA
197	FALSE	High	VGYNPEKVPFVAISGFVGDNMVEK	[K].VGYNPEKVPFVAISGFVGDNMVEK.[S]	2xLabel:13C(6)15N(2) [K7; K24]	2xLabel:13C(6)15N(2) [K7; K24]			1.55953E-05	0	2	4	5	TGGT1_294800B; TGGT1_286420A-t26_1-p1	transcript=TGGT1_294800B-t26_1 | gene=TGGT1_294800B | organism=Toxoplasma_gondii_GT1 | gene_product=putative elongation factor 1-alpha (EF-1-ALPHA) | transcript_product=putative elongation factor 1-alpha (EF-1-ALPHA) | location=TGGT1_chrIa:1133102-1134034(-) | protein_length=310 | sequence_SO=chromosome | SO=protein_coding transcript=TGGT1_286420A-t26_1 | gene=TGGT1_286420A | organism=Toxoplasma_…	TGGT1_294800B-t26_1-p1 [41-64]; TGGT1_286420A-t26_1-p1 [179-202]	1	2612.33998	24														NA	NA	NA
198	FALSE	High	EQEQAVEKPSVEGVK	[R].EQEQAVEKPSVEGVK.[A]	2xLabel:13C(6)15N(2) [K8; K15]	2xLabel:13C(6)15N(2) [K8; K15]			9.08584E-05	0	1	1	7	TGGT1_299050	transcript=TGGT1_299050-t26_1 | gene=TGGT1_299050 | organism=Toxoplasma_gondii_GT1 | gene_product=ribosomal protein RPL17 | transcript_product=ribosomal protein RPL17 | location=TGGT1_chrIII:2205438-2207707(-) | protein_length=195 | sequence_SO=chromosome | SO=protein_coding	TGGT1_299050-t26_1-p1 [158-172]	0	1672.8723	15														NA	NA	NA
199	FALSE	High	EQEQAVEKPSVEGVK	[R].EQEQAVEKPSVEGVK.[A]					4.22709E-05	0	1	1	16	TGGT1_299050	transcript=TGGT1_299050-t26_1 | gene=TGGT1_299050 | organism=Toxoplasma_gondii_GT1 | gene_product=ribosomal protein RPL17 | transcript_product=ribosomal protein RPL17 | location=TGGT1_chrIII:2205438-2207707(-) | protein_length=195 | sequence_SO=chromosome | SO=protein_coding	TGGT1_299050-t26_1-p1 [158-172]	0	1656.84391	15	0.579	0.684	-0.79	-0.55	0.018284561	0.094502276	0.274663645	0.370856989	2.59	9.41	0.579	0.691	0.549	0.684	0.876	0.591	-0.79	-0.53	-0.86	-0.55	-0.19	-0.76	425838.75	263540.4375	2659073.75	2277292.25	22.54	18.94	24.77	16.56
200	FALSE	High	EQEPEIWNAIR	[K].EQEPEIWNAIR.[F]					0.000189375	0	1	1	8	TGGT1_289650	transcript=TGGT1_289650-t26_1 | gene=TGGT1_289650 | organism=Toxoplasma_gondii_GT1 | gene_product=PEP-carboxykinase I | transcript_product=PEP-carboxykinase I | location=TGGT1_chrIX:3173228-3176423(+) | protein_length=677 | sequence_SO=chromosome | SO=protein_coding	TGGT1_289650-t26_1-p1 [426-436]	0	1384.68555	11														NA	NA	NA
201	FALSE	High	LADLPGLGHPTLYIR	[K].LADLPGLGHPTLYIR.[I]					8.44256E-05	0	1	1	4	TGGT1_306060	transcript=TGGT1_306060-t26_1 | gene=TGGT1_306060 | organism=Toxoplasma_gondii_GT1 | gene_product=rhoptry neck protein RON8 | transcript_product=rhoptry neck protein RON8 | location=TGGT1_chrIX:5560917-5575203(-) | protein_length=2980 | sequence_SO=chromosome | SO=protein_coding	TGGT1_306060-t26_1-p1 [1680-1694]	0	1635.9217	15														NA	NA	NA
202	FALSE	High	LADLPGLGHPTLYIR	[K].LADLPGLGHPTLYIR.[I]	1xLabel:13C(6)15N(4) [R15]	1xLabel:13C(6)15N(4) [R15]			0.000196102	0	1	1	2	TGGT1_306060	transcript=TGGT1_306060-t26_1 | gene=TGGT1_306060 | organism=Toxoplasma_gondii_GT1 | gene_product=rhoptry neck protein RON8 | transcript_product=rhoptry neck protein RON8 | location=TGGT1_chrIX:5560917-5575203(-) | protein_length=2980 | sequence_SO=chromosome | SO=protein_coding	TGGT1_306060-t26_1-p1 [1680-1694]	0	1645.92997	15	18.267	0.82	4.19	-0.29	0.002006262	0.038439075	0.205516938	0.243004751	21.97	6.49	18.267	20.974	13.591	0.82	0.767	0.88	4.19	4.39	3.76	-0.29	-0.38	-0.18	6236.947754	113932.2813	418818.1563	343422.2813	55.33	31.82	61.23	67.73
203	FALSE	High	LADTSLETVCTLPEFHR	[K].LADTSLETVCTLPEFHR.[A]					2.10786E-05	0	1	1	1	TGGT1_243800	transcript=TGGT1_243800-t26_1 | gene=TGGT1_243800 | organism=Toxoplasma_gondii_GT1 | gene_product=putative long-chain fatty acid CoA ligase | transcript_product=putative long-chain fatty acid CoA ligase | location=TGGT1_chrVI:2778396-2788707(-) | protein_length=758 | sequence_SO=chromosome | SO=protein_coding	TGGT1_243800-t26_1-p1 [670-686]	0	1931.95314	17	1.708	0.702	0.77	-0.51	0.787848727	0.879495834	0.917106352	0.918204179	133.62	34	1.708	10.427	0.169	2.797	0.375	0.702	0.77	3.38	-2.57	1.48	-1.41	-0.51	2164.80015	3696.972555	7954.506474	3852.572678	98.15	71.04	170.95	170.85
204	FALSE	High	RSPQEPSGDGGGNDAGNNAGNGGNEGR	[R].RSPQEPSGDGGGNDAGNNAGNGGNEGR.[G]					1.32683E-06	0	1	1	3	TGGT1_275440	transcript=TGGT1_275440-t26_1 | gene=TGGT1_275440 | organism=Toxoplasma_gondii_GT1 | gene_product=dense granule protein GRA6 | transcript_product=dense granule protein GRA6 | location=TGGT1_chrX:7158307-7158999(-) | protein_length=223 | sequence_SO=chromosome | SO=protein_coding	TGGT1_275440-t26_1-p1 [177-203]	1	2541.06933	27														NA	NA	NA
205	FALSE	High	LADVLPSATFQETSSAHVFSVK	[K].LADVLPSATFQETSSAHVFSVK.[E]					3.79566E-06	0	1	1	7	TGGT1_315320	transcript=TGGT1_315320-t26_1 | gene=TGGT1_315320 | organism=Toxoplasma_gondii_GT1 | gene_product=SAG-related sequence SRS52A | transcript_product=SAG-related sequence SRS52A | location=TGGT1_chrXI:4594837-4596241(+) | protein_length=329 | sequence_SO=chromosome | SO=protein_coding	TGGT1_315320-t26_1-p1 [237-258]	0	2334.1976	22														NA	NA	NA
206	FALSE	High	MGVDPELCDFIDR	[K].MGVDPELCDFIDR.[F]					6.47348E-06	0	1	1	2	TGGT1_214790	transcript=TGGT1_214790-t26_1 | gene=TGGT1_214790 | organism=Toxoplasma_gondii_GT1 | gene_product=glycoprotein | transcript_product=glycoprotein | location=TGGT1_chrX:6386376-6388397(+) | protein_length=283 | sequence_SO=chromosome | SO=protein_coding	TGGT1_214790-t26_1-p1 [248-260]	0	1509.67123	13	0.414	0.864	-1.27	-0.21	0.647619426	0.075864897	0.8540495	0.330601366	21.63	4.65	0.061	5.12	0.414	0.943	0.864	0.828	-4.04	2.36	-1.27	-0.08	-0.21	-0.27	9745.988846	2523.703107	514531.9063	485233.4063	26.29	157.86	125.94	122.26
207	FALSE	High	LADVLPSATFQETSSAHVFSVK	[K].LADVLPSATFQETSSAHVFSVK.[E]	1xLabel:13C(6)15N(2) [K22]	1xLabel:13C(6)15N(2) [K22]			8.99434E-06	0	1	1	8	TGGT1_315320	transcript=TGGT1_315320-t26_1 | gene=TGGT1_315320 | organism=Toxoplasma_gondii_GT1 | gene_product=SAG-related sequence SRS52A | transcript_product=SAG-related sequence SRS52A | location=TGGT1_chrXI:4594837-4596241(+) | protein_length=329 | sequence_SO=chromosome | SO=protein_coding	TGGT1_315320-t26_1-p1 [237-258]	0	2342.2118	22	13.507	0.669	3.76	-0.58	0.23848831	0.001495199	0.663359676	0.193528639	63.84	0.83	19.323	13.507	0.709	0.661	0.695	0.669	4.27	3.76	-0.5	-0.6	-0.52	-0.58	4306.893132	83220.10938	4387218	2900146.75	167.55	85.25	56.24	55.35
208	FALSE	High	MGVDPELCDFIDR	[K].MGVDPELCDFIDR.[F]	1xLabel:13C(6)15N(4) [R13]	1xLabel:13C(6)15N(4) [R13]			1.99292E-05	0	1	1	2	TGGT1_214790	transcript=TGGT1_214790-t26_1 | gene=TGGT1_214790 | organism=Toxoplasma_gondii_GT1 | gene_product=glycoprotein | transcript_product=glycoprotein | location=TGGT1_chrX:6386376-6388397(+) | protein_length=283 | sequence_SO=chromosome | SO=protein_coding	TGGT1_214790-t26_1-p1 [248-260]	0	1519.6795	13														NA	NA	NA
209	FALSE	High	EPVAASYVEWLQASR	[R].EPVAASYVEWLQASR.[N]	1xLabel:13C(6)15N(4) [R15]	1xLabel:13C(6)15N(4) [R15]			9.63796E-05	0	1	1	4	TGGT1_275650	transcript=TGGT1_275650-t26_1 | gene=TGGT1_275650 | organism=Toxoplasma_gondii_GT1 | gene_product=hypothetical protein | transcript_product=hypothetical protein | location=TGGT1_chrIII:288290-290923(+) | protein_length=877 | sequence_SO=chromosome | SO=protein_coding	TGGT1_275650-t26_1-p1 [853-867]	0	1715.86268	15														NA	NA	NA
210	FALSE	High	VGYNPEKVPFVAISGFVGDNMVEK	[K].VGYNPEKVPFVAISGFVGDNMVEK.[S]					1.42486E-06	0	2	4	7	TGGT1_294800B; TGGT1_286420A-t26_1-p1	transcript=TGGT1_294800B-t26_1 | gene=TGGT1_294800B | organism=Toxoplasma_gondii_GT1 | gene_product=putative elongation factor 1-alpha (EF-1-ALPHA) | transcript_product=putative elongation factor 1-alpha (EF-1-ALPHA) | location=TGGT1_chrIa:1133102-1134034(-) | protein_length=310 | sequence_SO=chromosome | SO=protein_coding transcript=TGGT1_286420A-t26_1 | gene=TGGT1_286420A | organism=Toxoplasma_…	TGGT1_294800B-t26_1-p1 [41-64]; TGGT1_286420A-t26_1-p1 [179-202]	1	2596.31159	24	1.405	0.01	0.49	-6.64	0.402395751	0.180991892	0.741185212	0.500563757	63.19	0	2.308	0.806	1.405	0.01	0.809	0.01	1.21	-0.31	0.49	-6.64	-0.31	-6.64	5281.82209	6019.312465	1093097.5	10389.95791	43.09	56.42	27.11	168.32
211	FALSE	High	MGSMGNYVAQPEGGMEIPTQYDYSQLQQQVSR	[R].MGSMGNYVAQPEGGMEIPTQYDYSQLQQQVSR.[E]	1xPhospho [Y/S]	1xPhospho [S3; Y7]	TGGT1_219270-t26_1-p1 1xPhospho [Y/S]	TGGT1_219270-t26_1-p1 1xPhospho [S348; Y352]	1.30598E-05	0	1	1	2	TGGT1_219270	transcript=TGGT1_219270-t26_1 | gene=TGGT1_219270 | organism=Toxoplasma_gondii_GT1 | gene_product=multi-pass transmembrane protein | transcript_product=multi-pass transmembrane protein | location=TGGT1_chrXII:948336-949904(+) | protein_length=389 | sequence_SO=chromosome | SO=protein_coding	TGGT1_219270-t26_1-p1 [346-377]	0	3672.58046	32	0.321	0.835	-1.64	-0.26	0.130199276	0.224166666	0.57619291	0.529325075	6.93	14.03	0.321	0.176	0.753	0.948	0.835	0.572	-1.64	-2.51	-0.41	-0.08	-0.26	-0.81	9169.082595	2946.40453	6627.858992	5534.38225	4.27	67.73	169.27	167.28
212	FALSE	High	EQFSDGVGYAWIDHLK	[K].EQFSDGVGYAWIDHLK.[S]					7.17759E-05	0	1	1	4	TGGT1_253430	transcript=TGGT1_253430-t26_1 | gene=TGGT1_253430 | organism=Toxoplasma_gondii_GT1 | gene_product=putative asparagine synthetase | transcript_product=putative asparagine synthetase | location=TGGT1_chrIII:924367-930594(+) | protein_length=588 | sequence_SO=chromosome | SO=protein_coding	TGGT1_253430-t26_1-p1 [482-497]	0	1864.88644	16	0.136	0.595	-2.88	-0.75	0.008569872	0.196739348	0.238541183	0.510483721	0.85	18.68	0.18	0.136	0.094	0.383	0.961	0.595	-2.48	-2.88	-3.42	-1.38	-0.06	-0.75	10690.15039	1922.474483	667566.7695	641339.0557	142.14	124.09	92.72	84.21
213	FALSE	High	EQFSDGVGYAWIDHLK	[K].EQFSDGVGYAWIDHLK.[S]	1xLabel:13C(6)15N(2) [K16]	1xLabel:13C(6)15N(2) [K16]			3.99908E-05	0	1	1	2	TGGT1_253430	transcript=TGGT1_253430-t26_1 | gene=TGGT1_253430 | organism=Toxoplasma_gondii_GT1 | gene_product=putative asparagine synthetase | transcript_product=putative asparagine synthetase | location=TGGT1_chrIII:924367-930594(+) | protein_length=588 | sequence_SO=chromosome | SO=protein_coding	TGGT1_253430-t26_1-p1 [482-497]	0	1872.90064	16														NA	NA	NA
214	FALSE	High	EQIMSYVDSSVTDKELQAHAIK	[R].EQIMSYVDSSVTDKELQAHAIK.[F]					0.000140798	0	1	1	3	TGGT1_214220	transcript=TGGT1_214220-t26_1 | gene=TGGT1_214220 | organism=Toxoplasma_gondii_GT1 | gene_product=hypothetical protein | transcript_product=hypothetical protein | location=TGGT1_chrX:6010193-6012510(+) | protein_length=212 | sequence_SO=chromosome | SO=protein_coding	TGGT1_214220-t26_1-p1 [156-177]	1	2492.23373	22														NA	NA	NA
215	FALSE	High	EQIMSYVDSSVTDK	[R].EQIMSYVDSSVTDK.[E]	1xLabel:13C(6)15N(2) [K14]	1xLabel:13C(6)15N(2) [K14]			0.00021259	0	1	1	1	TGGT1_214220	transcript=TGGT1_214220-t26_1 | gene=TGGT1_214220 | organism=Toxoplasma_gondii_GT1 | gene_product=hypothetical protein | transcript_product=hypothetical protein | location=TGGT1_chrX:6010193-6012510(+) | protein_length=212 | sequence_SO=chromosome | SO=protein_coding	TGGT1_214220-t26_1-p1 [156-169]	0	1609.75053	14	0.801	4.586	-0.32	2.2	0.271059426	0.162232928	0.683692079	0.482582349	3.07	77.62	0.801	0.241	0.827	2.185	4.586	53.19	-0.32	-2.05	-0.27	1.13	2.2	5.73	10630.95822	8197.814036	7594.690413	34832.48828	5.27	51.12	51.78	152.92
216	FALSE	High	EQLILTQQQNELR	[R].EQLILTQQQNELR.[V]	1xLabel:13C(6)15N(4) [R13]	1xLabel:13C(6)15N(4) [R13]			9.07461E-06	0	1	1	7	TGGT1_216670	transcript=TGGT1_216670-t26_1 | gene=TGGT1_216670 | organism=Toxoplasma_gondii_GT1 | gene_product=FUSE-binding protein 2 / KH-type splicing regulatory protein | transcript_product=FUSE-binding protein 2 / KH-type splicing regulatory protein | location=TGGT1_chrXI:5891708-5895741(-) | protein_length=941 | sequence_SO=chromosome | SO=protein_coding	TGGT1_216670-t26_1-p1 [222-234]	0	1622.87358	13	0.163	0.883	-2.62	-0.18	0.019935002	0.205497167	0.28147019	0.516180634	1.66	10.45	0.095	0.238	0.163	0.883	0.962	0.707	-3.4	-2.07	-2.62	-0.18	-0.06	-0.5	48498.88672	6248.787676	633320.875	578746.875	68.43	75.96	77.42	60.92
217	FALSE	High	EQLILTQQQNELR	[R].EQLILTQQQNELR.[V]					1.69408E-05	0	1	1	8	TGGT1_216670	transcript=TGGT1_216670-t26_1 | gene=TGGT1_216670 | organism=Toxoplasma_gondii_GT1 | gene_product=FUSE-binding protein 2 / KH-type splicing regulatory protein | transcript_product=FUSE-binding protein 2 / KH-type splicing regulatory protein | location=TGGT1_chrXI:5891708-5895741(-) | protein_length=941 | sequence_SO=chromosome | SO=protein_coding	TGGT1_216670-t26_1-p1 [222-234]	0	1612.86531	13														NA	NA	NA
218	FALSE	High	VGVVLSGGQAAGGHNVICGIFDYVK	[R].VGVVLSGGQAAGGHNVICGIFDYVK.[R]	1xLabel:13C(6)15N(2) [K25]	1xLabel:13C(6)15N(2) [K25]			2.88026E-05	0	1	1	2	TGGT1_226960	transcript=TGGT1_226960-t26_1 | gene=TGGT1_226960 | organism=Toxoplasma_gondii_GT1 | gene_product=phosphofructokinase PFKII | transcript_product=phosphofructokinase PFKII | location=TGGT1_chrX:1093641-1104060(-) | protein_length=1225 | sequence_SO=chromosome | SO=protein_coding	TGGT1_226960-t26_1-p1 [133-157]	0	2468.28459	25														NA	NA	NA
219	FALSE	High	MGMISQQEVDDIVQR	[K].MGMISQQEVDDIVQR.[T]	1xLabel:13C(6)15N(4) [R15]	1xLabel:13C(6)15N(4) [R15]			6.15534E-06	0	1	1	2	TGGT1_318430	transcript=TGGT1_318430-t26_1 | gene=TGGT1_318430 | organism=Toxoplasma_gondii_GT1 | gene_product=malate dehydrogenase MDH | transcript_product=malate dehydrogenase MDH | location=TGGT1_chrIV:1282502-1286316(-) | protein_length=511 | sequence_SO=chromosome | SO=protein_coding	TGGT1_318430-t26_1-p1 [395-409]	0	1758.83885	15														NA	NA	NA
220	FALSE	High	LPACSLGDLVLATVK	[R].LPACSLGDLVLATVK.[K]	1xLabel:13C(6)15N(2) [K15]	1xLabel:13C(6)15N(2) [K15]			1.10656E-05	0	1	1	4	TGGT1_312090	transcript=TGGT1_312090-t26_1 | gene=TGGT1_312090 | organism=Toxoplasma_gondii_GT1 | gene_product=ribosomal protein RPL23 | transcript_product=ribosomal protein RPL23 | location=TGGT1_chrXI:2381590-2383685(-) | protein_length=139 | sequence_SO=chromosome | SO=protein_coding	TGGT1_312090-t26_1-p1 [51-65]	0	1507.86438	15	0.768	0.701	-0.38	-0.51	0.365651768	0.022954269	0.724359257	0.213198235	27.01	1.91	0.768	1.005	0.085	0.701	0.801	0.683	-0.38	0.01	-3.55	-0.51	-0.32	-0.55	8516.225324	6541.80072	530585.5625	372150.1875	38.4	94.2	128.11	124.62
221	FALSE	High	LPANPDVFVAGDIAAYPYVK	[R].LPANPDVFVAGDIAAYPYVK.[T]					0.000162421	0	1	1	1	TGGT1_207620	transcript=TGGT1_207620-t26_1 | gene=TGGT1_207620 | organism=Toxoplasma_gondii_GT1 | gene_product=pyridine nucleotide-disulfide oxidoreductase domain-containing protein | transcript_product=pyridine nucleotide-disulfide oxidoreductase domain-containing protein | location=TGGT1_chrIb:171089-178693(-) | protein_length=664 | sequence_SO=chromosome | SO=protein_coding	TGGT1_207620-t26_1-p1 [508-527]	0	2120.10627	20														NA	NA	NA
222	FALSE	High	EQLDAEVQNLSAHLR	[K].EQLDAEVQNLSAHLR.[T]					6.30746E-05	0	1	1	3	TGGT1_315110	transcript=TGGT1_315110-t26_1 | gene=TGGT1_315110 | organism=Toxoplasma_gondii_GT1 | gene_product=prefoldin, alpha subunit protein | transcript_product=prefoldin, alpha subunit protein | location=TGGT1_chrXI:4425976-4428186(-) | protein_length=178 | sequence_SO=chromosome | SO=protein_coding	TGGT1_315110-t26_1-p1 [32-46]	0	1722.87694	15														NA	NA	NA
223	FALSE	High	TEALTTLAHADSAFEDSTLAER	[K].TEALTTLAHADSAFEDSTLAER.[L]					1.72439E-05	0	1	1	1	TGGT1_258070	transcript=TGGT1_258070-t26_1 | gene=TGGT1_258070 | organism=Toxoplasma_gondii_GT1 | gene_product=hypothetical protein | transcript_product=hypothetical protein | location=TGGT1_chrVIIb:3570890-3578893(-) | protein_length=678 | sequence_SO=chromosome | SO=protein_coding	TGGT1_258070-t26_1-p1 [348-369]	0	2349.12047	22	13.293	18.628	3.73	4.22	0.110763172	0.320820779	0.547889677	0.591944446	113.28	138.23	13.293	100	3.136	35.995	18.628	0.386	3.73	6.64	1.65	5.17	4.22	-1.37	10391.69274	138137.6157	13381.0696	442829.0938	70.78	58.05	167.46	34.39
224	FALSE	High	LPACSLGDLVLATVK	[R].LPACSLGDLVLATVK.[K]					1.23922E-06	0	1	1	2	TGGT1_312090	transcript=TGGT1_312090-t26_1 | gene=TGGT1_312090 | organism=Toxoplasma_gondii_GT1 | gene_product=ribosomal protein RPL23 | transcript_product=ribosomal protein RPL23 | location=TGGT1_chrXI:2381590-2383685(-) | protein_length=139 | sequence_SO=chromosome | SO=protein_coding	TGGT1_312090-t26_1-p1 [51-65]	0	1499.85018	15														NA	NA	NA
225	FALSE	High	LADIGEGIAQVELLK	[K].LADIGEGIAQVELLK.[W]					3.13904E-06	0	1	1	4	TGGT1_319920	transcript=TGGT1_319920-t26_1 | gene=TGGT1_319920 | organism=Toxoplasma_gondii_GT1 | gene_product=2-oxo acid dehydrogenases acyltransferase (catalytic domain) domain-containing protein | transcript_product=2-oxo acid dehydrogenases acyltransferase (catalytic domain) domain-containing protein | location=TGGT1_chrIV:604302-610675(-) | protein_length=669 | sequence_SO=chromosome | SO=protein_coding	TGGT1_319920-t26_1-p1 [76-90]	0	1568.8894	15														NA	NA	NA
226	FALSE	High	EQKPVVSFIAGLTAPPGR	[K].EQKPVVSFIAGLTAPPGR.[R]					2.06477E-05	0	1	1	4	TGGT1_290600	transcript=TGGT1_290600-t26_1 | gene=TGGT1_290600 | organism=Toxoplasma_gondii_GT1 | gene_product=succinyl-CoA-synthetase alpha SCSA | transcript_product=succinyl-CoA-synthetase alpha SCSA | location=TGGT1_chrIX:3568986-3572521(+) | protein_length=333 | sequence_SO=chromosome | SO=protein_coding	TGGT1_290600-t26_1-p1 [265-282]	0	1867.04361	18	1.315	0.683	0.4	-0.55	0.360234551	0.185378525	0.722651567	0.502320176	48.47	2.52	0.885	1.315	2.49	0.683	1.001	0.658	-0.18	0.4	1.32	-0.55	0	-0.6	4033.889404	3570.424561	474321.5	474785.875	62.95	54.16	92.1	77.96
227	FALSE	High	LADIGEGIAQVELLK	[K].LADIGEGIAQVELLK.[W]	1xLabel:13C(6)15N(2) [K15]	1xLabel:13C(6)15N(2) [K15]			1.32544E-05	0	1	1	4	TGGT1_319920	transcript=TGGT1_319920-t26_1 | gene=TGGT1_319920 | organism=Toxoplasma_gondii_GT1 | gene_product=2-oxo acid dehydrogenases acyltransferase (catalytic domain) domain-containing protein | transcript_product=2-oxo acid dehydrogenases acyltransferase (catalytic domain) domain-containing protein | location=TGGT1_chrIV:604302-610675(-) | protein_length=669 | sequence_SO=chromosome | SO=protein_coding	TGGT1_319920-t26_1-p1 [76-90]	0	1576.9036	15	0.111	0.813	-3.17	-0.3	0.045503492	0.008056371	0.381291337	0.199491024	1.07	1.86	0.111	0.252	0.046	0.813	0.828	0.776	-3.17	-1.99	-4.44	-0.3	-0.27	-0.37	83695.46094	8856.644274	799127.375	661938.375	43.46	37.78	78.61	75.2
228	FALSE	High	MGSMGNYVAQPEGGMEIPTQYDYSQLQQQVSR	[R].MGSMGNYVAQPEGGMEIPTQYDYSQLQQQVSR.[E]					8.537E-09	0	1	1	1	TGGT1_219270	transcript=TGGT1_219270-t26_1 | gene=TGGT1_219270 | organism=Toxoplasma_gondii_GT1 | gene_product=multi-pass transmembrane protein | transcript_product=multi-pass transmembrane protein | location=TGGT1_chrXII:948336-949904(+) | protein_length=389 | sequence_SO=chromosome | SO=protein_coding	TGGT1_219270-t26_1-p1 [346-377]	0	3592.61413	32	0.869	0.886	-0.2	-0.17	0.699446821	0.967871457	0.87752892	0.97841129	81.22	43.89	2.079	0.869	0.239	0.552	1.944	0.886	1.06	-0.2	-2.07	-0.86	0.96	-0.17	8937.087383	10013.56674	8295.01835	5710.756646	49.71	65.16	171.42	171.36
229	FALSE	High	MGSMGNYVAQPEGGMEIPTQYDYSQLQQQVSR	[R].MGSMGNYVAQPEGGMEIPTQYDYSQLQQQVSR.[E]	1xOxidation [M]	1xOxidation [M1; M4]			4.79091E-05	0	1	1	2	TGGT1_219270	transcript=TGGT1_219270-t26_1 | gene=TGGT1_219270 | organism=Toxoplasma_gondii_GT1 | gene_product=multi-pass transmembrane protein | transcript_product=multi-pass transmembrane protein | location=TGGT1_chrXII:948336-949904(+) | protein_length=389 | sequence_SO=chromosome | SO=protein_coding	TGGT1_219270-t26_1-p1 [346-377]	0	3608.60904	32	2.55	0.891	1.35	-0.17	0.508091336	0.457985582	0.791964446	0.630036514	123.79	5.62	0.421	2.55	6.233	0.848	0.891	100	-1.25	1.35	2.64	-0.24	-0.17	6.64	2623.420079	6688.89602	9783.500396	10272.48561	110.46	34.1	60.06	156.76
230	FALSE	High	LADKVDEATLIELLQQTSAASAAK	[R].LADKVDEATLIELLQQTSAASAAK.[N]					2.61135E-06	0	1	1	2	TGGT1_207690	transcript=TGGT1_207690-t26_1 | gene=TGGT1_207690 | organism=Toxoplasma_gondii_GT1 | gene_product=programmed cell death 5 protein | transcript_product=programmed cell death 5 protein | location=TGGT1_chrIb:230155-232824(+) | protein_length=122 | sequence_SO=chromosome | SO=protein_coding	TGGT1_207690-t26_1-p1 [81-104]	1	2486.33482	24	1.026	0.695	0.04	-0.52	0.707561751	0.012428328	0.879609097	0.203151272	10.23	1.97	1.026	1.097	0.774	0.714	0.695	0.618	0.04	0.13	-0.37	-0.49	-0.52	-0.69	10262.4554	10527.66984	183241.8594	127395.4922	11.52	27.27	98.88	91.78
231	FALSE	High	RVTCGYPESGPVNLEVDLSK	[K].RVTCGYPESGPVNLEVDLSK.[D]					4.93216E-05	0	1	1	1	TGGT1_308020	transcript=TGGT1_308020-t26_1 | gene=TGGT1_308020 | organism=Toxoplasma_gondii_GT1 | gene_product=SAG-related sequence SRS57 | transcript_product=SAG-related sequence SRS57 | location=TGGT1_chrXII:456740-457897(-) | protein_length=385 | sequence_SO=chromosome | SO=protein_coding	TGGT1_308020-t26_1-p1 [209-228]	1	2163.07504	20														NA	NA	NA
232	FALSE	High	VGGEEALSEVQR	[K].VGGEEALSEVQR.[T]					6.07544E-05	0	1	1	5	TGGT1_259550	transcript=TGGT1_259550-t26_1 | gene=TGGT1_259550 | organism=Toxoplasma_gondii_GT1 | gene_product=dihydropteroate synthase | transcript_product=dihydropteroate synthase | location=TGGT1_chrVIIb:2750606-2755609(-) | protein_length=748 | sequence_SO=chromosome | SO=protein_coding	TGGT1_259550-t26_1-p1 [414-425]	0	1273.63827	12	18.973	1.43	4.25	0.52	0.345772547	0.892942932	0.718755246	0.926561759	145.82	145.73	0.312	54.545	18.973	83.869	1.43	0.024	-1.68	5.77	4.25	6.39	0.52	-5.36	3005.44801	57022.59766	102652.8281	520777.9688	111.48	79.75	150.98	115.81
233	FALSE	High	LADAVQIISYAVDKDLK	[R].LADAVQIISYAVDKDLK.[W]	2xLabel:13C(6)15N(2) [K14; K17]	2xLabel:13C(6)15N(2) [K14; K17]			0.00010079	0	1	1	2	TGGT1_290950	transcript=TGGT1_290950-t26_1 | gene=TGGT1_290950 | organism=Toxoplasma_gondii_GT1 | gene_product=putative clathrin heavy chain | transcript_product=putative clathrin heavy chain | location=TGGT1_chrIX:3770246-3782423(-) | protein_length=1731 | sequence_SO=chromosome | SO=protein_coding	TGGT1_290950-t26_1-p1 [169-185]	1	1878.05535	17														NA	NA	NA
234	FALSE	High	ETNGAAHFLEHMTFK	[K].ETNGAAHFLEHMTFK.[G]					8.70941E-05	0	1	1	4	TGGT1_236210	transcript=TGGT1_236210-t26_1 | gene=TGGT1_236210 | organism=Toxoplasma_gondii_GT1 | gene_product=putative peptidase M16 family potein | transcript_product=putative peptidase M16 family potein | location=TGGT1_chrX:5216353-5222014(+) | protein_length=509 | sequence_SO=chromosome | SO=protein_coding	TGGT1_236210-t26_1-p1 [107-121]	0	1732.81117	15	1.458	0.094	0.54	-3.41	0.883456977	0.117661808	0.957094958	0.419349059	101.46	1.17	2.456	1.458	0.37	0.094	0.243	0.01	1.3	0.54	-1.43	-3.41	-2.04	-6.64	9536.893818	4229.877632	53693.94531	11471.53228	66.1	78	165.34	78.55
235	FALSE	High	LAALSSSGLPSHQSLADGER	[K].LAALSSSGLPSHQSLADGER.[V]	1xLabel:13C(6)15N(4) [R20]	1xLabel:13C(6)15N(4) [R20]			0.00010079	0	1	1	1	TGGT1_209140	transcript=TGGT1_209140-t26_1 | gene=TGGT1_209140 | organism=Toxoplasma_gondii_GT1 | gene_product=anti-silencing protein, ASF1 family protein | transcript_product=anti-silencing protein, ASF1 family protein | location=TGGT1_chrIb:1087305-1090870(-) | protein_length=269 | sequence_SO=chromosome | SO=protein_coding	TGGT1_209140-t26_1-p1 [60-79]	0	2006.01768	20														NA	NA	NA
236	FALSE	High	SLQANEYVLGEQVEK	[K].SLQANEYVLGEQVEK.[T]	1xLabel:13C(6)15N(2) [K15]	1xLabel:13C(6)15N(2) [K15]			2.84613E-06	0	1	1	1	TGGT1_234505	transcript=TGGT1_234505-t26_1 | gene=TGGT1_234505 | organism=Toxoplasma_gondii_GT1 | gene_product=putative phenylalanyl-tRNA synthetase alpha chain A | transcript_product=putative phenylalanyl-tRNA synthetase alpha chain A | location=TGGT1_chrX:4319172-4323950(+) | protein_length=525 | sequence_SO=chromosome | SO=protein_coding	TGGT1_234505-t26_1-p1 [54-68]	0	1714.87375	15														NA	NA	NA
237	FALSE	High	SLQEFVAVVNAQK	[K].SLQEFVAVVNAQK.[R]					0.000166268	0	1	1	1	TGGT1_298610	transcript=TGGT1_298610-t26_1 | gene=TGGT1_298610 | organism=Toxoplasma_gondii_GT1 | gene_product=GYF domain-containing protein | transcript_product=GYF domain-containing protein | location=TGGT1_chrXI:6511021-6521705(+) | protein_length=2331 | sequence_SO=chromosome | SO=protein_coding	TGGT1_298610-t26_1-p1 [2074-2086]	0	1432.77945	13														NA	NA	NA
238	FALSE	High	MENGDILLLENVR	[K].MENGDILLLENVR.[F]					4.98979E-05	0	1	1	3	TGGT1_222020	transcript=TGGT1_222020-t26_1 | gene=TGGT1_222020 | organism=Toxoplasma_gondii_GT1 | gene_product=phosphoglycerate kinase PGKII | transcript_product=phosphoglycerate kinase PGKII | location=TGGT1_chrII:744480-749627(+) | protein_length=593 | sequence_SO=chromosome | SO=protein_coding	TGGT1_222020-t26_1-p1 [298-310]	0	1515.78355	13	2.259	53.239	1.18	5.73	0.272731065	0.636457618	0.685446424	0.742374566	86.13	79.3	9.227	0.947	2.259	81.715	53.239	0.02	3.21	-0.08	1.18	6.35	5.73	-5.63	2339.37291	5929.433024	3654.260176	172285.125	76.61	54.45	170.85	78.4
239	FALSE	High	VGDLDLVAELR	[R].VGDLDLVAELR.[F]					0.00014346	0	1	1	3	TGGT1_257990	transcript=TGGT1_257990-t26_1 | gene=TGGT1_257990 | organism=Toxoplasma_gondii_GT1 | gene_product=putative heat shock protein 101 | transcript_product=putative heat shock protein 101 | location=TGGT1_chrVIIb:3637480-3646383(+) | protein_length=927 | sequence_SO=chromosome | SO=protein_coding	TGGT1_257990-t26_1-p1 [490-500]	0	1199.66303	11	4.87	0.691	2.28	-0.53	0.257172838	0.335111394	0.676101644	0.597302428	124.11	6.12	0.793	4.87	16.816	0.75	0.691	0.016	-0.33	2.28	4.07	-0.41	-0.53	-5.96	10213.10338	40304.31641	361522.8047	246788.5469	107.77	94.86	39.45	81.56
240	FALSE	High	VGDLDLVAELR	[R].VGDLDLVAELR.[F]	1xLabel:13C(6)15N(4) [R11]	1xLabel:13C(6)15N(4) [R11]			0.000179136	0	1	1	2	TGGT1_257990	transcript=TGGT1_257990-t26_1 | gene=TGGT1_257990 | organism=Toxoplasma_gondii_GT1 | gene_product=putative heat shock protein 101 | transcript_product=putative heat shock protein 101 | location=TGGT1_chrVIIb:3637480-3646383(+) | protein_length=927 | sequence_SO=chromosome | SO=protein_coding	TGGT1_257990-t26_1-p1 [490-500]	0	1209.6713	11														NA	NA	NA
241	FALSE	High	TEEQAFALGPPRR	[R].TEEQAFALGPPRR.[H]	2xLabel:13C(6)15N(4) [R12; R13]	2xLabel:13C(6)15N(4) [R12; R13]			0.000191281	0	1	1	7	TGGT1_410360	transcript=TGGT1_410360-t26_1 | gene=TGGT1_410360 | organism=Toxoplasma_gondii_GT1 | gene_product=putative transmembrane protein | transcript_product=putative transmembrane protein | location=TGGT1_chrII:71310-72374(+) | protein_length=354 | sequence_SO=chromosome | SO=protein_coding	TGGT1_410360-t26_1-p1 [62-74]	1	1491.78174	13														NA	NA	NA
242	FALSE	High	ETAVVAGAAAHPGAEACNAHIQALFPALGAEAK	[K].ETAVVAGAAAHPGAEACNAHIQALFPALGAEAK.[D]	1xLabel:13C(6)15N(2) [K33]	1xLabel:13C(6)15N(2) [K33]			0.000114819	0	1	1	2	TGGT1_226960	transcript=TGGT1_226960-t26_1 | gene=TGGT1_226960 | organism=Toxoplasma_gondii_GT1 | gene_product=phosphofructokinase PFKII | transcript_product=phosphofructokinase PFKII | location=TGGT1_chrX:1093641-1104060(-) | protein_length=1225 | sequence_SO=chromosome | SO=protein_coding	TGGT1_226960-t26_1-p1 [624-656]	0	3164.60369	33	0.071	0.659	-3.81	-0.6	0.440695745	0.021996682	0.759946093	0.211157268	0.13	5.23	4.315	0.059	0.071	0.659	0.747	0.606	2.11	-4.08	-3.81	-0.6	-0.42	-0.72	161033.8438	9512.505589	614691.0625	405295.75	85.4	25.02	124.34	118.86
243	FALSE	High	ETAVVAGAAAHPGAEACNAHIQALFPALGAEAK	[K].ETAVVAGAAAHPGAEACNAHIQALFPALGAEAK.[D]					1.09389E-06	0	1	1	2	TGGT1_226960	transcript=TGGT1_226960-t26_1 | gene=TGGT1_226960 | organism=Toxoplasma_gondii_GT1 | gene_product=phosphofructokinase PFKII | transcript_product=phosphofructokinase PFKII | location=TGGT1_chrX:1093641-1104060(-) | protein_length=1225 | sequence_SO=chromosome | SO=protein_coding	TGGT1_226960-t26_1-p1 [624-656]	0	3156.58949	33														NA	NA	NA
244	FALSE	High	LAASTGDPFASLLK	[R].LAASTGDPFASLLK.[A]					0.000137805	0	1	1	5	TGGT1_217460	transcript=TGGT1_217460-t26_1 | gene=TGGT1_217460 | organism=Toxoplasma_gondii_GT1 | gene_product=glutaminyl-tRNA synthetase (GlnRS) | transcript_product=glutaminyl-tRNA synthetase (GlnRS) | location=TGGT1_chrXII:1787579-1795013(-) | protein_length=860 | sequence_SO=chromosome | SO=protein_coding	TGGT1_217460-t26_1-p1 [90-103]	0	1390.75766	14	0.682	0.753	-0.55	-0.41	0.979721699	0.005662226	0.991881672	0.197598772	1.84	1.13	0.682	2.136	0.664	0.753	0.742	0.794	-0.55	1.1	-0.59	-0.41	-0.43	-0.33	8495.35557	9310.784491	955339.875	718984.4375	156.31	145.67	96.26	99.08
245	FALSE	High	LAASTGDPFASLLK	[R].LAASTGDPFASLLK.[A]	1xLabel:13C(6)15N(2) [K14]	1xLabel:13C(6)15N(2) [K14]			0.000123306	0	1	1	3	TGGT1_217460	transcript=TGGT1_217460-t26_1 | gene=TGGT1_217460 | organism=Toxoplasma_gondii_GT1 | gene_product=glutaminyl-tRNA synthetase (GlnRS) | transcript_product=glutaminyl-tRNA synthetase (GlnRS) | location=TGGT1_chrXII:1787579-1795013(-) | protein_length=860 | sequence_SO=chromosome | SO=protein_coding	TGGT1_217460-t26_1-p1 [90-103]	0	1398.77186	14														NA	NA	NA
246	FALSE	High	SAAGTAAGSFEASSLEK	[R].SAAGTAAGSFEASSLEK.[N]					3.65262E-05	0	1	1	2	TGGT1_207770	transcript=TGGT1_207770-t26_1 | gene=TGGT1_207770 | organism=Toxoplasma_gondii_GT1 | gene_product=PCI domain-containing protein | transcript_product=PCI domain-containing protein | location=TGGT1_chrIb:293641-299816(-) | protein_length=511 | sequence_SO=chromosome | SO=protein_coding	TGGT1_207770-t26_1-p1 [383-399]	0	1583.75476	17														NA	NA	NA
247	FALSE	High	LAATYNGFLWASSHLGEIK	[R].LAATYNGFLWASSHLGEIK.[Q]					1.46564E-05	0	1	1	2	TGGT1_232280	transcript=TGGT1_232280-t26_1 | gene=TGGT1_232280 | organism=Toxoplasma_gondii_GT1 | gene_product=hypothetical protein | transcript_product=hypothetical protein | location=TGGT1_chrVIII:1988375-1990326(+) | protein_length=275 | sequence_SO=chromosome | SO=protein_coding	TGGT1_232280-t26_1-p1 [122-140]	0	2078.07055	19	0.356	0.018	-1.49	-5.78	0.161561727	0.014912386	0.607596862	0.204349929	12.92	0.02	0.112	0.722	0.356	0.018	0.047	0.01	-3.16	-0.47	-1.49	-5.78	-4.41	-6.64	4695.447484	1646.59065	288429.0938	12017.7706	65.53	48.87	99.1	40.17
248	FALSE	High	IAAVTETIGIAVAGLAADGR	[R].IAAVTETIGIAVAGLAADGR.[Q]					0.000104217	0	1	1	2	TGGT1_216450	transcript=TGGT1_216450-t26_1 | gene=TGGT1_216450 | organism=Toxoplasma_gondii_GT1 | gene_product=peptidase, T1 family protein | transcript_product=peptidase, T1 family protein | location=TGGT1_chrXI:6058951-6061605(+) | protein_length=260 | sequence_SO=chromosome | SO=protein_coding	TGGT1_216450-t26_1-p1 [67-86]	0	1869.044	20														NA	NA	NA
249	FALSE	High	VGDDIEVRPGIISK	[K].VGDDIEVRPGIISK.[D]					0.000216198	0	1	1	6	TGGT1_235970	transcript=TGGT1_235970-t26_1 | gene=TGGT1_235970 | organism=Toxoplasma_gondii_GT1 | gene_product=putative eukaryotic initiation factor-2 gamma | transcript_product=putative eukaryotic initiation factor-2 gamma | location=TGGT1_chrX:5097473-5103737(+) | protein_length=465 | sequence_SO=chromosome | SO=protein_coding	TGGT1_235970-t26_1-p1 [284-297]	0	1497.82713	14	13.172	74.763	3.72	6.22	0.071346538	0.490328039	0.458698921	0.646171313	60.6	50.05	13.172	7.788	100	74.763	100	0.048	3.72	2.96	6.64	6.22	6.64	-4.38	5931.165573	78126.375	6684.167093	499729.6563	78.43	24.72	172.11	77.39
250	FALSE	High	MENENGTVGSPTASVAALSK	[-].MENENGTVGSPTASVAALSK.[G]	1xAcetyl [N-Term]	1xAcetyl [N-Term]	TGGT1_268200-t26_1-p1 1xAcetyl [N-Term]	TGGT1_268200-t26_1-p1 1xAcetyl [N-Term]	9.85622E-05	0	1	1	1	TGGT1_268200	transcript=TGGT1_268200-t26_1 | gene=TGGT1_268200 | organism=Toxoplasma_gondii_GT1 | gene_product=RNA recognition motif-containing protein | transcript_product=RNA recognition motif-containing protein | location=TGGT1_chrVIII:6648500-6651532(+) | protein_length=648 | sequence_SO=chromosome | SO=protein_coding	TGGT1_268200-t26_1-p1 [1-20]	0	2004.95426	20	27.76	1.482	4.79	0.57	0.169500101	0.384855644	0.615285261	0.606821871	43.21	62.06	27.76	35.851	1.134	0.862	1.482	27.033	4.79	5.16	0.18	-0.21	0.57	4.76	8242.730186	107715.6094	8841.648944	13102.20892	47.58	97.48	24.67	143.06
251	FALSE	High	VFYSLPDGKDPFPVDPDVEDVFDMK	[R].VFYSLPDGKDPFPVDPDVEDVFDMK.[L]					4.84693E-05	0	1	1	1	TGGT1_209260	transcript=TGGT1_209260-t26_1 | gene=TGGT1_209260 | organism=Toxoplasma_gondii_GT1 | gene_product=putative cytochrome c oxidase subunit | transcript_product=putative cytochrome c oxidase subunit | location=TGGT1_chrIb:1169758-1172481(-) | protein_length=310 | sequence_SO=chromosome | SO=protein_coding	TGGT1_209260-t26_1-p1 [235-259]	1	2871.34334	25														NA	NA	NA
252	FALSE	High	VFVTAELPFSK	[K].VFVTAELPFSK.[R]	1xLabel:13C(6)15N(2) [K11]	1xLabel:13C(6)15N(2) [K11]			0.000184671	0	1	1	10	TGGT1_239760	transcript=TGGT1_239760-t26_1 | gene=TGGT1_239760 | organism=Toxoplasma_gondii_GT1 | gene_product=ribosomal protein RPL22 | transcript_product=ribosomal protein RPL22 | location=TGGT1_chrVI:893982-895795(-) | protein_length=133 | sequence_SO=chromosome | SO=protein_coding	TGGT1_239760-t26_1-p1 [78-88]	0	1245.6969	11														NA	NA	NA
253	FALSE	High	LAALFTQHQTQEETPQK	[R].LAALFTQHQTQEETPQK.[G]	1xLabel:13C(6)15N(2) [K17]	1xLabel:13C(6)15N(2) [K17]			6.14595E-05	0	1	1	4	TGGT1_321400	transcript=TGGT1_321400-t26_1 | gene=TGGT1_321400 | organism=Toxoplasma_gondii_GT1 | gene_product=microsomal signal peptidase (spc12) domain-containing protein | transcript_product=microsomal signal peptidase (spc12) domain-containing protein | location=TGGT1_chrIb:1847078-1847464(+) | protein_length=128 | sequence_SO=chromosome | SO=protein_coding	TGGT1_321400-t26_1-p1 [95-111]	0	1978.01198	17														NA	NA	NA
254	FALSE	High	SAATIEEFKPGDGDGAYLLESPEDHVSLVSQYAHK	[R].SAATIEEFKPGDGDGAYLLESPEDHVSLVSQYAHK.[K]	2xLabel:13C(6)15N(2) [K9; K35]	2xLabel:13C(6)15N(2) [K9; K35]			0.000129149	0	1	1	1	TGGT1_232280	transcript=TGGT1_232280-t26_1 | gene=TGGT1_232280 | organism=Toxoplasma_gondii_GT1 | gene_product=hypothetical protein | transcript_product=hypothetical protein | location=TGGT1_chrVIII:1988375-1990326(+) | protein_length=275 | sequence_SO=chromosome | SO=protein_coding	TGGT1_232280-t26_1-p1 [27-61]	0	3776.82609	35														NA	NA	NA
255	FALSE	High	LAALLDGGEASVEK	[R].LAALLDGGEASVEK.[F]					2.69004E-06	0	1	1	18	TGGT1_270510	transcript=TGGT1_270510-t26_1 | gene=TGGT1_270510 | organism=Toxoplasma_gondii_GT1 | gene_product=asparaginyl-tRNA synthetase (NOB+tRNA synthase) | transcript_product=asparaginyl-tRNA synthetase (NOB+tRNA synthase) | location=TGGT1_chrVIII:5218409-5221722(+) | protein_length=676 | sequence_SO=chromosome | SO=protein_coding	TGGT1_270510-t26_1-p1 [173-186]	0	1372.73184	14	0.721	0.735	-0.47	-0.44	0.007304915	0.00400572	0.232219405	0.197598772	0.93	2.16	0.712	0.775	0.721	0.755	0.735	0.705	-0.49	-0.37	-0.47	-0.41	-0.44	-0.5	300570.75	214009.0625	3422519.51	2582896.5	49.93	47.84	74.49	71.14
256	FALSE	High	ETVNTPEAPQATAAPAAATASPAR	[K].ETVNTPEAPQATAAPAAATASPAR.[S]					2.31649E-05	0	1	1	2	TGGT1_230940	transcript=TGGT1_230940-t26_1 | gene=TGGT1_230940 | organism=Toxoplasma_gondii_GT1 | gene_product=hypothetical protein | transcript_product=hypothetical protein | location=TGGT1_chrVIII:1112065-1119747(+) | protein_length=1523 | sequence_SO=chromosome | SO=protein_coding	TGGT1_230940-t26_1-p1 [309-332]	0	2293.14188	24	2.468	0.643	1.3	-0.64	0.169166417	0.350099677	0.615285261	0.600447546	20.49	47.32	2.81	2.468	1.04	1.139	0.134	0.643	1.49	1.3	0.06	0.19	-2.9	-0.64	4145.234705	11646.57307	9617.277883	4689.274084	69.76	17.72	164.98	167.58
257	FALSE	High	LAALLDGGEASVEK	[R].LAALLDGGEASVEK.[F]	1xLabel:13C(6)15N(2) [K14]	1xLabel:13C(6)15N(2) [K14]			8.68029E-06	0	1	1	15	TGGT1_270510	transcript=TGGT1_270510-t26_1 | gene=TGGT1_270510 | organism=Toxoplasma_gondii_GT1 | gene_product=asparaginyl-tRNA synthetase (NOB+tRNA synthase) | transcript_product=asparaginyl-tRNA synthetase (NOB+tRNA synthase) | location=TGGT1_chrVIII:5218409-5221722(+) | protein_length=676 | sequence_SO=chromosome | SO=protein_coding	TGGT1_270510-t26_1-p1 [173-186]	0	1380.74603	14														NA	NA	NA
258	FALSE	High	ETVGAYSYEELER	[R].ETVGAYSYEELER.[Q]					9.91149E-05	0	1	1	3	TGGT1_223920	transcript=TGGT1_223920-t26_1 | gene=TGGT1_223920 | organism=Toxoplasma_gondii_GT1 | gene_product=rhoptry neck protein RON3 | transcript_product=rhoptry neck protein RON3 | location=TGGT1_chrX:3357300-3367973(+) | protein_length=1958 | sequence_SO=chromosome | SO=protein_coding	TGGT1_223920-t26_1-p1 [1121-1133]	0	1545.70674	13	0.442	0.818	-1.18	-0.29	0.183813039	0.398334906	0.621729993	0.610711433	1.49	13.35	0.442	1	0.419	0.818	0.928	0.01	-1.18	0	-1.25	-0.29	-0.11	-6.64	12794.15724	12489.14052	284554.125	224049.75	51.67	41.02	79.76	86.63
259	FALSE	High	SAATIEEFKPGDGDGAYLLESPEDHVSLVSQYAHK	[R].SAATIEEFKPGDGDGAYLLESPEDHVSLVSQYAHK.[K]					6.97491E-05	0	1	1	3	TGGT1_232280	transcript=TGGT1_232280-t26_1 | gene=TGGT1_232280 | organism=Toxoplasma_gondii_GT1 | gene_product=hypothetical protein | transcript_product=hypothetical protein | location=TGGT1_chrVIII:1988375-1990326(+) | protein_length=275 | sequence_SO=chromosome | SO=protein_coding	TGGT1_232280-t26_1-p1 [27-61]	0	3760.79769	35	0.209	0.369	-2.26	-1.44	0.166641338	0.040775008	0.61490309	0.247776768	3.94	0.1	0.209	0.082	0.816	0.369	0.368	0.618	-2.26	-3.62	-0.29	-1.44	-1.44	-0.7	53213.58594	5763.516899	1734758.125	637639.6875	71.55	47.06	47.65	67.94
260	FALSE	High	ETAAESNTAVVIDPNAPAWSIIAVK	[K].ETAAESNTAVVIDPNAPAWSIIAVK.[A]					9.96703E-05	0	1	1	1	TGGT1_203450	transcript=TGGT1_203450-t26_1 | gene=TGGT1_203450 | organism=Toxoplasma_gondii_GT1 | gene_product=DUF3228 domain-containing protein | transcript_product=DUF3228 domain-containing protein | location=TGGT1_chrVIIa:2394615-2400109(-) | protein_length=465 | sequence_SO=chromosome | SO=protein_coding	TGGT1_203450-t26_1-p1 [385-409]	0	2567.33516	25														NA	NA	NA
261	FALSE	High	ETTQVQLMGFSR	[R].ETTQVQLMGFSR.[A]					0.0001667	0	1	1	2	TGGT1_319920	transcript=TGGT1_319920-t26_1 | gene=TGGT1_319920 | organism=Toxoplasma_gondii_GT1 | gene_product=2-oxo acid dehydrogenases acyltransferase (catalytic domain) domain-containing protein | transcript_product=2-oxo acid dehydrogenases acyltransferase (catalytic domain) domain-containing protein | location=TGGT1_chrIV:604302-610675(-) | protein_length=669 | sequence_SO=chromosome | SO=protein_coding	TGGT1_319920-t26_1-p1 [428-439]	0	1396.68893	12														NA	NA	NA
262	FALSE	High	ETTPVHGLQAPSSAAAIAPVLAWMDEEDR	[R].ETTPVHGLQAPSSAAAIAPVLAWMDEEDR.[K]					0.000170185	0	1	1	1	TGGT1_249180	transcript=TGGT1_249180-t26_1 | gene=TGGT1_249180 | organism=Toxoplasma_gondii_GT1 | gene_product=bifunctional dihydrofolate reductase-thymidylate synthase | transcript_product=bifunctional dihydrofolate reductase-thymidylate synthase | location=TGGT1_chrXII:4294324-4300363(-) | protein_length=610 | sequence_SO=chromosome | SO=protein_coding	TGGT1_249180-t26_1-p1 [274-302]	0	3062.48877	29	0.208	0.415	-2.26	-1.27	0.03955219	0.688460562	0.362229954	0.778704446	3.15	24.88	0.31	0.208	0.095	18.969	0.415	0.01	-1.69	-2.26	-3.4	4.25	-1.27	-6.64	9069.732363	1007.728163	6885.633528	2855.153463	33.25	68.04	168.86	97.79
263	FALSE	High	SAALIHQSTLVR	[R].SAALIHQSTLVR.[R]					0.000137435	0	1	1	16	TGGT1_284560	transcript=TGGT1_284560-t26_1 | gene=TGGT1_284560 | organism=Toxoplasma_gondii_GT1 | gene_product=ribosomal protein RPL9 | transcript_product=ribosomal protein RPL9 | location=TGGT1_chrV:2561959-2564374(+) | protein_length=190 | sequence_SO=chromosome | SO=protein_coding	TGGT1_284560-t26_1-p1 [156-167]	0	1295.74301	12	0.934	0.886	-0.1	-0.17	0.25878173	0.359372935	0.67687558	0.601933654	10.07	3.12	0.861	0.934	1.007	0.886	0.91	0.15	-0.22	-0.1	0.01	-0.17	-0.14	-2.74	253684.5547	236916.9141	3728458.375	1887109.296	66.37	60.58	43.84	63.77
264	FALSE	High	MELPLDAWATAAHGSK	[-].MELPLDAWATAAHGSK.[A]	1xAcetyl [N-Term]	1xAcetyl [N-Term]	TGGT1_286590-t26_1-p1 1xAcetyl [N-Term]	TGGT1_286590-t26_1-p1 1xAcetyl [N-Term]	0.000104798	0	1	1	1	TGGT1_286590	transcript=TGGT1_286590-t26_1 | gene=TGGT1_286590 | organism=Toxoplasma_gondii_GT1 | gene_product=microtubule associated protein SPM2 | transcript_product=microtubule associated protein SPM2 | location=TGGT1_chrV:1625039-1626577(+) | protein_length=357 | sequence_SO=chromosome | SO=protein_coding	TGGT1_286590-t26_1-p1 [1-16]	0	1739.84213	16	2.172	1.016	1.12	0.02	0.618086041	0.633343824	0.841207628	0.739297781	10.32	37.14	0.485	2.172	2.323	1.016	2.191	0.761	-1.04	1.12	1.22	0.02	1.13	-0.39	4678.219413	10867.59413	3651.716842	6586.388971	19.52	67.34	170.93	168.63
265	FALSE	High	VFVQESVHDAFLEHLK	[R].VFVQESVHDAFLEHLK.[N]					0.000168	0	1	1	2	TGGT1_222160	transcript=TGGT1_222160-t26_1 | gene=TGGT1_222160 | organism=Toxoplasma_gondii_GT1 | gene_product=aldehyde dehydrogenase | transcript_product=aldehyde dehydrogenase | location=TGGT1_chrII:900932-907660(-) | protein_length=497 | sequence_SO=chromosome | SO=protein_coding	TGGT1_222160-t26_1-p1 [297-312]	0	1897.98067	16	0.858	0.347	-0.22	-1.53	0.343700386	0.641628924	0.717221996	0.745606797	5.23	17.35	0.858	0.161	0.899	15.355	0.347	0.01	-0.22	-2.63	-0.15	3.94	-1.53	-6.64	7335.072148	5126.480709	22127.92578	7682.027702	108.52	38.02	167.32	38.73
266	FALSE	High	ETSDVIELTDGNFNQLVMK	[K].ETSDVIELTDGNFNQLVMK.[D]	1xLabel:13C(6)15N(2) [K19]	1xLabel:13C(6)15N(2) [K19]			0.000175964	0	1	1	1	TGGT1_249270	transcript=TGGT1_249270-t26_1 | gene=TGGT1_249270 | organism=Toxoplasma_gondii_GT1 | gene_product=putative protein disulfide isomerase-related protein (provisional) | transcript_product=putative protein disulfide isomerase-related protein (provisional) | location=TGGT1_chrXII:4348987-4354246(+) | protein_length=547 | sequence_SO=chromosome | SO=protein_coding	TGGT1_249270-t26_1-p1 [286-304]	0	2161.05727	19														NA	NA	NA
267	FALSE	High	ETSDVIELTDGNFNQLVMK	[K].ETSDVIELTDGNFNQLVMK.[D]					9.29266E-05	0	1	1	1	TGGT1_249270	transcript=TGGT1_249270-t26_1 | gene=TGGT1_249270 | organism=Toxoplasma_gondii_GT1 | gene_product=putative protein disulfide isomerase-related protein (provisional) | transcript_product=putative protein disulfide isomerase-related protein (provisional) | location=TGGT1_chrXII:4348987-4354246(+) | protein_length=547 | sequence_SO=chromosome | SO=protein_coding	TGGT1_249270-t26_1-p1 [286-304]	0	2153.04308	19	1.336	1.134	0.42	0.18	0.266382174	0.483675465	0.681572695	0.642606592	38.09	53.91	1.336	1.679	0.951	1.134	1.546	0.01	0.42	0.75	-0.07	0.18	0.63	-6.64	6923.686427	6581.187979	7988.764959	5720.986211	52.93	65.37	170.98	58.69
268	FALSE	High	ETQNLASEPPPGITAQPEPNNYR	[K].ETQNLASEPPPGITAQPEPNNYR.[H]					1.22007E-05	0	1	1	3	TGGT1_304770	transcript=TGGT1_304770-t26_1 | gene=TGGT1_304770 | organism=Toxoplasma_gondii_GT1 | gene_product=ubiquitin-conjugating enzyme subfamily protein | transcript_product=ubiquitin-conjugating enzyme subfamily protein | location=TGGT1_chrVIIa:677672-680044(-) | protein_length=155 | sequence_SO=chromosome | SO=protein_coding	TGGT1_304770-t26_1-p1 [10-32]	0	2523.21102	23	12.935	18.961	3.69	4.24	0.038631748	0.222673557	0.360161051	0.527703034	27.09	136.41	3.725	15.299	12.935	36.407	18.961	0.762	1.9	3.94	3.69	5.19	4.24	-0.39	3242.5692	22403.75977	8860.793101	212737.75	66.06	108.91	168.64	75.26
269	FALSE	High	ETTPVHGLQAPSSAAAIAPVLAWMDEEDR	[R].ETTPVHGLQAPSSAAAIAPVLAWMDEEDR.[K]	1xLabel:13C(6)15N(4) [R29]	1xLabel:13C(6)15N(4) [R29]			0.000170624	0	1	1	1	TGGT1_249180	transcript=TGGT1_249180-t26_1 | gene=TGGT1_249180 | organism=Toxoplasma_gondii_GT1 | gene_product=bifunctional dihydrofolate reductase-thymidylate synthase | transcript_product=bifunctional dihydrofolate reductase-thymidylate synthase | location=TGGT1_chrXII:4294324-4300363(-) | protein_length=610 | sequence_SO=chromosome | SO=protein_coding	TGGT1_249180-t26_1-p1 [274-302]	0	3072.49704	29														NA	NA	NA
270	FALSE	High	VFTMGAENSR	[K].VFTMGAENSR.[S]	1xOxidation [M4]; 1xLabel:13C(6)15N(4) [R10]	1xOxidation [M4]; 1xLabel:13C(6)15N(4) [R10]			0.000214132	0	2	2	23	TGGT1_308090; TGGT1_411430-t26_1-p1	transcript=TGGT1_308090-t26_1 | gene=TGGT1_308090 | organism=Toxoplasma_gondii_GT1 | gene_product=rhoptry protein ROP5 | transcript_product=rhoptry protein ROP5 | location=AAQM03000031:206-1855(-) | protein_length=549 | sequence_SO=contig | SO=protein_coding transcript=TGGT1_411430-t26_1 | gene=TGGT1_411430 | organism=Toxoplasma_gondii_GT1 | gene_product=rhoptry protein ROP5 | transcript_product=…	TGGT1_308090-t26_1-p1 [264-273]; TGGT1_411430-t26_1-p1 [193-202]	0	1137.52325	10	0.239	0.623	-2.06	-0.68	0.054493088	0.016653323	0.412855808	0.204349929	0.22	6.02	0.551	0.233	0.239	0.688	0.623	0.554	-0.86	-2.1	-2.06	-0.54	-0.68	-0.85	1128335.022	262979.625	3887488.5	2674129.58	40.27	89.4	57.93	47.78
271	FALSE	High	IAAVVSGESPVVISK	[K].IAAVVSGESPVVISK.[F]					0.000146554	0	1	1	2	TGGT1_215260	transcript=TGGT1_215260-t26_1 | gene=TGGT1_215260 | organism=Toxoplasma_gondii_GT1 | gene_product=carbamoylphosphate synthetase | transcript_product=carbamoylphosphate synthetase | location=TGGT1_chrX:6736108-6760149(-) | protein_length=1699 | sequence_SO=chromosome | SO=protein_coding	TGGT1_215260-t26_1-p1 [1307-1321]	0	1455.84172	15														NA	NA	NA
272	FALSE	High	VGEAVDIVGQVGR	[R].VGEAVDIVGQVGR.[Q]					7.03514E-05	0	1	1	6	TGGT1_313410	transcript=TGGT1_313410-t26_1 | gene=TGGT1_313410 | organism=Toxoplasma_gondii_GT1 | gene_product=proteasome 26S regulatory subunit | transcript_product=proteasome 26S regulatory subunit | location=TGGT1_chrXI:3312986-3323185(+) | protein_length=1091 | sequence_SO=chromosome | SO=protein_coding	TGGT1_313410-t26_1-p1 [1024-1036]	0	1298.70629	13	0.336	0.449	-1.57	-1.15	0.593684332	0.024132961	0.830799183	0.215174028	15.39	1.18	0.028	0.336	5.8	0.615	0.432	0.449	-5.16	-1.57	2.54	-0.7	-1.21	-1.15	28449.26758	9573.030273	358579.6875	220628.0469	78.44	98.84	96.12	87.62
273	FALSE	High	MFALQDAEQLQLQR	[-].MFALQDAEQLQLQR.[M]	1xAcetyl [N-Term]; 1xLabel:13C(6)15N(4) [R14]	1xAcetyl [N-Term]; 1xLabel:13C(6)15N(4) [R14]	TGGT1_288245-t26_1-p1 1xAcetyl [N-Term]	TGGT1_288245-t26_1-p1 1xAcetyl [N-Term]	2.97488E-05	0	1	1	1	TGGT1_288245	transcript=TGGT1_288245-t26_1 | gene=TGGT1_288245 | organism=Toxoplasma_gondii_GT1 | gene_product=hypothetical protein | transcript_product=hypothetical protein | location=TGGT1_chrIX:2221352-2221510(-) | protein_length=52 | sequence_SO=chromosome | SO=protein_coding	TGGT1_288245-t26_1-p1 [1-14]	0	1742.87695	14	1.106	0.26	0.15	-1.94	0.846818631	0.331402614	0.94290767	0.595764536	127.38	9.46	1.106	3.235	0.156	1.517	0.26	0.015	0.15	1.69	-2.68	0.6	-1.94	-6.05	3400.474338	2803.615788	10881.32402	7791.966087	69.51	102.6	168.02	60.33
274	FALSE	High	LADASSEDLPGVR	[R].LADASSEDLPGVR.[T]	1xLabel:13C(6)15N(4) [R13]	1xLabel:13C(6)15N(4) [R13]			0.000135962	0	1	1	2	TGGT1_232260	transcript=TGGT1_232260-t26_1 | gene=TGGT1_232260 | organism=Toxoplasma_gondii_GT1 | gene_product=hypothetical protein | transcript_product=hypothetical protein | location=TGGT1_chrVIII:1978812-1980484(-) | protein_length=306 | sequence_SO=chromosome | SO=protein_coding	TGGT1_232260-t26_1-p1 [133-145]	0	1339.67275	13														NA	NA	NA
275	FALSE	High	VGFETIHENSIKPVAPLSENSK	[R].VGFETIHENSIKPVAPLSENSK.[G]					0.000146165	0	1	1	2	TGGT1_231410	transcript=TGGT1_231410-t26_1 | gene=TGGT1_231410 | organism=Toxoplasma_gondii_GT1 | gene_product=hypothetical protein | transcript_product=hypothetical protein | location=TGGT1_chrVIII:1401693-1406022(+) | protein_length=571 | sequence_SO=chromosome | SO=protein_coding	TGGT1_231410-t26_1-p1 [520-541]	0	2396.24561	22	6.368	0.701	2.67	-0.51	0.571687309	0.043909372	0.819742179	0.255622327	144.23	5.92	0.173	6.368	13.595	0.701	0.758	0.567	-2.53	2.67	3.76	-0.51	-0.4	-0.82	6812.527832	43384.32617	398327.3125	301800.0918	45.1	83.86	92.42	77.81
276	FALSE	High	ESLDAELDKYMGDDNIKK	[K].ESLDAELDKYMGDDNIKK.[R]					0.000180967	0	1	1	4	TGGT1_297430	transcript=TGGT1_297430-t26_1 | gene=TGGT1_297430 | organism=Toxoplasma_gondii_GT1 | gene_product=hypothetical protein | transcript_product=hypothetical protein | location=TGGT1_chrII:1749482-1752364(+) | protein_length=248 | sequence_SO=chromosome | SO=protein_coding	TGGT1_297430-t26_1-p1 [160-177]	2	2083.98523	18	0.023	0.03	-5.42	-5.06	0.021223275	0.132952162	0.28714277	0.445045902	0	0.06	0.1	0.023	0.023	0.03	0.016	0.582	-3.32	-5.42	-5.42	-5.06	-5.96	-0.78	291418.1875	11942.20082	400064.8906	6421.312726	62.17	30.62	84.74	168.36
277	FALSE	High	LADAVGVTLGPK	[R].LADAVGVTLGPK.[G]					6.25318E-05	0	1	1	12	TGGT1_247550	transcript=TGGT1_247550-t26_1 | gene=TGGT1_247550 | organism=Toxoplasma_gondii_GT1 | gene_product=heat shock protein HSP60 | transcript_product=heat shock protein HSP60 | location=TGGT1_chrXII:3342084-3346052(-) | protein_length=575 | sequence_SO=chromosome | SO=protein_coding	TGGT1_247550-t26_1-p1 [45-56]	0	1140.6623	12	0.779	0.809	-0.36	-0.31	0.536212687	0.026051578	0.804102307	0.220628738	0.74	3.26	0.773	0.779	14.538	0.836	0.809	0.736	-0.37	-0.36	3.86	-0.26	-0.31	-0.44	104801.1094	115565.0469	1531760.375	1239044.875	80.89	27.79	72.24	65.29
278	FALSE	High	ESGVVLVDLPAQTTDK	[R].ESGVVLVDLPAQTTDK.[Q]	1xLabel:13C(6)15N(2) [K16]	1xLabel:13C(6)15N(2) [K16]			9.18274E-06	0	1	1	7	TGGT1_204050	transcript=TGGT1_204050-t26_1 | gene=TGGT1_204050 | organism=Toxoplasma_gondii_GT1 | gene_product=subtilisin SUB1 | transcript_product=subtilisin SUB1 | location=TGGT1_chrVIIa:1932241-1938144(+) | protein_length=795 | sequence_SO=chromosome | SO=protein_coding	TGGT1_204050-t26_1-p1 [171-186]	0	1679.89416	16	1.074	0.979	0.1	-0.03	0.435584706	0.435879364	0.758593795	0.622936905	23.7	6.32	0.902	1.074	5.07	0.85	1.022	0.979	-0.15	0.1	2.34	-0.23	0.03	-0.03	53113.31641	75290.03906	841586.125	860499.0625	53.67	43.04	84.88	87.38
279	FALSE	High	ESGVVLVDLPAQTTDK	[R].ESGVVLVDLPAQTTDK.[Q]					7.05533E-05	0	1	1	8	TGGT1_204050	transcript=TGGT1_204050-t26_1 | gene=TGGT1_204050 | organism=Toxoplasma_gondii_GT1 | gene_product=subtilisin SUB1 | transcript_product=subtilisin SUB1 | location=TGGT1_chrVIIa:1932241-1938144(+) | protein_length=795 | sequence_SO=chromosome | SO=protein_coding	TGGT1_204050-t26_1-p1 [171-186]	0	1671.87996	16														NA	NA	NA
280	FALSE	High	ESGSAASPEKPANPEPAVPAAPVEK	[R].ESGSAASPEKPANPEPAVPAAPVEK.[K]	2xLabel:13C(6)15N(2) [K10; K25]	2xLabel:13C(6)15N(2) [K10; K25]			8.24962E-07	0	1	1	20	TGGT1_310420	transcript=TGGT1_310420-t26_1 | gene=TGGT1_310420 | organism=Toxoplasma_gondii_GT1 | gene_product=hypothetical protein | transcript_product=hypothetical protein | location=TGGT1_chrXI:1293202-1295045(-) | protein_length=210 | sequence_SO=chromosome | SO=protein_coding	TGGT1_310420-t26_1-p1 [14-38]	0	2446.24311	25														NA	NA	NA
281	FALSE	High	ESGSAASPEKPANPEPAVPAAPVEK	[R].ESGSAASPEKPANPEPAVPAAPVEK.[K]	1xLabel:13C(6)15N(2) [K]	1xLabel:13C(6)15N(2) [K10; K25]			9.74653E-05	0	1	1	11	TGGT1_310420	transcript=TGGT1_310420-t26_1 | gene=TGGT1_310420 | organism=Toxoplasma_gondii_GT1 | gene_product=hypothetical protein | transcript_product=hypothetical protein | location=TGGT1_chrXI:1293202-1295045(-) | protein_length=210 | sequence_SO=chromosome | SO=protein_coding	TGGT1_310420-t26_1-p1 [14-38]	0	2438.22891	25														NA	NA	NA
282	FALSE	High	ESGSAASPEKPANPEPAVPAAPVEK	[R].ESGSAASPEKPANPEPAVPAAPVEK.[K]					1.41754E-07	0	1	1	25	TGGT1_310420	transcript=TGGT1_310420-t26_1 | gene=TGGT1_310420 | organism=Toxoplasma_gondii_GT1 | gene_product=hypothetical protein | transcript_product=hypothetical protein | location=TGGT1_chrXI:1293202-1295045(-) | protein_length=210 | sequence_SO=chromosome | SO=protein_coding	TGGT1_310420-t26_1-p1 [14-38]	0	2430.21471	25	0.685	0.681	-0.55	-0.55	0.043424318	0.018463513	0.373872789	0.204349929	3.62	0.33	0.685	0.721	0.528	0.681	0.782	0.677	-0.55	-0.47	-0.92	-0.55	-0.36	-0.56	380625.8438	257599.8281	2810352.5	2196369.75	18.34	2.35	40.85	36.94
283	FALSE	High	LADAVGVTLGPK	[R].LADAVGVTLGPK.[G]	1xLabel:13C(6)15N(2) [K12]	1xLabel:13C(6)15N(2) [K12]			0.000125683	0	1	1	11	TGGT1_247550	transcript=TGGT1_247550-t26_1 | gene=TGGT1_247550 | organism=Toxoplasma_gondii_GT1 | gene_product=heat shock protein HSP60 | transcript_product=heat shock protein HSP60 | location=TGGT1_chrXII:3342084-3346052(-) | protein_length=575 | sequence_SO=chromosome | SO=protein_coding	TGGT1_247550-t26_1-p1 [45-56]	0	1148.6765	12														NA	NA	NA
284	FALSE	High	LADAVQIISYAVDKDLK	[R].LADAVQIISYAVDKDLK.[W]					9.65684E-06	0	1	1	1	TGGT1_290950	transcript=TGGT1_290950-t26_1 | gene=TGGT1_290950 | organism=Toxoplasma_gondii_GT1 | gene_product=putative clathrin heavy chain | transcript_product=putative clathrin heavy chain | location=TGGT1_chrIX:3770246-3782423(-) | protein_length=1731 | sequence_SO=chromosome | SO=protein_coding	TGGT1_290950-t26_1-p1 [169-185]	1	1862.02696	17	1.047	0.755	0.07	-0.41	0.90957948	0.015878392	0.964603884	0.204349929	68.76	0.43	0.562	1.953	1.047	0.755	0.759	0.67	-0.83	0.97	0.07	-0.41	-0.4	-0.58	8493.556204	7800.779308	362471.5625	274981.0625	52.48	50.9	63.52	55.93
285	FALSE	High	ESFNHPQFQTDVVKPLQLETIMDQEVQHLSGGELQR	[R].ESFNHPQFQTDVVKPLQLETIMDQEVQHLSGGELQR.[V]					7.39109E-07	0	1	1	1	TGGT1_216790	transcript=TGGT1_216790-t26_1 | gene=TGGT1_216790 | organism=Toxoplasma_gondii_GT1 | gene_product=putative ATP-binding cassette sub-family E member 1 | transcript_product=putative ATP-binding cassette sub-family E member 1 | location=TGGT1_chrXI:5800419-5807047(-) | protein_length=613 | sequence_SO=chromosome | SO=protein_coding	TGGT1_216790-t26_1-p1 [447-482]	0	4178.06113	36	1.16	1.907	0.21	0.93	0.376198703	0.347810361	0.730572425	0.600444912	23.81	65.44	0.973	4.036	1.16	1.065	1.907	100	-0.04	2.01	0.21	0.09	0.93	6.64	4811.605908	9971.968219	5011.570467	9607.847857	62.68	36.05	44.23	165.89
286	FALSE	High	VGGASEVEVGEAK	[K].VGGASEVEVGEAK.[D]					1.48308E-05	0	1	1	12	TGGT1_247550	transcript=TGGT1_247550-t26_1 | gene=TGGT1_247550 | organism=Toxoplasma_gondii_GT1 | gene_product=heat shock protein HSP60 | transcript_product=heat shock protein HSP60 | location=TGGT1_chrXII:3342084-3346052(-) | protein_length=575 | sequence_SO=chromosome | SO=protein_coding	TGGT1_247550-t26_1-p1 [405-417]	0	1231.61647	13	0.801	0.812	-0.32	-0.3	0.067924684	0.024795896	0.449431568	0.217298298	4.84	0.39	0.801	0.841	0.66	0.815	0.812	0.723	-0.32	-0.25	-0.6	-0.3	-0.3	-0.47	159776.5	105387.5156	1786267.875	1455917.875	61.72	65.96	70.93	64.15
287	FALSE	High	VGGASEVEVGEAK	[K].VGGASEVEVGEAK.[D]	1xLabel:13C(6)15N(2) [K13]	1xLabel:13C(6)15N(2) [K13]			1.55953E-05	0	1	1	10	TGGT1_247550	transcript=TGGT1_247550-t26_1 | gene=TGGT1_247550 | organism=Toxoplasma_gondii_GT1 | gene_product=heat shock protein HSP60 | transcript_product=heat shock protein HSP60 | location=TGGT1_chrXII:3342084-3346052(-) | protein_length=575 | sequence_SO=chromosome | SO=protein_coding	TGGT1_247550-t26_1-p1 [405-417]	0	1239.63067	13														NA	NA	NA
288	FALSE	High	VGEYDGACESPSCR	[K].VGEYDGACESPSCR.[E]					0.00011108	0	1	1	3	TGGT1_257680	transcript=TGGT1_257680-t26_1 | gene=TGGT1_257680 | organism=Toxoplasma_gondii_GT1 | gene_product=myosin light chain MLC1 | transcript_product=myosin light chain MLC1 | location=TGGT1_chrVIIb:3843366-3845688(+) | protein_length=213 | sequence_SO=chromosome | SO=protein_coding	TGGT1_257680-t26_1-p1 [46-59]	0	1472.57805	14	0.175	0.706	-2.51	-0.5	0.009105395	0.830547267	0.238541183	0.881633417	0.01	7.27	0.175	0.276	0.175	1.76	0.636	0.706	-2.51	-1.85	-2.52	0.82	-0.65	-0.5	32164.25586	8893.368638	13600.75606	8651.882427	75.1	65.26	166.38	166.33
289	FALSE	High	MFALQDAEQLQLQR	[-].MFALQDAEQLQLQR.[M]	1xAcetyl [N-Term]	1xAcetyl [N-Term]	TGGT1_288245-t26_1-p1 1xAcetyl [N-Term]	TGGT1_288245-t26_1-p1 1xAcetyl [N-Term]	1.55953E-05	0	1	1	1	TGGT1_288245	transcript=TGGT1_288245-t26_1 | gene=TGGT1_288245 | organism=Toxoplasma_gondii_GT1 | gene_product=hypothetical protein | transcript_product=hypothetical protein | location=TGGT1_chrIX:2221352-2221510(-) | protein_length=52 | sequence_SO=chromosome | SO=protein_coding	TGGT1_288245-t26_1-p1 [1-14]	0	1732.86868	14														NA	NA	NA
290	FALSE	High	ESNVATAVTALR	[R].ESNVATAVTALR.[R]					0.000090348	0	1	1	15	TGGT1_288720	transcript=TGGT1_288720-t26_1 | gene=TGGT1_288720 | organism=Toxoplasma_gondii_GT1 | gene_product=ribosomal protein RPL10 | transcript_product=ribosomal protein RPL10 | location=TGGT1_chrIX:2518172-2520490(-) | protein_length=221 | sequence_SO=chromosome | SO=protein_coding	TGGT1_288720-t26_1-p1 [142-153]	0	1231.66409	12	0.821	0.72	-0.28	-0.47	0.543374267	0.021759943	0.806699399	0.210970937	15.67	1.45	1.221	0.692	0.821	0.813	0.72	0.707	0.29	-0.53	-0.28	-0.3	-0.47	-0.5	208508.0313	171140.7188	2537180.875	1827372.5	24.63	51.58	70.36	65.76
291	FALSE	High	ESNVATAVTALR	[R].ESNVATAVTALR.[R]	1xLabel:13C(6)15N(4) [R12]	1xLabel:13C(6)15N(4) [R12]			0.000197565	0	1	1	12	TGGT1_288720	transcript=TGGT1_288720-t26_1 | gene=TGGT1_288720 | organism=Toxoplasma_gondii_GT1 | gene_product=ribosomal protein RPL10 | transcript_product=ribosomal protein RPL10 | location=TGGT1_chrIX:2518172-2520490(-) | protein_length=221 | sequence_SO=chromosome | SO=protein_coding	TGGT1_288720-t26_1-p1 [142-153]	0	1241.67236	12														NA	NA	NA
292	FALSE	High	VGEAVDIVGQVGR	[R].VGEAVDIVGQVGR.[Q]	1xLabel:13C(6)15N(4) [R13]	1xLabel:13C(6)15N(4) [R13]			5.88553E-05	0	1	1	2	TGGT1_313410	transcript=TGGT1_313410-t26_1 | gene=TGGT1_313410 | organism=Toxoplasma_gondii_GT1 | gene_product=proteasome 26S regulatory subunit | transcript_product=proteasome 26S regulatory subunit | location=TGGT1_chrXI:3312986-3323185(+) | protein_length=1091 | sequence_SO=chromosome | SO=protein_coding	TGGT1_313410-t26_1-p1 [1024-1036]	0	1308.71456	13														NA	NA	NA
293	FALSE	High	VGEEDKDMVDMAYR	[K].VGEEDKDMVDMAYR.[V]					6.73885E-05	0	1	1	5	TGGT1_219540	transcript=TGGT1_219540-t26_1 | gene=TGGT1_219540 | organism=Toxoplasma_gondii_GT1 | gene_product=cytosolic tRNA-Ala synthetase | transcript_product=cytosolic tRNA-Ala synthetase | location=TGGT1_chrXII:800723-814444(-) | protein_length=1280 | sequence_SO=chromosome | SO=protein_coding	TGGT1_219540-t26_1-p1 [546-559]	1	1657.71963	14	1.346	1.068	0.43	0.1	0.639409287	0.46521773	0.850157109	0.632943348	111.93	15.74	1.346	13.075	0.33	0.04	1.068	1.182	0.43	3.71	-1.6	-4.65	0.1	0.24	2950.260986	4176.919932	393153.2188	420015.0313	111	81.28	88.14	118.92
294	FALSE	High	METLLQSLLTK	[R].METLLQSLLTK.[S]	1xLabel:13C(6)15N(2) [K11]	1xLabel:13C(6)15N(2) [K11]			0.000107748	0	1	1	3	TGGT1_219310	transcript=TGGT1_219310-t26_1 | gene=TGGT1_219310 | organism=Toxoplasma_gondii_GT1 | gene_product=DnaK family protein | transcript_product=DnaK family protein | location=TGGT1_chrXII:915528-922343(+) | protein_length=818 | sequence_SO=chromosome | SO=protein_coding	TGGT1_219310-t26_1-p1 [319-329]	0	1284.7323	11	0.709	0.832	-0.5	-0.27	0.52494251	0.003935491	0.798009775	0.197598772	63.65	1.32	1.919	0.709	0.103	0.832	0.821	0.853	0.94	-0.5	-3.28	-0.27	-0.28	-0.23	6367.862305	2708.344272	746818.8125	621340.5	84.94	101.16	87.77	89.58
295	FALSE	High	VGEGPFPTELTDAIGLHLR	[R].VGEGPFPTELTDAIGLHLR.[E]					4.5622E-06	0	1	1	1	TGGT1_279450	transcript=TGGT1_279450-t26_1 | gene=TGGT1_279450 | organism=Toxoplasma_gondii_GT1 | gene_product=putative adenylosuccinate synthetase | transcript_product=putative adenylosuccinate synthetase | location=TGGT1_chrIX:18516-19898(+) | protein_length=460 | sequence_SO=chromosome | SO=protein_coding	TGGT1_279450-t26_1-p1 [302-320]	0	2022.06547	19														NA	NA	NA
296	FALSE	High	IAAYGCNVFINR	[K].IAAYGCNVFINR.[Q]					0.000156987	0	1	1	1	TGGT1_243710	transcript=TGGT1_243710-t26_1 | gene=TGGT1_243710 | organism=Toxoplasma_gondii_GT1 | gene_product=t-complex protein beta subunit | transcript_product=t-complex protein beta subunit | location=TGGT1_chrVI:2717493-2725570(+) | protein_length=568 | sequence_SO=chromosome | SO=protein_coding	TGGT1_243710-t26_1-p1 [285-296]	0	1340.67797	12														NA	NA	NA
297	FALSE	High	METLLQSLLTK	[R].METLLQSLLTK.[S]	1xOxidation [M1]; 1xLabel:13C(6)15N(2) [K11]	1xOxidation [M1]; 1xLabel:13C(6)15N(2) [K11]			0.000205488	0	1	1	1	TGGT1_219310	transcript=TGGT1_219310-t26_1 | gene=TGGT1_219310 | organism=Toxoplasma_gondii_GT1 | gene_product=DnaK family protein | transcript_product=DnaK family protein | location=TGGT1_chrXII:915528-922343(+) | protein_length=818 | sequence_SO=chromosome | SO=protein_coding	TGGT1_219310-t26_1-p1 [319-329]	0	1300.72721	11														NA	NA	NA
298	FALSE	High	ESSLVEGYALK	[R].ESSLVEGYALK.[A]					0.000196102	0	1	1	7	TGGT1_229990	transcript=TGGT1_229990-t26_1 | gene=TGGT1_229990 | organism=Toxoplasma_gondii_GT1 | gene_product=putative T-complex protein 1 subunit alpha | transcript_product=putative T-complex protein 1 subunit alpha | location=TGGT1_chrVIII:493249-499968(-) | protein_length=548 | sequence_SO=chromosome | SO=protein_coding	TGGT1_229990-t26_1-p1 [205-215]	0	1195.62049	11	0.415	0.647	-1.27	-0.63	0.016294666	0.291733949	0.267708476	0.575268846	3.15	13.36	0.363	0.527	0.415	1.122	0.647	0.507	-1.46	-0.92	-1.27	0.17	-0.63	-0.98	25499.14648	13448.26268	583840.1875	515800.875	64.07	55.81	80.19	48.31
299	FALSE	High	IAAVVSGESPVVISK	[K].IAAVVSGESPVVISK.[F]	1xLabel:13C(6)15N(2) [K15]	1xLabel:13C(6)15N(2) [K15]			9.00938E-05	0	1	1	1	TGGT1_215260	transcript=TGGT1_215260-t26_1 | gene=TGGT1_215260 | organism=Toxoplasma_gondii_GT1 | gene_product=carbamoylphosphate synthetase | transcript_product=carbamoylphosphate synthetase | location=TGGT1_chrX:6736108-6760149(-) | protein_length=1699 | sequence_SO=chromosome | SO=protein_coding	TGGT1_215260-t26_1-p1 [1307-1321]	0	1463.85592	15	0.4	0.728	-1.32	-0.46	0.224612279	0.424473319	0.657736757	0.618827759	13.91	69.19	1.003	0.4	0.165	1.369	0.728	0.01	0	-1.32	-2.6	0.45	-0.46	-6.64	6407.66297	4024.95472	11742.31006	8548.966272	53.29	59.32	164.9	53.32
300	FALSE	High	VGEGPFPTELTDAIGLHLR	[R].VGEGPFPTELTDAIGLHLR.[E]	1xLabel:13C(6)15N(4) [R19]	1xLabel:13C(6)15N(4) [R19]			7.86406E-05	0	1	1	1	TGGT1_279450	transcript=TGGT1_279450-t26_1 | gene=TGGT1_279450 | organism=Toxoplasma_gondii_GT1 | gene_product=putative adenylosuccinate synthetase | transcript_product=putative adenylosuccinate synthetase | location=TGGT1_chrIX:18516-19898(+) | protein_length=460 | sequence_SO=chromosome | SO=protein_coding	TGGT1_279450-t26_1-p1 [302-320]	0	2032.07373	19	1.563	0.704	0.64	-0.51	0.614143775	0.643519969	0.839838097	0.746371887	100.2	5.67	3.34	0.507	1.563	8.63	0.65	0.704	1.74	-0.98	0.64	3.11	-0.62	-0.51	6785.871718	8361.554827	12374.11334	9463.420176	59.49	33.85	167.32	162.51
301	FALSE	High	ESSIDLVMDLPGFTK	[K].ESSIDLVMDLPGFTK.[D]					8.94122E-06	0	1	1	6	TGGT1_324600	transcript=TGGT1_324600-t26_1 | gene=TGGT1_324600 | organism=Toxoplasma_gondii_GT1 | gene_product=heat shock protein | transcript_product=heat shock protein | location=TGGT1_chrVIII:2284363-2285174(-) | protein_length=185 | sequence_SO=chromosome | SO=protein_coding	TGGT1_324600-t26_1-p1 [73-87]	0	1651.82475	15														NA	NA	NA
302	FALSE	High	TEEQAFALGPPR	[R].TEEQAFALGPPR.[R]	1xLabel:13C(6)15N(4) [R12]	1xLabel:13C(6)15N(4) [R12]			3.45498E-05	0	1	1	14	TGGT1_410360	transcript=TGGT1_410360-t26_1 | gene=TGGT1_410360 | organism=Toxoplasma_gondii_GT1 | gene_product=putative transmembrane protein | transcript_product=putative transmembrane protein | location=TGGT1_chrII:71310-72374(+) | protein_length=354 | sequence_SO=chromosome | SO=protein_coding	TGGT1_410360-t26_1-p1 [62-73]	0	1325.67236	12														NA	NA	NA
303	FALSE	High	ESQAQQQQEEIR	[K].ESQAQQQQEEIR.[A]	1xLabel:13C(6)15N(4) [R12]	1xLabel:13C(6)15N(4) [R12]			0.000089335	0	1	1	6	TGGT1_235970	transcript=TGGT1_235970-t26_1 | gene=TGGT1_235970 | organism=Toxoplasma_gondii_GT1 | gene_product=putative eukaryotic initiation factor-2 gamma | transcript_product=putative eukaryotic initiation factor-2 gamma | location=TGGT1_chrX:5097473-5103737(+) | protein_length=465 | sequence_SO=chromosome | SO=protein_coding	TGGT1_235970-t26_1-p1 [191-202]	0	1483.70109	12														NA	NA	NA
304	FALSE	High	ESQAQQQQEEIR	[K].ESQAQQQQEEIR.[A]					0.000136329	0	1	1	7	TGGT1_235970	transcript=TGGT1_235970-t26_1 | gene=TGGT1_235970 | organism=Toxoplasma_gondii_GT1 | gene_product=putative eukaryotic initiation factor-2 gamma | transcript_product=putative eukaryotic initiation factor-2 gamma | location=TGGT1_chrX:5097473-5103737(+) | protein_length=465 | sequence_SO=chromosome | SO=protein_coding	TGGT1_235970-t26_1-p1 [191-202]	0	1473.69282	12	1.245	0.866	0.32	-0.21	0.900477823	0.237042399	0.961592852	0.537323781	118.49	6.44	1.245	2.414	0.25	0.916	0.866	0.534	0.32	1.27	-2	-0.13	-0.21	-0.91	12806.93652	22317.78711	480031.625	439831.125	62.92	81.06	62.92	33.91
305	FALSE	High	TEEQAFALGPPR	[R].TEEQAFALGPPR.[R]					2.28259E-05	0	1	1	13	TGGT1_410360	transcript=TGGT1_410360-t26_1 | gene=TGGT1_410360 | organism=Toxoplasma_gondii_GT1 | gene_product=putative transmembrane protein | transcript_product=putative transmembrane protein | location=TGGT1_chrII:71310-72374(+) | protein_length=354 | sequence_SO=chromosome | SO=protein_coding	TGGT1_410360-t26_1-p1 [62-73]	0	1315.66409	12	0.12	0.473	-3.06	-1.08	0.018320341	0.083715223	0.274663645	0.346721669	0.62	5.67	0.084	0.12	0.22	0.554	0.212	0.473	-3.57	-3.06	-2.19	-0.85	-2.24	-1.08	69725.96484	8911.335882	1384454.98	438525.6875	33.61	21.14	110.95	125.43
306	FALSE	High	ESNYDFPGNSLILEVQPHPSVR	[R].ESNYDFPGNSLILEVQPHPSVR.[F]	1xLabel:13C(6)15N(4) [R22]	1xLabel:13C(6)15N(4) [R22]			3.68482E-05	0	1	1	4	TGGT1_294200	transcript=TGGT1_294200-t26_1 | gene=TGGT1_294200 | organism=Toxoplasma_gondii_GT1 | gene_product=glucose-6-phosphate 1-dehydrogenase | transcript_product=glucose-6-phosphate 1-dehydrogenase | location=TGGT1_chrIa:683542-690397(+) | protein_length=560 | sequence_SO=chromosome | SO=protein_coding	TGGT1_294200-t26_1-p1 [413-434]	0	2508.2393	22														NA	NA	NA
307	FALSE	High	ESNYDFPGNSLILEVQPHPSVR	[R].ESNYDFPGNSLILEVQPHPSVR.[F]					9.11146E-05	0	1	1	3	TGGT1_294200	transcript=TGGT1_294200-t26_1 | gene=TGGT1_294200 | organism=Toxoplasma_gondii_GT1 | gene_product=glucose-6-phosphate 1-dehydrogenase | transcript_product=glucose-6-phosphate 1-dehydrogenase | location=TGGT1_chrIa:683542-690397(+) | protein_length=560 | sequence_SO=chromosome | SO=protein_coding	TGGT1_294200-t26_1-p1 [413-434]	0	2498.23103	22	1.482	0.987	0.57	-0.02	0.795989262	0.51814199	0.920077961	0.663242244	14	1.12	1.622	0.24	1.482	0.979	0.987	1.241	0.7	-2.06	0.57	-0.03	-0.02	0.31	8589.981439	5291.399414	916156.1953	903975.75	64.45	68.17	67.49	81.4
308	FALSE	High	ESSIDLVMDLPGFTK	[K].ESSIDLVMDLPGFTK.[D]	1xLabel:13C(6)15N(2) [K15]	1xLabel:13C(6)15N(2) [K15]			0.000104507	0	1	1	4	TGGT1_324600	transcript=TGGT1_324600-t26_1 | gene=TGGT1_324600 | organism=Toxoplasma_gondii_GT1 | gene_product=heat shock protein | transcript_product=heat shock protein | location=TGGT1_chrVIII:2284363-2285174(-) | protein_length=185 | sequence_SO=chromosome | SO=protein_coding	TGGT1_324600-t26_1-p1 [73-87]	0	1659.83895	15	1.018	0.726	0.03	-0.46	0.481478713	0.006761519	0.781141976	0.197598772	35.07	1.94	1.258	0.081	1.018	0.744	0.678	0.726	0.33	-3.63	0.03	-0.43	-0.56	-0.46	10777.37042	6357.853499	1190228.375	806873.5625	34.69	89.79	91.45	92.87
309	FALSE	High	FAAEIAHNISSR	[K].FAAEIAHNISSR.[K]					0.000028216	0	1	1	24	TGGT1_267400	transcript=TGGT1_267400-t26_1 | gene=TGGT1_267400 | organism=Toxoplasma_gondii_GT1 | gene_product=ribosomal protein RPL32 | transcript_product=ribosomal protein RPL32 | location=TGGT1_chrIX:508439-508944(-) | protein_length=134 | sequence_SO=chromosome | SO=protein_coding	TGGT1_267400-t26_1-p1 [94-105]	0	1315.67532	12	0.19	0.886	-2.39	-0.17	0.107635053	0.549519556	0.53965871	0.683248299	3.44	0.16	0.19	0.312	0.025	0.886	0.885	3.176	-2.39	-1.68	-5.35	-0.17	-0.18	1.67	448305.7695	107024.3906	2500035.438	4595244.891	17.37	75.82	70.69	39.42
310	FALSE	High	FAAEIAHNISSR	[K].FAAEIAHNISSR.[K]	1xLabel:13C(6)15N(4) [R12]	1xLabel:13C(6)15N(4) [R12]			2.28933E-05	0	1	1	21	TGGT1_267400	transcript=TGGT1_267400-t26_1 | gene=TGGT1_267400 | organism=Toxoplasma_gondii_GT1 | gene_product=ribosomal protein RPL32 | transcript_product=ribosomal protein RPL32 | location=TGGT1_chrIX:508439-508944(-) | protein_length=134 | sequence_SO=chromosome | SO=protein_coding	TGGT1_267400-t26_1-p1 [94-105]	0	1325.68359	12														NA	NA	NA
311	FALSE	High	FAAFGATLPGVEQYAVLK	[K].FAAFGATLPGVEQYAVLK.[F]					0.000091629	0	1	1	1	TGGT1_287500	transcript=TGGT1_287500-t26_1 | gene=TGGT1_287500 | organism=Toxoplasma_gondii_GT1 | gene_product=putative T complex chaperonin | transcript_product=putative T complex chaperonin | location=TGGT1_chrV:438209-443517(-) | protein_length=556 | sequence_SO=chromosome | SO=protein_coding	TGGT1_287500-t26_1-p1 [421-438]	0	1882.01091	18	0.425	0.822	-1.23	-0.28	0.156879345	0.293786499	0.600751967	0.575711165	5.75	25.74	0.073	0.425	0.516	0.822	1.039	0.61	-3.77	-1.23	-0.95	-0.28	0.06	-0.71	10182.77845	2844.172187	9461.871368	9833.190091	39.51	78.77	169.01	166.84
312	FALSE	High	FGSVVAFLLEK	[K].FGSVVAFLLEK.[S]					0.00011965	0	1	1	6	TGGT1_235470	transcript=TGGT1_235470-t26_1 | gene=TGGT1_235470 | organism=Toxoplasma_gondii_GT1 | gene_product=myosin A | transcript_product=myosin A | location=TGGT1_chrX:4773284-4778894(+) | protein_length=831 | sequence_SO=chromosome | SO=protein_coding	TGGT1_235470-t26_1-p1 [266-276]	0	1209.68779	11														NA	NA	NA
313	FALSE	High	FGSVLENVIIDGTTR	[R].FGSVLENVIIDGTTR.[V]	1xLabel:13C(6)15N(4) [R15]	1xLabel:13C(6)15N(4) [R15]			1.80786E-05	0	1	1	6	TGGT1_289650	transcript=TGGT1_289650-t26_1 | gene=TGGT1_289650 | organism=Toxoplasma_gondii_GT1 | gene_product=PEP-carboxykinase I | transcript_product=PEP-carboxykinase I | location=TGGT1_chrIX:3173228-3176423(+) | protein_length=677 | sequence_SO=chromosome | SO=protein_coding	TGGT1_289650-t26_1-p1 [437-451]	0	1630.86743	15														NA	NA	NA
314	FALSE	High	FGSVLENVIIDGTTR	[R].FGSVLENVIIDGTTR.[V]					1.03373E-05	0	1	1	8	TGGT1_289650	transcript=TGGT1_289650-t26_1 | gene=TGGT1_289650 | organism=Toxoplasma_gondii_GT1 | gene_product=PEP-carboxykinase I | transcript_product=PEP-carboxykinase I | location=TGGT1_chrIX:3173228-3176423(+) | protein_length=677 | sequence_SO=chromosome | SO=protein_coding	TGGT1_289650-t26_1-p1 [437-451]	0	1620.85916	15	2.74	0.939	1.45	-0.09	0.017782867	0.443893973	0.274663645	0.624486117	23.58	21.67	2.043	3.176	2.74	0.784	0.939	100	1.03	1.67	1.45	-0.35	-0.09	6.64	108164.0313	332982.3438	1535117.243	1625523	74.42	78.39	86.98	81.01
315	FALSE	High	FGSITSLVVR	[K].FGSITSLVVR.[K]	1xLabel:13C(6)15N(4) [R10]	1xLabel:13C(6)15N(4) [R10]			0.000195131	0	1	1	10	TGGT1_224850	transcript=TGGT1_224850-t26_1 | gene=TGGT1_224850 | organism=Toxoplasma_gondii_GT1 | gene_product=putative polyadenylate binding protein | transcript_product=putative polyadenylate binding protein | location=TGGT1_chrX:2687512-2689821(+) | protein_length=769 | sequence_SO=chromosome | SO=protein_coding	TGGT1_224850-t26_1-p1 [285-294]	0	1088.63379	10														NA	NA	NA
316	FALSE	High	KLTTVLPGAVLTAK	[R].KLTTVLPGAVLTAK.[V]	2xLabel:13C(6)15N(2) [K1; K14]	2xLabel:13C(6)15N(2) [K1; K14]			4.23943E-05	0	1	1	32	TGGT1_271050	transcript=TGGT1_271050-t26_1 | gene=TGGT1_271050 | organism=Toxoplasma_gondii_GT1 | gene_product=SAG-related sequence SRS34A | transcript_product=SAG-related sequence SRS34A | location=TGGT1_chrVIII:4754604-4755164(+) | protein_length=186 | sequence_SO=chromosome | SO=protein_coding	TGGT1_271050-t26_1-p1 [82-95]	1	1427.91667	14														NA	NA	NA
317	FALSE	High	VDPDTGAVATEACASFLK	[K].VDPDTGAVATEACASFLK.[L]	1xLabel:13C(6)15N(2) [K18]	1xLabel:13C(6)15N(2) [K18]			0.000110773	0	1	1	1	TGGT1_206480	transcript=TGGT1_206480-t26_1 | gene=TGGT1_206480 | organism=Toxoplasma_gondii_GT1 | gene_product=hypothetical protein | transcript_product=hypothetical protein | location=TGGT1_chrVIIa:919383-921082(-) | protein_length=207 | sequence_SO=chromosome | SO=protein_coding	TGGT1_206480-t26_1-p1 [183-200]	0	1802.87204	18	2.125	0.93	1.09	-0.11	0.246559939	0.573800932	0.671866349	0.697798001	27.08	3.75	2.125	2.513	0.892	2.019	0.902	0.93	1.09	1.33	-0.17	1.01	-0.15	-0.11	5531.826481	12294.28675	11350.79396	13416.82421	96.64	69.12	168.82	167.04
318	FALSE	High	VDSLNLLQLAPGGALGR	[K].VDSLNLLQLAPGGALGR.[F]					3.99203E-06	0	1	1	11	TGGT1_309120	transcript=TGGT1_309120-t26_1 | gene=TGGT1_309120 | organism=Toxoplasma_gondii_GT1 | gene_product=ribosomal protein RPL4 | transcript_product=ribosomal protein RPL4 | location=TGGT1_chrXI:476484-477734(-) | protein_length=416 | sequence_SO=chromosome | SO=protein_coding	TGGT1_309120-t26_1-p1 [233-249]	0	1693.95954	17														NA	NA	NA
319	FALSE	High	FGPLDAQPAHASVR	[R].FGPLDAQPAHASVR.[E]					0.000131981	0	1	1	6	TGGT1_230940	transcript=TGGT1_230940-t26_1 | gene=TGGT1_230940 | organism=Toxoplasma_gondii_GT1 | gene_product=hypothetical protein | transcript_product=hypothetical protein | location=TGGT1_chrVIII:1112065-1119747(+) | protein_length=1523 | sequence_SO=chromosome | SO=protein_coding	TGGT1_230940-t26_1-p1 [711-724]	0	1465.75464	14	0.268	0.663	-1.9	-0.59	0.262869895	0.159109982	0.678447193	0.479304935	4.6	16.63	1.283	0.152	0.268	0.663	0.925	0.494	0.36	-2.72	-1.9	-0.59	-0.11	-1.02	56929.21094	8635.061185	402409.5313	372148.7813	94.94	98.65	63.59	38.2
320	FALSE	High	VDSLNLLQLAPGGALGR	[K].VDSLNLLQLAPGGALGR.[F]	1xLabel:13C(6)15N(4) [R17]	1xLabel:13C(6)15N(4) [R17]			8.57806E-06	0	1	1	10	TGGT1_309120	transcript=TGGT1_309120-t26_1 | gene=TGGT1_309120 | organism=Toxoplasma_gondii_GT1 | gene_product=ribosomal protein RPL4 | transcript_product=ribosomal protein RPL4 | location=TGGT1_chrXI:476484-477734(-) | protein_length=416 | sequence_SO=chromosome | SO=protein_coding	TGGT1_309120-t26_1-p1 [233-249]	0	1703.96781	17	0.65	0.837	-0.62	-0.26	0.286807338	0.075460765	0.694078584	0.329785201	15.35	6.96	0.81	0.083	0.65	0.837	0.893	0.731	-0.3	-3.59	-0.62	-0.26	-0.16	-0.45	277465.875	224614.8125	1787824.375	1495579	59.13	86.38	111.54	103.38
321	FALSE	High	LWGNNFYNAK	[R].LWGNNFYNAK.[E]	1xLabel:13C(6)15N(2) [K10]	1xLabel:13C(6)15N(2) [K10]			0.000216198	0	1	1	6	TGGT1_205470	transcript=TGGT1_205470-t26_1 | gene=TGGT1_205470 | organism=Toxoplasma_gondii_GT1 | gene_product=putative translation elongation factor 2 family protein | transcript_product=putative translation elongation factor 2 family protein | location=TGGT1_chrVIIa:1297616-1301283(+) | protein_length=832 | sequence_SO=chromosome | SO=protein_coding	TGGT1_205470-t26_1-p1 [238-247]	0	1234.60948	10														NA	NA	NA
322	FALSE	High	KIVKPQGVEPTEIENEVAK	[K].KIVKPQGVEPTEIENEVAK.[C]					9.37132E-05	0	1	1	5	TGGT1_239100	transcript=TGGT1_239100-t26_1 | gene=TGGT1_239100 | organism=Toxoplasma_gondii_GT1 | gene_product=ribosomal protein RPS7 | transcript_product=ribosomal protein RPS7 | location=TGGT1_chrVI:457170-458270(+) | protein_length=196 | sequence_SO=chromosome | SO=protein_coding	TGGT1_239100-t26_1-p1 [7-25]	1	2108.15976	19	1.054	0.545	0.08	-0.88	0.999597805	0.02308435	0.999651375	0.213375768	108.55	3.73	0.282	1.054	3.36	0.545	0.67	0.498	-1.83	0.08	1.75	-0.88	-0.58	-1	11128.69162	9705.907227	429491.9063	287928.1563	103.55	18.71	65.16	53.41
323	FALSE	High	SAYPHHPTEDSTGGGGSPSHTR	[R].SAYPHHPTEDSTGGGGSPSHTR.[D]	1xLabel:13C(6)15N(4) [R22]	1xLabel:13C(6)15N(4) [R22]			2.1276E-06	0	1	1	8	TGGT1_247520	transcript=TGGT1_247520-t26_1 | gene=TGGT1_247520 | organism=Toxoplasma_gondii_GT1 | gene_product=hypothetical protein | transcript_product=hypothetical protein | location=TGGT1_chrXII:3323216-3323986(-) | protein_length=256 | sequence_SO=chromosome | SO=protein_coding	TGGT1_247520-t26_1-p1 [228-249]	0	2244.98923	22														NA	NA	NA
324	FALSE	High	FGIVEGLMTTVHAMTANQLTVDGPSK	[K].FGIVEGLMTTVHAMTANQLTVDGPSK.[G]	1xOxidation [M]	1xOxidation [M8; M14]			5.66499E-06	0	1	1	10	TGGT1_289690	transcript=TGGT1_289690-t26_1 | gene=TGGT1_289690 | organism=Toxoplasma_gondii_GT1 | gene_product=glyceraldehyde-3-phosphate dehydrogenase GAPDH1 | transcript_product=glyceraldehyde-3-phosphate dehydrogenase GAPDH1 | location=TGGT1_chrIX:3189155-3191218(-) | protein_length=489 | sequence_SO=chromosome | SO=protein_coding	TGGT1_289690-t26_1-p1 [317-342]	0	2733.35861	26	0.607	0.877	-0.72	-0.19	0.783331183	0.38797862	0.914580566	0.60746842	38.99	1.06	0.607	0.174	4.017	0.877	0.885	0.016	-0.72	-2.53	2.01	-0.19	-0.18	-6	6154.527592	3735.102644	305356	237412.2969	80.95	60.87	58.68	81.36
325	FALSE	High	FGIVEGLMTTVHAMTANQLTVDGPSK	[K].FGIVEGLMTTVHAMTANQLTVDGPSK.[G]	1xLabel:13C(6)15N(2) [K26]	1xLabel:13C(6)15N(2) [K26]			2.78017E-10	0	1	1	3	TGGT1_289690	transcript=TGGT1_289690-t26_1 | gene=TGGT1_289690 | organism=Toxoplasma_gondii_GT1 | gene_product=glyceraldehyde-3-phosphate dehydrogenase GAPDH1 | transcript_product=glyceraldehyde-3-phosphate dehydrogenase GAPDH1 | location=TGGT1_chrIX:3189155-3191218(-) | protein_length=489 | sequence_SO=chromosome | SO=protein_coding	TGGT1_289690-t26_1-p1 [317-342]	0	2725.3779	26														NA	NA	NA
326	FALSE	High	FGIVEGLMTTVHAMTANQLTVDGPSK	[K].FGIVEGLMTTVHAMTANQLTVDGPSK.[G]					8.22989E-05	0	1	1	1	TGGT1_289690	transcript=TGGT1_289690-t26_1 | gene=TGGT1_289690 | organism=Toxoplasma_gondii_GT1 | gene_product=glyceraldehyde-3-phosphate dehydrogenase GAPDH1 | transcript_product=glyceraldehyde-3-phosphate dehydrogenase GAPDH1 | location=TGGT1_chrIX:3189155-3191218(-) | protein_length=489 | sequence_SO=chromosome | SO=protein_coding	TGGT1_289690-t26_1-p1 [317-342]	0	2717.3637	26	0.706	1.186	-0.5	0.25	0.32310422	0.050001057	0.704813501	0.26758357	30.53	0.42	0.998	0.164	0.706	1.186	1.183	1.382	0	-2.61	-0.5	0.25	0.24	0.47	9124.069976	9103.357049	1393778	1648831.25	119.32	40.95	89.5	89.5
327	FALSE	High	FGSVVAFLLEK	[K].FGSVVAFLLEK.[S]	1xLabel:13C(6)15N(2) [K11]	1xLabel:13C(6)15N(2) [K11]			0.000161576	0	1	1	6	TGGT1_235470	transcript=TGGT1_235470-t26_1 | gene=TGGT1_235470 | organism=Toxoplasma_gondii_GT1 | gene_product=myosin A | transcript_product=myosin A | location=TGGT1_chrX:4773284-4778894(+) | protein_length=831 | sequence_SO=chromosome | SO=protein_coding	TGGT1_235470-t26_1-p1 [266-276]	0	1217.70199	11	0.703	0.765	-0.51	-0.39	0.23208429	0.002255224	0.658278522	0.197598772	12.33	0.9	0.703	0.236	0.821	0.758	0.789	0.765	-0.51	-2.08	-0.28	-0.4	-0.34	-0.39	27780.68359	6559.944481	1507796.848	1190337.75	67.74	95.68	52.22	51.7
328	FALSE	High	FGLTSEDVESAVIYNHK	[K].FGLTSEDVESAVIYNHK.[E]	1xLabel:13C(6)15N(2) [K17]	1xLabel:13C(6)15N(2) [K17]			1.23922E-06	0	1	1	10	TGGT1_215430	transcript=TGGT1_215430-t26_1 | gene=TGGT1_215430 | organism=Toxoplasma_gondii_GT1 | gene_product=hypothetical protein | transcript_product=hypothetical protein | location=TGGT1_chrX:6843523-6847906(-) | protein_length=244 | sequence_SO=chromosome | SO=protein_coding	TGGT1_215430-t26_1-p1 [199-215]	0	1916.94798	17	16.766	0.704	4.07	-0.51	0.037457217	0.609262186	0.356087827	0.724250748	12.39	3.73	4.204	18.167	16.766	0.704	1.39	0.668	2.07	4.18	4.07	-0.51	0.47	-0.58	1860.913292	33807.45313	872412.9375	981345.375	107.3	21.42	90.31	66.84
329	FALSE	High	KLTTVLPGAVLTAK	[R].KLTTVLPGAVLTAK.[V]					1.80786E-05	0	1	1	38	TGGT1_271050	transcript=TGGT1_271050-t26_1 | gene=TGGT1_271050 | organism=Toxoplasma_gondii_GT1 | gene_product=SAG-related sequence SRS34A | transcript_product=SAG-related sequence SRS34A | location=TGGT1_chrVIII:4754604-4755164(+) | protein_length=186 | sequence_SO=chromosome | SO=protein_coding	TGGT1_271050-t26_1-p1 [82-95]	1	1411.88828	14	0.694	0.706	-0.53	-0.5	0.012395277	0.076059113	0.251092381	0.330601366	0.65	1.74	0.687	0.772	0.694	0.706	0.89	0.689	-0.54	-0.37	-0.53	-0.5	-0.17	-0.54	1821178.782	1320491.188	29164854.5	25969085.63	52.72	49.54	53.16	47.23
330	FALSE	High	FGVSIPDEEASK	[K].FGVSIPDEEASK.[I]					0.000133778	0	1	1	9	TGGT1_264080	transcript=TGGT1_264080-t26_1 | gene=TGGT1_264080 | organism=Toxoplasma_gondii_GT1 | gene_product=acyl carrier protein ACP | transcript_product=acyl carrier protein ACP | location=TGGT1_chrVIIb:176277-177755(-) | protein_length=183 | sequence_SO=chromosome | SO=protein_coding	TGGT1_264080-t26_1-p1 [153-164]	0	1278.62122	12	3.068	0.01	1.62	-6.64	0.693288004	0.729524467	0.873521343	0.807970196	138.81	0	0.196	3.068	7.451	0.01	0.01	100	-2.35	1.62	2.9	-6.64	-6.64	6.64	3311.24026	10159.09789	1454839	12275.23486	51.72	77.49	85.69	170.98
331	FALSE	High	VDIIPNDQGNR	[R].VDIIPNDQGNR.[I]					0.000208007	0	1	1	19	TGGT1_311720	transcript=TGGT1_311720-t26_1 | gene=TGGT1_311720 | organism=Toxoplasma_gondii_GT1 | gene_product=chaperonin protein BiP | transcript_product=chaperonin protein BiP | location=TGGT1_chrXI:2188121-2191497(-) | protein_length=668 | sequence_SO=chromosome | SO=protein_coding	TGGT1_311720-t26_1-p1 [61-71]	0	1240.62804	11	0.872	0.807	-0.2	-0.31	0.123400583	0.002278116	0.565385796	0.197598772	0.59	1.02	0.868	0.978	0.872	0.815	0.807	0.787	-0.2	-0.03	-0.2	-0.29	-0.31	-0.35	365663.7188	357533.5938	5827094.5	4700836.5	59.51	55.58	32.97	31.02
332	FALSE	High	VDLPSSISQADWER	[R].VDLPSSISQADWER.[I]					1.11974E-05	0	1	1	2	TGGT1_248810	transcript=TGGT1_248810-t26_1 | gene=TGGT1_248810 | organism=Toxoplasma_gondii_GT1 | gene_product=nuclear factor NF7 | transcript_product=nuclear factor NF7 | location=TGGT1_chrXII:4119880-4123828(+) | protein_length=497 | sequence_SO=chromosome | SO=protein_coding	TGGT1_248810-t26_1-p1 [29-42]	0	1602.77583	14	0.659	38.352	-0.6	5.26	0.832160634	0.215381742	0.936246758	0.52179339	33.11	28.09	0.32	10.126	0.659	45.62	38.352	0.756	-1.64	3.34	-0.6	5.51	5.26	-0.4	2923.478603	4005.18335	6859.429438	263074	104.49	135.75	171.51	105.59
333	FALSE	High	VDLPSSISQADWER	[R].VDLPSSISQADWER.[I]	1xLabel:13C(6)15N(4) [R14]	1xLabel:13C(6)15N(4) [R14]			1.41455E-05	0	1	1	1	TGGT1_248810	transcript=TGGT1_248810-t26_1 | gene=TGGT1_248810 | organism=Toxoplasma_gondii_GT1 | gene_product=nuclear factor NF7 | transcript_product=nuclear factor NF7 | location=TGGT1_chrXII:4119880-4123828(+) | protein_length=497 | sequence_SO=chromosome | SO=protein_coding	TGGT1_248810-t26_1-p1 [29-42]	0	1612.78409	14														NA	NA	NA
334	FALSE	High	FHIEEEGKGVDEQGNK	[R].FHIEEEGKGVDEQGNK.[I]	2xLabel:13C(6)15N(2) [K8; K16]	2xLabel:13C(6)15N(2) [K8; K16]			0.000119322	0	1	1	4	TGGT1_318230	transcript=TGGT1_318230-t26_1 | gene=TGGT1_318230 | organism=Toxoplasma_gondii_GT1 | gene_product=phosphoglycerate kinase PGKI | transcript_product=phosphoglycerate kinase PGKI | location=TGGT1_chrIV:1413955-1416908(+) | protein_length=417 | sequence_SO=chromosome | SO=protein_coding	TGGT1_318230-t26_1-p1 [124-139]	1	1831.87918	16	1.039	0.902	0.06	-0.15	0.736409634	0.618403652	0.893164114	0.730421713	5.58	2.87	1.039	1.078	0.801	0.902	2.043	0.881	0.06	0.11	-0.32	-0.15	1.03	-0.18	252249.7188	271925.1563	459525.5625	672300.25	29.43	14.79	36.76	44.73
335	FALSE	High	FHIEEEGKGVDEQGNK	[R].FHIEEEGKGVDEQGNK.[I]					0.0001521	0	1	1	7	TGGT1_318230	transcript=TGGT1_318230-t26_1 | gene=TGGT1_318230 | organism=Toxoplasma_gondii_GT1 | gene_product=phosphoglycerate kinase PGKI | transcript_product=phosphoglycerate kinase PGKI | location=TGGT1_chrIV:1413955-1416908(+) | protein_length=417 | sequence_SO=chromosome | SO=protein_coding	TGGT1_318230-t26_1-p1 [124-139]	1	1815.85078	16														NA	NA	NA
336	FALSE	High	SDATSATTNDGVADSEGEVHTFK	[K].SDATSATTNDGVADSEGEVHTFK.[A]					0.000167566	0	1	1	5	TGGT1_292920	transcript=TGGT1_292920-t26_1 | gene=TGGT1_292920 | organism=Toxoplasma_gondii_GT1 | gene_product=putative heat shock protein 75 | transcript_product=putative heat shock protein 75 | location=TGGT1_chrIa:3979-11415(+) | protein_length=861 | sequence_SO=chromosome | SO=protein_coding	TGGT1_292920-t26_1-p1 [142-164]	0	2339.02697	23														NA	NA	NA
337	FALSE	High	VDISGVDVSSIKDEQFGASK	[K].VDISGVDVSSIKDEQFGASK.[K]					2.26449E-06	0	1	1	13	TGGT1_313390	transcript=TGGT1_313390-t26_1 | gene=TGGT1_313390 | organism=Toxoplasma_gondii_GT1 | gene_product=ribosomal protein RPL6 | transcript_product=ribosomal protein RPL6 | location=TGGT1_chrXI:3299999-3300967(+) | protein_length=322 | sequence_SO=chromosome | SO=protein_coding	TGGT1_313390-t26_1-p1 [227-246]	1	2081.0397	20	0.616	0.613	-0.7	-0.71	0.325586612	0.016197797	0.706449519	0.204349929	13.42	4.24	0.616	1.188	0.47	0.613	0.698	0.566	-0.7	0.25	-1.09	-0.71	-0.52	-0.82	140887.2656	86850.71875	1641121.75	1145135.75	84	49.31	101.19	93.24
338	FALSE	High	SDAEVTDDNIYEEHTDRK	[R].SDAEVTDDNIYEEHTDRK.[V]	1xLabel:13C(6)15N(2) [K18]; 1xLabel:13C(6)15N(4) [R17]	1xLabel:13C(6)15N(2) [K18]; 1xLabel:13C(6)15N(4) [R17]			7.35332E-06	0	1	1	27	TGGT1_203310	transcript=TGGT1_203310-t26_1 | gene=TGGT1_203310 | organism=Toxoplasma_gondii_GT1 | gene_product=dense granule protein GRA7 | transcript_product=dense granule protein GRA7 | location=TGGT1_chrVIIa:2502941-2503651(+) | protein_length=236 | sequence_SO=chromosome | SO=protein_coding	TGGT1_203310-t26_1-p1 [107-124]	1	2154.95408	18														NA	NA	NA
339	FALSE	High	TFSDNGVPYDFVVLEK	[K].TFSDNGVPYDFVVLEK.[R]					1.70917E-05	0	1	1	1	TGGT1_249180	transcript=TGGT1_249180-t26_1 | gene=TGGT1_249180 | organism=Toxoplasma_gondii_GT1 | gene_product=bifunctional dihydrofolate reductase-thymidylate synthase | transcript_product=bifunctional dihydrofolate reductase-thymidylate synthase | location=TGGT1_chrXII:4294324-4300363(-) | protein_length=610 | sequence_SO=chromosome | SO=protein_coding	TGGT1_249180-t26_1-p1 [235-250]	0	1829.89561	16														NA	NA	NA
341	FALSE	High	VDISGVDVSSIKDEQFGASK	[K].VDISGVDVSSIKDEQFGASK.[K]	1xLabel:13C(6)15N(2) [K]	1xLabel:13C(6)15N(2) [K12; K20]			5.50677E-05	0	1	1	7	TGGT1_313390	transcript=TGGT1_313390-t26_1 | gene=TGGT1_313390 | organism=Toxoplasma_gondii_GT1 | gene_product=ribosomal protein RPL6 | transcript_product=ribosomal protein RPL6 | location=TGGT1_chrXI:3299999-3300967(+) | protein_length=322 | sequence_SO=chromosome | SO=protein_coding	TGGT1_313390-t26_1-p1 [227-246]	1	2089.0539	20														NA	NA	NA
342	FALSE	High	SDAEVTDDNIYEEHTDRK	[R].SDAEVTDDNIYEEHTDRK.[V]					6.99205E-06	0	1	1	28	TGGT1_203310	transcript=TGGT1_203310-t26_1 | gene=TGGT1_203310 | organism=Toxoplasma_gondii_GT1 | gene_product=dense granule protein GRA7 | transcript_product=dense granule protein GRA7 | location=TGGT1_chrVIIa:2502941-2503651(+) | protein_length=236 | sequence_SO=chromosome | SO=protein_coding	TGGT1_203310-t26_1-p1 [107-124]	1	2136.93161	18	0.857	0.9	-0.22	-0.15	0.331092068	0.245606398	0.708249798	0.544257607	9.46	8.65	0.783	0.857	1.059	0.835	0.9	1.012	-0.35	-0.22	0.08	-0.26	-0.15	0.02	1223955.82	958342.5039	5641149.5	5711057.5	33.83	24.23	64.83	63.54
343	FALSE	High	SDAEVTDDNIYEEHTDR	[R].SDAEVTDDNIYEEHTDR.[K]	1xLabel:13C(6)15N(4) [R17]	1xLabel:13C(6)15N(4) [R17]			1.65428E-07	0	1	1	27	TGGT1_203310	transcript=TGGT1_203310-t26_1 | gene=TGGT1_203310 | organism=Toxoplasma_gondii_GT1 | gene_product=dense granule protein GRA7 | transcript_product=dense granule protein GRA7 | location=TGGT1_chrVIIa:2502941-2503651(+) | protein_length=236 | sequence_SO=chromosome | SO=protein_coding	TGGT1_203310-t26_1-p1 [107-123]	0	2018.84492	17														NA	NA	NA
344	FALSE	High	VDISGVDVSSIKDEQFGASK	[K].VDISGVDVSSIKDEQFGASK.[K]	2xLabel:13C(6)15N(2) [K12; K20]	2xLabel:13C(6)15N(2) [K12; K20]			1.52307E-05	0	1	1	10	TGGT1_313390	transcript=TGGT1_313390-t26_1 | gene=TGGT1_313390 | organism=Toxoplasma_gondii_GT1 | gene_product=ribosomal protein RPL6 | transcript_product=ribosomal protein RPL6 | location=TGGT1_chrXI:3299999-3300967(+) | protein_length=322 | sequence_SO=chromosome | SO=protein_coding	TGGT1_313390-t26_1-p1 [227-246]	1	2097.0681	20														NA	NA	NA
345	FALSE	High	FGVSIPDEEASK	[K].FGVSIPDEEASK.[I]	1xLabel:13C(6)15N(2) [K12]	1xLabel:13C(6)15N(2) [K12]			0.000212077	0	1	1	8	TGGT1_264080	transcript=TGGT1_264080-t26_1 | gene=TGGT1_264080 | organism=Toxoplasma_gondii_GT1 | gene_product=acyl carrier protein ACP | transcript_product=acyl carrier protein ACP | location=TGGT1_chrVIIb:176277-177755(-) | protein_length=183 | sequence_SO=chromosome | SO=protein_coding	TGGT1_264080-t26_1-p1 [153-164]	0	1286.63542	12														NA	NA	NA
346	FALSE	High	SDAEVTDDNIYEEHTDR	[R].SDAEVTDDNIYEEHTDR.[K]					3.75505E-07	0	1	1	28	TGGT1_203310	transcript=TGGT1_203310-t26_1 | gene=TGGT1_203310 | organism=Toxoplasma_gondii_GT1 | gene_product=dense granule protein GRA7 | transcript_product=dense granule protein GRA7 | location=TGGT1_chrVIIa:2502941-2503651(+) | protein_length=236 | sequence_SO=chromosome | SO=protein_coding	TGGT1_203310-t26_1-p1 [107-123]	0	2008.83665	17	0.955	1.022	-0.07	0.03	0.68267877	0.525112068	0.868274375	0.667047048	4.64	17.53	0.922	0.955	1.067	0.901	1.676	1.022	-0.12	-0.07	0.09	-0.15	0.75	0.03	1438601.25	1373769.625	4272452.5	4365445.5	3.82	11.44	34.2	63.61
347	FALSE	High	FGLTSEDVESAVIYNHK	[K].FGLTSEDVESAVIYNHK.[E]					6.84182E-07	0	1	1	11	TGGT1_215430	transcript=TGGT1_215430-t26_1 | gene=TGGT1_215430 | organism=Toxoplasma_gondii_GT1 | gene_product=hypothetical protein | transcript_product=hypothetical protein | location=TGGT1_chrX:6843523-6847906(-) | protein_length=244 | sequence_SO=chromosome | SO=protein_coding	TGGT1_215430-t26_1-p1 [199-215]	0	1908.93378	17														NA	NA	NA
348	FALSE	High	SAYPHHPTEDSTGGGGSPSHTR	[R].SAYPHHPTEDSTGGGGSPSHTR.[D]					1.66923E-05	0	1	1	7	TGGT1_247520	transcript=TGGT1_247520-t26_1 | gene=TGGT1_247520 | organism=Toxoplasma_gondii_GT1 | gene_product=hypothetical protein | transcript_product=hypothetical protein | location=TGGT1_chrXII:3323216-3323986(-) | protein_length=256 | sequence_SO=chromosome | SO=protein_coding	TGGT1_247520-t26_1-p1 [228-249]	0	2234.98096	22	0.876	0.886	-0.19	-0.17	0.806150814	0.189066787	0.924318119	0.504567927	57.1	10.16	0.436	4.747	0.876	0.964	0.739	0.886	-1.2	2.25	-0.19	-0.05	-0.44	-0.17	91323	54634.56641	486163.5469	397512.0313	81.52	40.87	112.36	114.68
349	FALSE	High	LWNVDEAEAAEIK	[R].LWNVDEAEAAEIK.[N]	1xLabel:13C(6)15N(2) [K13]	1xLabel:13C(6)15N(2) [K13]			0.000156164	0	1	1	1	TGGT1_249990	transcript=TGGT1_249990-t26_1 | gene=TGGT1_249990 | organism=Toxoplasma_gondii_GT1 | gene_product=hypothetical protein | transcript_product=hypothetical protein | location=TGGT1_chrXII:4909167-4913985(-) | protein_length=838 | sequence_SO=chromosome | SO=protein_coding	TGGT1_249990-t26_1-p1 [130-142]	0	1495.75185	13														NA	NA	NA
350	FALSE	High	KNIVPFGLDAADGDPSLSATTVR	[R].KNIVPFGLDAADGDPSLSATTVR.[S]					1.61107E-05	0	1	1	3	TGGT1_294670	transcript=TGGT1_294670-t26_1 | gene=TGGT1_294670 | organism=Toxoplasma_gondii_GT1 | gene_product=translation initiation factor 3 subunit | transcript_product=translation initiation factor 3 subunit | location=TGGT1_chrIa:1039815-1044413(-) | protein_length=277 | sequence_SO=chromosome | SO=protein_coding	TGGT1_294670-t26_1-p1 [75-97]	1	2344.21431	23														NA	NA	NA
351	FALSE	High	KNIVPFGLDAADGDPSLSATTVR	[R].KNIVPFGLDAADGDPSLSATTVR.[S]	1xLabel:13C(6)15N(2) [K1]; 1xLabel:13C(6)15N(4) [R23]	1xLabel:13C(6)15N(2) [K1]; 1xLabel:13C(6)15N(4) [R23]			4.03427E-05	0	1	1	5	TGGT1_294670	transcript=TGGT1_294670-t26_1 | gene=TGGT1_294670 | organism=Toxoplasma_gondii_GT1 | gene_product=translation initiation factor 3 subunit | transcript_product=translation initiation factor 3 subunit | location=TGGT1_chrIa:1039815-1044413(-) | protein_length=277 | sequence_SO=chromosome | SO=protein_coding	TGGT1_294670-t26_1-p1 [75-97]	1	2362.23678	23	0.322	0.678	-1.63	-0.56	0.399999357	0.885796636	0.740306607	0.922389261	11.55	67.25	0.322	1.998	0.081	83.785	0.678	0.01	-1.63	1	-3.63	6.39	-0.56	-6.64	6732.906738	12665.33608	749814.1875	480901.6875	154.06	66.61	86.55	85.69
352	FALSE	High	FGCSSITPELISR	[K].FGCSSITPELISR.[I]					8.73405E-05	0	1	1	1	TGGT1_288360	transcript=TGGT1_288360-t26_1 | gene=TGGT1_288360 | organism=Toxoplasma_gondii_GT1 | gene_product=tryptophanyl-tRNA synthetase (TrpRS2) | transcript_product=tryptophanyl-tRNA synthetase (TrpRS2) | location=TGGT1_chrIX:2284649-2289081(+) | protein_length=689 | sequence_SO=chromosome | SO=protein_coding	TGGT1_288360-t26_1-p1 [305-317]	0	1409.70933	13														NA	NA	NA
353	FALSE	High	LWVGTICKPEENPNTNR	[K].LWVGTICKPEENPNTNR.[L]					8.66032E-05	0	1	1	3	TGGT1_211030	transcript=TGGT1_211030-t26_1 | gene=TGGT1_211030 | organism=Toxoplasma_gondii_GT1 | gene_product=hypothetical protein | transcript_product=hypothetical protein | location=TGGT1_chrIV:1889471-1891938(-) | protein_length=191 | sequence_SO=chromosome | SO=protein_coding	TGGT1_211030-t26_1-p1 [80-96]	0	1970.97527	17	0.939	0.485	-0.09	-1.04	0.921252958	0.131201146	0.969025219	0.442234418	31.66	3.46	1.625	0.939	0.711	0.485	0.13	0.533	0.7	-0.09	-0.49	-1.04	-2.95	-0.91	10015.29535	10758.81215	11890.96412	3988.54453	18.51	28.05	169.26	171.16
354	FALSE	High	FGALLASGLIDAGGR	[R].FGALLASGLIDAGGR.[N]					1.55492E-05	0	1	1	2	TGGT1_263060	transcript=TGGT1_263060-t26_1 | gene=TGGT1_263060 | organism=Toxoplasma_gondii_GT1 | gene_product=Proteasome/cyclosome repeat-containing protein | transcript_product=Proteasome/cyclosome repeat-containing protein | location=TGGT1_chrVIIb:808221-820240(-) | protein_length=988 | sequence_SO=chromosome | SO=protein_coding	TGGT1_263060-t26_1-p1 [665-679]	0	1417.77979	15	1.37	0.679	0.45	-0.56	0.81600286	0.017584296	0.928481822	0.204349929	5.93	4.82	1.424	1.37	0.357	0.752	0.631	0.679	0.51	0.45	-1.49	-0.41	-0.66	-0.56	6634.531546	7119.880152	343990.8203	243834.7188	31.79	70.61	57.33	56.44
355	FALSE	High	FFVGGIIPQATELQIR	[K].FFVGGIIPQATELQIR.[S]	1xLabel:13C(6)15N(4) [R16]	1xLabel:13C(6)15N(4) [R16]			6.73885E-05	0	1	1	1	TGGT1_265530	transcript=TGGT1_265530-t26_1 | gene=TGGT1_265530 | organism=Toxoplasma_gondii_GT1 | gene_product=RNA recognition motif-containing protein | transcript_product=RNA recognition motif-containing protein | location=TGGT1_chrIX:1315868-1318933(-) | protein_length=492 | sequence_SO=chromosome | SO=protein_coding	TGGT1_265530-t26_1-p1 [111-126]	0	1799.00895	16														NA	NA	NA
356	FALSE	High	VDVPYQVQEAPGRPTTLQLR	[K].VDVPYQVQEAPGRPTTLQLR.[D]					0.000170185	0	1	1	11	TGGT1_219310	transcript=TGGT1_219310-t26_1 | gene=TGGT1_219310 | organism=Toxoplasma_gondii_GT1 | gene_product=DnaK family protein | transcript_product=DnaK family protein | location=TGGT1_chrXII:915528-922343(+) | protein_length=818 | sequence_SO=chromosome | SO=protein_coding	TGGT1_219310-t26_1-p1 [562-581]	0	2267.21426	20														NA	NA	NA
357	FALSE	High	TFIIVVTNPLDCMVK	[K].TFIIVVTNPLDCMVK.[V]	1xOxidation [M13]; 1xLabel:13C(6)15N(2) [K15]	1xOxidation [M13]; 1xLabel:13C(6)15N(2) [K15]			1.49188E-05	0	1	1	5	TGGT1_232350	transcript=TGGT1_232350-t26_1 | gene=TGGT1_232350 | organism=Toxoplasma_gondii_GT1 | gene_product=lactate dehydrogenase LDH1 | transcript_product=lactate dehydrogenase LDH1 | location=TGGT1_chrVIII:2023599-2025126(+) | protein_length=329 | sequence_SO=chromosome | SO=protein_coding	TGGT1_232350-t26_1-p1 [126-140]	0	1716.91543	15	0.779	0.902	-0.36	-0.15	0.946861655	0.005948015	0.979548242	0.197598772	19.8	0.42	0.608	0.779	1.95	0.902	0.881	0.905	-0.72	-0.36	0.96	-0.15	-0.18	-0.14	11188.33051	6798.43788	687223.6875	605391.6875	70.75	51.68	81.94	82.85
358	FALSE	High	SAVEEVEAGEAPTLIPATSVHQTAAK	[R].SAVEEVEAGEAPTLIPATSVHQTAAK.[Q]					0.000135962	0	1	1	1	TGGT1_285850	transcript=TGGT1_285850-t26_1 | gene=TGGT1_285850 | organism=Toxoplasma_gondii_GT1 | gene_product=peptidyl-prolyl cis-trans isomerase, FKBP-type domain-containing protein | transcript_product=peptidyl-prolyl cis-trans isomerase, FKBP-type domain-containing protein | location=TGGT1_chrV:2026917-2028990(-) | protein_length=428 | sequence_SO=chromosome | SO=protein_coding	TGGT1_285850-t26_1-p1 [146-171]	0	2606.3308	26														NA	NA	NA
359	FALSE	High	TFIIVVTNPLDCMVK	[K].TFIIVVTNPLDCMVK.[V]	1xOxidation [M13]	1xOxidation [M13]			9.77385E-05	0	1	1	5	TGGT1_232350	transcript=TGGT1_232350-t26_1 | gene=TGGT1_232350 | organism=Toxoplasma_gondii_GT1 | gene_product=lactate dehydrogenase LDH1 | transcript_product=lactate dehydrogenase LDH1 | location=TGGT1_chrVIII:2023599-2025126(+) | protein_length=329 | sequence_SO=chromosome | SO=protein_coding	TGGT1_232350-t26_1-p1 [126-140]	0	1708.90123	15														NA	NA	NA
360	FALSE	High	KNVFSEGAPEEASDQVMAPPVR	[R].KNVFSEGAPEEASDQVMAPPVR.[S]	1xLabel:13C(6)15N(2) [K1]; 1xLabel:13C(6)15N(4) [R22]	1xLabel:13C(6)15N(2) [K1]; 1xLabel:13C(6)15N(4) [R22]			0.000212077	0	1	1	1	TGGT1_253820	transcript=TGGT1_253820-t26_1 | gene=TGGT1_253820 | organism=Toxoplasma_gondii_GT1 | gene_product=hypothetical protein | transcript_product=hypothetical protein | location=TGGT1_chrIII:1203300-1205132(+) | protein_length=226 | sequence_SO=chromosome | SO=protein_coding	TGGT1_253820-t26_1-p1 [33-54]	1	2376.1619	22														NA	NA	NA
361	FALSE	High	VDVPYQVQEAPGRPTTLQLR	[K].VDVPYQVQEAPGRPTTLQLR.[D]	2xLabel:13C(6)15N(4) [R13; R20]	2xLabel:13C(6)15N(4) [R13; R20]			0.000180967	0	1	1	8	TGGT1_219310	transcript=TGGT1_219310-t26_1 | gene=TGGT1_219310 | organism=Toxoplasma_gondii_GT1 | gene_product=DnaK family protein | transcript_product=DnaK family protein | location=TGGT1_chrXII:915528-922343(+) | protein_length=818 | sequence_SO=chromosome | SO=protein_coding	TGGT1_219310-t26_1-p1 [562-581]	0	2287.23079	20	0.753	0.82	-0.41	-0.29	0.374482842	0.08717949	0.730068071	0.353359037	32.12	0.88	0.753	0.065	1.041	0.82	0.827	0.629	-0.41	-3.94	0.06	-0.29	-0.27	-0.67	33816.79688	35187.03125	985040.875	814550.375	37.9	82.18	103.88	89.38
362	FALSE	High	TFIIVVTNPLDCMVK	[K].TFIIVVTNPLDCMVK.[V]	1xLabel:13C(6)15N(2) [K15]	1xLabel:13C(6)15N(2) [K15]			3.41472E-05	0	1	1	5	TGGT1_232350	transcript=TGGT1_232350-t26_1 | gene=TGGT1_232350 | organism=Toxoplasma_gondii_GT1 | gene_product=lactate dehydrogenase LDH1 | transcript_product=lactate dehydrogenase LDH1 | location=TGGT1_chrVIII:2023599-2025126(+) | protein_length=329 | sequence_SO=chromosome | SO=protein_coding	TGGT1_232350-t26_1-p1 [126-140]	0	1700.92051	15														NA	NA	NA
363	FALSE	High	LYASSGLTAINDDPSLGCK	[K].LYASSGLTAINDDPSLGCK.[A]					5.83256E-08	0	1	1	2	TGGT1_214940	transcript=TGGT1_214940-t26_1 | gene=TGGT1_214940 | organism=Toxoplasma_gondii_GT1 | gene_product=MIC2-associated protein M2AP | transcript_product=MIC2-associated protein M2AP | location=TGGT1_chrX:6494811-6496996(+) | protein_length=330 | sequence_SO=chromosome | SO=protein_coding	TGGT1_214940-t26_1-p1 [209-227]	0	1924.93207	19	1.161	0.92	0.22	-0.12	0.796312494	0.845870943	0.920077961	0.893624506	78.68	28.19	1.161	0.545	2.274	0.713	1.349	0.92	0.22	-0.88	1.19	-0.49	0.43	-0.12	5876.449854	6824.88879	13072.22798	9319.879288	4.04	69.15	171.63	171.63
364	FALSE	High	VDVTVSQSPAGPHSPLSASPQTGTAASLK	[R].VDVTVSQSPAGPHSPLSASPQTGTAASLK.[L]					3.41728E-08	0	1	1	8	TGGT1_216000	transcript=TGGT1_216000-t26_1 | gene=TGGT1_216000 | organism=Toxoplasma_gondii_GT1 | gene_product=alveolin domain containing intermediate filament IMC3 | transcript_product=alveolin domain containing intermediate filament IMC3 | location=TGGT1_chrXI:6395592-6397208(+) | protein_length=538 | sequence_SO=chromosome | SO=protein_coding	TGGT1_216000-t26_1-p1 [325-353]	0	2790.42683	29														NA	NA	NA
365	FALSE	High	FGDMISQGVIDPAK	[K].FGDMISQGVIDPAK.[V]					5.16663E-05	0	1	1	2	TGGT1_240600	transcript=TGGT1_240600-t26_1 | gene=TGGT1_240600 | organism=Toxoplasma_gondii_GT1 | gene_product=putative chaperonin cpn60 | transcript_product=putative chaperonin cpn60 | location=TGGT1_chrVI:1306402-1309981(+) | protein_length=667 | sequence_SO=chromosome | SO=protein_coding	TGGT1_240600-t26_1-p1 [612-625]	0	1477.73554	14	1.497	0.718	0.58	-0.48	0.354251284	0.601805235	0.722062704	0.71813452	63.54	20.39	4.585	0.856	1.497	27.377	0.718	0.526	2.2	-0.22	0.58	4.77	-0.48	-0.93	9173.775533	9941.579864	500670.1875	359434.5195	74.47	42.8	135.99	99.93
366	FALSE	High	FGDMISQGVIDPAK	[K].FGDMISQGVIDPAK.[V]	1xLabel:13C(6)15N(2) [K14]	1xLabel:13C(6)15N(2) [K14]			4.10555E-05	0	1	1	4	TGGT1_240600	transcript=TGGT1_240600-t26_1 | gene=TGGT1_240600 | organism=Toxoplasma_gondii_GT1 | gene_product=putative chaperonin cpn60 | transcript_product=putative chaperonin cpn60 | location=TGGT1_chrVI:1306402-1309981(+) | protein_length=667 | sequence_SO=chromosome | SO=protein_coding	TGGT1_240600-t26_1-p1 [612-625]	0	1485.74974	14														NA	NA	NA
367	FALSE	High	KNLKPEIPPFENYYDKL	[R].KNLKPEIPPFENYYDKL.[-]	3xLabel:13C(6)15N(2) [K1; K4; K16]	3xLabel:13C(6)15N(2) [K1; K4; K16]			0.00016327	0	1	1	2	TGGT1_205470	transcript=TGGT1_205470-t26_1 | gene=TGGT1_205470 | organism=Toxoplasma_gondii_GT1 | gene_product=putative translation elongation factor 2 family protein | transcript_product=putative translation elongation factor 2 family protein | location=TGGT1_chrVIIa:1297616-1301283(+) | protein_length=832 | sequence_SO=chromosome | SO=protein_coding	TGGT1_205470-t26_1-p1 [816-832]	2	2132.14886	17	1.365	63.558	0.45	5.99	0.153197933	0.192245188	0.597662822	0.507469793	19.29	85.01	1.187	2.219	1.365	63.558	100	0.988	0.25	1.15	0.45	5.99	6.64	-0.02	4429.496765	8658.815759	7059.308382	561422.8125	46.18	38.34	35.62	94.99
368	FALSE	High	VDTIGLVFHPPNMFINVK	[K].VDTIGLVFHPPNMFINVK.[L]	1xLabel:13C(6)15N(2) [K18]	1xLabel:13C(6)15N(2) [K18]			0.00011356	0	1	1	1	TGGT1_216650	transcript=TGGT1_216650-t26_1 | gene=TGGT1_216650 | organism=Toxoplasma_gondii_GT1 | gene_product=S15 sporozoite-expressed protein | transcript_product=S15 sporozoite-expressed protein | location=TGGT1_chrXI:5902644-5904672(-) | protein_length=400 | sequence_SO=chromosome | SO=protein_coding	TGGT1_216650-t26_1-p1 [242-259]	0	2049.10813	18														NA	NA	NA
369	FALSE	High	TFLNPQMMQASLQMQQAMQNMQR	[R].TFLNPQMMQASLQMQQAMQNMQR.[A]	1xLabel:13C(6)15N(4) [R23]	1xLabel:13C(6)15N(4) [R23]			4.46447E-08	0	1	1	1	TGGT1_223680	transcript=TGGT1_223680-t26_1 | gene=TGGT1_223680 | organism=Toxoplasma_gondii_GT1 | gene_product=ubiquitin family protein | transcript_product=ubiquitin family protein | location=TGGT1_chrX:3562244-3565671(-) | protein_length=399 | sequence_SO=chromosome | SO=protein_coding	TGGT1_223680-t26_1-p1 [223-245]	0	2765.26878	23														NA	NA	NA
370	FALSE	High	FGLFGEAADTLLK	[R].FGLFGEAADTLLK.[S]					4.68074E-05	0	1	1	6	TGGT1_290950	transcript=TGGT1_290950-t26_1 | gene=TGGT1_290950 | organism=Toxoplasma_gondii_GT1 | gene_product=putative clathrin heavy chain | transcript_product=putative clathrin heavy chain | location=TGGT1_chrIX:3770246-3782423(-) | protein_length=1731 | sequence_SO=chromosome | SO=protein_coding	TGGT1_290950-t26_1-p1 [1107-1119]	0	1381.73619	13	4.362	0.65	2.12	-0.62	0.285673405	0.010358607	0.694078584	0.199491024	124.33	1.72	4.362	0.704	13.346	0.65	0.572	0.668	2.12	-0.51	3.74	-0.62	-0.81	-0.58	4399.026533	19188.24805	641663.1875	417153.5	52.3	64.47	82.34	87.22
371	FALSE	High	FGIDVVFTPTTHEIIR	[K].FGIDVVFTPTTHEIIR.[G]					4.65792E-06	0	1	1	1	TGGT1_205510	transcript=TGGT1_205510-t26_1 | gene=TGGT1_205510 | organism=Toxoplasma_gondii_GT1 | gene_product=putative nucleolar protein 5 | transcript_product=putative nucleolar protein 5 | location=TGGT1_chrVIIa:1272709-1276843(-) | protein_length=490 | sequence_SO=chromosome | SO=protein_coding	TGGT1_205510-t26_1-p1 [106-121]	0	1844.99051	16	0.217	0.189	-2.2	-2.41	0.225592923	0.144466217	0.657736757	0.462604102	5.36	0.63	0.051	1.016	0.217	0.189	0.166	0.837	-4.29	0.02	-2.2	-2.41	-2.59	-0.26	44518.5625	10622.95341	57327.40234	10813.41509	59.08	62.5	156.48	169.43
372	FALSE	High	VDTDPEALGPLPEK	[R].VDTDPEALGPLPEK.[Q]					4.65792E-06	0	1	1	14	TGGT1_230160	transcript=TGGT1_230160-t26_1 | gene=TGGT1_230160 | organism=Toxoplasma_gondii_GT1 | gene_product=hypothetical protein | transcript_product=hypothetical protein | location=TGGT1_chrVIII:647435-648305(-) | protein_length=142 | sequence_SO=chromosome | SO=protein_coding	TGGT1_230160-t26_1-p1 [120-133]	0	1480.75297	14	34.211	100	5.1	6.64	0.006174694	0.418827949	0.232219405	0.617555301	22.01	0	16.771	39.291	34.211	100	100	0.082	4.07	5.3	5.1	6.64	6.64	-3.62	8303.0362	175901.8228	11359.58411	1338127.125	49.03	39.17	172.43	50.94
373	FALSE	High	KNDGTISTEELAQVMK	[R].KNDGTISTEELAQVMK.[T]					5.78437E-05	0	1	1	5	TGGT1_305050	transcript=TGGT1_305050-t26_1 | gene=TGGT1_305050 | organism=Toxoplasma_gondii_GT1 | gene_product=putative calmodulin | transcript_product=putative calmodulin | location=TGGT1_chrIX:4983149-4983550(+) | protein_length=133 | sequence_SO=chromosome | SO=protein_coding	TGGT1_305050-t26_1-p1 [82-97]	1	1763.88439	16														NA	NA	NA
374	FALSE	High	SLLVAAFAPTFIVGKPR	[K].SLLVAAFAPTFIVGKPR.[V]	1xLabel:13C(6)15N(2) [K15]; 1xLabel:13C(6)15N(4) [R17]	1xLabel:13C(6)15N(2) [K15]; 1xLabel:13C(6)15N(4) [R17]			8.46651E-05	0	1	1	1	TGGT1_318440	transcript=TGGT1_318440-t26_1 | gene=TGGT1_318440 | organism=Toxoplasma_gondii_GT1 | gene_product=helicase associated domain (ha2) protein | transcript_product=helicase associated domain (ha2) protein | location=TGGT1_chrIV:1264045-1277404(-) | protein_length=2234 | sequence_SO=chromosome | SO=protein_coding	TGGT1_318440-t26_1-p1 [1174-1190]	0	1805.08027	17														NA	NA	NA
375	FALSE	High	VDTHPSNIILLTCDAFGVLPPLSK	[K].VDTHPSNIILLTCDAFGVLPPLSK.[L]					0.000016991	0	1	1	1	TGGT1_289650	transcript=TGGT1_289650-t26_1 | gene=TGGT1_289650 | organism=Toxoplasma_gondii_GT1 | gene_product=PEP-carboxykinase I | transcript_product=PEP-carboxykinase I | location=TGGT1_chrIX:3173228-3176423(+) | protein_length=677 | sequence_SO=chromosome | SO=protein_coding	TGGT1_289650-t26_1-p1 [482-505]	0	2550.36362	24														NA	NA	NA
376	FALSE	High	FHVEALAELLESDAK	[K].FHVEALAELLESDAK.[F]					0.000178681	0	1	1	1	TGGT1_304710	transcript=TGGT1_304710-t26_1 | gene=TGGT1_304710 | organism=Toxoplasma_gondii_GT1 | gene_product=putative eukaryotic peptide chain release factor | transcript_product=putative eukaryotic peptide chain release factor | location=TGGT1_chrVIIa:615815-622350(-) | protein_length=814 | sequence_SO=chromosome | SO=protein_coding	TGGT1_304710-t26_1-p1 [514-528]	0	1671.85883	15	0.861	0.416	-0.22	-1.27	0.420497474	0.084369308	0.750363829	0.347040277	35.72	10.91	0.861	0.068	1.141	0.416	0.239	0.64	-0.22	-3.88	0.19	-1.27	-2.07	-0.64	12435.0551	8026.329248	12830.41945	5325.354577	29.75	77.92	156.6	164.44
377	FALSE	High	FGFAPDSVELFAER	[R].FGFAPDSVELFAER.[V]	1xLabel:13C(6)15N(4) [R14]	1xLabel:13C(6)15N(4) [R14]			1.33725E-05	0	1	1	6	TGGT1_232300	transcript=TGGT1_232300-t26_1 | gene=TGGT1_232300 | organism=Toxoplasma_gondii_GT1 | gene_product=ribosomal protein RPS3 | transcript_product=ribosomal protein RPS3 | location=TGGT1_chrVIII:1993673-1994649(-) | protein_length=255 | sequence_SO=chromosome | SO=protein_coding	TGGT1_232300-t26_1-p1 [99-112]	0	1594.77755	14														NA	NA	NA
378	FALSE	High	FGEWAVVTGATDGIGK	[K].FGEWAVVTGATDGIGK.[A]	1xLabel:13C(6)15N(2) [K16]	1xLabel:13C(6)15N(2) [K16]			0.000025083	0	1	1	2	TGGT1_271888	transcript=TGGT1_271888-t26_1 | gene=TGGT1_271888 | organism=Toxoplasma_gondii_GT1 | gene_product=putative 3-ketoacyl-CoA reductase | transcript_product=putative 3-ketoacyl-CoA reductase | location=TGGT1_chrVIII:4294988-4299861(-) | protein_length=342 | sequence_SO=chromosome | SO=protein_coding	TGGT1_271888-t26_1-p1 [63-78]	0	1615.8206	16														NA	NA	NA
379	FALSE	High	LPLPANIEAASSGFESVDQVFR	[K].LPLPANIEAASSGFESVDQVFR.[F]	1xLabel:13C(6)15N(4) [R22]	1xLabel:13C(6)15N(4) [R22]			7.08015E-09	0	2	2	8	TGGT1_277270; TGGT1_360830-t26_1-p1	transcript=TGGT1_277270-t26_1 | gene=TGGT1_277270 | organism=Toxoplasma_gondii_GT1 | gene_product=NTPase II | transcript_product=NTPase II | location=AAQM03000418:1-4939(+) | protein_length=862 | sequence_SO=contig | SO=protein_coding transcript=TGGT1_360830-t26_1 | gene=TGGT1_360830 | organism=Toxoplasma_gondii_GT1 | gene_product=nucleoside-triphosphatase | transcript_product=nucleoside-triphosp…	TGGT1_277270-t26_1-p1 [322-343]; TGGT1_360830-t26_1-p1 [200-221]	0	2357.20112	22														NA	NA	NA
380	FALSE	High	KNLKPEIPPFENYYDKL	[R].KNLKPEIPPFENYYDKL.[-]					2.01686E-06	0	1	1	6	TGGT1_205470	transcript=TGGT1_205470-t26_1 | gene=TGGT1_205470 | organism=Toxoplasma_gondii_GT1 | gene_product=putative translation elongation factor 2 family protein | transcript_product=putative translation elongation factor 2 family protein | location=TGGT1_chrVIIa:1297616-1301283(+) | protein_length=832 | sequence_SO=chromosome | SO=protein_coding	TGGT1_205470-t26_1-p1 [816-832]	2	2108.10627	17														NA	NA	NA
381	FALSE	High	FGEDVFFGHVQDPALVNHLR	[R].FGEDVFFGHVQDPALVNHLR.[E]	1xLabel:13C(6)15N(4) [R20]	1xLabel:13C(6)15N(4) [R20]			3.61011E-05	0	1	1	2	TGGT1_224060	transcript=TGGT1_224060-t26_1 | gene=TGGT1_224060 | organism=Toxoplasma_gondii_GT1 | gene_product=putative thioredoxin | transcript_product=putative thioredoxin | location=TGGT1_chrX:3262854-3264722(-) | protein_length=622 | sequence_SO=chromosome | SO=protein_coding	TGGT1_224060-t26_1-p1 [241-260]	0	2307.15444	20														NA	NA	NA
382	FALSE	High	FGEDVFFGHVQDPALVNHLR	[R].FGEDVFFGHVQDPALVNHLR.[E]					7.07557E-05	0	1	1	2	TGGT1_224060	transcript=TGGT1_224060-t26_1 | gene=TGGT1_224060 | organism=Toxoplasma_gondii_GT1 | gene_product=putative thioredoxin | transcript_product=putative thioredoxin | location=TGGT1_chrX:3262854-3264722(-) | protein_length=622 | sequence_SO=chromosome | SO=protein_coding	TGGT1_224060-t26_1-p1 [241-260]	0	2297.14618	20	1.398	0.759	0.48	-0.4	0.286184173	0.739572866	0.694078584	0.815146591	17.08	31.85	8.358	1.398	1.237	0.476	1.781	0.759	3.06	0.48	0.31	-1.07	0.83	-0.4	914.4000634	7011.962197	4911.450076	8746.397623	122.11	75.36	171.32	170.36
383	FALSE	High	FGEAFEMIPR	[K].FGEAFEMIPR.[L]	1xLabel:13C(6)15N(4) [R10]	1xLabel:13C(6)15N(4) [R10]			0.000104798	0	1	1	6	TGGT1_287500	transcript=TGGT1_287500-t26_1 | gene=TGGT1_287500 | organism=Toxoplasma_gondii_GT1 | gene_product=putative T complex chaperonin | transcript_product=putative T complex chaperonin | location=TGGT1_chrV:438209-443517(-) | protein_length=556 | sequence_SO=chromosome | SO=protein_coding	TGGT1_287500-t26_1-p1 [439-448]	0	1206.58512	10	0.01	0.695	-6.64	-0.53	0.065196034	0.002676206	0.444416125	0.197598772	0	0.21	0.01	0.138	0.01	0.693	0.732	0.695	-6.64	-2.86	-6.64	-0.53	-0.45	-0.53	802794.1875	5402.695838	696578.5215	482573.375	101.16	11.06	62.18	60.6
384	FALSE	High	FGEAFEMIPR	[K].FGEAFEMIPR.[L]					0.000137435	0	1	1	6	TGGT1_287500	transcript=TGGT1_287500-t26_1 | gene=TGGT1_287500 | organism=Toxoplasma_gondii_GT1 | gene_product=putative T complex chaperonin | transcript_product=putative T complex chaperonin | location=TGGT1_chrV:438209-443517(-) | protein_length=556 | sequence_SO=chromosome | SO=protein_coding	TGGT1_287500-t26_1-p1 [439-448]	0	1196.57686	10														NA	NA	NA
385	FALSE	High	FGFAPDSVELFAER	[R].FGFAPDSVELFAER.[V]					5.7496E-06	0	1	1	7	TGGT1_232300	transcript=TGGT1_232300-t26_1 | gene=TGGT1_232300 | organism=Toxoplasma_gondii_GT1 | gene_product=ribosomal protein RPS3 | transcript_product=ribosomal protein RPS3 | location=TGGT1_chrVIII:1993673-1994649(-) | protein_length=255 | sequence_SO=chromosome | SO=protein_coding	TGGT1_232300-t26_1-p1 [99-112]	0	1584.76928	14	23.677	0.924	4.57	-0.11	0.014900477	0.784321881	0.265017112	0.849172401	49.49	14.92	23.677	15.774	63.739	0.815	0.924	1.616	4.57	3.98	5.99	-0.29	-0.11	0.69	9650.238857	197147.4375	2346951	1913552.493	52.24	16.12	62.6	99.08
386	FALSE	High	VDIGQILMSIR	[R].VDIGQILMSIR.[T]	1xOxidation [M8]	1xOxidation [M8]			0.000140798	0	1	1	4	TGGT1_288720	transcript=TGGT1_288720-t26_1 | gene=TGGT1_288720 | organism=Toxoplasma_gondii_GT1 | gene_product=ribosomal protein RPL10 | transcript_product=ribosomal protein RPL10 | location=TGGT1_chrIX:2518172-2520490(-) | protein_length=221 | sequence_SO=chromosome | SO=protein_coding	TGGT1_288720-t26_1-p1 [129-139]	0	1260.69803	11														NA	NA	NA
387	FALSE	High	FKPAYNPYTEPSMEIFGYHAGLK	[K].FKPAYNPYTEPSMEIFGYHAGLK.[R]	2xLabel:13C(6)15N(2) [K2; K23]	2xLabel:13C(6)15N(2) [K2; K23]			0.00011356	0	1	1	1	TGGT1_234505	transcript=TGGT1_234505-t26_1 | gene=TGGT1_234505 | organism=Toxoplasma_gondii_GT1 | gene_product=putative phenylalanyl-tRNA synthetase alpha chain A | transcript_product=putative phenylalanyl-tRNA synthetase alpha chain A | location=TGGT1_chrX:4319172-4323950(+) | protein_length=525 | sequence_SO=chromosome | SO=protein_coding	TGGT1_234505-t26_1-p1 [443-465]	0	2676.31377	23	0.577	0.74	-0.79	-0.43	0.039401545	0.971275745	0.362229954	0.980237484	6.55	18.94	0.43	0.654	0.577	0.568	2.261	0.74	-1.22	-0.61	-0.79	-0.82	1.18	-0.43	12845.40899	5529.397426	13206.19224	14011.5459	33.4	27.7	165.54	161.9
388	FALSE	High	KLPPDVQVALFSATMPQDILELTTK	[K].KLPPDVQVALFSATMPQDILELTTK.[F]	2xLabel:13C(6)15N(2) [K1; K25]	2xLabel:13C(6)15N(2) [K1; K25]			5.5575E-07	0	1	1	1	TGGT1_250770	transcript=TGGT1_250770-t26_1 | gene=TGGT1_250770 | organism=Toxoplasma_gondii_GT1 | gene_product=putative eukaryotic initiation factor-4A | transcript_product=putative eukaryotic initiation factor-4A | location=TGGT1_chrXII:5123731-5125767(-) | protein_length=412 | sequence_SO=chromosome | SO=protein_coding	TGGT1_250770-t26_1-p1 [208-232]	1	2771.52343	25	9.572	0.37	3.26	-1.44	0.650683971	0.528804912	0.855027363	0.668734562	12.01	19.73	0.109	9.572	10.347	0.01	0.37	6.224	-3.2	3.26	3.37	-6.64	-1.44	2.64	1243.629032	10778.19025	4749.016966	2325.115476	129.18	73.67	171.74	70.17
389	FALSE	High	FLGQGSAYYAPAASAVAMATSFLNDEKR	[R].FLGQGSAYYAPAASAVAMATSFLNDEKR.[V]					0.000111695	0	1	1	3	TGGT1_232350	transcript=TGGT1_232350-t26_1 | gene=TGGT1_232350 | organism=Toxoplasma_gondii_GT1 | gene_product=lactate dehydrogenase LDH1 | transcript_product=lactate dehydrogenase LDH1 | location=TGGT1_chrVIII:2023599-2025126(+) | protein_length=329 | sequence_SO=chromosome | SO=protein_coding	TGGT1_232350-t26_1-p1 [237-264]	1	2936.42472	28	1.741	0.942	0.8	-0.09	0.739694484	0.113190103	0.894637496	0.411532932	6.97	0.24	0.108	1.823	1.741	0.942	0.851	0.944	-3.21	0.87	0.8	-0.09	-0.23	-0.08	7535.474121	4942.478645	3792347.52	3280954	68.19	93.87	83.88	86.97
390	FALSE	High	TFSYAGFEQQPK	[K].TFSYAGFEQQPK.[R]	1xLabel:13C(6)15N(2) [K12]	1xLabel:13C(6)15N(2) [K12]			0.000208513	0	1	1	4	TGGT1_297500	transcript=TGGT1_297500-t26_1 | gene=TGGT1_297500 | organism=Toxoplasma_gondii_GT1 | gene_product=T-complex protein 1 eta subunit | transcript_product=T-complex protein 1 eta subunit | location=TGGT1_chrII:1806900-1814443(-) | protein_length=546 | sequence_SO=chromosome | SO=protein_coding	TGGT1_297500-t26_1-p1 [221-232]	0	1410.67796	12														NA	NA	NA
391	FALSE	High	FLGQGSAYYAPAASAVAMATSFLNDEK	[R].FLGQGSAYYAPAASAVAMATSFLNDEK.[R]	1xLabel:13C(6)15N(2) [K27]	1xLabel:13C(6)15N(2) [K27]			1.07307E-08	0	1	1	2	TGGT1_232350	transcript=TGGT1_232350-t26_1 | gene=TGGT1_232350 | organism=Toxoplasma_gondii_GT1 | gene_product=lactate dehydrogenase LDH1 | transcript_product=lactate dehydrogenase LDH1 | location=TGGT1_chrVIII:2023599-2025126(+) | protein_length=329 | sequence_SO=chromosome | SO=protein_coding	TGGT1_232350-t26_1-p1 [237-263]	0	2788.33781	27														NA	NA	NA
392	FALSE	High	FLGQGSAYYAPAASAVAMATSFLNDEK	[R].FLGQGSAYYAPAASAVAMATSFLNDEK.[R]					9.51532E-11	0	1	1	1	TGGT1_232350	transcript=TGGT1_232350-t26_1 | gene=TGGT1_232350 | organism=Toxoplasma_gondii_GT1 | gene_product=lactate dehydrogenase LDH1 | transcript_product=lactate dehydrogenase LDH1 | location=TGGT1_chrVIII:2023599-2025126(+) | protein_length=329 | sequence_SO=chromosome | SO=protein_coding	TGGT1_232350-t26_1-p1 [237-263]	0	2780.32361	27														NA	NA	NA
393	FALSE	High	VDATSETDIADKQGVR	[K].VDATSETDIADKQGVR.[E]	1xLabel:13C(6)15N(2) [K12]; 1xLabel:13C(6)15N(4) [R16]	1xLabel:13C(6)15N(2) [K12]; 1xLabel:13C(6)15N(4) [R16]			4.41601E-05	0	1	1	4	TGGT1_211680	transcript=TGGT1_211680-t26_1 | gene=TGGT1_211680 | organism=Toxoplasma_gondii_GT1 | gene_product=protein disulfide isomerase | transcript_product=protein disulfide isomerase | location=TGGT1_chrIV:1556190-1558014(+) | protein_length=471 | sequence_SO=chromosome | SO=protein_coding	TGGT1_211680-t26_1-p1 [85-100]	1	1722.86235	16														NA	NA	NA
394	FALSE	High	FLGPYDSLTMFATQK	[K].FLGPYDSLTMFATQK.[Y]					0.00016327	0	1	1	2	TGGT1_269950	transcript=TGGT1_269950-t26_1 | gene=TGGT1_269950 | organism=Toxoplasma_gondii_GT1 | gene_product=hypothetical protein | transcript_product=hypothetical protein | location=TGGT1_chrVIII:5501073-5504592(-) | protein_length=944 | sequence_SO=chromosome | SO=protein_coding	TGGT1_269950-t26_1-p1 [554-568]	0	1718.84582	15	0.308	18.513	-1.7	4.21	0.363050656	0.034266259	0.723678489	0.237105874	8.36	89.11	0.308	0.125	1.734	7.386	18.513	51.575	-1.7	-2.99	0.79	2.88	4.21	5.69	13006.53168	1809.519138	4015.254181	116527.6172	39.68	140.04	35.07	79.02
395	FALSE	High	VDDTLNVSGHR	[R].VDDTLNVSGHR.[L]					0.000198054	0	1	1	11	TGGT1_266640	transcript=TGGT1_266640-t26_1 | gene=TGGT1_266640 | organism=Toxoplasma_gondii_GT1 | gene_product=putative Acetyl-coenzyme A synthetase 2 | transcript_product=putative Acetyl-coenzyme A synthetase 2 | location=TGGT1_chrIX:887254-895827(+) | protein_length=714 | sequence_SO=chromosome | SO=protein_coding	TGGT1_266640-t26_1-p1 [574-584]	0	1212.59674	11	1.005	1.07	0.01	0.1	0.546309209	0.335082393	0.807967496	0.597302428	26.78	11.94	1.005	0.823	2.6	1.07	0.974	1.157	0.01	-0.28	1.38	0.1	-0.04	0.21	146064.7031	120273.5703	1588289.063	1700055.844	85.29	67.43	22.28	30.62
396	FALSE	High	VDDTLNVSGHR	[R].VDDTLNVSGHR.[L]	1xLabel:13C(6)15N(4) [R11]	1xLabel:13C(6)15N(4) [R11]			0.000108648	0	1	1	10	TGGT1_266640	transcript=TGGT1_266640-t26_1 | gene=TGGT1_266640 | organism=Toxoplasma_gondii_GT1 | gene_product=putative Acetyl-coenzyme A synthetase 2 | transcript_product=putative Acetyl-coenzyme A synthetase 2 | location=TGGT1_chrIX:887254-895827(+) | protein_length=714 | sequence_SO=chromosome | SO=protein_coding	TGGT1_266640-t26_1-p1 [574-584]	0	1222.60501	11														NA	NA	NA
397	FALSE	High	VDDVLGSGLALLR	[K].VDDVLGSGLALLR.[Q]					3.19204E-05	0	1	1	5	TGGT1_306650	transcript=TGGT1_306650-t26_1 | gene=TGGT1_306650 | organism=Toxoplasma_gondii_GT1 | gene_product=hypothetical protein | transcript_product=hypothetical protein | location=TGGT1_chrIX:6020484-6022587(-) | protein_length=286 | sequence_SO=chromosome | SO=protein_coding	TGGT1_306650-t26_1-p1 [259-271]	0	1327.75799	13	0.189	0.872	-2.4	-0.2	0.393967475	0.184997942	0.736886177	0.501823102	2.31	10.67	0.107	2.325	0.189	0.955	0.872	0.708	-3.23	1.22	-2.4	-0.07	-0.2	-0.5	49602.04688	6724.556152	478202.5313	417104.0938	81.48	42.01	89.99	75.18
398	FALSE	High	FLGGVTIASGGVMPNVHSVLLPK	[K].FLGGVTIASGGVMPNVHSVLLPK.[K]	1xOxidation [M13]; 1xLabel:13C(6)15N(2) [K23]	1xOxidation [M13]; 1xLabel:13C(6)15N(2) [K23]			4.3952E-07	0	1	1	14	TGGT1_261250	transcript=TGGT1_261250-t26_1 | gene=TGGT1_261250 | organism=Toxoplasma_gondii_GT1 | gene_product=histone H2A1 | transcript_product=histone H2A1 | location=TGGT1_chrVIIb:1779724-1780266(-) | protein_length=180 | sequence_SO=chromosome | SO=protein_coding	TGGT1_261250-t26_1-p1 [150-172]	0	2317.2828	23														NA	NA	NA
399	FALSE	High	FLGGVTIASGGVMPNVHSVLLPK	[K].FLGGVTIASGGVMPNVHSVLLPK.[K]	1xOxidation [M13]	1xOxidation [M13]			1.99467E-07	0	1	1	18	TGGT1_261250	transcript=TGGT1_261250-t26_1 | gene=TGGT1_261250 | organism=Toxoplasma_gondii_GT1 | gene_product=histone H2A1 | transcript_product=histone H2A1 | location=TGGT1_chrVIIb:1779724-1780266(-) | protein_length=180 | sequence_SO=chromosome | SO=protein_coding	TGGT1_261250-t26_1-p1 [150-172]	0	2309.2686	23	0.605	0.617	-0.72	-0.7	0.124199386	0.021018024	0.567443144	0.210342749	0.71	0.71	0.605	0.922	0.597	0.617	0.74	0.609	-0.72	-0.12	-0.74	-0.7	-0.43	-0.71	589588.375	356727.375	9378331	6941995.5	68.77	55.55	55.83	50.11
400	FALSE	High	FLGGVTIASGGVMPNVHSVLLPK	[K].FLGGVTIASGGVMPNVHSVLLPK.[K]	1xLabel:13C(6)15N(2) [K23]	1xLabel:13C(6)15N(2) [K23]			2.08718E-08	0	1	1	15	TGGT1_261250	transcript=TGGT1_261250-t26_1 | gene=TGGT1_261250 | organism=Toxoplasma_gondii_GT1 | gene_product=histone H2A1 | transcript_product=histone H2A1 | location=TGGT1_chrVIIb:1779724-1780266(-) | protein_length=180 | sequence_SO=chromosome | SO=protein_coding	TGGT1_261250-t26_1-p1 [150-172]	0	2301.28788	23														NA	NA	NA
401	FALSE	High	FLGGVTIASGGVMPNVHSVLLPK	[K].FLGGVTIASGGVMPNVHSVLLPK.[K]					1.02023E-08	0	1	1	13	TGGT1_261250	transcript=TGGT1_261250-t26_1 | gene=TGGT1_261250 | organism=Toxoplasma_gondii_GT1 | gene_product=histone H2A1 | transcript_product=histone H2A1 | location=TGGT1_chrVIIb:1779724-1780266(-) | protein_length=180 | sequence_SO=chromosome | SO=protein_coding	TGGT1_261250-t26_1-p1 [150-172]	0	2293.27368	23	2.348	0.655	1.23	-0.61	0.334848004	0.014873344	0.711666557	0.204349929	60.86	3.36	3.312	2.348	0.728	0.62	0.734	0.655	1.73	1.23	-0.46	-0.69	-0.45	-0.61	4546.636446	9567.300029	19372574	14222990	91.84	29.94	103.14	101.35
402	FALSE	High	FLGGVTIANGGVMPHVHAVLLPK	[K].FLGGVTIANGGVMPHVHAVLLPK.[H]	1xOxidation [M13]	1xOxidation [M13]			1.14996E-05	0	1	1	10	TGGT1_261580	transcript=TGGT1_261580-t26_1 | gene=TGGT1_261580 | organism=Toxoplasma_gondii_GT1 | gene_product=histone H2AX | transcript_product=histone H2AX | location=TGGT1_chrVIIb:1624096-1624503(-) | protein_length=135 | sequence_SO=chromosome | SO=protein_coding	TGGT1_261580-t26_1-p1 [99-121]	0	2343.30057	23	1.053	0.64	0.07	-0.64	0.449172046	0.013909967	0.763254217	0.204185338	4.62	4.93	1.086	1.053	0.052	0.692	0.574	0.64	0.12	0.07	-4.28	-0.53	-0.8	-0.64	12999.83221	12002.04618	961357	665346.75	113.86	50.87	82.17	82.79
403	FALSE	High	FLGGVTIANGGVMPHVHAVLLPK	[K].FLGGVTIANGGVMPHVHAVLLPK.[H]	1xLabel:13C(6)15N(2) [K23]	1xLabel:13C(6)15N(2) [K23]			4.12958E-05	0	1	1	11	TGGT1_261580	transcript=TGGT1_261580-t26_1 | gene=TGGT1_261580 | organism=Toxoplasma_gondii_GT1 | gene_product=histone H2AX | transcript_product=histone H2AX | location=TGGT1_chrVIIb:1624096-1624503(-) | protein_length=135 | sequence_SO=chromosome | SO=protein_coding	TGGT1_261580-t26_1-p1 [99-121]	0	2335.31985	23														NA	NA	NA
404	FALSE	High	LPMAPQALAEWAIYEQR	[R].LPMAPQALAEWAIYEQR.[L]					0.000107748	0	1	1	1	TGGT1_304990	transcript=TGGT1_304990-t26_1 | gene=TGGT1_304990 | organism=Toxoplasma_gondii_GT1 | gene_product=guanylate-binding protein, N-terminal domain-containing protein | transcript_product=guanylate-binding protein, N-terminal domain-containing protein | location=TGGT1_chrIX:4925765-4936769(+) | protein_length=1281 | sequence_SO=chromosome | SO=protein_coding	TGGT1_304990-t26_1-p1 [774-790]	0	1987.01059	17														NA	NA	NA
405	FALSE	High	LVVASGNTVEPYMPTLFAR	[K].LVVASGNTVEPYMPTLFAR.[A]	1xOxidation [M13]	1xOxidation [M13]			4.86984E-06	0	1	1	3	TGGT1_260260	transcript=TGGT1_260260-t26_1 | gene=TGGT1_260260 | organism=Toxoplasma_gondii_GT1 | gene_product=ribosomal protein RPP1 | transcript_product=ribosomal protein RPP1 | location=TGGT1_chrVIIb:2389422-2391225(-) | protein_length=179 | sequence_SO=chromosome | SO=protein_coding	TGGT1_260260-t26_1-p1 [102-120]	0	2081.07359	19	0.726	0.824	-0.46	-0.28	0.012829825	0.045923796	0.251092381	0.259574434	0.42	4.72	0.73	0.726	0.644	0.824	0.863	0.734	-0.45	-0.46	-0.64	-0.28	-0.21	-0.45	336863.125	219846.8281	1296259	1118221.625	44.05	42.59	41.77	33.76
406	FALSE	High	LPNPADVLGPMDK	[K].LPNPADVLGPMDK.[E]					2.96615E-05	0	1	1	18	TGGT1_257680	transcript=TGGT1_257680-t26_1 | gene=TGGT1_257680 | organism=Toxoplasma_gondii_GT1 | gene_product=myosin light chain MLC1 | transcript_product=myosin light chain MLC1 | location=TGGT1_chrVIIb:3843366-3845688(+) | protein_length=213 | sequence_SO=chromosome | SO=protein_coding	TGGT1_257680-t26_1-p1 [15-27]	0	1366.70351	13	1.588	0.822	0.67	-0.28	0.526591823	0.937695434	0.798641738	0.957420818	87.29	6.29	2.523	1.588	0.631	0.77	1.688	0.822	1.34	0.67	-0.66	-0.38	0.76	-0.28	11029.49546	12795.00201	1742533.125	2941195	19.13	71.65	65.99	49.87
407	FALSE	High	LVVASGNTVEPYMPTLFAR	[K].LVVASGNTVEPYMPTLFAR.[A]	1xLabel:13C(6)15N(4) [R19]	1xLabel:13C(6)15N(4) [R19]			1.2429E-06	0	1	1	6	TGGT1_260260	transcript=TGGT1_260260-t26_1 | gene=TGGT1_260260 | organism=Toxoplasma_gondii_GT1 | gene_product=ribosomal protein RPP1 | transcript_product=ribosomal protein RPP1 | location=TGGT1_chrVIIb:2389422-2391225(-) | protein_length=179 | sequence_SO=chromosome | SO=protein_coding	TGGT1_260260-t26_1-p1 [102-120]	0	2075.08694	19														NA	NA	NA
408	FALSE	High	TFVDTQEVAQNVR	[K].TFVDTQEVAQNVR.[K]	1xLabel:13C(6)15N(4) [R13]	1xLabel:13C(6)15N(4) [R13]			6.95073E-06	0	1	1	1	TGGT1_230350	transcript=TGGT1_230350-t26_1 | gene=TGGT1_230350 | organism=Toxoplasma_gondii_GT1 | gene_product=hypothetical protein | transcript_product=hypothetical protein | location=TGGT1_chrVIII:718292-730284(-) | protein_length=1254 | sequence_SO=chromosome | SO=protein_coding	TGGT1_230350-t26_1-p1 [551-563]	0	1516.76297	13	0.483	0.099	-1.05	-3.33	0.409716556	0.51957764	0.743460863	0.664101136	19.94	1.12	0.483	0.205	1.594	7.627	0.099	0.023	-1.05	-2.28	0.67	2.93	-3.33	-5.44	6481.147484	3133.376561	13396.14621	13204.89691	11.84	105.01	166.77	74.42
409	FALSE	High	TFVDTQEVAQNVR	[K].TFVDTQEVAQNVR.[K]					7.80225E-06	0	1	1	1	TGGT1_230350	transcript=TGGT1_230350-t26_1 | gene=TGGT1_230350 | organism=Toxoplasma_gondii_GT1 | gene_product=hypothetical protein | transcript_product=hypothetical protein | location=TGGT1_chrVIII:718292-730284(-) | protein_length=1254 | sequence_SO=chromosome | SO=protein_coding	TGGT1_230350-t26_1-p1 [551-563]	0	1506.7547	13														NA	NA	NA
410	FALSE	High	VDAAVAEATAFAEK	[K].VDAAVAEATAFAEK.[K]					0.000175066	0	1	1	1	TGGT1_219540	transcript=TGGT1_219540-t26_1 | gene=TGGT1_219540 | organism=Toxoplasma_gondii_GT1 | gene_product=cytosolic tRNA-Ala synthetase | transcript_product=cytosolic tRNA-Ala synthetase | location=TGGT1_chrXII:800723-814444(-) | protein_length=1280 | sequence_SO=chromosome | SO=protein_coding	TGGT1_219540-t26_1-p1 [1263-1276]	0	1392.70054	14														NA	NA	NA
411	FALSE	High	SDFSGDVEELAEAAR	[R].SDFSGDVEELAEAAR.[E]	1xLabel:13C(6)15N(4) [R15]	1xLabel:13C(6)15N(4) [R15]			1.55764E-06	0	2	2	17	TGGT1_277270; TGGT1_360830-t26_1-p1	transcript=TGGT1_277270-t26_1 | gene=TGGT1_277270 | organism=Toxoplasma_gondii_GT1 | gene_product=NTPase II | transcript_product=NTPase II | location=AAQM03000418:1-4939(+) | protein_length=862 | sequence_SO=contig | SO=protein_coding transcript=TGGT1_360830-t26_1 | gene=TGGT1_360830 | organism=Toxoplasma_gondii_GT1 | gene_product=nucleoside-triphosphatase | transcript_product=nucleoside-triphosp…	TGGT1_277270-t26_1-p1 [373-387]; TGGT1_360830-t26_1-p1 [251-265]	0	1605.72664	15														NA	NA	NA
412	FALSE	High	FLITATDVIHSWAVPALGIK	[R].FLITATDVIHSWAVPALGIK.[A]					2.74791E-05	0	1	1	4	TGGT1_310470	transcript=TGGT1_310470-t26_1 | gene=TGGT1_310470 | organism=Toxoplasma_gondii_GT1 | gene_product=putative cytochrome C oxidase subunit IIb | transcript_product=putative cytochrome C oxidase subunit IIb | location=TGGT1_chrXI:1338649-1339224(+) | protein_length=191 | sequence_SO=chromosome | SO=protein_coding	TGGT1_310470-t26_1-p1 [114-133]	0	2152.21649	20	3.626	0.449	1.86	-1.15	0.129573523	0.342653059	0.57619291	0.600444912	26.2	29.24	1.224	3.626	4.266	0.449	1.068	0.01	0.29	1.86	2.09	-1.15	0.09	-6.64	3725.623757	9406.952826	462893.375	207897.1875	63.86	23.66	56.39	95.13
413	FALSE	High	IVTSVGPSSAIEFALK	[K].IVTSVGPSSAIEFALK.[L]					0.000100229	0	1	1	7	TGGT1_214290	transcript=TGGT1_214290-t26_1 | gene=TGGT1_214290 | organism=Toxoplasma_gondii_GT1 | gene_product=DJ-1 family protein | transcript_product=DJ-1 family protein | location=TGGT1_chrX:6106825-6108652(+) | protein_length=256 | sequence_SO=chromosome | SO=protein_coding	TGGT1_214290-t26_1-p1 [219-234]	0	1618.90505	16	0.39	0.01	-1.36	-6.64	0.440741334	0.159311355	0.759946093	0.479317284	12.19	0	0.179	0.39	1.93	0.01	0.01	0.729	-2.48	-1.36	0.95	-6.64	-6.64	-0.46	9780.400079	4528.33308	1872030.75	12930.40068	45.88	65.49	83.94	172.07
414	FALSE	High	SILSGEAQTAFSNQFLQR	[R].SILSGEAQTAFSNQFLQR.[E]	1xLabel:13C(6)15N(4) [R18]	1xLabel:13C(6)15N(4) [R18]			0.000133778	0	1	1	2	TGGT1_263060	transcript=TGGT1_263060-t26_1 | gene=TGGT1_263060 | organism=Toxoplasma_gondii_GT1 | gene_product=Proteasome/cyclosome repeat-containing protein | transcript_product=Proteasome/cyclosome repeat-containing protein | location=TGGT1_chrVIIb:808221-820240(-) | protein_length=988 | sequence_SO=chromosome | SO=protein_coding	TGGT1_263060-t26_1-p1 [255-272]	0	2007.01695	18														NA	NA	NA
415	FALSE	High	FLGGVTIANGGVMPHVHAVLLPK	[K].FLGGVTIANGGVMPHVHAVLLPK.[H]					6.88921E-06	0	1	1	10	TGGT1_261580	transcript=TGGT1_261580-t26_1 | gene=TGGT1_261580 | organism=Toxoplasma_gondii_GT1 | gene_product=histone H2AX | transcript_product=histone H2AX | location=TGGT1_chrVIIb:1624096-1624503(-) | protein_length=135 | sequence_SO=chromosome | SO=protein_coding	TGGT1_261580-t26_1-p1 [99-121]	0	2327.30565	23	0.783	0.657	-0.35	-0.61	0.462191518	0.009655971	0.771246095	0.199491024	89.28	1.35	0.783	0.014	1.657	0.657	0.729	0.643	-0.35	-6.19	0.73	-0.61	-0.46	-0.64	11566.604	8092.34905	3430840.625	2501873.688	122.88	73.77	116.05	112.49
416	FALSE	High	FLIQSTAVSSDAPLAR	[R].FLIQSTAVSSDAPLAR.[D]	1xLabel:13C(6)15N(4) [R16]	1xLabel:13C(6)15N(4) [R16]			2.02286E-06	0	1	1	9	TGGT1_318160	transcript=TGGT1_318160-t26_1 | gene=TGGT1_318160 | organism=Toxoplasma_gondii_GT1 | gene_product=MSP (Major sperm protein) domain-containing protein | transcript_product=MSP (Major sperm protein) domain-containing protein | location=TGGT1_chrIV:1459846-1460565(+) | protein_length=239 | sequence_SO=chromosome | SO=protein_coding	TGGT1_318160-t26_1-p1 [86-101]	0	1685.90963	16														NA	NA	NA
417	FALSE	High	VDALTEAAEAAATAAGGK	[R].VDALTEAAEAAATAAGGK.[A]					1.49865E-06	0	1	1	5	TGGT1_205510	transcript=TGGT1_205510-t26_1 | gene=TGGT1_205510 | organism=Toxoplasma_gondii_GT1 | gene_product=putative nucleolar protein 5 | transcript_product=putative nucleolar protein 5 | location=TGGT1_chrVIIa:1272709-1276843(-) | protein_length=490 | sequence_SO=chromosome | SO=protein_coding	TGGT1_205510-t26_1-p1 [376-393]	0	1616.81261	18	1.184	0.72	0.24	-0.47	0.564378881	0.018933979	0.815787807	0.204349929	60.2	4.71	0.054	1.665	1.184	0.764	0.72	0.648	-4.2	0.74	0.24	-0.39	-0.47	-0.63	7340.82538	6602.436112	420600.9375	302667.5	48.35	79.14	76.48	68.47
418	FALSE	High	VDALTEAAEAAATAAGGK	[R].VDALTEAAEAAATAAGGK.[A]	1xLabel:13C(6)15N(2) [K18]	1xLabel:13C(6)15N(2) [K18]			2.51248E-06	0	1	1	2	TGGT1_205510	transcript=TGGT1_205510-t26_1 | gene=TGGT1_205510 | organism=Toxoplasma_gondii_GT1 | gene_product=putative nucleolar protein 5 | transcript_product=putative nucleolar protein 5 | location=TGGT1_chrVIIa:1272709-1276843(-) | protein_length=490 | sequence_SO=chromosome | SO=protein_coding	TGGT1_205510-t26_1-p1 [376-393]	0	1624.8268	18														NA	NA	NA
419	FALSE	High	LVVASGNTVEPYMPTLFAR	[K].LVVASGNTVEPYMPTLFAR.[A]					1.04312E-06	0	1	1	11	TGGT1_260260	transcript=TGGT1_260260-t26_1 | gene=TGGT1_260260 | organism=Toxoplasma_gondii_GT1 | gene_product=ribosomal protein RPP1 | transcript_product=ribosomal protein RPP1 | location=TGGT1_chrVIIb:2389422-2391225(-) | protein_length=179 | sequence_SO=chromosome | SO=protein_coding	TGGT1_260260-t26_1-p1 [102-120]	0	2065.07867	19	1.044	0.679	0.06	-0.56	0.612929996	0.023510666	0.839360667	0.213375768	42.69	1.87	2.385	1.044	0.744	0.679	0.786	0.66	1.25	0.06	-0.43	-0.56	-0.35	-0.6	10350.3876	9932.877083	2498063.469	1785673	44.61	13.36	111.78	106.93
420	FALSE	High	VDATSETDIADK	[K].VDATSETDIADK.[Q]					4.57304E-05	0	1	1	15	TGGT1_211680	transcript=TGGT1_211680-t26_1 | gene=TGGT1_211680 | organism=Toxoplasma_gondii_GT1 | gene_product=protein disulfide isomerase | transcript_product=protein disulfide isomerase | location=TGGT1_chrIV:1556190-1558014(+) | protein_length=471 | sequence_SO=chromosome | SO=protein_coding	TGGT1_211680-t26_1-p1 [85-96]	0	1264.59032	12														NA	NA	NA
421	FALSE	High	VDATSETDIADK	[K].VDATSETDIADK.[Q]	1xLabel:13C(6)15N(2) [K12]	1xLabel:13C(6)15N(2) [K12]			5.45914E-05	0	1	1	12	TGGT1_211680	transcript=TGGT1_211680-t26_1 | gene=TGGT1_211680 | organism=Toxoplasma_gondii_GT1 | gene_product=protein disulfide isomerase | transcript_product=protein disulfide isomerase | location=TGGT1_chrIV:1556190-1558014(+) | protein_length=471 | sequence_SO=chromosome | SO=protein_coding	TGGT1_211680-t26_1-p1 [85-96]	0	1272.60452	12	0.756	0.736	-0.4	-0.44	0.077455295	0.029356884	0.473762588	0.229322433	6.48	4.7	0.814	0.756	0.584	0.824	0.736	0.693	-0.3	-0.4	-0.78	-0.28	-0.44	-0.53	259956.5938	151691.0938	1410690.625	1090067.625	26.43	34.04	54.13	46.59
422	FALSE	High	LPNPADVLGPMDK	[K].LPNPADVLGPMDK.[E]	1xLabel:13C(6)15N(2) [K13]	1xLabel:13C(6)15N(2) [K13]			4.12958E-05	0	1	1	17	TGGT1_257680	transcript=TGGT1_257680-t26_1 | gene=TGGT1_257680 | organism=Toxoplasma_gondii_GT1 | gene_product=myosin light chain MLC1 | transcript_product=myosin light chain MLC1 | location=TGGT1_chrVIIb:3843366-3845688(+) | protein_length=213 | sequence_SO=chromosome | SO=protein_coding	TGGT1_257680-t26_1-p1 [15-27]	0	1374.71771	13														NA	NA	NA
423	FALSE	High	FLGTPIYLQMPSR	[K].FLGTPIYLQMPSR.[R]	1xLabel:13C(6)15N(4) [R13]	1xLabel:13C(6)15N(4) [R13]			0.000206493	0	1	1	2	TGGT1_239820	transcript=TGGT1_239820-t26_1 | gene=TGGT1_239820 | organism=Toxoplasma_gondii_GT1 | gene_product=D-3-phosphoglycerate dehydrogenase | transcript_product=D-3-phosphoglycerate dehydrogenase | location=TGGT1_chrVI:931789-940557(-) | protein_length=604 | sequence_SO=chromosome | SO=protein_coding	TGGT1_239820-t26_1-p1 [458-470]	0	1532.81692	13														NA	NA	NA
424	FALSE	High	FLIQSTAVSSDAPLAR	[R].FLIQSTAVSSDAPLAR.[D]					2.44624E-06	0	1	1	11	TGGT1_318160	transcript=TGGT1_318160-t26_1 | gene=TGGT1_318160 | organism=Toxoplasma_gondii_GT1 | gene_product=MSP (Major sperm protein) domain-containing protein | transcript_product=MSP (Major sperm protein) domain-containing protein | location=TGGT1_chrIV:1459846-1460565(+) | protein_length=239 | sequence_SO=chromosome | SO=protein_coding	TGGT1_318160-t26_1-p1 [86-101]	0	1675.90136	16	0.706	0.865	-0.5	-0.21	0.337962034	0.166134271	0.713403957	0.485286315	17.71	9.1	0.875	0.045	0.706	0.865	0.936	0.692	-0.19	-4.48	-0.5	-0.21	-0.1	-0.53	141461.875	111279.3125	928096.125	802903.9375	50.2	84.54	105.82	92.1
425	FALSE	High	VDVTVSQSPAGPHSPLSASPQTGTAASLK	[R].VDVTVSQSPAGPHSPLSASPQTGTAASLK.[L]	1xLabel:13C(6)15N(2) [K29]	1xLabel:13C(6)15N(2) [K29]			5.48419E-09	0	1	1	9	TGGT1_216000	transcript=TGGT1_216000-t26_1 | gene=TGGT1_216000 | organism=Toxoplasma_gondii_GT1 | gene_product=alveolin domain containing intermediate filament IMC3 | transcript_product=alveolin domain containing intermediate filament IMC3 | location=TGGT1_chrXI:6395592-6397208(+) | protein_length=538 | sequence_SO=chromosome | SO=protein_coding	TGGT1_216000-t26_1-p1 [325-353]	0	2798.44103	29	0.955	0.686	-0.07	-0.54	0.635909555	0.006667749	0.849393229	0.197598772	14.42	0.81	0.955	0.853	1.806	0.678	0.744	0.686	-0.07	-0.23	0.85	-0.56	-0.43	-0.54	10566.71965	10004.4137	1378481.25	956511.625	123.22	113.73	86.71	84.72
426	FALSE	High	LVVASGNTVEPYMPTLFAR	[K].LVVASGNTVEPYMPTLFAR.[A]	1xOxidation [M13]; 1xLabel:13C(6)15N(4) [R19]	1xOxidation [M13]; 1xLabel:13C(6)15N(4) [R19]			3.52654E-05	0	1	1	3	TGGT1_260260	transcript=TGGT1_260260-t26_1 | gene=TGGT1_260260 | organism=Toxoplasma_gondii_GT1 | gene_product=ribosomal protein RPP1 | transcript_product=ribosomal protein RPP1 | location=TGGT1_chrVIIb:2389422-2391225(-) | protein_length=179 | sequence_SO=chromosome | SO=protein_coding	TGGT1_260260-t26_1-p1 [102-120]	0	2091.08186	19														NA	NA	NA
427	FALSE	High	VDDVLGSGLALLR	[K].VDDVLGSGLALLR.[Q]	1xLabel:13C(6)15N(4) [R13]	1xLabel:13C(6)15N(4) [R13]			0.000119322	0	1	1	3	TGGT1_306650	transcript=TGGT1_306650-t26_1 | gene=TGGT1_306650 | organism=Toxoplasma_gondii_GT1 | gene_product=hypothetical protein | transcript_product=hypothetical protein | location=TGGT1_chrIX:6020484-6022587(-) | protein_length=286 | sequence_SO=chromosome | SO=protein_coding	TGGT1_306650-t26_1-p1 [259-271]	0	1337.76626	13														NA	NA	NA
428	FALSE	High	FIDLSASENPNLDPK	[K].FIDLSASENPNLDPK.[E]					9.88819E-07	0	1	1	23	TGGT1_235470	transcript=TGGT1_235470-t26_1 | gene=TGGT1_235470 | organism=Toxoplasma_gondii_GT1 | gene_product=myosin A | transcript_product=myosin A | location=TGGT1_chrX:4773284-4778894(+) | protein_length=831 | sequence_SO=chromosome | SO=protein_coding	TGGT1_235470-t26_1-p1 [720-734]	0	1659.82244	15	0.726	0.767	-0.46	-0.38	0.002224509	0.010168581	0.205516938	0.199491024	1.94	2.37	0.726	0.744	0.706	0.746	0.814	0.767	-0.46	-0.43	-0.5	-0.42	-0.3	-0.38	498877.5	362072.6875	2715925.5	2026041.75	58.99	56.97	85.82	85.04
429	FALSE	High	SDEMASMSTPAAELQR	[K].SDEMASMSTPAAELQR.[A]	1xLabel:13C(6)15N(4) [R16]	1xLabel:13C(6)15N(4) [R16]			0.000076869	0	1	1	2	TGGT1_246130	transcript=TGGT1_246130-t26_1 | gene=TGGT1_246130 | organism=Toxoplasma_gondii_GT1 | gene_product=serpin (serine proteinase inhibitor) superfamily protein | transcript_product=serpin (serine proteinase inhibitor) superfamily protein | location=TGGT1_chrXII:2610457-2612239(+) | protein_length=432 | sequence_SO=chromosome | SO=protein_coding	TGGT1_246130-t26_1-p1 [20-35]	0	1733.77083	16														NA	NA	NA
430	FALSE	High	VDFNVPMKDGVVQDATR	[R].VDFNVPMKDGVVQDATR.[I]	1xLabel:13C(6)15N(2) [K8]; 1xLabel:13C(6)15N(4) [R17]	1xLabel:13C(6)15N(2) [K8]; 1xLabel:13C(6)15N(4) [R17]			4.81884E-05	0	1	1	6	TGGT1_318230	transcript=TGGT1_318230-t26_1 | gene=TGGT1_318230 | organism=Toxoplasma_gondii_GT1 | gene_product=phosphoglycerate kinase PGKI | transcript_product=phosphoglycerate kinase PGKI | location=TGGT1_chrIV:1413955-1416908(+) | protein_length=417 | sequence_SO=chromosome | SO=protein_coding	TGGT1_318230-t26_1-p1 [24-40]	1	1908.96029	17	0.856	1.028	-0.22	0.04	0.429507305	0.858925654	0.754820939	0.903605612	46.49	30.49	1.222	0.856	0.013	1.028	1.289	0.817	0.29	-0.22	-6.32	0.04	0.37	-0.29	11596.59597	6575.004295	454699.4063	467609.5313	157.23	50.81	67.61	45.78
431	FALSE	High	KLPPDVQVALFSATMPQDILELTTK	[K].KLPPDVQVALFSATMPQDILELTTK.[F]					1.27758E-07	0	1	1	1	TGGT1_250770	transcript=TGGT1_250770-t26_1 | gene=TGGT1_250770 | organism=Toxoplasma_gondii_GT1 | gene_product=putative eukaryotic initiation factor-4A | transcript_product=putative eukaryotic initiation factor-4A | location=TGGT1_chrXII:5123731-5125767(-) | protein_length=412 | sequence_SO=chromosome | SO=protein_coding	TGGT1_250770-t26_1-p1 [208-232]	1	2755.49503	25														NA	NA	NA
432	FALSE	High	LVVTPQSGVPSSASLSMPQDFNPLQPLVAR	[R].LVVTPQSGVPSSASLSMPQDFNPLQPLVAR.[G]					1.76563E-05	0	1	1	1	TGGT1_311230	transcript=TGGT1_311230-t26_1 | gene=TGGT1_311230 | organism=Toxoplasma_gondii_GT1 | gene_product=hypothetical protein | transcript_product=hypothetical protein | location=TGGT1_chrXI:1844321-1862670(+) | protein_length=4603 | sequence_SO=chromosome | SO=protein_coding	TGGT1_311230-t26_1-p1 [3789-3818]	0	3135.65069	30	0.571	0.419	-0.81	-1.26	0.571671785	0.479527955	0.819742179	0.640190231	25.21	25.28	0.571	0.274	1.993	0.419	3.038	0.012	-0.81	-1.87	0.99	-1.26	1.6	-6.41	3043.298269	3415.722547	8850.182696	6580.698679	49.79	66.93	167.33	59.36
433	FALSE	High	VDGLLAEAYTVPYLQPLHFDYAK	[R].VDGLLAEAYTVPYLQPLHFDYAK.[E]					0.000061106	0	1	1	2	TGGT1_249990	transcript=TGGT1_249990-t26_1 | gene=TGGT1_249990 | organism=Toxoplasma_gondii_GT1 | gene_product=hypothetical protein | transcript_product=hypothetical protein | location=TGGT1_chrXII:4909167-4913985(-) | protein_length=838 | sequence_SO=chromosome | SO=protein_coding	TGGT1_249990-t26_1-p1 [507-529]	0	2623.34427	23														NA	NA	NA
434	FALSE	High	FLAPFDLVTIPGKPLVQK	[R].FLAPFDLVTIPGKPLVQK.[A]	2xLabel:13C(6)15N(2) [K13; K18]	2xLabel:13C(6)15N(2) [K13; K18]			3.34538E-05	0	2	2	10	TGGT1_295125; TGGT1_295110-t26_1-p1	transcript=TGGT1_295125-t26_1 | gene=TGGT1_295125 | organism=Toxoplasma_gondii_GT1 | gene_product=rhoptry protein ROP4 | transcript_product=rhoptry protein ROP4 | location=TGGT1_chrIa:1394541-1396277(-) | protein_length=365 | sequence_SO=chromosome | SO=protein_coding transcript=TGGT1_295110-t26_1 | gene=TGGT1_295110 | organism=Toxoplasma_gondii_GT1 | gene_product=rhoptry protein ROP7 | transcrip…	TGGT1_295125-t26_1-p1 [116-133]; TGGT1_295110-t26_1-p1 [326-343]	0	1999.19614	18														NA	NA	NA
435	FALSE	High	FLAPFDLVTIPGKPLVQK	[R].FLAPFDLVTIPGKPLVQK.[A]	1xLabel:13C(6)15N(2) [K]	1xLabel:13C(6)15N(2) [K13; K18]			8.57806E-06	0	2	2	15	TGGT1_295125; TGGT1_295110-t26_1-p1	transcript=TGGT1_295125-t26_1 | gene=TGGT1_295125 | organism=Toxoplasma_gondii_GT1 | gene_product=rhoptry protein ROP4 | transcript_product=rhoptry protein ROP4 | location=TGGT1_chrIa:1394541-1396277(-) | protein_length=365 | sequence_SO=chromosome | SO=protein_coding transcript=TGGT1_295110-t26_1 | gene=TGGT1_295110 | organism=Toxoplasma_gondii_GT1 | gene_product=rhoptry protein ROP7 | transcrip…	TGGT1_295125-t26_1-p1 [116-133]; TGGT1_295110-t26_1-p1 [326-343]	0	1991.18195	18														NA	NA	NA
436	FALSE	High	FLAPFDLVTIPGKPLVQK	[R].FLAPFDLVTIPGKPLVQK.[A]					1.49188E-05	0	2	2	9	TGGT1_295125; TGGT1_295110-t26_1-p1	transcript=TGGT1_295125-t26_1 | gene=TGGT1_295125 | organism=Toxoplasma_gondii_GT1 | gene_product=rhoptry protein ROP4 | transcript_product=rhoptry protein ROP4 | location=TGGT1_chrIa:1394541-1396277(-) | protein_length=365 | sequence_SO=chromosome | SO=protein_coding transcript=TGGT1_295110-t26_1 | gene=TGGT1_295110 | organism=Toxoplasma_gondii_GT1 | gene_product=rhoptry protein ROP7 | transcrip…	TGGT1_295125-t26_1-p1 [116-133]; TGGT1_295110-t26_1-p1 [326-343]	0	1983.16775	18	0.777	0.738	-0.36	-0.44	0.845276721	0.014705932	0.942757291	0.204349929	14.98	0.04	0.777	2.677	0.647	0.738	0.815	0.738	-0.36	1.42	-0.63	-0.44	-0.29	-0.44	152068.3125	118130.7266	6213614.249	5065983.891	108.15	87.68	87.66	84.61
437	FALSE	High	VDGLLAEAYTVPYLQPLHFDYAK	[R].VDGLLAEAYTVPYLQPLHFDYAK.[E]	1xLabel:13C(6)15N(2) [K23]	1xLabel:13C(6)15N(2) [K23]			0.000029229	0	1	1	1	TGGT1_249990	transcript=TGGT1_249990-t26_1 | gene=TGGT1_249990 | organism=Toxoplasma_gondii_GT1 | gene_product=hypothetical protein | transcript_product=hypothetical protein | location=TGGT1_chrXII:4909167-4913985(-) | protein_length=838 | sequence_SO=chromosome | SO=protein_coding	TGGT1_249990-t26_1-p1 [507-529]	0	2631.35847	23	1.015	0.795	0.02	-0.33	0.797641066	0.021944789	0.920401109	0.211157268	45.98	0.83	1.015	0.7	1.788	0.802	0.795	0.708	0.02	-0.51	0.84	-0.32	-0.33	-0.5	8940.63072	13332.89274	220185.5781	175017.5781	32.71	38.22	94.2	87.65
438	FALSE	High	VDGNDLFASLLATK	[R].VDGNDLFASLLATK.[K]					5.12186E-05	0	1	1	1	TGGT1_239490	transcript=TGGT1_239490-t26_1 | gene=TGGT1_239490 | organism=Toxoplasma_gondii_GT1 | gene_product=dehydrogenase E1 component family protein | transcript_product=dehydrogenase E1 component family protein | location=TGGT1_chrVI:705091-710904(-) | protein_length=571 | sequence_SO=chromosome | SO=protein_coding	TGGT1_239490-t26_1-p1 [420-433]	0	1463.77404	14	3.608	52.439	1.85	5.71	0.364787436	0.112788697	0.724359257	0.410584769	126.32	134.47	0.534	3.608	20.186	52.439	100	2.941	-0.91	1.85	4.34	5.71	6.64	1.56	1946.142291	7022.198644	2722.07087	502156.6563	127.37	26.43	105.81	88.1
439	FALSE	High	FLADQSEFALAR	[K].FLADQSEFALAR.[D]	1xLabel:13C(6)15N(4) [R12]	1xLabel:13C(6)15N(4) [R12]			0.000168435	0	1	1	3	TGGT1_207620	transcript=TGGT1_207620-t26_1 | gene=TGGT1_207620 | organism=Toxoplasma_gondii_GT1 | gene_product=pyridine nucleotide-disulfide oxidoreductase domain-containing protein | transcript_product=pyridine nucleotide-disulfide oxidoreductase domain-containing protein | location=TGGT1_chrIb:171089-178693(-) | protein_length=664 | sequence_SO=chromosome | SO=protein_coding	TGGT1_207620-t26_1-p1 [485-496]	0	1377.70366	12	0.071	0.01	-3.82	-6.64	0.110712447	0.013392968	0.547889677	0.204185338	0.2	0	0.071	0.09	0.01	0.01	0.018	0.01	-3.82	-3.47	-6.64	-6.64	-5.8	-6.64	162702.3125	8985.482805	743970.9453	7503.782348	87.79	81.72	77.87	72.6
440	FALSE	High	FLADQSEFALAR	[K].FLADQSEFALAR.[D]					6.19934E-05	0	1	1	6	TGGT1_207620	transcript=TGGT1_207620-t26_1 | gene=TGGT1_207620 | organism=Toxoplasma_gondii_GT1 | gene_product=pyridine nucleotide-disulfide oxidoreductase domain-containing protein | transcript_product=pyridine nucleotide-disulfide oxidoreductase domain-containing protein | location=TGGT1_chrIb:171089-178693(-) | protein_length=664 | sequence_SO=chromosome | SO=protein_coding	TGGT1_207620-t26_1-p1 [485-496]	0	1367.69539	12														NA	NA	NA
441	FALSE	High	VDIGQILMSIR	[R].VDIGQILMSIR.[T]					4.33947E-05	0	1	1	8	TGGT1_288720	transcript=TGGT1_288720-t26_1 | gene=TGGT1_288720 | organism=Toxoplasma_gondii_GT1 | gene_product=ribosomal protein RPL10 | transcript_product=ribosomal protein RPL10 | location=TGGT1_chrIX:2518172-2520490(-) | protein_length=221 | sequence_SO=chromosome | SO=protein_coding	TGGT1_288720-t26_1-p1 [129-139]	0	1244.70312	11														NA	NA	NA
442	FALSE	High	VDIGQILMSIR	[R].VDIGQILMSIR.[T]	1xLabel:13C(6)15N(4) [R11]	1xLabel:13C(6)15N(4) [R11]			8.98402E-05	0	1	1	7	TGGT1_288720	transcript=TGGT1_288720-t26_1 | gene=TGGT1_288720 | organism=Toxoplasma_gondii_GT1 | gene_product=ribosomal protein RPL10 | transcript_product=ribosomal protein RPL10 | location=TGGT1_chrIX:2518172-2520490(-) | protein_length=221 | sequence_SO=chromosome | SO=protein_coding	TGGT1_288720-t26_1-p1 [129-139]	0	1254.71139	11	0.359	0.811	-1.48	-0.3	0.104042201	0.04561626	0.532976077	0.258958975	2.81	6.52	0.359	0.306	0.777	0.865	0.811	0.731	-1.48	-1.71	-0.36	-0.21	-0.3	-0.45	8183.426758	3037.338432	2702634.313	2192649	5.66	47.68	62.37	53.65
443	FALSE	High	FIDLSASENPNLDPK	[K].FIDLSASENPNLDPK.[E]	1xLabel:13C(6)15N(2) [K15]	1xLabel:13C(6)15N(2) [K15]			4.03969E-06	0	1	1	18	TGGT1_235470	transcript=TGGT1_235470-t26_1 | gene=TGGT1_235470 | organism=Toxoplasma_gondii_GT1 | gene_product=myosin A | transcript_product=myosin A | location=TGGT1_chrX:4773284-4778894(+) | protein_length=831 | sequence_SO=chromosome | SO=protein_coding	TGGT1_235470-t26_1-p1 [720-734]	0	1667.83664	15														NA	NA	NA
444	FALSE	High	LVVPEDSFPSSSSLYHR	[K].LVVPEDSFPSSSSLYHR.[I]	1xLabel:13C(6)15N(4) [R17]	1xLabel:13C(6)15N(4) [R17]			2.08313E-05	0	1	1	4	TGGT1_247220	transcript=TGGT1_247220-t26_1 | gene=TGGT1_247220 | organism=Toxoplasma_gondii_GT1 | gene_product=nudix -type motif 9 isoform a family protein | transcript_product=nudix -type motif 9 isoform a family protein | location=TGGT1_chrXII:3108760-3111719(-) | protein_length=546 | sequence_SO=chromosome | SO=protein_coding	TGGT1_247220-t26_1-p1 [103-119]	0	1929.95804	17	3.811	1.18	1.93	0.24	0.114020409	0.404360675	0.552340982	0.611975599	70.28	23.53	2.005	14.349	3.811	0.993	100	1.18	1	3.84	1.93	-0.01	6.64	0.24	2095.778263	17700.78516	227781.4531	293467.1563	99.73	69.72	134.07	104.46
445	FALSE	High	VDFNVPMKDGVVQDATR	[R].VDFNVPMKDGVVQDATR.[I]					7.1598E-06	0	1	1	4	TGGT1_318230	transcript=TGGT1_318230-t26_1 | gene=TGGT1_318230 | organism=Toxoplasma_gondii_GT1 | gene_product=phosphoglycerate kinase PGKI | transcript_product=phosphoglycerate kinase PGKI | location=TGGT1_chrIV:1413955-1416908(+) | protein_length=417 | sequence_SO=chromosome | SO=protein_coding	TGGT1_318230-t26_1-p1 [24-40]	1	1890.93782	17														NA	NA	NA
446	FALSE	High	FLDPIDELPEPFK	[R].FLDPIDELPEPFK.[A]					3.86131E-05	0	1	1	9	TGGT1_216650	transcript=TGGT1_216650-t26_1 | gene=TGGT1_216650 | organism=Toxoplasma_gondii_GT1 | gene_product=S15 sporozoite-expressed protein | transcript_product=S15 sporozoite-expressed protein | location=TGGT1_chrXI:5902644-5904672(-) | protein_length=400 | sequence_SO=chromosome | SO=protein_coding	TGGT1_216650-t26_1-p1 [58-70]	0	1559.79919	13														NA	NA	NA
447	FALSE	High	SDFSGDVEELAEAAR	[R].SDFSGDVEELAEAAR.[E]					8.65112E-07	0	2	2	17	TGGT1_277270; TGGT1_360830-t26_1-p1	transcript=TGGT1_277270-t26_1 | gene=TGGT1_277270 | organism=Toxoplasma_gondii_GT1 | gene_product=NTPase II | transcript_product=NTPase II | location=AAQM03000418:1-4939(+) | protein_length=862 | sequence_SO=contig | SO=protein_coding transcript=TGGT1_360830-t26_1 | gene=TGGT1_360830 | organism=Toxoplasma_gondii_GT1 | gene_product=nucleoside-triphosphatase | transcript_product=nucleoside-triphosp…	TGGT1_277270-t26_1-p1 [373-387]; TGGT1_360830-t26_1-p1 [251-265]	0	1595.71837	15	0.981	1.044	-0.03	0.06	0.760387608	0.987821764	0.905572618	0.99064226	14.22	3.14	0.883	0.981	1.084	0.896	1.044	1.066	-0.18	-0.03	0.12	-0.16	0.06	0.09	749032	734913.25	6080646	6346824	23.43	33.01	33.36	40.28
448	FALSE	High	FIFPEDNHGVIVLAEGR	[R].FIFPEDNHGVIVLAEGR.[L]	1xLabel:13C(6)15N(4) [R17]	1xLabel:13C(6)15N(4) [R17]			5.90509E-06	0	1	1	7	TGGT1_225050	transcript=TGGT1_225050-t26_1 | gene=TGGT1_225050 | organism=Toxoplasma_gondii_GT1 | gene_product=putative adenosylhomocysteinase | transcript_product=putative adenosylhomocysteinase | location=TGGT1_chrX:2464799-2467238(-) | protein_length=588 | sequence_SO=chromosome | SO=protein_coding	TGGT1_225050-t26_1-p1 [481-497]	0	1922.99984	17	0.579	0.759	-0.79	-0.4	0.99895091	0.034007772	0.999647128	0.237105874	7.96	3.35	0.486	0.579	3.559	0.759	0.789	0.649	-1.04	-0.79	1.83	-0.4	-0.34	-0.62	4942.521408	4748.009607	3074335.336	2424715.25	71.81	40.28	79.18	68.55
449	FALSE	High	FIFPEDNHGVIVLAEGR	[R].FIFPEDNHGVIVLAEGR.[L]					5.54862E-06	0	1	1	8	TGGT1_225050	transcript=TGGT1_225050-t26_1 | gene=TGGT1_225050 | organism=Toxoplasma_gondii_GT1 | gene_product=putative adenosylhomocysteinase | transcript_product=putative adenosylhomocysteinase | location=TGGT1_chrX:2464799-2467238(-) | protein_length=588 | sequence_SO=chromosome | SO=protein_coding	TGGT1_225050-t26_1-p1 [481-497]	0	1912.99157	17														NA	NA	NA
450	FALSE	High	KLMQLLEEDTVAILDSQLNEK	[K].KLMQLLEEDTVAILDSQLNEK.[Q]	2xLabel:13C(6)15N(2) [K1; K21]	2xLabel:13C(6)15N(2) [K1; K21]			1.55764E-06	0	1	1	1	TGGT1_277270	transcript=TGGT1_277270-t26_1 | gene=TGGT1_277270 | organism=Toxoplasma_gondii_GT1 | gene_product=NTPase II | transcript_product=NTPase II | location=AAQM03000418:1-4939(+) | protein_length=862 | sequence_SO=contig | SO=protein_coding	TGGT1_277270-t26_1-p1 [15-35]	1	2446.30801	21	1.167	4.679	0.22	2.23	0.379205242	0.171980802	0.73347644	0.491512574	25.17	47.97	0.969	4.552	1.167	100	4.679	3.165	-0.05	2.19	0.22	6.64	2.23	1.66	10873.42323	12689.34842	3807.106078	27767.20898	57.24	9.51	64.9	159.98
451	FALSE	High	VDENVVAIALPYSDPNTAMYIIQPR	[K].VDENVVAIALPYSDPNTAMYIIQPR.[D]	1xLabel:13C(6)15N(4) [R25]	1xLabel:13C(6)15N(4) [R25]			1.86757E-05	0	1	1	1	TGGT1_246130	transcript=TGGT1_246130-t26_1 | gene=TGGT1_246130 | organism=Toxoplasma_gondii_GT1 | gene_product=serpin (serine proteinase inhibitor) superfamily protein | transcript_product=serpin (serine proteinase inhibitor) superfamily protein | location=TGGT1_chrXII:2610457-2612239(+) | protein_length=432 | sequence_SO=chromosome | SO=protein_coding	TGGT1_246130-t26_1-p1 [236-260]	0	2799.42611	25	0.898	0.974	-0.15	-0.04	0.788934	0.41749135	0.91746516	0.617555301	110.73	5.51	0.898	5.228	0.067	1.012	0.191	0.974	-0.15	2.39	-3.91	0.02	-2.39	-0.04	8300.540727	10706.49504	13076.73542	8206.53545	62.22	82.35	163.9	168.3
452	FALSE	High	VDEVLSMVPADPFR	[R].VDEVLSMVPADPFR.[L]					0.00013414	0	1	1	10	TGGT1_288650	transcript=TGGT1_288650-t26_1 | gene=TGGT1_288650 | organism=Toxoplasma_gondii_GT1 | gene_product=dense granule protein GRA12 | transcript_product=dense granule protein GRA12 | location=TGGT1_chrIX:2467879-2469672(-) | protein_length=436 | sequence_SO=chromosome | SO=protein_coding	TGGT1_288650-t26_1-p1 [252-265]	0	1574.7883	14	1.678	0.822	0.75	-0.28	0.625802906	0.01253019	0.845652107	0.203151272	104.99	1.12	0.49	3.07	1.678	0.813	0.869	0.822	-1.03	1.62	0.75	-0.3	-0.2	-0.28	6042.921938	10445.40565	3237177.21	2703800.75	24.23	56.91	93.88	92.67
453	FALSE	High	VDEVLSMVPADPFR	[R].VDEVLSMVPADPFR.[L]	1xLabel:13C(6)15N(4) [R14]	1xLabel:13C(6)15N(4) [R14]			8.56291E-05	0	1	1	7	TGGT1_288650	transcript=TGGT1_288650-t26_1 | gene=TGGT1_288650 | organism=Toxoplasma_gondii_GT1 | gene_product=dense granule protein GRA12 | transcript_product=dense granule protein GRA12 | location=TGGT1_chrIX:2467879-2469672(-) | protein_length=436 | sequence_SO=chromosome | SO=protein_coding	TGGT1_288650-t26_1-p1 [252-265]	0	1584.79657	14														NA	NA	NA
454	FALSE	High	IVVDNFFTDPVEAR	[R].IVVDNFFTDPVEAR.[R]	1xLabel:13C(6)15N(4) [R14]	1xLabel:13C(6)15N(4) [R14]			0.000114188	0	1	1	1	TGGT1_206510	transcript=TGGT1_206510-t26_1 | gene=TGGT1_206510 | organism=Toxoplasma_gondii_GT1 | gene_product=toxolysin TLN4 | transcript_product=toxolysin TLN4 | location=TGGT1_chrVIIa:879451-893239(+) | protein_length=2435 | sequence_SO=chromosome | SO=protein_coding	TGGT1_206510-t26_1-p1 [1638-1651]	0	1631.83032	14	1.377	0.849	0.46	-0.24	0.197356253	0.719342522	0.634058276	0.800460528	3.3	89.48	1.377	3.792	1.346	0.138	0.849	96.33	0.46	1.92	0.43	-2.86	-0.24	6.59	3958.103184	8169.633057	9940.812018	11843.11974	31	42.01	36.02	167.96
455	FALSE	High	VDEVLSMVPADPFR	[R].VDEVLSMVPADPFR.[L]	1xOxidation [M7]	1xOxidation [M7]			1.60157E-05	0	1	1	14	TGGT1_288650	transcript=TGGT1_288650-t26_1 | gene=TGGT1_288650 | organism=Toxoplasma_gondii_GT1 | gene_product=dense granule protein GRA12 | transcript_product=dense granule protein GRA12 | location=TGGT1_chrIX:2467879-2469672(-) | protein_length=436 | sequence_SO=chromosome | SO=protein_coding	TGGT1_288650-t26_1-p1 [252-265]	0	1590.78322	14	1.04	0.912	0.06	-0.13	0.524890399	0.104401904	0.798009775	0.393776195	12.36	6.48	0.953	1.127	1.04	0.912	0.96	0.854	-0.07	0.17	0.06	-0.13	-0.06	-0.23	606522.9375	578057.6875	1580480.625	1517451	26.98	24.2	31.68	26.33
456	FALSE	High	TFSSSTLDLQPSAGLAR	[R].TFSSSTLDLQPSAGLAR.[S]	1xPhospho [S/T]; 1xLabel:13C(6)15N(4) [R17]	1xPhospho [T1; S3; S4; S5; T6]; 1xLabel:13C(6)15N(4) [R17]	TGGT1_298020-t26_1-p1 1xPhospho [S/T]	TGGT1_298020-t26_1-p1 1xPhospho [T180; S182; S183; S184; T185]	4.27668E-05	0	1	1	34	TGGT1_298020	transcript=TGGT1_298020-t26_1 | gene=TGGT1_298020 | organism=Toxoplasma_gondii_GT1 | gene_product=DEAD-family helicase | transcript_product=DEAD-family helicase | location=TGGT1_chrII:2173899-2186012(+) | protein_length=1158 | sequence_SO=chromosome | SO=protein_coding	TGGT1_298020-t26_1-p1 [180-196]	0	1840.8716	17	14.126	0.721	3.82	-0.47	0.001871538	0.430639948	0.205516938	0.620649719	1.17	75.99	14.126	14.237	10.192	0.01	0.721	1.441	3.82	3.83	3.35	-6.64	-0.47	0.53	190838	2695694.5	72398.57813	6777.041426	50.23	31.75	78.88	143.24
457	FALSE	High	SDEYFYEHIEANDGAVHLR	[R].SDEYFYEHIEANDGAVHLR.[G]	1xLabel:13C(6)15N(4) [R19]	1xLabel:13C(6)15N(4) [R19]			4.49386E-05	0	1	1	1	TGGT1_310750	transcript=TGGT1_310750-t26_1 | gene=TGGT1_310750 | organism=Toxoplasma_gondii_GT1 | gene_product=emp24/gp25L/p24 family protein | transcript_product=emp24/gp25L/p24 family protein | location=TGGT1_chrXI:1533084-1537096(+) | protein_length=601 | sequence_SO=chromosome | SO=protein_coding	TGGT1_310750-t26_1-p1 [431-449]	0	2275.02897	19	3.107	1.046	1.64	0.06	0.073838704	0.686239629	0.463733811	0.77811899	56.67	62.49	6.385	1.919	3.107	1.046	3.097	0.605	2.67	0.94	1.64	0.06	1.63	-0.72	2079.516782	8765.238934	11155.82327	11667.49502	53.1	40.8	171.27	168.76
458	FALSE	High	VDFDFEEEPLGNDKEGNPVFLR	[R].VDFDFEEEPLGNDKEGNPVFLR.[D]	1xLabel:13C(6)15N(2) [K14]; 1xLabel:13C(6)15N(4) [R22]	1xLabel:13C(6)15N(2) [K14]; 1xLabel:13C(6)15N(4) [R22]			0.000214647	0	1	1	4	TGGT1_226730	transcript=TGGT1_226730-t26_1 | gene=TGGT1_226730 | organism=Toxoplasma_gondii_GT1 | gene_product=aconitate hydratase ACN/IRP | transcript_product=aconitate hydratase ACN/IRP | location=TGGT1_chrX:1308814-1316049(-) | protein_length=1055 | sequence_SO=chromosome | SO=protein_coding	TGGT1_226730-t26_1-p1 [724-745]	1	2584.23209	22														NA	NA	NA
459	FALSE	High	LVVLSEMPAEFSVDELKK	[K].LVVLSEMPAEFSVDELKK.[A]					6.39894E-05	0	1	1	2	TGGT1_243960	transcript=TGGT1_243960-t26_1 | gene=TGGT1_243960 | organism=Toxoplasma_gondii_GT1 | gene_product=nuclear transport factor 2 (ntf2) domain-containing protein | transcript_product=nuclear transport factor 2 (ntf2) domain-containing protein | location=TGGT1_chrVI:2828443-2833407(-) | protein_length=797 | sequence_SO=chromosome | SO=protein_coding	TGGT1_243960-t26_1-p1 [585-602]	1	2034.08276	18	0.684	1.431	-0.55	0.52	0.158729339	0.516293643	0.603668977	0.661856222	5.57	23.38	0.305	0.684	0.739	0.01	1.657	1.431	-1.71	-0.55	-0.44	-6.64	0.73	0.52	11697.46823	5353.017825	227322.9844	376694.25	29.23	47.02	101.87	122.02
460	FALSE	High	SDEYFYEHIEANDGAVHLR	[R].SDEYFYEHIEANDGAVHLR.[G]					4.30169E-05	0	1	1	2	TGGT1_310750	transcript=TGGT1_310750-t26_1 | gene=TGGT1_310750 | organism=Toxoplasma_gondii_GT1 | gene_product=emp24/gp25L/p24 family protein | transcript_product=emp24/gp25L/p24 family protein | location=TGGT1_chrXI:1533084-1537096(+) | protein_length=601 | sequence_SO=chromosome | SO=protein_coding	TGGT1_310750-t26_1-p1 [431-449]	0	2265.0207	19														NA	NA	NA
461	FALSE	High	LVVPEDSFPSSSSLYHR	[K].LVVPEDSFPSSSSLYHR.[I]					1.35317E-05	0	1	1	2	TGGT1_247220	transcript=TGGT1_247220-t26_1 | gene=TGGT1_247220 | organism=Toxoplasma_gondii_GT1 | gene_product=nudix -type motif 9 isoform a family protein | transcript_product=nudix -type motif 9 isoform a family protein | location=TGGT1_chrXII:3108760-3111719(-) | protein_length=546 | sequence_SO=chromosome | SO=protein_coding	TGGT1_247220-t26_1-p1 [103-119]	0	1919.94977	17														NA	NA	NA
462	FALSE	High	FLDPIDELPEPFK	[R].FLDPIDELPEPFK.[A]	1xLabel:13C(6)15N(2) [K13]	1xLabel:13C(6)15N(2) [K13]			6.28932E-05	0	1	1	7	TGGT1_216650	transcript=TGGT1_216650-t26_1 | gene=TGGT1_216650 | organism=Toxoplasma_gondii_GT1 | gene_product=S15 sporozoite-expressed protein | transcript_product=S15 sporozoite-expressed protein | location=TGGT1_chrXI:5902644-5904672(-) | protein_length=400 | sequence_SO=chromosome | SO=protein_coding	TGGT1_216650-t26_1-p1 [58-70]	0	1567.81339	13	0.036	0.01	-4.81	-6.64	0.008215754	0.180987423	0.234571851	0.500563757	0.09	0	0.056	0.036	0.019	0.01	0.01	0.931	-4.15	-4.81	-5.69	-6.64	-6.64	-0.1	148523.7031	7483.786312	1479242.25	10380.27157	86.13	35.43	86.58	38.65
463	FALSE	High	VDEVLSMVPADPFR	[R].VDEVLSMVPADPFR.[L]	1xOxidation [M7]; 1xLabel:13C(6)15N(4) [R14]	1xOxidation [M7]; 1xLabel:13C(6)15N(4) [R14]			0.000025083	0	1	1	14	TGGT1_288650	transcript=TGGT1_288650-t26_1 | gene=TGGT1_288650 | organism=Toxoplasma_gondii_GT1 | gene_product=dense granule protein GRA12 | transcript_product=dense granule protein GRA12 | location=TGGT1_chrIX:2467879-2469672(-) | protein_length=436 | sequence_SO=chromosome | SO=protein_coding	TGGT1_288650-t26_1-p1 [252-265]	0	1600.79149	14														NA	NA	NA
464	FALSE	High	TFIIVVTNPLDCMVK	[K].TFIIVVTNPLDCMVK.[V]					2.31649E-05	0	1	1	5	TGGT1_232350	transcript=TGGT1_232350-t26_1 | gene=TGGT1_232350 | organism=Toxoplasma_gondii_GT1 | gene_product=lactate dehydrogenase LDH1 | transcript_product=lactate dehydrogenase LDH1 | location=TGGT1_chrVIII:2023599-2025126(+) | protein_length=329 | sequence_SO=chromosome | SO=protein_coding	TGGT1_232350-t26_1-p1 [126-140]	0	1692.90631	15	2.617	0.939	1.39	-0.09	0.40007366	0.861532256	0.740306607	0.905489173	117.31	3.28	2.617	0.546	11.378	0.939	0.916	1.12	1.39	-0.87	3.51	-0.09	-0.13	0.16	5013.886235	6579.402085	732755.625	670869.375	74.16	66.32	101.98	102.72
465	FALSE	High	LPLPANIEAASSGFESVDQVFR	[K].LPLPANIEAASSGFESVDQVFR.[F]					5.16791E-09	0	2	2	7	TGGT1_277270; TGGT1_360830-t26_1-p1	transcript=TGGT1_277270-t26_1 | gene=TGGT1_277270 | organism=Toxoplasma_gondii_GT1 | gene_product=NTPase II | transcript_product=NTPase II | location=AAQM03000418:1-4939(+) | protein_length=862 | sequence_SO=contig | SO=protein_coding transcript=TGGT1_360830-t26_1 | gene=TGGT1_360830 | organism=Toxoplasma_gondii_GT1 | gene_product=nucleoside-triphosphatase | transcript_product=nucleoside-triphosp…	TGGT1_277270-t26_1-p1 [322-343]; TGGT1_360830-t26_1-p1 [200-221]	0	2347.19285	22	0.076	0.948	-3.72	-0.08	0.155571558	0.312610221	0.599722825	0.587390234	0.58	6.3	0.025	0.713	0.076	0.747	0.992	0.948	-5.35	-0.49	-3.72	-0.42	-0.01	-0.08	81588.07031	11027.79902	2635336	1969367.625	68.14	83.22	68.69	74.72
466	FALSE	High	LYASSGLTAINDDPSLGCK	[K].LYASSGLTAINDDPSLGCK.[A]	1xLabel:13C(6)15N(2) [K19]	1xLabel:13C(6)15N(2) [K19]			6.02153E-07	0	1	1	2	TGGT1_214940	transcript=TGGT1_214940-t26_1 | gene=TGGT1_214940 | organism=Toxoplasma_gondii_GT1 | gene_product=MIC2-associated protein M2AP | transcript_product=MIC2-associated protein M2AP | location=TGGT1_chrX:6494811-6496996(+) | protein_length=330 | sequence_SO=chromosome | SO=protein_coding	TGGT1_214940-t26_1-p1 [209-227]	0	1932.94627	19														NA	NA	NA
467	FALSE	High	SAGVNIIPASTGAAK	[R].SAGVNIIPASTGAAK.[A]					4.53328E-05	0	1	1	23	TGGT1_289690	transcript=TGGT1_289690-t26_1 | gene=TGGT1_289690 | organism=Toxoplasma_gondii_GT1 | gene_product=glyceraldehyde-3-phosphate dehydrogenase GAPDH1 | transcript_product=glyceraldehyde-3-phosphate dehydrogenase GAPDH1 | location=TGGT1_chrIX:3189155-3191218(-) | protein_length=489 | sequence_SO=chromosome | SO=protein_coding	TGGT1_289690-t26_1-p1 [352-366]	0	1356.74815	15	0.915	0.889	-0.13	-0.17	0.101148364	0.006713091	0.526839837	0.197598772	4.19	0.13	0.915	0.836	0.946	0.913	0.888	0.889	-0.13	-0.26	-0.08	-0.13	-0.17	-0.17	775857.4375	734246.75	16484178	14639471	90.27	91.55	23.66	22.42
468	FALSE	High	SAGGVYLPIESK	[K].SAGGVYLPIESK.[A]	1xLabel:13C(6)15N(2) [K12]	1xLabel:13C(6)15N(2) [K12]			0.000177772	0	1	1	2	TGGT1_273960	transcript=TGGT1_273960-t26_1 | gene=TGGT1_273960 | organism=Toxoplasma_gondii_GT1 | gene_product=chaperonin GroS protein | transcript_product=chaperonin GroS protein | location=TGGT1_chrVIII:3141275-3146091(+) | protein_length=374 | sequence_SO=chromosome | SO=protein_coding	TGGT1_273960-t26_1-p1 [188-199]	0	1228.66633	12	2.012	0.034	1.01	-4.88	0.902027249	0.143665605	0.961592852	0.461734869	139.12	0.08	0.124	2.012	6.545	0.034	0.017	0.658	-3.01	1.01	2.71	-4.88	-5.84	-0.6	5211.737083	9528.890674	376349.75	9720.31475	123.34	49.37	65.58	166.46
469	FALSE	High	SINPDEAVAYGAAVQAAILK	[R].SINPDEAVAYGAAVQAAILK.[G]					2.81733E-08	0	1	1	17	TGGT1_273760	transcript=TGGT1_273760-t26_1 | gene=TGGT1_273760 | organism=Toxoplasma_gondii_GT1 | gene_product=heat shock protein HSP70 | transcript_product=heat shock protein HSP70 | location=TGGT1_chrVIII:3285695-3287698(-) | protein_length=667 | sequence_SO=chromosome | SO=protein_coding	TGGT1_273760-t26_1-p1 [364-383]	0	2001.06513	20	0.732	0.809	-0.45	-0.31	0.235010085	0.033110661	0.660722609	0.236556939	14.34	0.89	0.297	0.864	0.732	0.809	0.817	0.705	-1.75	-0.21	-0.45	-0.31	-0.29	-0.5	244563.2109	99766.52734	4928540.875	4024723.375	65.8	87.81	106.24	98.96
470	FALSE	High	TESGSEEVFTDIAAAK	[K].TESGSEEVFTDIAAAK.[L]					9.08584E-05	0	1	1	2	TGGT1_263870	transcript=TGGT1_263870-t26_1 | gene=TGGT1_263870 | organism=Toxoplasma_gondii_GT1 | gene_product=glutamate-tRNA ligase | transcript_product=glutamate-tRNA ligase | location=TGGT1_chrVIIb:247108-256643(-) | protein_length=828 | sequence_SO=chromosome | SO=protein_coding	TGGT1_263870-t26_1-p1 [99-114]	0	1654.78064	16	0.091	0.628	-3.46	-0.67	0.044505227	0.342591665	0.378088969	0.600444912	0.11	8.37	0.082	0.322	0.091	0.628	0.718	0.01	-3.6	-1.64	-3.46	-0.67	-0.48	-6.64	48290.625	4449.298852	339000.4922	212864.5938	61.97	21.72	72.55	84.19
471	FALSE	High	FASSTAPMIVTGGGMLAAINTLK	[R].FASSTAPMIVTGGGMLAAINTLK.[D]	1xOxidation [M]; 1xLabel:13C(6)15N(2) [K23]	1xOxidation [M8; M15]; 1xLabel:13C(6)15N(2) [K23]			1.28037E-06	0	1	1	2	TGGT1_277270	transcript=TGGT1_277270-t26_1 | gene=TGGT1_277270 | organism=Toxoplasma_gondii_GT1 | gene_product=NTPase II | transcript_product=NTPase II | location=AAQM03000418:1-4939(+) | protein_length=862 | sequence_SO=contig | SO=protein_coding	TGGT1_277270-t26_1-p1 [344-366]	0	2275.1916	23														NA	NA	NA
472	FALSE	High	FASSTAPMIVTGGGMLAAINTLK	[R].FASSTAPMIVTGGGMLAAINTLK.[D]	1xOxidation [M8]	1xOxidation [M8]			0.000205488	0	1	1	1	TGGT1_277270	transcript=TGGT1_277270-t26_1 | gene=TGGT1_277270 | organism=Toxoplasma_gondii_GT1 | gene_product=NTPase II | transcript_product=NTPase II | location=AAQM03000418:1-4939(+) | protein_length=862 | sequence_SO=contig | SO=protein_coding	TGGT1_277270-t26_1-p1 [344-366]	0	2267.1774	23	0.26	3.82	-1.94	1.93	0.207790005	0.347856865	0.647278806	0.600444912	7.45	126.25	0.26	0.908	0.067	0.567	3.82	26.535	-1.94	-0.14	-3.9	-0.82	1.93	4.73	8912.108655	1058.002165	9371.613504	11380.10175	54.69	143.09	59.96	161.21
473	FALSE	High	FASSTAPMIVTGGGMLAAINTLK	[R].FASSTAPMIVTGGGMLAAINTLK.[D]	1xLabel:13C(6)15N(2) [K23]	1xLabel:13C(6)15N(2) [K23]			8.00821E-07	0	1	1	4	TGGT1_277270	transcript=TGGT1_277270-t26_1 | gene=TGGT1_277270 | organism=Toxoplasma_gondii_GT1 | gene_product=NTPase II | transcript_product=NTPase II | location=AAQM03000418:1-4939(+) | protein_length=862 | sequence_SO=contig | SO=protein_coding	TGGT1_277270-t26_1-p1 [344-366]	0	2259.19669	23	3.467	0.807	1.79	-0.31	0.175943991	0.28015902	0.618047023	0.567785354	84.88	18	18.077	1.482	3.467	0.657	0.807	1.045	4.18	0.57	1.79	-0.61	-0.31	0.06	5183.667044	16414.41211	606173.875	473329.4688	60.73	112.88	126.97	139.05
474	FALSE	High	FASSTAPMIVTGGGMLAAINTLK	[R].FASSTAPMIVTGGGMLAAINTLK.[D]					1.28138E-07	0	1	1	5	TGGT1_277270	transcript=TGGT1_277270-t26_1 | gene=TGGT1_277270 | organism=Toxoplasma_gondii_GT1 | gene_product=NTPase II | transcript_product=NTPase II | location=AAQM03000418:1-4939(+) | protein_length=862 | sequence_SO=contig | SO=protein_coding	TGGT1_277270-t26_1-p1 [344-366]	0	2251.18249	23														NA	NA	NA
475	FALSE	High	KSIDAFNFVSQLPEVR	[R].KSIDAFNFVSQLPEVR.[Y]					0.000205488	0	1	1	3	TGGT1_219320	transcript=TGGT1_219320-t26_1 | gene=TGGT1_219320 | organism=Toxoplasma_gondii_GT1 | gene_product=acid phosphatase GAP50 | transcript_product=acid phosphatase GAP50 | location=TGGT1_chrXII:907511-910397(-) | protein_length=431 | sequence_SO=chromosome | SO=protein_coding	TGGT1_219320-t26_1-p1 [371-386]	1	1849.98067	16	0.326	1.473	-1.62	0.56	0.558925846	0.397554826	0.815125494	0.610639416	13.44	62.6	4.246	0.048	0.326	0.851	1.473	100	2.09	-4.37	-1.62	-0.23	0.56	6.64	13047.7518	4283.728785	319566.3438	544565.0625	73.63	74.61	97.83	41.86
476	FALSE	High	TESFALYIYK	[R].TESFALYIYK.[V]					0.000134867	0	1	1	14	TGGT1_209910	transcript=TGGT1_209910-t26_1 | gene=TGGT1_209910 | organism=Toxoplasma_gondii_GT1 | gene_product=histone H2Bv | transcript_product=histone H2Bv | location=TGGT1_chrIb:1562803-1563174(+) | protein_length=123 | sequence_SO=chromosome | SO=protein_coding	TGGT1_209910-t26_1-p1 [31-40]	0	1234.63542	10	0.197	0.785	-2.34	-0.35	0.092642122	0.032734655	0.506478098	0.235604567	0.61	4.81	0.021	0.197	0.218	0.785	0.826	0.7	-5.59	-2.34	-2.2	-0.35	-0.28	-0.51	34761.67578	3074.674528	3103638	2435874.863	118.68	81.56	72.19	63.74
477	FALSE	High	FASSTAPMFITGR	[R].FASSTAPMFITGR.[E]	1xLabel:13C(6)15N(4) [R13]	1xLabel:13C(6)15N(4) [R13]			0.000175515	0	1	1	10	TGGT1_360830	transcript=TGGT1_360830-t26_1 | gene=TGGT1_360830 | organism=Toxoplasma_gondii_GT1 | gene_product=nucleoside-triphosphatase | transcript_product=nucleoside-triphosphatase | location=AAQM03000066:41-1153(+) | protein_length=370 | sequence_SO=contig | SO=protein_coding	TGGT1_360830-t26_1-p1 [222-234]	0	1395.69647	13														NA	NA	NA
478	FALSE	High	FASSTAPMFITGR	[R].FASSTAPMFITGR.[E]					0.000112004	0	1	1	10	TGGT1_360830	transcript=TGGT1_360830-t26_1 | gene=TGGT1_360830 | organism=Toxoplasma_gondii_GT1 | gene_product=nucleoside-triphosphatase | transcript_product=nucleoside-triphosphatase | location=AAQM03000066:41-1153(+) | protein_length=370 | sequence_SO=contig | SO=protein_coding	TGGT1_360830-t26_1-p1 [222-234]	0	1385.6882	13	2.167	1.076	1.12	0.11	0.19885552	0.316452035	0.635520632	0.587845495	47.33	10.82	1.475	2.167	11.828	0.976	1.076	1.155	0.56	1.12	3.56	-0.03	0.11	0.21	2543.543308	12025.74665	1214327.551	1185552.5	75.16	52.11	77.57	84.68
479	FALSE	High	SAFVDNIFVHGYDSQSYPVAVVVPNR	[R].SAFVDNIFVHGYDSQSYPVAVVVPNR.[Q]	1xLabel:13C(6)15N(4) [R26]	1xLabel:13C(6)15N(4) [R26]			4.72176E-05	0	1	1	3	TGGT1_310080	transcript=TGGT1_310080-t26_1 | gene=TGGT1_310080 | organism=Toxoplasma_gondii_GT1 | gene_product=AMP-binding enzyme domain-containing protein | transcript_product=AMP-binding enzyme domain-containing protein | location=TGGT1_chrXI:1008086-1011664(-) | protein_length=789 | sequence_SO=chromosome | SO=protein_coding	TGGT1_310080-t26_1-p1 [661-686]	0	2890.43979	26														NA	NA	NA
480	FALSE	High	LYSGDGTLTGGDDDMPPLET	[R].LYSGDGTLTGGDDDMPPLET.[-]					3.13904E-06	0	1	1	10	TGGT1_295125	transcript=TGGT1_295125-t26_1 | gene=TGGT1_295125 | organism=Toxoplasma_gondii_GT1 | gene_product=rhoptry protein ROP4 | transcript_product=rhoptry protein ROP4 | location=TGGT1_chrIa:1394541-1396277(-) | protein_length=365 | sequence_SO=chromosome | SO=protein_coding	TGGT1_295125-t26_1-p1 [346-365]	0	2053.89066	20														NA	NA	NA
481	FALSE	High	VELQFMYEPTDAAFR	[R].VELQFMYEPTDAAFR.[G]	1xLabel:13C(6)15N(4) [R15]	1xLabel:13C(6)15N(4) [R15]			0.000135596	0	2	2	5	TGGT1_410370; TGGT1_279100-t26_1-p1	transcript=TGGT1_410370-t26_1 | gene=TGGT1_410370 | organism=Toxoplasma_gondii_GT1 | gene_product=putative transmembrane protein | transcript_product=putative transmembrane protein | location=AAQM03000265:733-2584(+) | protein_length=435 | sequence_SO=contig | SO=protein_coding transcript=TGGT1_279100-t26_1 | gene=TGGT1_279100 | organism=Toxoplasma_gondii_GT1 | gene_product=hypothetical protein |…	TGGT1_410370-t26_1-p1 [406-420]; TGGT1_279100-t26_1-p1 [406-420]	0	1826.86572	15														NA	NA	NA
482	FALSE	High	SAGVNIIPASTGAAK	[R].SAGVNIIPASTGAAK.[A]	1xLabel:13C(6)15N(2) [K15]	1xLabel:13C(6)15N(2) [K15]			2.35088E-05	0	1	1	26	TGGT1_289690	transcript=TGGT1_289690-t26_1 | gene=TGGT1_289690 | organism=Toxoplasma_gondii_GT1 | gene_product=glyceraldehyde-3-phosphate dehydrogenase GAPDH1 | transcript_product=glyceraldehyde-3-phosphate dehydrogenase GAPDH1 | location=TGGT1_chrIX:3189155-3191218(-) | protein_length=489 | sequence_SO=chromosome | SO=protein_coding	TGGT1_289690-t26_1-p1 [352-366]	0	1364.76235	15														NA	NA	NA
483	FALSE	High	SALLDAAQIAGLK	[R].SALLDAAQIAGLK.[C]					9.31881E-05	0	1	1	8	TGGT1_219310	transcript=TGGT1_219310-t26_1 | gene=TGGT1_219310 | organism=Toxoplasma_gondii_GT1 | gene_product=DnaK family protein | transcript_product=DnaK family protein | location=TGGT1_chrXII:915528-922343(+) | protein_length=818 | sequence_SO=chromosome | SO=protein_coding	TGGT1_219310-t26_1-p1 [157-169]	0	1270.73653	13	0.669	0.723	-0.58	-0.47	0.120989809	0.009640455	0.561931661	0.199491024	1.95	3.85	0.688	0.669	0.329	0.759	0.723	0.679	-0.54	-0.58	-1.6	-0.4	-0.47	-0.56	204503.4844	67339.08594	1560645.078	1128895.811	36.77	47.65	36.75	30.96
484	FALSE	High	SALLDAAQIAGLK	[R].SALLDAAQIAGLK.[C]	1xLabel:13C(6)15N(2) [K13]	1xLabel:13C(6)15N(2) [K13]			0.000091629	0	1	1	6	TGGT1_219310	transcript=TGGT1_219310-t26_1 | gene=TGGT1_219310 | organism=Toxoplasma_gondii_GT1 | gene_product=DnaK family protein | transcript_product=DnaK family protein | location=TGGT1_chrXII:915528-922343(+) | protein_length=818 | sequence_SO=chromosome | SO=protein_coding	TGGT1_219310-t26_1-p1 [157-169]	0	1278.75073	13														NA	NA	NA
485	FALSE	High	TESTEEQAFALGPPR	[R].TESTEEQAFALGPPR.[R]	1xLabel:13C(6)15N(4) [R15]	1xLabel:13C(6)15N(4) [R15]			6.47303E-05	0	1	1	4	TGGT1_410370	transcript=TGGT1_410370-t26_1 | gene=TGGT1_410370 | organism=Toxoplasma_gondii_GT1 | gene_product=putative transmembrane protein | transcript_product=putative transmembrane protein | location=AAQM03000265:733-2584(+) | protein_length=435 | sequence_SO=contig | SO=protein_coding	TGGT1_410370-t26_1-p1 [59-73]	0	1642.79466	15														NA	NA	NA
486	FALSE	High	LPHSHAASSPVAPEAAASSSQAPLYR	[R].LPHSHAASSPVAPEAAASSSQAPLYR.[S]	1xLabel:13C(6)15N(4) [R26]	1xLabel:13C(6)15N(4) [R26]			0.00014346	0	1	1	2	TGGT1_235020	transcript=TGGT1_235020-t26_1 | gene=TGGT1_235020 | organism=Toxoplasma_gondii_GT1 | gene_product=putative COPI protein | transcript_product=putative COPI protein | location=TGGT1_chrX:4501792-4518157(-) | protein_length=1256 | sequence_SO=chromosome | SO=protein_coding	TGGT1_235020-t26_1-p1 [995-1020]	0	2612.30911	26														NA	NA	NA
487	FALSE	High	LPHSHAASSPVAPEAAASSSQAPLYR	[R].LPHSHAASSPVAPEAAASSSQAPLYR.[S]					5.28789E-05	0	1	1	2	TGGT1_235020	transcript=TGGT1_235020-t26_1 | gene=TGGT1_235020 | organism=Toxoplasma_gondii_GT1 | gene_product=putative COPI protein | transcript_product=putative COPI protein | location=TGGT1_chrX:4501792-4518157(-) | protein_length=1256 | sequence_SO=chromosome | SO=protein_coding	TGGT1_235020-t26_1-p1 [995-1020]	0	2602.30084	26	1.362	0.383	0.45	-1.38	0.443112096	0.724925979	0.760952819	0.804676808	70.26	21	1.362	0.717	7.675	0.383	15.981	0.014	0.45	-0.48	2.94	-1.38	4	-6.18	2637.655281	5016.873943	13655.07736	5233.466218	111.64	34.84	160.11	70.24
488	FALSE	High	VELEKPFVLLYDKR	[K].VELEKPFVLLYDKR.[I]					2.13919E-05	0	1	1	9	TGGT1_247550	transcript=TGGT1_247550-t26_1 | gene=TGGT1_247550 | organism=Toxoplasma_gondii_GT1 | gene_product=heat shock protein HSP60 | transcript_product=heat shock protein HSP60 | location=TGGT1_chrXII:3342084-3346052(-) | protein_length=575 | sequence_SO=chromosome | SO=protein_coding	TGGT1_247550-t26_1-p1 [235-248]	1	1748.99453	14	0.253	0.897	-1.98	-0.16	0.709021508	0.400767276	0.879734946	0.611161186	0.81	1.37	0.253	4.738	0.232	0.907	0.897	0.01	-1.98	2.24	-2.11	-0.14	-0.16	-6.64	10215.01776	4272.803947	588430.1875	523610.875	118.82	63.02	88.69	83.93
489	FALSE	High	LYMAIGEHVVACIPR	[R].LYMAIGEHVVACIPR.[E]	1xOxidation [M3]	1xOxidation [M3]			0.000106559	0	1	1	2	TGGT1_313080	transcript=TGGT1_313080-t26_1 | gene=TGGT1_313080 | organism=Toxoplasma_gondii_GT1 | gene_product=hypothetical protein | transcript_product=hypothetical protein | location=TGGT1_chrXI:3049384-3050751(-) | protein_length=455 | sequence_SO=chromosome | SO=protein_coding	TGGT1_313080-t26_1-p1 [254-268]	0	1687.86584	15	0.019	0.475	-5.69	-1.08	0.018574837	0.114400629	0.276884301	0.413512991	0	14.34	0.081	0.019	0.019	0.475	0.271	0.74	-3.63	-5.74	-5.69	-1.08	-1.88	-0.43	320310.1875	11028.4394	50694.05469	13727.24041	60.51	34.08	137.41	155.48
490	FALSE	High	FDEDALTATTNAELADTLGNLVHR	[R].FDEDALTATTNAELADTLGNLVHR.[A]					0.000146554	0	1	1	3	TGGT1_289300	transcript=TGGT1_289300-t26_1 | gene=TGGT1_289300 | organism=Toxoplasma_gondii_GT1 | gene_product=methionyl-tRNA synthetase | transcript_product=methionyl-tRNA synthetase | location=TGGT1_chrIX:2966904-2971258(+) | protein_length=976 | sequence_SO=chromosome | SO=protein_coding	TGGT1_289300-t26_1-p1 [608-631]	0	2587.26345	24	1.162	1.202	0.22	0.26	0.487199669	0.330279474	0.782871178	0.595764536	67.36	13.79	0.634	1.162	20.859	1.202	1.313	0.935	-0.66	0.22	4.38	0.26	0.39	-0.1	8521.496713	9898.41024	340574.4375	447261.9375	77.56	39.7	106.75	91.03
491	FALSE	High	LPGLLIIDTPGHSSFTNLR	[R].LPGLLIIDTPGHSSFTNLR.[A]	1xLabel:13C(6)15N(4) [R19]	1xLabel:13C(6)15N(4) [R19]			0.000012456	0	1	1	3	TGGT1_214270	transcript=TGGT1_214270-t26_1 | gene=TGGT1_214270 | organism=Toxoplasma_gondii_GT1 | gene_product=putative translation initiation factor IF-2 | transcript_product=putative translation initiation factor IF-2 | location=TGGT1_chrX:6085732-6096115(-) | protein_length=1146 | sequence_SO=chromosome | SO=protein_coding	TGGT1_214270-t26_1-p1 [612-630]	0	2061.13667	19														NA	NA	NA
492	FALSE	High	LYMVAEPFPDGLADAIEAGQVNAR	[R].LYMVAEPFPDGLADAIEAGQVNAR.[D]					1.45708E-08	0	1	1	9	TGGT1_205470	transcript=TGGT1_205470-t26_1 | gene=TGGT1_205470 | organism=Toxoplasma_gondii_GT1 | gene_product=putative translation elongation factor 2 family protein | transcript_product=putative translation elongation factor 2 family protein | location=TGGT1_chrVIIa:1297616-1301283(+) | protein_length=832 | sequence_SO=chromosome | SO=protein_coding	TGGT1_205470-t26_1-p1 [576-599]	0	2547.2548	24	0.742	0.815	-0.43	-0.29	0.747759913	0.116466992	0.899350083	0.417787325	35.65	11.01	0.742	0.418	1.959	0.815	0.906	0.672	-0.43	-1.26	0.97	-0.29	-0.14	-0.57	7610.168655	4041.397178	1253891.125	1022089.813	57.56	35.76	104.37	91.42
493	FALSE	High	LYSGDGTLTGGDDDMPPPET	[R].LYSGDGTLTGGDDDMPPPET.[-]					9.24055E-05	0	1	1	1	TGGT1_295110	transcript=TGGT1_295110-t26_1 | gene=TGGT1_295110 | organism=Toxoplasma_gondii_GT1 | gene_product=rhoptry protein ROP7 | transcript_product=rhoptry protein ROP7 | location=AAQM03000462:293-2020(-) | protein_length=575 | sequence_SO=contig | SO=protein_coding	TGGT1_295110-t26_1-p1 [556-575]	0	2037.85936	20														NA	NA	NA
494	FALSE	High	LYMVAEPFPDGLADAIEAGQVNAR	[R].LYMVAEPFPDGLADAIEAGQVNAR.[D]	1xLabel:13C(6)15N(4) [R24]	1xLabel:13C(6)15N(4) [R24]			8.29369E-10	0	1	1	9	TGGT1_205470	transcript=TGGT1_205470-t26_1 | gene=TGGT1_205470 | organism=Toxoplasma_gondii_GT1 | gene_product=putative translation elongation factor 2 family protein | transcript_product=putative translation elongation factor 2 family protein | location=TGGT1_chrVIIa:1297616-1301283(+) | protein_length=832 | sequence_SO=chromosome | SO=protein_coding	TGGT1_205470-t26_1-p1 [576-599]	0	2557.26307	24														NA	NA	NA
495	FALSE	High	KRADVDEFPGVAHLVSDEYEQISSEALEAAR	[R].KRADVDEFPGVAHLVSDEYEQISSEALEAAR.[V]					3.22972E-05	0	1	1	2	TGGT1_288720	transcript=TGGT1_288720-t26_1 | gene=TGGT1_288720 | organism=Toxoplasma_gondii_GT1 | gene_product=ribosomal protein RPL10 | transcript_product=ribosomal protein RPL10 | location=TGGT1_chrIX:2518172-2520490(-) | protein_length=221 | sequence_SO=chromosome | SO=protein_coding	TGGT1_288720-t26_1-p1 [39-69]	2	3431.67137	31	1.071	0.656	0.1	-0.61	0.764321887	0.815679178	0.906771123	0.871329367	45.88	10.21	0.74	1.582	1.071	4.815	0.656	0.551	-0.43	0.66	0.1	2.27	-0.61	-0.86	6250.469713	9885.523118	160562.6719	105289.0547	57.58	59.79	114.88	96.82
496	FALSE	High	LYMVAEPFPDGLADAIEAGQVNAR	[R].LYMVAEPFPDGLADAIEAGQVNAR.[D]	1xOxidation [M3]	1xOxidation [M3]			1.50429E-07	0	1	1	6	TGGT1_205470	transcript=TGGT1_205470-t26_1 | gene=TGGT1_205470 | organism=Toxoplasma_gondii_GT1 | gene_product=putative translation elongation factor 2 family protein | transcript_product=putative translation elongation factor 2 family protein | location=TGGT1_chrVIIa:1297616-1301283(+) | protein_length=832 | sequence_SO=chromosome | SO=protein_coding	TGGT1_205470-t26_1-p1 [576-599]	0	2563.24971	24	1.191	0.544	0.25	-0.88	0.293736673	0.010062603	0.694078584	0.199491024	15.97	4.62	1.191	2.613	1.063	0.601	0.544	0.485	0.25	1.39	0.09	-0.73	-0.88	-1.04	10989.24674	13960.4864	518255.3438	308494.6797	12.95	49.45	82.39	72.42
497	FALSE	High	FDDAVGQGMLK	[K].FDDAVGQGMLK.[D]	1xLabel:13C(6)15N(2) [K11]	1xLabel:13C(6)15N(2) [K11]			0.000190326	0	1	1	9	TGGT1_290670	transcript=TGGT1_290670-t26_1 | gene=TGGT1_290670 | organism=Toxoplasma_gondii_GT1 | gene_product=leucyl aminopeptidase LAP | transcript_product=leucyl aminopeptidase LAP | location=TGGT1_chrIX:3637150-3642271(+) | protein_length=781 | sequence_SO=chromosome | SO=protein_coding	TGGT1_290670-t26_1-p1 [298-308]	0	1188.58088	11														NA	NA	NA
498	FALSE	High	LPGLLIIDTPGHSSFTNLR	[R].LPGLLIIDTPGHSSFTNLR.[A]					1.03068E-05	0	1	1	4	TGGT1_214270	transcript=TGGT1_214270-t26_1 | gene=TGGT1_214270 | organism=Toxoplasma_gondii_GT1 | gene_product=putative translation initiation factor IF-2 | transcript_product=putative translation initiation factor IF-2 | location=TGGT1_chrX:6085732-6096115(-) | protein_length=1146 | sequence_SO=chromosome | SO=protein_coding	TGGT1_214270-t26_1-p1 [612-630]	0	2051.1284	19	0.891	85.191	-0.17	6.41	0.531576031	0.212242305	0.801084894	0.520781592	66.33	25.77	0.891	1.393	0.262	0.734	85.191	100	-0.17	0.48	-1.93	-0.45	6.41	6.64	12744.57712	8164.269387	5592.261037	285721.6875	39.03	51.54	166.28	64.65
499	FALSE	High	LYNAEALEAEDILK	[K].LYNAEALEAEDILK.[Y]					2.39988E-05	0	1	1	1	TGGT1_244650	transcript=TGGT1_244650-t26_1 | gene=TGGT1_244650 | organism=Toxoplasma_gondii_GT1 | gene_product=putative eukaryotic initiation factor-5 | transcript_product=putative eukaryotic initiation factor-5 | location=TGGT1_chrVI:3337752-3341085(+) | protein_length=414 | sequence_SO=chromosome | SO=protein_coding	TGGT1_244650-t26_1-p1 [365-378]	0	1591.82138	14	0.755	0.674	-0.41	-0.57	0.364145354	0.346221104	0.724171282	0.600444912	35.81	16.01	0.163	1.075	0.755	0.674	0.834	0.016	-2.62	0.1	-0.41	-0.57	-0.26	-6	7814.185692	5897.392586	7905.874517	5328.651943	30.49	55.38	169.11	60.94
500	FALSE	High	TEVEDQIANYK	[R].TEVEDQIANYK.[V]					0.000211055	0	1	1	5	TGGT1_231410	transcript=TGGT1_231410-t26_1 | gene=TGGT1_231410 | organism=Toxoplasma_gondii_GT1 | gene_product=hypothetical protein | transcript_product=hypothetical protein | location=TGGT1_chrVIII:1401693-1406022(+) | protein_length=571 | sequence_SO=chromosome | SO=protein_coding	TGGT1_231410-t26_1-p1 [340-350]	0	1309.62704	11														NA	NA	NA
501	FALSE	High	FDANERPTPLEIVR	[K].FDANERPTPLEIVR.[R]					0.000147336	0	1	1	5	TGGT1_211260	transcript=TGGT1_211260-t26_1 | gene=TGGT1_211260 | organism=Toxoplasma_gondii_GT1 | gene_product=rhoptry kinase family protein ROP26 (incomplete catalytic triad) | transcript_product=rhoptry kinase family protein ROP26 (incomplete catalytic triad) | location=TGGT1_chrIV:1816280-1817587(-) | protein_length=435 | sequence_SO=chromosome | SO=protein_coding	TGGT1_211260-t26_1-p1 [413-426]	0	1656.87039	14	1.231	0.963	0.3	-0.05	0.358295156	0.383420483	0.722651567	0.606821871	38.87	6.86	1.738	0.909	1.231	0.963	0.697	1.011	0.8	-0.14	0.3	-0.05	-0.52	0.02	44608.22656	40530.32422	501417.75	349428.2188	76.35	96.55	55.52	67.86
502	FALSE	High	FDDPSVQSDMK	[K].FDDPSVQSDMK.[H]	1xOxidation [M10]	1xOxidation [M10]			0.0001667	0	1	1	2	TGGT1_273760	transcript=TGGT1_273760-t26_1 | gene=TGGT1_273760 | organism=Toxoplasma_gondii_GT1 | gene_product=heat shock protein HSP70 | transcript_product=heat shock protein HSP70 | location=TGGT1_chrVIII:3285695-3287698(-) | protein_length=667 | sequence_SO=chromosome | SO=protein_coding	TGGT1_273760-t26_1-p1 [78-88]	0	1284.54126	11	2.147	0.738	1.1	-0.44	0.049265118	0.720216852	0.399783603	0.80120385	19.93	21.8	2.436	1.452	2.147	1.661	0.539	0.738	1.28	0.54	1.1	0.73	-0.89	-0.44	6264.191858	12081.51094	9108.418746	12365.6823	45.57	29.19	159.52	154.34
503	FALSE	High	FDGALNVDVTEFQTNLVPYPR	[R].FDGALNVDVTEFQTNLVPYPR.[I]					7.26021E-05	0	1	1	4	TGGT1_316400B	transcript=TGGT1_316400B-t26_1 | gene=TGGT1_316400B | organism=Toxoplasma_gondii_GT1 | gene_product=alpha tubulin TUBA1 | transcript_product=alpha tubulin TUBA1 | location=TGGT1_chrXI:5219470-5220918(+) | protein_length=432 | sequence_SO=chromosome | SO=protein_coding	TGGT1_316400B-t26_1-p1 [223-243]	0	2395.19285	21														NA	NA	NA
504	FALSE	High	FASGPVAPYAGLQADR	[R].FASGPVAPYAGLQADR.[D]	1xPhospho [S3]; 1xLabel:13C(6)15N(4) [R16]	1xPhospho [S3]; 1xLabel:13C(6)15N(4) [R16]	TGGT1_212090-t26_1-p1 1xPhospho [S352]	TGGT1_212090-t26_1-p1 1xPhospho [S352]	0.000109554	0	1	1	6	TGGT1_212090	transcript=TGGT1_212090-t26_1 | gene=TGGT1_212090 | organism=Toxoplasma_gondii_GT1 | gene_product=hypothetical protein | transcript_product=hypothetical protein | location=TGGT1_chrX:3976691-3978589(-) | protein_length=632 | sequence_SO=chromosome | SO=protein_coding	TGGT1_212090-t26_1-p1 [350-365]	0	1709.79223	16	100	5.55	6.64	2.47	0.004173568	0.221919903	0.215458969	0.527616026	0	124.84	100	100	100	11.49	5.55	0.877	6.64	6.64	6.64	3.52	2.47	-0.19	4211.904442	798816.25	8287.00613	15259.67578	46.46	20.05	71.04	84.33
505	FALSE	High	FASDQFHVRPTLLEQ	[K].FASDQFHVRPTLLEQ.[-]					0.000187012	0	1	1	9	TGGT1_232410	transcript=TGGT1_232410-t26_1 | gene=TGGT1_232410 | organism=Toxoplasma_gondii_GT1 | gene_product=PDI family protein | transcript_product=PDI family protein | location=TGGT1_chrVIII:2074655-2076392(-) | protein_length=220 | sequence_SO=chromosome | SO=protein_coding	TGGT1_232410-t26_1-p1 [206-220]	0	1787.90751	15	0.881	0.909	-0.18	-0.14	0.07135054	0.514592541	0.458698921	0.661139427	4.6	1.45	0.797	0.881	0.916	0.909	0.898	3.742	-0.33	-0.18	-0.13	-0.14	-0.16	1.9	236683.7344	188706.5469	1864951.125	1694547.75	37.1	41.58	92.77	92.33
506	FALSE	High	FALQQNMPLYLSTK	[K].FALQQNMPLYLSTK.[N]					0.000160314	0	1	1	3	TGGT1_313140	transcript=TGGT1_313140-t26_1 | gene=TGGT1_313140 | organism=Toxoplasma_gondii_GT1 | gene_product=isocitrate dehydrogenase | transcript_product=isocitrate dehydrogenase | location=TGGT1_chrXI:3095680-3101525(-) | protein_length=621 | sequence_SO=chromosome | SO=protein_coding	TGGT1_313140-t26_1-p1 [369-382]	0	1653.86689	14														NA	NA	NA
507	FALSE	High	SAFQAGGIVGLAEQYK	[R].SAFQAGGIVGLAEQYK.[A]					3.14837E-06	0	1	1	6	TGGT1_232600	transcript=TGGT1_232600-t26_1 | gene=TGGT1_232600 | organism=Toxoplasma_gondii_GT1 | gene_product=phospholipase, patatin family protein | transcript_product=phospholipase, patatin family protein | location=TGGT1_chrVIII:2182196-2184854(+) | protein_length=665 | sequence_SO=chromosome | SO=protein_coding	TGGT1_232600-t26_1-p1 [297-312]	0	1638.8486	16	11.435	0.807	3.52	-0.31	0.223406493	0.048751686	0.657629238	0.265315761	67.01	1.61	11.435	0.791	16.603	0.794	0.906	0.807	3.52	-0.34	4.05	-0.33	-0.14	-0.31	831.1490343	9998.451172	524093.75	416015.4375	143.35	19.51	76.09	73.38
508	FALSE	High	KTDDAATAEPSNAMSSLTSTR	[R].KTDDAATAEPSNAMSSLTSTR.[E]	1xLabel:13C(6)15N(2) [K1]; 1xLabel:13C(6)15N(4) [R21]	1xLabel:13C(6)15N(2) [K1]; 1xLabel:13C(6)15N(4) [R21]			5.12186E-05	0	1	1	1	TGGT1_249180	transcript=TGGT1_249180-t26_1 | gene=TGGT1_249180 | organism=Toxoplasma_gondii_GT1 | gene_product=bifunctional dihydrofolate reductase-thymidylate synthase | transcript_product=bifunctional dihydrofolate reductase-thymidylate synthase | location=TGGT1_chrXII:4294324-4300363(-) | protein_length=610 | sequence_SO=chromosome | SO=protein_coding	TGGT1_249180-t26_1-p1 [253-273]	1	2172.02038	21														NA	NA	NA
509	FALSE	High	VEPVGSEGELWTSGFR	[R].VEPVGSEGELWTSGFR.[I]					0.000032392	0	1	1	1	TGGT1_246580	transcript=TGGT1_246580-t26_1 | gene=TGGT1_246580 | organism=Toxoplasma_gondii_GT1 | gene_product=hypothetical protein | transcript_product=hypothetical protein | location=TGGT1_chrXII:2793978-2797673(+) | protein_length=383 | sequence_SO=chromosome | SO=protein_coding	TGGT1_246580-t26_1-p1 [193-208]	0	1749.84424	16	1.332	11.072	0.41	3.47	0.270982814	0.222277358	0.683692079	0.527616026	24.04	136.24	1.116	1.332	3.826	11.072	57.462	0.898	0.16	0.41	1.94	3.47	5.84	-0.16	9669.887868	12878.49895	13571.5484	191753.0313	57.59	8.87	168.52	97.24
510	FALSE	High	FAGFLADPDILTR	[K].FAGFLADPDILTR.[R]	1xLabel:13C(6)15N(4) [R13]	1xLabel:13C(6)15N(4) [R13]			6.85592E-05	0	1	1	6	TGGT1_216000	transcript=TGGT1_216000-t26_1 | gene=TGGT1_216000 | organism=Toxoplasma_gondii_GT1 | gene_product=alveolin domain containing intermediate filament IMC3 | transcript_product=alveolin domain containing intermediate filament IMC3 | location=TGGT1_chrXI:6395592-6397208(+) | protein_length=538 | sequence_SO=chromosome | SO=protein_coding	TGGT1_216000-t26_1-p1 [430-442]	0	1445.76626	13														NA	NA	NA
511	FALSE	High	FAGFLADPDILTR	[K].FAGFLADPDILTR.[R]					6.75823E-05	0	1	1	6	TGGT1_216000	transcript=TGGT1_216000-t26_1 | gene=TGGT1_216000 | organism=Toxoplasma_gondii_GT1 | gene_product=alveolin domain containing intermediate filament IMC3 | transcript_product=alveolin domain containing intermediate filament IMC3 | location=TGGT1_chrXI:6395592-6397208(+) | protein_length=538 | sequence_SO=chromosome | SO=protein_coding	TGGT1_216000-t26_1-p1 [430-442]	0	1435.75799	13	0.324	0.418	-1.63	-1.26	0.012495842	0.086239994	0.251092381	0.351020269	2.23	5.31	0.324	0.278	0.423	0.332	0.418	0.74	-1.63	-1.85	-1.24	-1.59	-1.26	-0.43	480320.2813	203128.5938	4292501.625	1425013.625	49.35	52.97	52.76	94.13
512	FALSE	High	VEQFCITTPEESWK	[K].VEQFCITTPEESWK.[M]					0.000061106	0	1	1	2	TGGT1_251690	transcript=TGGT1_251690-t26_1 | gene=TGGT1_251690 | organism=Toxoplasma_gondii_GT1 | gene_product=putative seryl-tRNA synthetase, cytoplasmic | transcript_product=putative seryl-tRNA synthetase, cytoplasmic | location=TGGT1_chrXII:5452731-5454179(+) | protein_length=482 | sequence_SO=chromosome | SO=protein_coding	TGGT1_251690-t26_1-p1 [322-335]	0	1696.7887	14														NA	NA	NA
513	FALSE	High	SAFLEHMTYFLVR	[R].SAFLEHMTYFLVR.[T]					0.000172391	0	1	1	1	TGGT1_268835	transcript=TGGT1_268835-t26_1 | gene=TGGT1_268835 | organism=Toxoplasma_gondii_GT1 | gene_product=hypothetical protein | transcript_product=hypothetical protein | location=TGGT1_chrVIII:6256688-6265329(+) | protein_length=669 | sequence_SO=chromosome | SO=protein_coding	TGGT1_268835-t26_1-p1 [366-378]	0	1613.81446	13	3.336	0.967	1.74	-0.05	0.146205822	0.469272166	0.588307987	0.634380735	80.79	10.16	3.336	11.147	1.518	6.092	0.967	0.896	1.74	3.48	0.6	2.61	-0.05	-0.16	2345.321804	11683.74258	5854.195664	10671.07876	95.23	21.54	167.61	160.19
514	FALSE	High	FAEPNTIDVAPGFDQEAAAVLMTR	[R].FAEPNTIDVAPGFDQEAAAVLMTR.[L]	1xLabel:13C(6)15N(4) [R24]	1xLabel:13C(6)15N(4) [R24]			2.41406E-05	0	1	1	1	TGGT1_291680	transcript=TGGT1_291680-t26_1 | gene=TGGT1_291680 | organism=Toxoplasma_gondii_GT1 | gene_product=Sec23/Sec24 trunk domain-containing protein | transcript_product=Sec23/Sec24 trunk domain-containing protein | location=TGGT1_chrIX:4131104-4145209(-) | protein_length=791 | sequence_SO=chromosome | SO=protein_coding	TGGT1_291680-t26_1-p1 [520-543]	0	2573.25798	24														NA	NA	NA
515	FALSE	High	FAEPNTIDVAPGFDQEAAAVLMTR	[R].FAEPNTIDVAPGFDQEAAAVLMTR.[L]					3.72867E-06	0	1	1	1	TGGT1_291680	transcript=TGGT1_291680-t26_1 | gene=TGGT1_291680 | organism=Toxoplasma_gondii_GT1 | gene_product=Sec23/Sec24 trunk domain-containing protein | transcript_product=Sec23/Sec24 trunk domain-containing protein | location=TGGT1_chrIX:4131104-4145209(-) | protein_length=791 | sequence_SO=chromosome | SO=protein_coding	TGGT1_291680-t26_1-p1 [520-543]	0	2563.24971	24	3.885	0.013	1.96	-6.27	0.099328664	0.136822873	0.524659268	0.451004428	39.81	0.01	1.439	4.928	3.885	0.013	0.01	0.577	0.52	2.3	1.96	-6.27	-6.62	-0.79	3512.875774	13646.71112	650022.25	11339.42019	95.97	50.06	41.15	161.29
516	FALSE	High	FAENVGHHSEK	[K].FAENVGHHSEK.[A]	1xLabel:13C(6)15N(2) [K11]	1xLabel:13C(6)15N(2) [K11]			6.83627E-05	0	1	1	18	TGGT1_227620	transcript=TGGT1_227620-t26_1 | gene=TGGT1_227620 | organism=Toxoplasma_gondii_GT1 | gene_product=dense granule protein GRA2 | transcript_product=dense granule protein GRA2 | location=TGGT1_chrX:779857-780655(-) | protein_length=185 | sequence_SO=chromosome | SO=protein_coding	TGGT1_227620-t26_1-p1 [89-99]	0	1262.60037	11														NA	NA	NA
517	FALSE	High	FAENVGHHSEK	[K].FAENVGHHSEK.[A]					4.48079E-05	0	1	1	26	TGGT1_227620	transcript=TGGT1_227620-t26_1 | gene=TGGT1_227620 | organism=Toxoplasma_gondii_GT1 | gene_product=dense granule protein GRA2 | transcript_product=dense granule protein GRA2 | location=TGGT1_chrX:779857-780655(-) | protein_length=185 | sequence_SO=chromosome | SO=protein_coding	TGGT1_227620-t26_1-p1 [89-99]	0	1254.58617	11	0.896	0.911	-0.16	-0.13	0.280209351	0.385016661	0.691376724	0.606821871	0.55	17.74	0.896	0.892	1.024	0.513	0.911	1.042	-0.16	-0.16	0.03	-0.96	-0.13	0.06	2276147.938	2240609.281	8247419.781	7271403.875	16.96	19.43	32.94	60.49
518	FALSE	High	KTFHPEEVSAMVLGK	[K].KTFHPEEVSAMVLGK.[M]					8.99434E-06	0	1	1	1	TGGT1_273760	transcript=TGGT1_273760-t26_1 | gene=TGGT1_273760 | organism=Toxoplasma_gondii_GT1 | gene_product=heat shock protein HSP70 | transcript_product=heat shock protein HSP70 | location=TGGT1_chrVIII:3285695-3287698(-) | protein_length=667 | sequence_SO=chromosome | SO=protein_coding	TGGT1_273760-t26_1-p1 [113-127]	1	1672.8727	15	0.616	0.659	-0.7	-0.6	0.916143154	0.006083048	0.967206054	0.197598772	5.97	2.44	2.479	0.616	0.551	0.659	0.61	0.684	1.31	-0.7	-0.86	-0.6	-0.71	-0.55	11631.75914	6406.493097	10856.10938	7156.123267	68.22	26.57	169.95	170.17
519	FALSE	High	TEQDLLFDIDQVYK	[R].TEQDLLFDIDQVYK.[N]					0.000148122	0	1	1	1	TGGT1_268870	transcript=TGGT1_268870-t26_1 | gene=TGGT1_268870 | organism=Toxoplasma_gondii_GT1 | gene_product=tetratricopeptide repeat-containing protein | transcript_product=tetratricopeptide repeat-containing protein | location=TGGT1_chrVIII:6237449-6244209(+) | protein_length=1031 | sequence_SO=chromosome | SO=protein_coding	TGGT1_268870-t26_1-p1 [520-533]	0	1726.85341	14	3.246	0.199	1.7	-2.33	0.58025059	0.189531994	0.824279254	0.505288522	3.75	5.48	0.38	3.246	3.328	0.555	0.199	0.013	-1.4	1.7	1.73	-0.85	-2.33	-6.22	2702.985472	8172.205689	23534.81836	6861.110761	58.32	53.78	163.01	46.95
520	FALSE	High	TEMLLTMGDLGLPIEK	[R].TEMLLTMGDLGLPIEK.[H]					0.000030456	0	1	1	1	TGGT1_273490	transcript=TGGT1_273490-t26_1 | gene=TGGT1_273490 | organism=Toxoplasma_gondii_GT1 | gene_product=putative glutamine synthetase, type I | transcript_product=putative glutamine synthetase, type I | location=TGGT1_chrVIII:3443164-3448518(+) | protein_length=479 | sequence_SO=chromosome | SO=protein_coding	TGGT1_273490-t26_1-p1 [204-219]	0	1760.91727	16	0.675	0.874	-0.57	-0.19	0.302321235	0.424736885	0.695304001	0.618827759	35.81	33.36	0.675	0.242	1.033	0.874	0.326	1.132	-0.57	-2.04	0.05	-0.19	-1.62	0.18	7990.821714	5395.722165	9237.432004	7903.89778	23.4	44.7	167	169.89
521	FALSE	High	KTDDAATAEPSNAMSSLTSTR	[R].KTDDAATAEPSNAMSSLTSTR.[E]					1.91787E-05	0	1	1	4	TGGT1_249180	transcript=TGGT1_249180-t26_1 | gene=TGGT1_249180 | organism=Toxoplasma_gondii_GT1 | gene_product=bifunctional dihydrofolate reductase-thymidylate synthase | transcript_product=bifunctional dihydrofolate reductase-thymidylate synthase | location=TGGT1_chrXII:4294324-4300363(-) | protein_length=610 | sequence_SO=chromosome | SO=protein_coding	TGGT1_249180-t26_1-p1 [253-273]	1	2153.99792	21	2.686	0.492	1.43	-1.02	0.203661384	0.020538923	0.641897041	0.208231428	93.23	4.6	0.997	2.686	4.702	0.555	0.492	0.383	0	1.43	2.23	-0.85	-1.02	-1.39	2952.863376	12985.57016	224568.3906	124698.3828	99.74	39.95	86.34	85.19
522	FALSE	High	FALVVHDEQTSNQALR	[R].FALVVHDEQTSNQALR.[F]					1.55953E-05	0	1	1	4	TGGT1_222860	transcript=TGGT1_222860-t26_1 | gene=TGGT1_222860 | organism=Toxoplasma_gondii_GT1 | gene_product=putative eukaryotic translation initiation factor | transcript_product=putative eukaryotic translation initiation factor | location=TGGT1_chrII:1241196-1252687(-) | protein_length=756 | sequence_SO=chromosome | SO=protein_coding	TGGT1_222860-t26_1-p1 [504-519]	0	1827.93479	16	32.962	13.665	5.04	3.77	0.032922791	0.214368446	0.337211551	0.521712739	15.01	139.19	29.624	32.962	100	27.74	13.665	0.836	4.89	5.04	6.64	4.79	3.77	-0.26	5064.707031	322433.8594	12670.49442	349017.4688	87.43	34.68	167.19	79.4
523	FALSE	High	FALVVHDEQTSNQALR	[R].FALVVHDEQTSNQALR.[F]	1xLabel:13C(6)15N(4) [R16]	1xLabel:13C(6)15N(4) [R16]			4.42889E-05	0	1	1	3	TGGT1_222860	transcript=TGGT1_222860-t26_1 | gene=TGGT1_222860 | organism=Toxoplasma_gondii_GT1 | gene_product=putative eukaryotic translation initiation factor | transcript_product=putative eukaryotic translation initiation factor | location=TGGT1_chrII:1241196-1252687(-) | protein_length=756 | sequence_SO=chromosome | SO=protein_coding	TGGT1_222860-t26_1-p1 [504-519]	0	1837.94306	16														NA	NA	NA
524	FALSE	High	FANLADMFVNDAFGTAHR	[K].FANLADMFVNDAFGTAHR.[A]					1.90622E-06	0	1	1	2	TGGT1_222020	transcript=TGGT1_222020-t26_1 | gene=TGGT1_222020 | organism=Toxoplasma_gondii_GT1 | gene_product=phosphoglycerate kinase PGKII | transcript_product=phosphoglycerate kinase PGKII | location=TGGT1_chrII:744480-749627(+) | protein_length=593 | sequence_SO=chromosome | SO=protein_coding	TGGT1_222020-t26_1-p1 [326-343]	0	1996.93341	18	1.607	0.461	0.68	-1.12	0.36502815	0.02648417	0.724359257	0.222112381	75.15	5.78	0.793	2.987	1.607	0.376	0.461	0.583	-0.34	1.58	0.68	-1.41	-1.12	-0.78	5887.198567	9463.095509	15180.84961	6993.983143	50.46	17.7	167.5	168.97
525	FALSE	High	VELVVSKEELTTPPQNSILELR	[K].VELVVSKEELTTPPQNSILELR.[V]					0.000063439	0	1	1	2	TGGT1_239820	transcript=TGGT1_239820-t26_1 | gene=TGGT1_239820 | organism=Toxoplasma_gondii_GT1 | gene_product=D-3-phosphoglycerate dehydrogenase | transcript_product=D-3-phosphoglycerate dehydrogenase | location=TGGT1_chrVI:931789-940557(-) | protein_length=604 | sequence_SO=chromosome | SO=protein_coding	TGGT1_239820-t26_1-p1 [412-433]	1	2494.37629	22	1.004	0.77	0.01	-0.38	0.714131958	0.372609056	0.882262673	0.604960938	53.43	25.19	2.627	0.642	1.004	0.05	0.77	0.99	1.39	-0.64	0.01	-4.31	-0.38	-0.01	9486.473488	9572.383396	291803.0313	224586.3594	48.3	28.57	50.99	106.45
526	FALSE	High	VELVVSKEELTTPPQNSILELR	[K].VELVVSKEELTTPPQNSILELR.[V]	1xLabel:13C(6)15N(2) [K7]; 1xLabel:13C(6)15N(4) [R22]	1xLabel:13C(6)15N(2) [K7]; 1xLabel:13C(6)15N(4) [R22]			0.000154528	0	1	1	1	TGGT1_239820	transcript=TGGT1_239820-t26_1 | gene=TGGT1_239820 | organism=Toxoplasma_gondii_GT1 | gene_product=D-3-phosphoglycerate dehydrogenase | transcript_product=D-3-phosphoglycerate dehydrogenase | location=TGGT1_chrVI:931789-940557(-) | protein_length=604 | sequence_SO=chromosome | SO=protein_coding	TGGT1_239820-t26_1-p1 [412-433]	1	2512.39876	22														NA	NA	NA
527	FALSE	High	FAQAVEFGDLLVDR	[R].FAQAVEFGDLLVDR.[V]	1xLabel:13C(6)15N(4) [R14]	1xLabel:13C(6)15N(4) [R14]			3.22026E-05	0	1	1	1	TGGT1_292220	transcript=TGGT1_292220-t26_1 | gene=TGGT1_292220 | organism=Toxoplasma_gondii_GT1 | gene_product=PCI domain-containing protein | transcript_product=PCI domain-containing protein | location=TGGT1_chrIX:4423653-4430460(+) | protein_length=561 | sequence_SO=chromosome | SO=protein_coding	TGGT1_292220-t26_1-p1 [184-197]	0	1589.81975	14	3.256	1.159	1.7	0.21	0.147077617	0.479259308	0.589372949	0.640166458	55.98	25.89	4.485	1.16	3.256	1.159	1.361	0.01	2.17	0.21	1.7	0.21	0.45	-6.64	2731.063733	9788.417549	9685.17994	7394.385931	89.27	15.16	169.07	49.29
528	FALSE	High	SAFVDNIFVHGYDSQSYPVAVVVPNR	[R].SAFVDNIFVHGYDSQSYPVAVVVPNR.[Q]					6.17361E-06	0	1	1	2	TGGT1_310080	transcript=TGGT1_310080-t26_1 | gene=TGGT1_310080 | organism=Toxoplasma_gondii_GT1 | gene_product=AMP-binding enzyme domain-containing protein | transcript_product=AMP-binding enzyme domain-containing protein | location=TGGT1_chrXI:1008086-1011664(-) | protein_length=789 | sequence_SO=chromosome | SO=protein_coding	TGGT1_310080-t26_1-p1 [661-686]	0	2880.43152	26	3.474	29.15	1.8	4.87	0.042354466	0.248510188	0.369148609	0.545160784	52.54	145.26	5.687	3.474	2.243	63.49	29.15	0.59	2.51	1.8	1.17	5.99	4.87	-0.76	3385.026355	11760.71781	9689.62482	282453.0938	29.44	15.71	171.08	83.24
529	FALSE	High	FAPEVTAVASPTGENLVAVILDK	[R].FAPEVTAVASPTGENLVAVILDK.[T]	1xLabel:13C(6)15N(2) [K23]	1xLabel:13C(6)15N(2) [K23]			2.1276E-06	0	1	1	2	TGGT1_219540	transcript=TGGT1_219540-t26_1 | gene=TGGT1_219540 | organism=Toxoplasma_gondii_GT1 | gene_product=cytosolic tRNA-Ala synthetase | transcript_product=cytosolic tRNA-Ala synthetase | location=TGGT1_chrXII:800723-814444(-) | protein_length=1280 | sequence_SO=chromosome | SO=protein_coding	TGGT1_219540-t26_1-p1 [790-812]	0	2349.27915	23														NA	NA	NA
530	FALSE	High	FAPEVTAVASPTGENLVAVILDK	[R].FAPEVTAVASPTGENLVAVILDK.[T]					0.000105382	0	1	1	4	TGGT1_219540	transcript=TGGT1_219540-t26_1 | gene=TGGT1_219540 | organism=Toxoplasma_gondii_GT1 | gene_product=cytosolic tRNA-Ala synthetase | transcript_product=cytosolic tRNA-Ala synthetase | location=TGGT1_chrXII:800723-814444(-) | protein_length=1280 | sequence_SO=chromosome | SO=protein_coding	TGGT1_219540-t26_1-p1 [790-812]	0	2341.26495	23	0.789	0.834	-0.34	-0.26	0.786911714	0.461317371	0.916423252	0.631128753	18.77	21.24	0.629	3.239	0.789	0.834	0.662	1.163	-0.67	1.7	-0.34	-0.26	-0.6	0.22	11438.16541	8040.948597	847465.0313	560796.5313	63.87	8.39	85.57	87.55
531	FALSE	High	SAFQAGGIVGLAEQYK	[R].SAFQAGGIVGLAEQYK.[A]	1xLabel:13C(6)15N(2) [K16]	1xLabel:13C(6)15N(2) [K16]			1.08708E-05	0	1	1	3	TGGT1_232600	transcript=TGGT1_232600-t26_1 | gene=TGGT1_232600 | organism=Toxoplasma_gondii_GT1 | gene_product=phospholipase, patatin family protein | transcript_product=phospholipase, patatin family protein | location=TGGT1_chrVIII:2182196-2184854(+) | protein_length=665 | sequence_SO=chromosome | SO=protein_coding	TGGT1_232600-t26_1-p1 [297-312]	0	1646.8628	16														NA	NA	NA
532	FALSE	High	FASDQFHVRPTLLEQ	[K].FASDQFHVRPTLLEQ.[-]	1xLabel:13C(6)15N(4) [R9]	1xLabel:13C(6)15N(4) [R9]			0.000132339	0	1	1	9	TGGT1_232410	transcript=TGGT1_232410-t26_1 | gene=TGGT1_232410 | organism=Toxoplasma_gondii_GT1 | gene_product=PDI family protein | transcript_product=PDI family protein | location=TGGT1_chrVIII:2074655-2076392(-) | protein_length=220 | sequence_SO=chromosome | SO=protein_coding	TGGT1_232410-t26_1-p1 [206-220]	0	1797.91578	15														NA	NA	NA
533	FALSE	High	VENLYEGPMDDEAAQGIR	[R].VENLYEGPMDDEAAQGIR.[N]					1.92328E-06	0	1	1	5	TGGT1_205470	transcript=TGGT1_205470-t26_1 | gene=TGGT1_205470 | organism=Toxoplasma_gondii_GT1 | gene_product=putative translation elongation factor 2 family protein | transcript_product=putative translation elongation factor 2 family protein | location=TGGT1_chrVIIa:1297616-1301283(+) | protein_length=832 | sequence_SO=chromosome | SO=protein_coding	TGGT1_205470-t26_1-p1 [343-360]	0	2006.9124	18														NA	NA	NA
534	FALSE	High	VENNGEQSVLYK	[K].VENNGEQSVLYK.[F]					1.16022E-05	0	1	1	15	TGGT1_308020	transcript=TGGT1_308020-t26_1 | gene=TGGT1_308020 | organism=Toxoplasma_gondii_GT1 | gene_product=SAG-related sequence SRS57 | transcript_product=SAG-related sequence SRS57 | location=TGGT1_chrXII:456740-457897(-) | protein_length=385 | sequence_SO=chromosome | SO=protein_coding	TGGT1_308020-t26_1-p1 [154-165]	0	1379.68013	12	1.497	0.769	0.58	-0.38	0.334082529	0.014827441	0.710623095	0.204349929	61.8	4.03	0.873	3.302	1.497	0.769	0.804	0.717	-0.2	1.72	0.58	-0.38	-0.31	-0.48	204865.2344	178894.1875	1919340.125	1543026.25	40.24	98.18	31.31	25.99
535	FALSE	High	VENNGEQSVLYK	[K].VENNGEQSVLYK.[F]	1xLabel:13C(6)15N(2) [K12]	1xLabel:13C(6)15N(2) [K12]			3.89531E-05	0	1	1	14	TGGT1_308020	transcript=TGGT1_308020-t26_1 | gene=TGGT1_308020 | organism=Toxoplasma_gondii_GT1 | gene_product=SAG-related sequence SRS57 | transcript_product=SAG-related sequence SRS57 | location=TGGT1_chrXII:456740-457897(-) | protein_length=385 | sequence_SO=chromosome | SO=protein_coding	TGGT1_308020-t26_1-p1 [154-165]	0	1387.69433	12														NA	NA	NA
536	FALSE	High	LYSRPEEEDEDAEEEEKAPETR	[R].LYSRPEEEDEDAEEEEKAPETR.[T]					2.72377E-05	0	1	1	11	TGGT1_317720	transcript=TGGT1_317720-t26_1 | gene=TGGT1_317720 | organism=Toxoplasma_gondii_GT1 | gene_product=putative eukaryotic translation initiation factor 3 subunit 7 | transcript_product=putative eukaryotic translation initiation factor 3 subunit 7 | location=TGGT1_chrIV:2518527-2525070(+) | protein_length=609 | sequence_SO=chromosome | SO=protein_coding	TGGT1_317720-t26_1-p1 [576-597]	1	2651.1591	22	0.634	0.618	-0.66	-0.69	0.023751317	0.301482542	0.30421533	0.579820064	6.08	1.14	0.634	0.699	0.541	0.63	0.618	0.015	-0.66	-0.52	-0.89	-0.67	-0.69	-6.04	913222.375	570438	549243.8125	185730.0313	45.2	56.67	44.04	105.54
537	FALSE	High	LYSRPEEEDEDAEEEEKAPETR	[R].LYSRPEEEDEDAEEEEKAPETR.[T]	1xLabel:13C(6)15N(2) [K17]; 2xLabel:13C(6)15N(4) [R4; R22]	1xLabel:13C(6)15N(2) [K17]; 2xLabel:13C(6)15N(4) [R4; R22]			0.000151298	0	1	1	4	TGGT1_317720	transcript=TGGT1_317720-t26_1 | gene=TGGT1_317720 | organism=Toxoplasma_gondii_GT1 | gene_product=putative eukaryotic translation initiation factor 3 subunit 7 | transcript_product=putative eukaryotic translation initiation factor 3 subunit 7 | location=TGGT1_chrIV:2518527-2525070(+) | protein_length=609 | sequence_SO=chromosome | SO=protein_coding	TGGT1_317720-t26_1-p1 [576-597]	1	2679.18984	22														NA	NA	NA
538	FALSE	High	SINPDEAVAYGAAVQAAILK	[R].SINPDEAVAYGAAVQAAILK.[G]	1xLabel:13C(6)15N(2) [K20]	1xLabel:13C(6)15N(2) [K20]			6.90848E-08	0	1	1	14	TGGT1_273760	transcript=TGGT1_273760-t26_1 | gene=TGGT1_273760 | organism=Toxoplasma_gondii_GT1 | gene_product=heat shock protein HSP70 | transcript_product=heat shock protein HSP70 | location=TGGT1_chrVIII:3285695-3287698(-) | protein_length=667 | sequence_SO=chromosome | SO=protein_coding	TGGT1_273760-t26_1-p1 [364-383]	0	2009.07933	20														NA	NA	NA
539	FALSE	High	FANSYSEVQLR	[R].FANSYSEVQLR.[Q]	1xLabel:13C(6)15N(4) [R11]	1xLabel:13C(6)15N(4) [R11]			9.69211E-05	0	1	1	7	TGGT1_273460	transcript=TGGT1_273460-t26_1 | gene=TGGT1_273460 | organism=Toxoplasma_gondii_GT1 | gene_product=eukaryotic translation initiation factor 3 subunit 6 interacting protein | transcript_product=eukaryotic translation initiation factor 3 subunit 6 interacting protein | location=TGGT1_chrVIII:3489847-3495730(-) | protein_length=639 | sequence_SO=chromosome | SO=protein_coding	TGGT1_273460-t26_1-p1 [453-463]	0	1323.65671	11														NA	NA	NA
540	FALSE	High	FANSYSEVQLR	[R].FANSYSEVQLR.[Q]					9.69211E-05	0	1	1	8	TGGT1_273460	transcript=TGGT1_273460-t26_1 | gene=TGGT1_273460 | organism=Toxoplasma_gondii_GT1 | gene_product=eukaryotic translation initiation factor 3 subunit 6 interacting protein | transcript_product=eukaryotic translation initiation factor 3 subunit 6 interacting protein | location=TGGT1_chrVIII:3489847-3495730(-) | protein_length=639 | sequence_SO=chromosome | SO=protein_coding	TGGT1_273460-t26_1-p1 [453-463]	0	1313.64844	11	0.207	0.926	-2.27	-0.11	0.258191084	0.441536983	0.67684273	0.624486117	5.76	11.92	0.207	0.02	1.07	0.839	0.926	100	-2.27	-5.63	0.1	-0.25	-0.11	6.64	55571.29688	11530.99456	497847	494919.9688	110.99	50.14	86.65	55.53
541	FALSE	High	VENLYEGPMDDEAAQGIR	[R].VENLYEGPMDDEAAQGIR.[N]	1xLabel:13C(6)15N(4) [R18]	1xLabel:13C(6)15N(4) [R18]			1.42486E-06	0	1	1	3	TGGT1_205470	transcript=TGGT1_205470-t26_1 | gene=TGGT1_205470 | organism=Toxoplasma_gondii_GT1 | gene_product=putative translation elongation factor 2 family protein | transcript_product=putative translation elongation factor 2 family protein | location=TGGT1_chrVIIa:1297616-1301283(+) | protein_length=832 | sequence_SO=chromosome | SO=protein_coding	TGGT1_205470-t26_1-p1 [343-360]	0	2016.92066	18	1.234	0.715	0.3	-0.48	0.149289115	0.032083529	0.593032872	0.23351517	1.64	0.88	1.234	1.221	1.977	0.715	0.833	0.707	0.3	0.29	0.98	-0.48	-0.26	-0.5	7166.481382	10899.2844	647165.8125	539175.3125	21.85	12.96	114.82	109.97
542	FALSE	High	TDRLEEMDAFLSGTNTANVQAVGDR	[K].TDRLEEMDAFLSGTNTANVQAVGDR.[L]	2xLabel:13C(6)15N(4) [R3; R25]	2xLabel:13C(6)15N(4) [R3; R25]			4.29939E-06	0	1	1	1	TGGT1_290950	transcript=TGGT1_290950-t26_1 | gene=TGGT1_290950 | organism=Toxoplasma_gondii_GT1 | gene_product=putative clathrin heavy chain | transcript_product=putative clathrin heavy chain | location=TGGT1_chrIX:3770246-3782423(-) | protein_length=1731 | sequence_SO=chromosome | SO=protein_coding	TGGT1_290950-t26_1-p1 [1219-1243]	1	2730.29023	25														NA	NA	NA
543	FALSE	High	KQEAVIQELK	[R].KQEAVIQELK.[E]	2xLabel:13C(6)15N(2) [K1; K10]	2xLabel:13C(6)15N(2) [K1; K10]			0.000114503	0	1	1	11	TGGT1_250710	transcript=TGGT1_250710-t26_1 | gene=TGGT1_250710 | organism=Toxoplasma_gondii_GT1 | gene_product=microneme protein MIC10 | transcript_product=microneme protein MIC10 | location=TGGT1_chrXII:5071359-5071955(+) | protein_length=198 | sequence_SO=chromosome | SO=protein_coding	TGGT1_250710-t26_1-p1 [109-118]	1	1201.71216	10	0.876	0.885	-0.19	-0.18	0.087221437	0.110012109	0.494757854	0.404505234	6.89	5.94	0.876	0.794	0.929	0.885	0.777	0.931	-0.19	-0.33	-0.11	-0.18	-0.36	-0.1	416392.9688	387000.0313	1536759.375	1430369.125	41.01	33.46	19.34	11.07
544	FALSE	High	FDGDLTHFFEYIPFSDKEHLPR	[R].FDGDLTHFFEYIPFSDKEHLPR.[Y]	1xLabel:13C(6)15N(2) [K17]; 1xLabel:13C(6)15N(4) [R22]	1xLabel:13C(6)15N(2) [K17]; 1xLabel:13C(6)15N(4) [R22]			5.93675E-05	0	1	1	1	TGGT1_315690	transcript=TGGT1_315690-t26_1 | gene=TGGT1_315690 | organism=Toxoplasma_gondii_GT1 | gene_product=DnaJ domain-containing protein | transcript_product=DnaJ domain-containing protein | location=TGGT1_chrXI:4848691-4851649(+) | protein_length=294 | sequence_SO=chromosome | SO=protein_coding	TGGT1_315690-t26_1-p1 [161-182]	1	2728.3161	22	1.628	0.431	0.7	-1.21	0.486354663	0.319714135	0.782871178	0.590183021	100.38	20.4	1.628	11.621	0.526	0.431	0.75	0.01	0.7	3.54	-0.93	-1.21	-0.41	-6.64	7113.472168	7927.349224	176245.9063	3693.91333	86.24	31.14	120.49	162.78
545	FALSE	High	LPIIHQTLGPDYDER	[R].LPIIHQTLGPDYDER.[V]	1xLabel:13C(6)15N(4) [R15]	1xLabel:13C(6)15N(4) [R15]			7.75615E-06	0	1	1	7	TGGT1_243950	transcript=TGGT1_243950-t26_1 | gene=TGGT1_243950 | organism=Toxoplasma_gondii_GT1 | gene_product=putative prohibitin | transcript_product=putative prohibitin | location=TGGT1_chrVI:2820162-2822544(+) | protein_length=271 | sequence_SO=chromosome | SO=protein_coding	TGGT1_243950-t26_1-p1 [103-117]	0	1776.91544	15														NA	NA	NA
546	FALSE	High	FEILGMTDAAK	[R].FEILGMTDAAK.[Y]					0.000103063	0	1	1	13	TGGT1_270510	transcript=TGGT1_270510-t26_1 | gene=TGGT1_270510 | organism=Toxoplasma_gondii_GT1 | gene_product=asparaginyl-tRNA synthetase (NOB+tRNA synthase) | transcript_product=asparaginyl-tRNA synthetase (NOB+tRNA synthase) | location=TGGT1_chrVIII:5218409-5221722(+) | protein_length=676 | sequence_SO=chromosome | SO=protein_coding	TGGT1_270510-t26_1-p1 [278-288]	0	1195.60274	11	0.888	0.845	-0.17	-0.24	0.953620564	0.453261998	0.981830007	0.628577263	112.21	3.95	0.888	0.035	22.061	0.845	0.814	100	-0.17	-4.82	4.46	-0.24	-0.3	6.64	7830.337556	4692.359863	1535645.625	1376444.273	145.39	160.94	86.59	83.41
548	FALSE	High	LYEVEFPALTER	[R].LYEVEFPALTER.[Y]					3.85005E-05	0	1	1	8	TGGT1_273460	transcript=TGGT1_273460-t26_1 | gene=TGGT1_273460 | organism=Toxoplasma_gondii_GT1 | gene_product=eukaryotic translation initiation factor 3 subunit 6 interacting protein | transcript_product=eukaryotic translation initiation factor 3 subunit 6 interacting protein | location=TGGT1_chrVIII:3489847-3495730(-) | protein_length=639 | sequence_SO=chromosome | SO=protein_coding	TGGT1_273460-t26_1-p1 [96-107]	0	1466.75257	12	100	0.916	6.64	-0.13	0.022344697	0.193555269	0.296653114	0.508430085	0	2.72	100	100	39.732	0.916	0.936	0.723	6.64	6.64	5.31	-0.13	-0.1	-0.47	3179.473134	336947.4375	683672.4375	639949.8125	106.34	14.19	80.53	65.47
549	FALSE	High	FEGTPTYASLSK	[K].FEGTPTYASLSK.[A]	1xLabel:13C(6)15N(2) [K12]	1xLabel:13C(6)15N(2) [K12]			0.000112314	0	1	1	8	TGGT1_209950	transcript=TGGT1_209950-t26_1 | gene=TGGT1_209950 | organism=Toxoplasma_gondii_GT1 | gene_product=putative thioredoxin | transcript_product=putative thioredoxin | location=TGGT1_chrIb:1585569-1589285(-) | protein_length=424 | sequence_SO=chromosome | SO=protein_coding	TGGT1_209950-t26_1-p1 [125-136]	0	1308.65616	12	0.819	0.743	-0.29	-0.43	0.710834402	0.06370284	0.880628732	0.302763927	13.62	10.49	0.706	0.819	1.346	0.743	0.851	0.648	-0.5	-0.29	0.43	-0.43	-0.23	-0.63	114126.0547	93437.60156	1291977.25	1099930.5	63.29	96.51	56.98	44.49
550	FALSE	High	FEGSNDYSVLK	[R].FEGSNDYSVLK.[D]	1xLabel:13C(6)15N(2) [K11]	1xLabel:13C(6)15N(2) [K11]			0.000106855	0	1	1	7	TGGT1_318430	transcript=TGGT1_318430-t26_1 | gene=TGGT1_318430 | organism=Toxoplasma_gondii_GT1 | gene_product=malate dehydrogenase MDH | transcript_product=malate dehydrogenase MDH | location=TGGT1_chrIV:1282502-1286316(-) | protein_length=511 | sequence_SO=chromosome | SO=protein_coding	TGGT1_318430-t26_1-p1 [255-265]	0	1266.60921	11														NA	NA	NA
551	FALSE	High	FEGSNDYSVLK	[R].FEGSNDYSVLK.[D]					0.000107748	0	1	1	8	TGGT1_318430	transcript=TGGT1_318430-t26_1 | gene=TGGT1_318430 | organism=Toxoplasma_gondii_GT1 | gene_product=malate dehydrogenase MDH | transcript_product=malate dehydrogenase MDH | location=TGGT1_chrIV:1282502-1286316(-) | protein_length=511 | sequence_SO=chromosome | SO=protein_coding	TGGT1_318430-t26_1-p1 [255-265]	0	1258.59501	11	0.424	0.698	-1.24	-0.52	0.391953121	0.411152578	0.736339989	0.614398992	18.23	6.03	0.424	0.134	1.658	0.639	0.698	1.21	-1.24	-2.9	0.73	-0.65	-0.52	0.27	17324.67969	7344.471934	1139825.273	795256.6875	128.57	54.23	39.44	71.87
553	FALSE	High	FEELNSDLFQK	[K].FEELNSDLFQK.[T]	1xLabel:13C(6)15N(2) [K11]	1xLabel:13C(6)15N(2) [K11]			0.000144229	0	1	1	9	TGGT1_311720	transcript=TGGT1_311720-t26_1 | gene=TGGT1_311720 | organism=Toxoplasma_gondii_GT1 | gene_product=chaperonin protein BiP | transcript_product=chaperonin protein BiP | location=TGGT1_chrXI:2188121-2191497(-) | protein_length=668 | sequence_SO=chromosome | SO=protein_coding	TGGT1_311720-t26_1-p1 [335-345]	0	1377.67762	11														NA	NA	NA
554	FALSE	High	FEELNSDLFQK	[K].FEELNSDLFQK.[T]					4.33947E-05	0	1	1	14	TGGT1_311720	transcript=TGGT1_311720-t26_1 | gene=TGGT1_311720 | organism=Toxoplasma_gondii_GT1 | gene_product=chaperonin protein BiP | transcript_product=chaperonin protein BiP | location=TGGT1_chrXI:2188121-2191497(-) | protein_length=668 | sequence_SO=chromosome | SO=protein_coding	TGGT1_311720-t26_1-p1 [335-345]	0	1369.66342	11	0.021	0.055	-5.55	-4.19	0.004626029	0.150332698	0.218713071	0.467035752	0.02	0.36	0.037	0.021	0.015	0.055	0.01	0.567	-4.76	-5.55	-6.04	-4.19	-6.64	-0.82	212382.7813	5055.594967	1082997.875	33009.04297	88.26	51.2	113.29	169.73
555	FALSE	High	VEDQDLLPFVGYCR	[K].VEDQDLLPFVGYCR.[I]					2.16458E-05	0	1	1	1	TGGT1_211030	transcript=TGGT1_211030-t26_1 | gene=TGGT1_211030 | organism=Toxoplasma_gondii_GT1 | gene_product=hypothetical protein | transcript_product=hypothetical protein | location=TGGT1_chrIV:1889471-1891938(-) | protein_length=191 | sequence_SO=chromosome | SO=protein_coding	TGGT1_211030-t26_1-p1 [7-20]	0	1653.79412	14	3.717	0.675	1.89	-0.57	0.11860793	0.799022943	0.559848909	0.859924081	60.9	66.31	2.19	3.717	17.761	18.798	0.013	0.675	1.13	1.89	4.15	4.23	-6.32	-0.57	8375.972453	32329.68164	335163.9375	85746.30469	50.71	121.81	144.55	160.86
556	FALSE	High	LPIGDLATQYFADR	[R].LPIGDLATQYFADR.[D]	1xLabel:13C(6)15N(4) [R14]	1xLabel:13C(6)15N(4) [R14]			1.26417E-05	0	1	1	2	TGGT1_297500	transcript=TGGT1_297500-t26_1 | gene=TGGT1_297500 | organism=Toxoplasma_gondii_GT1 | gene_product=T-complex protein 1 eta subunit | transcript_product=T-complex protein 1 eta subunit | location=TGGT1_chrII:1806900-1814443(-) | protein_length=546 | sequence_SO=chromosome | SO=protein_coding	TGGT1_297500-t26_1-p1 [295-308]	0	1589.81975	14														NA	NA	NA
557	FALSE	High	IYHPNINSQGAICLDILK	[K].IYHPNINSQGAICLDILK.[D]					2.03452E-05	0	1	1	1	TGGT1_319870	transcript=TGGT1_319870-t26_1 | gene=TGGT1_319870 | organism=Toxoplasma_gondii_GT1 | gene_product=ubiquitin-conjugating enzyme subfamily protein | transcript_product=ubiquitin-conjugating enzyme subfamily protein | location=TGGT1_chrIV:656858-661140(-) | protein_length=311 | sequence_SO=chromosome | SO=protein_coding	TGGT1_319870-t26_1-p1 [237-254]	0	2012.06336	18														NA	NA	NA
558	FALSE	High	KPPTVVAYGDVSTVPHYEEVR	[K].KPPTVVAYGDVSTVPHYEEVR.[A]					5.25732E-05	0	1	1	6	TGGT1_202680	transcript=TGGT1_202680-t26_1 | gene=TGGT1_202680 | organism=Toxoplasma_gondii_GT1 | gene_product=putative peptidase M16, alpha subunit | transcript_product=putative peptidase M16, alpha subunit | location=TGGT1_chrVIIa:3006392-3012675(-) | protein_length=563 | sequence_SO=chromosome | SO=protein_coding	TGGT1_202680-t26_1-p1 [533-553]	0	2343.19794	21	0.309	0.784	-1.69	-0.35	0.297841162	0.093493449	0.695043547	0.368563516	12.5	5.22	1.23	0.309	0.037	0.784	0.829	0.591	0.3	-1.69	-4.75	-0.35	-0.27	-0.76	13884.07964	4513.830933	740778.125	614335.5625	128.53	72.78	121.99	107.94
559	FALSE	High	FEEDLVDYISYLK	[R].FEEDLVDYISYLK.[T]					1.87863E-05	0	1	1	1	TGGT1_221950	transcript=TGGT1_221950-t26_1 | gene=TGGT1_221950 | organism=Toxoplasma_gondii_GT1 | gene_product=putative splicesome-associated protein | transcript_product=putative splicesome-associated protein | location=TGGT1_chrII:703092-709611(-) | protein_length=559 | sequence_SO=chromosome | SO=protein_coding	TGGT1_221950-t26_1-p1 [224-236]	0	1633.79958	13	2.694	0.168	1.43	-2.57	0.280305328	0.283730218	0.691376724	0.569692766	100.22	3.87	12.074	2.694	0.873	1.331	0.168	0.013	3.59	1.43	-0.2	0.41	-2.57	-6.32	3182.296766	8627.792408	22105.14258	4840.055667	105.56	3.11	154.11	63.31
560	FALSE	High	FESGDEGTSTMSPSVAAR	[R].FESGDEGTSTMSPSVAAR.[Q]					1.19153E-05	0	1	1	7	TGGT1_214080	transcript=TGGT1_214080-t26_1 | gene=TGGT1_214080 | organism=Toxoplasma_gondii_GT1 | gene_product=toxofilin | transcript_product=toxofilin | location=TGGT1_chrX:5904318-5905055(+) | protein_length=245 | sequence_SO=chromosome | SO=protein_coding	TGGT1_214080-t26_1-p1 [51-68]	0	1828.80178	18														NA	NA	NA
561	FALSE	High	FESGDEGTSTMSPSVAAR	[R].FESGDEGTSTMSPSVAAR.[Q]	1xLabel:13C(6)15N(4) [R18]	1xLabel:13C(6)15N(4) [R18]			7.09643E-06	0	1	1	7	TGGT1_214080	transcript=TGGT1_214080-t26_1 | gene=TGGT1_214080 | organism=Toxoplasma_gondii_GT1 | gene_product=toxofilin | transcript_product=toxofilin | location=TGGT1_chrX:5904318-5905055(+) | protein_length=245 | sequence_SO=chromosome | SO=protein_coding	TGGT1_214080-t26_1-p1 [51-68]	0	1838.81005	18	0.583	0.825	-0.78	-0.28	0.184383019	0.468790642	0.62269949	0.634255771	24.25	5.69	0.302	0.881	0.583	0.825	1.137	0.779	-1.73	-0.18	-0.78	-0.28	0.19	-0.36	7404.195607	4864.226373	1316167	1277370.875	14.78	40.96	43.67	29.9
562	FALSE	High	FESLFIDYINANHQDILK	[R].FESLFIDYINANHQDILK.[T]					4.72752E-06	0	1	1	6	TGGT1_204400	transcript=TGGT1_204400-t26_1 | gene=TGGT1_204400 | organism=Toxoplasma_gondii_GT1 | gene_product=putative ATPase synthase subunit alpha | transcript_product=putative ATPase synthase subunit alpha | location=TGGT1_chrVIIa:1716199-1723634(+) | protein_length=577 | sequence_SO=chromosome | SO=protein_coding	TGGT1_204400-t26_1-p1 [516-533]	0	2180.10225	18	1.029	0.677	0.04	-0.56	0.872852937	0.008314081	0.953075912	0.199491024	128.95	3.15	0.134	1.029	4.21	0.677	0.728	0.646	-2.9	0.04	2.07	-0.56	-0.46	-0.63	10722.6709	5406.510567	813130.6875	592321.5	83.69	69.72	101.16	96.61
563	FALSE	High	FESLFIDYINANHQDILK	[R].FESLFIDYINANHQDILK.[T]	1xLabel:13C(6)15N(2) [K18]	1xLabel:13C(6)15N(2) [K18]			5.53219E-06	0	1	1	6	TGGT1_204400	transcript=TGGT1_204400-t26_1 | gene=TGGT1_204400 | organism=Toxoplasma_gondii_GT1 | gene_product=putative ATPase synthase subunit alpha | transcript_product=putative ATPase synthase subunit alpha | location=TGGT1_chrVIIa:1716199-1723634(+) | protein_length=577 | sequence_SO=chromosome | SO=protein_coding	TGGT1_204400-t26_1-p1 [516-533]	0	2188.11644	18														NA	NA	NA
564	FALSE	High	FFLLTVTHDLPIPLK	[R].FFLLTVTHDLPIPLK.[G]	1xLabel:13C(6)15N(2) [K15]	1xLabel:13C(6)15N(2) [K15]			1.80786E-05	0	1	1	3	TGGT1_219850	transcript=TGGT1_219850-t26_1 | gene=TGGT1_219850 | organism=Toxoplasma_gondii_GT1 | gene_product=prolyl-tRNA synthetase (ProRS) | transcript_product=prolyl-tRNA synthetase (ProRS) | location=TGGT1_chrXII:529404-538395(-) | protein_length=830 | sequence_SO=chromosome | SO=protein_coding	TGGT1_219850-t26_1-p1 [188-202]	0	1762.0393	15	0.944	0.776	-0.08	-0.37	0.481073393	0.055745781	0.780939794	0.283325741	55.7	5.6	0.944	0.083	1.342	0.776	0.825	0.649	-0.08	-3.6	0.42	-0.37	-0.28	-0.62	12949.80814	6269.709226	931669.6875	723356.0625	46.95	85.72	82.37	69.7
565	FALSE	High	FFLLTVTHDLPIPLK	[R].FFLLTVTHDLPIPLK.[G]					3.4212E-06	0	1	1	4	TGGT1_219850	transcript=TGGT1_219850-t26_1 | gene=TGGT1_219850 | organism=Toxoplasma_gondii_GT1 | gene_product=prolyl-tRNA synthetase (ProRS) | transcript_product=prolyl-tRNA synthetase (ProRS) | location=TGGT1_chrXII:529404-538395(-) | protein_length=830 | sequence_SO=chromosome | SO=protein_coding	TGGT1_219850-t26_1-p1 [188-202]	0	1754.0251	15														NA	NA	NA
566	FALSE	High	FFGPSHHFGGFTPLYDPAPDKR	[R].FFGPSHHFGGFTPLYDPAPDKR.[V]	1xLabel:13C(6)15N(2) [K21]; 1xLabel:13C(6)15N(4) [R22]	1xLabel:13C(6)15N(2) [K21]; 1xLabel:13C(6)15N(4) [R22]			0.000147729	0	2	2	4	TGGT1_220950; TGGT1_410360-t26_1-p1	transcript=TGGT1_220950-t26_1 | gene=TGGT1_220950 | organism=Toxoplasma_gondii_GT1 | gene_product=hypothetical protein | transcript_product=hypothetical protein | location=TGGT1_chrII:72817-74397(+) | protein_length=334 | sequence_SO=chromosome | SO=protein_coding transcript=TGGT1_410360-t26_1 | gene=TGGT1_410360 | organism=Toxoplasma_gondii_GT1 | gene_product=putative transmembrane protein | tra…	TGGT1_220950-t26_1-p1 [76-97]; TGGT1_410360-t26_1-p1 [188-209]	1	2508.22141	22	7.344	0.859	2.88	-0.22	0.267624412	0.342220622	0.681627625	0.600444912	133.75	13.64	7.344	46.221	0.719	0.285	0.859	0.966	2.88	5.53	-0.48	-1.81	-0.22	-0.05	4741.706543	28834.04883	465990.6719	400429.3125	91.31	131.43	125.4	131.86
567	FALSE	High	FFGPSHHFGGFTPLYDPAPDKR	[R].FFGPSHHFGGFTPLYDPAPDKR.[V]					4.61314E-05	0	2	2	3	TGGT1_220950; TGGT1_410360-t26_1-p1	transcript=TGGT1_220950-t26_1 | gene=TGGT1_220950 | organism=Toxoplasma_gondii_GT1 | gene_product=hypothetical protein | transcript_product=hypothetical protein | location=TGGT1_chrII:72817-74397(+) | protein_length=334 | sequence_SO=chromosome | SO=protein_coding transcript=TGGT1_410360-t26_1 | gene=TGGT1_410360 | organism=Toxoplasma_gondii_GT1 | gene_product=putative transmembrane protein | tra…	TGGT1_220950-t26_1-p1 [76-97]; TGGT1_410360-t26_1-p1 [188-209]	1	2490.19894	22														NA	NA	NA
569	FALSE	High	KPEDVTWEEYCAFYK	[R].KPEDVTWEEYCAFYK.[S]					8.06794E-05	0	1	1	3	TGGT1_288380	transcript=TGGT1_288380-t26_1 | gene=TGGT1_288380 | organism=Toxoplasma_gondii_GT1 | gene_product=heat shock protein HSP90 | transcript_product=heat shock protein HSP90 | location=TGGT1_chrIX:2294323-2298742(+) | protein_length=708 | sequence_SO=chromosome | SO=protein_coding	TGGT1_288380-t26_1-p1 [277-291]	0	1907.85203	15	0.291	0.575	-1.78	-0.8	0.053463868	0.221322391	0.412387966	0.527616026	2.55	0.66	0.558	0.291	0.232	0.567	1.051	0.575	-0.84	-1.78	-2.11	-0.82	0.07	-0.8	13447.06767	3914.15772	346078.0938	196209.0469	17.36	33.67	125.88	120.04
570	FALSE	High	IYDAIEESDFFVCPVAR	[K].IYDAIEESDFFVCPVAR.[D]	1xLabel:13C(6)15N(4) [R17]	1xLabel:13C(6)15N(4) [R17]			0.000182812	0	1	1	1	TGGT1_218780	transcript=TGGT1_218780-t26_1 | gene=TGGT1_218780 | organism=Toxoplasma_gondii_GT1 | gene_product=putative phosphoserine aminotransferase | transcript_product=putative phosphoserine aminotransferase | location=TGGT1_chrXII:1247991-1254054(-) | protein_length=481 | sequence_SO=chromosome | SO=protein_coding	TGGT1_218780-t26_1-p1 [340-356]	0	1983.93961	17	3.051	0.576	1.61	-0.8	0.114119481	0.298553465	0.552340982	0.578311925	3.76	22.48	3.051	1.238	3.128	0.046	0.839	0.576	1.61	0.31	1.65	-4.43	-0.25	-0.8	4085.310422	12499.17156	113665.1094	49935.44141	18.72	54.36	148.81	159.22
571	FALSE	High	KPPTVVAYGDVSTVPHYEEVR	[K].KPPTVVAYGDVSTVPHYEEVR.[A]	1xLabel:13C(6)15N(2) [K1]; 1xLabel:13C(6)15N(4) [R21]	1xLabel:13C(6)15N(2) [K1]; 1xLabel:13C(6)15N(4) [R21]			0.000148122	0	1	1	3	TGGT1_202680	transcript=TGGT1_202680-t26_1 | gene=TGGT1_202680 | organism=Toxoplasma_gondii_GT1 | gene_product=putative peptidase M16, alpha subunit | transcript_product=putative peptidase M16, alpha subunit | location=TGGT1_chrVIIa:3006392-3012675(-) | protein_length=563 | sequence_SO=chromosome | SO=protein_coding	TGGT1_202680-t26_1-p1 [533-553]	0	2361.2204	21														NA	NA	NA
572	FALSE	High	IYDGQLDETLPSPK	[R].IYDGQLDETLPSPK.[L]					0.000165837	0	1	1	1	TGGT1_311890	transcript=TGGT1_311890-t26_1 | gene=TGGT1_311890 | organism=Toxoplasma_gondii_GT1 | gene_product=hypothetical protein | transcript_product=hypothetical protein | location=TGGT1_chrXI:2321183-2324126(+) | protein_length=394 | sequence_SO=chromosome | SO=protein_coding	TGGT1_311890-t26_1-p1 [335-348]	0	1575.79008	14														NA	NA	NA
573	FALSE	High	KPGDDAVTMGEGMNYGSLEQQK	[K].KPGDDAVTMGEGMNYGSLEQQK.[K]					3.43479E-05	0	1	1	1	TGGT1_201680	transcript=TGGT1_201680-t26_1 | gene=TGGT1_201680 | organism=Toxoplasma_gondii_GT1 | gene_product=putative eukaryotic initiation factor-3 subunit 10 | transcript_product=putative eukaryotic initiation factor-3 subunit 10 | location=TGGT1_chrVIIa:3754116-3762345(+) | protein_length=1031 | sequence_SO=chromosome | SO=protein_coding	TGGT1_201680-t26_1-p1 [362-383]	0	2355.05914	22														NA	NA	NA
574	FALSE	High	VEAAANVFQSLCYQHK	[R].VEAAANVFQSLCYQHK.[D]	1xLabel:13C(6)15N(2) [K16]	1xLabel:13C(6)15N(2) [K16]			9.61098E-05	0	1	1	1	TGGT1_223590	transcript=TGGT1_223590-t26_1 | gene=TGGT1_223590 | organism=Toxoplasma_gondii_GT1 | gene_product=proteasome subunit | transcript_product=proteasome subunit | location=TGGT1_chrX:3626728-3628061(-) | protein_length=369 | sequence_SO=chromosome | SO=protein_coding	TGGT1_223590-t26_1-p1 [247-262]	0	1815.89378	16	0.611	1.958	-0.71	0.97	0.173206084	0.383970159	0.618047023	0.606821871	19.86	96.66	0.392	0.611	0.912	1.958	8.078	0.681	-1.35	-0.71	-0.13	0.97	3.01	-0.55	10762.27453	4214.863694	38162.55469	74704.61719	38.1	66.06	162.18	134.15
575	FALSE	High	IYDGQLDETLPSPK	[R].IYDGQLDETLPSPK.[L]	1xLabel:13C(6)15N(2) [K14]	1xLabel:13C(6)15N(2) [K14]			8.80836E-05	0	1	1	2	TGGT1_311890	transcript=TGGT1_311890-t26_1 | gene=TGGT1_311890 | organism=Toxoplasma_gondii_GT1 | gene_product=hypothetical protein | transcript_product=hypothetical protein | location=TGGT1_chrXI:2321183-2324126(+) | protein_length=394 | sequence_SO=chromosome | SO=protein_coding	TGGT1_311890-t26_1-p1 [335-348]	0	1583.80428	14														NA	NA	NA
576	FALSE	High	KPGLLSQGLQPTELDLSVMDR	[K].KPGLLSQGLQPTELDLSVMDR.[F]					3.09972E-05	0	1	1	1	TGGT1_278830	transcript=TGGT1_278830-t26_1 | gene=TGGT1_278830 | organism=Toxoplasma_gondii_GT1 | gene_product=glucose-6-phosphate 1-dehydrogenase | transcript_product=glucose-6-phosphate 1-dehydrogenase | location=TGGT1_chrXII:5748919-5762087(+) | protein_length=878 | sequence_SO=chromosome | SO=protein_coding	TGGT1_278830-t26_1-p1 [763-783]	0	2297.21696	21														NA	NA	NA
577	FALSE	High	VEAVNLELSEQALR	[K].VEAVNLELSEQALR.[V]					3.59823E-06	0	1	1	2	TGGT1_278660	transcript=TGGT1_278660-t26_1 | gene=TGGT1_278660 | organism=Toxoplasma_gondii_GT1 | gene_product=putative P-type ATPase4 | transcript_product=putative P-type ATPase4 | location=TGGT1_chrXII:5863040-5875230(+) | protein_length=1338 | sequence_SO=chromosome | SO=protein_coding	TGGT1_278660-t26_1-p1 [756-769]	0	1570.84351	14														NA	NA	NA
578	FALSE	High	VEAVNLELSEQALR	[K].VEAVNLELSEQALR.[V]	1xLabel:13C(6)15N(4) [R14]	1xLabel:13C(6)15N(4) [R14]			1.12639E-05	0	1	1	2	TGGT1_278660	transcript=TGGT1_278660-t26_1 | gene=TGGT1_278660 | organism=Toxoplasma_gondii_GT1 | gene_product=putative P-type ATPase4 | transcript_product=putative P-type ATPase4 | location=TGGT1_chrXII:5863040-5875230(+) | protein_length=1338 | sequence_SO=chromosome | SO=protein_coding	TGGT1_278660-t26_1-p1 [756-769]	0	1580.85178	14	2.854	12.941	1.51	3.69	0.508939125	0.193552721	0.792297621	0.508430085	132.13	135.93	2.854	20.17	0.311	12.941	1.076	54.336	1.51	4.33	-1.69	3.69	0.11	5.76	3495.482768	9976.354435	11823.52014	12723.54485	93.15	62.44	77.23	164.02
579	FALSE	High	KPGLLSQGLQPTELDLSVMDR	[K].KPGLLSQGLQPTELDLSVMDR.[F]	1xLabel:13C(6)15N(2) [K1]; 1xLabel:13C(6)15N(4) [R21]	1xLabel:13C(6)15N(2) [K1]; 1xLabel:13C(6)15N(4) [R21]			6.49168E-05	0	1	1	1	TGGT1_278830	transcript=TGGT1_278830-t26_1 | gene=TGGT1_278830 | organism=Toxoplasma_gondii_GT1 | gene_product=glucose-6-phosphate 1-dehydrogenase | transcript_product=glucose-6-phosphate 1-dehydrogenase | location=TGGT1_chrXII:5748919-5762087(+) | protein_length=878 | sequence_SO=chromosome | SO=protein_coding	TGGT1_278830-t26_1-p1 [763-783]	0	2315.23943	21	1.657	0.838	0.73	-0.25	0.463730682	0.314707291	0.771359011	0.587481865	88.59	6.74	1.657	0.667	2.809	0.232	0.892	0.838	0.73	-0.58	1.49	-2.11	-0.16	-0.25	5503.419644	8971.445739	12137.57359	5095.965108	73.55	1.99	169.22	171.08
580	FALSE	High	VEAAANVFQSLCYQHK	[R].VEAAANVFQSLCYQHK.[D]					1.57342E-05	0	1	1	3	TGGT1_223590	transcript=TGGT1_223590-t26_1 | gene=TGGT1_223590 | organism=Toxoplasma_gondii_GT1 | gene_product=proteasome subunit | transcript_product=proteasome subunit | location=TGGT1_chrX:3626728-3628061(-) | protein_length=369 | sequence_SO=chromosome | SO=protein_coding	TGGT1_223590-t26_1-p1 [247-262]	0	1807.87958	16														NA	NA	NA
581	FALSE	High	FDGDLTHFFEYIPFSDKEHLPR	[R].FDGDLTHFFEYIPFSDKEHLPR.[Y]					1.83476E-05	0	1	1	2	TGGT1_315690	transcript=TGGT1_315690-t26_1 | gene=TGGT1_315690 | organism=Toxoplasma_gondii_GT1 | gene_product=DnaJ domain-containing protein | transcript_product=DnaJ domain-containing protein | location=TGGT1_chrXI:4848691-4851649(+) | protein_length=294 | sequence_SO=chromosome | SO=protein_coding	TGGT1_315690-t26_1-p1 [161-182]	1	2710.29363	22														NA	NA	NA
582	FALSE	High	TFHPEEVSAMVLGK	[K].TFHPEEVSAMVLGK.[M]					0.000213617	0	1	1	17	TGGT1_273760	transcript=TGGT1_273760-t26_1 | gene=TGGT1_273760 | organism=Toxoplasma_gondii_GT1 | gene_product=heat shock protein HSP70 | transcript_product=heat shock protein HSP70 | location=TGGT1_chrVIII:3285695-3287698(-) | protein_length=667 | sequence_SO=chromosome | SO=protein_coding	TGGT1_273760-t26_1-p1 [114-127]	0	1544.77774	14	1.096	0.816	0.13	-0.29	0.919491484	0.042651818	0.968257346	0.252742161	128.08	4.31	0.149	9.189	1.096	0.816	0.852	0.724	-2.74	3.2	0.13	-0.29	-0.23	-0.47	11692.75045	13564.84861	2707639.664	2306546.75	69.34	72.89	96.74	88.82
583	FALSE	High	TFGYPFYDTSLGR	[K].TFGYPFYDTSLGR.[S]					0.00016327	0	1	1	4	TGGT1_234380	transcript=TGGT1_234380-t26_1 | gene=TGGT1_234380 | organism=Toxoplasma_gondii_GT1 | gene_product=hypothetical protein | transcript_product=hypothetical protein | location=TGGT1_chrX:4225477-4226948(+) | protein_length=347 | sequence_SO=chromosome | SO=protein_coding	TGGT1_234380-t26_1-p1 [94-106]	0	1523.71652	13	0.703	1.029	-0.51	0.04	0.15096114	0.318199368	0.595108737	0.588926667	0.61	4.97	0.697	0.971	0.703	1.107	0.995	1.029	-0.52	-0.04	-0.51	0.15	-0.01	0.04	87029.74219	84474.52344	805544.625	891384.25	78.43	68.59	57.89	56.91
584	FALSE	High	LYIQQYAQELPKGEEPR	[K].LYIQQYAQELPKGEEPR.[V]	1xLabel:13C(6)15N(2) [K12]; 1xLabel:13C(6)15N(4) [R17]	1xLabel:13C(6)15N(2) [K12]; 1xLabel:13C(6)15N(4) [R17]			0.000175964	0	1	1	3	TGGT1_223590	transcript=TGGT1_223590-t26_1 | gene=TGGT1_223590 | organism=Toxoplasma_gondii_GT1 | gene_product=proteasome subunit | transcript_product=proteasome subunit | location=TGGT1_chrX:3626728-3628061(-) | protein_length=369 | sequence_SO=chromosome | SO=protein_coding	TGGT1_223590-t26_1-p1 [230-246]	1	2080.08285	17														NA	NA	NA
585	FALSE	High	FDMGGAAAVLGAAR	[K].FDMGGAAAVLGAAR.[A]	1xLabel:13C(6)15N(4) [R14]	1xLabel:13C(6)15N(4) [R14]			1.12639E-05	0	1	1	6	TGGT1_290670	transcript=TGGT1_290670-t26_1 | gene=TGGT1_290670 | organism=Toxoplasma_gondii_GT1 | gene_product=leucyl aminopeptidase LAP | transcript_product=leucyl aminopeptidase LAP | location=TGGT1_chrIX:3637150-3642271(+) | protein_length=781 | sequence_SO=chromosome | SO=protein_coding	TGGT1_290670-t26_1-p1 [568-581]	0	1316.6655	14														NA	NA	NA
586	FALSE	High	FDMGGAAAVLGAAR	[K].FDMGGAAAVLGAAR.[A]					6.93016E-06	0	1	1	8	TGGT1_290670	transcript=TGGT1_290670-t26_1 | gene=TGGT1_290670 | organism=Toxoplasma_gondii_GT1 | gene_product=leucyl aminopeptidase LAP | transcript_product=leucyl aminopeptidase LAP | location=TGGT1_chrIX:3637150-3642271(+) | protein_length=781 | sequence_SO=chromosome | SO=protein_coding	TGGT1_290670-t26_1-p1 [568-581]	0	1306.65723	14	0.049	0.799	-4.35	-0.32	0.169569805	0.009404441	0.615285261	0.199491024	0.28	0.76	0.701	0.01	0.049	0.799	0.805	0.747	-0.51	-6.64	-4.35	-0.32	-0.31	-0.42	172680.1094	5297.618307	1651968.79	1319174.016	120.91	34.77	63.26	58.75
587	FALSE	High	FDIQVDKIEQFCSNLLPSR	[R].FDIQVDKIEQFCSNLLPSR.[Q]	1xLabel:13C(6)15N(2) [K7]; 1xLabel:13C(6)15N(4) [R19]	1xLabel:13C(6)15N(2) [K7]; 1xLabel:13C(6)15N(4) [R19]			9.38081E-08	0	1	1	1	TGGT1_234450	transcript=TGGT1_234450-t26_1 | gene=TGGT1_234450 | organism=Toxoplasma_gondii_GT1 | gene_product=ribosomal protein RPS15A | transcript_product=ribosomal protein RPS15A | location=TGGT1_chrX:4292801-4294683(+) | protein_length=231 | sequence_SO=chromosome | SO=protein_coding	TGGT1_234450-t26_1-p1 [180-198]	1	2270.16045	19														NA	NA	NA
588	FALSE	High	FDIQVDKIEQFCSNLLPSR	[R].FDIQVDKIEQFCSNLLPSR.[Q]					8.39795E-07	0	1	1	1	TGGT1_234450	transcript=TGGT1_234450-t26_1 | gene=TGGT1_234450 | organism=Toxoplasma_gondii_GT1 | gene_product=ribosomal protein RPS15A | transcript_product=ribosomal protein RPS15A | location=TGGT1_chrX:4292801-4294683(+) | protein_length=231 | sequence_SO=chromosome | SO=protein_coding	TGGT1_234450-t26_1-p1 [180-198]	1	2252.13798	19														NA	NA	NA
589	FALSE	High	TFADFHGISIESSMLAR	[R].TFADFHGISIESSMLAR.[N]					9.88382E-05	0	1	1	1	TGGT1_285180	transcript=TGGT1_285180-t26_1 | gene=TGGT1_285180 | organism=Toxoplasma_gondii_GT1 | gene_product=hypothetical protein | transcript_product=hypothetical protein | location=TGGT1_chrV:2405955-2411632(+) | protein_length=632 | sequence_SO=chromosome | SO=protein_coding	TGGT1_285180-t26_1-p1 [387-403]	0	1881.91636	17														NA	NA	NA
590	FALSE	High	VEGGYVPAVNGR	[K].VEGGYVPAVNGR.[L]					0.000166268	0	1	1	4	TGGT1_290200	transcript=TGGT1_290200-t26_1 | gene=TGGT1_290200 | organism=Toxoplasma_gondii_GT1 | gene_product=NAD/NADP octopine/nopaline dehydrogenase, alpha-helical domain-containing protein | transcript_product=NAD/NADP octopine/nopaline dehydrogenase, alpha-helical domain-containing protein | location=TGGT1_chrIX:3448166-3452814(-) | protein_length=435 | sequence_SO=chromosome | SO=protein_coding	TGGT1_290200-t26_1-p1 [329-340]	0	1217.62731	12														NA	NA	NA
591	FALSE	High	VEGLHNDVDFNEPFER	[R].VEGLHNDVDFNEPFER.[M]					0.000198544	0	1	1	6	TGGT1_226830	transcript=TGGT1_226830-t26_1 | gene=TGGT1_226830 | organism=Toxoplasma_gondii_GT1 | gene_product=DnaK family protein | transcript_product=DnaK family protein | location=TGGT1_chrX:1215623-1218481(-) | protein_length=952 | sequence_SO=chromosome | SO=protein_coding	TGGT1_226830-t26_1-p1 [375-390]	0	1916.87733	16	0.681	0.772	-0.55	-0.37	0.754570114	0.040046455	0.902787167	0.246239724	44.69	7.54	0.681	29.742	0.238	0.772	0.849	0.707	-0.55	4.89	-2.07	-0.37	-0.24	-0.5	63621.08594	20966.26758	490463.5313	416276.4063	89.05	57.04	73.38	64.91
592	FALSE	High	VEGLHNDVDFNEPFER	[R].VEGLHNDVDFNEPFER.[M]	1xLabel:13C(6)15N(4) [R16]	1xLabel:13C(6)15N(4) [R16]			7.77501E-05	0	1	1	5	TGGT1_226830	transcript=TGGT1_226830-t26_1 | gene=TGGT1_226830 | organism=Toxoplasma_gondii_GT1 | gene_product=DnaK family protein | transcript_product=DnaK family protein | location=TGGT1_chrX:1215623-1218481(-) | protein_length=952 | sequence_SO=chromosome | SO=protein_coding	TGGT1_226830-t26_1-p1 [375-390]	0	1926.8856	16														NA	NA	NA
593	FALSE	High	VELAHVAQLIGLPGPK	[R].VELAHVAQLIGLPGPK.[V]					3.92961E-05	0	1	1	2	TGGT1_227960	transcript=TGGT1_227960-t26_1 | gene=TGGT1_227960 | organism=Toxoplasma_gondii_GT1 | gene_product=PCI domain-containing protein | transcript_product=PCI domain-containing protein | location=TGGT1_chrX:612917-615688(-) | protein_length=506 | sequence_SO=chromosome | SO=protein_coding	TGGT1_227960-t26_1-p1 [429-444]	0	1641.96865	16	1.549	0.686	0.63	-0.54	0.809710136	0.022384267	0.927048919	0.212010215	108.44	3.47	2.683	1.549	0.106	0.686	0.72	0.584	1.42	0.63	-3.24	-0.54	-0.47	-0.78	5614.950429	8699.980177	533395.25	384006.1875	50.05	75.51	82.13	71.41
594	FALSE	High	FDILEPASGGTASGDR	[R].FDILEPASGGTASGDR.[A]					3.65262E-05	0	1	1	2	TGGT1_247460	transcript=TGGT1_247460-t26_1 | gene=TGGT1_247460 | organism=Toxoplasma_gondii_GT1 | gene_product=proliferating cell nuclear antigen PCNA1 | transcript_product=proliferating cell nuclear antigen PCNA1 | location=TGGT1_chrXII:3286520-3289072(-) | protein_length=317 | sequence_SO=chromosome | SO=protein_coding	TGGT1_247460-t26_1-p1 [241-256]	0	1592.75509	16	0.592	0.291	-0.76	-1.78	0.265072222	0.276435445	0.680218357	0.56582242	12.47	12.1	0.592	0.064	0.734	0.291	0.879	0.01	-0.76	-3.96	-0.45	-1.78	-0.19	-6.59	9572.708227	5663.117311	9945.740019	8740.291293	25.49	86.1	168.66	60.02
595	FALSE	High	KQEAVIQELK	[R].KQEAVIQELK.[E]					7.84171E-05	0	1	1	15	TGGT1_250710	transcript=TGGT1_250710-t26_1 | gene=TGGT1_250710 | organism=Toxoplasma_gondii_GT1 | gene_product=microneme protein MIC10 | transcript_product=microneme protein MIC10 | location=TGGT1_chrXII:5071359-5071955(+) | protein_length=198 | sequence_SO=chromosome | SO=protein_coding	TGGT1_250710-t26_1-p1 [109-118]	1	1185.68376	10														NA	NA	NA
596	FALSE	High	VELAHVAQLIGLPGPK	[R].VELAHVAQLIGLPGPK.[V]	1xLabel:13C(6)15N(2) [K16]	1xLabel:13C(6)15N(2) [K16]			5.03344E-05	0	1	1	2	TGGT1_227960	transcript=TGGT1_227960-t26_1 | gene=TGGT1_227960 | organism=Toxoplasma_gondii_GT1 | gene_product=PCI domain-containing protein | transcript_product=PCI domain-containing protein | location=TGGT1_chrX:612917-615688(-) | protein_length=506 | sequence_SO=chromosome | SO=protein_coding	TGGT1_227960-t26_1-p1 [429-444]	0	1649.98285	16														NA	NA	NA
597	FALSE	High	FDGEIVPTETSLIVNGQEVTISNTR	[K].FDGEIVPTETSLIVNGQEVTISNTR.[D]	1xLabel:13C(6)15N(4) [R25]	1xLabel:13C(6)15N(4) [R25]			4.42885E-06	0	1	1	1	TGGT1_269190	transcript=TGGT1_269190-t26_1 | gene=TGGT1_269190 | organism=Toxoplasma_gondii_GT1 | gene_product=glyceraldehyde-3-phosphate dehydrogenase GAPDH2 | transcript_product=glyceraldehyde-3-phosphate dehydrogenase GAPDH2 | location=TGGT1_chrVIII:6001367-6005276(-) | protein_length=995 | sequence_SO=chromosome | SO=protein_coding	TGGT1_269190-t26_1-p1 [697-721]	0	2729.38675	25														NA	NA	NA
598	FALSE	High	FDGEIVPTETSLIVNGQEVTISNTR	[K].FDGEIVPTETSLIVNGQEVTISNTR.[D]					1.0682E-06	0	1	1	1	TGGT1_269190	transcript=TGGT1_269190-t26_1 | gene=TGGT1_269190 | organism=Toxoplasma_gondii_GT1 | gene_product=glyceraldehyde-3-phosphate dehydrogenase GAPDH2 | transcript_product=glyceraldehyde-3-phosphate dehydrogenase GAPDH2 | location=TGGT1_chrVIII:6001367-6005276(-) | protein_length=995 | sequence_SO=chromosome | SO=protein_coding	TGGT1_269190-t26_1-p1 [697-721]	0	2719.37848	25	1.129	0.401	0.17	-1.32	0.69426505	0.501250906	0.874418161	0.652373812	27.57	23.27	0.392	1.129	1.339	3.825	0.401	0.01	-1.35	0.17	0.42	1.94	-1.32	-6.64	5555.904261	6152.293745	8450.964948	7150.374514	39.8	67.41	170.05	47.27
599	FALSE	High	KPWLLTGDVVEIQPNGSMNIIDR	[K].KPWLLTGDVVEIQPNGSMNIIDR.[K]					5.58705E-05	0	1	1	1	TGGT1_310150	transcript=TGGT1_310150-t26_1 | gene=TGGT1_310150 | organism=Toxoplasma_gondii_GT1 | gene_product=AMP-binding enzyme domain-containing protein | transcript_product=AMP-binding enzyme domain-containing protein | location=TGGT1_chrXI:1055873-1060273(-) | protein_length=866 | sequence_SO=chromosome | SO=protein_coding	TGGT1_310150-t26_1-p1 [655-677]	0	2595.35993	23														NA	NA	NA
600	FALSE	High	LPKPVTTEPFVFSSGSPYIR	[R].LPKPVTTEPFVFSSGSPYIR.[R]					0.00021259	0	1	1	4	TGGT1_218940	transcript=TGGT1_218940-t26_1 | gene=TGGT1_218940 | organism=Toxoplasma_gondii_GT1 | gene_product=hypothetical protein | transcript_product=hypothetical protein | location=TGGT1_chrXII:1136914-1139637(+) | protein_length=326 | sequence_SO=chromosome | SO=protein_coding	TGGT1_218940-t26_1-p1 [210-229]	0	2222.18558	20														NA	NA	NA
601	FALSE	High	VEEPVQVLQPVR	[R].VEEPVQVLQPVR.[L]					0.000156987	0	1	1	7	TGGT1_315270	transcript=TGGT1_315270-t26_1 | gene=TGGT1_315270 | organism=Toxoplasma_gondii_GT1 | gene_product=hypothetical protein | transcript_product=hypothetical protein | location=TGGT1_chrXI:4558433-4565813(-) | protein_length=780 | sequence_SO=chromosome | SO=protein_coding	TGGT1_315270-t26_1-p1 [453-464]	0	1392.78454	12	0.735	0.778	-0.44	-0.36	0.821976199	0.383005067	0.932301324	0.606821871	45.51	10.89	0.735	9.342	0.318	0.778	0.872	0.01	-0.44	3.22	-1.65	-0.36	-0.2	-6.64	17299.48633	11702.27312	376602.0313	275351.3438	102.46	83.62	80.37	85.4
602	FALSE	High	FDQADHPSLWQLEEEQQR	[R].FDQADHPSLWQLEEEQQR.[K]					7.09564E-08	0	1	1	7	TGGT1_320220	transcript=TGGT1_320220-t26_1 | gene=TGGT1_320220 | organism=Toxoplasma_gondii_GT1 | gene_product=putative ubiquinol cytochrome c oxidoreductase | transcript_product=putative ubiquinol cytochrome c oxidoreductase | location=TGGT1_chrIV:370998-374481(-) | protein_length=487 | sequence_SO=chromosome | SO=protein_coding	TGGT1_320220-t26_1-p1 [185-202]	0	2256.0316	18	3.114	0.766	1.64	-0.38	0.038693221	0.033670377	0.360301625	0.237105874	24.58	3.84	6.186	2.597	3.114	0.766	0.8	0.664	2.63	1.38	1.64	-0.38	-0.32	-0.59	3387.277646	8798.045898	401310.3125	321017.9375	85.48	124.01	98.21	89.1
603	FALSE	High	FEALIYHMVYQEELGSCK	[K].FEALIYHMVYQEELGSCK.[G]	1xLabel:13C(6)15N(2) [K18]	1xLabel:13C(6)15N(2) [K18]			8.41869E-05	0	1	1	1	TGGT1_289830	transcript=TGGT1_289830-t26_1 | gene=TGGT1_289830 | organism=Toxoplasma_gondii_GT1 | gene_product=putative eukaryotic initiation factor-3, delta subunit | transcript_product=putative eukaryotic initiation factor-3, delta subunit | location=TGGT1_chrIX:3281722-3286956(+) | protein_length=335 | sequence_SO=chromosome | SO=protein_coding	TGGT1_289830-t26_1-p1 [275-292]	0	2168.02822	18														NA	NA	NA
604	FALSE	High	LPIGDLATQYFADR	[R].LPIGDLATQYFADR.[D]					3.32583E-05	0	1	1	1	TGGT1_297500	transcript=TGGT1_297500-t26_1 | gene=TGGT1_297500 | organism=Toxoplasma_gondii_GT1 | gene_product=T-complex protein 1 eta subunit | transcript_product=T-complex protein 1 eta subunit | location=TGGT1_chrII:1806900-1814443(-) | protein_length=546 | sequence_SO=chromosome | SO=protein_coding	TGGT1_297500-t26_1-p1 [295-308]	0	1579.81148	14	3.364	0.819	1.75	-0.29	0.274431265	0.040990849	0.687494582	0.248505024	114.45	2.61	0.767	6.037	3.364	0.84	0.819	0.717	-0.38	2.59	1.75	-0.25	-0.29	-0.48	2606.386217	8767.687596	759983.875	622130.6875	113.91	15.73	89.9	81.46
605	FALSE	High	IYIGSLPGEYTDKDVER	[R].IYIGSLPGEYTDKDVER.[E]					0.000183276	0	1	1	2	TGGT1_217540	transcript=TGGT1_217540-t26_1 | gene=TGGT1_217540 | organism=Toxoplasma_gondii_GT1 | gene_product=RNA recognition motif-containing protein | transcript_product=RNA recognition motif-containing protein | location=TGGT1_chrXII:1835563-1837479(-) | protein_length=351 | sequence_SO=chromosome | SO=protein_coding	TGGT1_217540-t26_1-p1 [17-33]	1	1954.97565	17	2.815	0.351	1.49	-1.51	0.176891266	0.27127361	0.618047023	0.562654407	7.3	6.77	2.815	1.018	2.953	0.481	0.351	0.01	1.49	0.03	1.56	-1.06	-1.51	-6.64	4210.478338	11851.3856	28825.04297	5130.158092	100.25	52.04	158.21	79.26
606	FALSE	High	FEAGNMAMVTGGHNVGR	[K].FEAGNMAMVTGGHNVGR.[V]	1xLabel:13C(6)15N(4) [R17]	1xLabel:13C(6)15N(4) [R17]			1.18801E-05	0	1	1	12	TGGT1_207440	transcript=TGGT1_207440-t26_1 | gene=TGGT1_207440 | organism=Toxoplasma_gondii_GT1 | gene_product=ribosomal protein RPS4 | transcript_product=ribosomal protein RPS4 | location=TGGT1_chrIb:77395-80548(-) | protein_length=312 | sequence_SO=chromosome | SO=protein_coding	TGGT1_207440-t26_1-p1 [224-240]	0	1757.80855	17	0.076	0.904	-3.73	-0.15	0.061653007	0.230440628	0.435075343	0.531772233	0.57	10.39	0.076	0.01	0.127	0.904	0.982	0.75	-3.73	-6.64	-2.98	-0.15	-0.03	-0.42	69740.09375	3991.376346	1747997.25	1715723.797	37.74	111.88	80.66	67.57
607	FALSE	High	FEAGNMAMVTGGHNVGR	[K].FEAGNMAMVTGGHNVGR.[V]					3.28196E-06	0	1	1	11	TGGT1_207440	transcript=TGGT1_207440-t26_1 | gene=TGGT1_207440 | organism=Toxoplasma_gondii_GT1 | gene_product=ribosomal protein RPS4 | transcript_product=ribosomal protein RPS4 | location=TGGT1_chrIb:77395-80548(-) | protein_length=312 | sequence_SO=chromosome | SO=protein_coding	TGGT1_207440-t26_1-p1 [224-240]	0	1747.80028	17														NA	NA	NA
608	FALSE	High	FDYAGEKPLENEDIIAVENVVK	[R].FDYAGEKPLENEDIIAVENVVK.[D]	2xLabel:13C(6)15N(2) [K7; K22]	2xLabel:13C(6)15N(2) [K7; K22]			2.45027E-08	0	1	1	3	TGGT1_219540	transcript=TGGT1_219540-t26_1 | gene=TGGT1_219540 | organism=Toxoplasma_gondii_GT1 | gene_product=cytosolic tRNA-Ala synthetase | transcript_product=cytosolic tRNA-Ala synthetase | location=TGGT1_chrXII:800723-814444(-) | protein_length=1280 | sequence_SO=chromosome | SO=protein_coding	TGGT1_219540-t26_1-p1 [952-973]	0	2508.28391	22														NA	NA	NA
609	FALSE	High	FDYAGEKPLENEDIIAVENVVK	[R].FDYAGEKPLENEDIIAVENVVK.[D]	1xLabel:13C(6)15N(2) [K7]	1xLabel:13C(6)15N(2) [K7]			0.000153716	0	1	1	1	TGGT1_219540	transcript=TGGT1_219540-t26_1 | gene=TGGT1_219540 | organism=Toxoplasma_gondii_GT1 | gene_product=cytosolic tRNA-Ala synthetase | transcript_product=cytosolic tRNA-Ala synthetase | location=TGGT1_chrXII:800723-814444(-) | protein_length=1280 | sequence_SO=chromosome | SO=protein_coding	TGGT1_219540-t26_1-p1 [952-973]	0	2500.26971	22														NA	NA	NA
610	FALSE	High	VEDSSVLGLSSAPR	[K].VEDSSVLGLSSAPR.[N]	1xLabel:13C(6)15N(4) [R14]	1xLabel:13C(6)15N(4) [R14]			0.0001295	0	1	1	1	TGGT1_267620	transcript=TGGT1_267620-t26_1 | gene=TGGT1_267620 | organism=Toxoplasma_gondii_GT1 | gene_product=multi-pass transmembrane protein | transcript_product=multi-pass transmembrane protein | location=TGGT1_chrIX:346132-354477(+) | protein_length=508 | sequence_SO=chromosome | SO=protein_coding	TGGT1_267620-t26_1-p1 [481-494]	0	1426.74117	14														NA	NA	NA
611	FALSE	High	FDYAGEKPLENEDIIAVENVVK	[R].FDYAGEKPLENEDIIAVENVVK.[D]					2.07319E-07	0	1	1	5	TGGT1_219540	transcript=TGGT1_219540-t26_1 | gene=TGGT1_219540 | organism=Toxoplasma_gondii_GT1 | gene_product=cytosolic tRNA-Ala synthetase | transcript_product=cytosolic tRNA-Ala synthetase | location=TGGT1_chrXII:800723-814444(-) | protein_length=1280 | sequence_SO=chromosome | SO=protein_coding	TGGT1_219540-t26_1-p1 [952-973]	0	2492.25551	22	1.118	0.579	0.16	-0.79	0.475010657	0.006258514	0.777478732	0.197598772	34.75	3.68	0.856	2.071	1.118	0.579	0.623	0.536	-0.22	1.05	0.16	-0.79	-0.68	-0.9	8712.708087	7459.455293	1054262.75	657257.9375	64.33	52.06	102.68	96.47
612	FALSE	High	IPLFSAAGLPHNEIGAQICR	[K].IPLFSAAGLPHNEIGAQICR.[Q]					8.86213E-06	0	1	1	3	TGGT1_219800	transcript=TGGT1_219800-t26_1 | gene=TGGT1_219800 | organism=Toxoplasma_gondii_GT1 | gene_product=putative vacuolar ATP synthase subunit b | transcript_product=putative vacuolar ATP synthase subunit b | location=TGGT1_chrXII:574692-577426(+) | protein_length=505 | sequence_SO=chromosome | SO=protein_coding	TGGT1_219800-t26_1-p1 [172-191]	0	2107.1117	20	3.966	0.643	1.99	-0.64	0.269443769	0.015469592	0.683688697	0.204349929	117.58	2.23	3.966	19.459	0.821	0.62	0.734	0.643	1.99	4.28	-0.29	-0.69	-0.45	-0.64	8298.078213	32909.33203	327555.9688	204861.8438	70.91	57.05	113.15	111.03
613	FALSE	High	LYLIETGEVDVMK	[R].LYLIETGEVDVMK.[K]					0.000210545	0	1	1	3	TGGT1_242070	transcript=TGGT1_242070-t26_1 | gene=TGGT1_242070 | organism=Toxoplasma_gondii_GT1 | gene_product=cAMP-dependent protein kinase regulatory subunit | transcript_product=cAMP-dependent protein kinase regulatory subunit | location=TGGT1_chrVI:1804976-1810461(-) | protein_length=385 | sequence_SO=chromosome | SO=protein_coding	TGGT1_242070-t26_1-p1 [170-182]	0	1509.78691	13	1.699	0.059	0.76	-4.07	0.300941382	0.210347623	0.695211823	0.51941483	69.94	0.39	0.897	1.699	4.196	0.015	0.059	1.11	-0.16	0.76	2.07	-6.01	-4.07	0.15	7796.708803	10657.54883	193144.8594	11473.55702	52.55	25.5	84.78	48.59
614	FALSE	High	FDSIGVENTEANR	[R].FDSIGVENTEANR.[A]	1xLabel:13C(6)15N(4) [R13]	1xLabel:13C(6)15N(4) [R13]			1.46998E-05	0	1	2	19	TGGT1_236040	transcript=TGGT1_236040-t26_1 | gene=TGGT1_236040 | organism=Toxoplasma_gondii_GT1 | gene_product=fructose-1,6-bisphosphate aldolase | transcript_product=fructose-1,6-bisphosphate aldolase | location=TGGT1_chrX:5139351-5141389(+) | protein_length=433 | sequence_SO=chromosome | SO=protein_coding	TGGT1_236040-t26_1-p1 [114-126]	0	1461.68438	13	18.943	100	4.24	6.64	0.100685823	0.169675685	0.526233526	0.49003398	85.18	0	100	18.943	8.06	100	100	1.236	6.64	4.24	3.01	6.64	6.64	0.31	29864.09375	335460.9375	7838.491822	3398604.5	86.33	35.16	172.26	34.46
615	FALSE	High	FDSIGVENTEANR	[R].FDSIGVENTEANR.[A]					1.99292E-05	0	1	2	16	TGGT1_236040	transcript=TGGT1_236040-t26_1 | gene=TGGT1_236040 | organism=Toxoplasma_gondii_GT1 | gene_product=fructose-1,6-bisphosphate aldolase | transcript_product=fructose-1,6-bisphosphate aldolase | location=TGGT1_chrX:5139351-5141389(+) | protein_length=433 | sequence_SO=chromosome | SO=protein_coding	TGGT1_236040-t26_1-p1 [114-126]	0	1451.67611	13														NA	NA	NA
616	FALSE	High	LYIQQYAQELPKGEEPR	[K].LYIQQYAQELPKGEEPR.[V]					0.000050043	0	1	1	6	TGGT1_223590	transcript=TGGT1_223590-t26_1 | gene=TGGT1_223590 | organism=Toxoplasma_gondii_GT1 | gene_product=proteasome subunit | transcript_product=proteasome subunit | location=TGGT1_chrX:3626728-3628061(-) | protein_length=369 | sequence_SO=chromosome | SO=protein_coding	TGGT1_223590-t26_1-p1 [230-246]	1	2062.06038	17	1.374	100	0.46	6.64	0.819627648	0.190819725	0.930855845	0.506461376	115.44	0	1.374	0.304	4.36	100	100	0.929	0.46	-1.72	2.12	6.64	6.64	-0.11	3416.42806	7799.351889	3203.469752	503145.9688	103.63	98.34	172.43	78.67
617	FALSE	High	KPTQAEAALMHPSEK	[K].KPTQAEAALMHPSEK.[V]					3.81643E-05	0	1	1	3	TGGT1_290950	transcript=TGGT1_290950-t26_1 | gene=TGGT1_290950 | organism=Toxoplasma_gondii_GT1 | gene_product=putative clathrin heavy chain | transcript_product=putative clathrin heavy chain | location=TGGT1_chrIX:3770246-3782423(-) | protein_length=1731 | sequence_SO=chromosome | SO=protein_coding	TGGT1_290950-t26_1-p1 [75-89]	0	1637.83157	15														NA	NA	NA
618	FALSE	High	FDQADHPSLWQLEEEQQR	[R].FDQADHPSLWQLEEEQQR.[K]	1xLabel:13C(6)15N(4) [R18]	1xLabel:13C(6)15N(4) [R18]			2.77226E-05	0	1	1	3	TGGT1_320220	transcript=TGGT1_320220-t26_1 | gene=TGGT1_320220 | organism=Toxoplasma_gondii_GT1 | gene_product=putative ubiquinol cytochrome c oxidoreductase | transcript_product=putative ubiquinol cytochrome c oxidoreductase | location=TGGT1_chrIV:370998-374481(-) | protein_length=487 | sequence_SO=chromosome | SO=protein_coding	TGGT1_320220-t26_1-p1 [185-202]	0	2266.03987	18														NA	NA	NA
619	FALSE	High	IPLFSAAGLPHNEIGAQICR	[K].IPLFSAAGLPHNEIGAQICR.[Q]	1xLabel:13C(6)15N(4) [R20]	1xLabel:13C(6)15N(4) [R20]			0.000016841	0	1	1	2	TGGT1_219800	transcript=TGGT1_219800-t26_1 | gene=TGGT1_219800 | organism=Toxoplasma_gondii_GT1 | gene_product=putative vacuolar ATP synthase subunit b | transcript_product=putative vacuolar ATP synthase subunit b | location=TGGT1_chrXII:574692-577426(+) | protein_length=505 | sequence_SO=chromosome | SO=protein_coding	TGGT1_219800-t26_1-p1 [172-191]	0	2117.11997	20														NA	NA	NA
620	FALSE	High	TDRLEEMDAFLSGTNTANVQAVGDR	[K].TDRLEEMDAFLSGTNTANVQAVGDR.[L]					5.46696E-06	0	1	1	2	TGGT1_290950	transcript=TGGT1_290950-t26_1 | gene=TGGT1_290950 | organism=Toxoplasma_gondii_GT1 | gene_product=putative clathrin heavy chain | transcript_product=putative clathrin heavy chain | location=TGGT1_chrIX:3770246-3782423(-) | protein_length=1731 | sequence_SO=chromosome | SO=protein_coding	TGGT1_290950-t26_1-p1 [1219-1243]	1	2710.2737	25	0.363	0.822	-1.46	-0.28	0.212515574	0.474611953	0.649952509	0.637798309	14.74	7.46	0.637	0.363	0.035	0.822	0.761	1.149	-0.65	-1.46	-4.84	-0.28	-0.39	0.2	16467.69922	5974.1857	340733.8438	280014.75	127.11	21.7	57.8	80.88
621	FALSE	High	EPTAIPWGQAGVHYICESTGIFLTK	[K].EPTAIPWGQAGVHYICESTGIFLTK.[E]	1xLabel:13C(6)15N(2) [K25]	1xLabel:13C(6)15N(2) [K25]			0.000106264	0	1	1	1	TGGT1_289690	transcript=TGGT1_289690-t26_1 | gene=TGGT1_289690 | organism=Toxoplasma_gondii_GT1 | gene_product=glyceraldehyde-3-phosphate dehydrogenase GAPDH1 | transcript_product=glyceraldehyde-3-phosphate dehydrogenase GAPDH1 | location=TGGT1_chrIX:3189155-3191218(-) | protein_length=489 | sequence_SO=chromosome | SO=protein_coding	TGGT1_289690-t26_1-p1 [229-253]	0	2726.3738	25														NA	NA	NA
622	FALSE	High	EPTAIPWGQAGVHYICESTGIFLTK	[K].EPTAIPWGQAGVHYICESTGIFLTK.[E]					0.000125	0	1	1	2	TGGT1_289690	transcript=TGGT1_289690-t26_1 | gene=TGGT1_289690 | organism=Toxoplasma_gondii_GT1 | gene_product=glyceraldehyde-3-phosphate dehydrogenase GAPDH1 | transcript_product=glyceraldehyde-3-phosphate dehydrogenase GAPDH1 | location=TGGT1_chrIX:3189155-3191218(-) | protein_length=489 | sequence_SO=chromosome | SO=protein_coding	TGGT1_289690-t26_1-p1 [229-253]	0	2718.3596	25														NA	NA	NA
623	FALSE	High	MQIDGIHNVLIDNIDK	[R].MQIDGIHNVLIDNIDK.[I]					0.000199526	0	1	1	1	TGGT1_230430	transcript=TGGT1_230430-t26_1 | gene=TGGT1_230430 | organism=Toxoplasma_gondii_GT1 | gene_product=putative vesicle-associated membrane protein | transcript_product=putative vesicle-associated membrane protein | location=TGGT1_chrVIII:775206-779637(+) | protein_length=221 | sequence_SO=chromosome | SO=protein_coding	TGGT1_230430-t26_1-p1 [132-147]	0	1837.94766	16	1.507	54.661	0.59	5.77	0.430433672	0.21128013	0.755287111	0.520533784	79.78	122.98	0.696	7.103	1.507	100	54.661	0.772	-0.52	2.83	0.59	6.64	5.77	-0.37	2825.849745	4538.768346	3711.329797	202865.0156	68.68	63.34	170.66	47.97
624	FALSE	High	EFIKDILNEDLTFEQAYER	[K].EFIKDILNEDLTFEQAYER.[V]	1xLabel:13C(6)15N(2) [K4]; 1xLabel:13C(6)15N(4) [R19]	1xLabel:13C(6)15N(2) [K4]; 1xLabel:13C(6)15N(4) [R19]			8.02221E-05	0	1	1	1	TGGT1_215430	transcript=TGGT1_215430-t26_1 | gene=TGGT1_215430 | organism=Toxoplasma_gondii_GT1 | gene_product=hypothetical protein | transcript_product=hypothetical protein | location=TGGT1_chrX:6843523-6847906(-) | protein_length=244 | sequence_SO=chromosome | SO=protein_coding	TGGT1_215430-t26_1-p1 [72-90]	1	2391.18335	19	1.177	1.479	0.23	0.56	0.250179189	0.592619653	0.672513527	0.711368272	19.93	78.2	1.177	1.018	1.632	1.479	2.26	0.013	0.23	0.03	0.71	0.56	1.18	-6.24	9173.050837	9546.766946	4542.73466	10264.97546	31.11	13.49	171.13	46.2
625	FALSE	High	EFIGNNLTAWLK	[K].EFIGNNLTAWLK.[D]	1xLabel:13C(6)15N(2) [K12]	1xLabel:13C(6)15N(2) [K12]			0.000187955	0	1	1	5	TGGT1_209600	transcript=TGGT1_209600-t26_1 | gene=TGGT1_209600 | organism=Toxoplasma_gondii_GT1 | gene_product=hypothetical protein | transcript_product=hypothetical protein | location=TGGT1_chrIb:1372263-1374087(-) | protein_length=451 | sequence_SO=chromosome | SO=protein_coding	TGGT1_209600-t26_1-p1 [304-315]	0	1413.76163	12	1.905	0.612	0.93	-0.71	0.14687742	0.342586965	0.589370566	0.600444912	40.53	8.01	4.616	1.384	1.905	0.612	0.701	0.01	2.21	0.47	0.93	-0.71	-0.51	-6.64	3209.563647	13456.43519	1164495.273	548997.4375	71.99	39.09	88.92	89.14
626	FALSE	High	EFIGNNLTAWLK	[K].EFIGNNLTAWLK.[D]					0.000117696	0	1	1	6	TGGT1_209600	transcript=TGGT1_209600-t26_1 | gene=TGGT1_209600 | organism=Toxoplasma_gondii_GT1 | gene_product=hypothetical protein | transcript_product=hypothetical protein | location=TGGT1_chrIb:1372263-1374087(-) | protein_length=451 | sequence_SO=chromosome | SO=protein_coding	TGGT1_209600-t26_1-p1 [304-315]	0	1405.74743	12														NA	NA	NA
627	FALSE	High	EFLFWTGGNAITTPATFR	[K].EFLFWTGGNAITTPATFR.[L]	1xLabel:13C(6)15N(4) [R18]	1xLabel:13C(6)15N(4) [R18]			8.70604E-06	0	1	1	3	TGGT1_226860	transcript=TGGT1_226860-t26_1 | gene=TGGT1_226860 | organism=Toxoplasma_gondii_GT1 | gene_product=SAG-related sequence SRS67 | transcript_product=SAG-related sequence SRS67 | location=TGGT1_chrX:1192695-1193327(-) | protein_length=210 | sequence_SO=chromosome | SO=protein_coding	TGGT1_226860-t26_1-p1 [106-123]	0	2039.02606	18														NA	NA	NA
628	FALSE	High	EFLFWTGGNAITTPATFR	[K].EFLFWTGGNAITTPATFR.[L]					2.71576E-05	0	1	1	3	TGGT1_226860	transcript=TGGT1_226860-t26_1 | gene=TGGT1_226860 | organism=Toxoplasma_gondii_GT1 | gene_product=SAG-related sequence SRS67 | transcript_product=SAG-related sequence SRS67 | location=TGGT1_chrX:1192695-1193327(-) | protein_length=210 | sequence_SO=chromosome | SO=protein_coding	TGGT1_226860-t26_1-p1 [106-123]	0	2029.01779	18	1.58	0.866	0.66	-0.21	0.705615836	0.073093351	0.878828998	0.323443286	128.12	2.72	0.215	14.437	1.58	0.749	0.887	0.866	-2.22	3.85	0.66	-0.42	-0.17	-0.21	5826.804206	13185.47549	654194.0625	580357.1934	70.58	79.01	78.46	81.85
629	FALSE	High	RDDLSVLGALTPDFK	[R].RDDLSVLGALTPDFK.[L]					0.000109251	0	1	1	4	TGGT1_243730	transcript=TGGT1_243730-t26_1 | gene=TGGT1_243730 | organism=Toxoplasma_gondii_GT1 | gene_product=rhoptry protein ROP9 | transcript_product=rhoptry protein ROP9 | location=TGGT1_chrVI:2733555-2736099(+) | protein_length=353 | sequence_SO=chromosome | SO=protein_coding	TGGT1_243730-t26_1-p1 [198-212]	1	1646.87481	15	0.895	0.86	-0.16	-0.22	0.220578492	0.03793874	0.656829973	0.241722115	9.25	3.02	0.825	0.895	1.004	0.86	0.918	0.836	-0.28	-0.16	0.01	-0.22	-0.12	-0.26	91735.11719	75720.25781	1518927.125	1394448.766	49.34	58.64	75	71.23
630	FALSE	High	LNGFIEGTAFAGK	[K].LNGFIEGTAFAGK.[T]					8.73405E-05	0	1	1	13	TGGT1_316310	transcript=TGGT1_316310-t26_1 | gene=TGGT1_316310 | organism=Toxoplasma_gondii_GT1 | gene_product=superoxide dismutase | transcript_product=superoxide dismutase | location=TGGT1_chrXI:5175968-5177674(-) | protein_length=201 | sequence_SO=chromosome | SO=protein_coding	TGGT1_316310-t26_1-p1 [39-51]	0	1324.68958	13	1.054	0.803	0.08	-0.32	0.514267006	0.533033854	0.793894872	0.672172607	36.01	4.92	1.054	3.364	0.798	0.803	14.393	0.762	0.08	1.75	-0.33	-0.32	3.85	-0.39	147094.7344	154968.395	1395036.461	1173941.125	93.64	81.23	136.84	106.32
631	FALSE	High	RATYIPVSMYLSTDPTLTHEYEAAK	[K].RATYIPVSMYLSTDPTLTHEYEAAK.[T]	1xLabel:13C(6)15N(2) [K25]; 1xLabel:13C(6)15N(4) [R1]	1xLabel:13C(6)15N(2) [K25]; 1xLabel:13C(6)15N(4) [R1]			4.58935E-06	0	1	1	3	TGGT1_288650	transcript=TGGT1_288650-t26_1 | gene=TGGT1_288650 | organism=Toxoplasma_gondii_GT1 | gene_product=dense granule protein GRA12 | transcript_product=dense granule protein GRA12 | location=TGGT1_chrIX:2467879-2469672(-) | protein_length=436 | sequence_SO=chromosome | SO=protein_coding	TGGT1_288650-t26_1-p1 [358-382]	1	2875.43014	25	0.586	0.639	-0.77	-0.65	0.163289433	0.767063652	0.609959471	0.835735322	10.47	8.44	0.586	0.946	0.465	0.639	1.911	0.55	-0.77	-0.08	-1.1	-0.65	0.93	-0.86	12083.59825	6010.888717	417236.3438	749035.4375	60.64	77.14	110.12	85.51
632	FALSE	High	MQLSTNVQLDPPR	[R].MQLSTNVQLDPPR.[Y]					7.42814E-05	0	1	1	2	TGGT1_227030	transcript=TGGT1_227030-t26_1 | gene=TGGT1_227030 | organism=Toxoplasma_gondii_GT1 | gene_product=hypothetical protein | transcript_product=hypothetical protein | location=TGGT1_chrX:1036138-1037712(+) | protein_length=170 | sequence_SO=chromosome | SO=protein_coding	TGGT1_227030-t26_1-p1 [64-76]	0	1498.76824	13														NA	NA	NA
633	FALSE	High	MQLSTNVQLDPPR	[R].MQLSTNVQLDPPR.[Y]	1xLabel:13C(6)15N(4) [R13]	1xLabel:13C(6)15N(4) [R13]			0.000161154	0	1	1	1	TGGT1_227030	transcript=TGGT1_227030-t26_1 | gene=TGGT1_227030 | organism=Toxoplasma_gondii_GT1 | gene_product=hypothetical protein | transcript_product=hypothetical protein | location=TGGT1_chrX:1036138-1037712(+) | protein_length=170 | sequence_SO=chromosome | SO=protein_coding	TGGT1_227030-t26_1-p1 [64-76]	0	1508.77651	13	2.056	1.501	1.04	0.59	0.615801784	0.590160485	0.840477443	0.709635515	81.98	147.27	3.193	0.44	2.056	3.094	1.501	0.01	1.67	-1.18	1.04	1.63	0.59	-6.64	5713.372496	11747.03978	9069.731541	6975.345243	72.86	31.03	170.21	63.37
634	FALSE	High	SIVIAYEPVWAIGTGK	[K].SIVIAYEPVWAIGTGK.[T]	1xLabel:13C(6)15N(2) [K16]	1xLabel:13C(6)15N(2) [K16]			5.85163E-05	0	1	1	1	TGGT1_233500	transcript=TGGT1_233500-t26_1 | gene=TGGT1_233500 | organism=Toxoplasma_gondii_GT1 | gene_product=triose-phosphate isomerase TPI-II | transcript_product=triose-phosphate isomerase TPI-II | location=TGGT1_chrVIII:2678566-2683488(-) | protein_length=375 | sequence_SO=chromosome | SO=protein_coding	TGGT1_233500-t26_1-p1 [283-298]	0	1711.95088	16	0.866	1.123	-0.21	0.17	0.31675388	0.767184794	0.70295922	0.835735322	11.66	21.69	0.957	0.866	0.386	1.287	1.123	0.52	-0.06	-0.21	-1.37	0.36	0.17	-0.94	8440.376839	5093.665677	8077.219068	10393.82989	27.85	36.4	170.98	168.01
635	FALSE	High	EFGLQPVVSTLALAENSEYGGK	[K].EFGLQPVVSTLALAENSEYGGK.[F]	1xLabel:13C(6)15N(2) [K22]	1xLabel:13C(6)15N(2) [K22]			0.000209527	0	1	1	1	TGGT1_234505	transcript=TGGT1_234505-t26_1 | gene=TGGT1_234505 | organism=Toxoplasma_gondii_GT1 | gene_product=putative phenylalanyl-tRNA synthetase alpha chain A | transcript_product=putative phenylalanyl-tRNA synthetase alpha chain A | location=TGGT1_chrX:4319172-4323950(+) | protein_length=525 | sequence_SO=chromosome | SO=protein_coding	TGGT1_234505-t26_1-p1 [20-41]	0	2317.18017	22	2.32	0.564	1.21	-0.82	0.214639411	0.671471746	0.651896212	0.767989629	80.48	10.19	1.061	2.32	5.957	0.443	0.564	30.138	0.09	1.21	2.57	-1.18	-0.82	4.91	5943.328423	10861.80803	8608.653292	4859.447984	71.71	16.85	4.4	164.17
636	FALSE	High	EFGLQPVVSTLALAENSEYGGK	[K].EFGLQPVVSTLALAENSEYGGK.[F]					0.00013414	0	1	1	1	TGGT1_234505	transcript=TGGT1_234505-t26_1 | gene=TGGT1_234505 | organism=Toxoplasma_gondii_GT1 | gene_product=putative phenylalanyl-tRNA synthetase alpha chain A | transcript_product=putative phenylalanyl-tRNA synthetase alpha chain A | location=TGGT1_chrX:4319172-4323950(+) | protein_length=525 | sequence_SO=chromosome | SO=protein_coding	TGGT1_234505-t26_1-p1 [20-41]	0	2309.16597	22														NA	NA	NA
637	FALSE	High	IATVQDALSYIEK	[K].IATVQDALSYIEK.[A]					0.000011986	0	1	1	9	TGGT1_264080	transcript=TGGT1_264080-t26_1 | gene=TGGT1_264080 | organism=Toxoplasma_gondii_GT1 | gene_product=acyl carrier protein ACP | transcript_product=acyl carrier protein ACP | location=TGGT1_chrVIIb:176277-177755(-) | protein_length=183 | sequence_SO=chromosome | SO=protein_coding	TGGT1_264080-t26_1-p1 [165-177]	0	1450.77879	13	0.74	0.709	-0.43	-0.5	0.066524484	0.025104459	0.445927791	0.21774815	5.04	6.02	0.74	0.882	0.694	0.709	0.767	0.629	-0.43	-0.18	-0.53	-0.5	-0.38	-0.67	194534.3906	143901.1094	1854346.5	1421732	54.95	46.4	95.76	86.7
638	FALSE	High	VIPGMDVSELHYEYAAK	[K].VIPGMDVSELHYEYAAK.[K]	1xLabel:13C(6)15N(2) [K17]	1xLabel:13C(6)15N(2) [K17]			3.42474E-05	0	1	1	7	TGGT1_218920	transcript=TGGT1_218920-t26_1 | gene=TGGT1_218920 | organism=Toxoplasma_gondii_GT1 | gene_product=putative proteasome subunit beta type | transcript_product=putative proteasome subunit beta type | location=TGGT1_chrXII:1150482-1155225(+) | protein_length=309 | sequence_SO=chromosome | SO=protein_coding	TGGT1_218920-t26_1-p1 [285-301]	0	1929.95062	17	0.64	0.738	-0.64	-0.44	0.043120872	0.038855444	0.372499098	0.244326068	5.34	8.31	0.696	0.64	0.484	0.738	0.82	0.662	-0.52	-0.64	-1.05	-0.44	-0.29	-0.6	11958.67732	8322.860911	554193.4375	454499.5625	5.25	19.76	98.24	89.22
639	FALSE	High	RATYIPVSMYLSTDPTLTHEYEAAK	[K].RATYIPVSMYLSTDPTLTHEYEAAK.[T]					3.19545E-06	0	1	1	5	TGGT1_288650	transcript=TGGT1_288650-t26_1 | gene=TGGT1_288650 | organism=Toxoplasma_gondii_GT1 | gene_product=dense granule protein GRA12 | transcript_product=dense granule protein GRA12 | location=TGGT1_chrIX:2467879-2469672(-) | protein_length=436 | sequence_SO=chromosome | SO=protein_coding	TGGT1_288650-t26_1-p1 [358-382]	1	2857.40767	25														NA	NA	NA
640	FALSE	High	VIPGMDVSELHYEYAAK	[K].VIPGMDVSELHYEYAAK.[K]					3.22972E-05	0	1	1	4	TGGT1_218920	transcript=TGGT1_218920-t26_1 | gene=TGGT1_218920 | organism=Toxoplasma_gondii_GT1 | gene_product=putative proteasome subunit beta type | transcript_product=putative proteasome subunit beta type | location=TGGT1_chrXII:1150482-1155225(+) | protein_length=309 | sequence_SO=chromosome | SO=protein_coding	TGGT1_218920-t26_1-p1 [285-301]	0	1921.93643	17														NA	NA	NA
641	FALSE	High	VIPGFMMQGGDFTNGDGTGGESIYGPQFNDEK	[R].VIPGFMMQGGDFTNGDGTGGESIYGPQFNDEK.[F]					1.87255E-06	0	1	1	1	TGGT1_283850	transcript=TGGT1_283850-t26_1 | gene=TGGT1_283850 | organism=Toxoplasma_gondii_GT1 | gene_product=peptidyl-prolyl cis-trans isomerase | transcript_product=peptidyl-prolyl cis-trans isomerase | location=TGGT1_chrV:2748825-2756049(-) | protein_length=503 | sequence_SO=chromosome | SO=protein_coding	TGGT1_283850-t26_1-p1 [391-422]	0	3365.47253	32														NA	NA	NA
642	FALSE	High	LASYNPEEELIK	[K].LASYNPEEELIK.[S]	1xLabel:13C(6)15N(2) [K12]	1xLabel:13C(6)15N(2) [K12]			8.98402E-05	0	1	1	7	TGGT1_269442	transcript=TGGT1_269442-t26_1 | gene=TGGT1_269442 | organism=Toxoplasma_gondii_GT1 | gene_product=putative calmodulin | transcript_product=putative calmodulin | location=TGGT1_chrVIII:5794616-5795668(-) | protein_length=87 | sequence_SO=chromosome | SO=protein_coding	TGGT1_269442-t26_1-p1 [16-27]	0	1413.73514	12														NA	NA	NA
643	FALSE	High	EFTSVENFKDEFSK	[K].EFTSVENFKDEFSK.[V]	2xLabel:13C(6)15N(2) [K9; K14]	2xLabel:13C(6)15N(2) [K9; K14]			5.97114E-05	0	1	1	11	TGGT1_316310	transcript=TGGT1_316310-t26_1 | gene=TGGT1_316310 | organism=Toxoplasma_gondii_GT1 | gene_product=superoxide dismutase | transcript_product=superoxide dismutase | location=TGGT1_chrXI:5175968-5177674(-) | protein_length=201 | sequence_SO=chromosome | SO=protein_coding	TGGT1_316310-t26_1-p1 [103-116]	1	1722.81921	14														NA	NA	NA
644	FALSE	High	TASDCQPLPSLFK	[K].TASDCQPLPSLFK.[F]					0.000211055	0	1	1	4	TGGT1_253430	transcript=TGGT1_253430-t26_1 | gene=TGGT1_253430 | organism=Toxoplasma_gondii_GT1 | gene_product=putative asparagine synthetase | transcript_product=putative asparagine synthetase | location=TGGT1_chrIII:924367-930594(+) | protein_length=588 | sequence_SO=chromosome | SO=protein_coding	TGGT1_253430-t26_1-p1 [122-134]	0	1406.69843	13	0.878	0.765	-0.19	-0.39	0.991250793	0.066133672	0.996124956	0.307539195	54.15	7.58	2.515	0.461	0.878	0.765	0.832	0.63	1.33	-1.12	-0.19	-0.39	-0.27	-0.67	4867.178522	7921.313898	328147.3438	251044.5938	45.68	59.33	125.68	116.31
645	FALSE	High	EFTSVENFKDEFSK	[K].EFTSVENFKDEFSK.[V]					6.52914E-05	0	1	1	10	TGGT1_316310	transcript=TGGT1_316310-t26_1 | gene=TGGT1_316310 | organism=Toxoplasma_gondii_GT1 | gene_product=superoxide dismutase | transcript_product=superoxide dismutase | location=TGGT1_chrXI:5175968-5177674(-) | protein_length=201 | sequence_SO=chromosome | SO=protein_coding	TGGT1_316310-t26_1-p1 [103-116]	1	1706.79081	14	0.948	0.815	-0.08	-0.3	0.214550365	0.005985519	0.651896212	0.197598772	5.74	0.34	0.989	0.948	0.869	0.817	0.815	0.775	-0.02	-0.08	-0.2	-0.29	-0.3	-0.37	148882.25	147228	1983871.75	1616021.25	46.59	40.15	103.5	100.92
646	FALSE	High	LATDLGIMDPEEK	[K].LATDLGIMDPEEK.[D]					0.000016594	0	1	1	9	TGGT1_309210	transcript=TGGT1_309210-t26_1 | gene=TGGT1_309210 | organism=Toxoplasma_gondii_GT1 | gene_product=putative peroxiredoxin 6 | transcript_product=putative peroxiredoxin 6 | location=TGGT1_chrXI:521482-524360(-) | protein_length=402 | sequence_SO=chromosome | SO=protein_coding	TGGT1_309210-t26_1-p1 [286-298]	0	1431.70357	13														NA	NA	NA
647	FALSE	High	LATDLGIMDPEEK	[K].LATDLGIMDPEEK.[D]	1xLabel:13C(6)15N(2) [K13]	1xLabel:13C(6)15N(2) [K13]			1.70917E-05	0	1	1	9	TGGT1_309210	transcript=TGGT1_309210-t26_1 | gene=TGGT1_309210 | organism=Toxoplasma_gondii_GT1 | gene_product=putative peroxiredoxin 6 | transcript_product=putative peroxiredoxin 6 | location=TGGT1_chrXI:521482-524360(-) | protein_length=402 | sequence_SO=chromosome | SO=protein_coding	TGGT1_309210-t26_1-p1 [286-298]	0	1439.71777	13	0.353	0.698	-1.5	-0.52	0.800271247	0.03227395	0.921136284	0.233587599	16.64	6.72	0.353	0.034	17.172	0.763	0.6	0.698	-1.5	-4.86	4.1	-0.39	-0.74	-0.52	7172.160668	4555.353363	873396.3906	523858.0938	158.86	73.06	107.53	109.77
648	FALSE	High	LATDLGIMDPEEK	[K].LATDLGIMDPEEK.[D]	1xOxidation [M8]	1xOxidation [M8]			5.19669E-05	0	1	1	1	TGGT1_309210	transcript=TGGT1_309210-t26_1 | gene=TGGT1_309210 | organism=Toxoplasma_gondii_GT1 | gene_product=putative peroxiredoxin 6 | transcript_product=putative peroxiredoxin 6 | location=TGGT1_chrXI:521482-524360(-) | protein_length=402 | sequence_SO=chromosome | SO=protein_coding	TGGT1_309210-t26_1-p1 [286-298]	0	1447.69849	13	0.553	0.178	-0.86	-2.49	0.254190661	0.20885972	0.673461011	0.518084905	20.5	4.19	1.065	0.553	0.302	0.178	0.794	0.02	0.09	-0.86	-1.73	-2.49	-0.33	-5.64	10523.46323	4669.065592	10985.95117	7727.602257	12.89	68.65	164.42	69.21
649	FALSE	High	LATDLGIMDPEEKDK	[K].LATDLGIMDPEEKDK.[A]					8.46651E-05	0	1	1	2	TGGT1_309210	transcript=TGGT1_309210-t26_1 | gene=TGGT1_309210 | organism=Toxoplasma_gondii_GT1 | gene_product=putative peroxiredoxin 6 | transcript_product=putative peroxiredoxin 6 | location=TGGT1_chrXI:521482-524360(-) | protein_length=402 | sequence_SO=chromosome | SO=protein_coding	TGGT1_309210-t26_1-p1 [286-300]	1	1674.82548	15	0.708	2.951	-0.5	1.56	0.333451728	0.302890897	0.710623095	0.581500981	32.35	22.56	0.15	0.708	1.016	3.399	2.951	0.741	-2.74	-0.5	0.02	1.77	1.56	-0.43	9136.608972	6467.63536	11920.16476	35170.79688	20.34	83.53	169.32	157.67
650	FALSE	High	VLPFWFDHIAPSIMEGK	[R].VLPFWFDHIAPSIMEGK.[R]					2.89724E-05	0	1	1	8	TGGT1_297060	transcript=TGGT1_297060-t26_1 | gene=TGGT1_297060 | organism=Toxoplasma_gondii_GT1 | gene_product=phosphoglycerate mutase PGMII | transcript_product=phosphoglycerate mutase PGMII | location=TGGT1_chrII:1486715-1490594(-) | protein_length=339 | sequence_SO=chromosome | SO=protein_coding	TGGT1_297060-t26_1-p1 [250-266]	0	1987.01462	17														NA	NA	NA
651	FALSE	High	VLPFWFDHIAPSIMEGK	[R].VLPFWFDHIAPSIMEGK.[R]	1xLabel:13C(6)15N(2) [K17]	1xLabel:13C(6)15N(2) [K17]			7.91868E-06	0	1	1	4	TGGT1_297060	transcript=TGGT1_297060-t26_1 | gene=TGGT1_297060 | organism=Toxoplasma_gondii_GT1 | gene_product=phosphoglycerate mutase PGMII | transcript_product=phosphoglycerate mutase PGMII | location=TGGT1_chrII:1486715-1490594(-) | protein_length=339 | sequence_SO=chromosome | SO=protein_coding	TGGT1_297060-t26_1-p1 [250-266]	0	1995.02882	17	1.624	0.791	0.7	-0.34	0.679289331	0.178376712	0.867515367	0.497407568	70.69	4.73	0.504	1.624	2.398	0.994	0.751	0.791	-0.99	0.7	1.26	-0.01	-0.41	-0.34	4785.329214	11473.84624	906434.9199	901033.0625	36.52	67.25	106.95	100.43
652	FALSE	High	EFQEEIKEGVEETKHEDDPEMTR	[K].EFQEEIKEGVEETKHEDDPEMTR.[L]	2xLabel:13C(6)15N(2) [K7; K14]; 1xLabel:13C(6)15N(4) [R23]	2xLabel:13C(6)15N(2) [K7; K14]; 1xLabel:13C(6)15N(4) [R23]			8.98402E-05	0	1	1	5	TGGT1_277080	transcript=TGGT1_277080-t26_1 | gene=TGGT1_277080 | organism=Toxoplasma_gondii_GT1 | gene_product=microneme protein MIC5 | transcript_product=microneme protein MIC5 | location=TGGT1_chrXII:6631512-6633486(-) | protein_length=181 | sequence_SO=chromosome | SO=protein_coding	TGGT1_277080-t26_1-p1 [82-104]	2	2831.28862	23														NA	NA	NA
653	FALSE	High	EFQEEIKEGVEETKHEDDPEMTR	[K].EFQEEIKEGVEETKHEDDPEMTR.[L]	1xOxidation [M21]	1xOxidation [M21]			5.83474E-05	0	1	1	2	TGGT1_277080	transcript=TGGT1_277080-t26_1 | gene=TGGT1_277080 | organism=Toxoplasma_gondii_GT1 | gene_product=microneme protein MIC5 | transcript_product=microneme protein MIC5 | location=TGGT1_chrXII:6631512-6633486(-) | protein_length=181 | sequence_SO=chromosome | SO=protein_coding	TGGT1_277080-t26_1-p1 [82-104]	2	2821.24687	23	0.629	0.825	-0.67	-0.28	0.00904676	0.096145592	0.238541183	0.374052511	0.28	6.42	0.629	0.709	0.626	0.773	0.825	0.939	-0.67	-0.5	-0.68	-0.37	-0.28	-0.09	437718.6875	273848.9688	583285.125	481366.4375	62.41	65.14	72.5	79.24
654	FALSE	High	EFQEEIKEGVEETKHEDDPEMTR	[K].EFQEEIKEGVEETKHEDDPEMTR.[L]					1.21287E-05	0	1	1	8	TGGT1_277080	transcript=TGGT1_277080-t26_1 | gene=TGGT1_277080 | organism=Toxoplasma_gondii_GT1 | gene_product=microneme protein MIC5 | transcript_product=microneme protein MIC5 | location=TGGT1_chrXII:6631512-6633486(-) | protein_length=181 | sequence_SO=chromosome | SO=protein_coding	TGGT1_277080-t26_1-p1 [82-104]	2	2805.25196	23	1.162	0.806	0.22	-0.31	0.661703065	0.019513507	0.862149086	0.205588453	106.24	2.93	1.162	0.329	14.03	0.862	0.781	0.806	0.22	-1.6	3.81	-0.21	-0.36	-0.31	5654.746616	6717.819127	2849655.25	2226398.5	85.21	68.06	76.05	75.65
655	FALSE	High	EFQDTFTQQHALYQQGLQEQQK	[R].EFQDTFTQQHALYQQGLQEQQK.[Q]	1xLabel:13C(6)15N(2) [K22]	1xLabel:13C(6)15N(2) [K22]			3.69162E-08	0	1	1	11	TGGT1_313380	transcript=TGGT1_313380-t26_1 | gene=TGGT1_313380 | organism=Toxoplasma_gondii_GT1 | gene_product=hypothetical protein | transcript_product=hypothetical protein | location=TGGT1_chrXI:3292372-3294103(+) | protein_length=274 | sequence_SO=chromosome | SO=protein_coding	TGGT1_313380-t26_1-p1 [148-169]	0	2703.28888	22	11.502	0.637	3.52	-0.65	0.175212217	0.046073101	0.618047023	0.259574434	133.72	8.81	11.502	1.128	26.265	0.637	0.764	0.543	3.52	0.17	4.72	-0.65	-0.39	-0.88	5692.602606	53861.0625	1525859.25	1166282.375	142.4	100.21	89.09	74.16
656	FALSE	High	EFQDTFTQQHALYQQGLQEQQK	[R].EFQDTFTQQHALYQQGLQEQQK.[Q]					4.79809E-09	0	1	1	12	TGGT1_313380	transcript=TGGT1_313380-t26_1 | gene=TGGT1_313380 | organism=Toxoplasma_gondii_GT1 | gene_product=hypothetical protein | transcript_product=hypothetical protein | location=TGGT1_chrXI:3292372-3294103(+) | protein_length=274 | sequence_SO=chromosome | SO=protein_coding	TGGT1_313380-t26_1-p1 [148-169]	0	2695.27468	22														NA	NA	NA
657	FALSE	High	REAEMVHFPAVEGAPPLPTIPK	[R].REAEMVHFPAVEGAPPLPTIPK.[V]					9.37132E-05	0	1	1	5	TGGT1_231640	transcript=TGGT1_231640-t26_1 | gene=TGGT1_231640 | organism=Toxoplasma_gondii_GT1 | gene_product=alveolin domain containing intermediate filament IMC1 | transcript_product=alveolin domain containing intermediate filament IMC1 | location=TGGT1_chrVIII:1511977-1514752(+) | protein_length=609 | sequence_SO=chromosome | SO=protein_coding	TGGT1_231640-t26_1-p1 [294-315]	1	2386.25876	22	1.058	0.62	0.08	-0.69	0.444910937	0.004955499	0.761723618	0.197598772	26.48	0.06	0.869	1.058	10.152	0.681	0.619	0.62	-0.2	0.08	3.34	-0.55	-0.69	-0.69	8585.756397	9080.826015	944599.9688	584744.7373	70.22	24.85	47.56	44.31
658	FALSE	High	EFESFAVSMLTDNGEVLR	[K].EFESFAVSMLTDNGEVLR.[F]	1xLabel:13C(6)15N(4) [R18]	1xLabel:13C(6)15N(4) [R18]			4.44201E-06	0	1	1	5	TGGT1_229480	transcript=TGGT1_229480-t26_1 | gene=TGGT1_229480 | organism=Toxoplasma_gondii_GT1 | gene_product=putative calcium binding protein precursor | transcript_product=putative calcium binding protein precursor | location=TGGT1_chrVIII:289042-291582(-) | protein_length=335 | sequence_SO=chromosome | SO=protein_coding	TGGT1_229480-t26_1-p1 [288-305]	0	2053.97745	18														NA	NA	NA
659	FALSE	High	EFESFAVSMLTDNGEVLR	[K].EFESFAVSMLTDNGEVLR.[F]					9.45733E-07	0	1	1	6	TGGT1_229480	transcript=TGGT1_229480-t26_1 | gene=TGGT1_229480 | organism=Toxoplasma_gondii_GT1 | gene_product=putative calcium binding protein precursor | transcript_product=putative calcium binding protein precursor | location=TGGT1_chrVIII:289042-291582(-) | protein_length=335 | sequence_SO=chromosome | SO=protein_coding	TGGT1_229480-t26_1-p1 [288-305]	0	2043.96918	18	1.129	0.778	0.17	-0.36	0.862744396	0.014642291	0.949529817	0.204349929	68.85	4.4	1.759	0.604	1.129	0.816	0.778	0.733	0.81	-0.73	0.17	-0.29	-0.36	-0.45	8867.116725	10006.75984	919673.9688	715410.1719	17.74	34.67	107.73	103.68
660	FALSE	High	IATVQDALSYIEK	[K].IATVQDALSYIEK.[A]	1xLabel:13C(6)15N(2) [K13]	1xLabel:13C(6)15N(2) [K13]			1.49629E-05	0	1	1	6	TGGT1_264080	transcript=TGGT1_264080-t26_1 | gene=TGGT1_264080 | organism=Toxoplasma_gondii_GT1 | gene_product=acyl carrier protein ACP | transcript_product=acyl carrier protein ACP | location=TGGT1_chrVIIb:176277-177755(-) | protein_length=183 | sequence_SO=chromosome | SO=protein_coding	TGGT1_264080-t26_1-p1 [165-177]	0	1458.79299	13														NA	NA	NA
661	FALSE	High	VLSIFGVADGK	[K].VLSIFGVADGK.[K]	1xLabel:13C(6)15N(2) [K11]	1xLabel:13C(6)15N(2) [K11]			9.96703E-05	0	1	1	8	TGGT1_291960	transcript=TGGT1_291960-t26_1 | gene=TGGT1_291960 | organism=Toxoplasma_gondii_GT1 | gene_product=rhoptry kinase family protein ROP40 (incomplete catalytic triad) | transcript_product=rhoptry kinase family protein ROP40 (incomplete catalytic triad) | location=TGGT1_chrIX:4241532-4244563(+) | protein_length=525 | sequence_SO=chromosome | SO=protein_coding	TGGT1_291960-t26_1-p1 [277-287]	0	1113.63939	11	2.488	0.741	1.31	-0.43	0.360240717	0.032912996	0.722651567	0.236449887	108.62	2.57	0.665	2.488	20.193	0.741	0.764	0.62	-0.59	1.31	4.34	-0.43	-0.39	-0.69	4539.310757	91661.125	1170488.55	867070.4375	161.28	76.98	56.75	44.31
662	FALSE	High	LAVQEEVAGLIAGAK	[R].LAVQEEVAGLIAGAK.[T]	1xLabel:13C(6)15N(2) [K15]	1xLabel:13C(6)15N(2) [K15]			4.30169E-05	0	1	1	3	TGGT1_223960	transcript=TGGT1_223960-t26_1 | gene=TGGT1_223960 | organism=Toxoplasma_gondii_GT1 | gene_product=ubiquitin interaction motif family protein | transcript_product=ubiquitin interaction motif family protein | location=TGGT1_chrX:3328529-3332678(-) | protein_length=388 | sequence_SO=chromosome | SO=protein_coding	TGGT1_223960-t26_1-p1 [26-40]	0	1476.85117	15														NA	NA	NA
663	FALSE	High	VISLTFMSEELDQTSLAELK	[R].VISLTFMSEELDQTSLAELK.[S]					0.00021568	0	1	1	3	TGGT1_297070	transcript=TGGT1_297070-t26_1 | gene=TGGT1_297070 | organism=Toxoplasma_gondii_GT1 | gene_product=hypothetical protein | transcript_product=hypothetical protein | location=TGGT1_chrII:1492810-1494671(-) | protein_length=519 | sequence_SO=chromosome | SO=protein_coding	TGGT1_297070-t26_1-p1 [315-334]	0	2254.15229	20	1.262	0.456	0.34	-1.13	0.893467349	0.068208086	0.960938994	0.313091161	134.51	9.09	1.262	0.117	4.198	0.321	0.672	0.456	0.34	-3.1	2.07	-1.64	-0.57	-1.13	7263.845243	11724.11616	341380.6211	204817.625	149.84	13.87	94.62	83.66
664	FALSE	High	LNELESYLYALR	[R].LNELESYLYALR.[D]	1xLabel:13C(6)15N(4) [R12]	1xLabel:13C(6)15N(4) [R12]			8.02221E-05	0	1	1	1	TGGT1_219310	transcript=TGGT1_219310-t26_1 | gene=TGGT1_219310 | organism=Toxoplasma_gondii_GT1 | gene_product=DnaK family protein | transcript_product=DnaK family protein | location=TGGT1_chrXII:915528-922343(+) | protein_length=818 | sequence_SO=chromosome | SO=protein_coding	TGGT1_219310-t26_1-p1 [604-615]	0	1493.78739	12														NA	NA	NA
665	FALSE	High	VLSMEDLLTLFEK	[K].VLSMEDLLTLFEK.[Q]					1.67417E-05	0	1	1	1	TGGT1_300260	transcript=TGGT1_300260-t26_1 | gene=TGGT1_300260 | organism=Toxoplasma_gondii_GT1 | gene_product=threonyl-tRNA synthetase family protein | transcript_product=threonyl-tRNA synthetase family protein | location=TGGT1_chrXII:83727-88302(+) | protein_length=844 | sequence_SO=chromosome | SO=protein_coding	TGGT1_300260-t26_1-p1 [812-824]	0	1537.81821	13														NA	NA	NA
666	FALSE	High	VLSMEDLLTLFEK	[K].VLSMEDLLTLFEK.[Q]	1xLabel:13C(6)15N(2) [K13]	1xLabel:13C(6)15N(2) [K13]			6.13712E-06	0	1	1	1	TGGT1_300260	transcript=TGGT1_300260-t26_1 | gene=TGGT1_300260 | organism=Toxoplasma_gondii_GT1 | gene_product=threonyl-tRNA synthetase family protein | transcript_product=threonyl-tRNA synthetase family protein | location=TGGT1_chrXII:83727-88302(+) | protein_length=844 | sequence_SO=chromosome | SO=protein_coding	TGGT1_300260-t26_1-p1 [812-824]	0	1545.83241	13	0.829	0.403	-0.27	-1.31	0.634891013	0.407992482	0.84892624	0.612715668	87.56	23.51	0.116	2.382	0.829	0.403	0.01	1.923	-3.11	1.25	-0.27	-1.31	-6.64	0.94	9295.089423	7703.656472	263511.9063	13134.75138	35.67	80.57	86.58	138.96
[truncated: 13,939 more rows]
[truncated: 113 more columns]
