# Supplementary material for: Analysis of CDPK1 targets identifies a trafficking adaptor complex that regulates microneme exocytosis in Toxoplasma
Source: eLife. 2023 Nov 7;12:RP85654. doi: 10.7554/eLife.85654 (PMC10629828; doi:10.7554/eLife.85654)
Supplement: Supplementary file 12. [file elife-85654-supp12.zip › Supplementary file - ThioP/GO_output_df.csv]

	Gene.ID	Computed.GO.Functions	Computed.GO.Function.IDs
1	TGGT1_200230	protein binding	GO:0005515
2	TGGT1_200240	protein binding	GO:0005515
3	TGGT1_200250	protein binding	GO:0005515
4	TGGT1_200270	protein binding	GO:0005515
5	TGGT1_200280	protein binding	GO:0005515
6	TGGT1_200290	serine-type endopeptidase activity	GO:0004252
7	TGGT1_200295	protein binding	GO:0005515
8	TGGT1_200320	guanine phosphoribosyltransferase activity	GO:0052657
9	TGGT1_200320	hypoxanthine phosphoribosyltransferase activity	GO:0004422
10	TGGT1_200320	metal ion binding	GO:0046872
11	TGGT1_200320	nucleotide binding	GO:0000166
12	TGGT1_200350	serine-type endopeptidase activity	GO:0004252
13	TGGT1_200370	catalytic activity	GO:0003824
14	TGGT1_200370	protein farnesyltransferase activity	GO:0004660
15	TGGT1_200370	zinc ion binding	GO:0008270
16	TGGT1_200385	DNA binding	GO:0003677
17	TGGT1_200400	calcium ion binding	GO:0005509
18	TGGT1_200430	catalytic activity	GO:0003824
19	TGGT1_200430	dCMP deaminase activity	GO:0004132
20	TGGT1_200430	hydrolase activity	GO:0016787
21	TGGT1_200430	zinc ion binding	GO:0008270
22	TGGT1_201130	ATP binding	GO:0005524
23	TGGT1_201130	protein kinase activity	GO:0004672
24	TGGT1_201150	P-type calcium transporter activity	GO:0005388
25	TGGT1_201150	P-type divalent copper transporter activity	GO:0043682
26	TGGT1_201150	catalytic activity	GO:0003824
27	TGGT1_201150	hydrolase activity	GO:0016787
28	TGGT1_201150	metal ion binding	GO:0046872
29	TGGT1_201150	nucleotide binding	GO:0000166
30	TGGT1_201200	RNA binding	GO:0003723
31	TGGT1_201200	metal ion binding	GO:0046872
32	TGGT1_201220	zinc ion binding	GO:0008270
33	TGGT1_201230	ATP binding	GO:0005524
34	TGGT1_201230	microtubule binding	GO:0008017
35	TGGT1_201230	microtubule motor activity	GO:0003777
36	TGGT1_201250	metal ion binding	GO:0046872
37	TGGT1_201250	methyltransferase activity	GO:0008168
38	TGGT1_201260	transmembrane transporter activity	GO:0022857
39	TGGT1_201380	chorismate synthase activity	GO:0004107
40	TGGT1_201520	catalytic activity	GO:0003824
41	TGGT1_201520	phosphoprotein phosphatase activity	GO:0004721
42	TGGT1_201520	protein serine/threonine phosphatase activity	GO:0004722
43	TGGT1_201630A	catalytic activity	GO:0003824
44	TGGT1_201630A	phosphoprotein phosphatase activity	GO:0004721
45	TGGT1_201630B	catalytic activity	GO:0003824
46	TGGT1_201630B	phosphoprotein phosphatase activity	GO:0004721
47	TGGT1_201630B	protein serine/threonine phosphatase activity	GO:0004722
48	TGGT1_201650	protein binding	GO:0005515
49	TGGT1_201670	heat shock protein binding	GO:0031072
50	TGGT1_201680	translation initiation factor activity	GO:0003743
51	TGGT1_201700	histone acetyltransferase activity	GO:0004402
52	TGGT1_201700	protein binding	GO:0005515
53	TGGT1_201700	structural molecule activity	GO:0005198
54	TGGT1_201710	U3 snoRNA binding	GO:0034511
55	TGGT1_201710	histone acetyltransferase activity	GO:0004402
56	TGGT1_201710	protein binding	GO:0005515
57	TGGT1_201720	methyltransferase activity	GO:0008168
58	TGGT1_201770	ubiquitin protein ligase binding	GO:0031625
59	TGGT1_201780	protein binding	GO:0005515
60	TGGT1_201790	protein binding	GO:0005515
61	TGGT1_201840	aspartic-type endopeptidase activity	GO:0004190
62	TGGT1_201850	histone acetyltransferase activity	GO:0004402
63	TGGT1_201850	protein binding	GO:0005515
64	TGGT1_201870	protein binding	GO:0005515
65	TGGT1_202020	protein binding	GO:0005515
66	TGGT1_202140	catalytic activity	GO:0003824
67	TGGT1_202140	isomerase activity	GO:0016853
68	TGGT1_202140	methylglutaconyl-CoA hydratase activity	GO:0004490
69	TGGT1_202210	ATP binding	GO:0005524
70	TGGT1_202210	nucleoside diphosphate kinase activity	GO:0004550
71	TGGT1_202280	protein binding	GO:0005515
72	TGGT1_202285	protein binding	GO:0005515
73	TGGT1_202300	NADH pyrophosphatase activity	GO:0035529
74	TGGT1_202300	hydrolase activity	GO:0016787
75	TGGT1_202300	metal ion binding	GO:0046872
76	TGGT1_202300	nucleoside-triphosphate diphosphatase activity	GO:0047429
77	TGGT1_202300	nucleotide binding	GO:0000166
78	TGGT1_202310	N(6)-L-threonylcarbamoyladenine synthase activity	GO:0061711
79	TGGT1_202310	hydrolase activity	GO:0016787
80	TGGT1_202310	metal ion binding	GO:0046872
81	TGGT1_202310	metalloendopeptidase activity	GO:0004222
82	TGGT1_202340	proline dehydrogenase activity	GO:0004657
83	TGGT1_202350	RNA binding	GO:0003723
84	TGGT1_202350	structural constituent of ribosome	GO:0003735
85	TGGT1_202360	methyltransferase activity	GO:0008168
86	TGGT1_202370	ATP binding	GO:0005524
87	TGGT1_202370	unfolded protein binding	GO:0051082
88	TGGT1_202380	GDP-dissociation inhibitor activity	GO:0005092
89	TGGT1_202380	Rab GDP-dissociation inhibitor activity	GO:0005093
90	TGGT1_202400	calcium ion binding	GO:0005509
91	TGGT1_202400	protein binding	GO:0005515
92	TGGT1_202460	ATP binding	GO:0005524
93	TGGT1_202460	NAD+ kinase activity	GO:0003951
94	TGGT1_202460	diacylglycerol kinase activity	GO:0004143
95	TGGT1_202460	kinase activity	GO:0016301
96	TGGT1_202470	nucleic acid binding	GO:0003676
97	TGGT1_202490	metal ion binding	GO:0046872
98	TGGT1_202490	protein binding	GO:0005515
99	TGGT1_202530	ATP binding	GO:0005524
100	TGGT1_202530	aminoacyl-tRNA ligase activity	GO:0004812
101	TGGT1_202530	aspartate-tRNA ligase activity	GO:0004815
102	TGGT1_202530	nucleic acid binding	GO:0003676
103	TGGT1_202530	nucleotide binding	GO:0000166
104	TGGT1_202540	3',5'-cyclic-nucleotide phosphodiesterase activity	GO:0004114
105	TGGT1_202540	metal ion binding	GO:0046872
106	TGGT1_202540	phosphoric diester hydrolase activity	GO:0008081
107	TGGT1_202550	phosphoprotein phosphatase activity	GO:0004721
108	TGGT1_202550	protein binding	GO:0005515
109	TGGT1_202572	dolichyl-diphosphooligosaccharide-protein glycotransferase activity	GO:0004579
110	TGGT1_202580	ATP binding	GO:0005524
111	TGGT1_202580	ATP hydrolysis activity	GO:0016887
112	TGGT1_202580	transcription factor binding	GO:0008134
113	TGGT1_202590	leucyltransferase activity	GO:0008914
114	TGGT1_202610	catalytic activity	GO:0003824
115	TGGT1_202610	phosphoprotein phosphatase activity	GO:0004721
116	TGGT1_202610	protein serine/threonine phosphatase activity	GO:0004722
117	TGGT1_202630	ATP binding	GO:0005524
118	TGGT1_202630	metalloendopeptidase activity	GO:0004222
119	TGGT1_202630	microtubule-severing ATPase activity	GO:0008568
120	TGGT1_202640	RNA binding	GO:0003723
121	TGGT1_202640	pseudouridine synthase activity	GO:0009982
122	TGGT1_202680	catalytic activity	GO:0003824
123	TGGT1_202680	hydrolase activity	GO:0016787
124	TGGT1_202680	metal ion binding	GO:0046872
125	TGGT1_202680	metalloendopeptidase activity	GO:0004222
126	TGGT1_202680	zinc ion binding	GO:0008270
127	TGGT1_202690	DNA binding	GO:0003677
128	TGGT1_202690	DNA-directed 5'-3' RNA polymerase activity	GO:0003899
129	TGGT1_202690	nucleic acid binding	GO:0003676
130	TGGT1_202690	zinc ion binding	GO:0008270
131	TGGT1_202720	RNA binding	GO:0003723
132	TGGT1_202720	ribonuclease activity	GO:0004540
133	TGGT1_202740	RNA binding	GO:0003723
134	TGGT1_202740	pseudouridine synthase activity	GO:0009982
135	TGGT1_202770	RNA binding	GO:0003723
136	TGGT1_202770	nucleic acid binding	GO:0003676
137	TGGT1_202780	ATP binding	GO:0005524
138	TGGT1_202780	calmodulin-dependent protein kinase activity	GO:0004683
139	TGGT1_202780	protein kinase activity	GO:0004672
140	TGGT1_202790	flavin adenine dinucleotide binding	GO:0050660
141	TGGT1_202790	tRNA dihydrouridine synthase activity	GO:0017150
142	TGGT1_202800	copper ion binding	GO:0005507
143	TGGT1_202810	heat shock protein binding	GO:0031072
144	TGGT1_202820	ATP binding	GO:0005524
145	TGGT1_202820	acid-amino acid ligase activity	GO:0016881
146	TGGT1_202820	ligase activity	GO:0016874
147	TGGT1_202820	transferase activity	GO:0016740
148	TGGT1_202820	ubiquitin-protein transferase activity	GO:0004842
149	TGGT1_202830	protein binding	GO:0005515
150	TGGT1_202840	protein binding	GO:0005515
151	TGGT1_202840	zinc ion binding	GO:0008270
152	TGGT1_202850	ATP binding	GO:0005524
153	TGGT1_202870	nucleic acid binding	GO:0003676
154	TGGT1_202900	metal ion binding	GO:0046872
155	TGGT1_202900	nucleic acid binding	GO:0003676
156	TGGT1_202900	voltage-gated potassium channel activity	GO:0005249
157	TGGT1_202900	zinc ion binding	GO:0008270
158	TGGT1_202910	metallocarboxypeptidase activity	GO:0004181
159	TGGT1_202910	zinc ion binding	GO:0008270
160	TGGT1_202920	4-amino-4-deoxychorismate synthase activity	GO:0046820
161	TGGT1_202920	anthranilate synthase activity	GO:0004049
162	TGGT1_202920	hydrolase activity	GO:0016787
163	TGGT1_202920	oxo-acid-lyase activity	GO:0016833
164	TGGT1_203010	ATP binding	GO:0005524
165	TGGT1_203010	myosin light chain kinase activity	GO:0004687
166	TGGT1_203010	protein kinase activity	GO:0004672
167	TGGT1_203020	GTP binding	GO:0005525
168	TGGT1_203020	ferrous iron transmembrane transporter activity	GO:0015093
169	TGGT1_203050	DNA-binding transcription factor activity	GO:0003700
170	TGGT1_203060	RNA binding	GO:0003723
171	TGGT1_203060	RNA methyltransferase activity	GO:0008173
172	TGGT1_203080	RNA binding	GO:0003723
173	TGGT1_203080	nucleic acid binding	GO:0003676
174	TGGT1_203110	acyltransferase, acyl groups converted into alkyl on transfer	GO:0046912
175	TGGT1_203110	citrate (Si)-synthase activity	GO:0004108
176	TGGT1_203135	ATP binding	GO:0005524
177	TGGT1_203135	ATP hydrolysis activity	GO:0016887
178	TGGT1_203135	microtubule motor activity	GO:0003777
179	TGGT1_203170	nucleic acid binding	GO:0003676
180	TGGT1_203180	protein binding	GO:0005515
181	TGGT1_203220	ATP binding	GO:0005524
182	TGGT1_203220	helicase activity	GO:0004386
183	TGGT1_203220	nucleic acid binding	GO:0003676
184	TGGT1_203270	serine-type endopeptidase activity	GO:0004252
185	TGGT1_203320	ubiquitin protein ligase activity	GO:0061630
186	TGGT1_203320	ubiquitin-protein transferase activity	GO:0004842
187	TGGT1_203320	zinc ion binding	GO:0008270
188	TGGT1_203340	hydrolase activity	GO:0016787
189	TGGT1_203340	protein dimerization activity	GO:0046983
190	TGGT1_203340	sterol binding	GO:0032934
191	TGGT1_203350	magnesium ion transmembrane transporter activity	GO:0015095
192	TGGT1_203380	DNA binding	GO:0003677
193	TGGT1_203380	heat shock protein binding	GO:0031072
194	TGGT1_203420	holo-[acyl-carrier-protein] synthase activity	GO:0008897
195	TGGT1_203420	magnesium ion binding	GO:0000287
196	TGGT1_203420	metal ion binding	GO:0046872
197	TGGT1_203420	metalloendopeptidase activity	GO:0004222
198	TGGT1_203480	protein binding	GO:0005515
199	TGGT1_203490	GTP binding	GO:0005525
200	TGGT1_203490	ferrous iron transmembrane transporter activity	GO:0015093
201	TGGT1_203500	NAD(P)+ transhydrogenase activity	GO:0008746
202	TGGT1_203500	alanine dehydrogenase activity	GO:0000286
203	TGGT1_203540	RNA binding	GO:0003723
204	TGGT1_203540	nucleic acid binding	GO:0003676
205	TGGT1_203570	O-acyltransferase activity	GO:0008374
206	TGGT1_203570	acyltransferase activity	GO:0016746
207	TGGT1_203570	glycerol-3-phosphate O-acyltransferase activity	GO:0004366
208	TGGT1_203570	sn-1-glycerol-3-phosphate C16:0-DCA-CoA acyl transferase activity	GO:0102420
209	TGGT1_203610	RNA binding	GO:0003723
210	TGGT1_203630	structural constituent of ribosome	GO:0003735
211	TGGT1_203690	DNA-binding transcription factor activity	GO:0003700
212	TGGT1_203710	DNA-binding transcription factor activity	GO:0003700
213	TGGT1_203720	vitamin-K-epoxide reductase (warfarin-sensitive) activity	GO:0047057
214	TGGT1_203810	protein binding	GO:0005515
215	TGGT1_203830	protein binding	GO:0005515
216	TGGT1_203840	ATP binding	GO:0005524
217	TGGT1_203840	helicase activity	GO:0004386
218	TGGT1_203840	nucleic acid binding	GO:0003676
219	TGGT1_203910	GTPase activator activity	GO:0005096
220	TGGT1_203950	DNA binding	GO:0003677
221	TGGT1_203950	protein binding	GO:0005515
222	TGGT1_203970	dolichyl-diphosphooligosaccharide-protein glycotransferase activity	GO:0004579
223	TGGT1_203970	glycosyltransferase activity	GO:0016757
224	TGGT1_204020	RNA binding	GO:0003723
225	TGGT1_204020	structural constituent of ribosome	GO:0003735
226	TGGT1_204040	aspartic-type endopeptidase activity	GO:0004190
227	TGGT1_204050	serine-type endopeptidase activity	GO:0004252
228	TGGT1_204060	protein binding	GO:0005515
229	TGGT1_204070	RNA binding	GO:0003723
230	TGGT1_204080	acid phosphatase activity	GO:0003993
231	TGGT1_204090	kinase activity	GO:0016301
232	TGGT1_204100	ATP binding	GO:0005524
233	TGGT1_204100	protein kinase activity	GO:0004672
234	TGGT1_204110	kinase activity	GO:0016301
235	TGGT1_204140	metal ion binding	GO:0046872
236	TGGT1_204140	protein binding	GO:0005515
237	TGGT1_204160	protein binding	GO:0005515
238	TGGT1_204160	translation initiation factor activity	GO:0003743
239	TGGT1_204280	ATP binding	GO:0005524
240	TGGT1_204280	MAP kinase activity	GO:0004707
241	TGGT1_204280	protein kinase activity	GO:0004672
242	TGGT1_204280	protein serine/threonine/tyrosine kinase activity	GO:0004712
243	TGGT1_204350	GTP binding	GO:0005525
244	TGGT1_204350	protein binding	GO:0005515
245	TGGT1_204360	serine-type endopeptidase activity	GO:0004252
246	TGGT1_204400	ATP binding	GO:0005524
247	TGGT1_204400	ATPase-coupled transmembrane transporter activity	GO:0042626
248	TGGT1_204400	adenyl ribonucleotide binding	GO:0032559
249	TGGT1_204400	hydrolase activity	GO:0016787
250	TGGT1_204400	proton-transporting ATP synthase activity, rotational mechanism	GO:0046933
251	TGGT1_204400	proton-transporting ATPase activity, rotational mechanism	GO:0046961
252	TGGT1_204410	endonuclease activity	GO:0004519
253	TGGT1_204410	poly(A)-specific ribonuclease activity	GO:0004535
254	TGGT1_204460	catalytic activity	GO:0003824
255	TGGT1_204460	hydroxymethylglutaryl-CoA lyase activity	GO:0004419
256	TGGT1_204480	heat shock protein binding	GO:0031072
257	TGGT1_204510	protein binding	GO:0005515
258	TGGT1_204560	catalytic activity	GO:0003824
259	TGGT1_204560	erythronolide synthase activity	GO:0047879
260	TGGT1_204560	mycocerosate synthase activity	GO:0050111
261	TGGT1_204560	obsolete cofactor binding	GO:0048037
262	TGGT1_204560	oxidoreductase activity	GO:0016491
263	TGGT1_204560	phosphopantetheine binding	GO:0031177
264	TGGT1_205010	mRNA binding	GO:0003729
265	TGGT1_205040	hydrolase activity, acting on ester bonds	GO:0016788
266	TGGT1_205180	U1 snRNA binding	GO:0030619
267	TGGT1_205180	nucleic acid binding	GO:0003676
268	TGGT1_205220	protein binding	GO:0005515
269	TGGT1_205250	ATP binding	GO:0005524
270	TGGT1_205250	myosin light chain kinase activity	GO:0004687
271	TGGT1_205250	protein kinase activity	GO:0004672
272	TGGT1_205265	ion channel activity	GO:0005216
273	TGGT1_205290	carbohydrate binding	GO:0030246
274	TGGT1_205290	phosphoprotein phosphatase activity	GO:0004721
275	TGGT1_205290	protein tyrosine phosphatase activity	GO:0004725
276	TGGT1_205290	protein tyrosine/serine/threonine phosphatase activity	GO:0008138
277	TGGT1_205340	structural constituent of ribosome	GO:0003735
278	TGGT1_205350	3-oxo-arachidoyl-CoA synthase activity	GO:0102336
279	TGGT1_205350	3-oxo-cerotoyl-CoA synthase activity	GO:0102337
280	TGGT1_205350	3-oxo-lignoceronyl-CoA synthase activity	GO:0102338
281	TGGT1_205350	very-long-chain 3-ketoacyl-CoA synthase activity	GO:0102756
282	TGGT1_205380	fructose 1,6-bisphosphate 1-phosphatase activity	GO:0042132
283	TGGT1_205380	phosphatase activity	GO:0016791
284	TGGT1_205380	phosphoric ester hydrolase activity	GO:0042578
285	TGGT1_205398	ATP binding	GO:0005524
286	TGGT1_205398	helicase activity	GO:0004386
287	TGGT1_205398	nucleic acid binding	GO:0003676
288	TGGT1_205402	ATP binding	GO:0005524
289	TGGT1_205402	DNA binding	GO:0003677
290	TGGT1_205402	helicase activity	GO:0004386
291	TGGT1_205402	nucleic acid binding	GO:0003676
292	TGGT1_205410	RNA binding	GO:0003723
293	TGGT1_205410	pseudouridine synthase activity	GO:0009982
294	TGGT1_205420	N-acetyl-gamma-glutamyl-phosphate reductase activity	GO:0003942
295	TGGT1_205420	NAD binding	GO:0051287
296	TGGT1_205420	NADP binding	GO:0050661
297	TGGT1_205420	aspartate-semialdehyde dehydrogenase activity	GO:0004073
298	TGGT1_205420	oxidoreductase activity, acting on the aldehyde or oxo group of donors, NAD or NADP as acceptor	GO:0016620
299	TGGT1_205420	protein dimerization activity	GO:0046983
300	TGGT1_205430	acyl-CoA dehydrogenase activity	GO:0003995
301	TGGT1_205430	flavin adenine dinucleotide binding	GO:0050660
302	TGGT1_205430	isovaleryl-CoA dehydrogenase activity	GO:0008470
303	TGGT1_205430	oxidoreductase activity	GO:0016491
304	TGGT1_205430	oxidoreductase activity, acting on the CH-CH group of donors	GO:0016627
305	TGGT1_205440	1-phosphatidylinositol-3-phosphate 5-kinase activity	GO:0000285
306	TGGT1_205440	ATP binding	GO:0005524
307	TGGT1_205440	transferase activity	GO:0016740
308	TGGT1_205440	unfolded protein binding	GO:0051082
309	TGGT1_205460	zinc ion binding	GO:0008270
310	TGGT1_205470	GTP binding	GO:0005525
311	TGGT1_205470	GTPase activity	GO:0003924
312	TGGT1_205470	translation elongation factor activity	GO:0003746
313	TGGT1_205520	transmembrane transporter activity	GO:0022857
314	TGGT1_205540	ATP binding	GO:0005524
315	TGGT1_205540	RNA binding	GO:0003723
316	TGGT1_205540	RNA helicase activity	GO:0003724
317	TGGT1_205540	helicase activity	GO:0004386
318	TGGT1_205540	nucleic acid binding	GO:0003676
319	TGGT1_205550	AMP-activated protein kinase activity	GO:0004679
320	TGGT1_205550	ATP binding	GO:0005524
321	TGGT1_205550	cAMP-dependent protein kinase activity	GO:0004691
322	TGGT1_205550	protein kinase activity	GO:0004672
323	TGGT1_205650	DNA-binding transcription factor activity	GO:0003700
324	TGGT1_205670	structural constituent of cytoskeleton	GO:0005200
325	TGGT1_205700	peptidyl-prolyl cis-trans isomerase activity	GO:0003755
326	TGGT1_205710	ATP binding	GO:0005524
327	TGGT1_205710	aminoacyl-tRNA ligase activity	GO:0004812
328	TGGT1_205710	lysine-tRNA ligase activity	GO:0004824
329	TGGT1_205710	nucleic acid binding	GO:0003676
330	TGGT1_205710	nucleotide binding	GO:0000166
331	TGGT1_205710	tRNA binding	GO:0000049
332	TGGT1_205720	adenosine deaminase activity	GO:0004000
333	TGGT1_205720	deaminase activity	GO:0019239
334	TGGT1_205740	protein binding	GO:0005515
335	TGGT1_205750	transcription corepressor activity	GO:0003714
336	TGGT1_206300	methyltransferase activity	GO:0008168
337	TGGT1_206310	prenyltransferase activity	GO:0004659
338	TGGT1_206310	protoheme IX farnesyltransferase activity	GO:0008495
339	TGGT1_206310	transferase activity, transferring alkyl or aryl (other than methyl) groups	GO:0016765
340	TGGT1_206330	metal ion binding	GO:0046872
341	TGGT1_206350	ER retention sequence binding	GO:0046923
342	TGGT1_206360	hydrolase activity	GO:0016787
343	TGGT1_206360	translation release factor activity	GO:0003747
344	TGGT1_206400	DNA photolyase activity	GO:0003913
345	TGGT1_206400	deoxyribodipyrimidine photo-lyase activity	GO:0003904
346	TGGT1_206415	ATP binding	GO:0005524
347	TGGT1_206415	actin binding	GO:0003779
348	TGGT1_206415	cytoskeletal motor activity	GO:0003774
349	TGGT1_206415	protein binding	GO:0005515
350	TGGT1_206450	cysteine-type peptidase activity	GO:0008234
351	TGGT1_206470	dihydrolipoyl dehydrogenase activity	GO:0004148
352	TGGT1_206470	electron transfer activity	GO:0009055
353	TGGT1_206470	flavin adenine dinucleotide binding	GO:0050660
354	TGGT1_206470	oxidoreductase activity	GO:0016491
355	TGGT1_206470	oxidoreductase activity, acting on a sulfur group of donors, NAD(P) as acceptor	GO:0016668
356	TGGT1_206490	cysteine-type endopeptidase activity	GO:0004197
357	TGGT1_206490	peptidase activity	GO:0008233
358	TGGT1_206510	catalytic activity	GO:0003824
359	TGGT1_206510	hydrolase activity	GO:0016787
360	TGGT1_206510	metal ion binding	GO:0046872
361	TGGT1_206510	metalloendopeptidase activity	GO:0004222
362	TGGT1_206510	zinc ion binding	GO:0008270
363	TGGT1_206560	calcium ion binding	GO:0005509
364	TGGT1_206570	ATP binding	GO:0005524
365	TGGT1_206570	microtubule binding	GO:0008017
366	TGGT1_206570	microtubule motor activity	GO:0003777
367	TGGT1_206590	ATP binding	GO:0005524
368	TGGT1_206590	calcium ion binding	GO:0005509
369	TGGT1_206590	calmodulin-dependent protein kinase activity	GO:0004683
370	TGGT1_206590	protein kinase activity	GO:0004672
371	TGGT1_206600	DNA binding	GO:0003677
372	TGGT1_206600	DNA-binding transcription factor activity	GO:0003700
373	TGGT1_206600	sigma factor activity	GO:0016987
374	TGGT1_206610	acyltransferase activity	GO:0016746
375	TGGT1_206610	dihydrolipoyllysine-residue acetyltransferase activity	GO:0004742
376	TGGT1_206630	cysteine-type endopeptidase activity	GO:0004197
377	TGGT1_206650	histone-lysine N-methyltransferase activity	GO:0018024
378	TGGT1_206650	nucleic acid binding	GO:0003676
379	TGGT1_206650	zinc ion binding	GO:0008270
380	TGGT1_206670	RNA binding	GO:0003723
381	TGGT1_206670	nucleic acid binding	GO:0003676
382	TGGT1_207060	oxidoreductase activity	GO:0016491
383	TGGT1_207060	ribonucleoside-diphosphate reductase activity, thioredoxin disulfide as acceptor	GO:0004748
384	TGGT1_207070	transferase activity	GO:0016740
385	TGGT1_207080	acyltransferase activity, transferring groups other than amino-acyl groups	GO:0016747
386	TGGT1_207080	histone acetyltransferase activity	GO:0004402
387	TGGT1_207180	catalytic activity	GO:0003824
388	TGGT1_207180	indole-3-glycerol-phosphate synthase activity	GO:0004425
389	TGGT1_207240	protein binding	GO:0005515
390	TGGT1_207390	protein binding	GO:0005515
391	TGGT1_207410	protein binding	GO:0005515
392	TGGT1_207430	ATP binding	GO:0005524
393	TGGT1_207430	helicase activity	GO:0004386
394	TGGT1_207430	nucleic acid binding	GO:0003676
395	TGGT1_207430	protein binding	GO:0005515
396	TGGT1_207440	RNA binding	GO:0003723
397	TGGT1_207440	rRNA binding	GO:0019843
398	TGGT1_207440	structural constituent of ribosome	GO:0003735
399	TGGT1_207450	GTP binding	GO:0005525
400	TGGT1_207450	RNA ligase (ATP) activity	GO:0003972
401	TGGT1_207450	RNA ligase activity	GO:0008452
402	TGGT1_207450	metal ion binding	GO:0046872
403	TGGT1_207460A	GTP binding	GO:0005525
404	TGGT1_207460A	GTPase activity	GO:0003924
405	TGGT1_207460B	GTP binding	GO:0005525
406	TGGT1_207460B	GTPase activity	GO:0003924
407	TGGT1_207480	chitin binding	GO:0008061
408	TGGT1_207480	protein binding	GO:0005515
409	TGGT1_207590	catalytic activity	GO:0003824
410	TGGT1_207590	metal ion binding	GO:0046872
411	TGGT1_207590	phosphoprotein phosphatase activity	GO:0004721
412	TGGT1_207600	GTP binding	GO:0005525
413	TGGT1_207600	GTPase activity	GO:0003924
414	TGGT1_207600	structural constituent of cytoskeleton	GO:0005200
415	TGGT1_207610	ATP binding	GO:0005524
416	TGGT1_207610	protein kinase activity	GO:0004672
417	TGGT1_207620	2 iron, 2 sulfur cluster binding	GO:0051537
418	TGGT1_207620	ferredoxin-NAD+ reductase activity	GO:0008860
419	TGGT1_207620	flavin adenine dinucleotide binding	GO:0050660
420	TGGT1_207620	oxidoreductase activity	GO:0016491
421	TGGT1_207630	hydrolase activity	GO:0016787
422	TGGT1_207630	translation release factor activity	GO:0003747
423	TGGT1_207630	translation release factor activity, codon specific	GO:0016149
424	TGGT1_207640	ATP binding	GO:0005524
425	TGGT1_207640	aminoacyl-tRNA editing activity	GO:0002161
426	TGGT1_207640	aminoacyl-tRNA ligase activity	GO:0004812
427	TGGT1_207640	isoleucine-tRNA ligase activity	GO:0004822
428	TGGT1_207640	nucleotide binding	GO:0000166
429	TGGT1_207640	tRNA binding	GO:0000049
430	TGGT1_207650	peptidase activity	GO:0008233
431	TGGT1_207665	ATP binding	GO:0005524
432	TGGT1_207665	microtubule binding	GO:0008017
433	TGGT1_207665	microtubule motor activity	GO:0003777
434	TGGT1_207690	DNA binding	GO:0003677
435	TGGT1_207700	ATP binding	GO:0005524
436	TGGT1_207700	protein kinase activity	GO:0004672
437	TGGT1_207710	CDP-diacylglycerol-inositol 3-phosphatidyltransferase activity	GO:0003881
438	TGGT1_207710	phosphotransferase activity, for other substituted phosphate groups	GO:0016780
439	TGGT1_207750	beta-1,4-mannosylglycoprotein 4-beta-N-acetylglucosaminyltransferase activity	GO:0003830
440	TGGT1_207760	ATP binding	GO:0005524
441	TGGT1_207760	heat shock protein binding	GO:0031072
442	TGGT1_207760	metal ion binding	GO:0046872
443	TGGT1_207760	unfolded protein binding	GO:0051082
444	TGGT1_207770	protein binding	GO:0005515
445	TGGT1_207820	ATP binding	GO:0005524
446	TGGT1_207820	MAP kinase activity	GO:0004707
447	TGGT1_207820	protein kinase activity	GO:0004672
448	TGGT1_207840	structural constituent of ribosome	GO:0003735
449	TGGT1_207865	chitin binding	GO:0008061
450	TGGT1_207875	chitin binding	GO:0008061
451	TGGT1_207900	RNA polymerase III general transcription initiation factor activity	GO:0000995
452	TGGT1_207900	TBP-class protein binding	GO:0017025
453	TGGT1_207900	metal ion binding	GO:0046872
454	TGGT1_207900	translation initiation factor activity	GO:0003743
455	TGGT1_207900	zinc ion binding	GO:0008270
456	TGGT1_207910	calcium:proton antiporter activity	GO:0015369
457	TGGT1_207910	cation transmembrane transporter activity	GO:0008324
458	TGGT1_207940	structural constituent of ribosome	GO:0003735
459	TGGT1_207965	oxidoreductase activity	GO:0016491
460	TGGT1_207990	methyltransferase activity	GO:0008168
461	TGGT1_207990	nucleic acid binding	GO:0003676
462	TGGT1_207990	rRNA methyltransferase activity	GO:0008649
463	TGGT1_208020	DNA-binding transcription factor activity	GO:0003700
464	TGGT1_208030	protein binding	GO:0005515
465	TGGT1_208040	oxidoreductase activity	GO:0016491
466	TGGT1_208050	ABC-type xenobiotic transporter activity	GO:0008559
467	TGGT1_208050	ATP binding	GO:0005524
468	TGGT1_208050	ATP hydrolysis activity	GO:0016887
469	TGGT1_208050	ATPase-coupled transmembrane transporter activity	GO:0042626
470	TGGT1_208070	inositol hexakisphosphate 1-kinase activity	GO:0052723
471	TGGT1_208070	inositol hexakisphosphate 3-kinase activity	GO:0052724
472	TGGT1_208070	inositol hexakisphosphate 5-kinase activity	GO:0000832
473	TGGT1_208070	inositol-1,4,5-trisphosphate 3-kinase activity	GO:0008440
474	TGGT1_208070	kinase activity	GO:0016301
475	TGGT1_208090	5-formyltetrahydrofolate cyclo-ligase activity	GO:0030272
476	TGGT1_208090	ATP binding	GO:0005524
477	TGGT1_208090	ligase activity	GO:0016874
478	TGGT1_208200	metal ion binding	GO:0046872
479	TGGT1_208200	protein binding	GO:0005515
480	TGGT1_208310	protein binding	GO:0005515
481	TGGT1_208320	kinase activity	GO:0016301
482	TGGT1_208320	polynucleotide 3'-phosphatase activity	GO:0046403
483	TGGT1_208350	RNA binding	GO:0003723
484	TGGT1_208350	nucleic acid binding	GO:0003676
485	TGGT1_208390	actin binding	GO:0003779
486	TGGT1_208410	neurotransmitter:sodium symporter activity	GO:0005328
487	TGGT1_208420	neurotransmitter:sodium symporter activity	GO:0005328
488	TGGT1_208430	protein binding	GO:0005515
489	TGGT1_208450	protein binding	GO:0005515
490	TGGT1_208490	GTP binding	GO:0005525
491	TGGT1_208500	catalytic activity	GO:0003824
492	TGGT1_208500	phosphoprotein phosphatase activity	GO:0004721
493	TGGT1_208500	protein serine/threonine phosphatase activity	GO:0004722
494	TGGT1_208530	catalytic activity	GO:0003824
495	TGGT1_208530	nicotinate phosphoribosyltransferase activity	GO:0004516
496	TGGT1_208530	nicotinate-nucleotide diphosphorylase (carboxylating) activity	GO:0004514
497	TGGT1_208540	ATP binding	GO:0005524
498	TGGT1_208540	RNA binding	GO:0003723
499	TGGT1_208540	RNA helicase activity	GO:0003724
500	TGGT1_208540	helicase activity	GO:0004386
501	TGGT1_208540	nucleic acid binding	GO:0003676
502	TGGT1_208570	acid-amino acid ligase activity	GO:0016881
503	TGGT1_208570	ligase activity	GO:0016874
504	TGGT1_208570	ubiquitin-protein transferase activity	GO:0004842
505	TGGT1_208580	ATP binding	GO:0005524
506	TGGT1_208580	DNA binding	GO:0003677
507	TGGT1_208580	DNA ligase (ATP) activity	GO:0003910
508	TGGT1_208580	DNA ligase activity	GO:0003909
509	TGGT1_208590	ATPase-coupled transmembrane transporter activity	GO:0042626
510	TGGT1_208590	proton-transporting ATPase activity, rotational mechanism	GO:0046961
511	TGGT1_208710	endonuclease activity	GO:0004519
512	TGGT1_208710	hydrolase activity	GO:0016787
513	TGGT1_208710	metal ion binding	GO:0046872
514	TGGT1_208710	nucleic acid binding	GO:0003676
515	TGGT1_208718	phosphatase activity	GO:0016791
516	TGGT1_208718	phosphoprotein phosphatase activity	GO:0004721
517	TGGT1_208718	protein tyrosine phosphatase activity	GO:0004725
518	TGGT1_208718	protein tyrosine/serine/threonine phosphatase activity	GO:0008138
519	TGGT1_208750	protein binding	GO:0005515
520	TGGT1_208780	ATP binding	GO:0005524
521	TGGT1_208780	SUMO transferase activity	GO:0019789
522	TGGT1_208780	acid-amino acid ligase activity	GO:0016881
523	TGGT1_208780	ligase activity	GO:0016874
524	TGGT1_208780	ubiquitin-protein transferase activity	GO:0004842
525	TGGT1_208810	protein binding	GO:0005515
526	TGGT1_208820	1-deoxy-D-xylulose-5-phosphate synthase activity	GO:0008661
527	TGGT1_208820	catalytic activity	GO:0003824
528	TGGT1_208842	ATP binding	GO:0005524
529	TGGT1_208842	DNA binding	GO:0003677
530	TGGT1_208842	helicase activity	GO:0004386
531	TGGT1_208842	hydrolase activity	GO:0016787
532	TGGT1_208842	nucleic acid binding	GO:0003676
533	TGGT1_208970	RNA binding	GO:0003723
534	TGGT1_208970	nucleic acid binding	GO:0003676
535	TGGT1_209000	acid-amino acid ligase activity	GO:0016881
536	TGGT1_209000	protein binding	GO:0005515
537	TGGT1_209000	ubiquitin-protein transferase activity	GO:0004842
538	TGGT1_209010	protein binding	GO:0005515
539	TGGT1_209010	translation elongation factor activity	GO:0003746
540	TGGT1_209030	ATP binding	GO:0005524
541	TGGT1_209050	ATP binding	GO:0005524
542	TGGT1_209050	MAP kinase kinase kinase activity	GO:0004709
543	TGGT1_209050	protein kinase activity	GO:0004672
544	TGGT1_209150	NADH dehydrogenase (ubiquinone) activity	GO:0008137
545	TGGT1_209150	flavin adenine dinucleotide binding	GO:0050660
546	TGGT1_209150	oxidoreductase activity	GO:0016491
547	TGGT1_209160	glycylpeptide N-tetradecanoyltransferase activity	GO:0004379
548	TGGT1_209180	protein binding	GO:0005515
549	TGGT1_209190	ABC-type xenobiotic transporter activity	GO:0008559
550	TGGT1_209190	ATP binding	GO:0005524
551	TGGT1_209190	ATP hydrolysis activity	GO:0016887
552	TGGT1_209190	ATPase-coupled transmembrane transporter activity	GO:0042626
553	TGGT1_209210	RNA binding	GO:0003723
554	TGGT1_209210	nucleic acid binding	GO:0003676
555	TGGT1_209240	methyltransferase activity	GO:0008168
556	TGGT1_209260	cytochrome-c oxidase activity	GO:0004129
557	TGGT1_209290	structural constituent of ribosome	GO:0003735
558	TGGT1_209300	histone acetyltransferase activity	GO:0004402
559	TGGT1_209300	protein binding	GO:0005515
560	TGGT1_209430	RNA binding	GO:0003723
561	TGGT1_209430	rRNA binding	GO:0019843
562	TGGT1_209520	protein binding	GO:0005515
563	TGGT1_209570	3'-5' exonuclease activity	GO:0008408
564	TGGT1_209570	exoribonuclease II activity	GO:0008859
565	TGGT1_209570	nucleic acid binding	GO:0003676
566	TGGT1_209580	23S rRNA (guanine(2445)-N(2))-methyltransferase activity	GO:0052915
567	TGGT1_209580	rRNA (guanine-N2-)-methyltransferase activity	GO:0008990
568	TGGT1_209620	aspartic-type endopeptidase activity	GO:0004190
569	TGGT1_209650A	RNA-directed DNA polymerase activity	GO:0003964
570	TGGT1_209650B	DNA binding	GO:0003677
571	TGGT1_209650B	RNA-directed DNA polymerase activity	GO:0003964
572	TGGT1_209650B	metal ion binding	GO:0046872
573	TGGT1_209650B	telomerase RNA reverse transcriptase activity	GO:0003721
574	TGGT1_209690	RNA binding	GO:0003723
575	TGGT1_209690	nucleic acid binding	GO:0003676
576	TGGT1_209710	structural constituent of ribosome	GO:0003735
577	TGGT1_209770	ATP binding	GO:0005524
578	TGGT1_209770	DNA binding	GO:0003677
579	TGGT1_209770	DNA helicase activity	GO:0003678
580	TGGT1_209770	helicase activity	GO:0004386
581	TGGT1_209770	hydrolase activity, acting on acid anhydrides, in phosphorus-containing anhydrides	GO:0016818
582	TGGT1_209770	nucleic acid binding	GO:0003676
583	TGGT1_209790	RNA methyltransferase activity	GO:0008173
584	TGGT1_209790	catalytic activity	GO:0003824
585	TGGT1_209790	iron-sulfur cluster binding	GO:0051536
586	TGGT1_209800	transmembrane transporter activity	GO:0022857
587	TGGT1_209800	transporter activity	GO:0005215
588	TGGT1_209820	protein binding	GO:0005515
589	TGGT1_209830	protein binding	GO:0005515
590	TGGT1_209850	RNA binding	GO:0003723
591	TGGT1_209850	nucleic acid binding	GO:0003676
592	TGGT1_209870	hydrolase activity	GO:0016787
593	TGGT1_209870	phosphatase activity	GO:0016791
594	TGGT1_209910	DNA binding	GO:0003677
595	TGGT1_209910	protein heterodimerization activity	GO:0046982
596	TGGT1_209910	sequence-specific DNA binding	GO:0043565
597	TGGT1_209920A	protein binding	GO:0005515
598	TGGT1_209920B	protein binding	GO:0005515
599	TGGT1_209940	carbohydrate:proton symporter activity	GO:0005351
600	TGGT1_209960	1,4-alpha-glucan branching enzyme activity	GO:0003844
601	TGGT1_209960	1,4-alpha-glucan branching enzyme activity (using a glucosylated glycogenin as primer for glycogen synthesis)	GO:0102752
602	TGGT1_209960	alpha-1,4-glucan synthase activity	GO:0033201
603	TGGT1_209960	catalytic activity	GO:0003824
604	TGGT1_209960	cation binding	GO:0043169
605	TGGT1_209960	hydrolase activity, hydrolyzing O-glycosyl compounds	GO:0004553
606	TGGT1_209960	starch synthase activity	GO:0009011
607	TGGT1_209970	gamma-tubulin binding	GO:0043015
608	TGGT1_209985	AMP-activated protein kinase activity	GO:0004679
609	TGGT1_209985	ATP binding	GO:0005524
610	TGGT1_209985	cAMP-dependent protein kinase activity	GO:0004691
611	TGGT1_209985	protein kinase activity	GO:0004672
612	TGGT1_210230	RNA binding	GO:0003723
613	TGGT1_210230	pseudouridine synthase activity	GO:0009982
614	TGGT1_210235	calcium ion binding	GO:0005509
615	TGGT1_210260	NAD binding	GO:0051287
616	TGGT1_210260	glycerol-3-phosphate dehydrogenase [NAD+] activity	GO:0004367
617	TGGT1_210260	oxidoreductase activity	GO:0016491
618	TGGT1_210260	oxidoreductase activity, acting on CH-OH group of donors	GO:0016614
619	TGGT1_210260	oxidoreductase activity, acting on the CH-OH group of donors, NAD or NADP as acceptor	GO:0016616
620	TGGT1_210260	protein homodimerization activity	GO:0042803
621	TGGT1_210280	ATP binding	GO:0005524
622	TGGT1_210280	myosin light chain kinase activity	GO:0004687
623	TGGT1_210280	protein kinase activity	GO:0004672
624	TGGT1_210310	histone-lysine N-methyltransferase activity	GO:0018024
625	TGGT1_210360	ATP binding	GO:0005524
626	TGGT1_210360	helicase activity	GO:0004386
627	TGGT1_210360	nucleic acid binding	GO:0003676
628	TGGT1_210390	protein binding	GO:0005515
629	TGGT1_210408	DNA binding	GO:0003677
630	TGGT1_210408	protein binding	GO:0005515
631	TGGT1_210430	heat shock protein binding	GO:0031072
632	TGGT1_210430	protein binding	GO:0005515
633	TGGT1_210440	nucleotidyltransferase activity	GO:0016779
634	TGGT1_210440	polynucleotide adenylyltransferase activity	GO:0004652
635	TGGT1_210690	structural constituent of ribosome	GO:0003735
636	TGGT1_210730	ATP binding	GO:0005524
637	TGGT1_210730	ATP hydrolysis activity	GO:0016887
638	TGGT1_210730	peptidase activity, acting on L-amino acid peptides	GO:0070011
639	TGGT1_210750	ATP binding	GO:0005524
640	TGGT1_210750	aminoacyl-tRNA ligase activity	GO:0004812
641	TGGT1_210750	magnesium ion binding	GO:0000287
642	TGGT1_210750	nucleotide binding	GO:0000166
643	TGGT1_210750	phenylalanine-tRNA ligase activity	GO:0004826
644	TGGT1_210750	tRNA binding	GO:0000049
645	TGGT1_210760	hydrolase activity	GO:0016787
646	TGGT1_210760	transferase activity	GO:0016740
647	TGGT1_210778	DNA binding	GO:0003677
648	TGGT1_210781	obsolete ubiquitin thiolesterase activity	GO:0004221
649	TGGT1_210781	thiol-dependent ubiquitinyl hydrolase activity	GO:0036459
650	TGGT1_210787	flavin-linked sulfhydryl oxidase activity	GO:0016971
651	TGGT1_210787	thiol oxidase activity	GO:0016972
652	TGGT1_210790	catalytic activity	GO:0003824
653	TGGT1_210790	dihydroorotate dehydrogenase (fumarate) activity	GO:1990663
654	TGGT1_210790	dihydroorotate dehydrogenase activity	GO:0004152
655	TGGT1_210790	dihydroorotate oxidase activity	GO:0004158
656	TGGT1_210790	oxidoreductase activity, acting on the CH-CH group of donors	GO:0016627
657	TGGT1_210800	ATPase activator activity	GO:0001671
658	TGGT1_210800	Hsp90 protein binding	GO:0051879
659	TGGT1_210800	chaperone binding	GO:0051087
660	TGGT1_210820	nucleoside transmembrane transporter activity	GO:0005337
661	TGGT1_210830	ATP binding	GO:0005524
662	TGGT1_210830	catalytic activity	GO:0003824
663	TGGT1_210830	protein serine/threonine kinase activity	GO:0004674
664	TGGT1_210840	ATP binding	GO:0005524
665	TGGT1_210840	aminoacyl-tRNA ligase activity	GO:0004812
666	TGGT1_210840	arginine-tRNA ligase activity	GO:0004814
667	TGGT1_210840	nucleotide binding	GO:0000166
668	TGGT1_210960	ATP binding	GO:0005524
669	TGGT1_210960	ATP hydrolysis activity	GO:0016887
670	TGGT1_210960	DNA binding	GO:0003677
671	TGGT1_210960	DNA-directed DNA polymerase activity	GO:0003887
672	TGGT1_210960	four-way junction helicase activity	GO:0009378
673	TGGT1_210980	mRNA binding	GO:0003729
674	TGGT1_211020	RNA binding	GO:0003723
675	TGGT1_211020	nucleic acid binding	GO:0003676
676	TGGT1_211050	ATP binding	GO:0005524
677	TGGT1_211050	ATP hydrolysis activity	GO:0016887
678	TGGT1_211050	protein binding	GO:0005515
679	TGGT1_211090	carboxy-lyase activity	GO:0016831
680	TGGT1_211090	catalytic activity	GO:0003824
681	TGGT1_211090	cysteine desulfurase activity	GO:0031071
682	TGGT1_211090	lyase activity	GO:0016829
683	TGGT1_211090	pyridoxal phosphate binding	GO:0030170
684	TGGT1_211090	transaminase activity	GO:0008483
685	TGGT1_211220	DNA binding	GO:0003677
686	TGGT1_211230	S-methyl-5-thioribose-1-phosphate isomerase activity	GO:0046523
687	TGGT1_211230	translation initiation factor activity	GO:0003743
688	TGGT1_211240	aminoacyl-tRNA hydrolase activity	GO:0004045
689	TGGT1_211260	ATP binding	GO:0005524
690	TGGT1_211260	protein kinase activity	GO:0004672
691	TGGT1_211330	aminopeptidase activity	GO:0004177
692	TGGT1_211330	metal ion binding	GO:0046872
693	TGGT1_211330	metalloaminopeptidase activity	GO:0070006
694	TGGT1_211330	metalloexopeptidase activity	GO:0008235
695	TGGT1_211370	protein binding	GO:0005515
696	TGGT1_211370	structural molecule activity	GO:0005198
697	TGGT1_211380	protein binding	GO:0005515
698	TGGT1_211390	ubiquitin-like modifier activating enzyme activity	GO:0008641
699	TGGT1_211400	ATP binding	GO:0005524
700	TGGT1_211400	helicase activity	GO:0004386
701	TGGT1_211400	nucleic acid binding	GO:0003676
702	TGGT1_211410	RNA binding	GO:0003723
703	TGGT1_211410	translation initiation factor activity	GO:0003743
704	TGGT1_211420	RNA binding	GO:0003723
705	TGGT1_211420	nucleic acid binding	GO:0003676
706	TGGT1_211430	protein binding	GO:0005515
707	TGGT1_211450	RNA binding	GO:0003723
708	TGGT1_211450	pseudouridine synthase activity	GO:0009982
709	TGGT1_211480	GTP binding	GO:0005525
710	TGGT1_211480	GTPase activity	GO:0003924
711	TGGT1_211480	ferrous iron transmembrane transporter activity	GO:0015093
712	TGGT1_211670	RNA binding	GO:0003723
713	TGGT1_211670	nucleic acid binding	GO:0003676
714	TGGT1_211670	polyribonucleotide nucleotidyltransferase activity	GO:0004654
715	TGGT1_211670	zinc ion binding	GO:0008270
716	TGGT1_211680	antioxidant activity	GO:0016209
717	TGGT1_211680	calcium ion binding	GO:0005509
718	TGGT1_211680	dolichyl-diphosphooligosaccharide-protein glycotransferase activity	GO:0004579
719	TGGT1_211680	glycosyltransferase activity	GO:0016757
720	TGGT1_211680	oxidoreductase activity	GO:0016491
721	TGGT1_211680	protein disulfide isomerase activity	GO:0003756
722	TGGT1_211690	RNA binding	GO:0003723
723	TGGT1_211720	DNA-binding transcription factor activity	GO:0003700
724	TGGT1_211730	histone-lysine N-methyltransferase activity	GO:0018024
725	TGGT1_211730	protein binding	GO:0005515
726	TGGT1_211870	structural constituent of ribosome	GO:0003735
727	TGGT1_211910	ATP binding	GO:0005524
728	TGGT1_211910	microtubule binding	GO:0008017
729	TGGT1_211910	microtubule motor activity	GO:0003777
730	TGGT1_212100	catalytic activity	GO:0003824
731	TGGT1_212100	ubiquitin-like modifier activating enzyme activity	GO:0008641
732	TGGT1_212110	methyltransferase activity	GO:0008168
733	TGGT1_212130	retinyl-palmitate esterase activity	GO:0050253
734	TGGT1_212130	triglyceride lipase activity	GO:0004806
735	TGGT1_212170	nuclease activity	GO:0004518
736	TGGT1_212190	RNA binding	GO:0003723
737	TGGT1_212190	nucleic acid binding	GO:0003676
738	TGGT1_212200	magnesium ion transmembrane transporter activity	GO:0015095
739	TGGT1_212220	metal ion binding	GO:0046872
740	TGGT1_212240	GTP binding	GO:0005525
741	TGGT1_212240	GTPase activity	GO:0003924
742	TGGT1_212240	structural constituent of cytoskeleton	GO:0005200
743	TGGT1_212250	nuclease activity	GO:0004518
744	TGGT1_212290	structural constituent of ribosome	GO:0003735
745	TGGT1_212310	proton transmembrane transporter activity	GO:0015078
746	TGGT1_212710	amino acid binding	GO:0016597
747	TGGT1_212710	oxidoreductase activity, acting on paired donors, with incorporation or reduction of molecular oxygen, reduced pteridine as one donor, and incorporation of one atom of oxygen	GO:0016714
748	TGGT1_212710	tryptophan 5-monooxygenase activity	GO:0004510
749	TGGT1_212740	hydrolase activity	GO:0016787
750	TGGT1_212740	oxidoreductase activity, acting on paired donors, with incorporation or reduction of molecular oxygen, reduced pteridine as one donor, and incorporation of one atom of oxygen	GO:0016714
751	TGGT1_212740	tyrosine 3-monooxygenase activity	GO:0004511
752	TGGT1_212820	protein binding	GO:0005515
753	TGGT1_212840	metal ion binding	GO:0046872
754	TGGT1_212910	serine-type endopeptidase activity	GO:0004252
755	TGGT1_212930	iron ion binding	GO:0005506
756	TGGT1_212930	iron-sulfur cluster binding	GO:0051536
757	TGGT1_212950	GTP binding	GO:0005525
758	TGGT1_212950	GTPase activity	GO:0003924
759	TGGT1_212970	ATP binding	GO:0005524
760	TGGT1_212970	calmodulin-dependent protein kinase activity	GO:0004683
761	TGGT1_212970	protein kinase activity	GO:0004672
762	TGGT1_212980	RNA binding	GO:0003723
763	TGGT1_212980	nucleic acid binding	GO:0003676
764	TGGT1_213000	ATP binding	GO:0005524
765	TGGT1_213000	DNA binding	GO:0003677
766	TGGT1_213000	DNA-directed DNA polymerase activity	GO:0003887
767	TGGT1_213020	transferase activity	GO:0016740
768	TGGT1_213030	structural molecule activity	GO:0005198
769	TGGT1_213060	dipeptidase activity	GO:0016805
770	TGGT1_213060	protein binding	GO:0005515
771	TGGT1_213325	GTPase activator activity	GO:0005096
772	TGGT1_213340	flavin adenine dinucleotide binding	GO:0050660
773	TGGT1_213340	mandelonitrile lyase activity	GO:0046593
774	TGGT1_213340	oxidoreductase activity, acting on CH-OH group of donors	GO:0016614
775	TGGT1_213350	RNA binding	GO:0003723
776	TGGT1_213350	structural constituent of ribosome	GO:0003735
777	TGGT1_213360	protein binding	GO:0005515
778	TGGT1_213392	actin binding	GO:0003779
779	TGGT1_213400	metal ion binding	GO:0046872
780	TGGT1_213400	nucleic acid binding	GO:0003676
781	TGGT1_213400	zinc ion binding	GO:0008270
782	TGGT1_213410	RNA binding	GO:0003723
783	TGGT1_213520	N-acetyldiaminopimelate deacetylase activity	GO:0050118
784	TGGT1_213520	hydrolase activity	GO:0016787
785	TGGT1_213550	palmitoyltransferase activity	GO:0016409
786	TGGT1_213550	zinc ion binding	GO:0008270
787	TGGT1_213650	ATP binding	GO:0005524
788	TGGT1_213650	GTP binding	GO:0005525
789	TGGT1_213650	hydrolase activity	GO:0016787
790	TGGT1_213650	nucleotide binding	GO:0000166
791	TGGT1_213660	metal ion binding	GO:0046872
792	TGGT1_213660	nucleic acid binding	GO:0003676
793	TGGT1_213660	zinc ion binding	GO:0008270
794	TGGT1_213680	2-methylcitrate dehydratase activity	GO:0047547
795	TGGT1_213680	lyase activity	GO:0016829
796	TGGT1_213690	ubiquitin-protein transferase activity	GO:0004842
797	TGGT1_213690	zinc ion binding	GO:0008270
798	TGGT1_213710	protein binding	GO:0005515
799	TGGT1_213730	catalytic activity	GO:0003824
800	TGGT1_213752	DNA primase activity	GO:0003896
801	TGGT1_213770	ATP binding	GO:0005524
802	TGGT1_213770	RNA binding	GO:0003723
803	TGGT1_213770	RNA helicase activity	GO:0003724
804	TGGT1_213770	helicase activity	GO:0004386
805	TGGT1_213770	hydrolase activity, acting on acid anhydrides, in phosphorus-containing anhydrides	GO:0016818
806	TGGT1_213770	nucleic acid binding	GO:0003676
807	TGGT1_213780	4 iron, 4 sulfur cluster binding	GO:0051539
808	TGGT1_213780	catalytic activity	GO:0003824
809	TGGT1_213780	iron-sulfur cluster binding	GO:0051536
810	TGGT1_213780	metal ion binding	GO:0046872
811	TGGT1_213790	fatty-acyl-CoA binding	GO:0000062
812	TGGT1_213800	1-acylglycerophosphocholine O-acyltransferase activity	GO:0047184
813	TGGT1_213800	acyltransferase activity	GO:0016746
814	TGGT1_213800	calcium ion binding	GO:0005509
815	TGGT1_213810	iron-sulfur cluster binding	GO:0051536
816	TGGT1_213810	structural molecule activity	GO:0005198
817	TGGT1_213870	obsolete ubiquitin thiolesterase activity	GO:0004221
818	TGGT1_213870	protein binding	GO:0005515
819	TGGT1_213870	thiol-dependent ubiquitinyl hydrolase activity	GO:0036459
820	TGGT1_213870	zinc ion binding	GO:0008270
821	TGGT1_213890	DNA binding	GO:0003677
822	TGGT1_213900	zinc ion binding	GO:0008270
823	TGGT1_213970	RNA binding	GO:0003723
824	TGGT1_213970	methyltransferase activity	GO:0008168
825	TGGT1_213970	tRNA (adenine-N1-)-methyltransferase activity	GO:0016429
826	TGGT1_214170	protein prenyltransferase activity	GO:0008318
827	TGGT1_214200	protein binding	GO:0005515
828	TGGT1_214210	RNA binding	GO:0003723
829	TGGT1_214210	pseudouridine synthase activity	GO:0009982
830	TGGT1_214240	protein binding	GO:0005515
831	TGGT1_214260	ATP binding	GO:0005524
832	TGGT1_214260	alpha-glucan, water dikinase activity	GO:0050521
833	TGGT1_214260	kinase activity	GO:0016301
834	TGGT1_214260	maltodextrin water dikinase	GO:0102216
835	TGGT1_214260	starch, H2O dikinase activity	GO:0102218
836	TGGT1_214270	GTP binding	GO:0005525
837	TGGT1_214270	GTPase activity	GO:0003924
838	TGGT1_214270	translation initiation factor activity	GO:0003743
839	TGGT1_214280	FMN adenylyltransferase activity	GO:0003919
840	TGGT1_214280	catalytic activity	GO:0003824
841	TGGT1_214320	transmembrane transporter activity	GO:0022857
842	TGGT1_214330	heat shock protein binding	GO:0031072
843	TGGT1_214350	ATP binding	GO:0005524
844	TGGT1_214350	ATP hydrolysis activity	GO:0016887
845	TGGT1_214350	GTP binding	GO:0005525
846	TGGT1_214350	ferrous iron transmembrane transporter activity	GO:0015093
847	TGGT1_214350	ribosomal large subunit binding	GO:0043023
848	TGGT1_214350	ribosome binding	GO:0043022
849	TGGT1_214440	holo-[acyl-carrier-protein] synthase activity	GO:0008897
850	TGGT1_214440	magnesium ion binding	GO:0000287
851	TGGT1_214470	cysteine-type peptidase activity	GO:0008234
852	TGGT1_214480	DNA binding	GO:0003677
853	TGGT1_214490	catalytic activity	GO:0003824
854	TGGT1_214490	metal ion binding	GO:0046872
855	TGGT1_214490	metalloendopeptidase activity	GO:0004222
856	TGGT1_214490	zinc ion binding	GO:0008270
857	TGGT1_214500	protein binding	GO:0005515
858	TGGT1_214520	ATPase activator activity	GO:0001671
859	TGGT1_214530	heat shock protein binding	GO:0031072
860	TGGT1_214580	protein binding	GO:0005515
861	TGGT1_214620	L-ascorbic acid binding	GO:0031418
862	TGGT1_214620	iron ion binding	GO:0005506
863	TGGT1_214620	oxidoreductase activity	GO:0016491
864	TGGT1_214620	oxidoreductase activity, acting on paired donors, with incorporation or reduction of molecular oxygen	GO:0016705
865	TGGT1_214760	NAD binding	GO:0051287
866	TGGT1_214760	glyoxylate reductase (NADP+) activity	GO:0030267
867	TGGT1_214760	obsolete cofactor binding	GO:0048037
868	TGGT1_214760	oxidoreductase activity, acting on the CH-OH group of donors, NAD or NADP as acceptor	GO:0016616
869	TGGT1_214770	GTP binding	GO:0005525
870	TGGT1_214770	GTPase activity	GO:0003924
871	TGGT1_214780	bis(5'-nucleosyl)-tetraphosphatase (asymmetrical) activity	GO:0004081
872	TGGT1_214780	bis(5'-nucleosyl)-tetraphosphatase activity	GO:0008796
873	TGGT1_214780	hydrolase activity	GO:0016787
874	TGGT1_214820	RNA binding	GO:0003723
875	TGGT1_214820	nucleic acid binding	GO:0003676
876	TGGT1_214830	Ran GTPase binding	GO:0008536
877	TGGT1_214830	tRNA binding	GO:0000049
878	TGGT1_214840	DNA-binding transcription factor activity	GO:0003700
879	TGGT1_214850	1-deoxy-D-xylulose-5-phosphate reductoisomerase activity	GO:0030604
880	TGGT1_214850	NADPH binding	GO:0070402
881	TGGT1_214850	isomerase activity	GO:0016853
882	TGGT1_214850	metal ion binding	GO:0046872
883	TGGT1_214850	protein binding	GO:0005515
884	TGGT1_214870	structural constituent of ribosome	GO:0003735
885	TGGT1_214920	acyltransferase activity	GO:0016746
886	TGGT1_214970	ATP binding	GO:0005524
887	TGGT1_214970	DNA binding	GO:0003677
888	TGGT1_214970	DNA helicase activity	GO:0003678
889	TGGT1_214970	magnesium chelatase activity	GO:0016851
890	TGGT1_215010	peptidase activity	GO:0008233
891	TGGT1_215030	helicase activity	GO:0004386
892	TGGT1_215060	GTP binding	GO:0005525
893	TGGT1_215070	2 iron, 2 sulfur cluster binding	GO:0051537
894	TGGT1_215070	electron transfer activity	GO:0009055
895	TGGT1_215070	ferredoxin-NAD+ reductase activity	GO:0008860
896	TGGT1_215070	iron-sulfur cluster binding	GO:0051536
897	TGGT1_215070	metal ion binding	GO:0046872
898	TGGT1_215090	GTP binding	GO:0005525
899	TGGT1_215090	hydrolase activity	GO:0016787
900	TGGT1_215090	nucleotide binding	GO:0000166
901	TGGT1_215150	DNA-binding transcription factor activity	GO:0003700
902	TGGT1_215170	hydrolase activity	GO:0016787
903	TGGT1_215170	phosphoprotein phosphatase activity	GO:0004721
904	TGGT1_215195	protein binding	GO:0005515
905	TGGT1_215210	protein binding	GO:0005515
906	TGGT1_215220	protein binding	GO:0005515
907	TGGT1_215230	RNA binding	GO:0003723
908	TGGT1_215230	nucleic acid binding	GO:0003676
909	TGGT1_215250	ATP binding	GO:0005524
910	TGGT1_215250	kinase activity	GO:0016301
911	TGGT1_215250	thiamine binding	GO:0030975
912	TGGT1_215250	thiamine diphosphokinase activity	GO:0004788
913	TGGT1_215260	ATP binding	GO:0005524
914	TGGT1_215260	D-alanine-D-alanine ligase activity	GO:0008716
915	TGGT1_215260	carbamoyl-phosphate synthase (ammonia) activity	GO:0004087
916	TGGT1_215260	carbamoyl-phosphate synthase (glutamine-hydrolyzing) activity	GO:0004088
917	TGGT1_215260	catalytic activity	GO:0003824
918	TGGT1_215260	hydrolase activity	GO:0016787
919	TGGT1_215260	metal ion binding	GO:0046872
920	TGGT1_215280	2 iron, 2 sulfur cluster binding	GO:0051537
921	TGGT1_215280	3 iron, 4 sulfur cluster binding	GO:0051538
922	TGGT1_215280	4 iron, 4 sulfur cluster binding	GO:0051539
923	TGGT1_215280	electron transfer activity	GO:0009055
924	TGGT1_215280	iron-sulfur cluster binding	GO:0051536
925	TGGT1_215280	metal ion binding	GO:0046872
926	TGGT1_215280	oxidoreductase activity	GO:0016491
927	TGGT1_215280	succinate dehydrogenase (ubiquinone) activity	GO:0008177
928	TGGT1_215290	oxidoreductase activity	GO:0016491
929	TGGT1_215290	saccharopine dehydrogenase (NAD+, L-glutamate-forming) activity	GO:0047131
930	TGGT1_215385	transmembrane transporter activity	GO:0022857
931	TGGT1_215390	metal ion binding	GO:0046872
932	TGGT1_215400	RNA binding	GO:0003723
933	TGGT1_215400	nucleic acid binding	GO:0003676
934	TGGT1_215440	metal ion binding	GO:0046872
935	TGGT1_215440	zinc ion binding	GO:0008270
936	TGGT1_215450	channel activity	GO:0015267
937	TGGT1_215450	transporter activity	GO:0005215
938	TGGT1_215460	structural constituent of ribosome	GO:0003735
939	TGGT1_215470	RNA binding	GO:0003723
940	TGGT1_215470	structural constituent of ribosome	GO:0003735
941	TGGT1_215480	adenosine deaminase activity	GO:0004000
942	TGGT1_215480	deaminase activity	GO:0019239
943	TGGT1_215490	transmembrane transporter activity	GO:0022857
944	TGGT1_215500	protein binding	GO:0005515
945	TGGT1_215510	methyltransferase activity	GO:0008168
946	TGGT1_215550	single-stranded DNA 5'-3' exodeoxyribonuclease activity	GO:0045145
947	TGGT1_215560	histone-arginine N-methyltransferase activity	GO:0008469
948	TGGT1_215560	methyltransferase activity	GO:0008168
949	TGGT1_215560	protein-arginine N-methyltransferase activity	GO:0016274
950	TGGT1_215570	DNA-binding transcription factor activity	GO:0003700
951	TGGT1_215590	electron transfer activity	GO:0009055
952	TGGT1_215590	flavin adenine dinucleotide binding	GO:0050660
953	TGGT1_215590	oxidoreductase activity	GO:0016491
954	TGGT1_215590	oxidoreductase activity, acting on the CH-CH group of donors	GO:0016627
955	TGGT1_215590	succinate dehydrogenase (ubiquinone) activity	GO:0008177
956	TGGT1_215670	AMP-activated protein kinase activity	GO:0004679
957	TGGT1_215670	ATP binding	GO:0005524
958	TGGT1_215670	cAMP-dependent protein kinase activity	GO:0004691
959	TGGT1_215670	protein kinase activity	GO:0004672
960	TGGT1_215700	1-phosphatidylinositol-3-kinase activity	GO:0016303
961	TGGT1_215700	kinase activity	GO:0016301
962	TGGT1_215700	phosphatidylinositol 3-kinase activity	GO:0035004
963	TGGT1_215700	phosphotransferase activity, alcohol group as acceptor	GO:0016773
964	TGGT1_215740	histone acetyltransferase activity	GO:0004402
965	TGGT1_215740	protein binding	GO:0005515
966	TGGT1_215750	catalytic activity	GO:0003824
967	TGGT1_215750	hydrolase activity	GO:0016787
968	TGGT1_215750	zinc ion binding	GO:0008270
969	TGGT1_215775	ATP binding	GO:0005524
970	TGGT1_215775	protein kinase activity	GO:0004672
971	TGGT1_215895	DNA-binding transcription factor activity	GO:0003700
972	TGGT1_215940	acetyl-CoA transmembrane transporter activity	GO:0008521
973	TGGT1_215950	DNA binding	GO:0003677
974	TGGT1_215990	ATP binding	GO:0005524
975	TGGT1_215990	DNA binding	GO:0003677
976	TGGT1_215990	DNA helicase activity	GO:0003678
977	TGGT1_215990	helicase activity	GO:0004386
978	TGGT1_215990	hydrolase activity, acting on acid anhydrides, in phosphorus-containing anhydrides	GO:0016818
979	TGGT1_215990	nucleic acid binding	GO:0003676
980	TGGT1_216010	structural constituent of ribosome	GO:0003735
981	TGGT1_216040	structural constituent of ribosome	GO:0003735
982	TGGT1_216050	protein binding	GO:0005515
983	TGGT1_216080	methyltransferase activity	GO:0008168
984	TGGT1_216080	protein binding	GO:0005515
985	TGGT1_216130	ATP binding	GO:0005524
986	TGGT1_216130	acid-amino acid ligase activity	GO:0016881
987	TGGT1_216130	ligase activity	GO:0016874
988	TGGT1_216130	transferase activity	GO:0016740
989	TGGT1_216130	ubiquitin-protein transferase activity	GO:0004842
990	TGGT1_216140	protein binding	GO:0005515
991	TGGT1_216150	metal ion binding	GO:0046872
992	TGGT1_216150	metalloendopeptidase activity	GO:0004222
993	TGGT1_216170	catalytic activity	GO:0003824
994	TGGT1_216170	cysteine desulfurase activity	GO:0031071
995	TGGT1_216220	DNA-binding transcription factor activity	GO:0003700
996	TGGT1_216260	nucleotidyltransferase activity	GO:0016779
997	TGGT1_216260	translation initiation factor activity	GO:0003743
998	TGGT1_216270	protein-lysine N-methyltransferase activity	GO:0016279
999	TGGT1_216280	phosphorus-oxygen lyase activity	GO:0016849
1000	TGGT1_216380	ATP binding	GO:0005524
1001	TGGT1_216380	ATPase-coupled intramembrane lipid transporter activity	GO:0140326
1002	TGGT1_216380	hydrolase activity	GO:0016787
1003	TGGT1_216380	magnesium ion binding	GO:0000287
1004	TGGT1_216380	metal ion binding	GO:0046872
1005	TGGT1_216380	nucleotide binding	GO:0000166
1006	TGGT1_216390	RNA binding	GO:0003723
1007	TGGT1_216390	RNA methyltransferase activity	GO:0008173
1008	TGGT1_216400	ATP binding	GO:0005524
1009	TGGT1_216400	ATP-dependent activity, acting on DNA	GO:0008094
1010	TGGT1_216400	DNA binding	GO:0003677
1011	TGGT1_216400	DNA strand exchange activity	GO:0000150
1012	TGGT1_216400	nucleotide binding	GO:0000166
1013	TGGT1_216400	single-stranded DNA binding	GO:0003697
1014	TGGT1_216430	GTPase activator activity	GO:0005096
1015	TGGT1_216440	peptidase activity	GO:0008233
1016	TGGT1_216450	endopeptidase activity	GO:0004175
1017	TGGT1_216450	threonine-type endopeptidase activity	GO:0004298
1018	TGGT1_216480	ribosomal large subunit binding	GO:0043023
1019	TGGT1_216490	zinc ion binding	GO:0008270
1020	TGGT1_216500	ATP binding	GO:0005524
1021	TGGT1_216500	aminoacyl-tRNA ligase activity	GO:0004812
1022	TGGT1_216500	nucleotide binding	GO:0000166
1023	TGGT1_216500	valine-tRNA ligase activity	GO:0004832
1024	TGGT1_216540	dolichyl-phosphate beta-glucosyltransferase activity	GO:0004581
1025	TGGT1_216560	methyltransferase activity	GO:0008168
1026	TGGT1_216590	Ran GTPase binding	GO:0008536
1027	TGGT1_216590	obsolete protein transporter activity	GO:0008565
1028	TGGT1_216590	protein binding	GO:0005515
1029	TGGT1_216600	DNA binding	GO:0003677
1030	TGGT1_216600	class I DNA-(apurinic or apyrimidinic site) endonuclease activity	GO:0140078
1031	TGGT1_216600	endonuclease activity	GO:0004519
1032	TGGT1_216600	exodeoxyribonuclease III activity	GO:0008853
1033	TGGT1_216600	exonuclease activity	GO:0004527
1034	TGGT1_216600	metal ion binding	GO:0046872
1035	TGGT1_216600	nuclease activity	GO:0004518
1036	TGGT1_216610	mRNA (nucleoside-2'-O-)-methyltransferase activity	GO:0004483
1037	TGGT1_216610	methyltransferase activity	GO:0008168
1038	TGGT1_216610	nucleic acid binding	GO:0003676
1039	TGGT1_216620	calcium ion binding	GO:0005509
1040	TGGT1_216640	ATP binding	GO:0005524
1041	TGGT1_216640	homoserine kinase activity	GO:0004413
1042	TGGT1_216670	RNA binding	GO:0003723
1043	TGGT1_216670	nucleic acid binding	GO:0003676
1044	TGGT1_216680	phospholipase A2 activity	GO:0004623
1045	TGGT1_216680	phospholipase A2 activity (consuming 1,2-dipalmitoylphosphatidylcholine)	GO:0102567
1046	TGGT1_216680	phospholipase A2 activity consuming 1,2-dioleoylphosphatidylethanolamine)	GO:0102568
1047	TGGT1_216680	protein binding	GO:0005515
1048	TGGT1_216700	metal ion binding	GO:0046872
1049	TGGT1_216700	peptide deformylase activity	GO:0042586
1050	TGGT1_216710	transmembrane transporter activity	GO:0022857
1051	TGGT1_216730	ATP binding	GO:0005524
1052	TGGT1_216730	DNA binding	GO:0003677
1053	TGGT1_216740A	riboflavin kinase activity	GO:0008531
1054	TGGT1_216740B	riboflavin kinase activity	GO:0008531
1055	TGGT1_216760	RNA binding	GO:0003723
1056	TGGT1_216760	pseudouridine synthase activity	GO:0009982
1057	TGGT1_216790	ABC-type sulfate transporter activity	GO:0015419
1058	TGGT1_216790	ATP binding	GO:0005524
1059	TGGT1_216790	ATP hydrolysis activity	GO:0016887
1060	TGGT1_216790	ATPase-coupled iron-chelate transporter activity	GO:0015623
1061	TGGT1_216790	electron transfer activity	GO:0009055
1062	TGGT1_216790	iron-sulfur cluster binding	GO:0051536
1063	TGGT1_216810	5'-nucleotidase activity	GO:0008253
1064	TGGT1_216810	hydrolase activity	GO:0016787
1065	TGGT1_216810	nucleotide binding	GO:0000166
1066	TGGT1_216820	transmembrane transporter activity	GO:0022857
1067	TGGT1_216860	ATP binding	GO:0005524
1068	TGGT1_216860	helicase activity	GO:0004386
1069	TGGT1_216860	nucleic acid binding	GO:0003676
1070	TGGT1_216870	ATP binding	GO:0005524
1071	TGGT1_216870	DNA binding	GO:0003677
1072	TGGT1_216870	DNA helicase activity	GO:0003678
1073	TGGT1_216870	helicase activity	GO:0004386
1074	TGGT1_216870	hydrolase activity, acting on acid anhydrides, in phosphorus-containing anhydrides	GO:0016818
1075	TGGT1_216870	nucleic acid binding	GO:0003676
1076	TGGT1_216880	histone acetyltransferase activity	GO:0004402
1077	TGGT1_216880	protein binding	GO:0005515
1078	TGGT1_216900	2 iron, 2 sulfur cluster binding	GO:0051537
1079	TGGT1_216900	4 iron, 4 sulfur cluster binding	GO:0051539
1080	TGGT1_216900	electron transfer activity	GO:0009055
1081	TGGT1_216900	iron-sulfur cluster binding	GO:0051536
1082	TGGT1_216900	metal ion binding	GO:0046872
1083	TGGT1_216930	catalytic activity	GO:0003824
1084	TGGT1_216930	choline-phosphate cytidylyltransferase activity	GO:0004105
1085	TGGT1_216930	nucleotidyltransferase activity	GO:0016779
1086	TGGT1_216950	ATP binding	GO:0005524
1087	TGGT1_216950	helicase activity	GO:0004386
1088	TGGT1_216950	nucleic acid binding	GO:0003676
1089	TGGT1_216960	GTP binding	GO:0005525
1090	TGGT1_216960	GTPase activity	GO:0003924
1091	TGGT1_216960	translation elongation factor activity	GO:0003746
1092	TGGT1_216965	protein binding	GO:0005515
1093	TGGT1_216970	histone acetyltransferase activity	GO:0004402
1094	TGGT1_216970	protein binding	GO:0005515
1095	TGGT1_216980	protein binding	GO:0005515
1096	TGGT1_217010	protein binding	GO:0005515
1097	TGGT1_217020	ATP binding	GO:0005524
1098	TGGT1_217050	DNA binding	GO:0003677
1099	TGGT1_217050	zinc ion binding	GO:0008270
1100	TGGT1_217160	serine-type endopeptidase activity	GO:0004252
1101	TGGT1_217182	RNA-directed 5'-3' RNA polymerase activity	GO:0003968
1102	TGGT1_217220	metal ion binding	GO:0046872
1103	TGGT1_217220	ubiquitin-protein transferase activity	GO:0004842
1104	TGGT1_217350	mRNA (2'-O-methyladenosine-N6-)-methyltransferase activity	GO:0016422
1105	TGGT1_217350	methyltransferase activity	GO:0008168
1106	TGGT1_217450	DNA binding	GO:0003677
1107	TGGT1_217460	ATP binding	GO:0005524
1108	TGGT1_217460	aminoacyl-tRNA ligase activity	GO:0004812
1109	TGGT1_217460	glutamine-tRNA ligase activity	GO:0004819
1110	TGGT1_217460	nucleotide binding	GO:0000166
1111	TGGT1_217500	DNA binding	GO:0003677
1112	TGGT1_217500	protein binding	GO:0005515
1113	TGGT1_217500	protein heterodimerization activity	GO:0046982
1114	TGGT1_217500	sequence-specific DNA binding	GO:0043565
1115	TGGT1_217540	RNA binding	GO:0003723
1116	TGGT1_217540	nucleic acid binding	GO:0003676
1117	TGGT1_217560	DNA binding	GO:0003677
1118	TGGT1_217560	DNA-directed 5'-3' RNA polymerase activity	GO:0003899
1119	TGGT1_217560	zinc ion binding	GO:0008270
1120	TGGT1_217570	structural constituent of ribosome	GO:0003735
1121	TGGT1_217580	DNA binding	GO:0003677
1122	TGGT1_217580	DNA-directed 5'-3' RNA polymerase activity	GO:0003899
1123	TGGT1_217590	structural constituent of ribosome	GO:0003735
1124	TGGT1_217600	ATP binding	GO:0005524
1125	TGGT1_217600	calcium ion binding	GO:0005509
1126	TGGT1_217600	calmodulin-dependent protein kinase activity	GO:0004683
1127	TGGT1_217600	protein kinase activity	GO:0004672
1128	TGGT1_217620	RNA binding	GO:0003723
1129	TGGT1_217620	translation initiation factor activity	GO:0003743
1130	TGGT1_217630	protein binding	GO:0005515
1131	TGGT1_217650	Rab GTPase binding	GO:0017137
1132	TGGT1_217650	microtubule binding	GO:0008017
1133	TGGT1_217665	nucleic acid binding	GO:0003676
1134	TGGT1_217670	rRNA binding	GO:0019843
1135	TGGT1_217670	structural constituent of ribosome	GO:0003735
1136	TGGT1_217692	glycosyltransferase activity	GO:0016757
1137	TGGT1_217700	DNA-binding transcription factor activity	GO:0003700
1138	TGGT1_217710	heat shock protein binding	GO:0031072
1139	TGGT1_217730	protein binding	GO:0005515
1140	TGGT1_217740	3-oxoacyl-[acyl-carrier-protein] reductase (NADPH) activity	GO:0004316
1141	TGGT1_217740	NAD binding	GO:0051287
1142	TGGT1_217740	obsolete 3-oxo-glutaryl-[acp] methyl ester reductase activity	GO:0102131
1143	TGGT1_217740	obsolete 3-oxo-pimeloyl-[acp] methyl ester reductase activity	GO:0102132
1144	TGGT1_217740	oxidoreductase activity	GO:0016491
1145	TGGT1_217760	GTP binding	GO:0005525
1146	TGGT1_217760	ferrous iron transmembrane transporter activity	GO:0015093
1147	TGGT1_217780	SNAP receptor activity	GO:0005484
1148	TGGT1_217790	RNA binding	GO:0003723
1149	TGGT1_217790	nucleic acid binding	GO:0003676
1150	TGGT1_217820	protein binding	GO:0005515
1151	TGGT1_217820	translation initiation factor activity	GO:0003743
1152	TGGT1_217850	sucrose-phosphate phosphatase activity	GO:0050307
1153	TGGT1_217870	palmitoyltransferase activity	GO:0016409
1154	TGGT1_217870	protein-cysteine S-palmitoyltransferase activity	GO:0019706
1155	TGGT1_217870	zinc ion binding	GO:0008270
1156	TGGT1_217880	RNA binding	GO:0003723
1157	TGGT1_217880	nucleic acid binding	GO:0003676
1158	TGGT1_217890	antioxidant activity	GO:0016209
1159	TGGT1_217890	oxidoreductase activity	GO:0016491
1160	TGGT1_217890	peroxidase activity	GO:0004601
1161	TGGT1_217890	peroxiredoxin activity	GO:0051920
1162	TGGT1_217910	DNA binding	GO:0003677
1163	TGGT1_217910	DNA-directed DNA polymerase activity	GO:0003887
1164	TGGT1_217910	nucleic acid binding	GO:0003676
1165	TGGT1_217910	nucleotide binding	GO:0000166
1166	TGGT1_218200	UTP-monosaccharide-1-phosphate uridylyltransferase activity	GO:0051748
1167	TGGT1_218200	nucleotidyltransferase activity	GO:0016779
1168	TGGT1_218200	uridylyltransferase activity	GO:0070569
1169	TGGT1_218210	ATP binding	GO:0005524
1170	TGGT1_218210	microtubule binding	GO:0008017
1171	TGGT1_218210	microtubule motor activity	GO:0003777
1172	TGGT1_218210	protein binding	GO:0005515
1173	TGGT1_218220	ATP binding	GO:0005524
1174	TGGT1_218220	RNA polymerase II CTD heptapeptide repeat kinase activity	GO:0008353
1175	TGGT1_218220	protein kinase activity	GO:0004672
1176	TGGT1_218230	methyltransferase activity	GO:0008168
1177	TGGT1_218230	protein binding	GO:0005515
1178	TGGT1_218260	DNA binding	GO:0003677
1179	TGGT1_218260	protein heterodimerization activity	GO:0046982
1180	TGGT1_218280	protein transmembrane transporter activity	GO:0008320
1181	TGGT1_218280	voltage-gated anion channel activity	GO:0008308
1182	TGGT1_218290	protein binding	GO:0005515
1183	TGGT1_218300	metal ion binding	GO:0046872
1184	TGGT1_218300	nucleic acid binding	GO:0003676
1185	TGGT1_218300	zinc ion binding	GO:0008270
1186	TGGT1_218358	nucleic acid binding	GO:0003676
1187	TGGT1_218358	zinc ion binding	GO:0008270
1188	TGGT1_218362	metal ion binding	GO:0046872
1189	TGGT1_218362	nucleic acid binding	GO:0003676
1190	TGGT1_218362	zinc ion binding	GO:0008270
1191	TGGT1_218400	ATP binding	GO:0005524
1192	TGGT1_218400	myosin light chain kinase activity	GO:0004687
1193	TGGT1_218400	protein kinase activity	GO:0004672
1194	TGGT1_218410	DNA-(apurinic or apyrimidinic site) endonuclease activity	GO:0003906
1195	TGGT1_218410	lyase activity	GO:0016829
1196	TGGT1_218410	structural constituent of ribosome	GO:0003735
1197	TGGT1_218420	fucosylgalactoside 3-alpha-galactosyltransferase activity	GO:0004381
1198	TGGT1_218420	protein binding	GO:0005515
1199	TGGT1_218470	isomerase activity	GO:0016853
1200	TGGT1_218470	protein disulfide isomerase activity	GO:0003756
1201	TGGT1_218520	calcium ion binding	GO:0005509
1202	TGGT1_218550	ATP binding	GO:0005524
1203	TGGT1_218550	RNA polymerase II CTD heptapeptide repeat kinase activity	GO:0008353
1204	TGGT1_218550	protein kinase activity	GO:0004672
1205	TGGT1_218560	ATP binding	GO:0005524
1206	TGGT1_218560	D-alanine-D-alanine ligase activity	GO:0008716
1207	TGGT1_218560	acetyl-CoA carboxylase activity	GO:0003989
1208	TGGT1_218560	catalytic activity	GO:0003824
1209	TGGT1_218560	ligase activity	GO:0016874
1210	TGGT1_218560	metal ion binding	GO:0046872
1211	TGGT1_218560	propionyl-CoA carboxylase activity	GO:0004658
1212	TGGT1_218570	endoribonuclease activity	GO:0004521
1213	TGGT1_218570	metal ion binding	GO:0046872
1214	TGGT1_218580	RNA binding	GO:0003723
1215	TGGT1_218580	RNA methyltransferase activity	GO:0008173
1216	TGGT1_218580	tRNA (guanosine-2'-O-)-methyltransferase activity	GO:0009020
1217	TGGT1_218590	catalytic activity	GO:0003824
1218	TGGT1_218590	phosphoprotein phosphatase activity	GO:0004721
1219	TGGT1_218590	protein serine/threonine phosphatase activity	GO:0004722
1220	TGGT1_218600	RNA binding	GO:0003723
1221	TGGT1_218600	nucleic acid binding	GO:0003676
1222	TGGT1_218610	ATP binding	GO:0005524
1223	TGGT1_218610	N-acetyltransferase activity	GO:0008080
1224	TGGT1_218720	ATP binding	GO:0005524
1225	TGGT1_218720	calcium ion binding	GO:0005509
1226	TGGT1_218720	myosin light chain kinase activity	GO:0004687
1227	TGGT1_218720	phosphotransferase activity, alcohol group as acceptor	GO:0016773
1228	TGGT1_218720	protein kinase activity	GO:0004672
1229	TGGT1_218760	protein binding	GO:0005515
1230	TGGT1_218780	O-phospho-L-serine:2-oxoglutarate aminotransferase activity	GO:0004648
1231	TGGT1_218780	catalytic activity	GO:0003824
1232	TGGT1_218790	GTP binding	GO:0005525
1233	TGGT1_218790	translation elongation factor activity	GO:0003746
1234	TGGT1_218810	D-aminoacyl-tRNA deacylase activity	GO:0051499
1235	TGGT1_218810	aminoacyl-tRNA editing activity	GO:0002161
1236	TGGT1_218810	aminoacyl-tRNA ligase activity	GO:0004812
1237	TGGT1_218810	hydrolase activity, acting on ester bonds	GO:0016788
1238	TGGT1_218820	nucleic acid binding	GO:0003676
1239	TGGT1_218840	ATP binding	GO:0005524
1240	TGGT1_218840	mismatched DNA binding	GO:0030983
1241	TGGT1_218850	structural constituent of ribosome	GO:0003735
1242	TGGT1_218870	GTPase activator activity	GO:0005096
1243	TGGT1_218880	structural constituent of cytoskeleton	GO:0005200
1244	TGGT1_218920	endopeptidase activity	GO:0004175
1245	TGGT1_218920	threonine-type endopeptidase activity	GO:0004298
1246	TGGT1_218930	protein binding	GO:0005515
1247	TGGT1_218960	DNA-binding transcription factor activity	GO:0003700
1248	TGGT1_219070	cGMP-dependent protein kinase activity	GO:0004692
1249	TGGT1_219070	calcium ion binding	GO:0005509
1250	TGGT1_219080	protein binding	GO:0005515
1251	TGGT1_219100	cyclin-dependent protein serine/threonine kinase regulator activity	GO:0016538
1252	TGGT1_219100	kinase activity	GO:0016301
1253	TGGT1_219120	metal ion binding	GO:0046872
1254	TGGT1_219120	nucleic acid binding	GO:0003676
1255	TGGT1_219120	zinc ion binding	GO:0008270
1256	TGGT1_219130	NADP binding	GO:0050661
1257	TGGT1_219130	flavin adenine dinucleotide binding	GO:0050660
1258	TGGT1_219130	glutathione-disulfide reductase (NADPH) activity	GO:0004362
1259	TGGT1_219130	oxidoreductase activity	GO:0016491
1260	TGGT1_219130	oxidoreductase activity, acting on a sulfur group of donors, NAD(P) as acceptor	GO:0016668
1261	TGGT1_219140	translation elongation factor activity	GO:0003746
1262	TGGT1_219150	zinc ion binding	GO:0008270
1263	TGGT1_219180	N-acetyltransferase activity	GO:0008080
1264	TGGT1_219200	ATP binding	GO:0005524
1265	TGGT1_219200	helicase activity	GO:0004386
1266	TGGT1_219200	nucleic acid binding	GO:0003676
1267	TGGT1_219210	protein binding	GO:0005515
1268	TGGT1_219230	acetoacetate-CoA ligase activity	GO:0030729
1269	TGGT1_219230	catalytic activity	GO:0003824
1270	TGGT1_219240	aminoacyl-tRNA hydrolase activity	GO:0004045
1271	TGGT1_219250	N-acetyltransferase activity	GO:0008080
1272	TGGT1_219260A	ATP hydrolysis activity	GO:0016887
1273	TGGT1_219260A	ATPase-coupled intramembrane lipid transporter activity	GO:0140326
1274	TGGT1_219260A	P-type calcium transporter activity	GO:0005388
1275	TGGT1_219260A	metal ion binding	GO:0046872
1276	TGGT1_219260A	nucleotide binding	GO:0000166
1277	TGGT1_219260B	ATPase-coupled intramembrane lipid transporter activity	GO:0140326
1278	TGGT1_219260B	P-type calcium transporter activity	GO:0005388
1279	TGGT1_219260B	hydrolase activity	GO:0016787
1280	TGGT1_219260B	metal ion binding	GO:0046872
1281	TGGT1_219260B	nucleotide binding	GO:0000166
1282	TGGT1_219290	actin binding	GO:0003779
1283	TGGT1_219300	metal ion binding	GO:0046872
1284	TGGT1_219300	zinc ion binding	GO:0008270
1285	TGGT1_219310	ATP hydrolysis activity	GO:0016887
1286	TGGT1_219320	acid phosphatase activity	GO:0003993
1287	TGGT1_219430	ATP binding	GO:0005524
1288	TGGT1_219430	aminoacyl-tRNA ligase activity	GO:0004812
1289	TGGT1_219430	nucleotide binding	GO:0000166
1290	TGGT1_219430	threonine-tRNA ligase activity	GO:0004829
1291	TGGT1_219440	RNA binding	GO:0003723
1292	TGGT1_219450	calcium ion binding	GO:0005509
1293	TGGT1_219450	protein binding	GO:0005515
1294	TGGT1_219485	serine-type peptidase activity	GO:0008236
1295	TGGT1_219510	GTP binding	GO:0005525
1296	TGGT1_219520	histone-arginine N-methyltransferase activity	GO:0008469
1297	TGGT1_219520	methyltransferase activity	GO:0008168
1298	TGGT1_219520	protein methyltransferase activity	GO:0008276
1299	TGGT1_219520	protein-arginine N-methyltransferase activity	GO:0016274
1300	TGGT1_219540	ATP binding	GO:0005524
1301	TGGT1_219540	alanine-tRNA ligase activity	GO:0004813
1302	TGGT1_219540	aminoacyl-tRNA ligase activity	GO:0004812
1303	TGGT1_219540	nucleic acid binding	GO:0003676
1304	TGGT1_219540	nucleotide binding	GO:0000166
1305	TGGT1_219540	tRNA binding	GO:0000049
1306	TGGT1_219540	zinc ion binding	GO:0008270
1307	TGGT1_219550	acyltransferase activity	GO:0016746
1308	TGGT1_219550	dihydrolipoyllysine-residue succinyltransferase activity	GO:0004149
1309	TGGT1_219590	5'-3' DNA helicase activity	GO:0043139
1310	TGGT1_219590	ATP binding	GO:0005524
1311	TGGT1_219590	DNA helicase activity	GO:0003678
1312	TGGT1_219590	four-way junction helicase activity	GO:0009378
1313	TGGT1_219600	DNA binding	GO:0003677
1314	TGGT1_219620	RNA binding	GO:0003723
1315	TGGT1_219620	methyltransferase activity	GO:0008168
1316	TGGT1_219630	FMN binding	GO:0010181
1317	TGGT1_219630	NADPH-hemoprotein reductase activity	GO:0003958
1318	TGGT1_219630	oxidoreductase activity	GO:0016491
1319	TGGT1_219650	calcium ion binding	GO:0005509
1320	TGGT1_219670	metal ion binding	GO:0046872
1321	TGGT1_219670	nucleic acid binding	GO:0003676
1322	TGGT1_219670	zinc ion binding	GO:0008270
1323	TGGT1_219682	ATP binding	GO:0005524
1324	TGGT1_219682	protein kinase activity	GO:0004672
1325	TGGT1_219682	pyruvate dehydrogenase (acetyl-transferring) kinase activity	GO:0004740
1326	TGGT1_219700	ATP binding	GO:0005524
1327	TGGT1_219700	ATP hydrolysis activity	GO:0016887
1328	TGGT1_219700	DNA binding	GO:0003677
1329	TGGT1_219700	DNA helicase activity	GO:0003678
1330	TGGT1_219700	magnesium chelatase activity	GO:0016851
1331	TGGT1_219720	GTP binding	GO:0005525
1332	TGGT1_219720	GTPase activity	GO:0003924
1333	TGGT1_219750	electron transfer activity	GO:0009055
1334	TGGT1_219750	heme binding	GO:0020037
1335	TGGT1_219750	iron ion binding	GO:0005506
1336	TGGT1_219750	metal ion binding	GO:0046872
1337	TGGT1_219760	N-acetyltransferase activity	GO:0008080
1338	TGGT1_219760	peptide alpha-N-acetyltransferase activity	GO:0004596
1339	TGGT1_219770	structural constituent of ribosome	GO:0003735
1340	TGGT1_219800	ATP binding	GO:0005524
1341	TGGT1_219800	ATPase-coupled transmembrane transporter activity	GO:0042626
1342	TGGT1_219800	hydrolase activity	GO:0016787
1343	TGGT1_219800	proton-transporting ATP synthase activity, rotational mechanism	GO:0046933
1344	TGGT1_219800	proton-transporting ATPase activity, rotational mechanism	GO:0046961
1345	TGGT1_219820	protein binding	GO:0005515
1346	TGGT1_219828	DNA binding	GO:0003677
1347	TGGT1_219828	protein binding	GO:0005515
1348	TGGT1_219832	cyclin-dependent protein serine/threonine kinase regulator activity	GO:0016538
1349	TGGT1_219832	kinase activity	GO:0016301
1350	TGGT1_219832	structural constituent of ribosome	GO:0003735
1351	TGGT1_219850	ATP binding	GO:0005524
1352	TGGT1_219850	aminoacyl-tRNA editing activity	GO:0002161
1353	TGGT1_219850	aminoacyl-tRNA ligase activity	GO:0004812
1354	TGGT1_219850	nucleotide binding	GO:0000166
1355	TGGT1_219850	proline-tRNA ligase activity	GO:0004827
1356	TGGT1_219860	ATP binding	GO:0005524
1357	TGGT1_219860	DNA binding	GO:0003677
1358	TGGT1_219860	DNA helicase activity	GO:0003678
1359	TGGT1_219860	magnesium chelatase activity	GO:0016851
1360	TGGT1_220100	magnesium ion binding	GO:0000287
1361	TGGT1_220100	ribose phosphate diphosphokinase activity	GO:0004749
1362	TGGT1_220140	calcium ion binding	GO:0005509
1363	TGGT1_220150	rRNA binding	GO:0019843
1364	TGGT1_220150	structural constituent of ribosome	GO:0003735
1365	TGGT1_220160	protein binding	GO:0005515
1366	TGGT1_220212	RNA binding	GO:0003723
1367	TGGT1_220212	pseudouridine synthase activity	GO:0009982
1368	TGGT1_220212	tRNA pseudouridine synthase activity	GO:0106029
1369	TGGT1_220230A	protein binding	GO:0005515
1370	TGGT1_220230B	protein binding	GO:0005515
1371	TGGT1_220260	nucleotide binding	GO:0000166
1372	TGGT1_220300	structural constituent of ribosome	GO:0003735
1373	TGGT1_220350	ATP binding	GO:0005524
1374	TGGT1_220350	aminoacyl-tRNA ligase activity	GO:0004812
1375	TGGT1_220350	lysine-tRNA ligase activity	GO:0004824
1376	TGGT1_220350	nucleotide binding	GO:0000166
1377	TGGT1_220360	FAD binding	GO:0071949
1378	TGGT1_220360	electron transfer activity	GO:0009055
1379	TGGT1_220360	oxidoreductase activity	GO:0016491
1380	TGGT1_220360	phenol 2-monooxygenase activity	GO:0018662
1381	TGGT1_220400	actin binding	GO:0003779
1382	TGGT1_220420	3',5'-cyclic-nucleotide phosphodiesterase activity	GO:0004114
1383	TGGT1_220420	metal ion binding	GO:0046872
1384	TGGT1_220420	phosphoric diester hydrolase activity	GO:0008081
1385	TGGT1_220440	cyclin-dependent protein serine/threonine kinase regulator activity	GO:0016538
1386	TGGT1_220440	kinase activity	GO:0016301
1387	TGGT1_220450	RNA-DNA hybrid ribonuclease activity	GO:0004523
1388	TGGT1_220450	nucleic acid binding	GO:0003676
1389	TGGT1_220490	RNA binding	GO:0003723
1390	TGGT1_220490	nucleic acid binding	GO:0003676
1391	TGGT1_220500	protein binding	GO:0005515
1392	TGGT1_220530	DNA-binding transcription factor activity	GO:0003700
1393	TGGT1_220610	catalytic activity	GO:0003824
1394	TGGT1_220610	phosphoprotein phosphatase activity	GO:0004721
1395	TGGT1_220610	protein serine/threonine phosphatase activity	GO:0004722
1396	TGGT1_220840	catalytic activity	GO:0003824
1397	TGGT1_220840	pyridoxal phosphate binding	GO:0030170
1398	TGGT1_220840	threonine synthase activity	GO:0004795
1399	TGGT1_220860	ATP binding	GO:0005524
1400	TGGT1_220860	DNA binding	GO:0003677
1401	TGGT1_220860	helicase activity	GO:0004386
1402	TGGT1_220860	hydrolase activity	GO:0016787
1403	TGGT1_220860	nucleic acid binding	GO:0003676
1404	TGGT1_220910	protein binding	GO:0005515
1405	TGGT1_220940	methyltransferase activity	GO:0008168
1406	TGGT1_220940	nucleic acid binding	GO:0003676
1407	TGGT1_221160	N-acetyltransferase activity	GO:0008080
1408	TGGT1_221170	metal ion binding	GO:0046872
1409	TGGT1_221170	metalloendopeptidase activity	GO:0004222
1410	TGGT1_221170	peptidase activity	GO:0008233
1411	TGGT1_221190	mRNA binding	GO:0003729
1412	TGGT1_221200A	hydrolase activity	GO:0016787
1413	TGGT1_221200A	zinc ion binding	GO:0008270
1414	TGGT1_221200B	hydrolase activity	GO:0016787
1415	TGGT1_221200B	zinc ion binding	GO:0008270
1416	TGGT1_221210	peptidyl-prolyl cis-trans isomerase activity	GO:0003755
1417	TGGT1_221230	protein tyrosine phosphatase activity	GO:0004725
1418	TGGT1_221230	protein tyrosine/serine/threonine phosphatase activity	GO:0008138
1419	TGGT1_221260	3-deoxy-7-phosphoheptulonate synthase activity	GO:0003849
1420	TGGT1_221260	catalytic activity	GO:0003824
1421	TGGT1_221270	2-oxoglutarate-dependent dioxygenase activity	GO:0016706
1422	TGGT1_221270	L-ascorbic acid binding	GO:0031418
1423	TGGT1_221270	iron ion binding	GO:0005506
1424	TGGT1_221270	oxidoreductase activity	GO:0016491
1425	TGGT1_221270	oxidoreductase activity, acting on paired donors, with incorporation or reduction of molecular oxygen	GO:0016705
1426	TGGT1_221270	procollagen-proline 4-dioxygenase activity	GO:0004656
1427	TGGT1_221310	aminopeptidase activity	GO:0004177
1428	TGGT1_221310	metallopeptidase activity	GO:0008237
1429	TGGT1_221310	zinc ion binding	GO:0008270
1430	TGGT1_221320	ATP binding	GO:0005524
1431	TGGT1_221320	D-alanine-D-alanine ligase activity	GO:0008716
1432	TGGT1_221320	acetyl-CoA carboxylase activity	GO:0003989
1433	TGGT1_221320	catalytic activity	GO:0003824
1434	TGGT1_221320	ligase activity	GO:0016874
1435	TGGT1_221320	metal ion binding	GO:0046872
1436	TGGT1_221320	propionyl-CoA carboxylase activity	GO:0004658
1437	TGGT1_221330	ATP binding	GO:0005524
1438	TGGT1_221330	DNA binding	GO:0003677
1439	TGGT1_221330	DNA topoisomerase activity	GO:0003916
1440	TGGT1_221330	DNA topoisomerase type II (double strand cut, ATP-hydrolyzing) activity	GO:0003918
1441	TGGT1_221350	copper ion transmembrane transporter activity	GO:0005375
1442	TGGT1_221380	nucleic acid binding	GO:0003676
1443	TGGT1_221380	ribonuclease P activity	GO:0004526
1444	TGGT1_221420	ATP binding	GO:0005524
1445	TGGT1_221420	microtubule binding	GO:0008017
1446	TGGT1_221420	microtubule motor activity	GO:0003777
1447	TGGT1_221420	protein binding	GO:0005515
1448	TGGT1_221450	protein binding	GO:0005515
1449	TGGT1_221490	RNA binding	GO:0003723
1450	TGGT1_221500	phosphoprotein phosphatase activity	GO:0004721
1451	TGGT1_221500	protein tyrosine/serine/threonine phosphatase activity	GO:0008138
1452	TGGT1_221522	protein binding	GO:0005515
1453	TGGT1_221540	thiol-dependent deubiquitinase	GO:0004843
1454	TGGT1_221550	ATP binding	GO:0005524
1455	TGGT1_221550	protein kinase activity	GO:0004672
1456	TGGT1_221570	nucleic acid binding	GO:0003676
1457	TGGT1_221580	mRNA (nucleoside-2'-O-)-methyltransferase activity	GO:0004483
1458	TGGT1_221580	methyltransferase activity	GO:0008168
1459	TGGT1_221580	nucleic acid binding	GO:0003676
1460	TGGT1_221590	phosphoprotein phosphatase activity	GO:0004721
1461	TGGT1_221590	protein tyrosine/serine/threonine phosphatase activity	GO:0008138
1462	TGGT1_221610	obsolete ubiquitin thiolesterase activity	GO:0004221
1463	TGGT1_221610	thiol-dependent ubiquitinyl hydrolase activity	GO:0036459
1464	TGGT1_221620	GTP binding	GO:0005525
1465	TGGT1_221620	GTPase activity	GO:0003924
1466	TGGT1_221620	structural constituent of cytoskeleton	GO:0005200
1467	TGGT1_221660	ATP binding	GO:0005524
1468	TGGT1_221660	helicase activity	GO:0004386
1469	TGGT1_221660	nucleic acid binding	GO:0003676
1470	TGGT1_221670	translation elongation factor activity	GO:0003746
1471	TGGT1_221710	GTPase activator activity	GO:0005096
1472	TGGT1_221830	serine-type endopeptidase activity	GO:0004252
1473	TGGT1_221890	calcium ion binding	GO:0005509
1474	TGGT1_221890	histone acetyltransferase activity	GO:0004402
1475	TGGT1_221890	protein binding	GO:0005515
1476	TGGT1_221910	DNA binding	GO:0003677
1477	TGGT1_221910	zinc ion binding	GO:0008270
1478	TGGT1_221922	iron ion binding	GO:0005506
1479	TGGT1_221922	iron-sulfur cluster binding	GO:0051536
1480	TGGT1_221940	protein binding	GO:0005515
1481	TGGT1_221950	RNA binding	GO:0003723
1482	TGGT1_221950	nucleic acid binding	GO:0003676
1483	TGGT1_221950	zinc ion binding	GO:0008270
1484	TGGT1_221980	nucleic acid binding	GO:0003676
1485	TGGT1_221980	protein binding	GO:0005515
1486	TGGT1_221980	zinc ion binding	GO:0008270
1487	TGGT1_222010	phosphoprotein phosphatase activity	GO:0004721
1488	TGGT1_222010	protein binding	GO:0005515
1489	TGGT1_222020	phosphoglycerate kinase activity	GO:0004618
1490	TGGT1_222060	cation channel activity	GO:0005261
1491	TGGT1_222060	ion channel activity	GO:0005216
1492	TGGT1_222070	GTP binding	GO:0005525
1493	TGGT1_222070	GTPase activity	GO:0003924
1494	TGGT1_222070	sulfate adenylyltransferase (ATP) activity	GO:0004781
1495	TGGT1_222070	translation elongation factor activity	GO:0003746
1496	TGGT1_222110	protein binding	GO:0005515
1497	TGGT1_222120	RNA binding	GO:0003723
1498	TGGT1_222120	pseudouridine synthase activity	GO:0009982
1499	TGGT1_222140	ATP binding	GO:0005524
1500	TGGT1_222140	RNA binding	GO:0003723
1501	TGGT1_222140	helicase activity	GO:0004386
1502	TGGT1_222140	nucleic acid binding	GO:0003676
1503	TGGT1_222160	betaine-aldehyde dehydrogenase activity	GO:0008802
1504	TGGT1_222160	oxidoreductase activity	GO:0016491
1505	TGGT1_222160	oxidoreductase activity, acting on the aldehyde or oxo group of donors, NAD or NADP as acceptor	GO:0016620
1506	TGGT1_222250	protein binding	GO:0005515
1507	TGGT1_222290	RNA cap binding	GO:0000339
1508	TGGT1_222340	RNA binding	GO:0003723
1509	TGGT1_222340	methyltransferase activity	GO:0008168
1510	TGGT1_222340	nucleic acid binding	GO:0003676
1511	TGGT1_222380	Ran GTPase binding	GO:0008536
1512	TGGT1_222380	obsolete protein transporter activity	GO:0008565
1513	TGGT1_222430	acid-amino acid ligase activity	GO:0016881
1514	TGGT1_222430	ubiquitin-protein transferase activity	GO:0004842
1515	TGGT1_222660	protein binding	GO:0005515
1516	TGGT1_222710	IMP 5'-nucleotidase activity	GO:0050483
1517	TGGT1_222710	magnesium ion binding	GO:0000287
1518	TGGT1_222710	phosphatase activity	GO:0016791
1519	TGGT1_222800	alpha-1,4-glucan synthase activity	GO:0033201
1520	TGGT1_222800	starch synthase activity	GO:0009011
1521	TGGT1_222840	hydrolase activity	GO:0016787
1522	TGGT1_222860	RNA binding	GO:0003723
1523	TGGT1_222860	nucleic acid binding	GO:0003676
1524	TGGT1_222860	protein binding	GO:0005515
1525	TGGT1_222860	translation initiation factor activity	GO:0003743
1526	TGGT1_222860	translation initiation factor binding	GO:0031369
1527	TGGT1_222900	phosphoserine phosphatase activity	GO:0004647
1528	TGGT1_222960	ATP binding	GO:0005524
1529	TGGT1_222960	protein kinase activity	GO:0004672
1530	TGGT1_222970	inositol monophosphate 1-phosphatase activity	GO:0008934
1531	TGGT1_222970	inositol monophosphate 3-phosphatase activity	GO:0052832
1532	TGGT1_222970	inositol monophosphate 4-phosphatase activity	GO:0052833
1533	TGGT1_222970	inositol monophosphate phosphatase activity	GO:0052834
1534	TGGT1_222970	metal ion binding	GO:0046872
1535	TGGT1_222975	protein binding	GO:0005515
1536	TGGT1_222980	protein binding	GO:0005515
1537	TGGT1_222990	structural constituent of ribosome	GO:0003735
1538	TGGT1_223000	cytoskeletal motor activity	GO:0003774
1539	TGGT1_223020	coproporphyrinogen oxidase activity	GO:0004109
1540	TGGT1_223030	protein binding	GO:0005515
1541	TGGT1_223050	structural constituent of ribosome	GO:0003735
1542	TGGT1_223110	glycolipid binding	GO:0051861
1543	TGGT1_223110	glycolipid transfer activity	GO:0017089
1544	TGGT1_223110	lipid transfer activity	GO:0120013
1545	TGGT1_223120	cyclin-dependent protein serine/threonine kinase regulator activity	GO:0016538
1546	TGGT1_223120	kinase activity	GO:0016301
1547	TGGT1_223125	protein binding	GO:0005515
1548	TGGT1_223130	methyltransferase activity	GO:0008168
1549	TGGT1_223130	tRNA 2'-O-methyltransferase activity	GO:0106050
1550	TGGT1_223140	tRNA binding	GO:0000049
1551	TGGT1_223150	lipid binding	GO:0008289
1552	TGGT1_223262	protein binding	GO:0005515
1553	TGGT1_223390	ATP binding	GO:0005524
1554	TGGT1_223390	DNA binding	GO:0003677
1555	TGGT1_223390	helicase activity	GO:0004386
1556	TGGT1_223390	hydrolase activity	GO:0016787
1557	TGGT1_223390	nucleic acid binding	GO:0003676
1558	TGGT1_223410	RNA binding	GO:0003723
1559	TGGT1_223410	translation initiation factor activity	GO:0003743
1560	TGGT1_223420	heat shock protein binding	GO:0031072
1561	TGGT1_223430	2 iron, 2 sulfur cluster binding	GO:0051537
1562	TGGT1_223430	oxidoreductase activity	GO:0016491
1563	TGGT1_223440	ATP binding	GO:0005524
1564	TGGT1_223440	helicase activity	GO:0004386
1565	TGGT1_223440	nucleic acid binding	GO:0003676
1566	TGGT1_223450A	obsolete ubiquitin thiolesterase activity	GO:0004221
1567	TGGT1_223450A	thiol-dependent ubiquitinyl hydrolase activity	GO:0036459
1568	TGGT1_223450B	hydrolase activity	GO:0016787
1569	TGGT1_223450B	obsolete ubiquitin thiolesterase activity	GO:0004221
1570	TGGT1_223520	calcium ion binding	GO:0005509
1571	TGGT1_223540	Ran GTPase binding	GO:0008536
1572	TGGT1_223540	obsolete protein transporter activity	GO:0008565
1573	TGGT1_223570	nucleic acid binding	GO:0003676
1574	TGGT1_223590	endopeptidase activity	GO:0004175
1575	TGGT1_223590	threonine-type endopeptidase activity	GO:0004298
1576	TGGT1_223620	SNAP receptor activity	GO:0005484
1577	TGGT1_223660	structural constituent of ribosome	GO:0003735
1578	TGGT1_223668	DNA binding	GO:0003677
1579	TGGT1_223672	3'(2'),5'-bisphosphate nucleotidase activity	GO:0008441
1580	TGGT1_223672	magnesium ion binding	GO:0000287
1581	TGGT1_223680	protein binding	GO:0005515
1582	TGGT1_223710	protein binding	GO:0005515
1583	TGGT1_223810	magnesium ion transmembrane transporter activity	GO:0015095
1584	TGGT1_223840	ATP citrate synthase activity	GO:0003878
1585	TGGT1_223840	acyltransferase, acyl groups converted into alkyl on transfer	GO:0046912
1586	TGGT1_223840	binding	GO:0005488
1587	TGGT1_223840	catalytic activity	GO:0003824
1588	TGGT1_223840	lyase activity	GO:0016829
1589	TGGT1_223840	obsolete cofactor binding	GO:0048037
1590	TGGT1_223855	RNA binding	GO:0003723
1591	TGGT1_223855	nucleic acid binding	GO:0003676
1592	TGGT1_223880	metal ion binding	GO:0046872
1593	TGGT1_223910	1-acylglycerophosphocholine O-acyltransferase activity	GO:0047184
1594	TGGT1_223910	acyltransferase activity	GO:0016746
1595	TGGT1_223930	RNA binding	GO:0003723
1596	TGGT1_223930	nucleic acid binding	GO:0003676
1597	TGGT1_223970	GTP binding	GO:0005525
1598	TGGT1_223970	GTPase activity	GO:0003924
1599	TGGT1_223970	translation elongation factor activity	GO:0003746
1600	TGGT1_223985	catalytic activity	GO:0003824
1601	TGGT1_223985	phosphoprotein phosphatase activity	GO:0004721
1602	TGGT1_224040	protein binding	GO:0005515
1603	TGGT1_224060	dolichyl-diphosphooligosaccharide-protein glycotransferase activity	GO:0004579
1604	TGGT1_224060	glycosyltransferase activity	GO:0016757
1605	TGGT1_224080	protein binding	GO:0005515
1606	TGGT1_224090	3-hydroxyisobutyryl-CoA hydrolase activity	GO:0003860
1607	TGGT1_224090	catalytic activity	GO:0003824
1608	TGGT1_224090	isomerase activity	GO:0016853
1609	TGGT1_224130	nucleic acid binding	GO:0003676
1610	TGGT1_224180	protein binding	GO:0005515
1611	TGGT1_224190	ATP binding	GO:0005524
1612	TGGT1_224190	ATPase-coupled intramembrane lipid transporter activity	GO:0140326
1613	TGGT1_224190	catalytic activity	GO:0003824
1614	TGGT1_224190	hydrolase activity	GO:0016787
1615	TGGT1_224190	magnesium ion binding	GO:0000287
1616	TGGT1_224190	metal ion binding	GO:0046872
1617	TGGT1_224190	nucleotide binding	GO:0000166
1618	TGGT1_224200	RNA binding	GO:0003723
1619	TGGT1_224200	pseudouridine synthase activity	GO:0009982
1620	TGGT1_224200	tRNA pseudouridine synthase activity	GO:0106029
1621	TGGT1_224205	ER retention sequence binding	GO:0046923
1622	TGGT1_224220	hydrolase activity	GO:0016787
1623	TGGT1_224220	phosphoprotein phosphatase activity	GO:0004721
1624	TGGT1_224230	DNA-binding transcription factor activity	GO:0003700
1625	TGGT1_224235	translation initiation factor activity	GO:0003743
1626	TGGT1_224240	catalytic activity	GO:0003824
1627	TGGT1_224240	phosphoprotein phosphatase activity	GO:0004721
1628	TGGT1_224240	protein serine/threonine phosphatase activity	GO:0004722
1629	TGGT1_224260	metal ion binding	GO:0046872
1630	TGGT1_224270	protein binding	GO:0005515
1631	TGGT1_224280	nucleic acid binding	GO:0003676
1632	TGGT1_224280	protein binding	GO:0005515
1633	TGGT1_224290	palmitoyltransferase activity	GO:0016409
1634	TGGT1_224290	protein-cysteine S-palmitoyltransferase activity	GO:0019706
1635	TGGT1_224290	zinc ion binding	GO:0008270
1636	TGGT1_224310	palmitoyltransferase activity	GO:0016409
1637	TGGT1_224310	protein-cysteine S-palmitoyltransferase activity	GO:0019706
1638	TGGT1_224310	zinc ion binding	GO:0008270
1639	TGGT1_224350A	aminopeptidase activity	GO:0004177
1640	TGGT1_224350A	metallopeptidase activity	GO:0008237
1641	TGGT1_224350A	zinc ion binding	GO:0008270
1642	TGGT1_224350B	aminopeptidase activity	GO:0004177
1643	TGGT1_224350B	metallopeptidase activity	GO:0008237
1644	TGGT1_224350B	zinc ion binding	GO:0008270
1645	TGGT1_224460	aminopeptidase activity	GO:0004177
1646	TGGT1_224460	metallopeptidase activity	GO:0008237
1647	TGGT1_224460	zinc ion binding	GO:0008270
1648	TGGT1_224480	ATP binding	GO:0005524
1649	TGGT1_224480	protein kinase activity	GO:0004672
1650	TGGT1_224480	protein serine/threonine/tyrosine kinase activity	GO:0004712
1651	TGGT1_224490	farnesyltranstransferase activity	GO:0004311
1652	TGGT1_224490	transferase activity, transferring alkyl or aryl (other than methyl) groups	GO:0016765
1653	TGGT1_224580	RNA binding	GO:0003723
1654	TGGT1_224580	nucleic acid binding	GO:0003676
1655	TGGT1_224590	DNA-directed 5'-3' RNA polymerase activity	GO:0003899
1656	TGGT1_224590	single-stranded DNA binding	GO:0003697
1657	TGGT1_224600	GTP binding	GO:0005525
1658	TGGT1_224600	ferrous iron transmembrane transporter activity	GO:0015093
1659	TGGT1_224610	protein binding	GO:0005515
1660	TGGT1_224630	metal ion binding	GO:0046872
1661	TGGT1_224630	nucleic acid binding	GO:0003676
1662	TGGT1_224630	zinc ion binding	GO:0008270
1663	TGGT1_224650	polynucleotide 5'-phosphatase activity	GO:0004651
1664	TGGT1_224650	transferase activity	GO:0016740
1665	TGGT1_224670	heat shock protein binding	GO:0031072
1666	TGGT1_224720	RNA binding	GO:0003723
1667	TGGT1_224720	nucleic acid binding	GO:0003676
1668	TGGT1_224800	ER retention sequence binding	GO:0046923
1669	TGGT1_224840	3',5'-cyclic-nucleotide phosphodiesterase activity	GO:0004114
1670	TGGT1_224840	metal ion binding	GO:0046872
1671	TGGT1_224840	phosphoric diester hydrolase activity	GO:0008081
1672	TGGT1_224850	RNA binding	GO:0003723
1673	TGGT1_224850	nucleic acid binding	GO:0003676
1674	TGGT1_224860	RNA binding	GO:0003723
1675	TGGT1_224860	nucleic acid binding	GO:0003676
1676	TGGT1_224880	ATP binding	GO:0005524
1677	TGGT1_224880	microtubule binding	GO:0008017
1678	TGGT1_224880	microtubule motor activity	GO:0003777
1679	TGGT1_224900	ATP binding	GO:0005524
1680	TGGT1_224900	adenylate kinase activity	GO:0004017
1681	TGGT1_224900	nucleobase-containing compound kinase activity	GO:0019205
1682	TGGT1_224920	catalytic activity	GO:0003824
1683	TGGT1_224920	transferase activity, transferring phosphorus-containing groups	GO:0016772
1684	TGGT1_224928	methyltransferase activity	GO:0008168
1685	TGGT1_224950	ATP binding	GO:0005524
1686	TGGT1_224950	calcium ion binding	GO:0005509
1687	TGGT1_224950	calmodulin-dependent protein kinase activity	GO:0004683
1688	TGGT1_224950	protein kinase activity	GO:0004672
1689	TGGT1_225050	adenosylhomocysteinase activity	GO:0004013
1690	TGGT1_225050	obsolete cofactor binding	GO:0048037
1691	TGGT1_225050	oxidoreductase activity, acting on the CH-OH group of donors, NAD or NADP as acceptor	GO:0016616
1692	TGGT1_225060	antioxidant activity	GO:0016209
1693	TGGT1_225060	oxidoreductase activity	GO:0016491
1694	TGGT1_225060	protein-disulfide reductase (NAD(P)) activity	GO:0047134
1695	TGGT1_225080	RNA binding	GO:0003723
1696	TGGT1_225080	nucleic acid binding	GO:0003676
1697	TGGT1_225080	structural constituent of ribosome	GO:0003735
1698	TGGT1_225090	protein binding	GO:0005515
1699	TGGT1_225090	ubiquitin protein ligase activity	GO:0061630
1700	TGGT1_225110	DNA-binding transcription factor activity	GO:0003700
1701	TGGT1_225125	RNA binding	GO:0003723
1702	TGGT1_225125	nucleic acid binding	GO:0003676
1703	TGGT1_225125	protein binding	GO:0005515
1704	TGGT1_225190	ATP binding	GO:0005524
1705	TGGT1_225190	inositol pentakisphosphate 2-kinase activity	GO:0035299
1706	TGGT1_225240	structural constituent of ribosome	GO:0003735
1707	TGGT1_225250	structural constituent of ribosome	GO:0003735
1708	TGGT1_225260	DNA binding	GO:0003677
1709	TGGT1_225260	DNA-directed 5'-3' RNA polymerase activity	GO:0003899
1710	TGGT1_225260	RNA-directed 5'-3' RNA polymerase activity	GO:0003968
1711	TGGT1_225290	ATP binding	GO:0005524
1712	TGGT1_225290	hydrolase activity	GO:0016787
1713	TGGT1_225290	nucleoside-triphosphatase activity	GO:0017111
1714	TGGT1_225310	GTPase activator activity	GO:0005096
1715	TGGT1_225310	metal ion binding	GO:0046872
1716	TGGT1_225310	zinc ion binding	GO:0008270
1717	TGGT1_225360	protein binding	GO:0005515
1718	TGGT1_225410	DNA binding	GO:0003677
1719	TGGT1_225410	protein heterodimerization activity	GO:0046982
1720	TGGT1_225420	bis(5'-adenosyl)-triphosphatase activity	GO:0047710
1721	TGGT1_225420	catalytic activity	GO:0003824
1722	TGGT1_225430	GTP binding	GO:0005525
1723	TGGT1_225470	oxidoreductase activity, acting on a sulfur group of donors, disulfide as acceptor	GO:0016671
1724	TGGT1_225470	peptide-methionine (S)-S-oxide reductase activity	GO:0008113
1725	TGGT1_225490	ATP binding	GO:0005524
1726	TGGT1_225490	calcium ion binding	GO:0005509
1727	TGGT1_225490	calmodulin-dependent protein kinase activity	GO:0004683
1728	TGGT1_225490	carbohydrate binding	GO:0030246
1729	TGGT1_225490	protein kinase activity	GO:0004672
1730	TGGT1_225490	starch binding	GO:2001070
1731	TGGT1_225530	metal ion transmembrane transporter activity	GO:0046873
1732	TGGT1_225550	phosphatidylserine decarboxylase activity	GO:0004609
1733	TGGT1_225580	protein binding	GO:0005515
1734	TGGT1_225770	ATP binding	GO:0005524
1735	TGGT1_225770	MAP kinase kinase kinase activity	GO:0004709
1736	TGGT1_225770	protein kinase activity	GO:0004672
1737	TGGT1_225800	ABC-type xenobiotic transporter activity	GO:0008559
1738	TGGT1_225800	ATP binding	GO:0005524
1739	TGGT1_225800	ATP hydrolysis activity	GO:0016887
1740	TGGT1_225850	peptidase activity	GO:0008233
1741	TGGT1_225880	3-beta-hydroxy-delta5-steroid dehydrogenase activity	GO:0003854
1742	TGGT1_225880	UDP-glucose 4-epimerase activity	GO:0003978
1743	TGGT1_225880	catalytic activity	GO:0003824
1744	TGGT1_225880	dTDP-4-dehydrorhamnose reductase activity	GO:0008831
1745	TGGT1_225880	obsolete coenzyme binding	GO:0050662
1746	TGGT1_225880	oxidoreductase activity	GO:0016491
1747	TGGT1_225880	oxidoreductase activity, acting on the CH-OH group of donors, NAD or NADP as acceptor	GO:0016616
1748	TGGT1_225890	metal ion binding	GO:0046872
1749	TGGT1_225930	catalytic activity	GO:0003824
1750	TGGT1_225930	triose-phosphate isomerase activity	GO:0004807
1751	TGGT1_225960	ATP binding	GO:0005524
1752	TGGT1_225960	MAP kinase kinase activity	GO:0004708
1753	TGGT1_225960	protein kinase activity	GO:0004672
1754	TGGT1_225970	transcription coregulator activity	GO:0003712
1755	TGGT1_225990	[acyl-carrier-protein] S-malonyltransferase activity	GO:0004314
1756	TGGT1_225990	transferase activity	GO:0016740
1757	TGGT1_226000	proton-transporting ATP synthase activity, rotational mechanism	GO:0046933
1758	TGGT1_226000	proton-transporting ATPase activity, rotational mechanism	GO:0046961
1759	TGGT1_226010	4-alpha-hydroxytetrahydrobiopterin dehydratase activity	GO:0008124
1760	TGGT1_226020	symporter activity	GO:0015293
1761	TGGT1_226030	AMP-activated protein kinase activity	GO:0004679
1762	TGGT1_226030	ATP binding	GO:0005524
1763	TGGT1_226030	cAMP-dependent protein kinase activity	GO:0004691
1764	TGGT1_226030	protein kinase activity	GO:0004672
1765	TGGT1_226030	protein serine/threonine kinase activity	GO:0004674
1766	TGGT1_226040	calcium ion binding	GO:0005509
1767	TGGT1_226050	metal ion binding	GO:0046872
1768	TGGT1_226050	ubiquitin-protein transferase activity	GO:0004842
1769	TGGT1_226068	heat shock protein binding	GO:0031072
1770	TGGT1_226072	sphingomyelin phosphodiesterase activity	GO:0004767
1771	TGGT1_226080A	RNA binding	GO:0003723
1772	TGGT1_226080A	nucleotidyltransferase activity	GO:0016779
1773	TGGT1_226080A	polynucleotide adenylyltransferase activity	GO:0004652
1774	TGGT1_226080B	RNA binding	GO:0003723
1775	TGGT1_226080B	nucleotidyltransferase activity	GO:0016779
1776	TGGT1_226080B	polynucleotide adenylyltransferase activity	GO:0004652
1777	TGGT1_226090	ATP binding	GO:0005524
1778	TGGT1_226090	helicase activity	GO:0004386
1779	TGGT1_226090	nucleic acid binding	GO:0003676
1780	TGGT1_226100	P-type divalent copper transporter activity	GO:0043682
1781	TGGT1_226100	catalytic activity	GO:0003824
1782	TGGT1_226100	hydrolase activity	GO:0016787
1783	TGGT1_226100	metal ion binding	GO:0046872
1784	TGGT1_226100	nucleotide binding	GO:0000166
1785	TGGT1_226110	P-type divalent copper transporter activity	GO:0043682
1786	TGGT1_226110	hydrolase activity	GO:0016787
1787	TGGT1_226110	metal ion binding	GO:0046872
1788	TGGT1_226110	nucleotide binding	GO:0000166
1789	TGGT1_226240	metal ion binding	GO:0046872
1790	TGGT1_226240	nucleic acid binding	GO:0003676
1791	TGGT1_226250	ATP binding	GO:0005524
1792	TGGT1_226250	helicase activity	GO:0004386
1793	TGGT1_226250	nucleic acid binding	GO:0003676
1794	TGGT1_226280	structural constituent of ribosome	GO:0003735
1795	TGGT1_226300	2,4-dienoyl-CoA reductase (NADPH) activity	GO:0008670
1796	TGGT1_226300	oxidoreductase activity	GO:0016491
1797	TGGT1_226310	metal ion binding	GO:0046872
1798	TGGT1_226310	nucleic acid binding	GO:0003676
1799	TGGT1_226310	zinc ion binding	GO:0008270
1800	TGGT1_226320	RNA binding	GO:0003723
1801	TGGT1_226320	nucleic acid binding	GO:0003676
1802	TGGT1_226370	acyltransferase activity, transferring groups other than amino-acyl groups	GO:0016747
1803	TGGT1_226370	diacylglycerol O-acyltransferase activity	GO:0004144
1804	TGGT1_226400	4 iron, 4 sulfur cluster binding	GO:0051539
1805	TGGT1_226400	catalytic activity	GO:0003824
1806	TGGT1_226400	iron-sulfur cluster binding	GO:0051536
1807	TGGT1_226400	lipoate synthase activity	GO:0016992
1808	TGGT1_226400	metal ion binding	GO:0046872
1809	TGGT1_226410	translation elongation factor activity	GO:0003746
1810	TGGT1_226420	metal ion binding	GO:0046872
1811	TGGT1_226420	metalloendopeptidase activity	GO:0004222
1812	TGGT1_226420	metallopeptidase activity	GO:0008237
1813	TGGT1_226420	zinc ion binding	GO:0008270
1814	TGGT1_226440	ATP binding	GO:0005524
1815	TGGT1_226440	DNA binding	GO:0003677
1816	TGGT1_226440	helicase activity	GO:0004386
1817	TGGT1_226440	nucleic acid binding	GO:0003676
1818	TGGT1_226440	protein binding	GO:0005515
1819	TGGT1_226440	zinc ion binding	GO:0008270
1820	TGGT1_226480	DNA binding	GO:0003677
1821	TGGT1_226480	DNA topoisomerase activity	GO:0003916
1822	TGGT1_226480	DNA topoisomerase type I (single strand cut, ATP-independent) activity	GO:0003917
1823	TGGT1_226510	zinc ion binding	GO:0008270
1824	TGGT1_226540	ATP binding	GO:0005524
1825	TGGT1_226540	calmodulin-dependent protein kinase activity	GO:0004683
1826	TGGT1_226540	phosphotransferase activity, alcohol group as acceptor	GO:0016773
1827	TGGT1_226540	protein kinase activity	GO:0004672
1828	TGGT1_226550	GTPase activator activity	GO:0005096
1829	TGGT1_226560	metal ion binding	GO:0046872
1830	TGGT1_226560	nucleic acid binding	GO:0003676
1831	TGGT1_226560	zinc ion binding	GO:0008270
1832	TGGT1_226590	copper ion binding	GO:0005507
1833	TGGT1_226590	cytochrome-c oxidase activity	GO:0004129
1834	TGGT1_226600	SNAP receptor activity	GO:0005484
1835	TGGT1_226600	protein binding	GO:0005515
1836	TGGT1_226640	metal ion binding	GO:0046872
1837	TGGT1_226700	hydrolase activity, acting on ester bonds	GO:0016788
1838	TGGT1_226700	nucleic acid binding	GO:0003676
1839	TGGT1_226720	sequence-specific DNA binding	GO:0043565
1840	TGGT1_226730	aconitate hydratase activity	GO:0003994
1841	TGGT1_226730	citrate dehydratase activity	GO:0047780
1842	TGGT1_226730	isocitrate hydro-lyase (cis-aconitate-forming) activity	GO:0052633
1843	TGGT1_226755	3',5'-cyclic-nucleotide phosphodiesterase activity	GO:0004114
1844	TGGT1_226755	metal ion binding	GO:0046872
1845	TGGT1_226755	phosphoric diester hydrolase activity	GO:0008081
1846	TGGT1_226790	ABC-type sulfate transporter activity	GO:0015419
1847	TGGT1_226790	ATP binding	GO:0005524
1848	TGGT1_226790	ATP hydrolysis activity	GO:0016887
1849	TGGT1_226800	ATP binding	GO:0005524
1850	TGGT1_226800	glutathione synthase activity	GO:0004363
1851	TGGT1_226810	histone-lysine N-methyltransferase activity	GO:0018024
1852	TGGT1_226810	metal ion binding	GO:0046872
1853	TGGT1_226810	protein binding	GO:0005515
1854	TGGT1_226825	protein serine/threonine phosphatase inhibitor activity	GO:0004865
1855	TGGT1_226830	ATP hydrolysis activity	GO:0016887
1856	TGGT1_226850	GTPase activator activity	GO:0005096
1857	TGGT1_226870A	GTP binding	GO:0005525
1858	TGGT1_226870A	GTPase activity	GO:0003924
1859	TGGT1_226870B	GTP binding	GO:0005525
1860	TGGT1_226870B	GTPase activity	GO:0003924
1861	TGGT1_226910	4-alpha-glucanotransferase activity	GO:0004134
1862	TGGT1_226910	amylo-alpha-1,6-glucosidase activity	GO:0004135
1863	TGGT1_226910	beta-maltose 4-alpha-glucanotransferase activity	GO:0102500
1864	TGGT1_226910	catalytic activity	GO:0003824
1865	TGGT1_226940	obsolete ubiquitin thiolesterase activity	GO:0004221
1866	TGGT1_226940	thiol-dependent ubiquitinyl hydrolase activity	GO:0036459
1867	TGGT1_226950	hydrolase activity	GO:0016787
1868	TGGT1_226960	6-phosphofructokinase activity	GO:0003872
1869	TGGT1_226960	ATP binding	GO:0005524
1870	TGGT1_226960	diphosphate-fructose-6-phosphate 1-phosphotransferase activity	GO:0047334
1871	TGGT1_226960	metal ion binding	GO:0046872
1872	TGGT1_226970	structural constituent of ribosome	GO:0003735
1873	TGGT1_226980	translation initiation factor activity	GO:0003743
1874	TGGT1_227010	kinase activity	GO:0016301
1875	TGGT1_227020	NAD(P)+-protein-arginine ADP-ribosyltransferase activity	GO:0003956
1876	TGGT1_227020	NAD+ binding	GO:0070403
1877	TGGT1_227020	zinc ion binding	GO:0008270
1878	TGGT1_227050	ATP binding	GO:0005524
1879	TGGT1_227050	protein kinase activity	GO:0004672
1880	TGGT1_227050	transferase activity, transferring phosphorus-containing groups	GO:0016772
1881	TGGT1_227080	RNA polymerase II C-terminal domain binding	GO:0099122
1882	TGGT1_227080	mRNA (2'-O-methyladenosine-N6-)-methyltransferase activity	GO:0016422
1883	TGGT1_227090	aspartate kinase activity	GO:0004072
1884	TGGT1_227100	electron transfer activity	GO:0009055
1885	TGGT1_227100	protein-disulfide reductase activity	GO:0015035
1886	TGGT1_227140	RNA binding	GO:0003723
1887	TGGT1_227150	electron transfer activity	GO:0009055
1888	TGGT1_227150	protein-disulfide reductase activity	GO:0015035
1889	TGGT1_227260	ATP binding	GO:0005524
1890	TGGT1_227260	catalytic activity	GO:0003824
1891	TGGT1_227260	phosphotransferase activity, alcohol group as acceptor	GO:0016773
1892	TGGT1_227260	protein kinase activity	GO:0004672
1893	TGGT1_227260	protein serine/threonine kinase activity	GO:0004674
1894	TGGT1_227360	structural constituent of ribosome	GO:0003735
1895	TGGT1_227370	aminopeptidase activity	GO:0004177
1896	TGGT1_227370	dipeptidyl-peptidase activity	GO:0008239
1897	TGGT1_227370	hydrolase activity	GO:0016787
1898	TGGT1_227390	protein binding	GO:0005515
1899	TGGT1_227420	4-hydroxy-3-methylbut-2-en-1-yl diphosphate reductase activity	GO:0051745
1900	TGGT1_227420	metal ion binding	GO:0046872
1901	TGGT1_227440	protein binding	GO:0005515
1902	TGGT1_227450	RNA binding	GO:0003723
1903	TGGT1_227450	hydrolase activity	GO:0016787
1904	TGGT1_227450	manganese ion binding	GO:0030145
1905	TGGT1_227560	DNA binding	GO:0003677
1906	TGGT1_227600	structural constituent of ribosome	GO:0003735
1907	TGGT1_227650	microtubule binding	GO:0008017
1908	TGGT1_227650	protein binding	GO:0005515
1909	TGGT1_227660	DNA binding	GO:0003677
1910	TGGT1_227660	methyltransferase activity	GO:0008168
1911	TGGT1_227780	nucleotide binding	GO:0000166
1912	TGGT1_227790	GDP-Man:Man1GlcNAc2-PP-Dol alpha-1,3-mannosyltransferase activity	GO:0004378
1913	TGGT1_227800	calcium ion binding	GO:0005509
1914	TGGT1_227800	protein binding	GO:0005515
1915	TGGT1_227810	ATP binding	GO:0005524
1916	TGGT1_227810	protein kinase activity	GO:0004672
1917	TGGT1_227830	protein-transporting ATPase activity	GO:0015450
1918	TGGT1_227850	RNA binding	GO:0003723
1919	TGGT1_227850	nucleic acid binding	GO:0003676
1920	TGGT1_227850	peptidyl-prolyl cis-trans isomerase activity	GO:0003755
1921	TGGT1_227870	metal ion binding	GO:0046872
1922	TGGT1_227948	catalytic activity	GO:0003824
1923	TGGT1_227948	metal ion binding	GO:0046872
1924	TGGT1_227948	metalloendopeptidase activity	GO:0004222
1925	TGGT1_227948	metallopeptidase activity	GO:0008237
1926	TGGT1_227948	zinc ion binding	GO:0008270
1927	TGGT1_227960	protein binding	GO:0005515
1928	TGGT1_227970	DNA binding	GO:0003677
1929	TGGT1_228000	nucleic acid binding	GO:0003676
1930	TGGT1_228000	zinc ion binding	GO:0008270
1931	TGGT1_228040	isomerase activity	GO:0016853
1932	TGGT1_228040	peptidyl-prolyl cis-trans isomerase activity	GO:0003755
1933	TGGT1_228040	protein binding	GO:0005515
1934	TGGT1_228070	nucleic acid binding	GO:0003676
1935	TGGT1_228080	catalytic activity	GO:0003824
1936	TGGT1_228080	flavin adenine dinucleotide binding	GO:0050660
1937	TGGT1_228080	metal ion binding	GO:0046872
1938	TGGT1_228080	tRNA dihydrouridine synthase activity	GO:0017150
1939	TGGT1_228100	protein binding	GO:0005515
1940	TGGT1_228120	DNA binding	GO:0003677
1941	TGGT1_228130	lipid binding	GO:0008289
1942	TGGT1_228160	acid phosphatase activity	GO:0003993
1943	TGGT1_228160	hydrolase activity	GO:0016787
1944	TGGT1_228170	acid phosphatase activity	GO:0003993
1945	TGGT1_228170	hydrolase activity	GO:0016787
1946	TGGT1_228180	oxidoreductase activity, acting on the CH-CH group of donors	GO:0016627
1947	TGGT1_228190	protein binding	GO:0005515
1948	TGGT1_228190	translation initiation factor activity	GO:0003743
1949	TGGT1_228190	translation initiation factor binding	GO:0031369
1950	TGGT1_228200	ATPase-coupled transmembrane transporter activity	GO:0042626
1951	TGGT1_228210	ATP binding	GO:0005524
1952	TGGT1_228210	ATP hydrolysis activity	GO:0016887
1953	TGGT1_228210	four-way junction helicase activity	GO:0009378
1954	TGGT1_228210	hydrolase activity	GO:0016787
1955	TGGT1_228210	microtubule-severing ATPase activity	GO:0008568
1956	TGGT1_228220	metal ion binding	GO:0046872
1957	TGGT1_228220	zinc ion binding	GO:0008270
1958	TGGT1_228250	GTP binding	GO:0005525
1959	TGGT1_228250	GTPase activity	GO:0003924
1960	TGGT1_228250	translation elongation factor activity	GO:0003746
1961	TGGT1_228290	carboxylic ester hydrolase activity	GO:0052689
1962	TGGT1_228290	hydrolase activity	GO:0016787
1963	TGGT1_228290	methyl indole-3-acetate esterase activity	GO:0080030
1964	TGGT1_228290	methyl jasmonate esterase activity	GO:0080032
1965	TGGT1_228290	methyl salicylate esterase activity	GO:0080031
1966	TGGT1_228290	retinyl-palmitate esterase activity	GO:0050253
1967	TGGT1_228330	RNA polymerase II CTD heptapeptide repeat phosphatase activity	GO:0008420
1968	TGGT1_228330	phosphoprotein phosphatase activity	GO:0004721
1969	TGGT1_228330	protein binding	GO:0005515
1970	TGGT1_228350	GTP binding	GO:0005525
1971	TGGT1_228350	GTPase activity	GO:0003924
1972	TGGT1_228350	translation elongation factor activity	GO:0003746
1973	TGGT1_228360	peptidyl-prolyl cis-trans isomerase activity	GO:0003755
1974	TGGT1_228370	endonuclease activity	GO:0004519
1975	TGGT1_228370	hydrolase activity, acting on ester bonds	GO:0016788
1976	TGGT1_228370	nucleic acid binding	GO:0003676
1977	TGGT1_228400	phosphatidylinositol binding	GO:0035091
1978	TGGT1_228400	protein binding	GO:0005515
1979	TGGT1_228410	tubulin-tyrosine ligase activity	GO:0004835
1980	TGGT1_228420	AMP-activated protein kinase activity	GO:0004679
1981	TGGT1_228420	ATP binding	GO:0005524
1982	TGGT1_228420	cAMP-dependent protein kinase activity	GO:0004691
1983	TGGT1_228420	protein kinase activity	GO:0004672
1984	TGGT1_228470	structural constituent of ribosome	GO:0003735
1985	TGGT1_228500	3',5'-cyclic-nucleotide phosphodiesterase activity	GO:0004114
1986	TGGT1_228500	metal ion binding	GO:0046872
1987	TGGT1_228500	phosphoric diester hydrolase activity	GO:0008081
1988	TGGT1_228660	ARF guanyl-nucleotide exchange factor activity	GO:0005086
1989	TGGT1_228670	nucleic acid binding	GO:0003676
1990	TGGT1_228690	1-phosphatidylinositol 4-kinase activity	GO:0004430
1991	TGGT1_228690	kinase activity	GO:0016301
1992	TGGT1_228720	RNA binding	GO:0003723
1993	TGGT1_228720	ribonuclease activity	GO:0004540
1994	TGGT1_228750	ATP binding	GO:0005524
1995	TGGT1_228750	calcium ion binding	GO:0005509
1996	TGGT1_228750	myosin light chain kinase activity	GO:0004687
1997	TGGT1_228750	protein kinase activity	GO:0004672
1998	TGGT1_228990	metal ion binding	GO:0046872
1999	TGGT1_228990	nucleic acid binding	GO:0003676
[truncated: 5,446 more rows]
