# Supplementary material for: Analysis of CDPK1 targets identifies a trafficking adaptor complex that regulates microneme exocytosis in Toxoplasma
Source: eLife. 2023 Nov 7;12:RP85654. doi: 10.7554/eLife.85654 (PMC10629828; doi:10.7554/eLife.85654)
Supplement: Supplementary file 12. [file elife-85654-supp12.zip › Supplementary file - ThioP/2022_07_17_ThioP_GOterm_HypeR_results.csv]

label	pval	fdr	signature	geneset	overlap	background	hits
GO:0003700	0.014	1	51	4	2	1002	TGGT1_310900,TGGT1_218960
GO:0016791	0.023	1	51	5	2	1002	TGGT1_205380,TGGT1_243990
GO:0003676	0.031	1	51	104	10	1002	TGGT1_230160,TGGT1_298020,TGGT1_291930,TGGT1_291950,TGGT1_206670,TGGT1_310060,TGGT1_254220,TGGT1_273870,TGGT1_270770,TGGT1_229460
GO:0005515	0.039	1	51	155	13	1002	TGGT1_298610,TGGT1_202840,TGGT1_254940,TGGT1_306660,TGGT1_254480,TGGT1_261440,TGGT1_305340,TGGT1_289330,TGGT1_295710,TGGT1_253060,TGGT1_268370,TGGT1_319610,TGGT1_243990
GO:0000175	0.051	1	51	1	1	1002	TGGT1_310060
GO:0003876	0.051	1	51	1	1	1002	TGGT1_234280
GO:0003958	0.051	1	51	1	1	1002	TGGT1_219630
GO:0004645	0.051	1	51	1	1	1002	TGGT1_310670
GO:0004648	0.051	1	51	1	1	1002	TGGT1_218780
GO:0004806	0.051	1	51	1	1	1002	TGGT1_305140
GO:0005457	0.051	1	51	1	1	1002	TGGT1_267730
GO:0008173	0.051	1	51	1	1	1002	TGGT1_218580
GO:0008184	0.051	1	51	1	1	1002	TGGT1_310670
GO:0009020	0.051	1	51	1	1	1002	TGGT1_218580
GO:0010181	0.051	1	51	1	1	1002	TGGT1_219630
GO:0015269	0.051	1	51	1	1	1002	TGGT1_238995
GO:0015385	0.051	1	51	1	1	1002	TGGT1_305180
GO:0015631	0.051	1	51	1	1	1002	TGGT1_293860
GO:0019239	0.051	1	51	1	1	1002	TGGT1_234280
GO:0031625	0.051	1	51	1	1	1002	TGGT1_293860
GO:0044548	0.051	1	51	1	1	1002	TGGT1_293860
GO:0050521	0.051	1	51	1	1	1002	TGGT1_214260
GO:0102216	0.051	1	51	1	1	1002	TGGT1_214260
GO:0102218	0.051	1	51	1	1	1002	TGGT1_214260
GO:0102250	0.051	1	51	1	1	1002	TGGT1_310670
GO:0102499	0.051	1	51	1	1	1002	TGGT1_310670
GO:0003723	0.091	1	51	93	8	1002	TGGT1_254940,TGGT1_291930,TGGT1_306660,TGGT1_291950,TGGT1_206670,TGGT1_218580,TGGT1_254220,TGGT1_270770
GO:0004386	0.097	1	51	22	3	1002	TGGT1_298020,TGGT1_273870,TGGT1_229460
GO:0003872	0.099	1	51	2	1	1002	TGGT1_240890
GO:0004197	0.099	1	51	2	1	1002	TGGT1_278975
GO:0004707	0.099	1	51	2	1	1002	TGGT1_234970
GO:0004743	0.099	1	51	2	1	1002	TGGT1_256760
GO:0009982	0.099	1	51	2	1	1002	TGGT1_306660
GO:0016409	0.099	1	51	2	1	1002	TGGT1_252200
GO:0016706	0.099	1	51	2	1	1002	TGGT1_253750
GO:0019706	0.099	1	51	2	1	1002	TGGT1_252200
GO:0030955	0.099	1	51	2	1	1002	TGGT1_256760
GO:0042132	0.099	1	51	2	1	1002	TGGT1_205380
GO:0047334	0.099	1	51	2	1	1002	TGGT1_240890
GO:0050253	0.099	1	51	2	1	1002	TGGT1_305140
GO:0016301	0.14	1	51	13	2	1002	TGGT1_256760,TGGT1_214260
GO:0003777	0.15	1	51	3	1	1002	TGGT1_273560
GO:0008017	0.15	1	51	3	1	1002	TGGT1_273560
GO:0008234	0.15	1	51	3	1	1002	TGGT1_321530
GO:0008353	0.15	1	51	3	1	1002	TGGT1_319610
GO:0015299	0.15	1	51	3	1	1002	TGGT1_305180
GO:0030170	0.15	1	51	3	1	1002	TGGT1_310670
GO:0042578	0.15	1	51	3	1	1002	TGGT1_205380
GO:0036459	0.19	1	51	4	1	1002	TGGT1_289330
GO:0004674	0.23	1	51	5	1	1002	TGGT1_268370
GO:0004781	0.23	1	51	5	1	1002	TGGT1_235970
GO:0015078	0.23	1	51	5	1	1002	TGGT1_232830
GO:0004221	0.27	1	51	6	1	1002	TGGT1_289330
GO:0016881	0.31	1	51	7	1	1002	TGGT1_295710
GO:0008233	0.34	1	51	8	1	1002	TGGT1_278975
GO:0004842	0.38	1	51	9	1	1002	TGGT1_295710
GO:0016773	0.38	1	51	9	1	1002	TGGT1_268370
GO:0003924	0.42	1	51	28	2	1002	TGGT1_235970,TGGT1_321620
GO:0004721	0.5	1	51	13	1	1002	TGGT1_243990
GO:0016787	0.5	1	51	52	3	1002	TGGT1_305140,TGGT1_273870,TGGT1_229460
GO:0003743	0.51	1	51	33	2	1002	TGGT1_235970,TGGT1_317720
GO:0004672	0.51	1	51	33	2	1002	TGGT1_234970,TGGT1_319610
GO:0000287	0.52	1	51	14	1	1002	TGGT1_256760
GO:0005525	0.54	1	51	35	2	1002	TGGT1_235970,TGGT1_321620
GO:0008270	0.59	1	51	38	2	1002	TGGT1_202840,TGGT1_252200
GO:0046872	0.59	1	51	59	3	1002	TGGT1_240890,TGGT1_234900,TGGT1_223880
GO:0003677	0.7	1	51	47	2	1002	TGGT1_273870,TGGT1_229460
GO:0005524	0.73	1	51	181	8	1002	TGGT1_298020,TGGT1_240890,TGGT1_273560,TGGT1_214260,TGGT1_273870,TGGT1_234970,TGGT1_229460,TGGT1_319610
GO:0016491	0.92	1	51	48	1	1002	TGGT1_219630
GO:0003824	0.93	1	51	81	2	1002	TGGT1_218780,TGGT1_256760
GO:0000049	1	1	51	6	0	1002
GO:0000166	1	1	51	30	0	1002
GO:0000285	1	1	51	1	0	1002
GO:0000339	1	1	51	1	0	1002
GO:0000774	1	1	51	1	0	1002
GO:0001671	1	1	51	2	0	1002
GO:0002161	1	1	51	4	0	1002
GO:0003678	1	1	51	8	0	1002
GO:0003684	1	1	51	2	0	1002
GO:0003689	1	1	51	1	0	1002
GO:0003725	1	1	51	1	0	1002
GO:0003729	1	1	51	6	0	1002
GO:0003735	1	1	51	71	0	1002
GO:0003746	1	1	51	15	0	1002
GO:0003747	1	1	51	1	0	1002
GO:0003755	1	1	51	9	0	1002
GO:0003756	1	1	51	4	0	1002
GO:0003774	1	1	51	6	0	1002
GO:0003779	1	1	51	8	0	1002
GO:0003785	1	1	51	1	0	1002
GO:0003825	1	1	51	1	0	1002
GO:0003826	1	1	51	1	0	1002
GO:0003841	1	1	51	1	0	1002
GO:0003844	1	1	51	1	0	1002
GO:0003848	1	1	51	1	0	1002
GO:0003860	1	1	51	1	0	1002
GO:0003863	1	1	51	2	0	1002
GO:0003864	1	1	51	1	0	1002
GO:0003865	1	1	51	1	0	1002
GO:0003874	1	1	51	1	0	1002
GO:0003883	1	1	51	1	0	1002
GO:0003887	1	1	51	2	0	1002
GO:0003899	1	1	51	4	0	1002
GO:0003906	1	1	51	1	0	1002
GO:0003910	1	1	51	1	0	1002
GO:0003916	1	1	51	1	0	1002
GO:0003917	1	1	51	1	0	1002
GO:0003922	1	1	51	1	0	1002
GO:0003938	1	1	51	1	0	1002
GO:0003950	1	1	51	1	0	1002
GO:0003985	1	1	51	1	0	1002
GO:0003987	1	1	51	1	0	1002
GO:0003989	1	1	51	1	0	1002
GO:0003993	1	1	51	3	0	1002
GO:0003994	1	1	51	1	0	1002
GO:0003996	1	1	51	4	0	1002
GO:0003998	1	1	51	1	0	1002
GO:0004001	1	1	51	1	0	1002
GO:0004013	1	1	51	1	0	1002
GO:0004016	1	1	51	1	0	1002
GO:0004017	1	1	51	2	0	1002
GO:0004018	1	1	51	1	0	1002
GO:0004019	1	1	51	1	0	1002
GO:0004066	1	1	51	2	0	1002
GO:0004069	1	1	51	1	0	1002
GO:0004070	1	1	51	1	0	1002
GO:0004082	1	1	51	1	0	1002
GO:0004087	1	1	51	1	0	1002
GO:0004088	1	1	51	1	0	1002
GO:0004089	1	1	51	1	0	1002
GO:0004090	1	1	51	1	0	1002
GO:0004096	1	1	51	1	0	1002
GO:0004105	1	1	51	1	0	1002
GO:0004107	1	1	51	1	0	1002
GO:0004108	1	1	51	1	0	1002
GO:0004109	1	1	51	1	0	1002
GO:0004112	1	1	51	1	0	1002
GO:0004127	1	1	51	1	0	1002
GO:0004128	1	1	51	1	0	1002
GO:0004129	1	1	51	3	0	1002
GO:0004134	1	1	51	1	0	1002
GO:0004135	1	1	51	1	0	1002
GO:0004139	1	1	51	2	0	1002
GO:0004146	1	1	51	1	0	1002
GO:0004148	1	1	51	2	0	1002
GO:0004149	1	1	51	2	0	1002
GO:0004152	1	1	51	1	0	1002
GO:0004155	1	1	51	1	0	1002
GO:0004156	1	1	51	1	0	1002
GO:0004158	1	1	51	1	0	1002
GO:0004164	1	1	51	1	0	1002
GO:0004170	1	1	51	1	0	1002
GO:0004175	1	1	51	11	0	1002
GO:0004177	1	1	51	6	0	1002
GO:0004180	1	1	51	1	0	1002
GO:0004190	1	1	51	3	0	1002
GO:0004222	1	1	51	9	0	1002
GO:0004252	1	1	51	5	0	1002
GO:0004298	1	1	51	15	0	1002
GO:0004303	1	1	51	1	0	1002
GO:0004305	1	1	51	1	0	1002
GO:0004306	1	1	51	1	0	1002
GO:0004314	1	1	51	1	0	1002
GO:0004316	1	1	51	1	0	1002
GO:0004318	1	1	51	1	0	1002
GO:0004326	1	1	51	1	0	1002
GO:0004332	1	1	51	1	0	1002
GO:0004333	1	1	51	1	0	1002
GO:0004345	1	1	51	2	0	1002
GO:0004347	1	1	51	1	0	1002
GO:0004350	1	1	51	1	0	1002
GO:0004352	1	1	51	1	0	1002
GO:0004354	1	1	51	1	0	1002
GO:0004356	1	1	51	1	0	1002
GO:0004359	1	1	51	1	0	1002
GO:0004360	1	1	51	1	0	1002
GO:0004362	1	1	51	2	0	1002
GO:0004364	1	1	51	1	0	1002
GO:0004365	1	1	51	2	0	1002
GO:0004367	1	1	51	1	0	1002
GO:0004368	1	1	51	1	0	1002
GO:0004372	1	1	51	1	0	1002
GO:0004379	1	1	51	1	0	1002
GO:0004381	1	1	51	1	0	1002
GO:0004396	1	1	51	1	0	1002
GO:0004402	1	1	51	12	0	1002
GO:0004407	1	1	51	1	0	1002
GO:0004408	1	1	51	1	0	1002
GO:0004450	1	1	51	2	0	1002
GO:0004459	1	1	51	1	0	1002
GO:0004462	1	1	51	1	0	1002
GO:0004467	1	1	51	4	0	1002
GO:0004475	1	1	51	1	0	1002
GO:0004478	1	1	51	1	0	1002
GO:0004514	1	1	51	1	0	1002
GO:0004516	1	1	51	1	0	1002
GO:0004518	1	1	51	3	0	1002
GO:0004519	1	1	51	3	0	1002
GO:0004523	1	1	51	1	0	1002
GO:0004526	1	1	51	1	0	1002
GO:0004527	1	1	51	3	0	1002
GO:0004534	1	1	51	1	0	1002
GO:0004540	1	1	51	2	0	1002
GO:0004550	1	1	51	1	0	1002
GO:0004553	1	1	51	2	0	1002
GO:0004557	1	1	51	1	0	1002
GO:0004568	1	1	51	1	0	1002
GO:0004579	1	1	51	2	0	1002
GO:0004588	1	1	51	1	0	1002
GO:0004591	1	1	51	1	0	1002
GO:0004601	1	1	51	4	0	1002
GO:0004602	1	1	51	1	0	1002
GO:0004609	1	1	51	1	0	1002
GO:0004611	1	1	51	1	0	1002
GO:0004612	1	1	51	1	0	1002
GO:0004614	1	1	51	2	0	1002
GO:0004616	1	1	51	2	0	1002
GO:0004617	1	1	51	1	0	1002
GO:0004618	1	1	51	2	0	1002
GO:0004619	1	1	51	1	0	1002
GO:0004623	1	1	51	1	0	1002
GO:0004634	1	1	51	1	0	1002
GO:0004647	1	1	51	1	0	1002
GO:0004649	1	1	51	1	0	1002
GO:0004653	1	1	51	1	0	1002
GO:0004655	1	1	51	1	0	1002
GO:0004656	1	1	51	1	0	1002
GO:0004658	1	1	51	1	0	1002
GO:0004679	1	1	51	2	0	1002
GO:0004683	1	1	51	5	0	1002
GO:0004687	1	1	51	2	0	1002
GO:0004691	1	1	51	2	0	1002
GO:0004692	1	1	51	2	0	1002
GO:0004703	1	1	51	1	0	1002
GO:0004715	1	1	51	2	0	1002
GO:0004722	1	1	51	8	0	1002
GO:0004731	1	1	51	1	0	1002
GO:0004735	1	1	51	1	0	1002
GO:0004736	1	1	51	1	0	1002
GO:0004739	1	1	51	2	0	1002
GO:0004742	1	1	51	2	0	1002
GO:0004747	1	1	51	1	0	1002
GO:0004748	1	1	51	2	0	1002
GO:0004749	1	1	51	1	0	1002
GO:0004750	1	1	51	1	0	1002
GO:0004751	1	1	51	1	0	1002
GO:0004757	1	1	51	1	0	1002
GO:0004760	1	1	51	1	0	1002
GO:0004767	1	1	51	1	0	1002
GO:0004768	1	1	51	1	0	1002
GO:0004775	1	1	51	2	0	1002
GO:0004776	1	1	51	2	0	1002
GO:0004777	1	1	51	1	0	1002
GO:0004784	1	1	51	2	0	1002
GO:0004791	1	1	51	1	0	1002
GO:0004798	1	1	51	1	0	1002
GO:0004799	1	1	51	1	0	1002
GO:0004801	1	1	51	1	0	1002
GO:0004802	1	1	51	1	0	1002
GO:0004805	1	1	51	1	0	1002
GO:0004807	1	1	51	2	0	1002
GO:0004810	1	1	51	1	0	1002
GO:0004812	1	1	51	20	0	1002
GO:0004813	1	1	51	1	0	1002
GO:0004814	1	1	51	1	0	1002
GO:0004815	1	1	51	1	0	1002
GO:0004816	1	1	51	1	0	1002
GO:0004817	1	1	51	1	0	1002
GO:0004818	1	1	51	1	0	1002
GO:0004819	1	1	51	1	0	1002
GO:0004820	1	1	51	1	0	1002
GO:0004821	1	1	51	1	0	1002
GO:0004822	1	1	51	1	0	1002
GO:0004823	1	1	51	1	0	1002
GO:0004824	1	1	51	1	0	1002
GO:0004825	1	1	51	1	0	1002
GO:0004826	1	1	51	2	0	1002
GO:0004827	1	1	51	1	0	1002
GO:0004828	1	1	51	1	0	1002
GO:0004829	1	1	51	1	0	1002
GO:0004830	1	1	51	1	0	1002
GO:0004831	1	1	51	1	0	1002
GO:0004832	1	1	51	1	0	1002
GO:0004843	1	1	51	2	0	1002
GO:0004845	1	1	51	1	0	1002
GO:0005047	1	1	51	2	0	1002
GO:0005049	1	1	51	1	0	1002
GO:0005092	1	1	51	1	0	1002
GO:0005093	1	1	51	1	0	1002
GO:0005096	1	1	51	2	0	1002
GO:0005198	1	1	51	9	0	1002
GO:0005200	1	1	51	3	0	1002
GO:0005215	1	1	51	1	0	1002
GO:0005249	1	1	51	1	0	1002
GO:0005260	1	1	51	1	0	1002
GO:0005337	1	1	51	1	0	1002
GO:0005347	1	1	51	2	0	1002
GO:0005375	1	1	51	1	0	1002
GO:0005388	1	1	51	4	0	1002
GO:0005484	1	1	51	1	0	1002
GO:0005488	1	1	51	2	0	1002
GO:0005506	1	1	51	6	0	1002
GO:0005507	1	1	51	2	0	1002
GO:0005509	1	1	51	28	0	1002
GO:0005536	1	1	51	1	0	1002
GO:0005543	1	1	51	1	0	1002
GO:0008080	1	1	51	3	0	1002
GO:0008097	1	1	51	1	0	1002
GO:0008119	1	1	51	1	0	1002
GO:0008121	1	1	51	2	0	1002
GO:0008134	1	1	51	2	0	1002
GO:0008137	1	1	51	2	0	1002
GO:0008143	1	1	51	1	0	1002
GO:0008168	1	1	51	8	0	1002
GO:0008177	1	1	51	2	0	1002
GO:0008199	1	1	51	1	0	1002
GO:0008235	1	1	51	2	0	1002
GO:0008236	1	1	51	4	0	1002
GO:0008237	1	1	51	7	0	1002
GO:0008242	1	1	51	1	0	1002
GO:0008253	1	1	51	1	0	1002
GO:0008276	1	1	51	2	0	1002
GO:0008308	1	1	51	2	0	1002
GO:0008312	1	1	51	4	0	1002
GO:0008320	1	1	51	1	0	1002
GO:0008324	1	1	51	1	0	1002
GO:0008409	1	1	51	1	0	1002
GO:0008469	1	1	51	2	0	1002
GO:0008483	1	1	51	2	0	1002
GO:0008521	1	1	51	1	0	1002
GO:0008536	1	1	51	6	0	1002
GO:0008559	1	1	51	2	0	1002
GO:0008565	1	1	51	7	0	1002
GO:0008568	1	1	51	9	0	1002
GO:0008603	1	1	51	1	0	1002
GO:0008641	1	1	51	2	0	1002
GO:0008677	1	1	51	1	0	1002
GO:0008716	1	1	51	2	0	1002
GO:0008802	1	1	51	1	0	1002
GO:0008833	1	1	51	1	0	1002
GO:0008859	1	1	51	1	0	1002
GO:0008860	1	1	51	1	0	1002
GO:0008897	1	1	51	1	0	1002
GO:0008924	1	1	51	1	0	1002
GO:0008934	1	1	51	1	0	1002
GO:0008967	1	1	51	1	0	1002
GO:0009011	1	1	51	1	0	1002
GO:0009055	1	1	51	14	0	1002
GO:0009374	1	1	51	1	0	1002
GO:0009378	1	1	51	10	0	1002
GO:0010485	1	1	51	1	0	1002
GO:0015035	1	1	51	5	0	1002
GO:0015093	1	1	51	3	0	1002
GO:0015095	1	1	51	1	0	1002
GO:0015293	1	1	51	1	0	1002
GO:0015419	1	1	51	1	0	1002
GO:0015439	1	1	51	1	0	1002
GO:0015446	1	1	51	1	0	1002
GO:0015450	1	1	51	2	0	1002
GO:0015623	1	1	51	1	0	1002
GO:0016208	1	1	51	1	0	1002
GO:0016209	1	1	51	8	0	1002
GO:0016274	1	1	51	2	0	1002
GO:0016287	1	1	51	1	0	1002
GO:0016303	1	1	51	1	0	1002
GO:0016462	1	1	51	1	0	1002
GO:0016597	1	1	51	1	0	1002
GO:0016614	1	1	51	3	0	1002
GO:0016616	1	1	51	7	0	1002
GO:0016620	1	1	51	5	0	1002
GO:0016624	1	1	51	3	0	1002
GO:0016627	1	1	51	3	0	1002
GO:0016630	1	1	51	1	0	1002
GO:0016631	1	1	51	1	0	1002
GO:0016639	1	1	51	1	0	1002
GO:0016656	1	1	51	1	0	1002
GO:0016668	1	1	51	4	0	1002
GO:0016679	1	1	51	1	0	1002
GO:0016705	1	1	51	2	0	1002
GO:0016717	1	1	51	1	0	1002
GO:0016740	1	1	51	11	0	1002
GO:0016743	1	1	51	1	0	1002
GO:0016746	1	1	51	6	0	1002
GO:0016747	1	1	51	3	0	1002
GO:0016757	1	1	51	4	0	1002
GO:0016769	1	1	51	1	0	1002
GO:0016779	1	1	51	9	0	1002
GO:0016788	1	1	51	6	0	1002
GO:0016817	1	1	51	1	0	1002
GO:0016829	1	1	51	5	0	1002
GO:0016830	1	1	51	1	0	1002
GO:0016836	1	1	51	1	0	1002
GO:0016841	1	1	51	1	0	1002
GO:0016844	1	1	51	1	0	1002
GO:0016851	1	1	51	4	0	1002
GO:0016853	1	1	51	4	0	1002
GO:0016857	1	1	51	1	0	1002
GO:0016868	1	1	51	4	0	1002
GO:0016874	1	1	51	9	0	1002
GO:0016887	1	1	51	33	0	1002
GO:0016971	1	1	51	1	0	1002
GO:0017056	1	1	51	1	0	1002
GO:0017057	1	1	51	1	0	1002
GO:0017070	1	1	51	1	0	1002
GO:0017076	1	1	51	1	0	1002
GO:0017108	1	1	51	1	0	1002
GO:0017111	1	1	51	4	0	1002
GO:0018024	1	1	51	2	0	1002
GO:0018580	1	1	51	1	0	1002
GO:0019135	1	1	51	1	0	1002
GO:0019205	1	1	51	3	0	1002
GO:0019843	1	1	51	5	0	1002
GO:0019887	1	1	51	3	0	1002
GO:0019888	1	1	51	1	0	1002
GO:0019901	1	1	51	1	0	1002
GO:0020037	1	1	51	5	0	1002
GO:0022857	1	1	51	5	0	1002
GO:0030060	1	1	51	1	0	1002
GO:0030145	1	1	51	1	0	1002
GO:0030234	1	1	51	5	0	1002
GO:0030246	1	1	51	2	0	1002
GO:0030276	1	1	51	1	0	1002
GO:0030337	1	1	51	2	0	1002
GO:0030515	1	1	51	2	0	1002
GO:0030552	1	1	51	1	0	1002
GO:0030619	1	1	51	1	0	1002
GO:0030623	1	1	51	1	0	1002
GO:0030942	1	1	51	1	0	1002
GO:0030976	1	1	51	2	0	1002
GO:0030983	1	1	51	1	0	1002
GO:0031071	1	1	51	2	0	1002
GO:0031072	1	1	51	11	0	1002
GO:0031078	1	1	51	1	0	1002
GO:0031369	1	1	51	3	0	1002
GO:0031418	1	1	51	1	0	1002
GO:0032041	1	1	51	1	0	1002
GO:0032051	1	1	51	1	0	1002
GO:0032129	1	1	51	1	0	1002
GO:0032549	1	1	51	1	0	1002
GO:0032559	1	1	51	1	0	1002
GO:0033201	1	1	51	1	0	1002
GO:0033817	1	1	51	1	0	1002
GO:0033989	1	1	51	1	0	1002
GO:0034450	1	1	51	1	0	1002
GO:0034511	1	1	51	1	0	1002
GO:0034739	1	1	51	1	0	1002
GO:0035004	1	1	51	1	0	1002
GO:0035091	1	1	51	1	0	1002
GO:0035529	1	1	51	1	0	1002
GO:0036402	1	1	51	1	0	1002
GO:0042162	1	1	51	1	0	1002
GO:0042393	1	1	51	1	0	1002
GO:0042626	1	1	51	10	0	1002
GO:0042803	1	1	51	2	0	1002
GO:0043021	1	1	51	2	0	1002
GO:0043022	1	1	51	5	0	1002
GO:0043023	1	1	51	2	0	1002
GO:0043130	1	1	51	1	0	1002
GO:0043139	1	1	51	2	0	1002
GO:0043169	1	1	51	5	0	1002
GO:0043565	1	1	51	5	0	1002
GO:0043682	1	1	51	1	0	1002
GO:0043998	1	1	51	1	0	1002
GO:0045131	1	1	51	1	0	1002
GO:0046421	1	1	51	1	0	1002
GO:0046912	1	1	51	2	0	1002
GO:0046923	1	1	51	1	0	1002
GO:0046933	1	1	51	9	0	1002
GO:0046961	1	1	51	11	0	1002
GO:0046969	1	1	51	1	0	1002
GO:0046970	1	1	51	1	0	1002
GO:0046982	1	1	51	7	0	1002
GO:0046983	1	1	51	2	0	1002
GO:0047134	1	1	51	4	0	1002
GO:0047184	1	1	51	2	0	1002
GO:0047372	1	1	51	1	0	1002
GO:0047429	1	1	51	1	0	1002
GO:0047631	1	1	51	1	0	1002
GO:0047710	1	1	51	1	0	1002
GO:0047780	1	1	51	1	0	1002
GO:0047896	1	1	51	1	0	1002
GO:0047933	1	1	51	1	0	1002
GO:0048037	1	1	51	4	0	1002
GO:0050118	1	1	51	1	0	1002
GO:0050220	1	1	51	2	0	1002
GO:0050278	1	1	51	1	0	1002
GO:0050291	1	1	51	1	0	1002
GO:0050321	1	1	51	1	0	1002
GO:0050440	1	1	51	1	0	1002
GO:0050660	1	1	51	9	0	1002
GO:0050661	1	1	51	7	0	1002
GO:0050662	1	1	51	2	0	1002
GO:0051015	1	1	51	1	0	1002
GO:0051082	1	1	51	23	0	1002
GO:0051087	1	1	51	2	0	1002
GO:0051287	1	1	51	7	0	1002
GO:0051536	1	1	51	5	0	1002
GO:0051537	1	1	51	5	0	1002
GO:0051538	1	1	51	1	0	1002
GO:0051539	1	1	51	3	0	1002
GO:0051879	1	1	51	1	0	1002
GO:0051920	1	1	51	5	0	1002
GO:0052589	1	1	51	1	0	1002
GO:0052590	1	1	51	1	0	1002
GO:0052591	1	1	51	1	0	1002
GO:0052633	1	1	51	1	0	1002
GO:0052689	1	1	51	1	0	1002
GO:0052692	1	1	51	1	0	1002
GO:0052832	1	1	51	1	0	1002
GO:0052833	1	1	51	1	0	1002
GO:0052834	1	1	51	1	0	1002
GO:0052856	1	1	51	1	0	1002
GO:0052857	1	1	51	1	0	1002
GO:0052927	1	1	51	1	0	1002
GO:0052928	1	1	51	1	0	1002
GO:0052929	1	1	51	1	0	1002
GO:0061578	1	1	51	1	0	1002
GO:0061608	1	1	51	1	0	1002
GO:0061630	1	1	51	1	0	1002
GO:0070006	1	1	51	2	0	1002
GO:0070008	1	1	51	1	0	1002
GO:0070011	1	1	51	1	0	1002
GO:0070330	1	1	51	1	0	1002
GO:0070626	1	1	51	1	0	1002
GO:0080030	1	1	51	1	0	1002
GO:0080031	1	1	51	1	0	1002
GO:0080032	1	1	51	1	0	1002
GO:0080130	1	1	51	1	0	1002
GO:0097367	1	1	51	1	0	1002
GO:0102131	1	1	51	1	0	1002
GO:0102132	1	1	51	1	0	1002
GO:0102336	1	1	51	3	0	1002
GO:0102337	1	1	51	3	0	1002
GO:0102338	1	1	51	3	0	1002
GO:0102391	1	1	51	4	0	1002
GO:0102500	1	1	51	1	0	1002
GO:0102567	1	1	51	1	0	1002
GO:0102568	1	1	51	1	0	1002
GO:0102752	1	1	51	1	0	1002
GO:0102756	1	1	51	3	0	1002
GO:1990663	1	1	51	1	0	1002
GO:2001070	1	1	51	1	0	1002
