# Supplementary material for: Analysis of CDPK1 targets identifies a trafficking adaptor complex that regulates microneme exocytosis in Toxoplasma
Source: eLife. 2023 Nov 7;12:RP85654. doi: 10.7554/eLife.85654 (PMC10629828; doi:10.7554/eLife.85654)
Supplement: Supplementary file 12. [file elife-85654-supp12.zip › Supplementary file - ThioP/2022_05_17_GT1_ToxoInfo_annotaiton_phenotype_lopit_EBmicIP.csv]

Prot.ID	phenotype	Annotation	localisation.prediction	newMIC	microneme
TGGT1_261490	-6.89	hypothetical protein	nucleus - chromatin
TGGT1_316110	-6.71	ribosomal protein RPS15	unknown
TGGT1_310290	-6.70	regulator of chromosome condensation (RCC1) repeat-containing protein	mitochondrion - soluble
TGGT1_210360	-6.63	DEAD (Asp-Glu-Ala-Asp) box polypeptide 41 family protein	unknown
TGGT1_232430	-6.52	hypothetical protein
TGGT1_226660	-6.49	hypothetical protein	unknown
TGGT1_278500	-6.38	ribosomal RNA large subunit methyltransferase J protein	unknown
TGGT1_273870	-6.34	SWI2/SNF2 ISWI-like (AT hook)	nucleus - chromatin
TGGT1_251880	-6.31	tRNA synthetases class I family protein	unknown
TGGT1_249950	-6.31	Mak16 protein
TGGT1_215060	-6.29	putative small GTP-binding protein sar1	nucleus - chromatin
TGGT1_231170	-6.28	RecF/RecN/SMC N terminal domain-containing protein	nucleus - non-chromatin
TGGT1_238000	-6.27	peptidyl-prolyl isomerase	unknown
TGGT1_277940	-6.24	hypothetical protein
TGGT1_288930	-6.23	hypothetical protein
TGGT1_266030	-6.21	putative pre-mRNA splicing factor	unknown
TGGT1_293630	-6.17	hypothetical protein	nucleus - non-chromatin
TGGT1_319580	-6.11	hypothetical protein
TGGT1_280610	-6.10	signal recognition particle receptor alpha subunit	ER
TGGT1_235478	-6.07	pantothenate kinase
TGGT1_264760	-6.07	Oxysterol-binding protein	unknown
TGGT1_230500	-6.05	hypothetical protein
TGGT1_202370	-6.05	putative T-complex protein 1, epsilon subunit (TCP-1-epsilon)	cytosol
TGGT1_229250A	-6.04	ribosomal protein RPL28
TGGT1_227420	-6.01	4-hydroxy-3-methylbut-2-enyl diphosphate reductase	apicoplast
TGGT1_273090	-6.01	cell division protein CDC48CY	cytosol
TGGT1_310750	-6.01	emp24/gp25L/p24 family protein	Golgi
TGGT1_221950	-6.00	putative splicesome-associated protein	nucleus - non-chromatin
TGGT1_237560	-5.99	iron-sulfur cluster protein ISCU	mitochondrion - soluble
TGGT1_214270	-5.99	putative translation initiation factor IF-2	cytosol
TGGT1_297500	-5.99	T-complex protein 1 eta subunit	cytosol
TGGT1_224510	-5.98	hypothetical protein
TGGT1_246060	-5.97	DNA-dependent RNA polymerase	unknown
TGGT1_310490	-5.95	ribosomal protein RPL27A	60S ribosome
TGGT1_207980	-5.95	PIG-P protein
TGGT1_253890	-5.93	peptidase M16 inactive domain-containing protein	apicoplast
TGGT1_250830	-5.91	SAC3/GANP family protein	19S proteasome
TGGT1_227360	-5.90	ribosomal protein RPL3	60S ribosome
TGGT1_246190	-5.89	hypothetical protein
TGGT1_313430	-5.87	hypothetical protein	unknown
TGGT1_242625	-5.86	ATPase family associated with various cellular activities (AAA) subfamily protein
TGGT1_205540	-5.86	DEAD/DEAH box helicase domain-containing protein	unknown
TGGT1_225360	-5.85	hypothetical protein
TGGT1_216630	-5.84	putative trigger factor protein	apicoplast
TGGT1_230490	-5.81	phosphatidylinositol-4-phosphate 5-kinase	unknown
TGGT1_215230	-5.81	RNA recognition motif-containing protein	cytosol
TGGT1_241850	-5.80	hypothetical protein	nucleus - chromatin
TGGT1_314920	-5.80	hypothetical protein
TGGT1_205180	-5.79	RNA recognition motif-containing protein	nucleus - non-chromatin
TGGT1_261680	-5.79	hypothetical protein
TGGT1_300280	-5.79	LSM domain-containing protein	nucleus - non-chromatin
TGGT1_263090	-5.79	14-3-3 protein	cytosol
TGGT1_240590	-5.78	DNA-directed RNA polymerase II RPB5	40S ribosome
TGGT1_287210	-5.77	putative proteasome subunit alpha2	20S proteasome	y	yes
TGGT1_231080	-5.77	ribosomal protein RPL38	60S ribosome
TGGT1_320210	-5.76	WD domain, G-beta repeat domain containing protein	nucleus - non-chromatin
TGGT1_320220	-5.76	putative ubiquinol cytochrome c oxidoreductase	mitochondrion - membranes
TGGT1_233820	-5.76	DNA polymerase epsilon subunit B protein	unknown
TGGT1_207770	-5.75	PCI domain-containing protein	19S proteasome
TGGT1_225130	-5.75	hypothetical protein
TGGT1_270880	-5.73	RNA recognition motif-containing protein	nucleus - non-chromatin
TGGT1_313130	-5.73	hypothetical protein	nucleus - non-chromatin
TGGT1_267700	-5.73	hypothetical protein	mitochondrion - membranes
TGGT1_297245	-5.71	transporter, major facilitator family protein	PM - integral
TGGT1_294060	-5.70	hypothetical protein
TGGT1_312650	-5.69	hypothetical protein
TGGT1_258650	-5.69	putative protoheme ferro-lyase	mitochondrion - membranes
TGGT1_293670	-5.68	transcription elongation factor A TFIIS	unknown
TGGT1_292190	-5.68	hypothetical protein
TGGT1_284570	-5.68	hypothetical protein
TGGT1_299210	-5.67	CTP synthase	cytosol
TGGT1_211440	-5.67	hypothetical protein	apicoplast
TGGT1_246475	-5.66	hypothetical protein	unknown
TGGT1_211680	-5.65	protein disulfide isomerase	ER 2
TGGT1_260200	-5.65	helicase associated domain (ha2) protein	unknown
TGGT1_295410	-5.64	transcription initiation factor TFIID complex subunit TAF6	nucleus - chromatin
TGGT1_295040	-5.63	HEAT repeat-containing protein	cytosol
TGGT1_244420	-5.63	hypothetical protein	nucleus - non-chromatin
TGGT1_205615	-5.62	hypothetical protein
TGGT1_312905	-5.62	hypothetical protein
TGGT1_309120	-5.62	ribosomal protein RPL4	60S ribosome
TGGT1_231030	-5.61	hypothetical protein
TGGT1_268250	-5.61	WD domain, G-beta repeat-containing protein	unknown
TGGT1_314750	-5.60	hypothetical protein	nucleus - non-chromatin
TGGT1_216390	-5.60	RNA methyltransferase, TrmH family protein
TGGT1_235540	-5.60	putative eukaryotic initiation factor-2 beta	cytosol
TGGT1_208820	-5.59	1-deoxy-D-xylulose-5-phosphate synthase	apicoplast
TGGT1_268260	-5.59	hypothetical protein	mitochondrion - soluble
TGGT1_236930	-5.59	hypothetical protein	unknown
TGGT1_300000	-5.59	ribosomal protein RPL18	60S ribosome
TGGT1_242260	-5.58	hypothetical protein
TGGT1_260420	-5.58	HEC/Ndc80p family protein
TGGT1_236650	-5.58	DEAD (Asp-Glu-Ala-Asp) box polypeptide 17	nucleus - non-chromatin
TGGT1_310118	-5.58	hypothetical protein	mitochondrion - soluble
TGGT1_225800	-5.57	iron-sulfur assembly ATPase	apicoplast
TGGT1_232190	-5.57	Sec7 domain-containing protein	nucleus - chromatin
TGGT1_246500	-5.56	surp module domain-containing protein	nucleus - non-chromatin
TGGT1_233245	-5.55	hypothetical protein
TGGT1_312570	-5.55	CMGC kinase, MAPK family (ERK) MAPK-1
TGGT1_233550A	-5.54	polyketide cyclase/dehydrase
TGGT1_225440	-5.54	hypothetical protein
TGGT1_263800	-5.54	hypothetical protein	unknown
TGGT1_249970	-5.53	hypothetical protein	unknown	y	yes
TGGT1_239100	-5.53	ribosomal protein RPS7	40S ribosome
TGGT1_229950	-5.53	putative 26S proteasome regulatory subunit 6b	19S proteasome
TGGT1_230890	-5.53	PHD-finger domain-containing protein	nucleus - chromatin
TGGT1_311400	-5.53	WD domain, G-beta repeat-containing protein	nucleus - non-chromatin
TGGT1_233520	-5.53	ATP-dependent RNA helicase	nucleus - non-chromatin
TGGT1_311720	-5.50	chaperonin protein BiP	ER 2
TGGT1_270570	-5.50	hypothetical protein
TGGT1_304990	-5.50	guanylate-binding protein, N-terminal domain-containing protein	unknown
TGGT1_219800	-5.49	putative vacuolar ATP synthase subunit b	unknown
TGGT1_213900	-5.48	regulator of chromosome condensation RCC1	nucleus - chromatin
TGGT1_209900	-5.48	hypothetical protein
TGGT1_266060	-5.48	ribosomal protein RPSA	cytosol
TGGT1_240970	-5.47	hypothetical protein
TGGT1_242070	-5.46	cAMP-dependent protein kinase regulatory subunit	IMC
TGGT1_202180	-5.46	hypothetical protein
TGGT1_291680	-5.46	Sec23/Sec24 trunk domain-containing protein	nucleus - non-chromatin
TGGT1_216730	-5.46	MCM2/3/5 family protein	unknown
TGGT1_291310	-5.45	putative V-ATPase subunit c' proteolipid
TGGT1_215020	-5.45	hypothetical protein	mitochondrion - soluble
TGGT1_275830	-5.45	hypothetical protein
TGGT1_252490	-5.45	putative vacuolar protein sorting 29	cytosol
TGGT1_269290	-5.45	hypothetical protein	unknown
TGGT1_290620	-5.44	hypothetical protein	nucleus - chromatin
TGGT1_281370	-5.44	polynucleotide adenylyltransferase
TGGT1_254400	-5.44	putative LSU ribosomal protein L2P
TGGT1_219700	-5.43	putative DNA replication licensing factor MCM4	cytosol
TGGT1_230420	-5.43	sarco/endoplasmic reticulum Ca2+-ATPase	ER
TGGT1_228710	-5.42	hypothetical protein
TGGT1_313910	-5.42	RNA recognition motif 2 protein	unknown
TGGT1_271390	-5.42	hypothetical protein	unknown
TGGT1_232380	-5.42	WD domain, G-beta repeat-containing protein	nucleolus
TGGT1_232240	-5.42	hypothetical protein
TGGT1_288350	-5.41	hypothetical protein	cytosol
TGGT1_238895	-5.41	hypothetical protein
TGGT1_285780	-5.41	hypothetical protein
TGGT1_260360	-5.40	GTP-binding protein
TGGT1_240810	-5.40	hypothetical protein	PM - integral
TGGT1_201220	-5.40	zinc finger protein
TGGT1_286140	-5.40	hypothetical protein
TGGT1_226830	-5.40	DnaK family protein	ER 2
TGGT1_313060	-5.39	putative eukaryotic translation initiation factor 2B	unknown
TGGT1_222230	-5.39	hypothetical protein	cytosol
TGGT1_271920	-5.39	hypothetical protein
TGGT1_230700	-5.39	hypothetical protein	unknown
TGGT1_285220	-5.39	CAP-Gly domain-containing protein	nucleus - chromatin
TGGT1_223000	-5.38	dynein light chain DLC	unknown
TGGT1_313990	-5.38	CBF/Mak21 family protein	nucleus - non-chromatin
TGGT1_267510	-5.38	hypothetical protein	ER
TGGT1_259172	-5.37	hypothetical protein	unknown
TGGT1_231410	-5.37	hypothetical protein	mitochondrion - membranes
TGGT1_254280	-5.37	DNA-directed RNA polymerase III RPC9
TGGT1_284560	-5.37	ribosomal protein RPL9	60S ribosome
TGGT1_269140	-5.37	transport protein particle component, Bet3 domain-containing protein	unknown
TGGT1_213240	-5.36	hypothetical protein	apicoplast
TGGT1_217780	-5.36	Sec20 protein	unknown
TGGT1_225000	-5.36	hypothetical protein	unknown
TGGT1_227290	-5.36	histone deacetylase HDAC3	nucleus - chromatin
TGGT1_218760	-5.35	putative SNAP protein (soluble N-ethylmaleimide-sensitive factor Attachment Protein)	unknown
TGGT1_228660	-5.35	Sec7 domain-containing protein	nucleus - chromatin
TGGT1_306950	-5.35	RAP domain-containing protein
TGGT1_243920	-5.35	putative DNA replication licensing factor MCM5	unknown
TGGT1_229740	-5.35	hypothetical protein	mitochondrion - soluble
TGGT1_297745	-5.34	hypothetical protein	unknown
TGGT1_213350	-5.34	ribosomal protein RPS15	40S ribosome
TGGT1_205220	-5.34	putative U5 snRNP-associated subunit	nucleus - non-chromatin
TGGT1_295710	-5.34	HECT-domain (ubiquitin-transferase) domain-containing protein	cytosol
TGGT1_215750	-5.33	cytidine and deoxycytidylate deaminase zinc-binding region domain-containing protein
TGGT1_251600	-5.33	putative IMP4 family U3 small nucleolar ribonucleoprotein (snoRNP)
TGGT1_265530	-5.33	RNA recognition motif-containing protein	nucleus - non-chromatin
TGGT1_212780	-5.33	hypothetical protein
TGGT1_250050	-5.33	hypothetical protein
TGGT1_315140	-5.33	WD domain, G-beta repeat-containing protein	nucleolus
TGGT1_252290	-5.32	putative importin alpha	unknown
TGGT1_251610	-5.32	hypothetical protein
TGGT1_253090	-5.32	DEAD/DEAH box helicase domain-containing protein	nucleus - non-chromatin
TGGT1_246630	-5.32	DNA-directed RNA polymerase I RPA43	nucleus - non-chromatin
TGGT1_202380	-5.31	putative rab GDI alpha	cytosol
TGGT1_261050	-5.31	RNB family domain-containing protein	unknown
TGGT1_257560	-5.30	WD domain, G-beta repeat-containing protein	nucleus - non-chromatin
TGGT1_288720	-5.30	ribosomal protein RPL10	60S ribosome
TGGT1_312230	-5.30	putative DNA topoisomerase 2	unknown
TGGT1_316610	-5.30	hypothetical protein
TGGT1_295680	-5.30	putative periodic tryptophan protein PWP2	nucleolus
TGGT1_265190	-5.29	Ulp1 protease family, C-terminal catalytic domain-containing protein
TGGT1_273445	-5.29	sufB/sufD domain-containing protein	apicoplast
TGGT1_265220	-5.29	co-chaperone GrpE protein	mitochondrion - soluble
TGGT1_316400A	-5.29	alpha tubulin TUBA1
TGGT1_294250	-5.29	WD domain, G-beta repeat-containing protein	ER
TGGT1_230000	-5.29	hypothetical protein	nucleus - chromatin
TGGT1_289710	-5.29	AP2 domain transcription factor AP2IX-5
TGGT1_263150	-5.29	tetratricopeptide repeat-containing protein	unknown
TGGT1_261850	-5.28	putative helicase	apicoplast
TGGT1_249240	-5.28	putative calmodulin	unknown
TGGT1_227600	-5.27	ribosomal protein RPL34	60S ribosome
TGGT1_235990	-5.27	hypothetical protein	unknown
TGGT1_234610	-5.27	WD-40 repeat protein	nucleolus
TGGT1_214770	-5.27	putative small GTP binding protein rab1a	Golgi
TGGT1_218000	-5.27	hypothetical protein
TGGT1_300030	-5.27	hypothetical protein	mitochondrion - soluble
TGGT1_209090	-5.27	proteasome maturation factor ump1 protein
TGGT1_270250	-5.27	dense granule protein GRA1	dense granules
TGGT1_222140	-5.27	DEAD/DEAH box helicase domain-containing protein	apicoplast
TGGT1_209880	-5.26	putative glutamic acid-rcih protein	nucleus - chromatin
TGGT1_203950	-5.25	Myb family DNA-binding domain-containing protein	nucleus - chromatin
TGGT1_224190	-5.24	cation-transporting atpase family protein	Golgi
TGGT1_258070	-5.24	hypothetical protein	unknown
TGGT1_204380	-5.24	hypothetical protein
TGGT1_213770	-5.24	putative Superkiller viralicidic activity 2 family 2	unknown
TGGT1_211700	-5.23	hypothetical protein	unknown
TGGT1_270900	-5.23	ATPase, AAA family protein
TGGT1_261520	-5.23	putative nucleolar GTP-binding protein 1	nucleolus
TGGT1_219200	-5.23	DEAD/DEAH box RNA helicase family protein	unknown
TGGT1_208580	-5.23	putative DNA ligase 1
TGGT1_218610	-5.23	ATPase (DUF699) protein	nucleolus
TGGT1_204550	-5.23	hypothetical protein	mitochondrion - soluble
TGGT1_295320	-5.23	putative embryo sac development arrest EDA7	unknown
TGGT1_211420	-5.22	RNA recognition motif-containing protein	unknown
TGGT1_264780	-5.22	UTP-glucose-1-phosphate uridylyltransferase subfamily protein	unknown
TGGT1_308000	-5.22	Gpi16 subunit, GPI transamidase component protein	ER
TGGT1_307040	-5.22	shikimate dehydrogenase substrate binding domain-containing protein	unknown
TGGT1_205710	-5.22	lysine-tRNA ligase	cytosol
TGGT1_224230	-5.22	AP2 domain transcription factor AP2X-3
TGGT1_299050	-5.22	ribosomal protein RPL17	60S ribosome
TGGT1_311430	-5.21	fibrillarin	nucleolus
TGGT1_321550	-5.21	hypothetical protein
TGGT1_261510	-5.21	hypothetical protein	unknown
TGGT1_231150	-5.21	hypothetical protein	unknown
TGGT1_267390	-5.20	DNA-directed RNA polymerase I RPAC1	nucleus - non-chromatin
TGGT1_245570	-5.20	origin recognition complex subunit 2 protein
TGGT1_220860	-5.20	DEAD/DEAH box helicase	nucleus - chromatin
TGGT1_235905	-5.20	putative ribonuclease z
TGGT1_209950	-5.20	putative thioredoxin	unknown
TGGT1_247648	-5.20	Sybindin family protein	unknown
TGGT1_224280	-5.19	CPSF A subunit region protein	unknown
TGGT1_230630	-5.19	hypothetical protein
TGGT1_226960	-5.19	phosphofructokinase PFKII	cytosol
TGGT1_321500	-5.18	RNA recognition motif-containing protein	nucleus - non-chromatin
TGGT1_242800	-5.18	putative ribosome biogenesis protein NSA2	nucleus - non-chromatin
TGGT1_243950	-5.18	putative prohibitin	mitochondrion - membranes
TGGT1_301270	-5.18	Tyrosine kinase-like (TKL) protein	nucleus - chromatin
TGGT1_216860	-5.17	DEAD (Asp-Glu-Ala-Asp) box polypeptide DDX39	cytosol
TGGT1_248320	-5.17	carrier superfamily protein	mitochondrion - membranes
TGGT1_260800	-5.17	hypothetical protein	unknown
TGGT1_316760	-5.16	hypothetical protein
TGGT1_292310	-5.16	RNA polymerase Rpb7, N-terminal domain-containing protein	unknown
TGGT1_288400	-5.15	LETM1 family protein	mitochondrion - membranes
TGGT1_269980	-5.15	putative preprotein translocase Sec61	ER
TGGT1_312400	-5.15	putative exosomal 3'-5' exoribonuclease complex subunit	unknown
TGGT1_271170	-5.15	dolichol kinase
TGGT1_286050	-5.15	hypothetical protein	apicoplast
TGGT1_318410	-5.15	putative TCP-1 chaperonin	cytosol
TGGT1_271350	-5.14	bifunctional protein FolC subfamily protein	unknown
TGGT1_241860	-5.14	N-acetylglucosaminyl-phosphatidylinositol biosynthetic protein PigA, family GT4 protein
TGGT1_261240	-5.14	histone H3
TGGT1_207940	-5.14	putative ribosomal protein S9
TGGT1_243570	-5.14	ribosomal protein RPS26	40S ribosome
TGGT1_254570	-5.14	hypothetical protein	nucleus - non-chromatin
TGGT1_289790	-5.13	hypothetical protein
TGGT1_270100	-5.13	oxidoreductase, aldo/keto reductase family protein
TGGT1_248300	-5.13	hypothetical protein	apicoplast
TGGT1_224260	-5.13	PHD-finger domain-containing protein	nucleus - chromatin
TGGT1_202530	-5.13	aspartate-tRNA ligase	cytosol
TGGT1_239350	-5.13	RAP domain-containing protein
TGGT1_228190	-5.13	putative eukaryotic initiation factor-3, subunit 5	nucleus - non-chromatin
TGGT1_203490	-5.13	GNL3L/Grn1 GTPase	nucleus - non-chromatin
TGGT1_272550	-5.13	hypothetical protein	unknown
TGGT1_291300	-5.12	putative RER1 protein	Golgi
TGGT1_218490	-5.12	hypothetical protein
TGGT1_275810	-5.12	ribosomal protein RPS10	unknown
TGGT1_247700	-5.12	AP2 domain transcription factor AP2XII-4	nucleus - chromatin
TGGT1_279360	-5.12	hypothetical protein
TGGT1_280690	-5.12	DNA polymerase epsilon subunit B protein
TGGT1_211470	-5.11	Fcf2 pre-rRNA processing protein	nucleus - non-chromatin
TGGT1_202800	-5.11	putative cytochrome c oxidase assembly protein COX11
TGGT1_278440	-5.11	putative SWI2/SNF2 Brahma	unknown
TGGT1_218800	-5.11	hypothetical protein
TGGT1_305780	-5.10	putative 5'-3' exoribonuclease	nucleus - non-chromatin
TGGT1_225930	-5.10	triose-phosphate isomerase TPI-I	cytosol
TGGT1_210980	-5.10	putative alternative splicing type 3 and	nucleus - non-chromatin
TGGT1_258210	-5.10	DNA-directed RNA polymerase II RPB2	unknown
TGGT1_295010	-5.10	DEAD/DEAH box helicase domain-containing protein
TGGT1_254440	-5.10	ribosomal protein RPL12	60S ribosome
TGGT1_215430	-5.10	hypothetical protein	mitochondrion - membranes
TGGT1_247550	-5.10	heat shock protein HSP60	mitochondrion - soluble
TGGT1_286920	-5.10	SWIRM domain-containing protein	nucleus - chromatin
TGGT1_235150	-5.10	transporter, major facilitator family protein	PM - integral
TGGT1_216590	-5.10	HEAT repeat-containing protein	unknown
TGGT1_224960	-5.10	hypothetical protein	ER
TGGT1_251780	-5.09	heat shock protein	mitochondrion - soluble
TGGT1_307610	-5.09	putative elongation factor TS	apicoplast
TGGT1_227890	-5.09	hypothetical protein	mitochondrion - soluble
TGGT1_312360	-5.09	hypothetical protein
TGGT1_231750	-5.09	hypothetical protein	mitochondrion - soluble
TGGT1_234420	-5.08	ATPase, AAA family protein	mitochondrion - membranes
TGGT1_230950	-5.08	hypothetical protein	unknown
TGGT1_275980	-5.08	coenzyme q (ubiquinone) biosynthesis protein coq4 protein	mitochondrion - membranes
TGGT1_230870	-5.08	hypothetical protein
TGGT1_223960	-5.08	ubiquitin interaction motif family protein	cytosol
TGGT1_300200	-5.08	histone H2AZ	nucleus - chromatin
TGGT1_285830	-5.08	hypothetical protein	apicoplast
TGGT1_249250	-5.08	ribosomal protein RPL35A	60S ribosome
TGGT1_235170	-5.07	ATPase, AAA family protein	nucleus - chromatin
TGGT1_254900	-5.07	putative proteasome subunit beta type 2	20S proteasome
TGGT1_289300	-5.07	methionyl-tRNA synthetase	cytosol
TGGT1_293370	-5.07	histone arginine methyltransferase PRMT2	unknown
TGGT1_268920	-5.07	inositol polyphosphate kinase
TGGT1_311810	-5.07	hypothetical protein
TGGT1_202350	-5.07	putative 50S ribosomal protein L21	mitochondrion - soluble
TGGT1_238240	-5.07	bystin protein	nucleus - non-chromatin
TGGT1_310900	-5.07	AP2 domain transcription factor AP2XI-2	nucleus - chromatin
TGGT1_216880	-5.07	guanine nucleotide-binding protein	cytosol
TGGT1_274190	-5.07	putative eukaryotic initiation factor 2B epsilon subunit	cytosol
TGGT1_219440	-5.07	hypothetical protein	nucleus - chromatin
TGGT1_272720	-5.07	methyltransferase domain-containing protein	unknown
TGGT1_238170	-5.06	hypothetical protein
TGGT1_320480	-5.06	Rab11b	PM - integral
TGGT1_244520	-5.05	glycosyl transferase, group 4 family protein
TGGT1_215160	-5.05	hypothetical protein	dense granules
TGGT1_232520	-5.05	brix domain-containing protein	nucleus - non-chromatin
TGGT1_211690	-5.05	AAA family protein	unknown
TGGT1_266400	-5.05	hypothetical protein	unknown
TGGT1_257700	-5.05	hypothetical protein
TGGT1_229180	-5.05	HEAT repeat-containing protein	cytosol
TGGT1_257330	-5.05	hypothetical protein
TGGT1_246560	-5.05	putative vacuolar ATP synthase subunit g	unknown
TGGT1_213300	-5.04	hypothetical protein	nucleus - non-chromatin
TGGT1_286560	-5.04	U6 snRNA-associated Sm family protein	nucleus - non-chromatin
TGGT1_271280	-5.04	putative 60S ribosome subunit biogenesis protein NIP7	nucleolus
TGGT1_250810	-5.04	ribosomal protein RPL35	unknown
TGGT1_211400	-5.04	DEAD/DEAH box helicase domain-containing protein
TGGT1_257710	-5.04	actin-like protein ALP 5
TGGT1_271060	-5.04	Sec1 family protein	Golgi
TGGT1_289770	-5.03	mu1 adaptin	nucleus - chromatin
TGGT1_205740	-5.03	hypothetical protein	ER
TGGT1_244000	-5.03	DEAD/DEAH box helicase domain-containing protein	nucleus - non-chromatin
TGGT1_260470	-5.03	putative heat shock protein DNAJ pfj4	Golgi
TGGT1_228720	-5.03	hypothetical protein
TGGT1_242820	-5.03	hypothetical protein	rhoptries 1
TGGT1_256030	-5.03	hypothetical protein	apical 1
TGGT1_312065	-5.02	hypothetical protein
TGGT1_290170	-5.02	kelch repeat domain containing/Serine/threonine protein phosphatase protein	unknown
TGGT1_218070	-5.02	hypothetical protein	nucleus - non-chromatin
TGGT1_213392	-5.02	surface antigen repeat-containing protein	unknown
TGGT1_225850	-5.02	peptidase, M28 family protein	ER
TGGT1_270070	-5.01	synaptobrevin family protein	Golgi
TGGT1_235970	-5.01	putative eukaryotic initiation factor-2 gamma	cytosol
TGGT1_271470	-5.01	hypothetical protein	apicoplast
TGGT1_214750	-5.01	hypothetical protein	mitochondrion - soluble
TGGT1_265410	-5.01	G-protein beta WD-40 repeat containing protein	nucleus - non-chromatin
TGGT1_230860	-5.01	hypothetical protein	unknown
TGGT1_227820	-5.01	hypothetical protein	unknown
TGGT1_207990	-5.01	ribosomal RNA large subunit methyltransferase J protein	nucleolus
TGGT1_281545	-5.01	eukaryotic initiation factor 3, gamma subunit protein
TGGT1_283550	-5.01	hypothetical protein	unknown
TGGT1_268350	-5.01	hypothetical protein
TGGT1_258970	-5.01	hypothetical protein	unknown
TGGT1_267790	-5.00	hypothetical protein
TGGT1_229310	-5.00	mediator complex subunit MED14	unknown
TGGT1_240710	-5.00	RNA recognition motif-containing protein	nucleus - non-chromatin
TGGT1_300060	-5.00	signal peptidase subunit protein	ER
TGGT1_215930	-5.00	mediator complex subunit MED21
TGGT1_309810	-5.00	ribosomal protein RPP2	40S ribosome
TGGT1_270810	-5.00	hypothetical protein	nucleus - chromatin
TGGT1_292975	-5.00	hypothetical protein	mitochondrion - soluble
TGGT1_282170	-5.00	hypothetical protein	dense granules
TGGT1_204020	-4.99	ribosomal protein RPL8	60S ribosome
TGGT1_220250	-4.99	Nucleotide-sensitive chloride conductance regulator (ICln) protein	unknown
TGGT1_253160	-4.99	hypothetical protein
TGGT1_304720	-4.99	hypothetical protein	dense granules
TGGT1_269250	-4.99	Mov34/MPN/PAD-1 family protein	19S proteasome
TGGT1_308030	-4.99	hypothetical protein
TGGT1_320005	-4.99	hypothetical protein
TGGT1_285700	-4.99	ubiquitin fusion degradation protein UFD1AP	apicoplast
TGGT1_222120	-4.99	hypothetical protein
TGGT1_259168	-4.99	hypothetical protein
TGGT1_462963	-4.98	AP2 domain-containing protein
TGGT1_260250	-4.98	cyclin domain protein, cyclin H family protein
TGGT1_251570A	-4.98	CAAX amino terminal protease family protein
TGGT1_216480	-4.98	NMD3 family protein	unknown
TGGT1_256810	-4.98	DnaJ domain-containing protein	unknown
TGGT1_260260	-4.98	ribosomal protein RPP1	unknown
TGGT1_262100	-4.98	tetratricopeptide repeat-containing protein	cytosol
TGGT1_210280	-4.97	PEK kinase
TGGT1_246520	-4.97	hypothetical protein	nucleus - chromatin
TGGT1_260610	-4.97	methyltransferase
TGGT1_246100	-4.97	putative phosducin	cytosol
TGGT1_205010	-4.97	putative U2 small nuclear ribonucleoprotein family protein	nucleus - non-chromatin
TGGT1_273760	-4.97	heat shock protein HSP70	cytosol
TGGT1_214110	-4.96	putative protein yipf5	unknown
TGGT1_410250	-4.96	hypothetical protein
TGGT1_246978	-4.96	hypothetical protein
TGGT1_269000	-4.96	ABC transporter family protein	mitochondrion - membranes
TGGT1_314530	-4.96	RPAP1 family protein	unknown
TGGT1_305160	-4.96	histone H2Ba	unknown
TGGT1_260140	-4.96	phosphomannose isomerase type I protein	unknown
TGGT1_258832	-4.96	Vps52 / Sac2 family protein	unknown
TGGT1_229990	-4.96	putative T-complex protein 1 subunit alpha	cytosol
TGGT1_234970	-4.96	Tyrosine kinase-like (TKL) protein	nucleus - chromatin
TGGT1_209160	-4.96	myristoyl CoA:protein N-myristoyltransferase	unknown
TGGT1_256820	-4.96	zinc finger (CCCH type) motif-containing protein	unknown
TGGT1_228210	-4.96	26S proteasome regulatory subunit	19S proteasome
TGGT1_214970	-4.96	putative DNA replication licensing factor	unknown
TGGT1_242830	-4.96	putative XRN 5'-3' exonuclease	unknown
TGGT1_313510	-4.96	hypothetical protein
TGGT1_306970	-4.96	thymidylate kinase	cytosol
TGGT1_210840	-4.95	arginyl-tRNA synthetase family protein	cytosol
TGGT1_238180	-4.95	putative 26s proteasome regulatory complex subunit	19S proteasome
TGGT1_279330	-4.95	DEAD/DEAH box helicase family protein	nucleolus
TGGT1_265770	-4.95	hypothetical protein
TGGT1_319910	-4.95	WD domain, G-beta repeat-containing protein	unknown
TGGT1_309390	-4.95	hypothetical protein	mitochondrion - soluble
TGGT1_258540	-4.95	phosphoglycerate mutase family protein	unknown
TGGT1_201830	-4.94	ribosomal protein L37
TGGT1_295590	-4.94	hypothetical protein
TGGT1_313560	-4.94	putative 60S ribosomal protein L7a	cytosol
TGGT1_228470	-4.94	ribosomal protein RPL15	60S ribosome
TGGT1_268720	-4.94	Hrf1 family protein	Golgi
TGGT1_239870	-4.94	CBS domain-containing protein	nucleus - chromatin
TGGT1_239500	-4.94	putative proteasome subunit alpha type	20S proteasome
TGGT1_215470	-4.94	ribosomal protein RPL10A	60S ribosome
TGGT1_264640	-4.94	bromodomain-containing protein	nucleus - chromatin
TGGT1_237830	-4.93	DNA polymerase I domain-containing protein
TGGT1_270140	-4.93	putative splicing factor DIM1	cytosol
TGGT1_410210	-4.93	putative transmembrane protein
TGGT1_242880	-4.93	flavoprotein
TGGT1_306310	-4.93	RecF/RecN/SMC N terminal domain-containing protein
TGGT1_244380	-4.92	cactin	nucleus - non-chromatin
TGGT1_309740	-4.92	LSM domain-containing protein	nucleus - non-chromatin
TGGT1_242330	-4.92	ribosomal protein RPS5	40S ribosome
TGGT1_286080	-4.92	elongation factor 2 family protein	nucleus - non-chromatin
TGGT1_215740	-4.92	putative notchless	unknown
TGGT1_257650	-4.92	hypothetical protein
TGGT1_230940	-4.92	hypothetical protein	unknown
TGGT1_305060	-4.91	CAP-Gly domain-containing protein
TGGT1_270780	-4.91	DNA-directed RNA polymerase II RPB6	unknown
TGGT1_271400	-4.91	hypothetical protein
TGGT1_315860	-4.91	EF hand domain-containing protein	nucleus - chromatin
TGGT1_212220	-4.91	hypothetical protein	nucleus - non-chromatin
TGGT1_223125	-4.91	ubiquitin family protein	unknown
TGGT1_321620	-4.91	dynamin-related protein DRPB	nucleus - chromatin
TGGT1_226280	-4.91	putative ribosomal protein L28	mitochondrion - soluble
TGGT1_233080	-4.90	G-patch domain-containing protein	unknown
TGGT1_254580	-4.90	UDP-galactose transporter family protein	ER
TGGT1_320570	-4.90	putative elongation factor Tu	unknown
TGGT1_267620	-4.90	multi-pass transmembrane protein	IMC
TGGT1_286180	-4.90	tRNA ligases class I (M) protein
TGGT1_237240	-4.90	hypothetical protein
TGGT1_313240	-4.89	putative ethylene-responsive RNA helicase	mitochondrion - soluble
TGGT1_314955	-4.89	putative DNA ligase (NAD+)
TGGT1_319300	-4.89	hypothetical protein	ER
TGGT1_287500	-4.89	putative T complex chaperonin	cytosol
TGGT1_204140	-4.89	PHD-finger domain-containing protein
TGGT1_289830	-4.89	putative eukaryotic initiation factor-3, delta subunit	nucleus - non-chromatin
TGGT1_293600	-4.89	ribosomal protein RPL27
TGGT1_294620	-4.89	putative eukaryotic initiation factor-3, subunit 8	nucleus - non-chromatin
TGGT1_217580	-4.89	DNA-directed RNA polymerase III RPC6
TGGT1_309940	-4.88	phospholipase D active site domain-containing protein	mitochondrion - membranes
TGGT1_292000	-4.88	hypothetical protein	unknown
TGGT1_264200	-4.88	hypothetical protein	apicoplast
TGGT1_220300	-4.88	ribosomal protein L15 protein	apicoplast
TGGT1_312430	-4.88	hypothetical protein
TGGT1_291690	-4.88	hypothetical protein
TGGT1_235620	-4.87	deoxyhypusine synthase	cytosol
TGGT1_289520	-4.87	hypothetical protein	unknown
TGGT1_212960A	-4.87	hypothetical protein
TGGT1_244290	-4.87	adapter-related protein	nucleus - chromatin
TGGT1_260170	-4.87	putative elongation factor EF-G	mitochondrion - soluble
TGGT1_298970	-4.87	LSM3, U6 small nuclear RNA associated isoform 2 family protein	nucleus - non-chromatin
TGGT1_259240	-4.87	ribosomal protein RPS21	cytosol
TGGT1_214280	-4.87	phosphoadenosine phosphosulfate reductase family protein
TGGT1_314410	-4.86	putative aquarius	nucleus - non-chromatin
TGGT1_226520	-4.86	hypothetical protein	unknown
TGGT1_205160	-4.86	hypothetical protein	unknown
TGGT1_267530	-4.86	hypothetical protein	unknown
TGGT1_297840	-4.86	DNA primase, large subunit
TGGT1_253870	-4.86	hypothetical protein
TGGT1_297530	-4.85	DNA-directed RNA polymerase I RPA2	nucleus - non-chromatin
TGGT1_246170	-4.85	ARID/BRIGHT DNA binding domain-containing protein	nucleus - chromatin
TGGT1_226950	-4.85	IgA-specific metalloendopeptidase	nucleus - chromatin
TGGT1_271625B	-4.85	serine--tRNA ligase
TGGT1_293580	-4.84	prefoldin subunit protein	cytosol
TGGT1_261950	-4.84	ATP synthase beta subunit ATP-B	mitochondrion - membranes
TGGT1_270720	-4.84	hypothetical protein
TGGT1_301380	-4.84	elongation factor Tu GTP binding domain-containing protein	apicoplast
TGGT1_209890	-4.84	hypothetical protein	unknown
TGGT1_259010	-4.84	putative vacuolar ATP synthase subunit d	PM - integral
TGGT1_293340	-4.84	putative ran binding family protein 1	cytosol
TGGT1_229350	-4.84	HEAT repeat-containing protein
TGGT1_205340	-4.83	ribosomal protein RPS12	40S ribosome
TGGT1_246050	-4.83	hypothetical protein
TGGT1_301450	-4.83	FG-GAP repeat-containing protein	Golgi
TGGT1_209730	-4.83	hypothetical protein
TGGT1_207720	-4.83	hypothetical protein	nucleolus
TGGT1_213870	-4.83	UBA/TS-N domain-containing protein	cytosol
TGGT1_216210	-4.83	hypothetical protein	unknown	y	yes
TGGT1_255635	-4.83	hypothetical protein
TGGT1_256920	-4.83	phosphatidylinositol-4-phosphate 5-Kinase
TGGT1_292170	-4.83	putative histone lysine methyltransferase, SET
TGGT1_317720	-4.82	putative eukaryotic translation initiation factor 3 subunit 7	nucleus - non-chromatin
TGGT1_290990	-4.82	HEAT repeat-containing protein
TGGT1_313830	-4.82	AARP2CN (NUC121) domain-containing protein	nucleolus
TGGT1_288940	-4.82	hypothetical protein
TGGT1_278050	-4.82	putative proteasome subunit alpha type 1	20S proteasome
TGGT1_281440	-4.82	hypothetical protein	unknown
TGGT1_223390	-4.82	putative activating signal cointegrator 1 complex subunit 3 family 1 ASCC3L1	nucleus - non-chromatin
TGGT1_291930	-4.82	RNA recognition motif-containing protein	cytosol
TGGT1_313550	-4.82	ribosomal protein RPL22
TGGT1_259520	-4.82	hypothetical protein
TGGT1_320670	-4.82	putative vacuolar protein sorting 16	nucleus - chromatin
TGGT1_226550	-4.82	TBC domain containing protein	cytosol
TGGT1_300190	-4.82	ribosomal protein RPL37A	60S ribosome
TGGT1_292010	-4.82	transcription initiation factor IIB	nucleus - chromatin
TGGT1_294360	-4.82	putative ubiquitin specific protease 39 isoform 2	nucleus - non-chromatin
TGGT1_267480	-4.81	putative tRNA (guanine(26)-N(2))-dimethyltransferase	unknown
TGGT1_239260	-4.81	histone H4	nucleus - chromatin
TGGT1_269480	-4.81	adaptor complexes medium subunit family protein	nucleus - chromatin
TGGT1_294710	-4.81	RNA recognition motif-containing protein	unknown
TGGT1_280730	-4.81	putative cytosolic fe-s cluster assembling factor nbp35	mitochondrion - membranes
TGGT1_291080	-4.81	TATA-box binding protein TBP1
TGGT1_308890	-4.81	transcription elongation factor SPT6	unknown
TGGT1_261480	-4.80	phosphatidyl serine synthase	ER
TGGT1_255320	-4.80	mRNA turnover 4 (MRT4) family protein	nucleus - non-chromatin
TGGT1_289380	-4.80	hypothetical protein	dense granules
TGGT1_238010	-4.80	ribosomal protein RPL23A	60S ribosome
TGGT1_273950	-4.80	putative replication factor C subunit 5	nucleus - chromatin
TGGT1_229790	-4.80	hypothetical protein	nucleus - chromatin
TGGT1_216510	-4.80	putative thioredoxin	mitochondrion - membranes
TGGT1_244200	-4.80	putative 2-oxoglutarate dehydrogenase e1 component, mitochondrial precursor	mitochondrion - soluble
TGGT1_235420	-4.80	hypothetical protein	unknown
TGGT1_227850	-4.80	peptidyl-prolyl cis-trans isomerase, cyclophilin-type domain-containing protein	nucleus - non-chromatin
TGGT1_207200	-4.79	hypothetical protein
TGGT1_236160	-4.79	hypothetical protein	mitochondrion - membranes
TGGT1_243710	-4.79	t-complex protein beta subunit	cytosol
TGGT1_235398	-4.79	hypothetical protein	unknown
TGGT1_294640	-4.79	ribonucleoside-diphosphate reductase large chain
TGGT1_286210	-4.79	protein phosphatase 4, catalytic subunit	cytosol
TGGT1_263637	-4.79	hypothetical protein
TGGT1_224590	-4.79	DNA-directed RNA polymerase III POLR3C
TGGT1_218570	-4.79	Nin one binding (NOB1) Zn-ribbon family protein
TGGT1_277895	-4.79	ubiquitin carboxyl-terminal hydrolase	nucleus - chromatin
TGGT1_261220	-4.78	transcription elongation factor SPT4
TGGT1_295000	-4.78	hypothetical protein	unknown
TGGT1_214600	-4.78	hypothetical protein	nucleus - chromatin
TGGT1_217900	-4.78	hypothetical protein	unknown
TGGT1_316090	-4.78	RNAse P Rpr2/Rpp21 subunit domain-containing protein
TGGT1_208590	-4.78	putative vacuolar ATP synthase subunit 54kD	unknown
TGGT1_410650	-4.78	tubulin-binding cofactor A
TGGT1_320640	-4.78	peptidylprolyl isomerase domain-containing protein	cytosol
TGGT1_214230	-4.78	Dopey, N-terminal domain-containing protein	unknown
TGGT1_220920	-4.78	hypothetical protein
TGGT1_259000	-4.77	hypothetical protein	ER
TGGT1_268400	-4.77	hypothetical protein
TGGT1_213040	-4.77	hypothetical protein	nucleus - chromatin
TGGT1_278660	-4.77	putative P-type ATPase4	PM - integral
TGGT1_202820	-4.77	ubiquitin-conjugating enzyme subfamily protein	unknown
TGGT1_313410	-4.77	proteasome 26S regulatory subunit	19S proteasome
TGGT1_253520	-4.77	U3 small nucleolar RNA-associated protein 6 protein	nucleus - non-chromatin
TGGT1_247510	-4.77	fructose-bisphospatase II	cytosol
TGGT1_208070	-4.77	inositol polyphosphate kinase	dense granules
TGGT1_266990	-4.77	beta-COP	unknown
TGGT1_270740	-4.77	Cwf15/Cwc15 cell cycle control protein	nucleus - non-chromatin
TGGT1_290950	-4.77	putative clathrin heavy chain	cytosol
TGGT1_309420	-4.77	ferlin family protein
TGGT1_226790	-4.76	ABC transporter, ATP-binding domain-containing protein
TGGT1_225125	-4.76	pre-rRNA processing protein	nucleolus
TGGT1_256000	-4.76	endoplasmic reticulum retention receptor	ER
TGGT1_271840	-4.76	hypothetical protein
TGGT1_312190	-4.76	hypothetical protein	unknown
TGGT1_279340	-4.76	hypothetical protein	ER
TGGT1_230990	-4.76	hypothetical protein
TGGT1_297800	-4.76	RecF/RecN/SMC N terminal domain-containing protein	nucleus - chromatin
TGGT1_275690	-4.75	putative ClpB	apicoplast
TGGT1_262380	-4.75	putative elongation factor Tu	unknown
TGGT1_271370	-4.75	hypothetical protein
TGGT1_212840	-4.75	HIT zinc finger protein	unknown
TGGT1_316635	-4.75	hypothetical protein
TGGT1_314240	-4.75	general transcription factor IIIC polypeptide 3 GTF3C3	unknown
TGGT1_264090	-4.74	hypothetical protein	unknown
TGGT1_236210	-4.74	putative peptidase M16 family potein	mitochondrion - membranes
TGGT1_202310	-4.74	O-sialoglycoprotein endopeptidase
TGGT1_269840	-4.73	proteasome regulatory subunit	19S proteasome
TGGT1_284590	-4.73	mediator complex subunit MED10
TGGT1_219430	-4.73	tRNA ligase class II core domain (G, H, P, S and T) domain-containing protein	unknown
TGGT1_213420	-4.73	RAP domain-containing protein	mitochondrion - soluble
TGGT1_249215	-4.73	hypothetical protein
TGGT1_257530	-4.73	transporter, major facilitator family protein	PM - integral
TGGT1_226730	-4.73	aconitate hydratase ACN/IRP	mitochondrion - soluble
TGGT1_207900	-4.73	transcription initiation factor TFIIIB
TGGT1_253170	-4.73	putative zinc carboxypeptidase	Golgi
TGGT1_297830	-4.73	hypothetical protein	nucleus - chromatin
TGGT1_209430	-4.73	putative 40S ribosomal protein S4	nucleolus
TGGT1_246030	-4.73	mediator complex subunit MED17	nucleus - chromatin
TGGT1_256830	-4.73	SacI domain-containing protein
TGGT1_256070	-4.73	CMGC kinase
TGGT1_318640	-4.73	hypothetical protein
TGGT1_290460	-4.72	hypothetical protein	mitochondrion - soluble
TGGT1_220132	-4.72	hypothetical protein
TGGT1_283840	-4.72	GATA zinc finger domain-containing protein
TGGT1_253740	-4.72	hypothetical protein
TGGT1_223710	-4.72	tetratricopeptide repeat-containing protein	cytosol
TGGT1_221570	-4.72	putative pre-rRNA-processing protein
TGGT1_226068	-4.72	DnaJ domain-containing protein	ER
TGGT1_244210	-4.72	RNA polymerase-associated protein RTF1	nucleus - non-chromatin
TGGT1_310700	-4.72	serine/threonine phosophatase PP1	unknown
TGGT1_314280	-4.71	AAR2 protein	nucleus - chromatin
TGGT1_316400B	-4.71	alpha tubulin TUBA1
TGGT1_306540	-4.71	phosphotransferase enzyme family protein	cytosol
TGGT1_309370	-4.71	adaptin n terminal region domain-containing protein	nucleus - chromatin
TGGT1_283720	-4.71	phosphotyrosyl phosphate activator (ptpa) protein	nucleus - chromatin
TGGT1_270540	-4.71	Trm112p family domain-containing protein	cytosol
TGGT1_310380	-4.70	brix domain containing protein	nucleolus
TGGT1_278230	-4.70	prenyltransferase and squalene oxidase repeat-containing protein
TGGT1_219790A	-4.70	pre-mRNA processing factor PRP3
TGGT1_230210	-4.70	alveolin domain containing intermediate filament IMC10	IMC
TGGT1_313380	-4.70	hypothetical protein	IMC
TGGT1_230960	-4.69	putative splicing factor 3b, subunit 3	nucleus - non-chromatin
TGGT1_291180	-4.69	hypothetical protein	unknown
TGGT1_213410	-4.69	putative small nuclear ribonucleoprotein f (snrnp-f)	nucleus - non-chromatin
TGGT1_254140	-4.69	DNA-directed RNA polymerase II RPABC4
TGGT1_254530	-4.69	hypothetical protein
TGGT1_270960	-4.69	hypothetical protein	unknown
TGGT1_283820	-4.69	glycine cleavage T-protein (aminomethyl transferase) domain-containing protein
TGGT1_247460	-4.69	proliferating cell nuclear antigen PCNA1	cytosol
TGGT1_264472	-4.69	hypothetical protein
TGGT1_308980	-4.69	hypothetical protein
TGGT1_236820	-4.69	hypothetical protein	mitochondrion - soluble
TGGT1_203170	-4.69	OB-fold nucleic acid binding domain-containing protein
TGGT1_305340	-4.69	corepressor complex CRC230	nucleus - chromatin
TGGT1_281920	-4.69	V-type ATPase, D subunit protein	unknown
TGGT1_256900	-4.68	DEAD/DEAH box helicase domain-containing protein
TGGT1_243540	-4.68	WD domain, G-beta repeat-containing protein	nucleus - non-chromatin
TGGT1_229340	-4.68	hypothetical protein
TGGT1_245460	-4.68	ribosomal protein RPS8	40S ribosome
TGGT1_311210	-4.68	hypothetical protein	ER
TGGT1_243780	-4.68	hypothetical protein	unknown
TGGT1_249160	-4.67	UAA transporter family protein
TGGT1_318620	-4.67	RNA-directed RNA polymerase	nucleus - non-chromatin
TGGT1_292035	-4.67	hypothetical protein
TGGT1_228100	-4.67	hypothetical protein	nucleus - non-chromatin
TGGT1_297170	-4.67	putative 50S ribosomal protein L17	mitochondrion - soluble
TGGT1_410760	-4.67	hypothetical protein
TGGT1_258990	-4.67	bromodomain-containing protein	unknown
TGGT1_262690	-4.67	ribosomal protein RPL27	60S ribosome
TGGT1_252280	-4.67	hypothetical protein
TGGT1_289230	-4.67	putative 50S ribosomal protein L12	apicoplast
TGGT1_227830	-4.66	putative mitochondrial inner membrane translocase TIM44	mitochondrion - soluble
TGGT1_211150	-4.66	hypothetical protein	unknown
TGGT1_247640	-4.66	hypothetical protein
TGGT1_264440	-4.66	signal recognition particle receptor beta subunit protein	ER
TGGT1_267080	-4.66	putative 26S protease regulatory subunit 4	19S proteasome
TGGT1_215420	-4.66	SNARE protein	nucleus - chromatin
TGGT1_310100	-4.66	mannosyltransferase (pig-m) protein	ER
TGGT1_203620	-4.66	hypothetical protein	mitochondrion - soluble
TGGT1_211220	-4.66	hypothetical protein
TGGT1_288700	-4.66	RecF/RecN/SMC N terminal domain-containing protein
TGGT1_236540	-4.66	RNA recognition motif-containing protein	nucleus - non-chromatin
TGGT1_285530	-4.66	ribosomal protein RPL35
TGGT1_225980	-4.65	hypothetical protein
TGGT1_300310	-4.65	26S proteasome regulatory subunit, S6a family AAA ATpase	19S proteasome
TGGT1_299130	-4.65	hypothetical protein	unknown
TGGT1_259920	-4.65	Nitric-oxide synthase
TGGT1_270620	-4.65	DEAD/DEAH box helicase domain-containing protein	nucleus - non-chromatin
TGGT1_208200	-4.65	PHD-finger domain-containing protein	nucleus - chromatin
TGGT1_313230	-4.65	eukaryotic initiation factor-2, alpha subunit	cytosol
TGGT1_230230	-4.65	hypothetical protein	unknown
TGGT1_319950	-4.65	putative rRNA-processing protein FCF1	nucleolus
TGGT1_240270	-4.65	hypothetical protein
TGGT1_249590	-4.64	putative proteasome subunit alpha type 5-2	20S proteasome
TGGT1_305200	-4.64	tetratricopeptide repeat-containing protein
TGGT1_283830	-4.64	type I inorganic pyrophosphatase PPase	unknown
TGGT1_304910	-4.64	hypothetical protein
TGGT1_311450	-4.64	zinc finger, c2h2 type domain-containing protein
TGGT1_223020	-4.64	coproporphyrinogen III oxidase	cytosol
TGGT1_315270	-4.64	hypothetical protein	unknown
TGGT1_228760	-4.64	hypothetical protein	dense granules
TGGT1_251730	-4.64	hypothetical protein	nucleus - chromatin
TGGT1_216560	-4.64	methyltransferase domain-containing protein
TGGT1_210830	-4.64	RIO1 family protein	unknown
TGGT1_233230	-4.63	RNA-binding protein 8A family protein	nucleus - non-chromatin
TGGT1_225890	-4.63	hypothetical protein	nucleus - non-chromatin
TGGT1_263110	-4.63	hypothetical protein	mitochondrion - soluble
TGGT1_300100	-4.63	rhoptry neck protein RON2	rhoptries 1
TGGT1_258630	-4.63	hypothetical protein	mitochondrion - soluble
TGGT1_275740	-4.63	hypothetical protein	unknown
TGGT1_240650	-4.62	putative coatomer protein complex, subunit alpha	unknown
TGGT1_278280	-4.62	WD domain, G-beta repeat-containing protein
TGGT1_277030	-4.62	putative isoleucyl-tRNA synthetase
TGGT1_242730	-4.62	guanylate kinase family protein	cytosol
TGGT1_278550	-4.62	elongation factor Tu GTP binding domain-containing protein
TGGT1_321400	-4.62	microsomal signal peptidase (spc12) domain-containing protein	ER
TGGT1_284040	-4.62	hypothetical protein
TGGT1_313690	-4.61	Sel1 repeat-containing protein	apicoplast
TGGT1_230380	-4.61	protein translocation complex, SEC61 gamma subunit	ER
TGGT1_234520	-4.61	U2 snRNP auxilliary factor, large subunit, splicing factor subfamily protein	nucleus - non-chromatin
TGGT1_245620	-4.61	ribosomal-ubiquitin protein RPS27A	40S ribosome
TGGT1_267430	-4.61	DnaJ domain-containing protein	ER
TGGT1_248860	-4.61	hypothetical protein	apicoplast
TGGT1_261010	-4.61	putative tat-binding family protein	19S proteasome
TGGT1_205500	-4.61	hypothetical protein	nucleolus
TGGT1_300330	-4.61	hypothetical protein	nucleus - non-chromatin
TGGT1_207640	-4.61	isoleucyl-tRNA synthetase family protein	cytosol
TGGT1_235610	-4.61	ATPase, AAA family protein	nucleus - chromatin
TGGT1_264120	-4.61	Myb family DNA-binding domain-containing protein
TGGT1_260680	-4.60	putative small subunit DNA primase
TGGT1_288570	-4.60	hypothetical protein	nucleus - chromatin
TGGT1_212955	-4.60	hypothetical protein
TGGT1_257960	-4.60	GDP-D-mannose pyrophosphorylase	cytosol
TGGT1_212800	-4.60	hypothetical protein
TGGT1_289940	-4.60	uroporphyrinogen decarboxylase	apicoplast
TGGT1_321440	-4.60	SWI2/SNF2 ISWI-like SANT	nucleus - chromatin
TGGT1_252250	-4.60	ATPase, AAA family protein
TGGT1_270380	-4.60	ribosomal protein RPS13	40S ribosome
TGGT1_263510	-4.60	Spc97 / Spc98 family protein
TGGT1_214620	-4.60	putative hypoxia- inducible factor prolyl hydroxylase (phd2)	unknown
TGGT1_234450	-4.60	ribosomal protein RPS15A	40S ribosome
TGGT1_238250	-4.60	ribosomal protein RPL36	60S ribosome
TGGT1_247250	-4.60	RbAp46	unknown
TGGT1_239930	-4.60	putative beta-catenin family protein 1	cytosol
TGGT1_288880	-4.60	hypothetical protein
TGGT1_222660	-4.60	leucine rich repeat-containing protein	unknown
TGGT1_263700	-4.59	ribosomal protein RPS14	40S ribosome
TGGT1_280770	-4.59	regulator of chromosome condensation (RCC1) repeat-containing protein
TGGT1_289750	-4.59	ribosomal-ubiquitin protein RPL40	unknown
TGGT1_248340	-4.59	GTP-binding nuclear protein ran/tc4	unknown
TGGT1_267420	-4.59	putative mago nashi family protein 2	nucleus - non-chromatin
TGGT1_287970	-4.59	hypothetical protein
TGGT1_262720	-4.59	putative eukaryotic initiation factor-1A	cytosol
TGGT1_254250	-4.59	PRELI family protein	mitochondrion - membranes
TGGT1_263650	-4.59	putative pre-mRNA-processing protein 8	nucleus - non-chromatin
TGGT1_230910	-4.59	hypothetical protein	mitochondrion - membranes
TGGT1_306660	-4.59	RNA pseudouridine synthase superfamily protein	unknown
TGGT1_252340	-4.59	hypothetical protein	ER
TGGT1_210690	-4.58	ribosomal protein RPS6	40S ribosome
TGGT1_280790	-4.58	phosphatidylinositoln-acetylglucosaminyltransferase	ER
TGGT1_222920	-4.58	mbp-1 interacting protein-2a family protein	nucleus - chromatin
TGGT1_293690	-4.58	profilin PRF	cytosol
TGGT1_308040	-4.58	ZPR1 zinc finger domain-containing protein	unknown
TGGT1_254110	-4.58	tryptophanyl-tRNA synthetase (TrpRS1)	apicoplast
TGGT1_309040	-4.58	hypothetical protein
TGGT1_277000	-4.58	putative transport protein Sec24	nucleus - chromatin
TGGT1_258690	-4.58	5-aminolevulinic acid synthase domain-containing protein
TGGT1_226000	-4.57	putative ATP synthase	mitochondrion - membranes
TGGT1_255920	-4.57	putative GINS complex subunit Psf3
TGGT1_308920	-4.57	splicing factor U2AF protein	nucleus - non-chromatin
TGGT1_216220	-4.57	AP2 domain transcription factor AP2XI-5	nucleus - chromatin
TGGT1_291140	-4.57	CCR4-Not complex component, Not1 protein	unknown
TGGT1_272670	-4.57	peptidase family M3 protein	mitochondrion - soluble
TGGT1_231350	-4.57	glucosamine-fructose-6-phosphate aminotransferase	mitochondrion - soluble
TGGT1_204160	-4.57	GYF domain-containing protein	unknown
TGGT1_261470	-4.57	putative U6 snRNA-associated Sm family protein LSm6	nucleus - non-chromatin
TGGT1_227300	-4.57	hypothetical protein
TGGT1_309250	-4.57	hypothetical protein	nucleus - chromatin
TGGT1_211870	-4.57	putative LSU ribosomal protein L18P	apicoplast
TGGT1_288360	-4.56	tryptophanyl-tRNA synthetase (TrpRS2)	cytosol
TGGT1_314890	-4.56	ThiF family protein	unknown
TGGT1_240910	-4.56	hypothetical protein	unknown
TGGT1_230710	-4.56	cell division protein CDC48
TGGT1_224920	-4.56	hypothetical protein	ER
TGGT1_267000	-4.56	hypothetical protein
TGGT1_246610	-4.56	hypothetical protein
TGGT1_268900	-4.56	dense granular protein GRA10
TGGT1_249270	-4.56	putative protein disulfide isomerase-related protein (provisional)	unknown
TGGT1_239790	-4.56	BRCA1 C Terminus (BRCT) domain-containing protein	nucleus - non-chromatin
TGGT1_293310	-4.56	putative ribosomal protein L20	mitochondrion - soluble
TGGT1_312280	-4.56	putative pre-mRNA-splicing factor ATP-dependent RNA helicase	nucleus - non-chromatin
TGGT1_217050	-4.55	ADA2-A transcriptional co-activator SAGA component	nucleus - chromatin
TGGT1_220208	-4.55	hypothetical protein
TGGT1_272600	-4.55	adaptin c-terminal domain-containing protein	unknown
TGGT1_259720	-4.55	hypothetical protein	unknown
TGGT1_258700	-4.55	transporter, major facilitator family protein
TGGT1_201680	-4.55	putative eukaryotic initiation factor-3 subunit 10	nucleus - non-chromatin
TGGT1_203980	-4.55	hypothetical protein	nucleus - chromatin
TGGT1_310440	-4.55	membrane occupation and recognition nexus protein MORN1	unknown
TGGT1_221670	-4.55	transcriptional elongation factor FACT140	unknown
TGGT1_262670	-4.54	ribosomal protein RPL18A	60S ribosome
TGGT1_270690	-4.54	arginyl-tRNA synthetase	unknown
TGGT1_316620	-4.54	WD domain, G-beta repeat-containing protein
TGGT1_287180	-4.54	hypothetical protein	nucleolus
TGGT1_266280	-4.54	HEAT repeat-containing protein	unknown
TGGT1_220100	-4.54	phosphoribosylpyrophosphate synthetase	mitochondrion - soluble
TGGT1_248890	-4.54	actin-like protein ALP3b	nucleus - chromatin
TGGT1_306460	-4.54	bromodomain-containing protein	nucleus - chromatin
TGGT1_214170	-4.54	hypothetical protein	unknown
TGGT1_248830	-4.54	phosphoinositide phospholipase PIPLC	unknown
TGGT1_297060	-4.54	phosphoglycerate mutase PGMII	cytosol
TGGT1_202240	-4.54	RAP domain-containing protein
TGGT1_359190	-4.54	leucine rich repeat protein
TGGT1_292245	-4.54	hypothetical protein
TGGT1_266840	-4.53	hypothetical protein	mitochondrion - soluble
TGGT1_233930	-4.53	CAF1 family ribonuclease	mitochondrion - soluble
TGGT1_275330	-4.53	ribosomal protein RPL29	apicoplast
TGGT1_254220	-4.53	hypothetical protein	unknown
TGGT1_293870	-4.53	putative thioredoxin	cytosol
TGGT1_223630	-4.53	hypothetical protein
TGGT1_219540	-4.53	cytosolic tRNA-Ala synthetase	cytosol
TGGT1_205440	-4.52	CCT chaperonin gamma subunit	cytosol
TGGT1_213810	-4.52	iron-sulfur cluster protein ISCA
TGGT1_306590	-4.52	hypothetical protein
TGGT1_250010	-4.52	Sad1 / UNC family protein	unknown
TGGT1_289890	-4.52	hypothetical protein
TGGT1_277260	-4.52	hypothetical protein
TGGT1_233100	-4.52	SPFH domain / Band 7 family protein	mitochondrion - membranes
TGGT1_289010	-4.52	RNA recognition motif-containing protein	unknown
TGGT1_237520	-4.52	hypothetical protein	nucleus - chromatin
TGGT1_227260	-4.52	RIO1 family protein
TGGT1_231630	-4.52	alveolin domain containing intermediate filament IMC4	IMC
TGGT1_318230	-4.52	phosphoglycerate kinase PGKI	cytosol
TGGT1_289330	-4.51	ubiquitin carboxyl-terminal hydrolase family 2 protein	unknown
TGGT1_216040	-4.51	putative 30S ribosomal protein S15
TGGT1_290850	-4.51	WD-40 repeat protein	nucleus - non-chromatin
TGGT1_253730	-4.51	importin-beta N-terminal domain-containing protein	cytosol
TGGT1_249620	-4.51	histone deacetylase HDAC2
TGGT1_239590	-4.51	WD domain, G-beta repeat-containing protein	nucleolus
TGGT1_321290	-4.50	Prp18 domain-containing protein	unknown
TGGT1_230050	-4.50	putative 50S ribosomal protein L3	mitochondrion - soluble
TGGT1_214150	-4.50	putative mitochondrial inner membrane translocase subunit TIM17	mitochondrion - membranes
TGGT1_212260	-4.50	Sjogren's syndrome/scleroderma autoantigen 1 (Autoantigen p27) protein	unknown
TGGT1_271888	-4.50	putative 3-ketoacyl-CoA reductase	ER
TGGT1_209030	-4.50	actin ACT1	cytosol
TGGT1_310720A	-4.50	hypothetical protein
TGGT1_209270	-4.50	hypothetical protein
TGGT1_226600	-4.50	putative syntaxin 5	Golgi
TGGT1_217665	-4.49	hypothetical protein
TGGT1_310130	-4.49	Spc97 / Spc98 family protein	nucleus - chromatin
TGGT1_310360	-4.49	hypothetical protein
TGGT1_266850	-4.49	3-demethylubiquinone-9 3-O-methyltransferase	unknown
TGGT1_223040	-4.49	hypothetical protein	mitochondrion - membranes
TGGT1_270610	-4.49	hypothetical protein
TGGT1_202500	-4.49	GAPM1a
TGGT1_281950	-4.49	putative membrane protein	nucleus - chromatin
TGGT1_212290	-4.49	ribosomal protein RPS19	40S ribosome
TGGT1_209000	-4.49	HECT-domain (ubiquitin-transferase) domain-containing protein
TGGT1_242290	-4.48	putative proteasome subunit alpha1	20S proteasome
TGGT1_228630	-4.48	hypothetical protein	unknown
TGGT1_314295	-4.48	ribosomal l25 family protein	mitochondrion - soluble
TGGT1_211230	-4.48	putative eukaryotic initiation factor-2B, alpha subunit	nucleus - chromatin
TGGT1_267810	-4.48	Rab 5	endomembrane vesicles
TGGT1_280760	-4.48	RUB1 conjugating enzyme	nucleus - chromatin
TGGT1_247050	-4.48	hypothetical protein	unknown
TGGT1_313120	-4.48	DNA-directed RNA polymerase, alpha subunit
TGGT1_254730	-4.47	POPLD (NUC188) domain-containing protein
TGGT1_255740	-4.47	hypothetical protein	unknown
TGGT1_266110	-4.47	DEAD/DEAH box helicase domain-containing protein
TGGT1_319720	-4.47	hypothetical protein	nucleus - chromatin
TGGT1_222860	-4.47	putative eukaryotic translation initiation factor	nucleus - non-chromatin
TGGT1_249610	-4.47	hypothetical protein	nucleus - non-chromatin
TGGT1_229620	-4.47	hypothetical protein	mitochondrion - soluble
TGGT1_308940	-4.46	hypothetical protein
TGGT1_247680	-4.46	hypothetical protein
TGGT1_235020	-4.46	putative COPI protein	cytosol
TGGT1_280710	-4.46	putative 20S proteasome subunit beta 7	20S proteasome
TGGT1_260670	-4.46	putative centrin	unknown
TGGT1_258150	-4.46	putative proteasome subunit alpha type 7	20S proteasome
TGGT1_268600	-4.46	DNA polymerase epsilon subunit B protein
TGGT1_260840	-4.45	hypothetical protein
TGGT1_293700	-4.45	WD domain, G-beta repeat-containing protein	unknown
TGGT1_297420	-4.45	putative beta-tubulin cofactor D	unknown
TGGT1_213010	-4.45	hypothetical protein	apicoplast
TGGT1_243480	-4.45	putative 50S ribosomal protein L3
TGGT1_258030	-4.45	DNA polymerase	unknown
TGGT1_219850	-4.45	prolyl-tRNA synthetase (ProRS)	cytosol
TGGT1_221400	-4.45	hypothetical protein
TGGT1_234900	-4.45	PHD-finger domain-containing protein	nucleus - chromatin
TGGT1_361650	-4.45	proteasome/cyclosome repeat protein
TGGT1_203220	-4.45	DEAD/DEAH box helicase domain-containing protein	unknown
TGGT1_319650	-4.45	3' exoribonuclease family, domain 1 domain-containing protein	unknown
TGGT1_313960	-4.44	ribosomal protein L19 protein
TGGT1_312330	-4.44	hypothetical protein
TGGT1_238100	-4.44	transmembrane protein	Golgi
TGGT1_223620	-4.44	putative SNARE protein	Golgi
TGGT1_221260	-4.44	Class-II DAHP synthetase family protein
TGGT1_266460	-4.44	putative small ubiquitin family modifier	nucleus - non-chromatin
TGGT1_298020	-4.44	DEAD-family helicase	unknown
TGGT1_305020	-4.44	hypothetical protein
TGGT1_261070	-4.44	apicoplast triosephosphate translocator APT1	apicoplast
TGGT1_311080	-4.44	transporter, cation channel family protein
TGGT1_304460	-4.44	zinc finger, C3HC4 type (RING finger) domain-containing protein	ER
TGGT1_240690	-4.44	S-adenosyl methionine synthetase	cytosol
TGGT1_319940	-4.44	hypothetical protein	Golgi
TGGT1_289310	-4.44	cullin family protein	unknown
TGGT1_254200	-4.44	anticodon binding domain-containing protein
TGGT1_258050	-4.44	actin like protein ALP2a	nucleus - chromatin
TGGT1_257370	-4.43	hypothetical protein
TGGT1_274110	-4.43	glycoprotease family protein
TGGT1_261230	-4.43	ankyrin repeat-containing protein
TGGT1_219790B	-4.43	pre-mRNA processing factor PRP3
TGGT1_313080	-4.43	hypothetical protein	ER
TGGT1_258610	-4.43	hypothetical protein
TGGT1_265820	-4.43	Las1 family protein
TGGT1_294920	-4.43	general transcription factor IIH polypeptide 2 GTF2H2	unknown
TGGT1_219780	-4.43	hypothetical protein
TGGT1_231380	-4.42	DNA-directed RNA polymerase II RPB4	unknown
TGGT1_266810	-4.42	hypothetical protein	ER
TGGT1_310950	-4.42	AP2 domain transcription factor AP2XI-3	nucleus - chromatin
TGGT1_238190	-4.42	DNA-directed RNA polymerase II RPB3	nucleus - non-chromatin
TGGT1_228120	-4.42	hypothetical protein	nucleus - chromatin
TGGT1_262510	-4.42	putative GTP-binding protein engB
TGGT1_316310	-4.42	superoxide dismutase	cytosol
TGGT1_244040	-4.42	HEAT repeat-containing protein	unknown
TGGT1_291120	-4.42	trafficking protein mon1 subfamily protein	unknown
TGGT1_238080	-4.42	hypothetical protein
TGGT1_235560	-4.41	hypothetical protein
TGGT1_320300	-4.41	putative SWI2/SNF2 Brahma	nucleus - chromatin
TGGT1_213970	-4.41	putative ribosomal RNA small subunit methyltransferase B
TGGT1_223920	-4.41	rhoptry neck protein RON3	rhoptries 1
TGGT1_253900	-4.41	parasite porphobilinogen synthase PBGS	apicoplast
TGGT1_250340	-4.41	centrin 2	apical 2
TGGT1_223410	-4.41	putative eukaryotic initiation factor-4E	unknown
TGGT1_272910	-4.41	T-complex protein 1 delta subunit	cytosol
TGGT1_220480	-4.41	hypothetical protein
TGGT1_262430	-4.41	4-hydroxy-3-methylbut-2-en-1-yl diphosphate synthase	apicoplast
TGGT1_255510	-4.40	ankyrin repeat-containing protein
TGGT1_234505	-4.40	putative phenylalanyl-tRNA synthetase alpha chain A	cytosol
TGGT1_226870A	-4.40	tubulin gamma chain
TGGT1_262950	-4.40	hypothetical protein
TGGT1_314370	-4.40	hypothetical protein
TGGT1_251590	-4.40	hypothetical protein	apicoplast
TGGT1_244240	-4.40	hypothetical protein
TGGT1_218920	-4.40	putative proteasome subunit beta type	20S proteasome
TGGT1_233190	-4.40	SKIP/SNW domain-containing protein	nucleus - non-chromatin
TGGT1_269190	-4.40	glyceraldehyde-3-phosphate dehydrogenase GAPDH2	apicoplast
TGGT1_235350	-4.40	cwfj family protein	unknown
TGGT1_221660	-4.40	DEAD/DEAH box helicase domain-containing protein	nucleus - non-chromatin
TGGT1_263120	-4.40	hypothetical protein
TGGT1_215170	-4.39	putative serine/threonine-protein phosphatase 2A catalytic subunit beta isoform
TGGT1_304970	-4.39	putative cell-cycle-associated protein kinase CDK	nucleus - non-chromatin
TGGT1_242660	-4.39	putative vacuolar sorting protein 35	unknown
TGGT1_203750	-4.39	hypothetical protein	unknown
TGGT1_244560	-4.39	putative heat shock protein 90	ER 2
TGGT1_320750	-4.39	hypothetical protein	unknown
TGGT1_237220	-4.39	putative DNA replication licensing factor Mcm7	unknown
TGGT1_271110	-4.39	hypothetical protein
TGGT1_316730	-4.39	Sma protein	PM - integral
TGGT1_261960	-4.39	hypothetical protein	nucleus - non-chromatin
TGGT1_251480	-4.39	DEAD/DEAH box helicase domain-containing protein	unknown
TGGT1_292220	-4.39	PCI domain-containing protein	19S proteasome
TGGT1_226890	-4.39	hypothetical protein	unknown
TGGT1_229200	-4.39	hypothetical protein
TGGT1_231850	-4.39	serine-threonine phosophatase 2C (PP2C)	cytosol
TGGT1_249490	-4.39	hypothetical protein
TGGT1_270090	-4.38	hypothetical protein	unknown
TGGT1_271625A	-4.38	serine--tRNA ligase
TGGT1_300240	-4.38	putative syntaxin 6 protein	Golgi
TGGT1_211450	-4.38	hypothetical protein
TGGT1_249560	-4.38	DNA-directed RNA polymerase alpha chain rpoA	unknown
TGGT1_289530	-4.38	ribosomal protein RPL19	60S ribosome
TGGT1_247330	-4.38	hypothetical protein	unknown
TGGT1_210750	-4.38	Ferredoxin-fold anticodon binding domain-containing protein	mitochondrion - soluble
TGGT1_275750	-4.38	putative small nuclear ribonucleoprotein E	nucleus - non-chromatin
TGGT1_288530	-4.38	NOL1/NOP2/sun family protein	nucleus - non-chromatin
TGGT1_238510	-4.38	hypothetical protein	nucleus - non-chromatin
TGGT1_313495	-4.38	hypothetical protein	unknown
TGGT1_314970	-4.38	root hair defective 3 gtp-binding protein (rhd3) protein	ER
TGGT1_269700	-4.37	NLI interacting factor family phosphatase	unknown
TGGT1_232300	-4.37	ribosomal protein RPS3	40S ribosome
TGGT1_318600	-4.37	DNA /pantothenate metabolism flavoprotein
TGGT1_216370	-4.37	hypothetical protein
TGGT1_211040	-4.37	Sec61beta family protein	ER
TGGT1_213115	-4.37	hypothetical protein
TGGT1_277970	-4.37	dolichol-phosphate-mannose synthase family protein	ER
TGGT1_219860	-4.37	putative replication licensing factor	unknown
TGGT1_237894	-4.37	OTU family cysteine protease
TGGT1_310310	-4.37	WD domain, G-beta repeat-containing protein	cytosol
TGGT1_258110	-4.37	N-acetylglucosaminylphosphatidylinositoldeacetylase	ER
TGGT1_277700	-4.37	putative ribosomal protein S14 precursor
TGGT1_318510	-4.36	putative N-ethylmaleimide-sensitive fusion protein	nucleus - chromatin
TGGT1_215370	-4.36	hypothetical protein
TGGT1_289080	-4.36	HEAT repeat-containing protein	nucleus - chromatin
TGGT1_246540	-4.36	cytochrome c1, heme protein	mitochondrion - membranes
TGGT1_231590	-4.36	SGS domain-containing protein
TGGT1_265110	-4.36	putative ribosome biogenesis protein	unknown
TGGT1_278850	-4.36	DHHC zinc finger domain-containing protein	IMC
TGGT1_238420	-4.36	hypothetical protein
TGGT1_264830	-4.36	hypothetical protein	cytosol
TGGT1_242580	-4.36	iron only hydrogenase large subunit, c-terminal domain-containing protein	mitochondrion - soluble
TGGT1_244100	-4.36	snoRNA binding domain-containing protein	nucleus - non-chromatin
TGGT1_225410	-4.36	histone H3 centromeric CENH3	nucleus - chromatin
TGGT1_215070	-4.35	ferodoxin FD	apicoplast
TGGT1_318770	-4.35	aurora kinase(incomplete catalytic triad)
TGGT1_240640	-4.35	casein kinase I	unknown
TGGT1_225970	-4.35	mediator complex subunit MED31
TGGT1_241870	-4.35	tRNA ligase class I (E and Q), catalytic domain-containing protein
TGGT1_289550	-4.35	WD domain, G-beta repeat-containing protein	nucleus - non-chromatin
TGGT1_207060	-4.35	ribonucleoside-diphosphate reductase small subunit	nucleus - chromatin
TGGT1_244880	-4.35	DNA-directed RNA polymerase I RPA1	nucleus - non-chromatin
TGGT1_221870	-4.35	hypothetical protein	unknown
TGGT1_203960	-4.35	hypothetical protein
TGGT1_227860	-4.34	hypothetical protein	mitochondrion - soluble
TGGT1_257670	-4.34	hypothetical protein
TGGT1_270930	-4.34	hypothetical protein	nucleus - non-chromatin
TGGT1_217220	-4.34	zinc finger, C3HC4 type (RING finger) domain-containing protein	unknown
TGGT1_223270	-4.34	hypothetical protein	mitochondrion - soluble
TGGT1_319590	-4.34	hypothetical protein
TGGT1_310280	-4.34	Phosphoethanolamine-cytidyltransferase
TGGT1_265240	-4.34	hypothetical protein	nucleus - chromatin
TGGT1_311470	-4.34	rhoptry neck protein RON5	rhoptries 1
TGGT1_238230	-4.34	Ser/Thr phosphatase family protein	unknown
TGGT1_251890	-4.34	hypothetical protein	mitochondrion - soluble
TGGT1_216870	-4.33	DNA excision repair helicase
TGGT1_314470	-4.33	hypothetical protein	nucleus - non-chromatin
TGGT1_208990	-4.33	hypothetical protein
TGGT1_258450	-4.33	hypothetical protein
TGGT1_306550	-4.33	hypothetical protein
TGGT1_259990	-4.33	SAC3/GANP family protein	unknown
TGGT1_221720	-4.33	hypothetical protein
TGGT1_229750	-4.33	hypothetical protein	nucleus - non-chromatin
TGGT1_280800	-4.32	SWI2/SNF2 SRCAP/Ino80	nucleus - chromatin
TGGT1_232150	-4.32	hypothetical protein	unknown
TGGT1_251810	-4.32	putative translation initiation factor eIF-5A	cytosol
TGGT1_203362	-4.32	hypothetical protein
TGGT1_294350	-4.32	DEAD/DEAH box helicase domain-containing protein	nucleus - non-chromatin
TGGT1_251740	-4.32	AP2 domain transcription factor AP2XII-9
TGGT1_220850	-4.32	hypothetical protein
TGGT1_221940	-4.32	adaptin n terminal region domain-containing protein	nucleus - chromatin
TGGT1_250800	-4.32	AP2 domain transcription factor AP2XII-8	nucleus - chromatin
TGGT1_223690	-4.32	hypothetical protein
TGGT1_221850	-4.32	putative prohibitin family protein	mitochondrion - membranes
TGGT1_288380	-4.32	heat shock protein HSP90	cytosol
TGGT1_272770	-4.32	hypothetical protein
TGGT1_312090	-4.32	ribosomal protein RPL23	60S ribosome
TGGT1_300260	-4.32	threonyl-tRNA synthetase family protein	cytosol
TGGT1_239760	-4.32	ribosomal protein RPL22	60S ribosome
TGGT1_261720	-4.31	metal cation transporter, ZIP family protein	PM - integral
TGGT1_253750	-4.31	PLU-1 family protein	nucleus - chromatin
TGGT1_259220	-4.31	DEAD/DEAH box helicase domain-containing protein	unknown
TGGT1_288040	-4.31	hypothetical protein	nucleus - non-chromatin
TGGT1_286620	-4.31	S1 RNA binding domain-containing protein	apicoplast
TGGT1_205470	-4.31	putative translation elongation factor 2 family protein	cytosol
TGGT1_225580	-4.31	putative proteasome (prosome, macropain) 26S subunit, non-ATPase, 9	cytosol
TGGT1_314740	-4.31	PSP protein	nucleus - non-chromatin
TGGT1_202750	-4.31	3‚Äô exoribonuclease family, domain 1 domain-containing protein
TGGT1_216080	-4.30	apical complex lysine methyltransferase	unknown
TGGT1_202680	-4.30	putative peptidase M16, alpha subunit	mitochondrion - membranes
TGGT1_214560	-4.30	hypothetical protein
TGGT1_249730	-4.30	hypothetical protein	unknown
TGGT1_249910	-4.30	putative mitochondria-associated granulocyte macrophage CSF signaling molecule	mitochondrion - membranes
TGGT1_263680	-4.30	hypothetical protein
TGGT1_214210	-4.30	rRNA pseudouridine synthase	cytosol
TGGT1_246970	-4.29	3'-5' exonuclease domain-containing protein	unknown
TGGT1_229900	-4.29	hypothetical protein	mitochondrion - soluble
TGGT1_228350	-4.29	elongation factor Tu GTP binding domain-containing protein
TGGT1_212310	-4.29	vacuolar ATP synthetase	PM - integral
TGGT1_236280	-4.29	hypothetical protein
TGGT1_273060	-4.29	putative ribosomal protein S17
TGGT1_313530	-4.29	hypothetical protein
TGGT1_218420	-4.29	WD domain, G-beta repeat-containing protein	nucleus - non-chromatin
TGGT1_305560	-4.29	Vps51/Vps67 protein	nucleus - chromatin
TGGT1_243460	-4.28	hypothetical protein	nucleus - chromatin
TGGT1_236140	-4.28	hypothetical protein	mitochondrion - soluble
TGGT1_248490	-4.28	hypothetical protein
TGGT1_318400	-4.28	hypothetical protein	mitochondrion - soluble
TGGT1_288290	-4.28	hypothetical protein	unknown
TGGT1_226510	-4.28	Sec23/Sec24 trunk domain-containing protein	nucleus - chromatin
TGGT1_219770	-4.28	putative 30S ribosomal protein S12	mitochondrion - soluble
TGGT1_255240	-4.28	hypothetical protein	nucleus - chromatin
TGGT1_256990	-4.28	glycyl-tRNA synthetase	cytosol
TGGT1_294010	-4.28	yrdC domain-containing protein	cytosol
TGGT1_205510	-4.28	putative nucleolar protein 5	cytosol
TGGT1_228270	-4.28	hypothetical protein	apicoplast
TGGT1_204070	-4.28	YT521-B family protein	unknown
TGGT1_235930	-4.28	domain K- type RNA binding proteins family protein	nucleus - non-chromatin
TGGT1_313670	-4.27	adaptin n terminal region domain-containing protein	unknown
TGGT1_312990	-4.27	DEAD/DEAH box ATP-dependent RNA helicase	nucleolus
TGGT1_227310	-4.27	hypothetical protein
TGGT1_202720	-4.27	RNB family domain-containing protein	unknown
TGGT1_254030	-4.26	zinc finger CDGSH-type domain-containing protein	mitochondrion - membranes
TGGT1_239885	-4.26	hypothetical protein	unknown
TGGT1_305940	-4.26	peptidyl-prolyl cis-trans isomerase, cyclophilin-type domain-containing protein	nucleus - non-chromatin
TGGT1_318700	-4.26	putative eukaryotic initiation factor-6	unknown
TGGT1_286420B	-4.26	putative elongation factor 1-alpha (EF-1-ALPHA)
TGGT1_233140	-4.26	putative deoxyuridine 5'-triphosphate nucleotidohydrolase	cytosol
TGGT1_248510	-4.26	hypothetical protein	unknown
TGGT1_269770	-4.26	WD domain, G-beta repeat-containing protein	nucleolus
TGGT1_248480	-4.26	ribosomal protein RPS9	40S ribosome
TGGT1_276180	-4.26	histone acetyltransferase TAF1/250	unknown
TGGT1_239330	-4.25	ribosomal protein RPL37	60S ribosome
TGGT1_216950	-4.25	helicase
TGGT1_268840	-4.25	putative N6-adenosine-methyltransferase	unknown
TGGT1_290290	-4.25	ubiquitin-activating enzyme E1 family protein	cytosol
TGGT1_214590	-4.25	micro-fibrillar-associated protein 1	nucleus - non-chromatin
TGGT1_293570	-4.25	putative translocation protein sec62	ER
TGGT1_202170	-4.25	hypothetical protein
TGGT1_226250	-4.25	DEAD (Asp-Glu-Ala-Asp) box polypeptide DDX3X	unknown
TGGT1_316270	-4.25	putative Rab geranylgeranyl transferase type II beta subunit
TGGT1_275610	-4.25	protein kinase, other
TGGT1_203970	-4.25	dolichyl-diphosphooligosaccharide--proteinglycosyltransferase	ER
TGGT1_203370	-4.25	hypothetical protein	nucleus - non-chromatin
TGGT1_219550	-4.25	dihydrolipoyllysine-residue succinyltransferase component of oxoglutarate dehydrogenase	mitochondrion - soluble
TGGT1_219738	-4.24	hypothetical protein	unknown
TGGT1_263400	-4.24	hypothetical protein	unknown
TGGT1_212150	-4.24	hypothetical protein	nucleus - chromatin
TGGT1_310720B	-4.24	hypothetical protein
TGGT1_233000	-4.24	KOW motif domain-containing protein	unknown
TGGT1_275480	-4.24	Myb family DNA-binding domain-containing protein	nucleus - non-chromatin
TGGT1_255370	-4.24	TIC20 protein (TIC20)
TGGT1_305520	-4.24	ribosomal protein RPS2	40S ribosome
TGGT1_239087	-4.24	hypothetical protein	unknown
TGGT1_263642	-4.24	hypothetical protein
TGGT1_219720	-4.24	putative Ras-related protein Rab-5C	unknown
TGGT1_212950	-4.24	putative ADP-ribosylation factor family protein 2	unknown
TGGT1_218850	-4.23	ribosomal protein RPS9
TGGT1_270150	-4.23	hypothetical protein	mitochondrion - soluble
TGGT1_223970	-4.23	putative translation elongation and release factors (gtpases)	unknown
TGGT1_283790	-4.23	putative protein kinase
TGGT1_286610	-4.23	putative ribosomal protein RPS14
TGGT1_206700	-4.23	hypothetical protein
TGGT1_203020	-4.23	ribosome biogenesis GTPase Der protein
TGGT1_234190	-4.23	putative serine hydroxymethyltransferase 2	cytosol
TGGT1_220400	-4.23	actin depolymerizing factor ADF	cytosol
TGGT1_309220	-4.23	GTPase activating protein for Arf protein	unknown
TGGT1_280600	-4.23	putative histidyl-tRNA synthetase (HisRS)	cytosol
TGGT1_258590	-4.23	hypothetical protein	apicoplast
TGGT1_232230	-4.23	ribosomal protein RPL30	60S ribosome
TGGT1_285540	-4.23	DNA-directed DNA polymerase	unknown
TGGT1_268570	-4.23	zinc finger (CCCH type) motif-containing protein	nucleus - non-chromatin
TGGT1_224830	-4.22	hypothetical protein
TGGT1_202980	-4.22	hypothetical protein	nucleolus
TGGT1_256840	-4.22	hypothetical protein	apicoplast
TGGT1_209010	-4.22	elongation factor TS protein	unknown
TGGT1_258560	-4.22	hypothetical protein	apicoplast
TGGT1_233500	-4.22	triose-phosphate isomerase TPI-II	apicoplast
TGGT1_290630	-4.22	AP2 domain transcription factor AP2IX-7	nucleus - chromatin
TGGT1_216000	-4.22	alveolin domain containing intermediate filament IMC3	IMC
TGGT1_256770	-4.22	putative eukaryotic translation initiation factor 4A, isoform 3	nucleus - non-chromatin
TGGT1_217790	-4.21	S1 RNA binding domain-containing protein
TGGT1_244470	-4.21	hypothetical protein	apical 1
TGGT1_213690	-4.21	ring box protein 1 family protein	nucleus - non-chromatin
TGGT1_320070	-4.21	CDK-activating kinase assembly factor MAT1 protein
TGGT1_228070	-4.21	hypothetical protein	unknown
TGGT1_321450	-4.21	Myb family DNA-binding domain-containing protein	unknown
TGGT1_247230	-4.20	centrin	unknown
TGGT1_273850	-4.20	hypothetical protein	unknown
TGGT1_294420	-4.20	programmed cell death protein 2, c-terminal domain-containing protein	cytosol
TGGT1_226560	-4.20	zinc finger (CCCH type) motif-containing protein	unknown
TGGT1_203940	-4.20	ABC1 protein	mitochondrion - membranes
TGGT1_311150	-4.20	hypothetical protein	mitochondrion - membranes
TGGT1_203120	-4.20	hypothetical protein
TGGT1_263870	-4.20	glutamate-tRNA ligase	cytosol
TGGT1_306610	-4.19	3' exoribonuclease family, domain 1 domain-containing protein	nucleus - non-chromatin
TGGT1_219760	-4.19	N-acetyltransferase family protein	unknown
TGGT1_320700	-4.19	AP2 domain transcription factor AP2IV-1	mitochondrion - soluble
TGGT1_222390	-4.19	hypothetical protein	mitochondrion - soluble
TGGT1_206600	-4.19	sigma-70, region 3 protein
TGGT1_218950	-4.19	hypothetical protein	unknown
TGGT1_223050	-4.19	ribosomal protein RPS20	unknown
TGGT1_315530	-4.18	hypothetical protein	nucleus - chromatin
TGGT1_275490	-4.18	hypothetical protein	unknown
TGGT1_320160A	-4.18	hypothetical protein
TGGT1_310470	-4.18	putative cytochrome C oxidase subunit IIb
TGGT1_229190	-4.18	hypothetical protein
TGGT1_261460	-4.17	transcriptional elongation factor FACT80	unknown
TGGT1_219510	-4.17	putative GTP binding protein 7 isoform 2 family protein
TGGT1_272180	-4.17	3-oxo-5-alpha-steroid 4-dehydrogenase
TGGT1_285268	-4.17	DnaJ domain-containing protein	cytosol
TGGT1_220125	-4.17	hypothetical protein
TGGT1_203280	-4.17	hypothetical protein
TGGT1_275802	-4.17	SRP72 RNA-binding domain-containing protein	unknown
TGGT1_267040	-4.17	hypothetical protein	unknown
TGGT1_266630	-4.16	hypothetical protein	apical 1
TGGT1_271440	-4.16	NPL4 family protein	unknown
TGGT1_225260	-4.16	DNA-directed RNA polymerase II RPB1	unknown
TGGT1_313100	-4.16	signal recognition particle SRP54 protein	nucleus - chromatin
TGGT1_312110	-4.16	apicoplast-associated thioredoxin family protein Atrx1	apicoplast
TGGT1_232050	-4.16	DnaJ domain-containing protein	ER
TGGT1_301410	-4.16	hypothetical protein	nucleus - chromatin
TGGT1_293660	-4.16	hypothetical protein
TGGT1_230450	-4.16	bifunctional GMP synthase/glutamine amidotransferase protein	cytosol
TGGT1_253040	-4.16	actin-related protein ARP4A	unknown
TGGT1_259260	-4.16	membrane protein FtsH1	apicoplast
TGGT1_252210	-4.16	pentatricopeptide repeat domain-containing protein	nucleus - chromatin
TGGT1_255720	-4.16	hypothetical protein
TGGT1_276900	-4.16	hypothetical protein	mitochondrion - membranes
TGGT1_239748	-4.16	hypothetical protein	ER
TGGT1_216260	-4.15	putative eukaryotic initiation factor-2B, gamma subunit	unknown
TGGT1_225080	-4.15	ribosomal protein RPS18	40S ribosome
TGGT1_243490	-4.15	putative BCS1 family isoform 9	mitochondrion - membranes
TGGT1_260650	-4.15	glycosyltransferase, group 2 family protein
TGGT1_264950	-4.15	hypothetical protein	cytosol
TGGT1_218830	-4.15	hypothetical protein	cytosol
TGGT1_316900	-4.15	Sas10 C-terminal domain-containing protein	nucleus - non-chromatin
TGGT1_286690	-4.14	DNA/RNA-binding protein KIN17 domain-containing protein	nucleus - non-chromatin
TGGT1_227270	-4.14	hypothetical protein
TGGT1_223940	-4.14	GAP45 protein (GAP45)	IMC
TGGT1_207390	-4.14	putative coatomer protein complex, gamma sub-unit	nucleus - chromatin
TGGT1_271100	-4.14	NUC153 domain-containing protein	unknown
TGGT1_267800	-4.14	dynamin-related protein DRPA	nucleus - chromatin
TGGT1_267570	-4.14	hypothetical protein
TGGT1_252400	-4.14	HIT zinc finger protein
TGGT1_206500	-4.14	hypothetical protein	unknown
TGGT1_285720	-4.14	putative ATP binding protein	nucleus - chromatin
TGGT1_312622	-4.13	DUF803 domain-containing protein	IMC
TGGT1_309780	-4.13	hypothetical protein	nucleus - non-chromatin
TGGT1_309820	-4.13	ribosomal protein RPL11	40S ribosome
TGGT1_228750	-4.13	calcium dependent protein kinase CDPK7	nucleus - chromatin
TGGT1_231280	-4.13	WD domain, G-beta repeat-containing protein
TGGT1_312618	-4.13	hypothetical protein	nucleolus
TGGT1_251690	-4.13	putative seryl-tRNA synthetase, cytoplasmic	cytosol
TGGT1_250770	-4.13	putative eukaryotic initiation factor-4A	cytosol
TGGT1_237110	-4.12	putative replication factor C subunit 2	nucleus - chromatin
TGGT1_253140	-4.12	hypothetical protein	unknown
TGGT1_210960	-4.12	putative replication factor C subunit 4	nucleus - chromatin
TGGT1_252465	-4.12	radical SAM domain-containing protein
TGGT1_273800	-4.12	WD domain, G-beta repeat-containing protein	unknown
TGGT1_214610	-4.12	hypothetical protein	nucleus - chromatin
TGGT1_265330	-4.12	putative cell-cycle-associated protein kinase GSK	nucleus - chromatin
TGGT1_219590	-4.12	RuvB family 1 protein	unknown
TGGT1_280540	-4.12	HEAT repeat-containing protein	unknown
TGGT1_219840	-4.12	hypothetical protein
TGGT1_224850	-4.12	putative polyadenylate binding protein	nucleus - non-chromatin
TGGT1_299040	-4.12	phosphatidylinositoln-acetylglucosaminyltransferase
TGGT1_214820	-4.12	G-patch domain-containing protein	nucleus - non-chromatin
TGGT1_213100	-4.12	hypothetical protein
TGGT1_216790	-4.11	putative ATP-binding cassette sub-family E member 1	unknown
TGGT1_320020	-4.11	transporter, major facilitator family protein	PM - integral
TGGT1_233410	-4.11	Sof1 family domain-containing protein	nucleus - non-chromatin
TGGT1_205190	-4.11	hypothetical protein
TGGT1_252480	-4.11	hypothetical protein	mitochondrion - soluble
TGGT1_264010	-4.11	hypothetical protein
TGGT1_306640	-4.11	hypothetical protein	PM - integral
TGGT1_230580	-4.11	hypothetical protein	cytosol
TGGT1_214490	-4.10	peptidase M16 inactive domain-containing protein	cytosol
TGGT1_203630	-4.10	ribosomal protein RPL44	60S ribosome
TGGT1_254810	-4.10	hypothetical protein	mitochondrion - soluble
TGGT1_294860	-4.10	hypothetical protein
TGGT1_306910	-4.10	hypothetical protein	unknown
TGGT1_249310	-4.10	hypothetical protein	ER
TGGT1_310500	-4.10	hypothetical protein	mitochondrion - soluble
TGGT1_216450	-4.10	peptidase, T1 family protein	20S proteasome
TGGT1_219150	-4.10	zinc finger, zz type domain-containing protein	nucleus - non-chromatin
TGGT1_255700	-4.10	hypothetical protein
TGGT1_207680	-4.10	putative suppressor of kinetochore protein 1
TGGT1_314090	-4.10	proteasome beta subunit	20S proteasome
TGGT1_246530	-4.10	phospholipase D active site domain-containing protein	unknown
TGGT1_243620	-4.10	hypothetical protein	nucleus - non-chromatin
TGGT1_237010	-4.09	hypothetical protein	mitochondrion - soluble
TGGT1_288860	-4.09	RuvB family 2 protein	unknown
TGGT1_230220	-4.09	hypothetical protein	nucleus - chromatin
TGGT1_316330	-4.09	superoxide dismutase SOD2	mitochondrion - soluble
TGGT1_232710	-4.09	ribosomal protein RPS3A	40S ribosome
TGGT1_207040	-4.09	hypothetical protein	mitochondrion - soluble
TGGT1_209770	-4.09	putative helicase
TGGT1_229020	-4.09	putative cell-cycle-associated protein kinase CDK
TGGT1_252200	-4.09	cell cycle regulator with zn-finger domain-containing protein
TGGT1_208780	-4.09	ubiquitin-conjugating enzyme subfamily protein	unknown
TGGT1_263500	-4.09	putative vacuolar protein sorting-associated protein 26	unknown
TGGT1_260230	-4.09	hypothetical protein
TGGT1_261475	-4.09	hypothetical protein	mitochondrion - soluble
TGGT1_267840	-4.08	tetratricopeptide repeat-containing protein	ER
TGGT1_321640	-4.08	cell division protein CDC48AP	apicoplast
TGGT1_259640	-4.08	nucleoporin autopeptidase	unknown
TGGT1_244650	-4.08	putative eukaryotic initiation factor-5	cytosol
TGGT1_259860	-4.08	hypothetical protein	nucleus - chromatin
TGGT1_278250	-4.08	hypothetical protein	mitochondrion - soluble
TGGT1_309050	-4.08	hypothetical protein
TGGT1_260180	-4.07	hypothetical protein	mitochondrion - membranes
TGGT1_226580	-4.07	hypothetical protein	ER
TGGT1_290650	-4.07	hypothetical protein	mitochondrion - soluble
TGGT1_222200	-4.07	putative LMBR1 family region protein	PM - integral
TGGT1_294700	-4.07	polynucleotide 5'-hydroxyl-kinase	nucleus - non-chromatin
TGGT1_266930	-4.07	general transcription factor IIH polypeptide 3 GTF2H3	unknown
TGGT1_259130	-4.07	4-hydroxybenzoate polyprenyl transferase
TGGT1_258060	-4.07	putative myosin heavy chain	mitochondrion - membranes
TGGT1_257150	-4.07	NOT2 / NOT3 / NOT5 family protein	unknown
TGGT1_311460	-4.07	hypothetical protein
TGGT1_222150	-4.07	hypothetical protein
TGGT1_229490	-4.07	tetratricopeptide repeat-containing protein	ER
TGGT1_314540	-4.07	hypothetical protein	nucleus - chromatin
TGGT1_215100	-4.07	PP-loop family protein	apicoplast
TGGT1_209290	-4.07	ribosomal protein RPS28	cytosol
TGGT1_281980	-4.06	phosphatidate cytidylyltransferase	ER
TGGT1_270370	-4.06	putative clathrin assembly protein AP19	unknown
TGGT1_292160	-4.06	hypothetical protein	nucleus - chromatin
TGGT1_240510	-4.06	hypothetical protein	unknown
TGGT1_218770	-4.06	carrier superfamily protein	mitochondrion - membranes
TGGT1_209540	-4.06	hypothetical protein
TGGT1_286410	-4.06	hypothetical protein
TGGT1_208540	-4.06	DEAD/DEAH box helicase domain-containing protein	unknown
TGGT1_306260	-4.06	hypothetical protein	unknown
TGGT1_216240	-4.06	hypothetical protein
TGGT1_217350	-4.05	putative methyltransferase MTA70	unknown
TGGT1_218220	-4.05	putative cell-cycle-associated protein kinase CDK	nucleus - chromatin
TGGT1_280440	-4.05	putative ubiquitin conjugating enzyme E2	ER
TGGT1_231370	-4.05	phospholipase, patatin family protein	apicoplast
TGGT1_209910	-4.05	histone H2Bv	nucleus - chromatin
TGGT1_257350	-4.05	putative eukaryotic translation initiation factor	nucleus - chromatin
TGGT1_301010	-4.05	putative serine/threonine protein phosphatase	unknown
TGGT1_250080	-4.05	hypothetical protein
TGGT1_227115	-4.04	hypothetical protein	unknown
TGGT1_242435	-4.04	hypothetical protein
TGGT1_246620	-4.04	G10 family protein	nucleus - non-chromatin
TGGT1_224320	-4.04	hypothetical protein
TGGT1_314515	-4.04	hypothetical protein
TGGT1_288750	-4.04	ubiquinol-cytochrome c reductase	mitochondrion - membranes
TGGT1_216820	-4.04	transporter, major facilitator family protein	micronemes
TGGT1_226080A	-4.04	polyA polymerase
TGGT1_309580	-4.04	transporter, major facilitator family protein	apicoplast
TGGT1_298030	-4.04	putative Ubiquinol-cytochrome c chaperone	mitochondrion - membranes
TGGT1_315670	-4.03	HEAT repeat-containing protein	cytosol
TGGT1_212110	-4.03	histone lysine demethylase JMJD5
TGGT1_219832	-4.03	cyclin-dependent kinase regulatory subunit protein
TGGT1_209140	-4.03	anti-silencing protein, ASF1 family protein	cytosol
TGGT1_256760	-4.03	pyruvate kinase PyK1	cytosol
TGGT1_225510	-4.03	RAP domain-containing protein
TGGT1_223490	-4.03	hypothetical protein
TGGT1_261570	-4.03	ribosomal protein RPL7A	60S ribosome
TGGT1_267030	-4.03	ribonuclease type III Dicer
TGGT1_250730	-4.03	putative 60S ribosomal protein L7-B	nucleus - non-chromatin
TGGT1_271300	-4.03	DNA-directed RNA polymerase II RPB7	unknown
TGGT1_273960	-4.02	chaperonin GroS protein	apicoplast
TGGT1_248740	-4.02	hypothetical protein	unknown
TGGT1_233540	-4.02	transporter, major facilitator family protein	PM - integral
TGGT1_206670	-4.02	hypothetical protein	nucleus - non-chromatin
TGGT1_275430	-4.02	hypothetical protein
TGGT1_309140	-4.02	transducin beta-like protein TBL1	nucleus - chromatin
TGGT1_224900	-4.02	putative adenylate kinase	mitochondrion - soluble
TGGT1_313160	-4.02	hypothetical protein
TGGT1_286440	-4.01	malic enzyme	nucleus - non-chromatin
TGGT1_244600	-4.01	hypothetical protein	mitochondrion - membranes
TGGT1_289950	-4.01	hypothetical protein	unknown
TGGT1_225550	-4.01	phosphatidylserine decarboxylase	mitochondrion - membranes
TGGT1_202568	-4.01	hypothetical protein
TGGT1_292330	-4.01	hypothetical protein	unknown
TGGT1_285970	-4.01	putative 30S ribosomal protein S5	mitochondrion - soluble
TGGT1_310710	-4.01	small ribosomal subunit Rsm22 protein
TGGT1_261210	-4.01	putative 26s proteasome subunit p55	19S proteasome
TGGT1_237450	-4.01	hypothetical protein
TGGT1_205580	-4.01	nuclear factor NF4	nucleus - chromatin
TGGT1_297925	-4.01	HesB-like domain-containing protein
TGGT1_201800	-4.01	hypothetical protein	mitochondrion - membranes
TGGT1_305460	-4.01	putative methionine aminopeptidase 2	cytosol
TGGT1_248790	-4.00	hypothetical protein
TGGT1_266960	-4.00	beta-tubulin	tubulin cytoskeleton
TGGT1_201710	-4.00	WD domain, G-beta repeat-containing protein	unknown
TGGT1_314415	-4.00	hypothetical protein
TGGT1_232220	-4.00	SWIB/MDM2 domain-containing protein
TGGT1_231640	-4.00	alveolin domain containing intermediate filament IMC1	IMC
TGGT1_245580	-4.00	hypothetical protein	unknown
TGGT1_297430	-4.00	hypothetical protein	nucleus - non-chromatin
TGGT1_221250	-4.00	hypothetical protein
TGGT1_231200	-4.00	hypothetical protein
TGGT1_263440	-3.99	hypothetical protein	nucleus - non-chromatin
TGGT1_202880	-3.99	carrier superfamily protein
TGGT1_295730	-3.99	tetratricopeptide repeat-containing protein	unknown
TGGT1_221280	-3.99	hypothetical protein
TGGT1_300340	-3.99	CAF1 family ribonuclease
TGGT1_232640	-3.99	RNA 2'-phosphotransferase, Tpt1/KptA family protein
TGGT1_252440	-3.99	peptidase c13 family protein	ER
TGGT1_259600	-3.99	hypothetical protein
TGGT1_289700	-3.99	hypothetical protein
TGGT1_214850	-3.98	putative 1-deoxy-D-xylulose 5-phosphate reductoisomerase	apicoplast
TGGT1_316770	-3.98	undecaprenyl diphosphate synthase
TGGT1_233890	-3.98	hypothetical protein	mitochondrion - membranes
TGGT1_318420	-3.98	putative 30S ribosomal protein S16	unknown
TGGT1_307770	-3.98	fumble protein
TGGT1_263040	-3.98	ribosomal protein RPS16	40S ribosome
TGGT1_237100	-3.97	RAP domain-containing protein
TGGT1_212170	-3.97	GIY-YIG catalytic domain-containing protein
TGGT1_260810	-3.97	hypothetical protein	nucleus - chromatin
TGGT1_207800	-3.97	hypothetical protein	mitochondrion - soluble
TGGT1_309020	-3.97	PP-loop family protein
TGGT1_305320	-3.97	mRNA capping enzyme	nucleus - chromatin
TGGT1_289510	-3.97	hypothetical protein	unknown
TGGT1_240430	-3.97	glyoxalase family protein	apicoplast
TGGT1_216740A	-3.97	riboflavin kinase
TGGT1_299900	-3.96	hypothetical protein	unknown
TGGT1_207960	-3.96	hypothetical protein	unknown
TGGT1_215590	-3.96	flavoprotein subunit of succinate dehydrogenase	mitochondrion - soluble
TGGT1_226090	-3.96	DEAD/DEAH box helicase domain-containing protein
TGGT1_257800	-3.96	polynucleotide adenylyltransferase
TGGT1_237150	-3.96	putative minor histocompatibility antigen h13	ER
TGGT1_225380	-3.96	hypothetical protein	mitochondrion - soluble
TGGT1_257390	-3.96	ribosome biogenesis GTP-binding protein YsxC protein	unknown
TGGT1_311240	-3.96	putative DnaJ family chaperone	unknown
TGGT1_308580	-3.96	Lon protease family protein	mitochondrion - soluble
TGGT1_222180	-3.96	hypothetical protein
TGGT1_277680	-3.96	hypothetical protein
TGGT1_319340	-3.96	hypothetical protein	dense granules
TGGT1_226870B	-3.96	tubulin gamma chain
TGGT1_222030	-3.95	hypothetical protein
TGGT1_243200	-3.95	hypothetical protein	unknown
TGGT1_264710	-3.95	bucentaur or craniofacial development domain-containing protein	unknown
TGGT1_264160	-3.95	DEAD/DEAH box helicase domain-containing protein	mitochondrion - soluble
TGGT1_261080	-3.95	kringle domain-containing protein	unknown	y	yes
TGGT1_242030	-3.95	hypothetical protein	nucleus - chromatin
TGGT1_268960	-3.95	putative 5'-AMP-activated protein kinase subunit beta-1 family protein	unknown
TGGT1_313280	-3.95	WD domain, G-beta repeat-containing protein	unknown
TGGT1_253530	-3.95	hypothetical protein
TGGT1_310430B	-3.95	Hsp90 domain-containing protein
TGGT1_216170	-3.95	SufS subfamily cysteine desulfurase	unknown
TGGT1_221600	-3.95	hypothetical protein
TGGT1_240780	-3.95	hypothetical protein
TGGT1_215710	-3.95	hypothetical protein	mitochondrion - membranes
TGGT1_205030	-3.94	hypothetical protein	Golgi
TGGT1_316570A	-3.94	hypothetical protein
TGGT1_299200	-3.94	putative Bet3 transport protein	nucleus - chromatin
TGGT1_225250	-3.94	putative LSU ribosomal protein L14P
TGGT1_276190	-3.94	hypothetical protein	ER
TGGT1_232970	-3.94	hypothetical protein
TGGT1_231910	-3.94	ATP synthase F1 gamma subunit	mitochondrion - membranes
TGGT1_237020	-3.94	exonuclease	unknown
TGGT1_288620	-3.94	Erv1 / Alr family protein	mitochondrion - soluble
TGGT1_284540	-3.94	ATP synthase F1, delta subunit protein	mitochondrion - membranes
TGGT1_264610	-3.94	RNA recognition motif-containing protein	nucleus - non-chromatin
TGGT1_242680	-3.94	ribosomal protein RPL24e	nucleus - non-chromatin
TGGT1_214250	-3.94	hypothetical protein	unknown
TGGT1_243250	-3.94	myosin H	apical 2
TGGT1_278975	-3.93	ICE family protease (caspase) p20 domain-containing protein	unknown
TGGT1_289000	-3.93	hypothetical protein	apicoplast
TGGT1_271420	-3.93	porphobilinogen deaminase	apicoplast
TGGT1_270510	-3.93	asparaginyl-tRNA synthetase (NOB+tRNA synthase)	cytosol
TGGT1_312140	-3.93	hypothetical protein	unknown
TGGT1_257020	-3.93	hypothetical protein	unknown
TGGT1_285760	-3.93	U-snRNP-associated cyclophilin family protein	nucleus - non-chromatin
TGGT1_313390	-3.92	ribosomal protein RPL6	60S ribosome
TGGT1_306960	-3.92	phenylalanine--tRNA ligase, beta subunit protein	cytosol
TGGT1_218940	-3.92	hypothetical protein	mitochondrion - membranes
TGGT1_239720	-3.92	putative 50S ribosomal protein l24
TGGT1_246580	-3.92	hypothetical protein	ER
TGGT1_311870	-3.92	WD domain, G-beta repeat-containing protein	cytosol
TGGT1_294670	-3.91	translation initiation factor 3 subunit	nucleus - non-chromatin
TGGT1_264890	-3.91	hypothetical protein	nucleus - chromatin
TGGT1_276170	-3.91	phosphatidylinositol 3- and 4-kinase	cytosol
TGGT1_215490	-3.91	transporter, major facilitator family protein	Golgi
TGGT1_229690	-3.91	putative autophagy-related protein 7 atg7	unknown
TGGT1_204120	-3.91	hypothetical protein	unknown
TGGT1_236520	-3.91	hypothetical protein	mitochondrion - soluble
TGGT1_213950	-3.91	hypothetical protein
TGGT1_247380	-3.91	hypothetical protein	PM - integral
TGGT1_290660	-3.91	RNA recognition motif-containing protein	nucleus - non-chromatin
TGGT1_306250	-3.91	hypothetical protein
TGGT1_223480	-3.90	sushi domain (scr repeat) domain-containing protein
TGGT1_283878	-3.90	RNA recognition motif-containing protein	nucleus - non-chromatin
TGGT1_320470	-3.90	hypothetical protein
TGGT1_267350	-3.90	LSM domain-containing protein
TGGT1_251620	-3.90	putative flap structure-specific endonuclease 1	unknown
TGGT1_259570	-3.90	putative CMP/dCMP deaminase, zinc-binding
TGGT1_220110	-3.90	hypothetical protein
TGGT1_247410	-3.90	hypothetical protein	mitochondrion - membranes
TGGT1_268010	-3.90	hypothetical protein
TGGT1_299100	-3.89	hypothetical protein	unknown
TGGT1_202460	-3.89	diacylglycerol kinase accessory domain (presumed) domain-containing protein	PM - peripheral 2
TGGT1_264420	-3.89	putative lipoprotein	unknown
TGGT1_288610	-3.89	putative 50S ribosomal protein L21
TGGT1_207370	-3.89	hypothetical protein	nucleus - chromatin
TGGT1_283590B	-3.89	NLI interacting factor family phosphatase
TGGT1_224240	-3.89	protein phosphatase 2C domain-containing protein	unknown
TGGT1_278220	-3.89	hypothetical protein	mitochondrion - soluble
TGGT1_268330	-3.88	hypothetical protein	unknown
TGGT1_258826	-3.88	hypothetical protein	ER
TGGT1_246950	-3.88	hypothetical protein	apical 1
TGGT1_271430	-3.88	hypothetical protein	unknown
TGGT1_290030	-3.88	hypothetical protein	mitochondrion - membranes
TGGT1_262560	-3.88	hypothetical protein	unknown
TGGT1_294310	-3.88	hypothetical protein
TGGT1_268990	-3.88	hypothetical protein	unknown
TGGT1_293050	-3.88	sybindin family protein	unknown
TGGT1_242010	-3.88	glucose inhibited division protein A subfamily protein	unknown
TGGT1_215700	-3.88	phosphatidylinositol 3- and 4-kinase	unknown
TGGT1_213670	-3.88	hypothetical protein	mitochondrion - membranes
TGGT1_202870	-3.88	SAP domain-containing protein	unknown
TGGT1_273580	-3.87	hypothetical protein	nucleus - chromatin
TGGT1_229030	-3.87	hypothetical protein	ER
TGGT1_294430	-3.87	hypothetical protein	unknown
TGGT1_249320	-3.87	flavodoxin domain-containing protein	mitochondrion - membranes
TGGT1_312390	-3.87	hypothetical protein	mitochondrion - soluble
TGGT1_272490	-3.87	protoporphyrinogen oxidase	mitochondrion - membranes
TGGT1_314790	-3.87	putative small nuclear ribonucleoprotein G	nucleus - non-chromatin
TGGT1_290570	-3.87	hypothetical protein
TGGT1_299810	-3.87	cysteine-tRNA synthetase (CysRS)	cytosol
TGGT1_228000	-3.87	putative splicing factor 3A subunit 2	nucleus - non-chromatin
TGGT1_318170	-3.87	hypothetical protein	unknown
TGGT1_269180	-3.86	MIF4G domain-containing protein	nucleus - non-chromatin
TGGT1_363980	-3.86	hypothetical protein
TGGT1_207120	-3.86	Sad1/UNC family protein	ER
TGGT1_311290	-3.86	protein tyrosine phosphatase family protein, ptpla protein	ER
TGGT1_262150	-3.85	kelch repeat and K+ channel tetramerisation domain containing protein	unknown
TGGT1_260410	-3.85	hypothetical protein
TGGT1_258720	-3.85	putative Ubiquitin family protein
TGGT1_291950	-3.85	RNA recognition motif-containing protein	unknown
TGGT1_240380	-3.85	hypothetical protein	unknown
TGGT1_242780	-3.85	hypothetical protein	unknown
TGGT1_319860	-3.85	DNA polymerase family B protein
TGGT1_230010	-3.85	hypothetical protein	nucleus - non-chromatin
TGGT1_313200	-3.85	leucine rich repeat-containing protein
TGGT1_202080	-3.85	hypothetical protein
TGGT1_294750	-3.85	hypothetical protein
TGGT1_360500	-3.84	hypothetical protein
TGGT1_203358	-3.84	hypothetical protein
TGGT1_231970	-3.84	pre-mRNA processing splicing factor PRP8	nucleus - non-chromatin
TGGT1_229920	-3.84	hypothetical protein	mitochondrion - membranes
TGGT1_309960A	-3.84	hypothetical protein
TGGT1_316120	-3.84	hypothetical protein
TGGT1_229250B	-3.84	ribosomal protein RPL28
TGGT1_204400	-3.84	putative ATPase synthase subunit alpha	mitochondrion - membranes
TGGT1_216930	-3.84	cholinephosphate cytidylyltransferase	cytosol
TGGT1_244430	-3.84	putative pseudouridylate synthase
TGGT1_208010	-3.84	hypothetical protein	ER
TGGT1_222990	-3.84	putative ribosomal protein S18	mitochondrion - soluble
TGGT1_315930	-3.84	putative integral membrane protein, DUF56 family protein	mitochondrion - membranes
TGGT1_243290	-3.84	hypothetical protein	ER
TGGT1_215950	-3.83	hypothetical protein	nucleus - chromatin
TGGT1_306290	-3.83	DNA-directed RNA polymerase III RPC1	nucleus - non-chromatin
TGGT1_243340	-3.83	atypical MEK-related kinase (incomplete catalytic triad)
TGGT1_253290	-3.82	valyl-tRNA synthetase	cytosol
TGGT1_289190	-3.82	tetratricopeptide repeat-containing protein	unknown
TGGT1_258500	-3.81	hypothetical protein	nucleus - non-chromatin
TGGT1_316530	-3.81	putative myosin heavy chain	unknown
TGGT1_297480	-3.81	hypothetical protein
TGGT1_263060	-3.81	Proteasome/cyclosome repeat-containing protein	19S proteasome
TGGT1_210430	-3.81	DnaJ domain-containing protein
TGGT1_248850	-3.81	methionine aminopeptidase	unknown
TGGT1_257640	-3.81	hypothetical protein	unknown
TGGT1_216530	-3.81	ribosome recycling factor protein	mitochondrion - soluble
TGGT1_273070	-3.81	putative GTPase activating protein for adp ribosylation factor	nucleus - chromatin
TGGT1_310300	-3.80	hypothetical protein	mitochondrion - soluble
TGGT1_260630	-3.80	DnaJ family Sec63 protein	ER	y	yes
TGGT1_291620	-3.80	hypothetical protein	unknown
TGGT1_306280	-3.80	mediator complex subunit MED7
TGGT1_224860	-3.80	putative exosome component 2
TGGT1_315810	-3.80	tRNA nucleotidyltransferase/poly(A) polymerase family protein	unknown
TGGT1_261780	-3.80	microneme protein MIC7	micronemes		yes
TGGT1_226940	-3.80	ubiquitin carboxyl-terminal hydrolase
TGGT1_289120	-3.80	hypothetical protein	nucleus - chromatin
TGGT1_290605	-3.80	hypothetical protein
TGGT1_226590	-3.80	putative cytochrome C oxidase subunit IIa	mitochondrion - membranes
TGGT1_272040	-3.80	WD domain, G-beta repeat-containing protein	unknown
TGGT1_305090	-3.80	kinase binding protein cgi-121 protein
TGGT1_226460	-3.80	hypothetical protein
TGGT1_224020	-3.80	hypothetical protein
TGGT1_224580	-3.80	RNA recognition motif-containing protein	nucleus - non-chromatin
TGGT1_242460	-3.80	mitochondrial carrier superfamily protein	mitochondrion - membranes
TGGT1_257070	-3.79	hypothetical protein	unknown
TGGT1_231040	-3.79	3' exoribonuclease family, domain 1 domain-containing protein	nucleus - non-chromatin
TGGT1_254910	-3.79	hypothetical protein
TGGT1_263760	-3.79	hypothetical protein	unknown
TGGT1_284010	-3.78	5'-3' exonuclease, N-terminal resolvase family domain-containing protein
TGGT1_249530	-3.78	putative exportin 1	cytosol
TGGT1_305620	-3.78	hypothetical protein
TGGT1_238880	-3.78	hypothetical protein	unknown
TGGT1_267550	-3.78	leucine-rich repeat protein LRR1	cytosol
TGGT1_233400	-3.78	TAF9 RNA polymerase II, TATA box binding protein (TBP)-associated factor isoform 2 family protein	cytosol
TGGT1_249900	-3.78	putative adenine nucleotide translocator	mitochondrion - membranes
TGGT1_239420	-3.77	protein kinase	unknown
TGGT1_273400	-3.77	hypothetical protein	unknown
TGGT1_203270	-3.77	ATP-dependent Clp endopeptidase, proteolytic subunit ClpP domain-containing protein
TGGT1_319930	-3.76	hypothetical protein	nucleus - chromatin
TGGT1_293320	-3.76	hypothetical protein	unknown
TGGT1_221900	-3.76	hypothetical protein
TGGT1_312590	-3.76	hypothetical protein
TGGT1_293610	-3.76	dihydroorotase
TGGT1_283590A	-3.76	NLI interacting factor family phosphatase
TGGT1_245510	-3.76	phospholipid-translocating P-type ATPase, flippase subfamily protein	PM - integral
TGGT1_248200	-3.76	putative ribosomal RNA (adenine(1779)-N(6)/adenine(1780)-N(6))- dimethyltransferase
TGGT1_220350	-3.76	tRNA ligases class II (D, K and N) domain-containing protein	apicoplast
TGGT1_226970	-3.75	ribosomal protein RPS11	40S ribosome
TGGT1_305640	-3.75	metallo-beta-lactamase domain-containing protein	unknown
TGGT1_294190	-3.75	enoyl-CoA hydratase/isomerase family protein	mitochondrion - soluble
TGGT1_275990	-3.75	hypothetical protein	unknown
TGGT1_409790	-3.75	putative transmembrane protein
TGGT1_236570	-3.75	lysine decarboxylase family protein	cytosol
TGGT1_207400	-3.75	hypothetical protein
TGGT1_207840	-3.75	ribosomal protein RPS17	40S ribosome
TGGT1_268750	-3.75	putative peptidyl-prolyl cis-trans isomerase E	unknown
TGGT1_250060	-3.75	DNA-directed RNA polymerase I RPA12	nucleus - non-chromatin
TGGT1_290310	-3.75	hypothetical protein	unknown
TGGT1_229670	-3.75	ribosomal protein RPS23	40S ribosome
TGGT1_233720	-3.75	DNA-directed RNA polymerase II RPBABC8	unknown
TGGT1_228340	-3.75	hypothetical protein	unknown
TGGT1_266070	-3.75	ribosomal protein RPL31	60S ribosome
TGGT1_224270	-3.75	hypothetical protein	nucleus - chromatin
TGGT1_310330	-3.74	hypothetical protein	unknown
TGGT1_230690	-3.74	LNS2 (Lipin/Ned1/Smp2) protein	IMC
TGGT1_211010	-3.74	hypothetical protein
TGGT1_223580	-3.74	mediator complex subunit MED4
TGGT1_209550	-3.74	hypothetical protein
TGGT1_202920	-3.74	p-aminobenzoic acid synthase
TGGT1_219320	-3.74	acid phosphatase GAP50	IMC
TGGT1_221340	-3.74	hypothetical protein
TGGT1_286190	-3.74	hypothetical protein
TGGT1_244320	-3.74	ribosomal protein RPL24	60S ribosome
TGGT1_224720	-3.74	SPOC domain-containing protein	nucleus - non-chromatin
TGGT1_270770	-3.73	PWI domain-containing protein	unknown
TGGT1_215090	-3.73	putative ATP binding protein	cytosol
TGGT1_218960	-3.73	AP2 domain transcription factor AP2XII-1	nucleus - chromatin
TGGT1_258680	-3.73	TATA-box binding protein TBP2
TGGT1_268910	-3.73	signal peptidase I protein
TGGT1_292080	-3.73	leucyl-tRNA synthetase	cytosol
TGGT1_232830	-3.73	putative vacuolar proton translocating ATPase subunit A	PM - integral
TGGT1_248950	-3.72	carrier superfamily protein	mitochondrion - membranes
TGGT1_234360	-3.72	putative DNA topoisomerase I	nucleus - chromatin
TGGT1_226980	-3.72	hypothetical protein	cytosol
TGGT1_359590	-3.72	hypothetical protein
TGGT1_233170	-3.72	hypothetical protein
TGGT1_273330	-3.72	hypothetical protein
TGGT1_217460	-3.72	glutaminyl-tRNA synthetase (GlnRS)	cytosol
TGGT1_277220	-3.71	hypothetical protein
TGGT1_224050	-3.71	AP2 domain transcription factor AP2X-4	nucleus - chromatin
TGGT1_236580	-3.71	Prp31-15.5k-U4 Snrna Complex family protein	unknown
TGGT1_244310	-3.71	GTP-binding protein	nucleus - chromatin
TGGT1_261955A	-3.71	hypothetical protein
TGGT1_253970	-3.71	hypothetical protein
TGGT1_228490	-3.71	hypothetical protein	cytosol
TGGT1_240740	-3.70	Sec1 family protein	PM - integral
TGGT1_242700	-3.70	hypothetical protein	unknown
TGGT1_290005	-3.70	putative proteasome subunit beta type 1	20S proteasome
TGGT1_216010	-3.70	ribosomal protein RPL24	mitochondrion - soluble
TGGT1_226810	-3.70	histone lysine methyltransferase SET1	unknown
TGGT1_287270	-3.70	hypothetical protein	apicoplast
TGGT1_238950	-3.70	putative fatty acyl-CoA desaturase	ER
TGGT1_300160	-3.70	hypothetical protein
TGGT1_238400	-3.70	endonuclease/exonuclease/phosphatase domain-containing protein	nucleus - chromatin
TGGT1_201790	-3.70	FHA domain-containing protein	nucleus - non-chromatin
TGGT1_248370	-3.70	putative prefoldin subunit 6	cytosol
TGGT1_219460	-3.70	hypothetical protein	cytosol
TGGT1_314460	-3.69	hypothetical protein	apicoplast
TGGT1_320140	-3.69	putative ubiquinol-cytochrome c reductase hinge protein	mitochondrion - membranes
TGGT1_201880	-3.68	hypothetical protein	mitochondrion - membranes
TGGT1_207110	-3.68	hypothetical protein
TGGT1_306670	-3.68	hypothetical protein	mitochondrion - membranes
TGGT1_288540	-3.68	nucleoside transporter protein
TGGT1_224290	-3.68	DHHC zinc finger domain-containing protein
TGGT1_217010	-3.68	hypothetical protein	cytosol
TGGT1_205558	-3.68	NAC domain-containing protein	cytosol
TGGT1_239410	-3.68	hypothetical protein	unknown
TGGT1_264485	-3.67	AP2 domain transcription factor AP2IX-3
TGGT1_297320	-3.67	hypothetical protein
TGGT1_214520	-3.67	general transcription factor IIH polypeptide 4 GTF2H4	unknown
TGGT1_220090	-3.67	hypothetical protein	unknown
TGGT1_290160	-3.67	putative sortilin	Golgi
TGGT1_313180	-3.67	putative cell-cycle-associated protein kinase PRP4	unknown
TGGT1_232080	-3.67	hypothetical protein	unknown
TGGT1_305950	-3.67	tetratricopeptide repeat-containing protein
TGGT1_263300	-3.67	eukaryotic porin protein	mitochondrion - membranes
TGGT1_261030	-3.66	pyridine nucleotide-disulfide oxidoreductase domain-containing protein	mitochondrion - soluble
TGGT1_304890	-3.66	hypothetical protein	PM - integral
TGGT1_212940	-3.66	hypothetical protein
TGGT1_320050	-3.66	ribosomal protein RPL5	cytosol
TGGT1_312500	-3.66	hypothetical protein
TGGT1_202230	-3.66	histone deacetylase HDAC5	nucleus - chromatin
TGGT1_285895	-3.66	AP2 domain transcription factor AP2V-2	unknown
TGGT1_269450	-3.66	hypothetical protein	ER
TGGT1_288900	-3.66	Yos1 family protein
TGGT1_269430	-3.66	polyprenyl synthetase superfamily protein	unknown
TGGT1_225730	-3.65	putative membrane protein	mitochondrion - membranes
TGGT1_245650	-3.65	hypothetical protein
TGGT1_245680	-3.65	ribosomal protein RPL21	60S ribosome
TGGT1_301390	-3.65	putative ribosome biogenesis protein BOP1	nucleus - non-chromatin
TGGT1_201700	-3.65	WD domain, G-beta repeat-containing protein	nucleus - non-chromatin
TGGT1_246670	-3.64	hypothetical protein	unknown
TGGT1_221522	-3.64	adaptor complexes medium subunit family protein	unknown
TGGT1_218210	-3.64	putative Chromosome-associated kinesin KLP1
TGGT1_297810	-3.64	hypothetical protein	mitochondrion - membranes
TGGT1_232815	-3.64	Erv1 / Alr family protein	mitochondrion - soluble
TGGT1_309790	-3.64	hypothetical protein
TGGT1_292020	-3.64	GCC2 and GCC3 domain-containing protein	unknown	y	yes
TGGT1_301120	-3.63	acetyl-CoA acetyltransferase	mitochondrion - soluble
TGGT1_256950	-3.63	hypothetical protein
TGGT1_222410	-3.63	hypothetical protein	ER
TGGT1_318370	-3.63	hypothetical protein	ER
TGGT1_223440	-3.62	DEAD/DEAH box helicase domain-containing protein
TGGT1_232540	-3.62	FAD binding domain-containing protein	mitochondrion - membranes
TGGT1_210490	-3.62	hypothetical protein
TGGT1_312240	-3.62	hypothetical protein
TGGT1_293840	-3.62	hypothetical protein
TGGT1_222040	-3.62	Ran-interacting Mog1 protein	cytosol
TGGT1_215690	-3.62	hypothetical protein	apicoplast
TGGT1_295690	-3.62	ubiquinone/menaquinone biosynthesis methyltransferase subfamily protein	mitochondrion - membranes
TGGT1_274000	-3.62	hypothetical protein
TGGT1_213800	-3.62	putative protein phosphatase 2b regulatory subunit	cytosol
TGGT1_207820	-3.61	putative cell-cycle-associated protein kinase MAPK
TGGT1_260270	-3.61	HEAT repeat-containing protein
TGGT1_314690	-3.61	hypothetical protein	mitochondrion - soluble
TGGT1_203760	-3.61	hypothetical protein	unknown
TGGT1_294740	-3.61	hypothetical protein
TGGT1_267720	-3.61	transporter, cation channel family protein	PM - integral
TGGT1_297230	-3.61	Vps53 family protein	unknown
TGGT1_256970	-3.61	putative vacuolar ATP synthase subunit A	unknown
TGGT1_221320	-3.60	acetyl-CoA carboxylase ACC1	apicoplast
TGGT1_247000	-3.60	tetratricopeptide repeat-containing protein	unknown
TGGT1_251950	-3.60	ribosomal protein l7/l12 c-terminal domain-containing protein	mitochondrion - soluble
TGGT1_313970	-3.60	Phytanoyl-CoA dioxygenase (PhyH) superfamily protein	mitochondrion - membranes
TGGT1_296010	-3.60	phosphatidylinositol 3- and 4-kinase	nucleus - chromatin
TGGT1_285200	-3.60	cleavage and polyadenylation specifity factor protein	nucleus - non-chromatin
TGGT1_224928	-3.59	histone lysine demethylase JMJD4
TGGT1_315620	-3.59	putative vacuolar ATP synthase subunit C	unknown
TGGT1_311500	-3.59	ThiF family protein	unknown
TGGT1_228320	-3.59	hypothetical protein
TGGT1_271810	-3.59	putative lanp	cytosol
TGGT1_274150	-3.59	hypothetical protein
TGGT1_221330	-3.59	DNA gyrase/topoisomerase IV, A subunit domain-containing protein	apicoplast
TGGT1_231190	-3.59	arsenite-activated ATPase family protein	cytosol
TGGT1_216580	-3.59	hypothetical protein	unknown
TGGT1_263550	-3.59	putative 39S ribosomal protein L47, mitochondrial precursor	mitochondrion - soluble
TGGT1_213000	-3.59	putative replication factor C, subunit 5	nucleus - chromatin
TGGT1_257180	-3.59	RecF/RecN/SMC N terminal domain-containing protein
TGGT1_257980	-3.59	ribosome recycling factor protein	apicoplast
TGGT1_212960B	-3.59	hypothetical protein
TGGT1_207180	-3.59	indole-3-glycerol phosphate synthase domain-containing protein
TGGT1_289680	-3.58	Ras-related protein Rab11	PM - integral
TGGT1_242840	-3.58	membrane protein	mitochondrion - membranes
TGGT1_209970	-3.58	Spc97 / Spc98 family protein
TGGT1_239340	-3.58	hypothetical protein
TGGT1_273630	-3.58	DnaJ domain-containing protein	mitochondrion - membranes
TGGT1_217470	-3.58	hypothetical protein
TGGT1_240990	-3.58	hypothetical protein
TGGT1_244840	-3.58	zinc knuckle domain-containing protein
TGGT1_312260	-3.58	hypothetical protein	nucleus - non-chromatin
TGGT1_214240	-3.58	bromodomain-containing protein	unknown
TGGT1_258130	-3.58	Rab1 protein	endomembrane vesicles
TGGT1_267340	-3.58	hypothetical protein
TGGT1_318140	-3.58	SART-1 family protein	nucleus - non-chromatin
TGGT1_222020	-3.58	phosphoglycerate kinase PGKII	apicoplast
TGGT1_315127	-3.57	hypothetical protein
TGGT1_311410	-3.57	putative M phase phosphoprotein MPP10	nucleolus
TGGT1_255690	-3.57	2-C-methyl-D-erythritol 2,4-cyclodiphosphate synthase domain-containing protein	apicoplast
TGGT1_232210	-3.57	hypothetical protein
TGGT1_239690	-3.57	hypothetical protein
TGGT1_207710	-3.57	putative phosphatidylinositol synthase	unknown
TGGT1_268370	-3.56	non-specific serine/threonine protein kinase	nucleus - chromatin
TGGT1_214200	-3.56	WD domain, G-beta repeat-containing protein	unknown
TGGT1_254370	-3.56	guanylyl cyclase	unknown
TGGT1_243280A	-3.56	Met-10+ like-protein
TGGT1_252270	-3.56	L1P family of ribosomal protein	unknown
TGGT1_266730	-3.56	leucyl-tRNA synthetase (LeuRS2)
TGGT1_311030	-3.56	hypothetical protein	nucleus - non-chromatin
TGGT1_315460	-3.56	hypothetical protein
TGGT1_278950	-3.56	LSM domain-containing protein	nucleus - non-chromatin
TGGT1_213930	-3.56	3' exoribonuclease family, domain 1 domain-containing protein
TGGT1_306410	-3.55	hypothetical protein	nucleus - chromatin
TGGT1_215610	-3.55	hypothetical protein	mitochondrion - membranes
TGGT1_227610	-3.55	hypothetical protein	unknown
TGGT1_229450	-3.55	hypothetical protein	unknown
TGGT1_292360	-3.55	hypothetical protein	apicoplast
TGGT1_259850	-3.55	hypothetical protein	unknown
TGGT1_259550	-3.55	dihydropteroate synthase	cytosol
TGGT1_278870	-3.55	myosin F	unknown
TGGT1_237090	-3.54	AP2 domain transcription factor AP2X-5
TGGT1_233905	-3.54	putative histone kinase SNF1	cytosol
TGGT1_261540	-3.54	DNA-directed RNA polymerase I RPAC2	nucleus - non-chromatin
TGGT1_294770	-3.54	Armadillo/beta-catenin family repeat-containing protein	nucleus - chromatin
TGGT1_263390	-3.54	hypothetical protein
TGGT1_280740	-3.54	signal peptidase	ER
TGGT1_248500	-3.54	hypothetical protein	unknown
TGGT1_318160	-3.54	MSP (Major sperm protein) domain-containing protein	ER
TGGT1_211090	-3.54	aminotransferase, class V superfamily protein	mitochondrion - soluble
TGGT1_294930	-3.54	leucine rich repeat-containing protein	unknown
TGGT1_265280	-3.54	hypothetical protein
TGGT1_208440	-3.54	hypothetical protein	mitochondrion - membranes
TGGT1_228330	-3.54	NLI interacting factor family phosphatase	unknown
TGGT1_313020	-3.54	STAS domain-containing protein	unknown
TGGT1_309380	-3.54	Nuf2
TGGT1_202840	-3.54	FHA domain-containing protein	unknown
TGGT1_219270	-3.53	multi-pass transmembrane protein	IMC
TGGT1_263050	-3.53	ribosomal protein RPL13	60S ribosome
TGGT1_264210	-3.53	hypothetical protein
TGGT1_258000	-3.53	hypothetical protein	unknown
TGGT1_212880	-3.53	surface antigen repeat-containing protein	unknown
TGGT1_219130	-3.53	NADPH-glutathione reductase	apicoplast
TGGT1_210270	-3.53	hypothetical protein
TGGT1_216070	-3.53	hypothetical protein	unknown
TGGT1_226020	-3.53	transporter, major facilitator family protein	micronemes		yes
TGGT1_290180	-3.53	AP2 domain transcription factor AP2IX-6	mitochondrion - soluble
TGGT1_312630	-3.53	putative anonymous antigen-1	cytosol
TGGT1_267725	-3.53	hypothetical protein
TGGT1_263595	-3.53	RNA-binding protein
TGGT1_254380	-3.52	putative ribosomal protein L11
TGGT1_210440	-3.52	polynucleotide adenylyltransferase
TGGT1_218880	-3.52	putative SF-assemblin
TGGT1_229260	-3.52	hypothetical protein
TGGT1_252850	-3.52	initiation factor, subunit 2 family protein	unknown
TGGT1_319850	-3.52	splicing factor U2AF family SnRNP auxilary factor large subunit, RRM domain-containing protein	nucleus - non-chromatin
TGGT1_258790	-3.52	zinc finger, C3HC4 type (RING finger) domain-containing protein
TGGT1_240410	-3.52	protein kinase (incomplete catalytic triad)
TGGT1_216500	-3.52	putative tRNA synthetase
TGGT1_218550	-3.52	PIK3R4 kinase-related protein
TGGT1_204310	-3.52	hypothetical protein	unknown
TGGT1_264960	-3.52	hypothetical protein
TGGT1_305750	-3.52	putative nucleolar gtp-binding protein 2
TGGT1_226670	-3.51	hypothetical protein	unknown
TGGT1_249880	-3.51	hypothetical protein
TGGT1_254800	-3.51	hypothetical protein	mitochondrion - soluble
TGGT1_237250	-3.51	hypothetical protein	Golgi
TGGT1_257730	-3.51	putative methionine aminopeptidase, type i	mitochondrion - soluble
TGGT1_222380	-3.51	importin-beta N-terminal domain-containing protein	cytosol
TGGT1_264060	-3.51	PCI domain-containing protein	unknown
TGGT1_219750	-3.51	putative cytochrome c	unknown
TGGT1_232100	-3.50	RAP domain-containing protein
TGGT1_319500	-3.50	hypothetical protein
TGGT1_267330	-3.50	fumarate hydratase	mitochondrion - soluble
TGGT1_228130	-3.50	hypothetical protein	apicoplast
TGGT1_231010	-3.50	general transcription factor IIE polypeptide 1 GTF2E1	unknown
TGGT1_315160	-3.50	hypothetical protein	rhoptries 2
TGGT1_308050	-3.50	thioredoxin domain-containing protein
TGGT1_285240	-3.49	3-oxo-5-alpha-steroid 4-dehydrogenase	ER
TGGT1_275400	-3.49	hypothetical protein
TGGT1_356300	-3.49	DNA-directed RNA polymerase I
TGGT1_207630	-3.49	peptidyl-tRNA hydrolase domain-containing protein	apicoplast
TGGT1_254000	-3.49	hypothetical protein	dense granules
TGGT1_218600	-3.49	RNA recognition motif-containing protein	nucleus - non-chromatin
TGGT1_202730	-3.49	hypothetical protein
TGGT1_202220	-3.49	hypothetical protein	unknown
TGGT1_262640	-3.49	Cg8 family protein	mitochondrion - membranes
TGGT1_204480	-3.49	thioredoxin domain-containing protein	unknown
TGGT1_208560	-3.49	carrier superfamily protein	apicoplast
TGGT1_313810	-3.48	transcription initiation factor TFIID complex subunit TAF8	unknown
TGGT1_214790	-3.48	glycoprotein	mitochondrion - soluble
TGGT1_238040B	-3.48	protein disulfide-isomerase domain-containing protein
TGGT1_309265	-3.48	oxidoreductase, short chain dehydrogenase/reductase family protein	ER
TGGT1_244220	-3.48	hypothetical protein
TGGT1_243310	-3.48	hypothetical protein	unknown
TGGT1_257440	-3.48	SCO1/SenC protein	mitochondrion - membranes
TGGT1_201210	-3.48	hypothetical protein	unknown
TGGT1_365100	-3.48	hypothetical protein
TGGT1_297960B	-3.48	rhoptry neck protein RON6
TGGT1_305140	-3.48	phospholipase, patatin family protein	unknown
TGGT1_231800	-3.48	putative helicase
TGGT1_310430A	-3.47	Hsp90 domain-containing protein
TGGT1_227980	-3.47	hypothetical protein	unknown
TGGT1_262930	-3.47	hypothetical protein	ER
TGGT1_265780	-3.47	flagellar/basal body protein
TGGT1_208040	-3.47	aldo-keto reductase
TGGT1_260210	-3.47	DnaJ domain-containing protein
TGGT1_313540	-3.47	hypothetical protein	ER
TGGT1_286730	-3.47	SRP19 protein	cytosol
TGGT1_289560	-3.47	RNA recognition motif-containing protein	nucleus - non-chromatin
TGGT1_219100	-3.47	cyclin-dependent kinase regulatory subunit protein
TGGT1_231140	-3.46	ribosomal protein RPS25	40S ribosome
TGGT1_229710	-3.46	OTU family cysteine protease
TGGT1_202290	-3.46	putative membrane protein
TGGT1_261620	-3.46	hypothetical protein
TGGT1_233350	-3.46	putative nuclear transport factor 2	cytosol
TGGT1_249850	-3.46	GAP40 protein	IMC
TGGT1_236040	-3.46	fructose-1,6-bisphosphate aldolase	cytosol
TGGT1_211480	-3.46	putative GTP-binding protein engA
TGGT1_225720	-3.46	hypothetical protein
TGGT1_215640	-3.46	zinc finger, C3HC4 type (RING finger) domain-containing protein	unknown
TGGT1_203460	-3.46	hypothetical protein	mitochondrion - soluble
TGGT1_222000	-3.45	brix domain-containing protein	nucleus - non-chromatin
TGGT1_409800	-3.45	putative ATP binding protein
TGGT1_217910	-3.45	DNA polymerase (pol2) superfamily protein
TGGT1_249360	-3.45	RED family protein	unknown
TGGT1_215400	-3.45	RNA recognition motif-containing protein	nucleus - non-chromatin
TGGT1_203840	-3.45	DEAD/DEAH box helicase domain-containing protein
TGGT1_231430	-3.45	putative oligosaccharyl transferase stt3 protein	ER
TGGT1_249680	-3.45	RNA polymerase II associated Paf1 complex component PAF1	unknown
TGGT1_319960	-3.45	hypothetical protein
TGGT1_271950	-3.45	hypothetical protein
TGGT1_286550	-3.44	hypothetical protein
TGGT1_282140	-3.44	cwf21 protein	nucleus - non-chromatin
TGGT1_207170	-3.44	hypothetical protein	mitochondrion - membranes
TGGT1_207440	-3.44	ribosomal protein RPS4	40S ribosome
TGGT1_309290	-3.44	hypothetical protein	unknown
TGGT1_314810	-3.44	ribosomal protein RPL7	60S ribosome
TGGT1_215460	-3.44	ribosomal protein RPS24	40S ribosome
TGGT1_233860	-3.44	DALR anticodon binding domain-containing protein	apicoplast
TGGT1_316480	-3.44	putative XRN 5'-3' exonuclease
TGGT1_236190	-3.44	hypothetical protein
TGGT1_306930	-3.43	putative proteasome subunit beta type 7 precursor	20S proteasome
TGGT1_295090	-3.43	hypothetical protein	ER
TGGT1_203080	-3.43	RNA recognition motif-containing protein
TGGT1_289200	-3.43	RAP domain-containing protein
TGGT1_319658	-3.43	CBF/Mak21 family protein	unknown
TGGT1_214340	-3.43	hypothetical protein
TGGT1_221440	-3.42	putative RPGR
TGGT1_209860	-3.42	SRP40, C-terminal domain-containing protein
TGGT1_202810	-3.42	TIM14 protein (TIM14)	mitochondrion - membranes
TGGT1_220900	-3.42	hypothetical protein	unknown
TGGT1_203860	-3.41	hypothetical protein	unknown
TGGT1_314418	-3.41	clathrin adaptor complex small chain family protein
TGGT1_201270	-3.41	hypothetical protein	apicoplast
TGGT1_207760	-3.41	DnaJ C terminal region domain-containing protein	mitochondrion - soluble
TGGT1_311320	-3.41	hypothetical protein
TGGT1_272390	-3.41	hypothetical protein	apicoplast
TGGT1_205570	-3.41	hypothetical protein	mitochondrion - membranes
TGGT1_241150	-3.41	hypothetical protein	cytosol
TGGT1_366970	-3.41	HECT-domain (ubiquitin-transferase) domain protein
TGGT1_319510	-3.40	hypothetical protein	unknown
TGGT1_278040	-3.40	G-patch domain-containing protein
TGGT1_314680	-3.40	hypothetical protein	mitochondrion - soluble
TGGT1_235730	-3.40	hypothetical protein	mitochondrion - membranes
TGGT1_272350	-3.40	mRNA export protein	unknown
TGGT1_251570B	-3.40	CAAX amino terminal protease family protein
TGGT1_310180	-3.40	hypothetical protein	mitochondrion - membranes
TGGT1_260320	-3.40	Noc2p family protein	nucleus - non-chromatin
TGGT1_224650	-3.40	mRNA capping enzyme, beta chain protein	nucleus - chromatin
TGGT1_228250	-3.39	elongation factor Tu GTP binding domain-containing protein	mitochondrion - soluble
TGGT1_214840	-3.39	AP2 domain transcription factor AP2X-7	nucleus - chromatin
TGGT1_231120	-3.39	putative ribosomal protein S11
TGGT1_247610	-3.39	putative small nuclear ribonucleoprotein E	nucleus - non-chromatin
TGGT1_264460	-3.39	DNA-directed RNA polymerase III RPC5	nucleus - non-chromatin
TGGT1_261250	-3.39	histone H2A1	unknown
TGGT1_249480	-3.39	tetratricopeptide repeat-containing protein	unknown
TGGT1_320592	-3.39	hypothetical protein	unknown
TGGT1_258710	-3.39	T-complex protein 10 domain-containing protein
TGGT1_289640	-3.38	hypothetical protein
TGGT1_254230	-3.38	hypothetical protein	mitochondrion - soluble
TGGT1_221430	-3.38	hypothetical protein
TGGT1_235720	-3.38	hypothetical protein
TGGT1_272740	-3.38	DNA-directed RNA polymerase III RPC2	nucleus - chromatin
TGGT1_233120	-3.38	AP2 domain transcription factor AP2VIII-2	unknown
TGGT1_203780	-3.38	hypothetical protein	unknown
TGGT1_268850	-3.38	enolase 2	cytosol
TGGT1_272000	-3.38	hypothetical protein	unknown
TGGT1_238390	-3.38	hypothetical protein	unknown
TGGT1_292200	-3.38	RNA recognition motif-containing protein	nucleus - non-chromatin
TGGT1_235710	-3.38	hypothetical protein
TGGT1_254830	-3.37	hypothetical protein
TGGT1_247040	-3.37	hypothetical protein
TGGT1_273815	-3.37	hypothetical protein
TGGT1_210230	-3.37	hypothetical protein
TGGT1_318470	-3.37	AP2 domain transcription factor AP2IV-4
TGGT1_286070	-3.36	hypothetical protein	unknown
TGGT1_272340	-3.36	hypothetical protein	unknown
TGGT1_216540	-3.36	dolichyl-phosphate beta-glucosyltransferase	ER
TGGT1_209210	-3.36	hypothetical protein	unknown
TGGT1_316490	-3.36	hypothetical protein	unknown
TGGT1_246740	-3.36	hypothetical protein	unknown
TGGT1_278800	-3.35	zinc finger protein 36 family 3 protein	unknown
TGGT1_236080	-3.35	replication factor-a protein 1 (rpa1) subfamily protein	unknown
TGGT1_251500	-3.35	putative eukaryotic initiation factor-3, subunit 3	unknown
TGGT1_277500	-3.35	putative 26S proteasome regulatory subunit 7	19S proteasome
TGGT1_229630	-3.35	eIF2 kinase IF2K-A (incomplete catalytic triad)	unknown
TGGT1_271240	-3.35	hypothetical protein
TGGT1_262810	-3.34	iron donor protein CyaY protein	mitochondrion - soluble
TGGT1_217620	-3.34	hypothetical protein
TGGT1_269340	-3.34	hypothetical protein	unknown
TGGT1_232530	-3.34	hypothetical protein
TGGT1_225240	-3.34	putative 50S ribosomal protein L13	unknown
TGGT1_265790	-3.34	hypothetical protein	micronemes
TGGT1_267560	-3.34	folate-binding protein YgfZ protein	mitochondrion - soluble
TGGT1_254260	-3.34	COX19 cytochrome c oxidase assembly family protein	mitochondrion - soluble
TGGT1_233838	-3.34	PET112 family, C terminal region domain-containing protein	apicoplast
TGGT1_205562	-3.33	hypothetical protein
TGGT1_227960	-3.33	PCI domain-containing protein	19S proteasome
TGGT1_247470	-3.33	putative nucleolar protein	cytosol
TGGT1_202630	-3.33	ATP-dependent metallopeptidase HflB subfamily protein	mitochondrion - membranes
TGGT1_321560	-3.33	zinc knuckle domain-containing protein	unknown
TGGT1_313870	-3.33	zinc finger, C3HC4 type (RING finger) domain-containing protein
TGGT1_297210	-3.33	hypothetical protein
TGGT1_217360	-3.33	hypothetical protein
TGGT1_229940	-3.33	putative cyclophilin	nucleus - non-chromatin
TGGT1_226240	-3.33	putative bud site selection protein	nucleus - non-chromatin
TGGT1_257770	-3.33	histone lysine methyltransferase SET2	unknown
TGGT1_256960	-3.32	FYVE zinc finger domain-containing protein
TGGT1_285250	-3.32	hypothetical protein	unknown
TGGT1_218250	-3.32	TAP42 family protein	cytosol
TGGT1_297310	-3.32	hypothetical protein
TGGT1_240600	-3.32	putative chaperonin cpn60	apicoplast
TGGT1_231460	-3.32	hypothetical protein	mitochondrion - soluble
TGGT1_294890	-3.32	hypothetical protein	apicoplast
TGGT1_313270	-3.31	hypothetical protein	nucleus - chromatin
TGGT1_209710	-3.31	ribosomal protein RPL28
TGGT1_291350	-3.31	hypothetical protein	mitochondrion - soluble
TGGT1_211060	-3.31	hypothetical protein	mitochondrion - membranes
TGGT1_277010	-3.31	Fe-S metabolism associated domain-containing protein
TGGT1_240243	-3.31	hypothetical protein
TGGT1_288060	-3.31	hypothetical protein
TGGT1_263490	-3.31	putative ubiquitin conjugating enzyme E2
TGGT1_216670	-3.31	FUSE-binding protein 2 / KH-type splicing regulatory protein	nucleus - non-chromatin
TGGT1_311625	-3.31	WD domain, G-beta repeat-containing protein
TGGT1_254650	-3.31	zinc finger protein	nucleus - non-chromatin
TGGT1_247195	-3.31	microneme protein MIC15	unknown	y	yes
TGGT1_218790	-3.30	elongation factor G C-terminus domain-containing protein	mitochondrion - soluble
TGGT1_298630	-3.30	vacuolar transporter chaperone VTC2	unknown
TGGT1_236840	-3.30	putative zinc finger (C-x8-C-x5-C-x3-H)-2	nucleus - chromatin
TGGT1_290720	-3.30	putative vacuolar proton translocating ATPase subunit	Golgi
TGGT1_301440	-3.30	calcium-dependent protein kinase CDPK1	nucleus - chromatin
TGGT1_294550	-3.30	dynein heavy chain	nucleus - chromatin
TGGT1_254920	-3.30	hypothetical protein
TGGT1_209100	-3.30	PUB domain-containing protein	unknown
TGGT1_260500	-3.30	putative COPI associated protein	IMC
TGGT1_285840	-3.30	RAP domain-containing protein	mitochondrion - soluble
TGGT1_215660	-3.29	hypothetical protein
TGGT1_246040	-3.29	MIF4G domain-containing protein	nucleus - chromatin
TGGT1_261430	-3.29	hypothetical protein	ER
TGGT1_254490	-3.29	Sel1 repeat-containing protein	ER
TGGT1_281420	-3.29	histone deacetylase HDAC1
TGGT1_201900	-3.29	hypothetical protein
TGGT1_220190	-3.28	hypothetical protein	Golgi
TGGT1_228170	-3.28	inner membrane complex protein IMC2A	dense granules
TGGT1_305480	-3.28	elongator complex protein ELP3	mitochondrion - membranes
TGGT1_221510	-3.28	hypothetical protein	mitochondrion - membranes
TGGT1_215250	-3.28	thiamin pyrophosphokinase, catalytic domain-containing protein	mitochondrion - soluble
TGGT1_265040	-3.28	hypothetical protein	PM - integral
TGGT1_294230	-3.27	hypothetical protein
TGGT1_321660	-3.27	putative mannosyltransferase	ER
TGGT1_267020	-3.27	hypothetical protein
TGGT1_280550	-3.27	clathrin adaptor complex small chain subfamily protein	unknown
TGGT1_268200	-3.27	RNA recognition motif-containing protein	nucleus - non-chromatin
TGGT1_318340	-3.27	hypothetical protein
TGGT1_273520	-3.26	PCI domain-containing protein	nucleus - non-chromatin
TGGT1_268640	-3.26	BING4CT (NUC141) domain-containing protein	nucleolus
TGGT1_259580	-3.26	hypothetical protein
TGGT1_273370	-3.26	putative coatomer gamma 2-subunit protein	cytosol
TGGT1_291850	-3.26	ribosomal protein RPS30
TGGT1_306060	-3.26	rhoptry neck protein RON8	rhoptries 1
[truncated: 6,159 more rows]
