# Supplementary material for: Analysis of CDPK1 targets identifies a trafficking adaptor complex that regulates microneme exocytosis in Toxoplasma
Source: eLife. 2023 Nov 7;12:RP85654. doi: 10.7554/eLife.85654 (PMC10629828; doi:10.7554/eLife.85654)
Supplement: Supplementary file 12. [file elife-85654-supp12.zip › Supplementary file - ThioP/20191007_Exp21_24_26_ThioP_SILAC_Rep1_Rep2_Rep3_Analysis_3_Impute_ttest-(1)_PeptidesAll_2020_04_21.csv]

Checked	Confidence	Sequence	Annotated Sequence	Modifications	Modifications (all possible sites)	Modifications in Master Proteins	Modifications in Master Proteins (all Sites)	Qvality PEP	Qvality q-value	# Protein Groups	# Proteins	# PSMs	Master Protein Accessions	Master Protein Descriptions	Positions in Master Proteins	# Missed Cleavages	Theo. MH+ [Da]	Sequence Length	Abundance Ratio: (heavy, eluate, dKu80) / (light, eluate, 1M)	Abundance Ratio: (heavy, supernatant, dKu80) / (light, supernatant, 1M)	Abundance Ratio (log2): (heavy, eluate, dKu80) / (light, eluate, 1M)	Abundance Ratio (log2): (heavy, supernatant, dKu80) / (light, supernatant, 1M)	Abundance Ratio P-Value: (heavy, eluate, dKu80) / (light, eluate, 1M)	Abundance Ratio P-Value: (heavy, supernatant, dKu80) / (light, supernatant, 1M)	Abundance Ratio Adj. P-Value: (heavy, eluate, dKu80) / (light, eluate, 1M)	Abundance Ratio Adj. P-Value: (heavy, supernatant, dKu80) / (light, supernatant, 1M)	Abundance Ratio Variability [%]: (heavy, eluate, dKu80) / (light, eluate, 1M)	Abundance Ratio Variability [%]: (heavy, supernatant, dKu80) / (light, supernatant, 1M)	Abundance Ratios (by Bio. Rep.): (heavy, eluate, dKu80,1) / (light, eluate, 1M,1)	Abundance Ratios (by Bio. Rep.): (heavy, eluate, dKu80,2) / (light, eluate, 1M,2)	Abundance Ratios (by Bio. Rep.): (heavy, eluate, dKu80,3) / (light, eluate, 1M,3)	Abundance Ratios (by Bio. Rep.): (heavy, supernatant, dKu80,1) / (light, supernatant, 1M,1)	Abundance Ratios (by Bio. Rep.): (heavy, supernatant, dKu80,2) / (light, supernatant, 1M,2)	Abundance Ratios (by Bio. Rep.): (heavy, supernatant, dKu80,3) / (light, supernatant, 1M,3)	Abundance Ratios (log2) (by Bio. Rep.): (heavy, eluate, dKu80,1) / (light, eluate, 1M,1)	Abundance Ratios (log2) (by Bio. Rep.): (heavy, eluate, dKu80,2) / (light, eluate, 1M,2)	Abundance Ratios (log2) (by Bio. Rep.): (heavy, eluate, dKu80,3) / (light, eluate, 1M,3)	Abundance Ratios (log2) (by Bio. Rep.): (heavy, supernatant, dKu80,1) / (light, supernatant, 1M,1)	Abundance Ratios (log2) (by Bio. Rep.): (heavy, supernatant, dKu80,2) / (light, supernatant, 1M,2)	Abundance Ratios (log2) (by Bio. Rep.): (heavy, supernatant, dKu80,3) / (light, supernatant, 1M,3)	Abundances (Grouped): light, eluate, 1M	Abundances (Grouped): heavy, eluate, dKu80	Abundances (Grouped): light, supernatant, 1M	Abundances (Grouped): heavy, supernatant, dKu80	Abundances (Grouped) CV [%]: light, eluate, 1M	Abundances (Grouped) CV [%]: heavy, eluate, dKu80	Abundances (Grouped) CV [%]: light, supernatant, 1M	Abundances (Grouped) CV [%]: heavy, supernatant, dKu80	Abundances (by Bio. Rep.): light, eluate, 1M,1
FALSE	High	EFAEENGDASPEAK	[K].EFAEENGDASPEAK.[K]	1xLabel:13C(6)15N(2) [K14]	1xLabel:13C(6)15N(2) [K14]			3.12714E-05	0	1	1	9	TGGT1_218780-t26_1-p1	transcript=TGGT1_218780-t26_1 | gene=TGGT1_218780 | organism=Toxoplasma_gondii_GT1 | gene_product=putative phosphoserine aminotransferase | transcript_product=putative phosphoserine aminotransferase | location=TGGT1_chrXII:1247991-1254054(-) | protein_length=481 | sequence_SO=chromosome | SO=protein_coding	TGGT1_218780-t26_1-p1 [449-462]	0	1501.65326	14	0.754	0.686	-0.41	-0.54	0.106368448	0.051741429	0.539201937	0.270558346	11.44	10.51	0.856	0.754	0.576	0.686	0.789	0.573	-0.22	-0.41	-0.8	-0.54	-0.34	-0.8	149086.8438	107924.6563	885636.125	682721.4375	10.81	28.33	23.39	15.45	174790.3281
FALSE	High	VFLENIIKDSVTYTEHAR	[K].VFLENIIKDSVTYTEHAR.[R]					5.02765E-08	0	1	1	9	TGGT1_239260-t26_1-p1	transcript=TGGT1_239260-t26_1 | gene=TGGT1_239260 | organism=Toxoplasma_gondii_GT1 | gene_product=histone H4 | transcript_product=histone H4 | location=TGGT1_chrVI:491746-492057(-) | protein_length=103 | sequence_SO=chromosome | SO=protein_coding	TGGT1_239260-t26_1-p1 [61-78]	1	2135.11314	18
FALSE	High	TEGSAGHMIQVLNLETK	[K].TEGSAGHMIQVLNLETK.[V]					6.00571E-05	0	1	1	1	TGGT1_290950-t26_1-p1	transcript=TGGT1_290950-t26_1 | gene=TGGT1_290950 | organism=Toxoplasma_gondii_GT1 | gene_product=putative clathrin heavy chain | transcript_product=putative clathrin heavy chain | location=TGGT1_chrIX:3770246-3782423(-) | protein_length=1731 | sequence_SO=chromosome | SO=protein_coding	TGGT1_290950-t26_1-p1 [97-113]	0	1827.92692	17
FALSE	High	EVLHDKVEQVVVSNR	[K].EVLHDKVEQVVVSNR.[I]	1xLabel:13C(6)15N(2) [K6]; 1xLabel:13C(6)15N(4) [R15]	1xLabel:13C(6)15N(2) [K6]; 1xLabel:13C(6)15N(4) [R15]			0.000011845	0	1	1	14	TGGT1_288380-t26_1-p1	transcript=TGGT1_288380-t26_1 | gene=TGGT1_288380 | organism=Toxoplasma_gondii_GT1 | gene_product=heat shock protein HSP90 | transcript_product=heat shock protein HSP90 | location=TGGT1_chrIX:2294323-2298742(+) | protein_length=708 | sequence_SO=chromosome | SO=protein_coding	TGGT1_288380-t26_1-p1 [554-568]	1	1768.96709	15
FALSE	High	LAAALGAEIISTFDAPDPSK	[R].LAAALGAEIISTFDAPDPSK.[L]					0.000121632	0	1	1	1	TGGT1_243710-t26_1-p1	transcript=TGGT1_243710-t26_1 | gene=TGGT1_243710 | organism=Toxoplasma_gondii_GT1 | gene_product=t-complex protein beta subunit | transcript_product=t-complex protein beta subunit | location=TGGT1_chrVI:2717493-2725570(+) | protein_length=568 | sequence_SO=chromosome | SO=protein_coding	TGGT1_243710-t26_1-p1 [326-345]	0	1987.03825	20	0.871	0.372	-0.2	-1.43	0.932955463	0.39691389	0.973400677	0.610494562	2.01	19.95	0.871	1.291	0.856	1.824	0.372	0.01	-0.2	0.37	-0.22	0.87	-1.43	-6.64	3181.097539	4106.292211	10834.02973	4028.506938	66.05	55.36	169.54	77.64	1964.908816
FALSE	High	EVLHDKVEQVVVSNR	[K].EVLHDKVEQVVVSNR.[I]					2.18382E-05	0	1	1	21	TGGT1_288380-t26_1-p1	transcript=TGGT1_288380-t26_1 | gene=TGGT1_288380 | organism=Toxoplasma_gondii_GT1 | gene_product=heat shock protein HSP90 | transcript_product=heat shock protein HSP90 | location=TGGT1_chrIX:2294323-2298742(+) | protein_length=708 | sequence_SO=chromosome | SO=protein_coding	TGGT1_288380-t26_1-p1 [554-568]	1	1750.94462	15	2.218	0.764	1.15	-0.39	0.065667229	0.014017557	0.444977006	0.204185338	41.52	0.72	3.481	2.218	1.597	0.77	0.764	0.689	1.8	1.15	0.68	-0.38	-0.39	-0.54	531390.6875	1604452.25	4252135.305	3247873.5	28.07	34.05	33.22	27.24	460902.125
FALSE	High	LAAAPAGGANKPNAPAGK	[K].LAAAPAGGANKPNAPAGK.[A]					4.59974E-05	0	1	1	9	TGGT1_219850-t26_1-p1	transcript=TGGT1_219850-t26_1 | gene=TGGT1_219850 | organism=Toxoplasma_gondii_GT1 | gene_product=prolyl-tRNA synthetase (ProRS) | transcript_product=prolyl-tRNA synthetase (ProRS) | location=TGGT1_chrXII:529404-538395(-) | protein_length=830 | sequence_SO=chromosome | SO=protein_coding	TGGT1_219850-t26_1-p1 [301-318]	0	1575.86016	18
FALSE	High	VFLENIIKDSVTYTEHAR	[K].VFLENIIKDSVTYTEHAR.[R]	1xLabel:13C(6)15N(2) [K8]; 1xLabel:13C(6)15N(4) [R18]	1xLabel:13C(6)15N(2) [K8]; 1xLabel:13C(6)15N(4) [R18]			6.84182E-07	0	1	1	9	TGGT1_239260-t26_1-p1	transcript=TGGT1_239260-t26_1 | gene=TGGT1_239260 | organism=Toxoplasma_gondii_GT1 | gene_product=histone H4 | transcript_product=histone H4 | location=TGGT1_chrVI:491746-492057(-) | protein_length=103 | sequence_SO=chromosome | SO=protein_coding	TGGT1_239260-t26_1-p1 [61-78]	1	2153.13561	18	1.518	0.68	0.6	-0.56	0.189542767	0.928181798	0.626424419	0.951077763	46.03	67.52	1.518	2.18	1.047	0.68	0.01	100	0.6	1.12	0.07	-0.56	-6.64	6.64	5158.440918	11244.61589	2454042.25	1668354.25	62.16	37.62	87.57	97.55	3587.13208
FALSE	High	EVLEVGGKPLTIHFLR	[R].EVLEVGGKPLTIHFLR.[Q]					4.72176E-05	0	1	1	2	TGGT1_207640-t26_1-p1	transcript=TGGT1_207640-t26_1 | gene=TGGT1_207640 | organism=Toxoplasma_gondii_GT1 | gene_product=isoleucyl-tRNA synthetase family protein | transcript_product=isoleucyl-tRNA synthetase family protein | location=TGGT1_chrIb:186451-201730(-) | protein_length=1242 | sequence_SO=chromosome | SO=protein_coding	TGGT1_207640-t26_1-p1 [1226-1241]	0	1808.04288	16	0.878	1.279	-0.19	0.35	0.868909669	0.587088248	0.952313147	0.707311097	73.91	147.1	0.878	2.599	0.311	1.279	3.235	0.01	-0.19	1.38	-1.69	0.35	1.69	-6.64	11779.90843	7102.446324	10356.01826	9636.672598	61.72	43.04	169.9	44.09	11779.90843
FALSE	High	LAAAPAGGANKPNAPAGK	[K].LAAAPAGGANKPNAPAGK.[A]	2xLabel:13C(6)15N(2) [K11; K18]	2xLabel:13C(6)15N(2) [K11; K18]			8.16012E-05	0	1	1	5	TGGT1_219850-t26_1-p1	transcript=TGGT1_219850-t26_1 | gene=TGGT1_219850 | organism=Toxoplasma_gondii_GT1 | gene_product=prolyl-tRNA synthetase (ProRS) | transcript_product=prolyl-tRNA synthetase (ProRS) | location=TGGT1_chrXII:529404-538395(-) | protein_length=830 | sequence_SO=chromosome | SO=protein_coding	TGGT1_219850-t26_1-p1 [301-318]	0	1591.88856	18	0.561	0.673	-0.83	-0.57	0.21999666	0.000326612	0.656090728	0.177260881	1.97	0.4	0.561	0.584	0.064	0.673	0.677	0.661	-0.83	-0.77	-3.97	-0.57	-0.56	-0.6	101948.1563	40864.54297	2503419	1667077.172	53.52	100.49	32.95	32.31	196228.7188
FALSE	High	VFIGGQFLGGADDTIR	[R].VFIGGQFLGGADDTIR.[A]					5.73442E-05	0	1	1	3	TGGT1_279400-t26_1-p1	transcript=TGGT1_279400-t26_1 | gene=TGGT1_279400 | organism=Toxoplasma_gondii_GT1 | gene_product=putative glutaredoxin | transcript_product=putative glutaredoxin | location=TGGT1_chrIX:38768-40339(+) | protein_length=146 | sequence_SO=chromosome | SO=protein_coding	TGGT1_279400-t26_1-p1 [114-129]	0	1665.8595	16	1.729	43.435	0.79	5.44	0.408692162	0.127278772	0.743128853	0.436937617	88.62	141.62	1.729	4.007	0.696	93.018	43.435	1.946	0.79	2	-0.52	6.54	5.44	0.96	5217.820219	8869.8133	9597.073344	866114.75	93.86	38.15	170.86	111.31	5217.820219
FALSE	High	VFIGGQFLGGADDTIR	[R].VFIGGQFLGGADDTIR.[A]	1xLabel:13C(6)15N(4) [R16]	1xLabel:13C(6)15N(4) [R16]			1.04295E-05	0	1	1	2	TGGT1_279400-t26_1-p1	transcript=TGGT1_279400-t26_1 | gene=TGGT1_279400 | organism=Toxoplasma_gondii_GT1 | gene_product=putative glutaredoxin | transcript_product=putative glutaredoxin | location=TGGT1_chrIX:38768-40339(+) | protein_length=146 | sequence_SO=chromosome | SO=protein_coding	TGGT1_279400-t26_1-p1 [114-129]	0	1675.86776	16
FALSE	High	TEGALDAANLLKPMLAR	[K].TEGALDAANLLKPMLAR.[G]					0.000090348	0	1	1	1	TGGT1_257990-t26_1-p1	transcript=TGGT1_257990-t26_1 | gene=TGGT1_257990 | organism=Toxoplasma_gondii_GT1 | gene_product=putative heat shock protein 101 | transcript_product=putative heat shock protein 101 | location=TGGT1_chrVIIb:3637480-3646383(+) | protein_length=927 | sequence_SO=chromosome | SO=protein_coding	TGGT1_257990-t26_1-p1 [287-303]	0	1783.97348	17	0.999	1.781	0	0.83	0.565605754	0.351671495	0.815993737	0.600457941	101.27	59.96	0.999	1.683	0.103	1.06	1.781	100	0	0.75	-3.28	0.08	0.83	6.64	7866.224689	4058.328431	5594.275331	13537.71981	33.85	107.93	54.78	164.23	4061.886695
FALSE	High	VFMSEKEPTDETMLDLQR	[K].VFMSEKEPTDETMLDLQR.[E]					2.45563E-07	0	1	1	10	TGGT1_205250-t26_1-p1	transcript=TGGT1_205250-t26_1 | gene=TGGT1_205250 | organism=Toxoplasma_gondii_GT1 | gene_product=rhoptry protein ROP18 | transcript_product=rhoptry protein ROP18 | location=TGGT1_chrVIIa:1426782-1428446(-) | protein_length=554 | sequence_SO=chromosome | SO=protein_coding	TGGT1_205250-t26_1-p1 [282-299]	1	2169.02023	18	1.147	0.089	0.2	-3.5	0.849356931	0.138726746	0.943783936	0.45429902	113.86	1.03	0.266	1.147	5.836	0.229	0.089	0.01	-1.91	0.2	2.54	-2.13	-3.5	-6.64	9104.212071	7641.882098	1069666	94773.58594	109.58	25.47	95.57	91.2	28726.01172
FALSE	High	LAADQDILPEEIQR	[K].LAADQDILPEEIQR.[L]					5.78437E-05	0	1	1	2	TGGT1_216790-t26_1-p1	transcript=TGGT1_216790-t26_1 | gene=TGGT1_216790 | organism=Toxoplasma_gondii_GT1 | gene_product=putative ATP-binding cassette sub-family E member 1 | transcript_product=putative ATP-binding cassette sub-family E member 1 | location=TGGT1_chrXI:5800419-5807047(-) | protein_length=613 | sequence_SO=chromosome | SO=protein_coding	TGGT1_216790-t26_1-p1 [344-357]	0	1610.83843	14
FALSE	High	EVGFPTTASAPHSILEAFK	[R].EVGFPTTASAPHSILEAFK.[F]	1xLabel:13C(6)15N(2) [K19]	1xLabel:13C(6)15N(2) [K19]			1.83403E-06	0	1	1	8	TGGT1_218410-t26_1-p1	transcript=TGGT1_218410-t26_1 | gene=TGGT1_218410 | organism=Toxoplasma_gondii_GT1 | gene_product=ribosomal protein RPP0 | transcript_product=ribosomal protein RPP0 | location=TGGT1_chrXII:1471598-1473146(+) | protein_length=314 | sequence_SO=chromosome | SO=protein_coding	TGGT1_218410-t26_1-p1 [229-247]	0	2010.04222	19	0.757	0.682	-0.4	-0.55	0.154601176	0.019131624	0.599677671	0.204349929	15.24	5.94	0.757	0.944	0.621	0.682	0.741	0.613	-0.4	-0.08	-0.69	-0.55	-0.43	-0.7	154335.6406	116774.1484	3194959.25	2289896	49.28	30.74	82.28	73.36	154335.6406
FALSE	High	MDSQQQLSPAVDSAVGSR	[-].MDSQQQLSPAVDSAVGSR.[V]	1xAcetyl [N-Term]	1xAcetyl [N-Term]	TGGT1_226250-t26_1-p1 1xAcetyl [N-Term]	TGGT1_226250-t26_1-p1 1xAcetyl [N-Term]	4.98979E-05	0	1	1	2	TGGT1_226250-t26_1-p1	transcript=TGGT1_226250-t26_1 | gene=TGGT1_226250 | organism=Toxoplasma_gondii_GT1 | gene_product=DEAD (Asp-Glu-Ala-Asp) box polypeptide DDX3X | transcript_product=DEAD (Asp-Glu-Ala-Asp) box polypeptide DDX3X | location=TGGT1_chrX:1667417-1670378(+) | protein_length=734 | sequence_SO=chromosome | SO=protein_coding	TGGT1_226250-t26_1-p1 [1-18]	0	1917.89708	18	0.787	0.305	-0.35	-1.72	0.553344464	0.361417815	0.812646201	0.602441425	57.6	12.42	1.554	0.787	0.293	0.305	1.74	0.03	0.64	-0.35	-1.77	-1.72	0.8	-5.08	11711.6967	10547.14019	10259.09925	10548.69434	30.54	50.93	160.71	59.18	7072.830658
FALSE	High	EVGFPTTASAPHSILEAFK	[R].EVGFPTTASAPHSILEAFK.[F]					2.36763E-06	0	1	1	7	TGGT1_218410-t26_1-p1	transcript=TGGT1_218410-t26_1 | gene=TGGT1_218410 | organism=Toxoplasma_gondii_GT1 | gene_product=ribosomal protein RPP0 | transcript_product=ribosomal protein RPP0 | location=TGGT1_chrXII:1471598-1473146(+) | protein_length=314 | sequence_SO=chromosome | SO=protein_coding	TGGT1_218410-t26_1-p1 [229-247]	0	2002.02802	19
FALSE	High	LPENQPNIYYAAGESAEQLMK	[K].LPENQPNIYYAAGESAEQLMK.[A]					9.85887E-07	0	1	1	6	TGGT1_244560-t26_1-p1	transcript=TGGT1_244560-t26_1 | gene=TGGT1_244560 | organism=Toxoplasma_gondii_GT1 | gene_product=putative heat shock protein 90 | transcript_product=putative heat shock protein 90 | location=TGGT1_chrVI:3273039-3276701(+) | protein_length=853 | sequence_SO=chromosome | SO=protein_coding	TGGT1_244560-t26_1-p1 [585-605]	0	2366.13329	21	0.023	0.543	-5.41	-0.88	0.020637634	0.039200397	0.286491649	0.244326068	0.05	5.45	0.052	0.01	0.023	0.543	0.706	0.476	-4.27	-6.64	-5.41	-0.88	-0.5	-1.07	218610.4531	4047.901836	1005041	546183.1875	21.27	99.27	106.79	94	265411.9375
FALSE	High	EVLMNVATTTISSK	[R].EVLMNVATTTISSK.[L]					2.94877E-05	0	1	1	6	TGGT1_229990-t26_1-p1	transcript=TGGT1_229990-t26_1 | gene=TGGT1_229990 | organism=Toxoplasma_gondii_GT1 | gene_product=putative T-complex protein 1 subunit alpha | transcript_product=putative T-complex protein 1 subunit alpha | location=TGGT1_chrVIII:493249-499968(-) | protein_length=548 | sequence_SO=chromosome | SO=protein_coding	TGGT1_229990-t26_1-p1 [144-157]	0	1493.78797	14	1.589	1.127	0.67	0.17	0.828766185	0.074228762	0.93535797	0.326794826	37.34	2.15	1.989	0.18	1.589	1.127	1.111	1.282	0.99	-2.48	0.67	0.17	0.15	0.36	3976.374103	2304.518378	428463.2813	482938.2188	97.86	77.75	83.73	91.53	3976.374103
FALSE	High	EVMSPSWATYASQVIR	[K].EVMSPSWATYASQVIR.[N]	1xLabel:13C(6)15N(4) [R16]	1xLabel:13C(6)15N(4) [R16]			4.84693E-05	0	1	1	2	TGGT1_234190-t26_1-p1	transcript=TGGT1_234190-t26_1 | gene=TGGT1_234190 | organism=Toxoplasma_gondii_GT1 | gene_product=putative serine hydroxymethyltransferase 2 | transcript_product=putative serine hydroxymethyltransferase 2 | location=TGGT1_chrX:4074410-4078362(-) | protein_length=595 | sequence_SO=chromosome | SO=protein_coding	TGGT1_234190-t26_1-p1 [435-450]	0	1834.90316	16
FALSE	High	EVMSPSWATYASQVIR	[K].EVMSPSWATYASQVIR.[N]					7.41898E-06	0	1	1	4	TGGT1_234190-t26_1-p1	transcript=TGGT1_234190-t26_1 | gene=TGGT1_234190 | organism=Toxoplasma_gondii_GT1 | gene_product=putative serine hydroxymethyltransferase 2 | transcript_product=putative serine hydroxymethyltransferase 2 | location=TGGT1_chrX:4074410-4078362(-) | protein_length=595 | sequence_SO=chromosome | SO=protein_coding	TGGT1_234190-t26_1-p1 [435-450]	0	1824.8949	16	0.398	0.769	-1.33	-0.38	0.15610991	0.015770152	0.599722825	0.204349929	4.62	0.13	0.057	0.398	0.476	0.84	0.768	0.769	-4.12	-1.33	-1.07	-0.25	-0.38	-0.38	8094.726677	1362.120935	556509.125	427561.125	60.96	117.26	95.08	92.93	8094.726677
FALSE	High	MDPTLLLQEPLDIVR	[-].MDPTLLLQEPLDIVR.[V]	1xAcetyl [N-Term]	1xAcetyl [N-Term]	TGGT1_298970-t26_1-p1 1xAcetyl [N-Term]	TGGT1_298970-t26_1-p1 1xAcetyl [N-Term]	6.25318E-05	0	1	1	1	TGGT1_298970-t26_1-p1	transcript=TGGT1_298970-t26_1 | gene=TGGT1_298970 | organism=Toxoplasma_gondii_GT1 | gene_product=LSM3, U6 small nuclear RNA associated isoform 2 family protein | transcript_product=LSM3, U6 small nuclear RNA associated isoform 2 family protein | location=TGGT1_chrIII:2271735-2273392(+) | protein_length=96 | sequence_SO=chromosome | SO=protein_coding	TGGT1_298970-t26_1-p1 [1-15]	0	1794.967	15
FALSE	High	KYEDVCPTSHNMEVPNVK	[K].KYEDVCPTSHNMEVPNVK.[R]					1.68269E-06	0	1	1	3	TGGT1_251810-t26_1-p1	transcript=TGGT1_251810-t26_1 | gene=TGGT1_251810 | organism=Toxoplasma_gondii_GT1 | gene_product=putative translation initiation factor eIF-5A | transcript_product=putative translation initiation factor eIF-5A | location=TGGT1_chrXII:5518720-5519205(-) | protein_length=161 | sequence_SO=chromosome | SO=protein_coding	TGGT1_251810-t26_1-p1 [70-87]	1	2089.96814	18	0.548	0.042	-0.87	-4.59	0.596688004	0.132554053	0.831548622	0.444479609	43.22	0.08	0.016	4.996	0.548	0.029	0.042	0.628	-5.96	2.32	-0.87	-5.13	-4.59	-0.67	11823.8076	4850.181648	244550.5313	10178.82285	161.12	23.08	78.78	164.81	259770.7969
FALSE	High	MDQAATSAAASQR	[-].MDQAATSAAASQR.[G]	1xAcetyl [N-Term]	1xAcetyl [N-Term]	TGGT1_237140-t26_1-p1 1xAcetyl [N-Term]	TGGT1_237140-t26_1-p1 1xAcetyl [N-Term]	5.01885E-05	0	1	1	1	TGGT1_237140-t26_1-p1	transcript=TGGT1_237140-t26_1 | gene=TGGT1_237140 | organism=Toxoplasma_gondii_GT1 | gene_product=putative ethylene inducible protein | transcript_product=putative ethylene inducible protein | location=TGGT1_chrX:5625979-5630291(+) | protein_length=307 | sequence_SO=chromosome | SO=protein_coding	TGGT1_237140-t26_1-p1 [1-13]	0	1349.6114	13	7.556	11.626	2.92	3.54	0.759239271	0.152010751	0.904749452	0.469084047	147.59	127.26	7.556	0.034	36.006	11.626	1.647	59.458	2.92	-4.88	5.17	3.54	0.72	5.89	5612.621498	42409.1875	12750.74837	253146.0469	164.48	76.61	144.13	47.03	5612.621498
FALSE	High	KYEDVCPTSHNMEVPNVK	[K].KYEDVCPTSHNMEVPNVK.[R]	2xLabel:13C(6)15N(2) [K1; K18]	2xLabel:13C(6)15N(2) [K1; K18]			0.000190803	0	1	1	3	TGGT1_251810-t26_1-p1	transcript=TGGT1_251810-t26_1 | gene=TGGT1_251810 | organism=Toxoplasma_gondii_GT1 | gene_product=putative translation initiation factor eIF-5A | transcript_product=putative translation initiation factor eIF-5A | location=TGGT1_chrXII:5518720-5519205(-) | protein_length=161 | sequence_SO=chromosome | SO=protein_coding	TGGT1_251810-t26_1-p1 [70-87]	1	2105.99653	18
FALSE	High	EVLYDAFDLPYR	[R].EVLYDAFDLPYR.[G]	1xLabel:13C(6)15N(4) [R12]	1xLabel:13C(6)15N(4) [R12]			6.54794E-05	0	1	1	3	TGGT1_249780-t26_1-p1	transcript=TGGT1_249780-t26_1 | gene=TGGT1_249780 | organism=Toxoplasma_gondii_GT1 | gene_product=hypothetical protein | transcript_product=hypothetical protein | location=TGGT1_chrXII:4731604-4732590(-) | protein_length=328 | sequence_SO=chromosome | SO=protein_coding	TGGT1_249780-t26_1-p1 [194-205]	0	1510.74519	12	1.898	0.795	0.92	-0.33	0.009519246	0.178892928	0.238541183	0.497415853	7.76	4.95	1.637	1.898	1.998	0.795	0.994	0.753	0.71	0.92	1	-0.33	-0.01	-0.41	4413.069145	7222.688871	403724.5625	401374.3008	50.34	49.28	101.91	92.53	4413.069145
FALSE	High	EVLYDAFDLPYR	[R].EVLYDAFDLPYR.[G]					0.000136697	0	1	1	5	TGGT1_249780-t26_1-p1	transcript=TGGT1_249780-t26_1 | gene=TGGT1_249780 | organism=Toxoplasma_gondii_GT1 | gene_product=hypothetical protein | transcript_product=hypothetical protein | location=TGGT1_chrXII:4731604-4732590(-) | protein_length=328 | sequence_SO=chromosome | SO=protein_coding	TGGT1_249780-t26_1-p1 [194-205]	0	1500.73692	12
FALSE	High	MDQAATSAAASQR	[-].MDQAATSAAASQR.[G]	1xAcetyl [N-Term]; 1xLabel:13C(6)15N(4) [R13]	1xAcetyl [N-Term]; 1xLabel:13C(6)15N(4) [R13]	TGGT1_237140-t26_1-p1 1xAcetyl [N-Term]	TGGT1_237140-t26_1-p1 1xAcetyl [N-Term]	0.000125683	0	1	1	2	TGGT1_237140-t26_1-p1	transcript=TGGT1_237140-t26_1 | gene=TGGT1_237140 | organism=Toxoplasma_gondii_GT1 | gene_product=putative ethylene inducible protein | transcript_product=putative ethylene inducible protein | location=TGGT1_chrX:5625979-5630291(+) | protein_length=307 | sequence_SO=chromosome | SO=protein_coding	TGGT1_237140-t26_1-p1 [1-13]	0	1359.61967	13
FALSE	High	LPENQPNIYYAAGESAEQLMK	[K].LPENQPNIYYAAGESAEQLMK.[A]	1xOxidation [M20]; 1xLabel:13C(6)15N(2) [K21]	1xOxidation [M20]; 1xLabel:13C(6)15N(2) [K21]			2.69004E-06	0	1	1	3	TGGT1_244560-t26_1-p1	transcript=TGGT1_244560-t26_1 | gene=TGGT1_244560 | organism=Toxoplasma_gondii_GT1 | gene_product=putative heat shock protein 90 | transcript_product=putative heat shock protein 90 | location=TGGT1_chrVI:3273039-3276701(+) | protein_length=853 | sequence_SO=chromosome | SO=protein_coding	TGGT1_244560-t26_1-p1 [585-605]	0	2390.1424	21
FALSE	High	SAEEGSEADLER	[K].SAEEGSEADLER.[A]					6.68103E-05	0	1	1	4	TGGT1_290950-t26_1-p1	transcript=TGGT1_290950-t26_1 | gene=TGGT1_290950 | organism=Toxoplasma_gondii_GT1 | gene_product=putative clathrin heavy chain | transcript_product=putative clathrin heavy chain | location=TGGT1_chrIX:3770246-3782423(-) | protein_length=1731 | sequence_SO=chromosome | SO=protein_coding	TGGT1_290950-t26_1-p1 [1120-1131]	0	1292.56008	12	0.119	0.865	-3.07	-0.21	0.127417887	0.243578279	0.574638391	0.541858755	0.55	16.09	0.088	0.119	0.703	0.865	1.008	0.739	-3.51	-3.07	-0.51	-0.21	0.01	-0.44	250892.25	29848.4082	351934.0313	304387.5313	96.77	63.97	30.91	15.45	517604.875
FALSE	High	VFFDISIDKKPAGR	[R].VFFDISIDKKPAGR.[I]	2xLabel:13C(6)15N(2) [K9; K10]; 1xLabel:13C(6)15N(4) [R14]	2xLabel:13C(6)15N(2) [K9; K10]; 1xLabel:13C(6)15N(4) [R14]			0.000021266	0	1	1	3	TGGT1_205700-t26_1-p1	transcript=TGGT1_205700-t26_1 | gene=TGGT1_205700 | organism=Toxoplasma_gondii_GT1 | gene_product=cyclophilin precursor | transcript_product=cyclophilin precursor | location=TGGT1_chrVIIa:1122121-1123167(+) | protein_length=348 | sequence_SO=chromosome | SO=protein_coding	TGGT1_205700-t26_1-p1 [182-195]	1	1618.91617	14	0.214	0.68	-2.22	-0.56	0.281516899	0.246765997	0.692511953	0.544257607	4.57	3.76	0.214	1.42	0.07	0.68	0.123	0.717	-2.22	0.51	-3.84	-0.56	-3.02	-0.48	13124.4819	9665.595318	438535.2813	298242.2188	108.59	78.85	88.28	112.27	59394.86719
FALSE	High	MDSIAAADAAIR	[K].MDSIAAADAAIR.[G]					0.00009665	0	1	1	9	TGGT1_321500-t26_1-p1	transcript=TGGT1_321500-t26_1 | gene=TGGT1_321500 | organism=Toxoplasma_gondii_GT1 | gene_product=RNA recognition motif-containing protein | transcript_product=RNA recognition motif-containing protein | location=TGGT1_chrIb:1771014-1773404(+) | protein_length=475 | sequence_SO=chromosome | SO=protein_coding	TGGT1_321500-t26_1-p1 [85-96]	0	1204.59905	12	0.9	0.821	-0.15	-0.28	0.708808984	0.124300617	0.879612103	0.431909885	99.28	8.88	2.506	0.9	0.155	0.821	0.951	0.748	1.33	-0.15	-2.69	-0.28	-0.07	-0.42	12010.70117	10806.60359	1329953.875	1264916.656	6.77	105.52	74.22	64.12	13117.94874
FALSE	High	MDSIAAADAAIR	[K].MDSIAAADAAIR.[G]	1xLabel:13C(6)15N(4) [R12]	1xLabel:13C(6)15N(4) [R12]			0.000108347	0	1	1	9	TGGT1_321500-t26_1-p1	transcript=TGGT1_321500-t26_1 | gene=TGGT1_321500 | organism=Toxoplasma_gondii_GT1 | gene_product=RNA recognition motif-containing protein | transcript_product=RNA recognition motif-containing protein | location=TGGT1_chrIb:1771014-1773404(+) | protein_length=475 | sequence_SO=chromosome | SO=protein_coding	TGGT1_321500-t26_1-p1 [85-96]	0	1214.60732	12
FALSE	High	EVIPAHEADEEDADDTK	[R].EVIPAHEADEEDADDTK.[K]					9.91149E-05	0	1	1	7	TGGT1_227970-t26_1-p1	transcript=TGGT1_227970-t26_1 | gene=TGGT1_227970 | organism=Toxoplasma_gondii_GT1 | gene_product=histone family DNA-binding protein | transcript_product=histone family DNA-binding protein | location=TGGT1_chrX:610022-611286(+) | protein_length=235 | sequence_SO=chromosome | SO=protein_coding	TGGT1_227970-t26_1-p1 [211-227]	0	1883.81412	17
FALSE	High	LPENQPNIYYAAGESAEQLMK	[K].LPENQPNIYYAAGESAEQLMK.[A]	1xLabel:13C(6)15N(2) [K21]	1xLabel:13C(6)15N(2) [K21]			1.31116E-06	0	1	1	6	TGGT1_244560-t26_1-p1	transcript=TGGT1_244560-t26_1 | gene=TGGT1_244560 | organism=Toxoplasma_gondii_GT1 | gene_product=putative heat shock protein 90 | transcript_product=putative heat shock protein 90 | location=TGGT1_chrVI:3273039-3276701(+) | protein_length=853 | sequence_SO=chromosome | SO=protein_coding	TGGT1_244560-t26_1-p1 [585-605]	0	2374.14749	21
FALSE	High	SAATQGLNAFNSDAVR	[K].SAATQGLNAFNSDAVR.[K]	1xLabel:13C(6)15N(4) [R16]	1xLabel:13C(6)15N(4) [R16]			6.28932E-05	0	1	1	1	TGGT1_243930-t26_1-p1	transcript=TGGT1_243930-t26_1 | gene=TGGT1_243930 | organism=Toxoplasma_gondii_GT1 | gene_product=hypothetical protein | transcript_product=hypothetical protein | location=TGGT1_chrVI:2808395-2813397(-) | protein_length=943 | sequence_SO=chromosome | SO=protein_coding	TGGT1_243930-t26_1-p1 [245-260]	0	1631.80114	16
FALSE	High	LAADQDILPEEIQR	[K].LAADQDILPEEIQR.[L]	1xLabel:13C(6)15N(4) [R14]	1xLabel:13C(6)15N(4) [R14]			0.000154122	0	1	1	1	TGGT1_216790-t26_1-p1	transcript=TGGT1_216790-t26_1 | gene=TGGT1_216790 | organism=Toxoplasma_gondii_GT1 | gene_product=putative ATP-binding cassette sub-family E member 1 | transcript_product=putative ATP-binding cassette sub-family E member 1 | location=TGGT1_chrXI:5800419-5807047(-) | protein_length=613 | sequence_SO=chromosome | SO=protein_coding	TGGT1_216790-t26_1-p1 [344-357]	0	1620.8467	14	0.714	1.254	-0.49	0.33	0.686431684	0.41600685	0.87005524	0.617198383	27.05	49.65	0.458	0.714	1.757	9.201	1.254	0.834	-1.13	-0.49	0.81	3.2	0.33	-0.26	8230.258216	5874.519783	5441.842963	8073.304157	30.31	40.88	171.74	169.09	11051.32962
FALSE	High	MEAVDISEAEK	[R].MEAVDISEAEK.[Y]					0.000156575	0	1	1	11	TGGT1_290670-t26_1-p1	transcript=TGGT1_290670-t26_1 | gene=TGGT1_290670 | organism=Toxoplasma_gondii_GT1 | gene_product=leucyl aminopeptidase LAP | transcript_product=leucyl aminopeptidase LAP | location=TGGT1_chrIX:3637150-3642271(+) | protein_length=781 | sequence_SO=chromosome | SO=protein_coding	TGGT1_290670-t26_1-p1 [249-259]	0	1221.56674	11	1.274	3.435	0.35	1.78	0.730442781	0.285413413	0.891220524	0.57086782	123.4	21.61	1.274	16.404	0.214	3.435	3.935	0.746	0.35	4.04	-2.23	1.78	1.98	-0.42	9512.902785	11299.26563	150217.0469	591153.3125	83.08	58.21	133.79	52.9	9512.902785
FALSE	High	MEDTAQSTPTTAVSAK	[-].MEDTAQSTPTTAVSAK.[K]	1xAcetyl [N-Term]; 1xLabel:13C(6)15N(2) [K16]	1xAcetyl [N-Term]; 1xLabel:13C(6)15N(2) [K16]	TGGT1_306895-t26_1-p1 1xAcetyl [N-Term]	TGGT1_306895-t26_1-p1 1xAcetyl [N-Term]	0.000179136	0	1	1	2	TGGT1_306895-t26_1-p1	transcript=TGGT1_306895-t26_1 | gene=TGGT1_306895 | organism=Toxoplasma_gondii_GT1 | gene_product=hypothetical protein | transcript_product=hypothetical protein | location=TGGT1_chrXI:186031-186540(-) | protein_length=169 | sequence_SO=chromosome | SO=protein_coding	TGGT1_306895-t26_1-p1 [1-16]	0	1687.79346	16	0.498	0.847	-1.01	-0.24	0.542033492	0.358977436	0.806203178	0.601933654	29.93	18.9	2.625	0.093	0.498	1.081	0.847	0.697	1.39	-3.43	-1.01	0.11	-0.24	-0.52	4784.879648	2064.941056	9455.842608	8010.626678	36.84	126.35	165.33	162.71	4784.879648
FALSE	High	EVDEQMLNVQNK	[K].EVDEQMLNVQNK.[N]	1xOxidation [M6]; 1xLabel:13C(6)15N(2) [K12]	1xOxidation [M6]; 1xLabel:13C(6)15N(2) [K12]			3.44487E-05	0	2	3	17	TGGT1_221620-t26_1-p1; TGGT1_266960-t26_1-p1	transcript=TGGT1_221620-t26_1 | gene=TGGT1_221620 | organism=Toxoplasma_gondii_GT1 | gene_product=putative beta-tubulin | transcript_product=putative beta-tubulin | location=TGGT1_chrII:472166-474503(-) | protein_length=449 | sequence_SO=chromosome | SO=protein_coding transcript=TGGT1_266960-t26_1 | gene=TGGT1_266960 | organism=Toxoplasma_gondii_GT1 | gene_product=beta-tubulin | transcript_produc…	TGGT1_221620-t26_1-p1 [325-336]; TGGT1_266960-t26_1-p1 [325-336]	0	1470.69843	12
FALSE	High	EVDEQMLNVQNK	[K].EVDEQMLNVQNK.[N]	1xOxidation [M6]	1xOxidation [M6]			2.44268E-05	0	2	3	24	TGGT1_221620-t26_1-p1; TGGT1_266960-t26_1-p1	transcript=TGGT1_221620-t26_1 | gene=TGGT1_221620 | organism=Toxoplasma_gondii_GT1 | gene_product=putative beta-tubulin | transcript_product=putative beta-tubulin | location=TGGT1_chrII:472166-474503(-) | protein_length=449 | sequence_SO=chromosome | SO=protein_coding transcript=TGGT1_266960-t26_1 | gene=TGGT1_266960 | organism=Toxoplasma_gondii_GT1 | gene_product=beta-tubulin | transcript_produc…	TGGT1_221620-t26_1-p1 [325-336]; TGGT1_266960-t26_1-p1 [325-336]	0	1462.68423	12	0.645	0.687	-0.63	-0.54	0.002061438	0.286537704	0.205516938	0.571504226	0.45	22.83	0.681	0.645	0.64	0.687	0.911	0.171	-0.56	-0.63	-0.64	-0.54	-0.13	-2.55	626322.75	405011.875	1163022.594	797600.5625	47.32	48.57	35.21	48.74	626322.75
FALSE	High	EVDEQMLNVQNK	[K].EVDEQMLNVQNK.[N]	1xLabel:13C(6)15N(2) [K12]	1xLabel:13C(6)15N(2) [K12]			1.46132E-05	0	2	3	14	TGGT1_221620-t26_1-p1; TGGT1_266960-t26_1-p1	transcript=TGGT1_221620-t26_1 | gene=TGGT1_221620 | organism=Toxoplasma_gondii_GT1 | gene_product=putative beta-tubulin | transcript_product=putative beta-tubulin | location=TGGT1_chrII:472166-474503(-) | protein_length=449 | sequence_SO=chromosome | SO=protein_coding transcript=TGGT1_266960-t26_1 | gene=TGGT1_266960 | organism=Toxoplasma_gondii_GT1 | gene_product=beta-tubulin | transcript_produc…	TGGT1_221620-t26_1-p1 [325-336]; TGGT1_266960-t26_1-p1 [325-336]	0	1454.70352	12	0.809	0.617	-0.31	-0.7	0.62576916	0.369083856	0.845652107	0.6042925	7.23	7.6	0.809	4.481	0.749	0.617	0.7	0.01	-0.31	2.16	-0.42	-0.7	-0.51	-6.64	6375.468576	8915.465557	4860014.852	2427674	63.47	45.01	46.59	90.11	6375.468576
FALSE	High	EVDEQMLNVQNK	[K].EVDEQMLNVQNK.[N]					2.44988E-05	0	2	3	14	TGGT1_221620-t26_1-p1; TGGT1_266960-t26_1-p1	transcript=TGGT1_221620-t26_1 | gene=TGGT1_221620 | organism=Toxoplasma_gondii_GT1 | gene_product=putative beta-tubulin | transcript_product=putative beta-tubulin | location=TGGT1_chrII:472166-474503(-) | protein_length=449 | sequence_SO=chromosome | SO=protein_coding transcript=TGGT1_266960-t26_1 | gene=TGGT1_266960 | organism=Toxoplasma_gondii_GT1 | gene_product=beta-tubulin | transcript_produc…	TGGT1_221620-t26_1-p1 [325-336]; TGGT1_266960-t26_1-p1 [325-336]	0	1446.68932	12
FALSE	High	EVDEGEELLHFADVEYPTSISR	[K].EVDEGEELLHFADVEYPTSISR.[G]	1xLabel:13C(6)15N(4) [R22]	1xLabel:13C(6)15N(4) [R22]			9.37132E-05	0	2	2	3	TGGT1_258870B-t26_1-p1; TGGT1_258870A-t26_1-p1	transcript=TGGT1_258870B-t26_1 | gene=TGGT1_258870B | organism=Toxoplasma_gondii_GT1 | gene_product=hypothetical protein | transcript_product=hypothetical protein | location=TGGT1_chrVIIb:3077592-3081353(-) | protein_length=472 | sequence_SO=chromosome | SO=protein_coding transcript=TGGT1_258870A-t26_1 | gene=TGGT1_258870A | organism=Toxoplasma_gondii_GT1 | gene_product=hypothetical protein | tra…	TGGT1_258870B-t26_1-p1 [189-210]; TGGT1_258870A-t26_1-p1 [528-549]	0	2545.19682	22
FALSE	High	MEEADLSSLAATER	[-].MEEADLSSLAATER.[Q]	1xAcetyl [N-Term]	1xAcetyl [N-Term]	TGGT1_218780-t26_1-p1 1xAcetyl [N-Term]	TGGT1_218780-t26_1-p1 1xAcetyl [N-Term]	8.86213E-06	0	1	1	7	TGGT1_218780-t26_1-p1	transcript=TGGT1_218780-t26_1 | gene=TGGT1_218780 | organism=Toxoplasma_gondii_GT1 | gene_product=putative phosphoserine aminotransferase | transcript_product=putative phosphoserine aminotransferase | location=TGGT1_chrXII:1247991-1254054(-) | protein_length=481 | sequence_SO=chromosome | SO=protein_coding	TGGT1_218780-t26_1-p1 [1-14]	0	1564.71593	14	0.224	0.827	-2.16	-0.27	0.072707306	0.399097694	0.461557876	0.610711433	4.28	18.31	0.224	0.353	0.066	0.976	0.827	0.01	-2.16	-1.5	-3.92	-0.04	-0.27	-6.64	42466.92969	9518.990772	862608.125	500762.75	114.98	59.85	74.82	87.88	42466.92969
FALSE	High	MEEADLSSLAATER	[-].MEEADLSSLAATER.[Q]	1xAcetyl [N-Term]; 1xLabel:13C(6)15N(4) [R14]	1xAcetyl [N-Term]; 1xLabel:13C(6)15N(4) [R14]	TGGT1_218780-t26_1-p1 1xAcetyl [N-Term]	TGGT1_218780-t26_1-p1 1xAcetyl [N-Term]	7.77916E-06	0	1	1	5	TGGT1_218780-t26_1-p1	transcript=TGGT1_218780-t26_1 | gene=TGGT1_218780 | organism=Toxoplasma_gondii_GT1 | gene_product=putative phosphoserine aminotransferase | transcript_product=putative phosphoserine aminotransferase | location=TGGT1_chrXII:1247991-1254054(-) | protein_length=481 | sequence_SO=chromosome | SO=protein_coding	TGGT1_218780-t26_1-p1 [1-14]	0	1574.7242	14
FALSE	High	VFTIVYTSGTTGNPK	[R].VFTIVYTSGTTGNPK.[G]	1xLabel:13C(6)15N(2) [K15]	1xLabel:13C(6)15N(2) [K15]			5.15167E-05	0	1	1	1	TGGT1_310150-t26_1-p1	transcript=TGGT1_310150-t26_1 | gene=TGGT1_310150 | organism=Toxoplasma_gondii_GT1 | gene_product=AMP-binding enzyme domain-containing protein | transcript_product=AMP-binding enzyme domain-containing protein | location=TGGT1_chrXI:1055873-1060273(-) | protein_length=866 | sequence_SO=chromosome | SO=protein_coding	TGGT1_310150-t26_1-p1 [375-389]	0	1592.841	15
FALSE	High	LAAGPGGVVGEIR	[K].LAAGPGGVVGEIR.[T]					9.31881E-05	0	1	1	1	TGGT1_258950-t26_1-p1	transcript=TGGT1_258950-t26_1 | gene=TGGT1_258950 | organism=Toxoplasma_gondii_GT1 | gene_product=lectin family protein | transcript_product=lectin family protein | location=TGGT1_chrVIIb:3040792-3044811(+) | protein_length=646 | sequence_SO=chromosome | SO=protein_coding	TGGT1_258950-t26_1-p1 [355-367]	0	1195.67935	13
FALSE	High	IAAGPLVEATLK	[R].IAAGPLVEATLK.[A]					7.38582E-05	0	1	1	20	TGGT1_243730-t26_1-p1	transcript=TGGT1_243730-t26_1 | gene=TGGT1_243730 | organism=Toxoplasma_gondii_GT1 | gene_product=rhoptry protein ROP9 | transcript_product=rhoptry protein ROP9 | location=TGGT1_chrVI:2733555-2736099(+) | protein_length=353 | sequence_SO=chromosome | SO=protein_coding	TGGT1_243730-t26_1-p1 [241-252]	0	1182.70925	12	0.78	0.81	-0.36	-0.3	0.01540137	0.006965535	0.265017112	0.197598772	0.46	1.61	0.776	0.78	0.846	0.774	0.81	0.824	-0.37	-0.36	-0.24	-0.37	-0.3	-0.28	328610.125	272813.4375	4169492.75	3378297.125	25.73	27.19	58.04	60.38	351752.7188
FALSE	High	IAAGPLVEATLK	[R].IAAGPLVEATLK.[A]	1xLabel:13C(6)15N(2) [K12]	1xLabel:13C(6)15N(2) [K12]			0.000131268	0	1	1	20	TGGT1_243730-t26_1-p1	transcript=TGGT1_243730-t26_1 | gene=TGGT1_243730 | organism=Toxoplasma_gondii_GT1 | gene_product=rhoptry protein ROP9 | transcript_product=rhoptry protein ROP9 | location=TGGT1_chrVI:2733555-2736099(+) | protein_length=353 | sequence_SO=chromosome | SO=protein_coding	TGGT1_243730-t26_1-p1 [241-252]	0	1190.72345	12
FALSE	High	EVAAFAQFGSDLDASTR	[R].EVAAFAQFGSDLDASTR.[Q]	1xLabel:13C(6)15N(4) [R17]	1xLabel:13C(6)15N(4) [R17]			9.29266E-05	0	1	1	2	TGGT1_204400-t26_1-p1	transcript=TGGT1_204400-t26_1 | gene=TGGT1_204400 | organism=Toxoplasma_gondii_GT1 | gene_product=putative ATPase synthase subunit alpha | transcript_product=putative ATPase synthase subunit alpha | location=TGGT1_chrVIIa:1716199-1723634(+) | protein_length=577 | sequence_SO=chromosome | SO=protein_coding	TGGT1_204400-t26_1-p1 [451-467]	0	1794.85324	17
FALSE	High	ETVYQQGQVLTR	[K].ETVYQQGQVLTR.[E]	1xLabel:13C(6)15N(4) [R12]	1xLabel:13C(6)15N(4) [R12]			0.000202493	0	1	1	2	TGGT1_314820-t26_1-p1	transcript=TGGT1_314820-t26_1 | gene=TGGT1_314820 | organism=Toxoplasma_gondii_GT1 | gene_product=putative atp synthase F1, epsilon subunit | transcript_product=putative atp synthase F1, epsilon subunit | location=TGGT1_chrXI:4263064-4264951(-) | protein_length=73 | sequence_SO=chromosome | SO=protein_coding	TGGT1_314820-t26_1-p1 [42-53]	0	1431.74659	12
FALSE	High	ETVYQQGQVLTR	[K].ETVYQQGQVLTR.[E]					9.47716E-05	0	1	1	4	TGGT1_314820-t26_1-p1	transcript=TGGT1_314820-t26_1 | gene=TGGT1_314820 | organism=Toxoplasma_gondii_GT1 | gene_product=putative atp synthase F1, epsilon subunit | transcript_product=putative atp synthase F1, epsilon subunit | location=TGGT1_chrXI:4263064-4264951(-) | protein_length=73 | sequence_SO=chromosome | SO=protein_coding	TGGT1_314820-t26_1-p1 [42-53]	0	1421.73832	12	0.372	1.279	-1.43	0.35	0.38999377	0.394512904	0.736191449	0.609873491	19.42	28.47	0.372	0.02	1.807	1.279	1.033	100	-1.43	-5.67	0.85	0.35	0.05	6.64	27720.00391	10310.14275	358309.6563	502992.25	148.87	27.35	88.85	16.22	27720.00391
FALSE	High	MEDTAQSTPTTAVSAK	[-].MEDTAQSTPTTAVSAK.[K]	1xAcetyl [N-Term]	1xAcetyl [N-Term]	TGGT1_306895-t26_1-p1 1xAcetyl [N-Term]	TGGT1_306895-t26_1-p1 1xAcetyl [N-Term]	0.000025083	0	1	1	3	TGGT1_306895-t26_1-p1	transcript=TGGT1_306895-t26_1 | gene=TGGT1_306895 | organism=Toxoplasma_gondii_GT1 | gene_product=hypothetical protein | transcript_product=hypothetical protein | location=TGGT1_chrXI:186031-186540(-) | protein_length=169 | sequence_SO=chromosome | SO=protein_coding	TGGT1_306895-t26_1-p1 [1-16]	0	1679.77926	16
FALSE	High	IAAFIQHALQFEDQQSR	[R].IAAFIQHALQFEDQQSR.[Q]	1xLabel:13C(6)15N(4) [R17]	1xLabel:13C(6)15N(4) [R17]			6.93503E-05	0	1	1	2	TGGT1_254690-t26_1-p1	transcript=TGGT1_254690-t26_1 | gene=TGGT1_254690 | organism=Toxoplasma_gondii_GT1 | gene_product=phospholipase/carboxylesterase | transcript_product=phospholipase/carboxylesterase | location=TGGT1_chrIII:1864196-1866935(+) | protein_length=497 | sequence_SO=chromosome | SO=protein_coding	TGGT1_254690-t26_1-p1 [315-331]	0	2012.02237	17
FALSE	High	LPELGILLQDRPDGTFVFK	[K].LPELGILLQDRPDGTFVFK.[R]					0.000137066	0	1	1	1	TGGT1_299810-t26_1-p1	transcript=TGGT1_299810-t26_1 | gene=TGGT1_299810 | organism=Toxoplasma_gondii_GT1 | gene_product=cysteine-tRNA synthetase (CysRS) | transcript_product=cysteine-tRNA synthetase (CysRS) | location=TGGT1_chrXII:289809-302095(-) | protein_length=898 | sequence_SO=chromosome | SO=protein_coding	TGGT1_299810-t26_1-p1 [774-792]	0	2158.19067	19	0.805	1.594	-0.31	0.67	0.892893731	0.594005946	0.960683391	0.712220191	70.37	53.62	0.215	9.628	0.805	2.171	1.594	0.6	-2.22	3.27	-0.31	1.12	0.67	-0.74	4992.872144	5726.188728	8608.425781	13723.68036	76.7	66.72	167.81	157.47	4992.872144
FALSE	High	VFTIVYTSGTTGNPK	[R].VFTIVYTSGTTGNPK.[G]					6.43589E-05	0	1	1	2	TGGT1_310150-t26_1-p1	transcript=TGGT1_310150-t26_1 | gene=TGGT1_310150 | organism=Toxoplasma_gondii_GT1 | gene_product=AMP-binding enzyme domain-containing protein | transcript_product=AMP-binding enzyme domain-containing protein | location=TGGT1_chrXI:1055873-1060273(-) | protein_length=866 | sequence_SO=chromosome | SO=protein_coding	TGGT1_310150-t26_1-p1 [375-389]	0	1584.8268	15	0.012	0.655	-6.38	-0.61	0.014347657	0.035959788	0.264664858	0.23966555	0	5.3	0.035	0.012	0.01	0.71	0.655	0.522	-4.82	-6.38	-6.64	-0.49	-0.61	-0.94	718237.75	8633.530327	248862.9219	176695.4688	55.66	31.69	74.71	57.99	369302.6875
FALSE	High	MEAVDISEAEK	[R].MEAVDISEAEK.[Y]	1xLabel:13C(6)15N(2) [K11]	1xLabel:13C(6)15N(2) [K11]			0.00020902	0	1	1	8	TGGT1_290670-t26_1-p1	transcript=TGGT1_290670-t26_1 | gene=TGGT1_290670 | organism=Toxoplasma_gondii_GT1 | gene_product=leucyl aminopeptidase LAP | transcript_product=leucyl aminopeptidase LAP | location=TGGT1_chrIX:3637150-3642271(+) | protein_length=781 | sequence_SO=chromosome | SO=protein_coding	TGGT1_290670-t26_1-p1 [249-259]	0	1229.58094	11
FALSE	High	EVGDIGPGYGFQWR	[R].EVGDIGPGYGFQWR.[H]					0.000059884	0	1	1	5	TGGT1_249180-t26_1-p1	transcript=TGGT1_249180-t26_1 | gene=TGGT1_249180 | organism=Toxoplasma_gondii_GT1 | gene_product=bifunctional dihydrofolate reductase-thymidylate synthase | transcript_product=bifunctional dihydrofolate reductase-thymidylate synthase | location=TGGT1_chrXII:4294324-4300363(-) | protein_length=610 | sequence_SO=chromosome | SO=protein_coding	TGGT1_249180-t26_1-p1 [421-434]	0	1580.74922	14	0.508	0.01	-0.98	-6.64	0.282884826	0.032473578	0.692974888	0.23437714	25.03	0	0.508	0.044	0.84	0.01	0.027	0.01	-0.98	-4.5	-0.25	-6.64	-5.23	-6.64	11756.59602	4333.180673	502925.0625	2036.166504	96.63	73.19	78.74	120.74	8525.293145
FALSE	High	IAADVAASEFFLQDDK	[K].IAADVAASEFFLQDDK.[V]					1.82859E-06	0	1	1	6	TGGT1_268850-t26_1-p1	transcript=TGGT1_268850-t26_1 | gene=TGGT1_268850 | organism=Toxoplasma_gondii_GT1 | gene_product=enolase 2 | transcript_product=enolase 2 | location=TGGT1_chrVIII:6248823-6250901(-) | protein_length=475 | sequence_SO=chromosome | SO=protein_coding	TGGT1_268850-t26_1-p1 [280-295]	0	1739.84866	16	1.206	0.894	0.27	-0.16	0.56705785	0.110002483	0.816662105	0.404505234	71.22	5.85	1.786	0.039	1.206	0.894	0.938	0.795	0.84	-4.67	0.27	-0.16	-0.09	-0.33	185109.2969	7695.806873	784401.041	714049.3125	126.49	169.24	95.93	88.08	4310.030811
FALSE	High	IAADVAASEFFLQDDK	[K].IAADVAASEFFLQDDK.[V]	1xLabel:13C(6)15N(2) [K16]	1xLabel:13C(6)15N(2) [K16]			9.26274E-07	0	1	1	6	TGGT1_268850-t26_1-p1	transcript=TGGT1_268850-t26_1 | gene=TGGT1_268850 | organism=Toxoplasma_gondii_GT1 | gene_product=enolase 2 | transcript_product=enolase 2 | location=TGGT1_chrVIII:6248823-6250901(-) | protein_length=475 | sequence_SO=chromosome | SO=protein_coding	TGGT1_268850-t26_1-p1 [280-295]	0	1747.86286	16
FALSE	High	MEDGNVSWFLNGK	[R].MEDGNVSWFLNGK.[L]					4.35214E-05	0	1	1	4	TGGT1_266640-t26_1-p1	transcript=TGGT1_266640-t26_1 | gene=TGGT1_266640 | organism=Toxoplasma_gondii_GT1 | gene_product=putative Acetyl-coenzyme A synthetase 2 | transcript_product=putative Acetyl-coenzyme A synthetase 2 | location=TGGT1_chrIX:887254-895827(+) | protein_length=714 | sequence_SO=chromosome | SO=protein_coding	TGGT1_266640-t26_1-p1 [119-131]	0	1496.68384	13	14.354	0.855	3.84	-0.23	0.020995949	0.069499968	0.286526772	0.315487328	76.95	2.21	14.354	26.226	6.904	0.855	0.837	0.943	3.84	4.71	2.79	-0.23	-0.26	-0.09	2604.226505	63597.65234	690028.875	577806.875	52.95	68.36	63.47	69.83	4430.583598
FALSE	High	MEDGNVSWFLNGK	[R].MEDGNVSWFLNGK.[L]	1xLabel:13C(6)15N(2) [K13]	1xLabel:13C(6)15N(2) [K13]			0.000110467	0	1	1	3	TGGT1_266640-t26_1-p1	transcript=TGGT1_266640-t26_1 | gene=TGGT1_266640 | organism=Toxoplasma_gondii_GT1 | gene_product=putative Acetyl-coenzyme A synthetase 2 | transcript_product=putative Acetyl-coenzyme A synthetase 2 | location=TGGT1_chrIX:887254-895827(+) | protein_length=714 | sequence_SO=chromosome | SO=protein_coding	TGGT1_266640-t26_1-p1 [119-131]	0	1504.69804	13
FALSE	High	VFSGTVATGQK	[R].VFSGTVATGQK.[V]	1xLabel:13C(6)15N(2) [K11]	1xLabel:13C(6)15N(2) [K11]			0.000216717	0	1	1	17	TGGT1_205470-t26_1-p1	transcript=TGGT1_205470-t26_1 | gene=TGGT1_205470 | organism=Toxoplasma_gondii_GT1 | gene_product=putative translation elongation factor 2 family protein | transcript_product=putative translation elongation factor 2 family protein | location=TGGT1_chrVIIa:1297616-1301283(+) | protein_length=832 | sequence_SO=chromosome | SO=protein_coding	TGGT1_205470-t26_1-p1 [390-400]	0	1102.59825	11
FALSE	High	SAEEGSEADLER	[K].SAEEGSEADLER.[A]	1xLabel:13C(6)15N(4) [R12]	1xLabel:13C(6)15N(4) [R12]			7.75289E-05	0	1	1	5	TGGT1_290950-t26_1-p1	transcript=TGGT1_290950-t26_1 | gene=TGGT1_290950 | organism=Toxoplasma_gondii_GT1 | gene_product=putative clathrin heavy chain | transcript_product=putative clathrin heavy chain | location=TGGT1_chrIX:3770246-3782423(-) | protein_length=1731 | sequence_SO=chromosome | SO=protein_coding	TGGT1_290950-t26_1-p1 [1120-1131]	0	1302.56835	12
FALSE	High	IAADVAASEFFLQDDKVYDLDFK	[K].IAADVAASEFFLQDDKVYDLDFK.[T]					4.70805E-05	0	1	1	4	TGGT1_268850-t26_1-p1	transcript=TGGT1_268850-t26_1 | gene=TGGT1_268850 | organism=Toxoplasma_gondii_GT1 | gene_product=enolase 2 | transcript_product=enolase 2 | location=TGGT1_chrVIII:6248823-6250901(-) | protein_length=475 | sequence_SO=chromosome | SO=protein_coding	TGGT1_268850-t26_1-p1 [280-302]	1	2620.28173	23	100	0.813	6.64	-0.3	0.014812212	0.113120612	0.265017112	0.411472915	0	6.13	100	70.178	100	0.813	0.864	0.62	6.64	6.13	6.64	-0.3	-0.21	-0.69	5664.816407	1653764.25	671527.9375	546044.375	50.87	76.79	96.12	79.04	4651.076109
FALSE	High	MEDLLELFR	[K].MEDLLELFR.[A]	1xLabel:13C(6)15N(4) [R9]	1xLabel:13C(6)15N(4) [R9]			0.00020299	0	1	1	7	TGGT1_213350-t26_1-p1	transcript=TGGT1_213350-t26_1 | gene=TGGT1_213350 | organism=Toxoplasma_gondii_GT1 | gene_product=ribosomal protein RPS15 | transcript_product=ribosomal protein RPS15 | location=TGGT1_chrV:820008-821446(-) | protein_length=150 | sequence_SO=chromosome | SO=protein_coding	TGGT1_213350-t26_1-p1 [35-43]	0	1175.60044	9
FALSE	High	EVEQQQDTLASQIQR	[R].EVEQQQDTLASQIQR.[V]					0.000123981	0	1	1	2	TGGT1_254520-t26_1-p1	transcript=TGGT1_254520-t26_1 | gene=TGGT1_254520 | organism=Toxoplasma_gondii_GT1 | gene_product=mediator complex subunit MED11 | transcript_product=mediator complex subunit MED11 | location=TGGT1_chrIII:1782437-1785137(+) | protein_length=153 | sequence_SO=chromosome | SO=protein_coding	TGGT1_254520-t26_1-p1 [26-40]	0	1772.87733	15	0.321	1.094	-1.64	0.13	0.232464703	0.490898872	0.658395654	0.646369786	1.98	31.11	0.279	0.321	1.143	1.902	1.094	0.864	-1.84	-1.64	0.19	0.93	0.13	-0.21	7674.658339	2141.316228	9447.955761	12032.27489	48.3	118.54	158.63	150.12	7674.658339
FALSE	High	MEDLLELFR	[K].MEDLLELFR.[A]	1xOxidation [M1]	1xOxidation [M1]			0.000133778	0	1	1	8	TGGT1_213350-t26_1-p1	transcript=TGGT1_213350-t26_1 | gene=TGGT1_213350 | organism=Toxoplasma_gondii_GT1 | gene_product=ribosomal protein RPS15 | transcript_product=ribosomal protein RPS15 | location=TGGT1_chrV:820008-821446(-) | protein_length=150 | sequence_SO=chromosome | SO=protein_coding	TGGT1_213350-t26_1-p1 [35-43]	0	1181.58709	9	0.854	0.89	-0.23	-0.17	0.3941012	0.213625102	0.736918423	0.521535156	18.28	9.38	0.854	0.999	0.044	0.961	0.89	0.704	-0.23	0	-4.52	-0.06	-0.17	-0.51	275758.5938	232419.2939	814868.1563	725587.4375	39.96	99.93	60.26	43.25	272076.0313
FALSE	High	EVEQLALEVGSGILSLPDAAPK	[R].EVEQLALEVGSGILSLPDAAPK.[L]					1.60631E-05	0	1	1	2	TGGT1_243800-t26_1-p1	transcript=TGGT1_243800-t26_1 | gene=TGGT1_243800 | organism=Toxoplasma_gondii_GT1 | gene_product=putative long-chain fatty acid CoA ligase | transcript_product=putative long-chain fatty acid CoA ligase | location=TGGT1_chrVI:2778396-2788707(-) | protein_length=758 | sequence_SO=chromosome | SO=protein_coding	TGGT1_243800-t26_1-p1 [89-110]	0	2236.2071	22
FALSE	High	EVEMGVVNPNYQ	[R].EVEMGVVNPNYQ.[-]					6.54794E-05	0	1	1	13	TGGT1_219270-t26_1-p1	transcript=TGGT1_219270-t26_1 | gene=TGGT1_219270 | organism=Toxoplasma_gondii_GT1 | gene_product=multi-pass transmembrane protein | transcript_product=multi-pass transmembrane protein | location=TGGT1_chrXII:948336-949904(+) | protein_length=389 | sequence_SO=chromosome | SO=protein_coding	TGGT1_219270-t26_1-p1 [378-389]	0	1378.63074	12
FALSE	High	EVELEMQALAEQHNFMK	[R].EVELEMQALAEQHNFMK.[K]	1xLabel:13C(6)15N(2) [K17]	1xLabel:13C(6)15N(2) [K17]			9.71928E-05	0	1	1	1	TGGT1_310010-t26_1-p1	transcript=TGGT1_310010-t26_1 | gene=TGGT1_310010 | organism=Toxoplasma_gondii_GT1 | gene_product=rhoptry neck protein RON1 | transcript_product=rhoptry neck protein RON1 | location=TGGT1_chrXI:969238-974493(+) | protein_length=1158 | sequence_SO=chromosome | SO=protein_coding	TGGT1_310010-t26_1-p1 [272-288]	0	2054.97652	17
FALSE	High	EVELEMQALAEQHNFMK	[R].EVELEMQALAEQHNFMK.[K]					5.10702E-05	0	1	1	1	TGGT1_310010-t26_1-p1	transcript=TGGT1_310010-t26_1 | gene=TGGT1_310010 | organism=Toxoplasma_gondii_GT1 | gene_product=rhoptry neck protein RON1 | transcript_product=rhoptry neck protein RON1 | location=TGGT1_chrXI:969238-974493(+) | protein_length=1158 | sequence_SO=chromosome | SO=protein_coding	TGGT1_310010-t26_1-p1 [272-288]	0	2046.96232	17	0.876	0.086	-0.19	-3.54	0.486416162	0.070895791	0.782871178	0.317811242	65.89	0.75	0.136	1.383	0.876	0.086	0.291	0.027	-2.87	0.47	-0.19	-3.54	-1.78	-5.19	12380.21351	7035.210507	8847.913404	980.4635019	109.35	28.08	164.78	134.48	51545.91406
FALSE	High	MEDLLELFR	[K].MEDLLELFR.[A]					0.000195131	0	1	1	8	TGGT1_213350-t26_1-p1	transcript=TGGT1_213350-t26_1 | gene=TGGT1_213350 | organism=Toxoplasma_gondii_GT1 | gene_product=ribosomal protein RPS15 | transcript_product=ribosomal protein RPS15 | location=TGGT1_chrV:820008-821446(-) | protein_length=150 | sequence_SO=chromosome | SO=protein_coding	TGGT1_213350-t26_1-p1 [35-43]	0	1165.59217	9	64.188	0.958	6	-0.06	0.028064097	0.409451735	0.322882632	0.613696229	82.72	10.48	12.651	100	64.188	1.032	0.958	0.71	3.66	6.64	6	0.04	-0.06	-0.49	3775.522252	231813.6719	2159813	2068677.641	80.23	30.77	99.23	80.62	10285.07599
FALSE	High	TELGATDVLCVNTIR	[K].TELGATDVLCVNTIR.[C]					5.01644E-06	0	1	1	2	TGGT1_318310-t26_1-p1	transcript=TGGT1_318310-t26_1 | gene=TGGT1_318310 | organism=Toxoplasma_gondii_GT1 | gene_product=transketolase | transcript_product=transketolase | location=TGGT1_chrIV:1364235-1371398(-) | protein_length=699 | sequence_SO=chromosome | SO=protein_coding	TGGT1_318310-t26_1-p1 [29-43]	0	1604.83123	15
FALSE	High	VFEDADNVAMAVR	[R].VFEDADNVAMAVR.[A]					3.13633E-05	0	1	1	3	TGGT1_260180-t26_1-p1	transcript=TGGT1_260180-t26_1 | gene=TGGT1_260180 | organism=Toxoplasma_gondii_GT1 | gene_product=hypothetical protein | transcript_product=hypothetical protein | location=TGGT1_chrVIIb:2449773-2451633(-) | protein_length=157 | sequence_SO=chromosome | SO=protein_coding	TGGT1_260180-t26_1-p1 [129-141]	0	1436.68384	13	1.962	0.71	0.97	-0.49	0.941228014	0.336019949	0.977610667	0.597552512	77.75	2.01	1.962	0.134	2.991	0.729	0.71	0.015	0.97	-2.9	1.58	-0.46	-0.49	-6.04	6883.623459	12925.51363	392400.9434	192650.0938	46.27	72.81	62.42	84.52	6883.623459
FALSE	High	EVPEAAITEQGFDIVSPPGTLR	[K].EVPEAAITEQGFDIVSPPGTLR.[V]					8.78352E-05	0	1	1	3	TGGT1_220270-t26_1-p1	transcript=TGGT1_220270-t26_1 | gene=TGGT1_220270 | organism=Toxoplasma_gondii_GT1 | gene_product=alveolin domain containing intermediate filament IMC6 | transcript_product=alveolin domain containing intermediate filament IMC6 | location=TGGT1_chrV:152699-154033(-) | protein_length=444 | sequence_SO=chromosome | SO=protein_coding	TGGT1_220270-t26_1-p1 [318-339]	0	2326.19252	22
FALSE	High	EYLLEGSGTQGAFK	[R].EYLLEGSGTQGAFK.[S]	1xLabel:13C(6)15N(2) [K14]	1xLabel:13C(6)15N(2) [K14]			0.000180967	0	1	1	3	TGGT1_305850-t26_1-p1	transcript=TGGT1_305850-t26_1 | gene=TGGT1_305850 | organism=Toxoplasma_gondii_GT1 | gene_product=RNA recognition motif-containing protein | transcript_product=RNA recognition motif-containing protein | location=TGGT1_chrIX:5399604-5403723(-) | protein_length=372 | sequence_SO=chromosome | SO=protein_coding	TGGT1_305850-t26_1-p1 [71-84]	0	1507.75185	14
FALSE	High	EYLLEGSGTQGAFK	[R].EYLLEGSGTQGAFK.[S]					0.000146945	0	1	1	5	TGGT1_305850-t26_1-p1	transcript=TGGT1_305850-t26_1 | gene=TGGT1_305850 | organism=Toxoplasma_gondii_GT1 | gene_product=RNA recognition motif-containing protein | transcript_product=RNA recognition motif-containing protein | location=TGGT1_chrIX:5399604-5403723(-) | protein_length=372 | sequence_SO=chromosome | SO=protein_coding	TGGT1_305850-t26_1-p1 [71-84]	0	1499.73765	14	1.129	0.516	0.17	-0.95	0.105241869	0.163985385	0.535939906	0.483265826	6.44	13.67	1.129	1.289	1.08	0.695	0.516	0.166	0.17	0.37	0.11	-0.53	-0.95	-2.59	9876.742786	12291.23385	632216.6563	213250.6563	10.17	9.47	72.64	33.46	9388.85492
FALSE	High	TEIQAFFDALER	[K].TEIQAFFDALER.[A]					0.000165407	0	1	1	1	TGGT1_311690-t26_1-p1	transcript=TGGT1_311690-t26_1 | gene=TGGT1_311690 | organism=Toxoplasma_gondii_GT1 | gene_product=UBA/TS-N domain-containing protein | transcript_product=UBA/TS-N domain-containing protein | location=TGGT1_chrXI:2169894-2173346(-) | protein_length=417 | sequence_SO=chromosome | SO=protein_coding	TGGT1_311690-t26_1-p1 [335-346]	0	1439.71652	12	1.105	1.784	0.14	0.84	0.650222757	0.453666778	0.854849472	0.62870296	95.62	100.93	0.392	10.969	1.105	1.784	9.161	0.57	-1.35	3.46	0.14	0.84	3.2	-0.81	11299.90259	9844.9946	6912.559171	30883.78516	78.39	39.94	168.94	144.86	13341.62314
FALSE	High	KVIMSAPPKDDTPMFVMGVNNDQYK	[K].KVIMSAPPKDDTPMFVMGVNNDQYK.[S]	3xLabel:13C(6)15N(2) [K1; K9; K25]	3xLabel:13C(6)15N(2) [K1; K9; K25]			1.03068E-05	0	1	1	14	TGGT1_289690-t26_1-p1	transcript=TGGT1_289690-t26_1 | gene=TGGT1_289690 | organism=Toxoplasma_gondii_GT1 | gene_product=glyceraldehyde-3-phosphate dehydrogenase GAPDH1 | transcript_product=glyceraldehyde-3-phosphate dehydrogenase GAPDH1 | location=TGGT1_chrIX:3189155-3191218(-) | protein_length=489 | sequence_SO=chromosome | SO=protein_coding	TGGT1_289690-t26_1-p1 [266-290]	2	2849.40967	25
FALSE	High	VESIIAGSDTTPR	[K].VESIIAGSDTTPR.[S]	1xLabel:13C(6)15N(4) [R13]	1xLabel:13C(6)15N(4) [R13]			5.25732E-05	0	1	1	6	TGGT1_229010-t26_1-p1	transcript=TGGT1_229010-t26_1 | gene=TGGT1_229010 | organism=Toxoplasma_gondii_GT1 | gene_product=rhoptry neck protein RON4 | transcript_product=rhoptry neck protein RON4 | location=TGGT1_chrVIII:18238-24970(+) | protein_length=984 | sequence_SO=chromosome | SO=protein_coding	TGGT1_229010-t26_1-p1 [85-97]	0	1355.70405	13	0.39	0.838	-1.36	-0.26	0.971216716	0.937824866	0.988398508	0.957427095	12.16	25.78	0.179	12.226	0.39	0.838	1.748	0.63	-2.48	3.61	-1.36	-0.26	0.81	-0.67	10884.16103	7622.916558	504082.9375	881249.875	120.2	42.6	76.17	48.82	42547.26563
FALSE	High	LPFAAVHGDPDLVAVGK	[R].LPFAAVHGDPDLVAVGK.[T]	1xLabel:13C(6)15N(2) [K17]	1xLabel:13C(6)15N(2) [K17]			0.00011673	0	1	1	4	TGGT1_288500-t26_1-p1	transcript=TGGT1_288500-t26_1 | gene=TGGT1_288500 | organism=Toxoplasma_gondii_GT1 | gene_product=FAD Malate-dehydrogenase (MDH-FAD) | transcript_product=FAD Malate-dehydrogenase (MDH-FAD) | location=TGGT1_chrIX:2391742-2395938(-) | protein_length=550 | sequence_SO=chromosome | SO=protein_coding	TGGT1_288500-t26_1-p1 [367-383]	0	1713.94138	17	1.866	0.855	0.9	-0.23	0.22291152	0.466777631	0.657629238	0.63330235	67.76	6.3	3.597	1.013	1.866	0.806	0.855	100	1.85	0.02	0.9	-0.31	-0.23	6.64	11424.206	18282.04883	489889.3438	480143.0313	70.66	83.94	85.93	58.78	11424.206
FALSE	High	EYGTIPHAGFGLGFER	[R].EYGTIPHAGFGLGFER.[L]	1xLabel:13C(6)15N(4) [R16]	1xLabel:13C(6)15N(4) [R16]			0.000105675	0	1	1	10	TGGT1_270510-t26_1-p1	transcript=TGGT1_270510-t26_1 | gene=TGGT1_270510 | organism=Toxoplasma_gondii_GT1 | gene_product=asparaginyl-tRNA synthetase (NOB+tRNA synthase) | transcript_product=asparaginyl-tRNA synthetase (NOB+tRNA synthase) | location=TGGT1_chrVIII:5218409-5221722(+) | protein_length=676 | sequence_SO=chromosome | SO=protein_coding	TGGT1_270510-t26_1-p1 [635-650]	0	1760.86301	16
FALSE	High	EYGTIPHAGFGLGFER	[R].EYGTIPHAGFGLGFER.[L]					0.000136697	0	1	1	12	TGGT1_270510-t26_1-p1	transcript=TGGT1_270510-t26_1 | gene=TGGT1_270510 | organism=Toxoplasma_gondii_GT1 | gene_product=asparaginyl-tRNA synthetase (NOB+tRNA synthase) | transcript_product=asparaginyl-tRNA synthetase (NOB+tRNA synthase) | location=TGGT1_chrVIII:5218409-5221722(+) | protein_length=676 | sequence_SO=chromosome | SO=protein_coding	TGGT1_270510-t26_1-p1 [635-650]	0	1750.85474	16	0.996	0.987	-0.01	-0.02	0.4520106	0.430962964	0.76357322	0.620649719	17.17	8.96	0.996	14.337	0.88	0.987	0.926	100	-0.01	3.84	-0.19	-0.02	-0.11	6.64	12566.61717	11053.27091	687950.375	1124177.5	132.88	110.52	93.09	97.69	68890.78906
FALSE	High	SAESLNANVTR	[R].SAESLNANVTR.[L]	1xLabel:13C(6)15N(4) [R11]	1xLabel:13C(6)15N(4) [R11]			0.000118669	0	1	1	15	TGGT1_263050-t26_1-p1	transcript=TGGT1_263050-t26_1 | gene=TGGT1_263050 | organism=Toxoplasma_gondii_GT1 | gene_product=ribosomal protein RPL13 | transcript_product=ribosomal protein RPL13 | location=TGGT1_chrVIIb:826699-830544(-) | protein_length=355 | sequence_SO=chromosome | SO=protein_coding	TGGT1_263050-t26_1-p1 [247-257]	0	1171.59411	11
FALSE	High	EYGPPMIVNDGVTIAR	[K].EYGPPMIVNDGVTIAR.[N]					1.97534E-05	0	1	1	2	TGGT1_240600-t26_1-p1	transcript=TGGT1_240600-t26_1 | gene=TGGT1_240600 | organism=Toxoplasma_gondii_GT1 | gene_product=putative chaperonin cpn60 | transcript_product=putative chaperonin cpn60 | location=TGGT1_chrVI:1306402-1309981(+) | protein_length=667 | sequence_SO=chromosome | SO=protein_coding	TGGT1_240600-t26_1-p1 [136-151]	0	1731.87343	16	0.855	1.294	-0.23	0.37	0.124353672	0.459091697	0.567742869	0.630601533	10.46	70.05	0.855	0.952	0.772	1.294	13.175	0.682	-0.23	-0.07	-0.37	0.37	3.72	-0.55	10990.97299	8488.322739	10730.45818	13882.11942	45.22	41.54	171.13	166.24	12903.70218
FALSE	High	SAESLNANVTR	[R].SAESLNANVTR.[L]					0.000126715	0	1	1	16	TGGT1_263050-t26_1-p1	transcript=TGGT1_263050-t26_1 | gene=TGGT1_263050 | organism=Toxoplasma_gondii_GT1 | gene_product=ribosomal protein RPL13 | transcript_product=ribosomal protein RPL13 | location=TGGT1_chrVIIb:826699-830544(-) | protein_length=355 | sequence_SO=chromosome | SO=protein_coding	TGGT1_263050-t26_1-p1 [247-257]	0	1161.58584	11	0.808	0.744	-0.31	-0.43	0.115616731	0.023263698	0.555274911	0.213375768	6.2	2.35	0.808	0.86	0.606	0.744	0.829	0.722	-0.31	-0.22	-0.72	-0.43	-0.27	-0.47	141955.8125	113922.4922	3581266.406	2670814.5	60.98	68	15.74	9.96	360685.8108
FALSE	High	SAENSGEYMWHMPLAK	[K].SAENSGEYMWHMPLAK.[D]	1xLabel:13C(6)15N(2) [K16]	1xLabel:13C(6)15N(2) [K16]			6.70787E-06	0	1	1	7	TGGT1_290670-t26_1-p1	transcript=TGGT1_290670-t26_1 | gene=TGGT1_290670 | organism=Toxoplasma_gondii_GT1 | gene_product=leucyl aminopeptidase LAP | transcript_product=leucyl aminopeptidase LAP | location=TGGT1_chrIX:3637150-3642271(+) | protein_length=781 | sequence_SO=chromosome | SO=protein_coding	TGGT1_290670-t26_1-p1 [687-702]	0	1858.83421	16
FALSE	High	KVPEVNAFIEGNEIVYK	[K].KVPEVNAFIEGNEIVYK.[S]					0.000134867	0	1	1	2	TGGT1_219550-t26_1-p1	transcript=TGGT1_219550-t26_1 | gene=TGGT1_219550 | organism=Toxoplasma_gondii_GT1 | gene_product=dihydrolipoyllysine-residue succinyltransferase component of oxoglutarate dehydrogenase | transcript_product=dihydrolipoyllysine-residue succinyltransferase component of oxoglutarate dehydrogenase | location=TGGT1_chrXII:790088-797741(-) | protein_length=470 | sequence_SO=chromosome | SO=protein_codi…	TGGT1_219550-t26_1-p1 [313-329]	1	1949.03785	17
FALSE	High	LPFAAVHGDPDLVAVGK	[R].LPFAAVHGDPDLVAVGK.[T]					0.000030456	0	1	1	7	TGGT1_288500-t26_1-p1	transcript=TGGT1_288500-t26_1 | gene=TGGT1_288500 | organism=Toxoplasma_gondii_GT1 | gene_product=FAD Malate-dehydrogenase (MDH-FAD) | transcript_product=FAD Malate-dehydrogenase (MDH-FAD) | location=TGGT1_chrIX:2391742-2395938(-) | protein_length=550 | sequence_SO=chromosome | SO=protein_coding	TGGT1_288500-t26_1-p1 [367-383]	0	1705.92718	17
FALSE	High	IPETSVWNENER	[R].IPETSVWNENER.[V]	1xLabel:13C(6)15N(4) [R12]	1xLabel:13C(6)15N(4) [R12]			0.000026919	0	1	1	11	TGGT1_363030-t26_1-p1	transcript=TGGT1_363030-t26_1 | gene=TGGT1_363030 | organism=Toxoplasma_gondii_GT1 | gene_product=rhoptry protein ROP8 | transcript_product=rhoptry protein ROP8 | location=AAQM03000199:1511-3196(+) | protein_length=561 | sequence_SO=contig | SO=protein_coding	TGGT1_363030-t26_1-p1 [209-220]	0	1483.70512	12
FALSE	High	LPFDELNLLQSHQR	[R].LPFDELNLLQSHQR.[Y]					0.000210545	0	1	1	2	TGGT1_292080-t26_1-p1	transcript=TGGT1_292080-t26_1 | gene=TGGT1_292080 | organism=Toxoplasma_gondii_GT1 | gene_product=leucyl-tRNA synthetase | transcript_product=leucyl-tRNA synthetase | location=TGGT1_chrIX:4343158-4354677(+) | protein_length=1261 | sequence_SO=chromosome | SO=protein_coding	TGGT1_292080-t26_1-p1 [1205-1218]	0	1709.89694	14	0.426	0.909	-1.23	-0.14	0.782535104	0.065406	0.914272246	0.306898073	18.8	3.89	0.128	0.426	6.196	0.909	0.938	0.851	-2.96	-1.23	2.63	-0.14	-0.09	-0.23	11387.74621	5248.65291	1177698.875	1104868.375	124.63	14.57	47.47	42.79	49840.57422
FALSE	High	KVIMSAPPKDDTPMFVMGVNNDQYK	[K].KVIMSAPPKDDTPMFVMGVNNDQYK.[S]					0.000175515	0	1	1	11	TGGT1_289690-t26_1-p1	transcript=TGGT1_289690-t26_1 | gene=TGGT1_289690 | organism=Toxoplasma_gondii_GT1 | gene_product=glyceraldehyde-3-phosphate dehydrogenase GAPDH1 | transcript_product=glyceraldehyde-3-phosphate dehydrogenase GAPDH1 | location=TGGT1_chrIX:3189155-3191218(-) | protein_length=489 | sequence_SO=chromosome | SO=protein_coding	TGGT1_289690-t26_1-p1 [266-290]	2	2825.36707	25	0.651	0.768	-0.62	-0.38	0.265307932	0.005684475	0.680218357	0.197598772	18	0.18	0.139	0.838	0.651	0.811	0.768	0.766	-2.85	-0.26	-0.62	-0.3	-0.38	-0.38	7980.059098	4184.58958	794101.875	616814.125	39.01	93.81	97.98	96.4	7980.059098
FALSE	High	TELQEVVQFLR	[K].TELQEVVQFLR.[D]					0.000193681	0	1	1	1	TGGT1_259260-t26_1-p1	transcript=TGGT1_259260-t26_1 | gene=TGGT1_259260 | organism=Toxoplasma_gondii_GT1 | gene_product=membrane protein FtsH1 | transcript_product=membrane protein FtsH1 | location=TGGT1_chrVIIb:2788863-2795704(-) | protein_length=1250 | sequence_SO=chromosome | SO=protein_coding	TGGT1_259260-t26_1-p1 [361-371]	0	1361.74234	11
FALSE	High	TELSAVLPLYQTDGEPA	[R].TELSAVLPLYQTDGEPA.[-]					1.72439E-05	0	2	2	11	TGGT1_363030-t26_1-p1; TGGT1_215775-t26_1-p1	transcript=TGGT1_363030-t26_1 | gene=TGGT1_363030 | organism=Toxoplasma_gondii_GT1 | gene_product=rhoptry protein ROP8 | transcript_product=rhoptry protein ROP8 | location=AAQM03000199:1511-3196(+) | protein_length=561 | sequence_SO=contig | SO=protein_coding transcript=TGGT1_215775-t26_1 | gene=TGGT1_215775 | organism=Toxoplasma_gondii_GT1 | gene_product=rhoptry protein ROP8 | transcript_product…	TGGT1_363030-t26_1-p1 [545-561]; TGGT1_215775-t26_1-p1 [559-575]	0	1803.90109	17
FALSE	High	KVDTIGLVFHPPNMFINVK	[K].KVDTIGLVFHPPNMFINVK.[L]	2xLabel:13C(6)15N(2) [K1; K19]	2xLabel:13C(6)15N(2) [K1; K19]			2.66041E-05	0	1	1	2	TGGT1_216650-t26_1-p1	transcript=TGGT1_216650-t26_1 | gene=TGGT1_216650 | organism=Toxoplasma_gondii_GT1 | gene_product=S15 sporozoite-expressed protein | transcript_product=S15 sporozoite-expressed protein | location=TGGT1_chrXI:5902644-5904672(-) | protein_length=400 | sequence_SO=chromosome | SO=protein_coding	TGGT1_216650-t26_1-p1 [241-259]	1	2185.21729	19
FALSE	High	MADLLFDSNLTLVK	[K].MADLLFDSNLTLVK.[S]					2.34396E-05	0	1	1	1	TGGT1_297880-t26_1-p1	transcript=TGGT1_297880-t26_1 | gene=TGGT1_297880 | organism=Toxoplasma_gondii_GT1 | gene_product=dense granule protein DG32 | transcript_product=dense granule protein DG32 | location=TGGT1_chrII:2069382-2070384(-) | protein_length=219 | sequence_SO=chromosome | SO=protein_coding	TGGT1_297880-t26_1-p1 [168-181]	0	1579.84001	14	1.172	1.746	0.23	0.8	0.179017968	0.120406367	0.619470329	0.424841365	15.28	11.52	1.172	1.051	1.457	1.746	1.882	1.11	0.23	0.07	0.54	0.8	0.91	0.15	9971.450261	12912.13524	6104.87968	10658.5371	21.57	8.95	169.07	166.6	9971.450261
FALSE	High	TELTYAVTSEQIK	[R].TELTYAVTSEQIK.[D]	1xLabel:13C(6)15N(2) [K13]	1xLabel:13C(6)15N(2) [K13]			3.14555E-05	0	1	1	10	TGGT1_219320-t26_1-p1	transcript=TGGT1_219320-t26_1 | gene=TGGT1_219320 | organism=Toxoplasma_gondii_GT1 | gene_product=acid phosphatase GAP50 | transcript_product=acid phosphatase GAP50 | location=TGGT1_chrXII:907511-910397(-) | protein_length=431 | sequence_SO=chromosome | SO=protein_coding	TGGT1_219320-t26_1-p1 [144-156]	0	1490.78281	13
FALSE	High	MAEDYGVLHPEGMAFR	[K].MAEDYGVLHPEGMAFR.[G]					3.01003E-05	0	1	1	12	TGGT1_217890-t26_1-p1	transcript=TGGT1_217890-t26_1 | gene=TGGT1_217890 | organism=Toxoplasma_gondii_GT1 | gene_product=putative alkyl hydroperoxide reductase/ Thiol specific antioxidant/ Mal allergen | transcript_product=putative alkyl hydroperoxide reductase/ Thiol specific antioxidant/ Mal allergen | location=TGGT1_chrXII:2143499-2144089(-) | protein_length=196 | sequence_SO=chromosome | SO=protein_coding	TGGT1_217890-t26_1-p1 [111-126]	0	1822.8251	16	0.46	1.061	-1.12	0.09	0.024995194	0.073443471	0.308115364	0.324316028	4.02	0.52	0.328	0.46	0.519	1.061	1.065	1.021	-1.61	-1.12	-0.95	0.09	0.09	0.03	9973.72443	4360.205061	1808710.5	1926142.145	55.36	49.83	107.37	105.34	13277.41173
FALSE	High	MAEDYGVLHPEGMAFR	[K].MAEDYGVLHPEGMAFR.[G]	1xLabel:13C(6)15N(4) [R16]	1xLabel:13C(6)15N(4) [R16]			3.26783E-05	0	1	1	17	TGGT1_217890-t26_1-p1	transcript=TGGT1_217890-t26_1 | gene=TGGT1_217890 | organism=Toxoplasma_gondii_GT1 | gene_product=putative alkyl hydroperoxide reductase/ Thiol specific antioxidant/ Mal allergen | transcript_product=putative alkyl hydroperoxide reductase/ Thiol specific antioxidant/ Mal allergen | location=TGGT1_chrXII:2143499-2144089(-) | protein_length=196 | sequence_SO=chromosome | SO=protein_coding	TGGT1_217890-t26_1-p1 [111-126]	0	1832.83337	16
FALSE	High	VEQSQLTGESVTVNK	[R].VEQSQLTGESVTVNK.[D]					2.09003E-06	0	1	1	4	TGGT1_230420-t26_1-p1	transcript=TGGT1_230420-t26_1 | gene=TGGT1_230420 | organism=Toxoplasma_gondii_GT1 | gene_product=sarco/endoplasmic reticulum Ca2+-ATPase | transcript_product=sarco/endoplasmic reticulum Ca2+-ATPase | location=TGGT1_chrVIII:760295-772731(+) | protein_length=1093 | sequence_SO=chromosome | SO=protein_coding	TGGT1_230420-t26_1-p1 [215-229]	0	1618.82826	15	0.689	0.817	-0.54	-0.29	0.029120789	0.344427573	0.325495986	0.600444912	6.22	22.96	0.689	0.75	0.592	0.817	1.087	0.628	-0.54	-0.42	-0.76	-0.29	0.12	-0.67	9305.874353	6976.505838	300139.3125	273074.0625	35.01	38.2	62.71	36.59	15886.00977
FALSE	High	MAEDYGVLHPEGMAFR	[K].MAEDYGVLHPEGMAFR.[G]	1xOxidation [M]	1xOxidation [M1; M13]			7.79718E-05	0	1	1	11	TGGT1_217890-t26_1-p1	transcript=TGGT1_217890-t26_1 | gene=TGGT1_217890 | organism=Toxoplasma_gondii_GT1 | gene_product=putative alkyl hydroperoxide reductase/ Thiol specific antioxidant/ Mal allergen | transcript_product=putative alkyl hydroperoxide reductase/ Thiol specific antioxidant/ Mal allergen | location=TGGT1_chrXII:2143499-2144089(-) | protein_length=196 | sequence_SO=chromosome | SO=protein_coding	TGGT1_217890-t26_1-p1 [111-126]	0	1838.82002	16	1.802	1.053	0.85	0.07	0.115515623	0.331544142	0.555274911	0.595764536	0.69	9.78	1.793	1.802	5.12	1.16	1.053	0.983	0.84	0.85	2.36	0.21	0.07	-0.02	4720.715421	11875.26095	1419376.313	1494222.25	52.02	21.23	72.13	65.44	7287.572417
FALSE	High	TELLSSADVVDGDK	[R].TELLSSADVVDGDK.[L]					0.000214132	0	1	1	1	TGGT1_286120-t26_1-p1	transcript=TGGT1_286120-t26_1 | gene=TGGT1_286120 | organism=Toxoplasma_gondii_GT1 | gene_product=prolyl endopeptidase | transcript_product=prolyl endopeptidase | location=TGGT1_chrV:1831629-1840693(-) | protein_length=825 | sequence_SO=chromosome | SO=protein_coding	TGGT1_286120-t26_1-p1 [443-456]	0	1448.71149	14
FALSE	High	EYQIIDHFFQPGNCAAPLKDDVMK	[K].EYQIIDHFFQPGNCAAPLKDDVMK.[I]					3.22972E-05	0	1	1	1	TGGT1_305520-t26_1-p1	transcript=TGGT1_305520-t26_1 | gene=TGGT1_305520 | organism=Toxoplasma_gondii_GT1 | gene_product=ribosomal protein RPS2 | transcript_product=ribosomal protein RPS2 | location=TGGT1_chrIX:5229307-5231745(+) | protein_length=269 | sequence_SO=chromosome | SO=protein_coding	TGGT1_305520-t26_1-p1 [67-90]	1	2779.32183	24
FALSE	High	KVEEELSLLR	[K].KVEEELSLLR.[R]					0.000142314	0	1	1	16	TGGT1_227280-t26_1-p1	transcript=TGGT1_227280-t26_1 | gene=TGGT1_227280 | organism=Toxoplasma_gondii_GT1 | gene_product=dense granule protein GRA3 | transcript_product=dense granule protein GRA3 | location=TGGT1_chrX:956231-956899(-) | protein_length=222 | sequence_SO=chromosome | SO=protein_coding	TGGT1_227280-t26_1-p1 [114-123]	1	1215.69433	10	0.81	0.937	-0.3	-0.09	0.379556345	0.25586485	0.733972752	0.550083806	11.91	8.85	0.81	0.018	0.909	0.845	1.001	0.937	-0.3	-5.78	-0.14	-0.24	0	-0.09	281635.4375	216041.1719	3744388	3746920.25	58.05	111.8	78.92	79.53	266791.125
FALSE	High	VEQSQLTGESVTVNK	[R].VEQSQLTGESVTVNK.[D]	1xLabel:13C(6)15N(2) [K15]	1xLabel:13C(6)15N(2) [K15]			4.28917E-05	0	1	1	3	TGGT1_230420-t26_1-p1	transcript=TGGT1_230420-t26_1 | gene=TGGT1_230420 | organism=Toxoplasma_gondii_GT1 | gene_product=sarco/endoplasmic reticulum Ca2+-ATPase | transcript_product=sarco/endoplasmic reticulum Ca2+-ATPase | location=TGGT1_chrVIII:760295-772731(+) | protein_length=1093 | sequence_SO=chromosome | SO=protein_coding	TGGT1_230420-t26_1-p1 [215-229]	0	1626.84245	15
FALSE	High	KVEEELSLLR	[K].KVEEELSLLR.[R]	1xLabel:13C(6)15N(2) [K1]; 1xLabel:13C(6)15N(4) [R10]	1xLabel:13C(6)15N(2) [K1]; 1xLabel:13C(6)15N(4) [R10]			0.000137805	0	1	1	17	TGGT1_227280-t26_1-p1	transcript=TGGT1_227280-t26_1 | gene=TGGT1_227280 | organism=Toxoplasma_gondii_GT1 | gene_product=dense granule protein GRA3 | transcript_product=dense granule protein GRA3 | location=TGGT1_chrX:956231-956899(-) | protein_length=222 | sequence_SO=chromosome | SO=protein_coding	TGGT1_227280-t26_1-p1 [114-123]	1	1233.7168	10
FALSE	High	EYPPLQQQVLTLLQK	[K].EYPPLQQQVLTLLQK.[A]					7.64319E-05	0	1	1	2	TGGT1_292080-t26_1-p1	transcript=TGGT1_292080-t26_1 | gene=TGGT1_292080 | organism=Toxoplasma_gondii_GT1 | gene_product=leucyl-tRNA synthetase | transcript_product=leucyl-tRNA synthetase | location=TGGT1_chrIX:4343158-4354677(+) | protein_length=1261 | sequence_SO=chromosome | SO=protein_coding	TGGT1_292080-t26_1-p1 [1129-1143]	0	1798.01091	15	2.082	0.639	1.06	-0.65	0.974788871	0.412378483	0.989674075	0.61506519	15.66	59.16	2.082	2.301	0.191	1.398	0.639	0.014	1.06	1.2	-2.39	0.48	-0.65	-6.13	6027.501684	5478.809333	13664.10543	9105.419615	43.89	90.31	163.93	27.39	6072.764126
FALSE	High	LPFDELNLLQSHQR	[R].LPFDELNLLQSHQR.[Y]	1xLabel:13C(6)15N(4) [R14]	1xLabel:13C(6)15N(4) [R14]			0.000123981	0	1	1	5	TGGT1_292080-t26_1-p1	transcript=TGGT1_292080-t26_1 | gene=TGGT1_292080 | organism=Toxoplasma_gondii_GT1 | gene_product=leucyl-tRNA synthetase | transcript_product=leucyl-tRNA synthetase | location=TGGT1_chrIX:4343158-4354677(+) | protein_length=1261 | sequence_SO=chromosome | SO=protein_coding	TGGT1_292080-t26_1-p1 [1205-1218]	0	1719.90521	14
FALSE	High	TELTYAVTSEQIK	[R].TELTYAVTSEQIK.[D]					5.41854E-06	0	1	1	17	TGGT1_219320-t26_1-p1	transcript=TGGT1_219320-t26_1 | gene=TGGT1_219320 | organism=Toxoplasma_gondii_GT1 | gene_product=acid phosphatase GAP50 | transcript_product=acid phosphatase GAP50 | location=TGGT1_chrXII:907511-910397(-) | protein_length=431 | sequence_SO=chromosome | SO=protein_coding	TGGT1_219320-t26_1-p1 [144-156]	0	1482.76862	13	0.859	0.736	-0.22	-0.44	0.120265989	0.025703918	0.561931661	0.218877879	8.48	1.72	0.732	0.859	0.925	0.736	0.831	0.72	-0.45	-0.22	-0.11	-0.44	-0.27	-0.47	359017.6406	262979.5098	9442115.984	7850488.719	29.23	35.4	53.84	50.51	359017.6406
FALSE	High	KVGIEQTHDAGTPITEPMK	[K].KVGIEQTHDAGTPITEPMK.[V]					8.73405E-05	0	1	1	3	TGGT1_316310-t26_1-p1	transcript=TGGT1_316310-t26_1 | gene=TGGT1_316310 | organism=Toxoplasma_gondii_GT1 | gene_product=superoxide dismutase | transcript_product=superoxide dismutase | location=TGGT1_chrXI:5175968-5177674(-) | protein_length=201 | sequence_SO=chromosome | SO=protein_coding	TGGT1_316310-t26_1-p1 [137-155]	1	2052.04302	19	1.196	0.721	0.26	-0.47	0.337309066	0.042326118	0.712606694	0.252742161	31.69	4.21	1.743	1.196	0.941	0.761	0.721	0.584	0.8	0.26	-0.09	-0.39	-0.47	-0.78	7794.380923	9102.274789	367508.5625	265128.3438	47.1	54.11	67.86	53.13	7794.380923
FALSE	High	MAEDYGVLHPEGMAFR	[K].MAEDYGVLHPEGMAFR.[G]	1xOxidation [M]; 1xLabel:13C(6)15N(4) [R16]	1xOxidation [M1; M13]; 1xLabel:13C(6)15N(4) [R16]			8.98402E-05	0	1	1	14	TGGT1_217890-t26_1-p1	transcript=TGGT1_217890-t26_1 | gene=TGGT1_217890 | organism=Toxoplasma_gondii_GT1 | gene_product=putative alkyl hydroperoxide reductase/ Thiol specific antioxidant/ Mal allergen | transcript_product=putative alkyl hydroperoxide reductase/ Thiol specific antioxidant/ Mal allergen | location=TGGT1_chrXII:2143499-2144089(-) | protein_length=196 | sequence_SO=chromosome | SO=protein_coding	TGGT1_217890-t26_1-p1 [111-126]	0	1848.82829	16
FALSE	High	IAALEDAGVHVVR	[K].IAALEDAGVHVVR.[N]	1xLabel:13C(6)15N(4) [R13]	1xLabel:13C(6)15N(4) [R13]			0.000177319	0	1	1	11	TGGT1_290600-t26_1-p1	transcript=TGGT1_290600-t26_1 | gene=TGGT1_290600 | organism=Toxoplasma_gondii_GT1 | gene_product=succinyl-CoA-synthetase alpha SCSA | transcript_product=succinyl-CoA-synthetase alpha SCSA | location=TGGT1_chrIX:3568986-3572521(+) | protein_length=333 | sequence_SO=chromosome | SO=protein_coding	TGGT1_290600-t26_1-p1 [302-314]	0	1359.76184	13
FALSE	High	SAELGVAYIESLVR	[K].SAELGVAYIESLVR.[E]					0.000138176	0	1	1	1	TGGT1_246130-t26_1-p1	transcript=TGGT1_246130-t26_1 | gene=TGGT1_246130 | organism=Toxoplasma_gondii_GT1 | gene_product=serpin (serine proteinase inhibitor) superfamily protein | transcript_product=serpin (serine proteinase inhibitor) superfamily protein | location=TGGT1_chrXII:2610457-2612239(+) | protein_length=432 | sequence_SO=chromosome | SO=protein_coding	TGGT1_246130-t26_1-p1 [274-287]	0	1506.81623	14	2.364	0.706	1.24	-0.5	0.205397551	0.54987067	0.644659629	0.683466009	80.02	72.67	2.364	1.088	5.965	3.329	0.706	0.011	1.24	0.12	2.58	1.74	-0.5	-6.47	5545.102324	11443.36267	10762.06955	10757.12953	78.56	22.39	170.29	29.31	5545.102324
FALSE	High	EWVTGDSVLTGLK	[K].EWVTGDSVLTGLK.[I]					0.000131268	0	1	1	10	TGGT1_233480-t26_1-p1	transcript=TGGT1_233480-t26_1 | gene=TGGT1_233480 | organism=Toxoplasma_gondii_GT1 | gene_product=SAG-related sequence SRS29C | transcript_product=SAG-related sequence SRS29C | location=TGGT1_chrVIII:2667297-2668415(+) | protein_length=372 | sequence_SO=chromosome | SO=protein_coding	TGGT1_233480-t26_1-p1 [136-148]	0	1404.73692	13	0.831	100	-0.27	6.64	0.262268628	0.228608887	0.677345582	0.531064882	15.8	0	0.831	0.702	1.028	100	100	0.515	-0.27	-0.51	0.04	6.64	6.64	-0.96	6845.291679	5686.947943	3864.187994	3121958	37.02	55.96	173.05	65.56	6845.291679
FALSE	High	TELLLNASGAPTGR	[R].TELLLNASGAPTGR.[V]					6.75823E-05	0	1	1	4	TGGT1_305850-t26_1-p1	transcript=TGGT1_305850-t26_1 | gene=TGGT1_305850 | organism=Toxoplasma_gondii_GT1 | gene_product=RNA recognition motif-containing protein | transcript_product=RNA recognition motif-containing protein | location=TGGT1_chrIX:5399604-5403723(-) | protein_length=372 | sequence_SO=chromosome | SO=protein_coding	TGGT1_305850-t26_1-p1 [326-339]	0	1399.75397	14	0.413	0.785	-1.28	-0.35	0.524558681	0.029546292	0.797834744	0.229322433	16.41	6.42	0.413	0.145	2.488	0.84	0.785	0.722	-1.28	-2.78	1.32	-0.25	-0.35	-0.47	7224.479008	2984.204709	409539.6563	321295.25	16.09	114.32	77.22	70.43	7224.479008
FALSE	High	SAELAAEVDCNLLDGR	[K].SAELAAEVDCNLLDGR.[T]	1xLabel:13C(6)15N(4) [R16]	1xLabel:13C(6)15N(4) [R16]			5.71786E-05	0	1	1	1	TGGT1_263300-t26_1-p1	transcript=TGGT1_263300-t26_1 | gene=TGGT1_263300 | organism=Toxoplasma_gondii_GT1 | gene_product=eukaryotic porin protein | transcript_product=eukaryotic porin protein | location=TGGT1_chrVIIb:618828-622551(-) | protein_length=290 | sequence_SO=chromosome | SO=protein_coding	TGGT1_263300-t26_1-p1 [205-220]	0	1685.80384	16	0.612	0.798	-0.71	-0.33	0.361388987	0.276873915	0.722767645	0.566140818	44.16	4.4	1.218	0.125	0.612	0.835	0.23	0.798	0.28	-3	-0.71	-0.26	-2.12	-0.33	6954.23877	8470.78418	411467.0313	343528.4375	158.28	92.76	76.63	89.08	6954.23877
FALSE	High	EVQGMEINDLQPMQIR	[R].EVQGMEINDLQPMQIR.[V]	1xLabel:13C(6)15N(4) [R16]	1xLabel:13C(6)15N(4) [R16]			0.000127753	0	1	1	1	TGGT1_290290-t26_1-p1	transcript=TGGT1_290290-t26_1 | gene=TGGT1_290290 | organism=Toxoplasma_gondii_GT1 | gene_product=ubiquitin-activating enzyme E1 family protein | transcript_product=ubiquitin-activating enzyme E1 family protein | location=TGGT1_chrIX:3489378-3499339(+) | protein_length=1092 | sequence_SO=chromosome | SO=protein_coding	TGGT1_290290-t26_1-p1 [221-236]	0	1910.93381	16
FALSE	High	EVQGMEINDLQPMQIR	[R].EVQGMEINDLQPMQIR.[V]					1.84019E-05	0	1	1	2	TGGT1_290290-t26_1-p1	transcript=TGGT1_290290-t26_1 | gene=TGGT1_290290 | organism=Toxoplasma_gondii_GT1 | gene_product=ubiquitin-activating enzyme E1 family protein | transcript_product=ubiquitin-activating enzyme E1 family protein | location=TGGT1_chrIX:3489378-3499339(+) | protein_length=1092 | sequence_SO=chromosome | SO=protein_coding	TGGT1_290290-t26_1-p1 [221-236]	0	1900.92554	16	0.08	0.416	-3.65	-1.26	0.17528697	0.246523101	0.618047023	0.544257607	0.82	3.29	0.08	0.01	0.236	0.416	0.469	0.01	-3.65	-6.64	-2.09	-1.26	-1.09	-6.64	43902.74219	1634.410811	479474.209	167111.6563	161.47	75.97	57.75	83.38	43902.74219
FALSE	High	KVYIGGIEADTTTEELESIFGK	[R].KVYIGGIEADTTTEELESIFGK.[Y]					6.47348E-06	0	1	1	3	TGGT1_211420-t26_1-p1	transcript=TGGT1_211420-t26_1 | gene=TGGT1_211420 | organism=Toxoplasma_gondii_GT1 | gene_product=RNA recognition motif-containing protein | transcript_product=RNA recognition motif-containing protein | location=TGGT1_chrIV:1661239-1664919(-) | protein_length=189 | sequence_SO=chromosome | SO=protein_coding	TGGT1_211420-t26_1-p1 [13-34]	1	2400.21806	22	0.969	0.701	-0.05	-0.51	0.434063642	0.014579433	0.757535916	0.204349929	12.25	0.54	0.969	0.314	1.054	0.706	0.701	0.607	-0.05	-1.67	0.08	-0.5	-0.51	-0.72	12364.90603	7848.667316	315645.2266	221156.6406	26.67	51.02	81.63	72.78	12364.90603
FALSE	High	VFADNYNPVVSEK	[K].VFADNYNPVVSEK.[V]					6.49168E-05	0	1	1	2	TGGT1_315780-t26_1-p1	transcript=TGGT1_315780-t26_1 | gene=TGGT1_315780 | organism=Toxoplasma_gondii_GT1 | gene_product=putative myosin regulatory light chain | transcript_product=putative myosin regulatory light chain | location=TGGT1_chrXI:4923626-4926382(+) | protein_length=206 | sequence_SO=chromosome | SO=protein_coding	TGGT1_315780-t26_1-p1 [118-130]	0	1481.72708	13
FALSE	High	TELGATDVLCVNTIR	[K].TELGATDVLCVNTIR.[C]	1xLabel:13C(6)15N(4) [R15]	1xLabel:13C(6)15N(4) [R15]			6.12825E-05	0	1	1	2	TGGT1_318310-t26_1-p1	transcript=TGGT1_318310-t26_1 | gene=TGGT1_318310 | organism=Toxoplasma_gondii_GT1 | gene_product=transketolase | transcript_product=transketolase | location=TGGT1_chrIV:1364235-1371398(-) | protein_length=699 | sequence_SO=chromosome | SO=protein_coding	TGGT1_318310-t26_1-p1 [29-43]	0	1614.8395	15	0.016	0.56	-5.94	-0.84	0.026468902	0.516264886	0.313841823	0.661856222	0.02	45.68	0.03	0.016	0.01	3.924	0.56	0.01	-5.08	-5.94	-6.64	1.97	-0.84	-6.64	627598.25	9952.966722	12874.36715	7210.953298	48.23	60.11	167.87	73.29	337334.1875
FALSE	High	VFAFATHGLFSGPAIER	[R].VFAFATHGLFSGPAIER.[I]	1xLabel:13C(6)15N(4) [R17]	1xLabel:13C(6)15N(4) [R17]			0.000017193	0	1	1	2	TGGT1_220100-t26_1-p1	transcript=TGGT1_220100-t26_1 | gene=TGGT1_220100 | organism=Toxoplasma_gondii_GT1 | gene_product=phosphoribosylpyrophosphate synthetase | transcript_product=phosphoribosylpyrophosphate synthetase | location=TGGT1_chrV:29152-31918(+) | protein_length=557 | sequence_SO=chromosome | SO=protein_coding	TGGT1_220100-t26_1-p1 [484-500]	0	1829.95725	17	0.193	1.196	-2.37	0.26	0.462777021	0.384352392	0.771359011	0.606821871	4.53	1.14	3.717	0.193	0.035	1.196	1.187	100	1.89	-2.37	-4.83	0.26	0.25	6.64	3069.910838	5008.820123	252708.8438	341932.5625	163.19	97.02	85.09	55.55	3069.910838
FALSE	High	SAELAAEVDCNLLDGR	[K].SAELAAEVDCNLLDGR.[T]					5.41854E-06	0	1	1	3	TGGT1_263300-t26_1-p1	transcript=TGGT1_263300-t26_1 | gene=TGGT1_263300 | organism=Toxoplasma_gondii_GT1 | gene_product=eukaryotic porin protein | transcript_product=eukaryotic porin protein | location=TGGT1_chrVIIb:618828-622551(-) | protein_length=290 | sequence_SO=chromosome | SO=protein_coding	TGGT1_263300-t26_1-p1 [205-220]	0	1675.79557	16
FALSE	High	KYDAFLASQVLIPQIPR	[R].KYDAFLASQVLIPQIPR.[L]					0.000025455	0	1	1	7	TGGT1_215470-t26_1-p1	transcript=TGGT1_215470-t26_1 | gene=TGGT1_215470 | organism=Toxoplasma_gondii_GT1 | gene_product=ribosomal protein RPL10A | transcript_product=ribosomal protein RPL10A | location=TGGT1_chrX:6865357-6867300(+) | protein_length=217 | sequence_SO=chromosome | SO=protein_coding	TGGT1_215470-t26_1-p1 [105-121]	1	1959.10621	17	5.858	0.706	2.55	-0.5	0.162059066	0.036101537	0.607596862	0.23966555	107.9	8.51	5.858	1.595	33.5	0.706	0.792	0.624	2.55	0.67	5.07	-0.5	-0.34	-0.68	5552.977608	32529.13477	1923576.125	1502317	65.62	81.11	87.7	77.06	5552.977608
FALSE	High	SAEGTSESPPVPQLGTPPRPAPR	[R].SAEGTSESPPVPQLGTPPRPAPR.[R]	2xLabel:13C(6)15N(4) [R19; R23]	2xLabel:13C(6)15N(4) [R19; R23]			7.84171E-05	0	1	1	10	TGGT1_229010-t26_1-p1	transcript=TGGT1_229010-t26_1 | gene=TGGT1_229010 | organism=Toxoplasma_gondii_GT1 | gene_product=rhoptry neck protein RON4 | transcript_product=rhoptry neck protein RON4 | location=TGGT1_chrVIII:18238-24970(+) | protein_length=984 | sequence_SO=chromosome | SO=protein_coding	TGGT1_229010-t26_1-p1 [98-120]	0	2348.21079	23	0.849	0.75	-0.24	-0.41	0.592522397	0.014219118	0.830301143	0.204349929	38.32	1.7	0.544	0.849	1.329	0.735	0.816	0.75	-0.88	-0.24	0.41	-0.44	-0.29	-0.41	8774.039063	7381.550699	696684.375	568566.6875	3.64	47.11	74.83	72.77	8774.039063
FALSE	High	VFATPQSLGLDAI	[K].VFATPQSLGLDAI.[-]					0.000168435	0	1	1	6	TGGT1_239820-t26_1-p1	transcript=TGGT1_239820-t26_1 | gene=TGGT1_239820 | organism=Toxoplasma_gondii_GT1 | gene_product=D-3-phosphoglycerate dehydrogenase | transcript_product=D-3-phosphoglycerate dehydrogenase | location=TGGT1_chrVI:931789-940557(-) | protein_length=604 | sequence_SO=chromosome | SO=protein_coding	TGGT1_239820-t26_1-p1 [592-604]	0	1331.72054	13
FALSE	High	VFDPTGYAGKPSLSSR	[R].VFDPTGYAGKPSLSSR.[K]	1xLabel:13C(6)15N(2) [K10]; 1xLabel:13C(6)15N(4) [R16]	1xLabel:13C(6)15N(2) [K10]; 1xLabel:13C(6)15N(4) [R16]			0.000165837	0	1	1	3	TGGT1_286600-t26_1-p1	transcript=TGGT1_286600-t26_1 | gene=TGGT1_286600 | organism=Toxoplasma_gondii_GT1 | gene_product=hypothetical protein | transcript_product=hypothetical protein | location=TGGT1_chrV:1621096-1622773(-) | protein_length=388 | sequence_SO=chromosome | SO=protein_coding	TGGT1_286600-t26_1-p1 [21-36]	0	1699.87688	16
FALSE	High	SAEGTSESPPVPQLGTPPRPAPR	[R].SAEGTSESPPVPQLGTPPRPAPR.[R]					0.000030456	0	1	1	11	TGGT1_229010-t26_1-p1	transcript=TGGT1_229010-t26_1 | gene=TGGT1_229010 | organism=Toxoplasma_gondii_GT1 | gene_product=rhoptry neck protein RON4 | transcript_product=rhoptry neck protein RON4 | location=TGGT1_chrVIII:18238-24970(+) | protein_length=984 | sequence_SO=chromosome | SO=protein_coding	TGGT1_229010-t26_1-p1 [98-120]	0	2328.19425	23
FALSE	High	KYDAFLASQVLIPQIPR	[R].KYDAFLASQVLIPQIPR.[L]	1xLabel:13C(6)15N(2) [K1]; 1xLabel:13C(6)15N(4) [R17]	1xLabel:13C(6)15N(2) [K1]; 1xLabel:13C(6)15N(4) [R17]			3.75006E-05	0	1	1	8	TGGT1_215470-t26_1-p1	transcript=TGGT1_215470-t26_1 | gene=TGGT1_215470 | organism=Toxoplasma_gondii_GT1 | gene_product=ribosomal protein RPL10A | transcript_product=ribosomal protein RPL10A | location=TGGT1_chrX:6865357-6867300(+) | protein_length=217 | sequence_SO=chromosome | SO=protein_coding	TGGT1_215470-t26_1-p1 [105-121]	1	1977.12868	17
FALSE	High	EVRPDPLDAPATFEVLDYNEGILR	[K].EVRPDPLDAPATFEVLDYNEGILR.[F]					4.80858E-08	0	1	1	2	TGGT1_223920-t26_1-p1	transcript=TGGT1_223920-t26_1 | gene=TGGT1_223920 | organism=Toxoplasma_gondii_GT1 | gene_product=rhoptry neck protein RON3 | transcript_product=rhoptry neck protein RON3 | location=TGGT1_chrX:3357300-3367973(+) | protein_length=1958 | sequence_SO=chromosome | SO=protein_coding	TGGT1_223920-t26_1-p1 [816-839]	0	2729.37809	24
FALSE	High	EVRPDPLDAPATFEVLDYNEGILR	[K].EVRPDPLDAPATFEVLDYNEGILR.[F]	2xLabel:13C(6)15N(4) [R3; R24]	2xLabel:13C(6)15N(4) [R3; R24]			4.99395E-07	0	1	1	3	TGGT1_223920-t26_1-p1	transcript=TGGT1_223920-t26_1 | gene=TGGT1_223920 | organism=Toxoplasma_gondii_GT1 | gene_product=rhoptry neck protein RON3 | transcript_product=rhoptry neck protein RON3 | location=TGGT1_chrX:3357300-3367973(+) | protein_length=1958 | sequence_SO=chromosome | SO=protein_coding	TGGT1_223920-t26_1-p1 [816-839]	0	2749.39462	24	1.096	0.796	0.13	-0.33	0.799253408	0.010710664	0.920849705	0.199491024	101.22	2.69	0.313	1.096	1.845	0.796	0.818	0.752	-1.68	0.13	0.88	-0.33	-0.29	-0.41	6039.355469	6622.054674	393629.25	322122.4688	55.58	39.52	101.69	97.93	13558.43054
FALSE	High	EVSAAFSSPGEKDDLQASSPETAK	[R].EVSAAFSSPGEKDDLQASSPETAK.[A]					0.00012637	0	1	1	3	TGGT1_315270-t26_1-p1	transcript=TGGT1_315270-t26_1 | gene=TGGT1_315270 | organism=Toxoplasma_gondii_GT1 | gene_product=hypothetical protein | transcript_product=hypothetical protein | location=TGGT1_chrXI:4558433-4565813(-) | protein_length=780 | sequence_SO=chromosome | SO=protein_coding	TGGT1_315270-t26_1-p1 [360-383]	1	2451.15217	24	0.212	0.048	-2.23	-4.37	0.181627794	0.247983294	0.621686329	0.545160784	4.92	0.27	0.212	0.806	0.056	0.01	0.048	1.526	-2.23	-0.31	-4.15	-6.64	-4.37	0.61	12194.39861	2591.254356	141715.2031	10051.40493	11.2	101.47	88.2	72.02	12194.39861
FALSE	High	TELLLNASGAPTGR	[R].TELLLNASGAPTGR.[V]	1xLabel:13C(6)15N(4) [R14]	1xLabel:13C(6)15N(4) [R14]			5.34955E-05	0	1	1	3	TGGT1_305850-t26_1-p1	transcript=TGGT1_305850-t26_1 | gene=TGGT1_305850 | organism=Toxoplasma_gondii_GT1 | gene_product=RNA recognition motif-containing protein | transcript_product=RNA recognition motif-containing protein | location=TGGT1_chrIX:5399604-5403723(-) | protein_length=372 | sequence_SO=chromosome | SO=protein_coding	TGGT1_305850-t26_1-p1 [326-339]	0	1409.76224	14
FALSE	High	IPETSVWNENER	[R].IPETSVWNENER.[V]					3.61011E-05	0	1	1	10	TGGT1_363030-t26_1-p1	transcript=TGGT1_363030-t26_1 | gene=TGGT1_363030 | organism=Toxoplasma_gondii_GT1 | gene_product=rhoptry protein ROP8 | transcript_product=rhoptry protein ROP8 | location=AAQM03000199:1511-3196(+) | protein_length=561 | sequence_SO=contig | SO=protein_coding	TGGT1_363030-t26_1-p1 [209-220]	0	1473.69685	12	38.219	0.972	5.26	-0.04	0.001983977	0.559316661	0.205516938	0.689578218	18.78	14.63	25.52	38.219	43.06	0.972	2.12	0.87	4.67	5.26	5.43	-0.04	1.08	-0.2	6445.90317	243368.1543	1709702	2984755	13.68	36.34	73.16	65.69	6445.90317
FALSE	High	KVQAESGEAQNTLTAETK	[R].KVQAESGEAQNTLTAETK.[A]					1.85109E-05	0	1	1	9	TGGT1_232710-t26_1-p1	transcript=TGGT1_232710-t26_1 | gene=TGGT1_232710 | organism=Toxoplasma_gondii_GT1 | gene_product=ribosomal protein RPS3A | transcript_product=ribosomal protein RPS3A | location=TGGT1_chrVIII:2231374-2232762(+) | protein_length=259 | sequence_SO=chromosome | SO=protein_coding	TGGT1_232710-t26_1-p1 [241-258]	1	1904.95597	18	0.527	0.588	-0.92	-0.77	0.017744124	0.011684706	0.274663645	0.201939793	4.93	4.58	0.433	0.59	0.527	0.588	0.654	0.536	-1.21	-0.76	-0.92	-0.77	-0.61	-0.9	161785.0938	70128.03906	635884.5	374096.375	40.43	39.11	47.93	38.34	161785.0938
FALSE	High	VEVENLMEGVDFSETLTR	[K].VEVENLMEGVDFSETLTR.[A]					4.79432E-08	0	1	1	9	TGGT1_311720-t26_1-p1	transcript=TGGT1_311720-t26_1 | gene=TGGT1_311720 | organism=Toxoplasma_gondii_GT1 | gene_product=chaperonin protein BiP | transcript_product=chaperonin protein BiP | location=TGGT1_chrXI:2188121-2191497(-) | protein_length=668 | sequence_SO=chromosome | SO=protein_coding	TGGT1_311720-t26_1-p1 [315-332]	0	2067.99031	18	0.745	0.78	-0.42	-0.36	0.700357566	0.044377461	0.877783685	0.25589787	46.33	3.35	0.745	0.325	23.79	0.78	0.809	0.658	-0.42	-1.62	4.57	-0.36	-0.31	-0.6	10129.43991	8546.746094	1942907.469	1515645.063	69.76	111.21	106.54	96.75	11474.52734
FALSE	High	KVQAESGEAQNTLTAETK	[R].KVQAESGEAQNTLTAETK.[A]	2xLabel:13C(6)15N(2) [K1; K18]	2xLabel:13C(6)15N(2) [K1; K18]			0.000063622	0	1	1	7	TGGT1_232710-t26_1-p1	transcript=TGGT1_232710-t26_1 | gene=TGGT1_232710 | organism=Toxoplasma_gondii_GT1 | gene_product=ribosomal protein RPS3A | transcript_product=ribosomal protein RPS3A | location=TGGT1_chrVIII:2231374-2232762(+) | protein_length=259 | sequence_SO=chromosome | SO=protein_coding	TGGT1_232710-t26_1-p1 [241-258]	1	1920.98437	18
FALSE	High	EVVVEYEQLNK	[K].EVVVEYEQLNK.[Q]	1xLabel:13C(6)15N(2) [K11]	1xLabel:13C(6)15N(2) [K11]			9.24055E-05	0	1	1	13	TGGT1_288380-t26_1-p1	transcript=TGGT1_288380-t26_1 | gene=TGGT1_288380 | organism=Toxoplasma_gondii_GT1 | gene_product=heat shock protein HSP90 | transcript_product=heat shock protein HSP90 | location=TGGT1_chrIX:2294323-2298742(+) | protein_length=708 | sequence_SO=chromosome | SO=protein_coding	TGGT1_288380-t26_1-p1 [259-269]	0	1357.70892	11	0.362	0.706	-1.46	-0.5	0.248950844	0.017675916	0.672306074	0.204349929	18.26	3.96	0.702	0.362	0.02	0.706	0.744	0.629	-0.51	-1.46	-5.66	-0.5	-0.43	-0.67	208313.2344	75481.00781	2447254.836	1821262.125	22.28	87.99	45.23	36.27	180799.8438
FALSE	High	EVVVEYEQLNK	[K].EVVVEYEQLNK.[Q]					0.000133057	0	1	1	18	TGGT1_288380-t26_1-p1	transcript=TGGT1_288380-t26_1 | gene=TGGT1_288380 | organism=Toxoplasma_gondii_GT1 | gene_product=heat shock protein HSP90 | transcript_product=heat shock protein HSP90 | location=TGGT1_chrIX:2294323-2298742(+) | protein_length=708 | sequence_SO=chromosome | SO=protein_coding	TGGT1_288380-t26_1-p1 [259-269]	0	1349.69472	11
FALSE	High	EVVSGDTFVLVGAPK	[K].EVVSGDTFVLVGAPK.[G]	1xLabel:13C(6)15N(2) [K15]	1xLabel:13C(6)15N(2) [K15]			5.90256E-05	0	1	1	3	TGGT1_238050-t26_1-p1	transcript=TGGT1_238050-t26_1 | gene=TGGT1_238050 | organism=Toxoplasma_gondii_GT1 | gene_product=nuclease and tudor domain-containing protein | transcript_product=nuclease and tudor domain-containing protein | location=TGGT1_chrVI:31087-39926(+) | protein_length=1024 | sequence_SO=chromosome | SO=protein_coding	TGGT1_238050-t26_1-p1 [10-24]	0	1525.83518	15	0.228	23.399	-2.13	4.55	0.147034983	0.229124043	0.589372949	0.531064882	6.23	20.45	0.56	0.228	0.043	26.625	23.399	0.711	-0.84	-2.13	-4.53	4.73	4.55	-0.49	13034.79799	1011.648096	12624.26496	336126.0938	49.79	126.52	169.31	82.58	13034.79799
FALSE	High	EWVTGDSVLTGLK	[K].EWVTGDSVLTGLK.[I]	1xLabel:13C(6)15N(2) [K13]	1xLabel:13C(6)15N(2) [K13]			8.85822E-05	0	1	1	10	TGGT1_233480-t26_1-p1	transcript=TGGT1_233480-t26_1 | gene=TGGT1_233480 | organism=Toxoplasma_gondii_GT1 | gene_product=SAG-related sequence SRS29C | transcript_product=SAG-related sequence SRS29C | location=TGGT1_chrVIII:2667297-2668415(+) | protein_length=372 | sequence_SO=chromosome | SO=protein_coding	TGGT1_233480-t26_1-p1 [136-148]	0	1412.75112	13
FALSE	High	EVVSGDTFVLVGAPK	[K].EVVSGDTFVLVGAPK.[G]					0.000013612	0	1	1	3	TGGT1_238050-t26_1-p1	transcript=TGGT1_238050-t26_1 | gene=TGGT1_238050 | organism=Toxoplasma_gondii_GT1 | gene_product=nuclease and tudor domain-containing protein | transcript_product=nuclease and tudor domain-containing protein | location=TGGT1_chrVI:31087-39926(+) | protein_length=1024 | sequence_SO=chromosome | SO=protein_coding	TGGT1_238050-t26_1-p1 [10-24]	0	1517.82099	15
FALSE	High	KVSEESFVPAVIEPSFGIGR	[K].KVSEESFVPAVIEPSFGIGR.[I]					6.38054E-05	0	1	1	1	TGGT1_256990-t26_1-p1	transcript=TGGT1_256990-t26_1 | gene=TGGT1_256990 | organism=Toxoplasma_gondii_GT1 | gene_product=glycyl-tRNA synthetase | transcript_product=glycyl-tRNA synthetase | location=TGGT1_chrVIIb:4226828-4230134(+) | protein_length=771 | sequence_SO=chromosome | SO=protein_coding	TGGT1_256990-t26_1-p1 [604-623]	1	2148.13355	20
FALSE	High	KVSEESFVPAVIEPSFGIGR	[K].KVSEESFVPAVIEPSFGIGR.[I]	1xLabel:13C(6)15N(2) [K1]; 1xLabel:13C(6)15N(4) [R20]	1xLabel:13C(6)15N(2) [K1]; 1xLabel:13C(6)15N(4) [R20]			0.000134503	0	1	1	1	TGGT1_256990-t26_1-p1	transcript=TGGT1_256990-t26_1 | gene=TGGT1_256990 | organism=Toxoplasma_gondii_GT1 | gene_product=glycyl-tRNA synthetase | transcript_product=glycyl-tRNA synthetase | location=TGGT1_chrVIIb:4226828-4230134(+) | protein_length=771 | sequence_SO=chromosome | SO=protein_coding	TGGT1_256990-t26_1-p1 [604-623]	1	2166.15601	20
FALSE	High	EVVASPVASASGAGSPGGATSLVFPVPIAR	[K].EVVASPVASASGAGSPGGATSLVFPVPIAR.[A]					1.48535E-06	0	1	1	1	TGGT1_216670-t26_1-p1	transcript=TGGT1_216670-t26_1 | gene=TGGT1_216670 | organism=Toxoplasma_gondii_GT1 | gene_product=FUSE-binding protein 2 / KH-type splicing regulatory protein | transcript_product=FUSE-binding protein 2 / KH-type splicing regulatory protein | location=TGGT1_chrXI:5891708-5895741(-) | protein_length=941 | sequence_SO=chromosome | SO=protein_coding	TGGT1_216670-t26_1-p1 [455-484]	0	2751.46757	30	0.896	0.723	-0.16	-0.47	0.861058023	0.430069892	0.949045786	0.620423225	1.62	3.68	0.896	0.884	1.191	0.689	1.195	0.723	-0.16	-0.18	0.25	-0.54	0.26	-0.47	3277.066459	3902.342402	3039.343511	3072.69831	95.25	86.32	172.51	172.32	11255.64829
FALSE	High	VEVENLMEGVDFSETLTR	[K].VEVENLMEGVDFSETLTR.[A]	1xLabel:13C(6)15N(4) [R18]	1xLabel:13C(6)15N(4) [R18]			1.50429E-07	0	1	1	8	TGGT1_311720-t26_1-p1	transcript=TGGT1_311720-t26_1 | gene=TGGT1_311720 | organism=Toxoplasma_gondii_GT1 | gene_product=chaperonin protein BiP | transcript_product=chaperonin protein BiP | location=TGGT1_chrXI:2188121-2191497(-) | protein_length=668 | sequence_SO=chromosome | SO=protein_coding	TGGT1_311720-t26_1-p1 [315-332]	0	2077.99858	18
FALSE	High	MDAYNGSAVVAMAGK	[-].MDAYNGSAVVAMAGK.[D]	1xAcetyl [N-Term]	1xAcetyl [N-Term]	TGGT1_314090-t26_1-p1 1xAcetyl [N-Term]	TGGT1_314090-t26_1-p1 1xAcetyl [N-Term]	1.46564E-05	0	1	1	4	TGGT1_314090-t26_1-p1	transcript=TGGT1_314090-t26_1 | gene=TGGT1_314090 | organism=Toxoplasma_gondii_GT1 | gene_product=proteasome beta subunit | transcript_product=proteasome beta subunit | location=TGGT1_chrXI:3875155-3879686(-) | protein_length=205 | sequence_SO=chromosome | SO=protein_coding	TGGT1_314090-t26_1-p1 [1-15]	0	1526.69778	15	0.619	0.64	-0.69	-0.64	0.058141041	0.02107652	0.42396556	0.210437634	9.41	2.65	0.517	0.775	0.619	0.64	0.748	0.613	-0.95	-0.37	-0.69	-0.64	-0.42	-0.71	13878.91029	8596.377446	285778.8125	213622.9531	22.49	38.3	78.35	70.83	9096.709991
FALSE	High	MDAYNGSAVVAMAGK	[-].MDAYNGSAVVAMAGK.[D]	1xAcetyl [N-Term]; 1xLabel:13C(6)15N(2) [K15]	1xAcetyl [N-Term]; 1xLabel:13C(6)15N(2) [K15]	TGGT1_314090-t26_1-p1 1xAcetyl [N-Term]	TGGT1_314090-t26_1-p1 1xAcetyl [N-Term]	4.58637E-05	0	1	1	2	TGGT1_314090-t26_1-p1	transcript=TGGT1_314090-t26_1 | gene=TGGT1_314090 | organism=Toxoplasma_gondii_GT1 | gene_product=proteasome beta subunit | transcript_product=proteasome beta subunit | location=TGGT1_chrXI:3875155-3879686(-) | protein_length=205 | sequence_SO=chromosome | SO=protein_coding	TGGT1_314090-t26_1-p1 [1-15]	0	1534.71197	15
FALSE	High	EVSTQDLLAATALVARPQVDTSNLSASQK	[K].EVSTQDLLAATALVARPQVDTSNLSASQK.[K]					7.13662E-05	0	1	1	1	TGGT1_216670-t26_1-p1	transcript=TGGT1_216670-t26_1 | gene=TGGT1_216670 | organism=Toxoplasma_gondii_GT1 | gene_product=FUSE-binding protein 2 / KH-type splicing regulatory protein | transcript_product=FUSE-binding protein 2 / KH-type splicing regulatory protein | location=TGGT1_chrXI:5891708-5895741(-) | protein_length=941 | sequence_SO=chromosome | SO=protein_coding	TGGT1_216670-t26_1-p1 [42-70]	0	3013.58003	29	1.081	2.037	0.11	1.03	0.794019923	0.493543039	0.91952859	0.647223108	71.09	100.9	2.39	0.562	1.081	3.423	2.037	0.554	1.26	-0.83	0.11	1.78	1.03	-0.85	11968.09315	12102.02959	2754.577692	8183.808526	42.25	29.69	172.14	168.14	5062.714835
FALSE	High	EVVSESLAPSFAVTETHSSVQSPSK	[R].EVVSESLAPSFAVTETHSSVQSPSK.[Q]					0.000208513	0	1	1	1	TGGT1_319560-t26_1-p1	transcript=TGGT1_319560-t26_1 | gene=TGGT1_319560 | organism=Toxoplasma_gondii_GT1 | gene_product=microneme protein MIC3 | transcript_product=microneme protein MIC3 | location=TGGT1_chrIV:856315-857588(+) | protein_length=383 | sequence_SO=chromosome | SO=protein_coding	TGGT1_319560-t26_1-p1 [46-70]	0	2603.28352	25
FALSE	High	KVDTIGLVFHPPNMFINVK	[K].KVDTIGLVFHPPNMFINVK.[L]					9.39768E-05	0	1	1	3	TGGT1_216650-t26_1-p1	transcript=TGGT1_216650-t26_1 | gene=TGGT1_216650 | organism=Toxoplasma_gondii_GT1 | gene_product=S15 sporozoite-expressed protein | transcript_product=S15 sporozoite-expressed protein | location=TGGT1_chrXI:5902644-5904672(-) | protein_length=400 | sequence_SO=chromosome | SO=protein_coding	TGGT1_216650-t26_1-p1 [241-259]	1	2169.18889	19	1.178	0.599	0.24	-0.74	0.489892749	0.034090499	0.783601431	0.237105874	39.45	0.77	1.178	1.492	0.854	0.591	0.762	0.599	0.24	0.58	-0.23	-0.76	-0.39	-0.74	4582.945801	6837.913086	281593.9688	166325.6406	67.17	69.12	105.9	100.43	9433.77028
FALSE	High	LAALFTQHQTQEETPQK	[R].LAALFTQHQTQEETPQK.[G]					9.13714E-05	0	1	1	8	TGGT1_321400-t26_1-p1	transcript=TGGT1_321400-t26_1 | gene=TGGT1_321400 | organism=Toxoplasma_gondii_GT1 | gene_product=microsomal signal peptidase (spc12) domain-containing protein | transcript_product=microsomal signal peptidase (spc12) domain-containing protein | location=TGGT1_chrIb:1847078-1847464(+) | protein_length=128 | sequence_SO=chromosome | SO=protein_coding	TGGT1_321400-t26_1-p1 [95-111]	0	1969.99778	17	0.305	0.733	-1.71	-0.45	0.181665089	0.518510927	0.621686329	0.663605119	7.65	7.98	0.136	0.894	0.305	92.563	0.733	0.659	-2.88	-0.16	-1.71	6.53	-0.45	-0.6	13903.57147	7334.959961	382491.0938	280342.5	89.82	42.27	89.5	32.61	54057.00781
FALSE	High	SAATQGLNAFNSDAVR	[K].SAATQGLNAFNSDAVR.[K]					2.16458E-05	0	1	1	4	TGGT1_243930-t26_1-p1	transcript=TGGT1_243930-t26_1 | gene=TGGT1_243930 | organism=Toxoplasma_gondii_GT1 | gene_product=hypothetical protein | transcript_product=hypothetical protein | location=TGGT1_chrVI:2808395-2813397(-) | protein_length=943 | sequence_SO=chromosome | SO=protein_coding	TGGT1_243930-t26_1-p1 [245-260]	0	1621.79287	16	4.079	1.302	2.03	0.38	0.422102865	0.147750418	0.7515018	0.465182814	26.74	21.03	4.815	4.079	0.477	1.784	1.302	1.117	2.27	2.03	-1.07	0.84	0.38	0.16	6833.789055	10994.17226	289662.25	460966.5	66.92	86.25	89.21	70.68	6833.789055
FALSE	High	RTPLEESQEPEGSTPDSQQSR	[R].RTPLEESQEPEGSTPDSQQSR.[G]	2xLabel:13C(6)15N(4) [R1; R21]	2xLabel:13C(6)15N(4) [R1; R21]			0.000101637	0	1	1	5	TGGT1_218520-t26_1-p1	transcript=TGGT1_218520-t26_1 | gene=TGGT1_218520 | organism=Toxoplasma_gondii_GT1 | gene_product=microneme protein MIC6 | transcript_product=microneme protein MIC6 | location=TGGT1_chrXII:1418869-1419918(-) | protein_length=349 | sequence_SO=chromosome | SO=protein_coding	TGGT1_218520-t26_1-p1 [244-264]	1	2378.09694	21
FALSE	High	LPAMGGIPHDTYGMTTASIETYIHGILEK	[K].LPAMGGIPHDTYGMTTASIETYIHGILEK.[K]	1xOxidation [M4]	1xOxidation [M4]			9.63796E-05	0	1	1	1	TGGT1_249390-t26_1-p1	transcript=TGGT1_249390-t26_1 | gene=TGGT1_249390 | organism=Toxoplasma_gondii_GT1 | gene_product=glutamate/leucine/phenylalanine/valine dehydrogenase family protein | transcript_product=glutamate/leucine/phenylalanine/valine dehydrogenase family protein | location=TGGT1_chrXII:4441593-4452115(+) | protein_length=1206 | sequence_SO=chromosome | SO=protein_coding	TGGT1_249390-t26_1-p1 [818-846]	0	3132.53803	29	1.821	0.177	0.86	-2.5	0.745925088	0.136769991	0.898120003	0.451004428	128.93	3.35	1.821	6.89	0.237	0.305	0.177	0.011	0.86	2.78	-2.07	-1.71	-2.5	-6.47	7100.494943	12590.06335	12436.36694	3788.45098	63.05	66.03	162.61	54.22	7100.494943
FALSE	High	EQQQVQQHEQNEDR	[R].EQQQVQQHEQNEDR.[S]					0.000173724	0	1	1	4	TGGT1_286450-t26_1-p1	transcript=TGGT1_286450-t26_1 | gene=TGGT1_286450 | organism=Toxoplasma_gondii_GT1 | gene_product=dense granule protein GRA5 | transcript_product=dense granule protein GRA5 | location=TGGT1_chrV:1680404-1680766(+) | protein_length=120 | sequence_SO=chromosome | SO=protein_coding	TGGT1_286450-t26_1-p1 [45-58]	0	1795.79539	14	0.952	1.042	-0.07	0.06	0.427900057	0.441127799	0.754412901	0.624486117	15.33	2.99	0.28	1.06	0.952	0.039	1.063	1.042	-1.84	0.08	-0.07	-4.67	0.09	0.06	10849.85918	5279.158126	557286.625	592591.0625	148.8	160.91	130.82	140.47	10849.85918
FALSE	High	LPAMGGIPHDTYGMTTASIETYIHGILEK	[K].LPAMGGIPHDTYGMTTASIETYIHGILEK.[K]	1xLabel:13C(6)15N(2) [K29]	1xLabel:13C(6)15N(2) [K29]			7.71701E-09	0	1	1	3	TGGT1_249390-t26_1-p1	transcript=TGGT1_249390-t26_1 | gene=TGGT1_249390 | organism=Toxoplasma_gondii_GT1 | gene_product=glutamate/leucine/phenylalanine/valine dehydrogenase family protein | transcript_product=glutamate/leucine/phenylalanine/valine dehydrogenase family protein | location=TGGT1_chrXII:4441593-4452115(+) | protein_length=1206 | sequence_SO=chromosome | SO=protein_coding	TGGT1_249390-t26_1-p1 [818-846]	0	3124.55732	29	2.016	10.888	1.01	3.44	0.606514964	0.174211303	0.83551475	0.493700566	125.97	131.44	2.016	10.515	0.303	39.125	1.235	10.888	1.01	3.39	-1.72	5.29	0.3	3.44	8233.998058	2496.029935	7301.570686	285673.6563	78.45	163.29	168.2	93.89	551.4688653
FALSE	High	LPAMGGIPHDTYGMTTASIETYIHGILEK	[K].LPAMGGIPHDTYGMTTASIETYIHGILEK.[K]					5.30375E-08	0	1	1	3	TGGT1_249390-t26_1-p1	transcript=TGGT1_249390-t26_1 | gene=TGGT1_249390 | organism=Toxoplasma_gondii_GT1 | gene_product=glutamate/leucine/phenylalanine/valine dehydrogenase family protein | transcript_product=glutamate/leucine/phenylalanine/valine dehydrogenase family protein | location=TGGT1_chrXII:4441593-4452115(+) | protein_length=1206 | sequence_SO=chromosome | SO=protein_coding	TGGT1_249390-t26_1-p1 [818-846]	0	3116.54312	29
FALSE	High	RTPLEESQEPEGSTPDSQQSR	[R].RTPLEESQEPEGSTPDSQQSR.[G]					7.34373E-05	0	1	1	5	TGGT1_218520-t26_1-p1	transcript=TGGT1_218520-t26_1 | gene=TGGT1_218520 | organism=Toxoplasma_gondii_GT1 | gene_product=microneme protein MIC6 | transcript_product=microneme protein MIC6 | location=TGGT1_chrXII:1418869-1419918(-) | protein_length=349 | sequence_SO=chromosome | SO=protein_coding	TGGT1_218520-t26_1-p1 [244-264]	1	2358.0804	21	0.889	0.874	-0.17	-0.19	0.810181011	0.383928852	0.92731993	0.606821871	97.75	3.67	0.889	0.148	26.485	0.903	0.874	0.031	-0.17	-2.76	4.73	-0.15	-0.19	-5	149427.8789	113206.2422	262372.7188	227620.9688	83.13	67.39	57.63	106.65	157682.1094
FALSE	High	LADEEFAELEEEIR	[K].LADEEFAELEEEIR.[A]	1xLabel:13C(6)15N(4) [R14]	1xLabel:13C(6)15N(4) [R14]			0.000100509	0	1	1	1	TGGT1_244370-t26_1-p1	transcript=TGGT1_244370-t26_1 | gene=TGGT1_244370 | organism=Toxoplasma_gondii_GT1 | gene_product=putative TDC1 | transcript_product=putative TDC1 | location=TGGT1_chrVI:3132400-3134154(+) | protein_length=584 | sequence_SO=chromosome | SO=protein_coding	TGGT1_244370-t26_1-p1 [366-379]	0	1702.80456	14	0.414	17.613	-1.27	4.14	0.608376705	0.273521615	0.836369887	0.563883817	18.09	143.76	0.414	0.12	3.431	49.59	0.535	17.613	-1.27	-3.06	1.78	5.63	-0.9	4.14	8060.050813	4063.838701	6840.461394	73896.10938	75.08	61.2	65.37	87.97	11167.52429
FALSE	High	LADEELLGPMLDVSK	[R].LADEELLGPMLDVSK.[G]					2.76288E-06	0	1	1	6	TGGT1_219850-t26_1-p1	transcript=TGGT1_219850-t26_1 | gene=TGGT1_219850 | organism=Toxoplasma_gondii_GT1 | gene_product=prolyl-tRNA synthetase (ProRS) | transcript_product=prolyl-tRNA synthetase (ProRS) | location=TGGT1_chrXII:529404-538395(-) | protein_length=830 | sequence_SO=chromosome | SO=protein_coding	TGGT1_219850-t26_1-p1 [215-229]	0	1629.8404	15	0.611	0.702	-0.71	-0.51	0.981141476	0.017410613	0.992103673	0.204349929	24.63	1.86	0.34	5.143	0.611	0.608	0.72	0.702	-1.56	2.36	-0.71	-0.72	-0.47	-0.51	13092.01382	8546.413634	1000515.75	683309.6875	64.12	50.5	81.68	85.12	13092.01382
FALSE	High	LADEELLGPMLDVSK	[R].LADEELLGPMLDVSK.[G]	1xLabel:13C(6)15N(2) [K15]	1xLabel:13C(6)15N(2) [K15]			5.61482E-06	0	1	1	5	TGGT1_219850-t26_1-p1	transcript=TGGT1_219850-t26_1 | gene=TGGT1_219850 | organism=Toxoplasma_gondii_GT1 | gene_product=prolyl-tRNA synthetase (ProRS) | transcript_product=prolyl-tRNA synthetase (ProRS) | location=TGGT1_chrXII:529404-538395(-) | protein_length=830 | sequence_SO=chromosome | SO=protein_coding	TGGT1_219850-t26_1-p1 [215-229]	0	1637.8546	15
FALSE	High	EQMGQSLLGQAATTPAGR	[R].EQMGQSLLGQAATTPAGR.[A]	1xLabel:13C(6)15N(4) [R18]	1xLabel:13C(6)15N(4) [R18]			0.000132698	0	1	1	2	TGGT1_273520-t26_1-p1	transcript=TGGT1_273520-t26_1 | gene=TGGT1_273520 | organism=Toxoplasma_gondii_GT1 | gene_product=PCI domain-containing protein | transcript_product=PCI domain-containing protein | location=TGGT1_chrVIII:3416534-3423842(+) | protein_length=601 | sequence_SO=chromosome | SO=protein_coding	TGGT1_273520-t26_1-p1 [52-69]	0	1825.91004	18
FALSE	High	EQMGQSLLGQAATTPAGR	[R].EQMGQSLLGQAATTPAGR.[A]					6.27122E-05	0	1	1	2	TGGT1_273520-t26_1-p1	transcript=TGGT1_273520-t26_1 | gene=TGGT1_273520 | organism=Toxoplasma_gondii_GT1 | gene_product=PCI domain-containing protein | transcript_product=PCI domain-containing protein | location=TGGT1_chrVIII:3416534-3423842(+) | protein_length=601 | sequence_SO=chromosome | SO=protein_coding	TGGT1_273520-t26_1-p1 [52-69]	0	1815.90177	18	0.997	0.873	0	-0.2	0.589560433	0.000744091	0.828842563	0.177260881	34.65	0.6	0.997	1.232	0.459	0.88	0.869	0.873	0	0.3	-1.12	-0.18	-0.2	-0.2	7318.379309	7297.380013	486610.8125	422679.0938	19.19	30.52	75.74	75.7	7318.379309
FALSE	High	TEALTTLAHADSAFEDSTLAER	[K].TEALTTLAHADSAFEDSTLAER.[L]	1xLabel:13C(6)15N(4) [R22]	1xLabel:13C(6)15N(4) [R22]			0.000199034	0	1	1	1	TGGT1_258070-t26_1-p1	transcript=TGGT1_258070-t26_1 | gene=TGGT1_258070 | organism=Toxoplasma_gondii_GT1 | gene_product=hypothetical protein | transcript_product=hypothetical protein | location=TGGT1_chrVIIb:3570890-3578893(-) | protein_length=678 | sequence_SO=chromosome | SO=protein_coding	TGGT1_258070-t26_1-p1 [348-369]	0	2359.12874	22
FALSE	High	VGTPAASGAASWGAQGAGEGAEGPTR	[R].VGTPAASGAASWGAQGAGEGAEGPTR.[G]					0.000152503	0	1	1	2	TGGT1_243960-t26_1-p1	transcript=TGGT1_243960-t26_1 | gene=TGGT1_243960 | organism=Toxoplasma_gondii_GT1 | gene_product=nuclear transport factor 2 (ntf2) domain-containing protein | transcript_product=nuclear transport factor 2 (ntf2) domain-containing protein | location=TGGT1_chrVI:2828443-2833407(-) | protein_length=797 | sequence_SO=chromosome | SO=protein_coding	TGGT1_243960-t26_1-p1 [549-574]	0	2313.08543	26
FALSE	High	EQISVDVPSLDNAILNIR	[K].EQISVDVPSLDNAILNIR.[Q]					0.000081139	0	1	1	2	TGGT1_301440-t26_1-p1	transcript=TGGT1_301440-t26_1 | gene=TGGT1_301440 | organism=Toxoplasma_gondii_GT1 | gene_product=calcium-dependent protein kinase CDPK1 | transcript_product=calcium-dependent protein kinase CDPK1 | location=TGGT1_chrIV:2366836-2372193(+) | protein_length=582 | sequence_SO=chromosome | SO=protein_coding	TGGT1_301440-t26_1-p1 [389-406]	0	1996.07095	18	0.293	0.755	-1.77	-0.41	0.018311713	0.025421403	0.274663645	0.217750991	3.58	3.36	0.293	0.211	0.381	0.755	0.836	0.725	-1.77	-2.25	-1.39	-0.41	-0.26	-0.46	12124.7427	4622.176892	555268.375	464162.75	97.9	70.97	76.61	70.95	9895.569677
FALSE	High	SIQMEGVTWGEGMK	[K].SIQMEGVTWGEGMK.[K]					2.69983E-05	0	1	1	6	TGGT1_219140-t26_1-p1	transcript=TGGT1_219140-t26_1 | gene=TGGT1_219140 | organism=Toxoplasma_gondii_GT1 | gene_product=EF-1 guanine nucleotide exchange domain-containing protein | transcript_product=EF-1 guanine nucleotide exchange domain-containing protein | location=TGGT1_chrXII:1048475-1050088(+) | protein_length=187 | sequence_SO=chromosome | SO=protein_coding	TGGT1_219140-t26_1-p1 [99-112]	0	1552.71343	14
FALSE	High	EQSPGGEAQPDHPTK	[K].EQSPGGEAQPDHPTK.[G]					0.000107152	0	1	1	8	TGGT1_291890-t26_1-p1	transcript=TGGT1_291890-t26_1 | gene=TGGT1_291890 | organism=Toxoplasma_gondii_GT1 | gene_product=microneme protein MIC1 | transcript_product=microneme protein MIC1 | location=TGGT1_chrIX:4200849-4203191(-) | protein_length=456 | sequence_SO=chromosome | SO=protein_coding	TGGT1_291890-t26_1-p1 [288-302]	0	1577.71904	15
FALSE	High	MGLVGLPNVGK	[K].MGLVGLPNVGK.[S]	1xLabel:13C(6)15N(2) [K11]	1xLabel:13C(6)15N(2) [K11]			0.000207502	0	1	1	4	TGGT1_214350-t26_1-p1	transcript=TGGT1_214350-t26_1 | gene=TGGT1_214350 | organism=Toxoplasma_gondii_GT1 | gene_product=putative GTP-binding protein | transcript_product=putative GTP-binding protein | location=TGGT1_chrX:6150425-6154448(+) | protein_length=396 | sequence_SO=chromosome | SO=protein_coding	TGGT1_214350-t26_1-p1 [24-34]	0	1092.63253	11
FALSE	High	EQSPGGEAQPDHPTK	[K].EQSPGGEAQPDHPTK.[G]	1xLabel:13C(6)15N(2) [K15]	1xLabel:13C(6)15N(2) [K15]			0.000103927	0	1	1	5	TGGT1_291890-t26_1-p1	transcript=TGGT1_291890-t26_1 | gene=TGGT1_291890 | organism=Toxoplasma_gondii_GT1 | gene_product=microneme protein MIC1 | transcript_product=microneme protein MIC1 | location=TGGT1_chrIX:4200849-4203191(-) | protein_length=456 | sequence_SO=chromosome | SO=protein_coding	TGGT1_291890-t26_1-p1 [288-302]	0	1585.73324	15	0.675	0.747	-0.57	-0.42	0.095979765	0.010996545	0.514500987	0.199491024	6.94	1.88	0.675	0.744	0.427	0.73	0.804	0.747	-0.57	-0.43	-1.23	-0.45	-0.31	-0.42	48597.83594	36179.49219	748093.25	577133.1875	55.22	66.14	74.82	73.27	95412.9375
FALSE	High	EQVGSSELLLGPAEIK	[K].EQVGSSELLLGPAEIK.[S]					0.000120968	0	1	1	1	TGGT1_258170-t26_1-p1	transcript=TGGT1_258170-t26_1 | gene=TGGT1_258170 | organism=Toxoplasma_gondii_GT1 | gene_product=hypothetical protein | transcript_product=hypothetical protein | location=TGGT1_chrVIIb:3499824-3505217(+) | protein_length=408 | sequence_SO=chromosome | SO=protein_coding	TGGT1_258170-t26_1-p1 [150-165]	0	1669.90069	16
FALSE	High	ESATAEEEEVAEEE	[K].ESATAEEEEVAEEE.[-]					9.88831E-06	0	1	1	62	TGGT1_286450-t26_1-p1	transcript=TGGT1_286450-t26_1 | gene=TGGT1_286450 | organism=Toxoplasma_gondii_GT1 | gene_product=dense granule protein GRA5 | transcript_product=dense granule protein GRA5 | location=TGGT1_chrV:1680404-1680766(+) | protein_length=120 | sequence_SO=chromosome | SO=protein_coding	TGGT1_286450-t26_1-p1 [107-120]	0	1551.61805	14
FALSE	High	MFSECCQPCAPCGEGEPGAAQPTQVPGSR	[-].MFSECCQPCAPCGEGEPGAAQPTQVPGSR.[L]	1xAcetyl [N-Term]	1xAcetyl [N-Term]	TGGT1_231630-t26_1-p1 1xAcetyl [N-Term]	TGGT1_231630-t26_1-p1 1xAcetyl [N-Term]	3.55766E-05	0	1	1	1	TGGT1_231630-t26_1-p1	transcript=TGGT1_231630-t26_1 | gene=TGGT1_231630 | organism=Toxoplasma_gondii_GT1 | gene_product=alveolin domain containing intermediate filament IMC4 | transcript_product=alveolin domain containing intermediate filament IMC4 | location=TGGT1_chrVIII:1508307-1510463(-) | protein_length=452 | sequence_SO=chromosome | SO=protein_coding	TGGT1_231630-t26_1-p1 [1-29]	0	2979.21983	29
FALSE	High	VGGEEALSEVQR	[K].VGGEEALSEVQR.[T]	1xLabel:13C(6)15N(4) [R12]	1xLabel:13C(6)15N(4) [R12]			4.41601E-05	0	1	1	4	TGGT1_259550-t26_1-p1	transcript=TGGT1_259550-t26_1 | gene=TGGT1_259550 | organism=Toxoplasma_gondii_GT1 | gene_product=dihydropteroate synthase | transcript_product=dihydropteroate synthase | location=TGGT1_chrVIIb:2750606-2755609(-) | protein_length=748 | sequence_SO=chromosome | SO=protein_coding	TGGT1_259550-t26_1-p1 [414-425]	0	1283.64654	12
FALSE	High	LADDAATQPLVVQHIQK	[K].LADDAATQPLVVQHIQK.[F]	1xLabel:13C(6)15N(2) [K17]	1xLabel:13C(6)15N(2) [K17]			0.000131268	0	1	1	3	TGGT1_231600-t26_1-p1	transcript=TGGT1_231600-t26_1 | gene=TGGT1_231600 | organism=Toxoplasma_gondii_GT1 | gene_product=HEAT repeat-containing protein | transcript_product=HEAT repeat-containing protein | location=TGGT1_chrVIII:1475035-1486295(-) | protein_length=1169 | sequence_SO=chromosome | SO=protein_coding	TGGT1_231600-t26_1-p1 [1088-1104]	0	1855.01634	17
FALSE	High	ERPAPVSEPAAASPSVGAEASSTTFSASPATR	[K].ERPAPVSEPAAASPSVGAEASSTTFSASPATR.[R]	2xLabel:13C(6)15N(4) [R2; R32]	2xLabel:13C(6)15N(4) [R2; R32]			8.34742E-05	0	1	1	2	TGGT1_319920-t26_1-p1	transcript=TGGT1_319920-t26_1 | gene=TGGT1_319920 | organism=Toxoplasma_gondii_GT1 | gene_product=2-oxo acid dehydrogenases acyltransferase (catalytic domain) domain-containing protein | transcript_product=2-oxo acid dehydrogenases acyltransferase (catalytic domain) domain-containing protein | location=TGGT1_chrIV:604302-610675(-) | protein_length=669 | sequence_SO=chromosome | SO=protein_coding	TGGT1_319920-t26_1-p1 [163-194]	0	3106.51905	32
FALSE	High	TEEITEGAEAR	[K].TEEITEGAEAR.[E]					0.00016455	0	1	1	6	TGGT1_215220-t26_1-p1	transcript=TGGT1_215220-t26_1 | gene=TGGT1_215220 | organism=Toxoplasma_gondii_GT1 | gene_product=hypothetical protein | transcript_product=hypothetical protein | location=TGGT1_chrX:6716950-6719044(+) | protein_length=502 | sequence_SO=chromosome | SO=protein_coding	TGGT1_215220-t26_1-p1 [217-227]	0	1205.56444	11	0.905	0.969	-0.14	-0.04	0.738826724	0.682497301	0.89450326	0.775774428	81.15	14.24	0.905	0.3	13.517	0.969	0.87	1.084	-0.14	-1.74	3.76	-0.04	-0.2	0.12	11756.26993	88025.0625	513489.875	497730.3438	126.9	93.89	43.26	52.78	97298.89063
FALSE	High	MGAEVAGDSIGDEFK	[R].MGAEVAGDSIGDEFK.[G]					4.86223E-07	0	1	1	12	TGGT1_210690-t26_1-p1	transcript=TGGT1_210690-t26_1 | gene=TGGT1_210690 | organism=Toxoplasma_gondii_GT1 | gene_product=ribosomal protein RPS6 | transcript_product=ribosomal protein RPS6 | location=TGGT1_chrIV:2087216-2087986(+) | protein_length=256 | sequence_SO=chromosome | SO=protein_coding	TGGT1_210690-t26_1-p1 [32-46]	0	1525.6839	15
FALSE	High	ERLPAIPVLPLATVGGLPASQTLIEEK	[R].ERLPAIPVLPLATVGGLPASQTLIEEK.[V]					4.09358E-05	0	1	1	1	TGGT1_260540-t26_1-p1	transcript=TGGT1_260540-t26_1 | gene=TGGT1_260540 | organism=Toxoplasma_gondii_GT1 | gene_product=alveolin domain containing intermediate filament IMC14 | transcript_product=alveolin domain containing intermediate filament IMC14 | location=TGGT1_chrVIIb:2144399-2148137(+) | protein_length=733 | sequence_SO=chromosome | SO=protein_coding	TGGT1_260540-t26_1-p1 [13-39]	1	2812.61826	27	0.952	3.072	-0.07	1.62	0.700114088	0.307675096	0.877783685	0.583730354	86.31	113.42	0.952	0.34	13.208	10.364	3.072	0.722	-0.07	-1.56	3.72	3.37	1.62	-0.47	5143.746938	4895.864075	2175.17772	7456.110066	89.49	40.83	171.77	163.79	5143.746938
FALSE	High	ERLEDEEAAPHTAQADATQWGADAAAADWK	[K].ERLEDEEAAPHTAQADATQWGADAAAADWK.[Q]					1.02763E-05	0	1	1	1	TGGT1_266060-t26_1-p1	transcript=TGGT1_266060-t26_1 | gene=TGGT1_266060 | organism=Toxoplasma_gondii_GT1 | gene_product=ribosomal protein RPSA | transcript_product=ribosomal protein RPSA | location=TGGT1_chrIX:1148543-1150882(-) | protein_length=287 | sequence_SO=chromosome | SO=protein_coding	TGGT1_266060-t26_1-p1 [216-245]	1	3224.45154	30	0.046	0.426	-4.43	-1.23	0.03078543	0.609952974	0.327955627	0.724452128	0.23	25.78	0.093	0.046	0.013	0.426	6.37	0.017	-3.42	-4.43	-6.32	-1.23	2.67	-5.88	222118.9688	5754.311422	18425.78516	8282.526968	79.19	37.18	163.25	3.31	61728.17969
FALSE	High	ERELVTEGESIVAVHGMK	[K].ERELVTEGESIVAVHGMK.[E]	1xLabel:13C(6)15N(2) [K18]; 1xLabel:13C(6)15N(4) [R2]	1xLabel:13C(6)15N(2) [K18]; 1xLabel:13C(6)15N(4) [R2]			6.73885E-05	0	1	1	3	TGGT1_256760-t26_1-p1	transcript=TGGT1_256760-t26_1 | gene=TGGT1_256760 | organism=Toxoplasma_gondii_GT1 | gene_product=pyruvate kinase PyK1 | transcript_product=pyruvate kinase PyK1 | location=TGGT1_chrVIIb:4413512-4417055(-) | protein_length=531 | sequence_SO=chromosome | SO=protein_coding	TGGT1_256760-t26_1-p1 [498-515]	1	2002.03927	18
FALSE	High	ERELVTEGESIVAVHGMK	[K].ERELVTEGESIVAVHGMK.[E]					8.70941E-05	0	1	1	3	TGGT1_256760-t26_1-p1	transcript=TGGT1_256760-t26_1 | gene=TGGT1_256760 | organism=Toxoplasma_gondii_GT1 | gene_product=pyruvate kinase PyK1 | transcript_product=pyruvate kinase PyK1 | location=TGGT1_chrVIIb:4413512-4417055(-) | protein_length=531 | sequence_SO=chromosome | SO=protein_coding	TGGT1_256760-t26_1-p1 [498-515]	1	1984.0168	18	0.343	0.021	-1.54	-5.6	0.87295663	0.044373964	0.953075912	0.25589787	10.42	0.03	0.138	0.343	10.35	0.055	0.021	0.01	-2.86	-1.54	3.37	-4.18	-5.6	-6.64	10215.05625	8400.90819	295308.3125	6081.146509	98.05	75.58	100.41	44.91	10215.05625
FALSE	High	ERADLIAYLVDASNK	[K].ERADLIAYLVDASNK.[-]	1xLabel:13C(6)15N(2) [K15]; 1xLabel:13C(6)15N(4) [R2]	1xLabel:13C(6)15N(2) [K15]; 1xLabel:13C(6)15N(4) [R2]			0.000175066	0	1	1	1	TGGT1_219750-t26_1-p1	transcript=TGGT1_219750-t26_1 | gene=TGGT1_219750 | organism=Toxoplasma_gondii_GT1 | gene_product=putative cytochrome c | transcript_product=putative cytochrome c | location=TGGT1_chrXII:601202-602193(-) | protein_length=115 | sequence_SO=chromosome | SO=protein_coding	TGGT1_219750-t26_1-p1 [101-115]	1	1695.90309	15	1.957	0.794	0.97	-0.33	0.874842039	0.746421089	0.953680976	0.82001785	5.74	78.45	2.033	1.957	0.344	0.128	3.417	0.794	1.02	0.97	-1.54	-2.96	1.77	-0.33	4975.18781	7004.421345	3994.741686	7323.579681	62.93	44.04	171	169.69	4975.18781
FALSE	High	MGAEVAGDSIGDEFK	[R].MGAEVAGDSIGDEFK.[G]	1xLabel:13C(6)15N(2) [K15]	1xLabel:13C(6)15N(2) [K15]			5.52459E-07	0	1	1	11	TGGT1_210690-t26_1-p1	transcript=TGGT1_210690-t26_1 | gene=TGGT1_210690 | organism=Toxoplasma_gondii_GT1 | gene_product=ribosomal protein RPS6 | transcript_product=ribosomal protein RPS6 | location=TGGT1_chrIV:2087216-2087986(+) | protein_length=256 | sequence_SO=chromosome | SO=protein_coding	TGGT1_210690-t26_1-p1 [32-46]	0	1533.6981	15	2.977	0.786	1.57	-0.35	0.496676262	0.824415778	0.787015416	0.876977174	37.49	14.84	2.977	3.73	0.462	0.786	1.579	0.659	1.57	1.9	-1.11	-0.35	0.66	-0.6	3663.073644	10905.23145	1516757.875	2135293.75	68.85	42.32	83.78	52.5	3663.073644
FALSE	High	VGIEQTHDAGTPITEPMK	[K].VGIEQTHDAGTPITEPMK.[V]					3.94951E-07	0	1	1	9	TGGT1_316310-t26_1-p1	transcript=TGGT1_316310-t26_1 | gene=TGGT1_316310 | organism=Toxoplasma_gondii_GT1 | gene_product=superoxide dismutase | transcript_product=superoxide dismutase | location=TGGT1_chrXI:5175968-5177674(-) | protein_length=201 | sequence_SO=chromosome | SO=protein_coding	TGGT1_316310-t26_1-p1 [138-155]	0	1923.94805	18	0.372	0.687	-1.43	-0.54	0.637763541	0.050339891	0.849393229	0.26758357	11.05	5.88	3.524	0.372	0.171	0.687	0.745	0.532	1.82	-1.43	-2.55	-0.54	-0.43	-0.91	10663.99492	3963.726646	1234094.75	919052.1875	66.25	57.61	57.89	41.55	2006.013766
FALSE	High	VGIEQTHDAGTPITEPMK	[K].VGIEQTHDAGTPITEPMK.[V]	1xLabel:13C(6)15N(2) [K18]	1xLabel:13C(6)15N(2) [K18]			3.00234E-06	0	1	1	6	TGGT1_316310-t26_1-p1	transcript=TGGT1_316310-t26_1 | gene=TGGT1_316310 | organism=Toxoplasma_gondii_GT1 | gene_product=superoxide dismutase | transcript_product=superoxide dismutase | location=TGGT1_chrXI:5175968-5177674(-) | protein_length=201 | sequence_SO=chromosome | SO=protein_coding	TGGT1_316310-t26_1-p1 [138-155]	0	1931.96225	18
FALSE	High	MGAEVAGDSIGDEFK	[R].MGAEVAGDSIGDEFK.[G]	1xOxidation [M1]; 1xLabel:13C(6)15N(2) [K15]	1xOxidation [M1]; 1xLabel:13C(6)15N(2) [K15]			6.64849E-06	0	1	1	4	TGGT1_210690-t26_1-p1	transcript=TGGT1_210690-t26_1 | gene=TGGT1_210690 | organism=Toxoplasma_gondii_GT1 | gene_product=ribosomal protein RPS6 | transcript_product=ribosomal protein RPS6 | location=TGGT1_chrIV:2087216-2087986(+) | protein_length=256 | sequence_SO=chromosome | SO=protein_coding	TGGT1_210690-t26_1-p1 [32-46]	0	1549.69301	15
FALSE	High	MGMISQQEVDDIVQR	[K].MGMISQQEVDDIVQR.[T]					6.70787E-06	0	1	1	5	TGGT1_318430-t26_1-p1	transcript=TGGT1_318430-t26_1 | gene=TGGT1_318430 | organism=Toxoplasma_gondii_GT1 | gene_product=malate dehydrogenase MDH | transcript_product=malate dehydrogenase MDH | location=TGGT1_chrIV:1282502-1286316(-) | protein_length=511 | sequence_SO=chromosome | SO=protein_coding	TGGT1_318430-t26_1-p1 [395-409]	0	1748.83058	15	3.045	0.911	1.61	-0.13	0.073676235	0.567818326	0.463670699	0.69434816	57.98	15.37	5.923	1.854	3.045	0.911	1.124	0.797	2.57	0.89	1.61	-0.13	0.17	-0.33	12209.94711	34197.91797	619178.1836	695663	37.66	25.77	78.13	63.43	5773.888672
FALSE	High	SIQMEGVTWGEGMK	[K].SIQMEGVTWGEGMK.[K]	1xLabel:13C(6)15N(2) [K14]	1xLabel:13C(6)15N(2) [K14]			1.34121E-05	0	1	1	2	TGGT1_219140-t26_1-p1	transcript=TGGT1_219140-t26_1 | gene=TGGT1_219140 | organism=Toxoplasma_gondii_GT1 | gene_product=EF-1 guanine nucleotide exchange domain-containing protein | transcript_product=EF-1 guanine nucleotide exchange domain-containing protein | location=TGGT1_chrXII:1048475-1050088(+) | protein_length=187 | sequence_SO=chromosome | SO=protein_coding	TGGT1_219140-t26_1-p1 [99-112]	0	1560.72762	14	7.092	0.759	2.83	-0.4	0.188286334	0.024208982	0.626424419	0.215357333	59.94	4.39	9.959	0.989	7.092	0.681	0.798	0.759	3.32	-0.02	2.83	-0.55	-0.33	-0.4	1349.946833	13190.58344	374446.5	264228.7773	135.86	36.64	85.71	87.44	1349.946833
FALSE	High	VGVVLSGGQAAGGHNVICGIFDYVK	[R].VGVVLSGGQAAGGHNVICGIFDYVK.[R]					4.12447E-06	0	1	1	4	TGGT1_226960-t26_1-p1	transcript=TGGT1_226960-t26_1 | gene=TGGT1_226960 | organism=Toxoplasma_gondii_GT1 | gene_product=phosphofructokinase PFKII | transcript_product=phosphofructokinase PFKII | location=TGGT1_chrX:1093641-1104060(-) | protein_length=1225 | sequence_SO=chromosome | SO=protein_coding	TGGT1_226960-t26_1-p1 [133-157]	0	2460.27039	25	0.777	0.714	-0.36	-0.49	0.742050963	0.016997338	0.895674196	0.204349929	49.47	2.85	0.348	0.777	2.064	0.714	0.79	0.687	-1.52	-0.36	1.05	-0.49	-0.34	-0.54	10682.99896	8059.149264	427448.6563	305355.875	48.48	34.71	133.84	131.35	11752.27864
FALSE	High	MGSMGNYVAQPEGGMEIPTQYDYSQLQQQVSR	[R].MGSMGNYVAQPEGGMEIPTQYDYSQLQQQVSR.[E]	1xPhospho [Y/S]; 1xLabel:13C(6)15N(4) [R32]	1xPhospho [S3; Y7]; 1xLabel:13C(6)15N(4) [R32]	TGGT1_219270-t26_1-p1 1xPhospho [Y/S]	TGGT1_219270-t26_1-p1 1xPhospho [S348; Y352]	6.38054E-05	0	1	1	2	TGGT1_219270-t26_1-p1	transcript=TGGT1_219270-t26_1 | gene=TGGT1_219270 | organism=Toxoplasma_gondii_GT1 | gene_product=multi-pass transmembrane protein | transcript_product=multi-pass transmembrane protein | location=TGGT1_chrXII:948336-949904(+) | protein_length=389 | sequence_SO=chromosome | SO=protein_coding	TGGT1_219270-t26_1-p1 [346-377]	0	3682.58873	32
FALSE	High	MGSMGNYVAQPEGGMEIPTQYDYSQLQQQVSR	[R].MGSMGNYVAQPEGGMEIPTQYDYSQLQQQVSR.[E]	2xPhospho [Y7; T19]; 1xOxidation [M]; 1xLabel:13C(6)15N(4) [R32]	2xPhospho [Y7; T19]; 1xOxidation [M1; M4; M15]; 1xLabel:13C(6)15N(4) [R32]	TGGT1_219270-t26_1-p1 2xPhospho [Y352; T364]	TGGT1_219270-t26_1-p1 2xPhospho [Y352; T364]	0.000162845	0	1	1	12	TGGT1_219270-t26_1-p1	transcript=TGGT1_219270-t26_1 | gene=TGGT1_219270 | organism=Toxoplasma_gondii_GT1 | gene_product=multi-pass transmembrane protein | transcript_product=multi-pass transmembrane protein | location=TGGT1_chrXII:948336-949904(+) | protein_length=389 | sequence_SO=chromosome | SO=protein_coding	TGGT1_219270-t26_1-p1 [346-377]	0	3778.54997	32	100	1.658	6.64	0.73	0.006688989	0.853882602	0.232219405	0.899274788	0	24.74	100	100	100	1.934	0.422	1.658	6.64	6.64	6.64	0.95	-1.24	0.73	6986.896001	750872.0625	4449.285778	8445.66967	54.65	115.71	31.72	69.63	2509.476451
FALSE	High	VGYNPEKVPFVAISGFVGDNMVEK	[K].VGYNPEKVPFVAISGFVGDNMVEK.[S]	2xLabel:13C(6)15N(2) [K7; K24]	2xLabel:13C(6)15N(2) [K7; K24]			1.55953E-05	0	2	4	5	TGGT1_294800B-t26_1-p1; TGGT1_286420A-t26_1-p1	transcript=TGGT1_294800B-t26_1 | gene=TGGT1_294800B | organism=Toxoplasma_gondii_GT1 | gene_product=putative elongation factor 1-alpha (EF-1-ALPHA) | transcript_product=putative elongation factor 1-alpha (EF-1-ALPHA) | location=TGGT1_chrIa:1133102-1134034(-) | protein_length=310 | sequence_SO=chromosome | SO=protein_coding transcript=TGGT1_286420A-t26_1 | gene=TGGT1_286420A | organism=Toxoplasma_…	TGGT1_294800B-t26_1-p1 [41-64]; TGGT1_286420A-t26_1-p1 [179-202]	1	2612.33998	24
FALSE	High	EQEQAVEKPSVEGVK	[R].EQEQAVEKPSVEGVK.[A]	2xLabel:13C(6)15N(2) [K8; K15]	2xLabel:13C(6)15N(2) [K8; K15]			9.08584E-05	0	1	1	7	TGGT1_299050-t26_1-p1	transcript=TGGT1_299050-t26_1 | gene=TGGT1_299050 | organism=Toxoplasma_gondii_GT1 | gene_product=ribosomal protein RPL17 | transcript_product=ribosomal protein RPL17 | location=TGGT1_chrIII:2205438-2207707(-) | protein_length=195 | sequence_SO=chromosome | SO=protein_coding	TGGT1_299050-t26_1-p1 [158-172]	0	1672.8723	15
FALSE	High	EQEQAVEKPSVEGVK	[R].EQEQAVEKPSVEGVK.[A]					4.22709E-05	0	1	1	16	TGGT1_299050-t26_1-p1	transcript=TGGT1_299050-t26_1 | gene=TGGT1_299050 | organism=Toxoplasma_gondii_GT1 | gene_product=ribosomal protein RPL17 | transcript_product=ribosomal protein RPL17 | location=TGGT1_chrIII:2205438-2207707(-) | protein_length=195 | sequence_SO=chromosome | SO=protein_coding	TGGT1_299050-t26_1-p1 [158-172]	0	1656.84391	15	0.579	0.684	-0.79	-0.55	0.018284561	0.094502276	0.274663645	0.370856989	2.59	9.41	0.579	0.691	0.549	0.684	0.876	0.591	-0.79	-0.53	-0.86	-0.55	-0.19	-0.76	425838.75	263540.4375	2659073.75	2277292.25	22.54	18.94	24.77	16.56	580213.875
FALSE	High	EQEPEIWNAIR	[K].EQEPEIWNAIR.[F]					0.000189375	0	1	1	8	TGGT1_289650-t26_1-p1	transcript=TGGT1_289650-t26_1 | gene=TGGT1_289650 | organism=Toxoplasma_gondii_GT1 | gene_product=PEP-carboxykinase I | transcript_product=PEP-carboxykinase I | location=TGGT1_chrIX:3173228-3176423(+) | protein_length=677 | sequence_SO=chromosome | SO=protein_coding	TGGT1_289650-t26_1-p1 [426-436]	0	1384.68555	11
FALSE	High	LADLPGLGHPTLYIR	[K].LADLPGLGHPTLYIR.[I]					8.44256E-05	0	1	1	4	TGGT1_306060-t26_1-p1	transcript=TGGT1_306060-t26_1 | gene=TGGT1_306060 | organism=Toxoplasma_gondii_GT1 | gene_product=rhoptry neck protein RON8 | transcript_product=rhoptry neck protein RON8 | location=TGGT1_chrIX:5560917-5575203(-) | protein_length=2980 | sequence_SO=chromosome | SO=protein_coding	TGGT1_306060-t26_1-p1 [1680-1694]	0	1635.9217	15
FALSE	High	LADLPGLGHPTLYIR	[K].LADLPGLGHPTLYIR.[I]	1xLabel:13C(6)15N(4) [R15]	1xLabel:13C(6)15N(4) [R15]			0.000196102	0	1	1	2	TGGT1_306060-t26_1-p1	transcript=TGGT1_306060-t26_1 | gene=TGGT1_306060 | organism=Toxoplasma_gondii_GT1 | gene_product=rhoptry neck protein RON8 | transcript_product=rhoptry neck protein RON8 | location=TGGT1_chrIX:5560917-5575203(-) | protein_length=2980 | sequence_SO=chromosome | SO=protein_coding	TGGT1_306060-t26_1-p1 [1680-1694]	0	1645.92997	15	18.267	0.82	4.19	-0.29	0.002006262	0.038439075	0.205516938	0.243004751	21.97	6.49	18.267	20.974	13.591	0.82	0.767	0.88	4.19	4.39	3.76	-0.29	-0.38	-0.18	6236.947754	113932.2813	418818.1563	343422.2813	55.33	31.82	61.23	67.73	6236.947754
FALSE	High	LADTSLETVCTLPEFHR	[K].LADTSLETVCTLPEFHR.[A]					2.10786E-05	0	1	1	1	TGGT1_243800-t26_1-p1	transcript=TGGT1_243800-t26_1 | gene=TGGT1_243800 | organism=Toxoplasma_gondii_GT1 | gene_product=putative long-chain fatty acid CoA ligase | transcript_product=putative long-chain fatty acid CoA ligase | location=TGGT1_chrVI:2778396-2788707(-) | protein_length=758 | sequence_SO=chromosome | SO=protein_coding	TGGT1_243800-t26_1-p1 [670-686]	0	1931.95314	17	1.708	0.702	0.77	-0.51	0.787848727	0.879495834	0.917106352	0.918204179	133.62	34	1.708	10.427	0.169	2.797	0.375	0.702	0.77	3.38	-2.57	1.48	-1.41	-0.51	2164.80015	3696.972555	7954.506474	3852.572678	98.15	71.04	170.95	170.85	2164.80015
FALSE	High	RSPQEPSGDGGGNDAGNNAGNGGNEGR	[R].RSPQEPSGDGGGNDAGNNAGNGGNEGR.[G]					1.32683E-06	0	1	1	3	TGGT1_275440-t26_1-p1	transcript=TGGT1_275440-t26_1 | gene=TGGT1_275440 | organism=Toxoplasma_gondii_GT1 | gene_product=dense granule protein GRA6 | transcript_product=dense granule protein GRA6 | location=TGGT1_chrX:7158307-7158999(-) | protein_length=223 | sequence_SO=chromosome | SO=protein_coding	TGGT1_275440-t26_1-p1 [177-203]	1	2541.06933	27
FALSE	High	LADVLPSATFQETSSAHVFSVK	[K].LADVLPSATFQETSSAHVFSVK.[E]					3.79566E-06	0	1	1	7	TGGT1_315320-t26_1-p1	transcript=TGGT1_315320-t26_1 | gene=TGGT1_315320 | organism=Toxoplasma_gondii_GT1 | gene_product=SAG-related sequence SRS52A | transcript_product=SAG-related sequence SRS52A | location=TGGT1_chrXI:4594837-4596241(+) | protein_length=329 | sequence_SO=chromosome | SO=protein_coding	TGGT1_315320-t26_1-p1 [237-258]	0	2334.1976	22
FALSE	High	MGVDPELCDFIDR	[K].MGVDPELCDFIDR.[F]					6.47348E-06	0	1	1	2	TGGT1_214790-t26_1-p1	transcript=TGGT1_214790-t26_1 | gene=TGGT1_214790 | organism=Toxoplasma_gondii_GT1 | gene_product=glycoprotein | transcript_product=glycoprotein | location=TGGT1_chrX:6386376-6388397(+) | protein_length=283 | sequence_SO=chromosome | SO=protein_coding	TGGT1_214790-t26_1-p1 [248-260]	0	1509.67123	13	0.414	0.864	-1.27	-0.21	0.647619426	0.075864897	0.8540495	0.330601366	21.63	4.65	0.061	5.12	0.414	0.943	0.864	0.828	-4.04	2.36	-1.27	-0.08	-0.21	-0.27	9745.988846	2523.703107	514531.9063	485233.4063	26.29	157.86	125.94	122.26	10343.89195
FALSE	High	LADVLPSATFQETSSAHVFSVK	[K].LADVLPSATFQETSSAHVFSVK.[E]	1xLabel:13C(6)15N(2) [K22]	1xLabel:13C(6)15N(2) [K22]			8.99434E-06	0	1	1	8	TGGT1_315320-t26_1-p1	transcript=TGGT1_315320-t26_1 | gene=TGGT1_315320 | organism=Toxoplasma_gondii_GT1 | gene_product=SAG-related sequence SRS52A | transcript_product=SAG-related sequence SRS52A | location=TGGT1_chrXI:4594837-4596241(+) | protein_length=329 | sequence_SO=chromosome | SO=protein_coding	TGGT1_315320-t26_1-p1 [237-258]	0	2342.2118	22	13.507	0.669	3.76	-0.58	0.23848831	0.001495199	0.663359676	0.193528639	63.84	0.83	19.323	13.507	0.709	0.661	0.695	0.669	4.27	3.76	-0.5	-0.6	-0.52	-0.58	4306.893132	83220.10938	4387218	2900146.75	167.55	85.25	56.24	55.35	4306.893132
FALSE	High	MGVDPELCDFIDR	[K].MGVDPELCDFIDR.[F]	1xLabel:13C(6)15N(4) [R13]	1xLabel:13C(6)15N(4) [R13]			1.99292E-05	0	1	1	2	TGGT1_214790-t26_1-p1	transcript=TGGT1_214790-t26_1 | gene=TGGT1_214790 | organism=Toxoplasma_gondii_GT1 | gene_product=glycoprotein | transcript_product=glycoprotein | location=TGGT1_chrX:6386376-6388397(+) | protein_length=283 | sequence_SO=chromosome | SO=protein_coding	TGGT1_214790-t26_1-p1 [248-260]	0	1519.6795	13
FALSE	High	EPVAASYVEWLQASR	[R].EPVAASYVEWLQASR.[N]	1xLabel:13C(6)15N(4) [R15]	1xLabel:13C(6)15N(4) [R15]			9.63796E-05	0	1	1	4	TGGT1_275650-t26_1-p1	transcript=TGGT1_275650-t26_1 | gene=TGGT1_275650 | organism=Toxoplasma_gondii_GT1 | gene_product=hypothetical protein | transcript_product=hypothetical protein | location=TGGT1_chrIII:288290-290923(+) | protein_length=877 | sequence_SO=chromosome | SO=protein_coding	TGGT1_275650-t26_1-p1 [853-867]	0	1715.86268	15
FALSE	High	VGYNPEKVPFVAISGFVGDNMVEK	[K].VGYNPEKVPFVAISGFVGDNMVEK.[S]					1.42486E-06	0	2	4	7	TGGT1_294800B-t26_1-p1; TGGT1_286420A-t26_1-p1	transcript=TGGT1_294800B-t26_1 | gene=TGGT1_294800B | organism=Toxoplasma_gondii_GT1 | gene_product=putative elongation factor 1-alpha (EF-1-ALPHA) | transcript_product=putative elongation factor 1-alpha (EF-1-ALPHA) | location=TGGT1_chrIa:1133102-1134034(-) | protein_length=310 | sequence_SO=chromosome | SO=protein_coding transcript=TGGT1_286420A-t26_1 | gene=TGGT1_286420A | organism=Toxoplasma_…	TGGT1_294800B-t26_1-p1 [41-64]; TGGT1_286420A-t26_1-p1 [179-202]	1	2596.31159	24	1.405	0.01	0.49	-6.64	0.402395751	0.180991892	0.741185212	0.500563757	63.19	0	2.308	0.806	1.405	0.01	0.809	0.01	1.21	-0.31	0.49	-6.64	-0.31	-6.64	5281.82209	6019.312465	1093097.5	10389.95791	43.09	56.42	27.11	168.32	5281.82209
FALSE	High	MGSMGNYVAQPEGGMEIPTQYDYSQLQQQVSR	[R].MGSMGNYVAQPEGGMEIPTQYDYSQLQQQVSR.[E]	1xPhospho [Y/S]	1xPhospho [S3; Y7]	TGGT1_219270-t26_1-p1 1xPhospho [Y/S]	TGGT1_219270-t26_1-p1 1xPhospho [S348; Y352]	1.30598E-05	0	1	1	2	TGGT1_219270-t26_1-p1	transcript=TGGT1_219270-t26_1 | gene=TGGT1_219270 | organism=Toxoplasma_gondii_GT1 | gene_product=multi-pass transmembrane protein | transcript_product=multi-pass transmembrane protein | location=TGGT1_chrXII:948336-949904(+) | protein_length=389 | sequence_SO=chromosome | SO=protein_coding	TGGT1_219270-t26_1-p1 [346-377]	0	3672.58046	32	0.321	0.835	-1.64	-0.26	0.130199276	0.224166666	0.57619291	0.529325075	6.93	14.03	0.321	0.176	0.753	0.948	0.835	0.572	-1.64	-2.51	-0.41	-0.08	-0.26	-0.81	9169.082595	2946.40453	6627.858992	5534.38225	4.27	67.73	169.27	167.28	9169.082595
FALSE	High	EQFSDGVGYAWIDHLK	[K].EQFSDGVGYAWIDHLK.[S]					7.17759E-05	0	1	1	4	TGGT1_253430-t26_1-p1	transcript=TGGT1_253430-t26_1 | gene=TGGT1_253430 | organism=Toxoplasma_gondii_GT1 | gene_product=putative asparagine synthetase | transcript_product=putative asparagine synthetase | location=TGGT1_chrIII:924367-930594(+) | protein_length=588 | sequence_SO=chromosome | SO=protein_coding	TGGT1_253430-t26_1-p1 [482-497]	0	1864.88644	16	0.136	0.595	-2.88	-0.75	0.008569872	0.196739348	0.238541183	0.510483721	0.85	18.68	0.18	0.136	0.094	0.383	0.961	0.595	-2.48	-2.88	-3.42	-1.38	-0.06	-0.75	10690.15039	1922.474483	667566.7695	641339.0557	142.14	124.09	92.72	84.21	10690.15039
FALSE	High	EQFSDGVGYAWIDHLK	[K].EQFSDGVGYAWIDHLK.[S]	1xLabel:13C(6)15N(2) [K16]	1xLabel:13C(6)15N(2) [K16]			3.99908E-05	0	1	1	2	TGGT1_253430-t26_1-p1	transcript=TGGT1_253430-t26_1 | gene=TGGT1_253430 | organism=Toxoplasma_gondii_GT1 | gene_product=putative asparagine synthetase | transcript_product=putative asparagine synthetase | location=TGGT1_chrIII:924367-930594(+) | protein_length=588 | sequence_SO=chromosome | SO=protein_coding	TGGT1_253430-t26_1-p1 [482-497]	0	1872.90064	16
FALSE	High	EQIMSYVDSSVTDKELQAHAIK	[R].EQIMSYVDSSVTDKELQAHAIK.[F]					0.000140798	0	1	1	3	TGGT1_214220-t26_1-p1	transcript=TGGT1_214220-t26_1 | gene=TGGT1_214220 | organism=Toxoplasma_gondii_GT1 | gene_product=hypothetical protein | transcript_product=hypothetical protein | location=TGGT1_chrX:6010193-6012510(+) | protein_length=212 | sequence_SO=chromosome | SO=protein_coding	TGGT1_214220-t26_1-p1 [156-177]	1	2492.23373	22
FALSE	High	EQIMSYVDSSVTDK	[R].EQIMSYVDSSVTDK.[E]	1xLabel:13C(6)15N(2) [K14]	1xLabel:13C(6)15N(2) [K14]			0.00021259	0	1	1	1	TGGT1_214220-t26_1-p1	transcript=TGGT1_214220-t26_1 | gene=TGGT1_214220 | organism=Toxoplasma_gondii_GT1 | gene_product=hypothetical protein | transcript_product=hypothetical protein | location=TGGT1_chrX:6010193-6012510(+) | protein_length=212 | sequence_SO=chromosome | SO=protein_coding	TGGT1_214220-t26_1-p1 [156-169]	0	1609.75053	14	0.801	4.586	-0.32	2.2	0.271059426	0.162232928	0.683692079	0.482582349	3.07	77.62	0.801	0.241	0.827	2.185	4.586	53.19	-0.32	-2.05	-0.27	1.13	2.2	5.73	10630.95822	8197.814036	7594.690413	34832.48828	5.27	51.12	51.78	152.92	10630.95822
FALSE	High	EQLILTQQQNELR	[R].EQLILTQQQNELR.[V]	1xLabel:13C(6)15N(4) [R13]	1xLabel:13C(6)15N(4) [R13]			9.07461E-06	0	1	1	7	TGGT1_216670-t26_1-p1	transcript=TGGT1_216670-t26_1 | gene=TGGT1_216670 | organism=Toxoplasma_gondii_GT1 | gene_product=FUSE-binding protein 2 / KH-type splicing regulatory protein | transcript_product=FUSE-binding protein 2 / KH-type splicing regulatory protein | location=TGGT1_chrXI:5891708-5895741(-) | protein_length=941 | sequence_SO=chromosome | SO=protein_coding	TGGT1_216670-t26_1-p1 [222-234]	0	1622.87358	13	0.163	0.883	-2.62	-0.18	0.019935002	0.205497167	0.28147019	0.516180634	1.66	10.45	0.095	0.238	0.163	0.883	0.962	0.707	-3.4	-2.07	-2.62	-0.18	-0.06	-0.5	48498.88672	6248.787676	633320.875	578746.875	68.43	75.96	77.42	60.92	66103.97656
FALSE	High	EQLILTQQQNELR	[R].EQLILTQQQNELR.[V]					1.69408E-05	0	1	1	8	TGGT1_216670-t26_1-p1	transcript=TGGT1_216670-t26_1 | gene=TGGT1_216670 | organism=Toxoplasma_gondii_GT1 | gene_product=FUSE-binding protein 2 / KH-type splicing regulatory protein | transcript_product=FUSE-binding protein 2 / KH-type splicing regulatory protein | location=TGGT1_chrXI:5891708-5895741(-) | protein_length=941 | sequence_SO=chromosome | SO=protein_coding	TGGT1_216670-t26_1-p1 [222-234]	0	1612.86531	13
FALSE	High	VGVVLSGGQAAGGHNVICGIFDYVK	[R].VGVVLSGGQAAGGHNVICGIFDYVK.[R]	1xLabel:13C(6)15N(2) [K25]	1xLabel:13C(6)15N(2) [K25]			2.88026E-05	0	1	1	2	TGGT1_226960-t26_1-p1	transcript=TGGT1_226960-t26_1 | gene=TGGT1_226960 | organism=Toxoplasma_gondii_GT1 | gene_product=phosphofructokinase PFKII | transcript_product=phosphofructokinase PFKII | location=TGGT1_chrX:1093641-1104060(-) | protein_length=1225 | sequence_SO=chromosome | SO=protein_coding	TGGT1_226960-t26_1-p1 [133-157]	0	2468.28459	25
FALSE	High	MGMISQQEVDDIVQR	[K].MGMISQQEVDDIVQR.[T]	1xLabel:13C(6)15N(4) [R15]	1xLabel:13C(6)15N(4) [R15]			6.15534E-06	0	1	1	2	TGGT1_318430-t26_1-p1	transcript=TGGT1_318430-t26_1 | gene=TGGT1_318430 | organism=Toxoplasma_gondii_GT1 | gene_product=malate dehydrogenase MDH | transcript_product=malate dehydrogenase MDH | location=TGGT1_chrIV:1282502-1286316(-) | protein_length=511 | sequence_SO=chromosome | SO=protein_coding	TGGT1_318430-t26_1-p1 [395-409]	0	1758.83885	15
FALSE	High	LPACSLGDLVLATVK	[R].LPACSLGDLVLATVK.[K]	1xLabel:13C(6)15N(2) [K15]	1xLabel:13C(6)15N(2) [K15]			1.10656E-05	0	1	1	4	TGGT1_312090-t26_1-p1	transcript=TGGT1_312090-t26_1 | gene=TGGT1_312090 | organism=Toxoplasma_gondii_GT1 | gene_product=ribosomal protein RPL23 | transcript_product=ribosomal protein RPL23 | location=TGGT1_chrXI:2381590-2383685(-) | protein_length=139 | sequence_SO=chromosome | SO=protein_coding	TGGT1_312090-t26_1-p1 [51-65]	0	1507.86438	15	0.768	0.701	-0.38	-0.51	0.365651768	0.022954269	0.724359257	0.213198235	27.01	1.91	0.768	1.005	0.085	0.701	0.801	0.683	-0.38	0.01	-3.55	-0.51	-0.32	-0.55	8516.225324	6541.80072	530585.5625	372150.1875	38.4	94.2	128.11	124.62	8516.225324
FALSE	High	LPANPDVFVAGDIAAYPYVK	[R].LPANPDVFVAGDIAAYPYVK.[T]					0.000162421	0	1	1	1	TGGT1_207620-t26_1-p1	transcript=TGGT1_207620-t26_1 | gene=TGGT1_207620 | organism=Toxoplasma_gondii_GT1 | gene_product=pyridine nucleotide-disulfide oxidoreductase domain-containing protein | transcript_product=pyridine nucleotide-disulfide oxidoreductase domain-containing protein | location=TGGT1_chrIb:171089-178693(-) | protein_length=664 | sequence_SO=chromosome | SO=protein_coding	TGGT1_207620-t26_1-p1 [508-527]	0	2120.10627	20
FALSE	High	EQLDAEVQNLSAHLR	[K].EQLDAEVQNLSAHLR.[T]					6.30746E-05	0	1	1	3	TGGT1_315110-t26_1-p1	transcript=TGGT1_315110-t26_1 | gene=TGGT1_315110 | organism=Toxoplasma_gondii_GT1 | gene_product=prefoldin, alpha subunit protein | transcript_product=prefoldin, alpha subunit protein | location=TGGT1_chrXI:4425976-4428186(-) | protein_length=178 | sequence_SO=chromosome | SO=protein_coding	TGGT1_315110-t26_1-p1 [32-46]	0	1722.87694	15
FALSE	High	TEALTTLAHADSAFEDSTLAER	[K].TEALTTLAHADSAFEDSTLAER.[L]					1.72439E-05	0	1	1	1	TGGT1_258070-t26_1-p1	transcript=TGGT1_258070-t26_1 | gene=TGGT1_258070 | organism=Toxoplasma_gondii_GT1 | gene_product=hypothetical protein | transcript_product=hypothetical protein | location=TGGT1_chrVIIb:3570890-3578893(-) | protein_length=678 | sequence_SO=chromosome | SO=protein_coding	TGGT1_258070-t26_1-p1 [348-369]	0	2349.12047	22	13.293	18.628	3.73	4.22	0.110763172	0.320820779	0.547889677	0.591944446	113.28	138.23	13.293	100	3.136	35.995	18.628	0.386	3.73	6.64	1.65	5.17	4.22	-1.37	10391.69274	138137.6157	13381.0696	442829.0938	70.78	58.05	167.46	34.39	10391.69274
FALSE	High	LPACSLGDLVLATVK	[R].LPACSLGDLVLATVK.[K]					1.23922E-06	0	1	1	2	TGGT1_312090-t26_1-p1	transcript=TGGT1_312090-t26_1 | gene=TGGT1_312090 | organism=Toxoplasma_gondii_GT1 | gene_product=ribosomal protein RPL23 | transcript_product=ribosomal protein RPL23 | location=TGGT1_chrXI:2381590-2383685(-) | protein_length=139 | sequence_SO=chromosome | SO=protein_coding	TGGT1_312090-t26_1-p1 [51-65]	0	1499.85018	15
FALSE	High	LADIGEGIAQVELLK	[K].LADIGEGIAQVELLK.[W]					3.13904E-06	0	1	1	4	TGGT1_319920-t26_1-p1	transcript=TGGT1_319920-t26_1 | gene=TGGT1_319920 | organism=Toxoplasma_gondii_GT1 | gene_product=2-oxo acid dehydrogenases acyltransferase (catalytic domain) domain-containing protein | transcript_product=2-oxo acid dehydrogenases acyltransferase (catalytic domain) domain-containing protein | location=TGGT1_chrIV:604302-610675(-) | protein_length=669 | sequence_SO=chromosome | SO=protein_coding	TGGT1_319920-t26_1-p1 [76-90]	0	1568.8894	15
FALSE	High	EQKPVVSFIAGLTAPPGR	[K].EQKPVVSFIAGLTAPPGR.[R]					2.06477E-05	0	1	1	4	TGGT1_290600-t26_1-p1	transcript=TGGT1_290600-t26_1 | gene=TGGT1_290600 | organism=Toxoplasma_gondii_GT1 | gene_product=succinyl-CoA-synthetase alpha SCSA | transcript_product=succinyl-CoA-synthetase alpha SCSA | location=TGGT1_chrIX:3568986-3572521(+) | protein_length=333 | sequence_SO=chromosome | SO=protein_coding	TGGT1_290600-t26_1-p1 [265-282]	0	1867.04361	18	1.315	0.683	0.4	-0.55	0.360234551	0.185378525	0.722651567	0.502320176	48.47	2.52	0.885	1.315	2.49	0.683	1.001	0.658	-0.18	0.4	1.32	-0.55	0	-0.6	4033.889404	3570.424561	474321.5	474785.875	62.95	54.16	92.1	77.96	4033.889404
FALSE	High	LADIGEGIAQVELLK	[K].LADIGEGIAQVELLK.[W]	1xLabel:13C(6)15N(2) [K15]	1xLabel:13C(6)15N(2) [K15]			1.32544E-05	0	1	1	4	TGGT1_319920-t26_1-p1	transcript=TGGT1_319920-t26_1 | gene=TGGT1_319920 | organism=Toxoplasma_gondii_GT1 | gene_product=2-oxo acid dehydrogenases acyltransferase (catalytic domain) domain-containing protein | transcript_product=2-oxo acid dehydrogenases acyltransferase (catalytic domain) domain-containing protein | location=TGGT1_chrIV:604302-610675(-) | protein_length=669 | sequence_SO=chromosome | SO=protein_coding	TGGT1_319920-t26_1-p1 [76-90]	0	1576.9036	15	0.111	0.813	-3.17	-0.3	0.045503492	0.008056371	0.381291337	0.199491024	1.07	1.86	0.111	0.252	0.046	0.813	0.828	0.776	-3.17	-1.99	-4.44	-0.3	-0.27	-0.37	83695.46094	8856.644274	799127.375	661938.375	43.46	37.78	78.61	75.2	83695.46094
FALSE	High	MGSMGNYVAQPEGGMEIPTQYDYSQLQQQVSR	[R].MGSMGNYVAQPEGGMEIPTQYDYSQLQQQVSR.[E]					8.537E-09	0	1	1	1	TGGT1_219270-t26_1-p1	transcript=TGGT1_219270-t26_1 | gene=TGGT1_219270 | organism=Toxoplasma_gondii_GT1 | gene_product=multi-pass transmembrane protein | transcript_product=multi-pass transmembrane protein | location=TGGT1_chrXII:948336-949904(+) | protein_length=389 | sequence_SO=chromosome | SO=protein_coding	TGGT1_219270-t26_1-p1 [346-377]	0	3592.61413	32	0.869	0.886	-0.2	-0.17	0.699446821	0.967871457	0.87752892	0.97841129	81.22	43.89	2.079	0.869	0.239	0.552	1.944	0.886	1.06	-0.2	-2.07	-0.86	0.96	-0.17	8937.087383	10013.56674	8295.01835	5710.756646	49.71	65.16	171.42	171.36	4817.664643
FALSE	High	MGSMGNYVAQPEGGMEIPTQYDYSQLQQQVSR	[R].MGSMGNYVAQPEGGMEIPTQYDYSQLQQQVSR.[E]	1xOxidation [M]	1xOxidation [M1; M4]			4.79091E-05	0	1	1	2	TGGT1_219270-t26_1-p1	transcript=TGGT1_219270-t26_1 | gene=TGGT1_219270 | organism=Toxoplasma_gondii_GT1 | gene_product=multi-pass transmembrane protein | transcript_product=multi-pass transmembrane protein | location=TGGT1_chrXII:948336-949904(+) | protein_length=389 | sequence_SO=chromosome | SO=protein_coding	TGGT1_219270-t26_1-p1 [346-377]	0	3608.60904	32	2.55	0.891	1.35	-0.17	0.508091336	0.457985582	0.791964446	0.630036514	123.79	5.62	0.421	2.55	6.233	0.848	0.891	100	-1.25	1.35	2.64	-0.24	-0.17	6.64	2623.420079	6688.89602	9783.500396	10272.48561	110.46	34.1	60.06	156.76	13523.49032
FALSE	High	LADKVDEATLIELLQQTSAASAAK	[R].LADKVDEATLIELLQQTSAASAAK.[N]					2.61135E-06	0	1	1	2	TGGT1_207690-t26_1-p1	transcript=TGGT1_207690-t26_1 | gene=TGGT1_207690 | organism=Toxoplasma_gondii_GT1 | gene_product=programmed cell death 5 protein | transcript_product=programmed cell death 5 protein | location=TGGT1_chrIb:230155-232824(+) | protein_length=122 | sequence_SO=chromosome | SO=protein_coding	TGGT1_207690-t26_1-p1 [81-104]	1	2486.33482	24	1.026	0.695	0.04	-0.52	0.707561751	0.012428328	0.879609097	0.203151272	10.23	1.97	1.026	1.097	0.774	0.714	0.695	0.618	0.04	0.13	-0.37	-0.49	-0.52	-0.69	10262.4554	10527.66984	183241.8594	127395.4922	11.52	27.27	98.88	91.78	10262.4554
FALSE	High	RVTCGYPESGPVNLEVDLSK	[K].RVTCGYPESGPVNLEVDLSK.[D]					4.93216E-05	0	1	1	1	TGGT1_308020-t26_1-p1	transcript=TGGT1_308020-t26_1 | gene=TGGT1_308020 | organism=Toxoplasma_gondii_GT1 | gene_product=SAG-related sequence SRS57 | transcript_product=SAG-related sequence SRS57 | location=TGGT1_chrXII:456740-457897(-) | protein_length=385 | sequence_SO=chromosome | SO=protein_coding	TGGT1_308020-t26_1-p1 [209-228]	1	2163.07504	20
FALSE	High	VGGEEALSEVQR	[K].VGGEEALSEVQR.[T]					6.07544E-05	0	1	1	5	TGGT1_259550-t26_1-p1	transcript=TGGT1_259550-t26_1 | gene=TGGT1_259550 | organism=Toxoplasma_gondii_GT1 | gene_product=dihydropteroate synthase | transcript_product=dihydropteroate synthase | location=TGGT1_chrVIIb:2750606-2755609(-) | protein_length=748 | sequence_SO=chromosome | SO=protein_coding	TGGT1_259550-t26_1-p1 [414-425]	0	1273.63827	12	18.973	1.43	4.25	0.52	0.345772547	0.892942932	0.718755246	0.926561759	145.82	145.73	0.312	54.545	18.973	83.869	1.43	0.024	-1.68	5.77	4.25	6.39	0.52	-5.36	3005.44801	57022.59766	102652.8281	520777.9688	111.48	79.75	150.98	115.81	13519.61232
FALSE	High	LADAVQIISYAVDKDLK	[R].LADAVQIISYAVDKDLK.[W]	2xLabel:13C(6)15N(2) [K14; K17]	2xLabel:13C(6)15N(2) [K14; K17]			0.00010079	0	1	1	2	TGGT1_290950-t26_1-p1	transcript=TGGT1_290950-t26_1 | gene=TGGT1_290950 | organism=Toxoplasma_gondii_GT1 | gene_product=putative clathrin heavy chain | transcript_product=putative clathrin heavy chain | location=TGGT1_chrIX:3770246-3782423(-) | protein_length=1731 | sequence_SO=chromosome | SO=protein_coding	TGGT1_290950-t26_1-p1 [169-185]	1	1878.05535	17
FALSE	High	ETNGAAHFLEHMTFK	[K].ETNGAAHFLEHMTFK.[G]					8.70941E-05	0	1	1	4	TGGT1_236210-t26_1-p1	transcript=TGGT1_236210-t26_1 | gene=TGGT1_236210 | organism=Toxoplasma_gondii_GT1 | gene_product=putative peptidase M16 family potein | transcript_product=putative peptidase M16 family potein | location=TGGT1_chrX:5216353-5222014(+) | protein_length=509 | sequence_SO=chromosome | SO=protein_coding	TGGT1_236210-t26_1-p1 [107-121]	0	1732.81117	15	1.458	0.094	0.54	-3.41	0.883456977	0.117661808	0.957094958	0.419349059	101.46	1.17	2.456	1.458	0.37	0.094	0.243	0.01	1.3	0.54	-1.43	-3.41	-2.04	-6.64	9536.893818	4229.877632	53693.94531	11471.53228	66.1	78	165.34	78.55	1722.4372
FALSE	High	LAALSSSGLPSHQSLADGER	[K].LAALSSSGLPSHQSLADGER.[V]	1xLabel:13C(6)15N(4) [R20]	1xLabel:13C(6)15N(4) [R20]			0.00010079	0	1	1	1	TGGT1_209140-t26_1-p1	transcript=TGGT1_209140-t26_1 | gene=TGGT1_209140 | organism=Toxoplasma_gondii_GT1 | gene_product=anti-silencing protein, ASF1 family protein | transcript_product=anti-silencing protein, ASF1 family protein | location=TGGT1_chrIb:1087305-1090870(-) | protein_length=269 | sequence_SO=chromosome | SO=protein_coding	TGGT1_209140-t26_1-p1 [60-79]	0	2006.01768	20
FALSE	High	SLQANEYVLGEQVEK	[K].SLQANEYVLGEQVEK.[T]	1xLabel:13C(6)15N(2) [K15]	1xLabel:13C(6)15N(2) [K15]			2.84613E-06	0	1	1	1	TGGT1_234505-t26_1-p1	transcript=TGGT1_234505-t26_1 | gene=TGGT1_234505 | organism=Toxoplasma_gondii_GT1 | gene_product=putative phenylalanyl-tRNA synthetase alpha chain A | transcript_product=putative phenylalanyl-tRNA synthetase alpha chain A | location=TGGT1_chrX:4319172-4323950(+) | protein_length=525 | sequence_SO=chromosome | SO=protein_coding	TGGT1_234505-t26_1-p1 [54-68]	0	1714.87375	15
FALSE	High	SLQEFVAVVNAQK	[K].SLQEFVAVVNAQK.[R]					0.000166268	0	1	1	1	TGGT1_298610-t26_1-p1	transcript=TGGT1_298610-t26_1 | gene=TGGT1_298610 | organism=Toxoplasma_gondii_GT1 | gene_product=GYF domain-containing protein | transcript_product=GYF domain-containing protein | location=TGGT1_chrXI:6511021-6521705(+) | protein_length=2331 | sequence_SO=chromosome | SO=protein_coding	TGGT1_298610-t26_1-p1 [2074-2086]	0	1432.77945	13
FALSE	High	MENGDILLLENVR	[K].MENGDILLLENVR.[F]					4.98979E-05	0	1	1	3	TGGT1_222020-t26_1-p1	transcript=TGGT1_222020-t26_1 | gene=TGGT1_222020 | organism=Toxoplasma_gondii_GT1 | gene_product=phosphoglycerate kinase PGKII | transcript_product=phosphoglycerate kinase PGKII | location=TGGT1_chrII:744480-749627(+) | protein_length=593 | sequence_SO=chromosome | SO=protein_coding	TGGT1_222020-t26_1-p1 [298-310]	0	1515.78355	13	2.259	53.239	1.18	5.73	0.272731065	0.636457618	0.685446424	0.742374566	86.13	79.3	9.227	0.947	2.259	81.715	53.239	0.02	3.21	-0.08	1.18	6.35	5.73	-5.63	2339.37291	5929.433024	3654.260176	172285.125	76.61	54.45	170.85	78.4	1440.413294
FALSE	High	VGDLDLVAELR	[R].VGDLDLVAELR.[F]					0.00014346	0	1	1	3	TGGT1_257990-t26_1-p1	transcript=TGGT1_257990-t26_1 | gene=TGGT1_257990 | organism=Toxoplasma_gondii_GT1 | gene_product=putative heat shock protein 101 | transcript_product=putative heat shock protein 101 | location=TGGT1_chrVIIb:3637480-3646383(+) | protein_length=927 | sequence_SO=chromosome | SO=protein_coding	TGGT1_257990-t26_1-p1 [490-500]	0	1199.66303	11	4.87	0.691	2.28	-0.53	0.257172838	0.335111394	0.676101644	0.597302428	124.11	6.12	0.793	4.87	16.816	0.75	0.691	0.016	-0.33	2.28	4.07	-0.41	-0.53	-5.96	10213.10338	40304.31641	361522.8047	246788.5469	107.77	94.86	39.45	81.56	50794.94531
FALSE	High	VGDLDLVAELR	[R].VGDLDLVAELR.[F]	1xLabel:13C(6)15N(4) [R11]	1xLabel:13C(6)15N(4) [R11]			0.000179136	0	1	1	2	TGGT1_257990-t26_1-p1	transcript=TGGT1_257990-t26_1 | gene=TGGT1_257990 | organism=Toxoplasma_gondii_GT1 | gene_product=putative heat shock protein 101 | transcript_product=putative heat shock protein 101 | location=TGGT1_chrVIIb:3637480-3646383(+) | protein_length=927 | sequence_SO=chromosome | SO=protein_coding	TGGT1_257990-t26_1-p1 [490-500]	0	1209.6713	11
FALSE	High	TEEQAFALGPPRR	[R].TEEQAFALGPPRR.[H]	2xLabel:13C(6)15N(4) [R12; R13]	2xLabel:13C(6)15N(4) [R12; R13]			0.000191281	0	1	1	7	TGGT1_410360-t26_1-p1	transcript=TGGT1_410360-t26_1 | gene=TGGT1_410360 | organism=Toxoplasma_gondii_GT1 | gene_product=putative transmembrane protein | transcript_product=putative transmembrane protein | location=TGGT1_chrII:71310-72374(+) | protein_length=354 | sequence_SO=chromosome | SO=protein_coding	TGGT1_410360-t26_1-p1 [62-74]	1	1491.78174	13
FALSE	High	ETAVVAGAAAHPGAEACNAHIQALFPALGAEAK	[K].ETAVVAGAAAHPGAEACNAHIQALFPALGAEAK.[D]	1xLabel:13C(6)15N(2) [K33]	1xLabel:13C(6)15N(2) [K33]			0.000114819	0	1	1	2	TGGT1_226960-t26_1-p1	transcript=TGGT1_226960-t26_1 | gene=TGGT1_226960 | organism=Toxoplasma_gondii_GT1 | gene_product=phosphofructokinase PFKII | transcript_product=phosphofructokinase PFKII | location=TGGT1_chrX:1093641-1104060(-) | protein_length=1225 | sequence_SO=chromosome | SO=protein_coding	TGGT1_226960-t26_1-p1 [624-656]	0	3164.60369	33	0.071	0.659	-3.81	-0.6	0.440695745	0.021996682	0.759946093	0.211157268	0.13	5.23	4.315	0.059	0.071	0.659	0.747	0.606	2.11	-4.08	-3.81	-0.6	-0.42	-0.72	161033.8438	9512.505589	614691.0625	405295.75	85.4	25.02	124.34	118.86	1706.59693
FALSE	High	ETAVVAGAAAHPGAEACNAHIQALFPALGAEAK	[K].ETAVVAGAAAHPGAEACNAHIQALFPALGAEAK.[D]					1.09389E-06	0	1	1	2	TGGT1_226960-t26_1-p1	transcript=TGGT1_226960-t26_1 | gene=TGGT1_226960 | organism=Toxoplasma_gondii_GT1 | gene_product=phosphofructokinase PFKII | transcript_product=phosphofructokinase PFKII | location=TGGT1_chrX:1093641-1104060(-) | protein_length=1225 | sequence_SO=chromosome | SO=protein_coding	TGGT1_226960-t26_1-p1 [624-656]	0	3156.58949	33
FALSE	High	LAASTGDPFASLLK	[R].LAASTGDPFASLLK.[A]					0.000137805	0	1	1	5	TGGT1_217460-t26_1-p1	transcript=TGGT1_217460-t26_1 | gene=TGGT1_217460 | organism=Toxoplasma_gondii_GT1 | gene_product=glutaminyl-tRNA synthetase (GlnRS) | transcript_product=glutaminyl-tRNA synthetase (GlnRS) | location=TGGT1_chrXII:1787579-1795013(-) | protein_length=860 | sequence_SO=chromosome | SO=protein_coding	TGGT1_217460-t26_1-p1 [90-103]	0	1390.75766	14	0.682	0.753	-0.55	-0.41	0.979721699	0.005662226	0.991881672	0.197598772	1.84	1.13	0.682	2.136	0.664	0.753	0.742	0.794	-0.55	1.1	-0.59	-0.41	-0.43	-0.33	8495.35557	9310.784491	955339.875	718984.4375	156.31	145.67	96.26	99.08	184483.2031
FALSE	High	LAASTGDPFASLLK	[R].LAASTGDPFASLLK.[A]	1xLabel:13C(6)15N(2) [K14]	1xLabel:13C(6)15N(2) [K14]			0.000123306	0	1	1	3	TGGT1_217460-t26_1-p1	transcript=TGGT1_217460-t26_1 | gene=TGGT1_217460 | organism=Toxoplasma_gondii_GT1 | gene_product=glutaminyl-tRNA synthetase (GlnRS) | transcript_product=glutaminyl-tRNA synthetase (GlnRS) | location=TGGT1_chrXII:1787579-1795013(-) | protein_length=860 | sequence_SO=chromosome | SO=protein_coding	TGGT1_217460-t26_1-p1 [90-103]	0	1398.77186	14
FALSE	High	SAAGTAAGSFEASSLEK	[R].SAAGTAAGSFEASSLEK.[N]					3.65262E-05	0	1	1	2	TGGT1_207770-t26_1-p1	transcript=TGGT1_207770-t26_1 | gene=TGGT1_207770 | organism=Toxoplasma_gondii_GT1 | gene_product=PCI domain-containing protein | transcript_product=PCI domain-containing protein | location=TGGT1_chrIb:293641-299816(-) | protein_length=511 | sequence_SO=chromosome | SO=protein_coding	TGGT1_207770-t26_1-p1 [383-399]	0	1583.75476	17
FALSE	High	LAATYNGFLWASSHLGEIK	[R].LAATYNGFLWASSHLGEIK.[Q]					1.46564E-05	0	1	1	2	TGGT1_232280-t26_1-p1	transcript=TGGT1_232280-t26_1 | gene=TGGT1_232280 | organism=Toxoplasma_gondii_GT1 | gene_product=hypothetical protein | transcript_product=hypothetical protein | location=TGGT1_chrVIII:1988375-1990326(+) | protein_length=275 | sequence_SO=chromosome | SO=protein_coding	TGGT1_232280-t26_1-p1 [122-140]	0	2078.07055	19	0.356	0.018	-1.49	-5.78	0.161561727	0.014912386	0.607596862	0.204349929	12.92	0.02	0.112	0.722	0.356	0.018	0.047	0.01	-3.16	-0.47	-1.49	-5.78	-4.41	-6.64	4695.447484	1646.59065	288429.0938	12017.7706	65.53	48.87	99.1	40.17	13160.56424
FALSE	High	IAAVTETIGIAVAGLAADGR	[R].IAAVTETIGIAVAGLAADGR.[Q]					0.000104217	0	1	1	2	TGGT1_216450-t26_1-p1	transcript=TGGT1_216450-t26_1 | gene=TGGT1_216450 | organism=Toxoplasma_gondii_GT1 | gene_product=peptidase, T1 family protein | transcript_product=peptidase, T1 family protein | location=TGGT1_chrXI:6058951-6061605(+) | protein_length=260 | sequence_SO=chromosome | SO=protein_coding	TGGT1_216450-t26_1-p1 [67-86]	0	1869.044	20
FALSE	High	VGDDIEVRPGIISK	[K].VGDDIEVRPGIISK.[D]					0.000216198	0	1	1	6	TGGT1_235970-t26_1-p1	transcript=TGGT1_235970-t26_1 | gene=TGGT1_235970 | organism=Toxoplasma_gondii_GT1 | gene_product=putative eukaryotic initiation factor-2 gamma | transcript_product=putative eukaryotic initiation factor-2 gamma | location=TGGT1_chrX:5097473-5103737(+) | protein_length=465 | sequence_SO=chromosome | SO=protein_coding	TGGT1_235970-t26_1-p1 [284-297]	0	1497.82713	14	13.172	74.763	3.72	6.22	0.071346538	0.490328039	0.458698921	0.646171313	60.6	50.05	13.172	7.788	100	74.763	100	0.048	3.72	2.96	6.64	6.22	6.64	-4.38	5931.165573	78126.375	6684.167093	499729.6563	78.43	24.72	172.11	77.39	5931.165573
FALSE	High	MENENGTVGSPTASVAALSK	[-].MENENGTVGSPTASVAALSK.[G]	1xAcetyl [N-Term]	1xAcetyl [N-Term]	TGGT1_268200-t26_1-p1 1xAcetyl [N-Term]	TGGT1_268200-t26_1-p1 1xAcetyl [N-Term]	9.85622E-05	0	1	1	1	TGGT1_268200-t26_1-p1	transcript=TGGT1_268200-t26_1 | gene=TGGT1_268200 | organism=Toxoplasma_gondii_GT1 | gene_product=RNA recognition motif-containing protein | transcript_product=RNA recognition motif-containing protein | location=TGGT1_chrVIII:6648500-6651532(+) | protein_length=648 | sequence_SO=chromosome | SO=protein_coding	TGGT1_268200-t26_1-p1 [1-20]	0	2004.95426	20	27.76	1.482	4.79	0.57	0.169500101	0.384855644	0.615285261	0.606821871	43.21	62.06	27.76	35.851	1.134	0.862	1.482	27.033	4.79	5.16	0.18	-0.21	0.57	4.76	8242.730186	107715.6094	8841.648944	13102.20892	47.58	97.48	24.67	143.06	8696.464126
FALSE	High	VFYSLPDGKDPFPVDPDVEDVFDMK	[R].VFYSLPDGKDPFPVDPDVEDVFDMK.[L]					4.84693E-05	0	1	1	1	TGGT1_209260-t26_1-p1	transcript=TGGT1_209260-t26_1 | gene=TGGT1_209260 | organism=Toxoplasma_gondii_GT1 | gene_product=putative cytochrome c oxidase subunit | transcript_product=putative cytochrome c oxidase subunit | location=TGGT1_chrIb:1169758-1172481(-) | protein_length=310 | sequence_SO=chromosome | SO=protein_coding	TGGT1_209260-t26_1-p1 [235-259]	1	2871.34334	25
FALSE	High	VFVTAELPFSK	[K].VFVTAELPFSK.[R]	1xLabel:13C(6)15N(2) [K11]	1xLabel:13C(6)15N(2) [K11]			0.000184671	0	1	1	10	TGGT1_239760-t26_1-p1	transcript=TGGT1_239760-t26_1 | gene=TGGT1_239760 | organism=Toxoplasma_gondii_GT1 | gene_product=ribosomal protein RPL22 | transcript_product=ribosomal protein RPL22 | location=TGGT1_chrVI:893982-895795(-) | protein_length=133 | sequence_SO=chromosome | SO=protein_coding	TGGT1_239760-t26_1-p1 [78-88]	0	1245.6969	11
FALSE	High	LAALFTQHQTQEETPQK	[R].LAALFTQHQTQEETPQK.[G]	1xLabel:13C(6)15N(2) [K17]	1xLabel:13C(6)15N(2) [K17]			6.14595E-05	0	1	1	4	TGGT1_321400-t26_1-p1	transcript=TGGT1_321400-t26_1 | gene=TGGT1_321400 | organism=Toxoplasma_gondii_GT1 | gene_product=microsomal signal peptidase (spc12) domain-containing protein | transcript_product=microsomal signal peptidase (spc12) domain-containing protein | location=TGGT1_chrIb:1847078-1847464(+) | protein_length=128 | sequence_SO=chromosome | SO=protein_coding	TGGT1_321400-t26_1-p1 [95-111]	0	1978.01198	17
FALSE	High	SAATIEEFKPGDGDGAYLLESPEDHVSLVSQYAHK	[R].SAATIEEFKPGDGDGAYLLESPEDHVSLVSQYAHK.[K]	2xLabel:13C(6)15N(2) [K9; K35]	2xLabel:13C(6)15N(2) [K9; K35]			0.000129149	0	1	1	1	TGGT1_232280-t26_1-p1	transcript=TGGT1_232280-t26_1 | gene=TGGT1_232280 | organism=Toxoplasma_gondii_GT1 | gene_product=hypothetical protein | transcript_product=hypothetical protein | location=TGGT1_chrVIII:1988375-1990326(+) | protein_length=275 | sequence_SO=chromosome | SO=protein_coding	TGGT1_232280-t26_1-p1 [27-61]	0	3776.82609	35
FALSE	High	LAALLDGGEASVEK	[R].LAALLDGGEASVEK.[F]					2.69004E-06	0	1	1	18	TGGT1_270510-t26_1-p1	transcript=TGGT1_270510-t26_1 | gene=TGGT1_270510 | organism=Toxoplasma_gondii_GT1 | gene_product=asparaginyl-tRNA synthetase (NOB+tRNA synthase) | transcript_product=asparaginyl-tRNA synthetase (NOB+tRNA synthase) | location=TGGT1_chrVIII:5218409-5221722(+) | protein_length=676 | sequence_SO=chromosome | SO=protein_coding	TGGT1_270510-t26_1-p1 [173-186]	0	1372.73184	14	0.721	0.735	-0.47	-0.44	0.007304915	0.00400572	0.232219405	0.197598772	0.93	2.16	0.712	0.775	0.721	0.755	0.735	0.705	-0.49	-0.37	-0.47	-0.41	-0.44	-0.5	300570.75	214009.0625	3422519.51	2582896.5	49.93	47.84	74.49	71.14	300570.75
FALSE	High	ETVNTPEAPQATAAPAAATASPAR	[K].ETVNTPEAPQATAAPAAATASPAR.[S]					2.31649E-05	0	1	1	2	TGGT1_230940-t26_1-p1	transcript=TGGT1_230940-t26_1 | gene=TGGT1_230940 | organism=Toxoplasma_gondii_GT1 | gene_product=hypothetical protein | transcript_product=hypothetical protein | location=TGGT1_chrVIII:1112065-1119747(+) | protein_length=1523 | sequence_SO=chromosome | SO=protein_coding	TGGT1_230940-t26_1-p1 [309-332]	0	2293.14188	24	2.468	0.643	1.3	-0.64	0.169166417	0.350099677	0.615285261	0.600447546	20.49	47.32	2.81	2.468	1.04	1.139	0.134	0.643	1.49	1.3	0.06	0.19	-2.9	-0.64	4145.234705	11646.57307	9617.277883	4689.274084	69.76	17.72	164.98	167.58	4145.234705
FALSE	High	LAALLDGGEASVEK	[R].LAALLDGGEASVEK.[F]	1xLabel:13C(6)15N(2) [K14]	1xLabel:13C(6)15N(2) [K14]			8.68029E-06	0	1	1	15	TGGT1_270510-t26_1-p1	transcript=TGGT1_270510-t26_1 | gene=TGGT1_270510 | organism=Toxoplasma_gondii_GT1 | gene_product=asparaginyl-tRNA synthetase (NOB+tRNA synthase) | transcript_product=asparaginyl-tRNA synthetase (NOB+tRNA synthase) | location=TGGT1_chrVIII:5218409-5221722(+) | protein_length=676 | sequence_SO=chromosome | SO=protein_coding	TGGT1_270510-t26_1-p1 [173-186]	0	1380.74603	14
FALSE	High	ETVGAYSYEELER	[R].ETVGAYSYEELER.[Q]					9.91149E-05	0	1	1	3	TGGT1_223920-t26_1-p1	transcript=TGGT1_223920-t26_1 | gene=TGGT1_223920 | organism=Toxoplasma_gondii_GT1 | gene_product=rhoptry neck protein RON3 | transcript_product=rhoptry neck protein RON3 | location=TGGT1_chrX:3357300-3367973(+) | protein_length=1958 | sequence_SO=chromosome | SO=protein_coding	TGGT1_223920-t26_1-p1 [1121-1133]	0	1545.70674	13	0.442	0.818	-1.18	-0.29	0.183813039	0.398334906	0.621729993	0.610711433	1.49	13.35	0.442	1	0.419	0.818	0.928	0.01	-1.18	0	-1.25	-0.29	-0.11	-6.64	12794.15724	12489.14052	284554.125	224049.75	51.67	41.02	79.76	86.63	28764.28516
FALSE	High	SAATIEEFKPGDGDGAYLLESPEDHVSLVSQYAHK	[R].SAATIEEFKPGDGDGAYLLESPEDHVSLVSQYAHK.[K]					6.97491E-05	0	1	1	3	TGGT1_232280-t26_1-p1	transcript=TGGT1_232280-t26_1 | gene=TGGT1_232280 | organism=Toxoplasma_gondii_GT1 | gene_product=hypothetical protein | transcript_product=hypothetical protein | location=TGGT1_chrVIII:1988375-1990326(+) | protein_length=275 | sequence_SO=chromosome | SO=protein_coding	TGGT1_232280-t26_1-p1 [27-61]	0	3760.79769	35	0.209	0.369	-2.26	-1.44	0.166641338	0.040775008	0.61490309	0.247776768	3.94	0.1	0.209	0.082	0.816	0.369	0.368	0.618	-2.26	-3.62	-0.29	-1.44	-1.44	-0.7	53213.58594	5763.516899	1734758.125	637639.6875	71.55	47.06	47.65	67.94	53213.58594
FALSE	High	ETAAESNTAVVIDPNAPAWSIIAVK	[K].ETAAESNTAVVIDPNAPAWSIIAVK.[A]					9.96703E-05	0	1	1	1	TGGT1_203450-t26_1-p1	transcript=TGGT1_203450-t26_1 | gene=TGGT1_203450 | organism=Toxoplasma_gondii_GT1 | gene_product=DUF3228 domain-containing protein | transcript_product=DUF3228 domain-containing protein | location=TGGT1_chrVIIa:2394615-2400109(-) | protein_length=465 | sequence_SO=chromosome | SO=protein_coding	TGGT1_203450-t26_1-p1 [385-409]	0	2567.33516	25
FALSE	High	ETTQVQLMGFSR	[R].ETTQVQLMGFSR.[A]					0.0001667	0	1	1	2	TGGT1_319920-t26_1-p1	transcript=TGGT1_319920-t26_1 | gene=TGGT1_319920 | organism=Toxoplasma_gondii_GT1 | gene_product=2-oxo acid dehydrogenases acyltransferase (catalytic domain) domain-containing protein | transcript_product=2-oxo acid dehydrogenases acyltransferase (catalytic domain) domain-containing protein | location=TGGT1_chrIV:604302-610675(-) | protein_length=669 | sequence_SO=chromosome | SO=protein_coding	TGGT1_319920-t26_1-p1 [428-439]	0	1396.68893	12
FALSE	High	ETTPVHGLQAPSSAAAIAPVLAWMDEEDR	[R].ETTPVHGLQAPSSAAAIAPVLAWMDEEDR.[K]					0.000170185	0	1	1	1	TGGT1_249180-t26_1-p1	transcript=TGGT1_249180-t26_1 | gene=TGGT1_249180 | organism=Toxoplasma_gondii_GT1 | gene_product=bifunctional dihydrofolate reductase-thymidylate synthase | transcript_product=bifunctional dihydrofolate reductase-thymidylate synthase | location=TGGT1_chrXII:4294324-4300363(-) | protein_length=610 | sequence_SO=chromosome | SO=protein_coding	TGGT1_249180-t26_1-p1 [274-302]	0	3062.48877	29	0.208	0.415	-2.26	-1.27	0.03955219	0.688460562	0.362229954	0.778704446	3.15	24.88	0.31	0.208	0.095	18.969	0.415	0.01	-1.69	-2.26	-3.4	4.25	-1.27	-6.64	9069.732363	1007.728163	6885.633528	2855.153463	33.25	68.04	168.86	97.79	9069.732363
FALSE	High	SAALIHQSTLVR	[R].SAALIHQSTLVR.[R]					0.000137435	0	1	1	16	TGGT1_284560-t26_1-p1	transcript=TGGT1_284560-t26_1 | gene=TGGT1_284560 | organism=Toxoplasma_gondii_GT1 | gene_product=ribosomal protein RPL9 | transcript_product=ribosomal protein RPL9 | location=TGGT1_chrV:2561959-2564374(+) | protein_length=190 | sequence_SO=chromosome | SO=protein_coding	TGGT1_284560-t26_1-p1 [156-167]	0	1295.74301	12	0.934	0.886	-0.1	-0.17	0.25878173	0.359372935	0.67687558	0.601933654	10.07	3.12	0.861	0.934	1.007	0.886	0.91	0.15	-0.22	-0.1	0.01	-0.17	-0.14	-2.74	253684.5547	236916.9141	3728458.375	1887109.296	66.37	60.58	43.84	63.77	433102.1563
FALSE	High	MELPLDAWATAAHGSK	[-].MELPLDAWATAAHGSK.[A]	1xAcetyl [N-Term]	1xAcetyl [N-Term]	TGGT1_286590-t26_1-p1 1xAcetyl [N-Term]	TGGT1_286590-t26_1-p1 1xAcetyl [N-Term]	0.000104798	0	1	1	1	TGGT1_286590-t26_1-p1	transcript=TGGT1_286590-t26_1 | gene=TGGT1_286590 | organism=Toxoplasma_gondii_GT1 | gene_product=microtubule associated protein SPM2 | transcript_product=microtubule associated protein SPM2 | location=TGGT1_chrV:1625039-1626577(+) | protein_length=357 | sequence_SO=chromosome | SO=protein_coding	TGGT1_286590-t26_1-p1 [1-16]	0	1739.84213	16	2.172	1.016	1.12	0.02	0.618086041	0.633343824	0.841207628	0.739297781	10.32	37.14	0.485	2.172	2.323	1.016	2.191	0.761	-1.04	1.12	1.22	0.02	1.13	-0.39	4678.219413	10867.59413	3651.716842	6586.388971	19.52	67.34	170.93	168.63	4547.661325
FALSE	High	VFVQESVHDAFLEHLK	[R].VFVQESVHDAFLEHLK.[N]					0.000168	0	1	1	2	TGGT1_222160-t26_1-p1	transcript=TGGT1_222160-t26_1 | gene=TGGT1_222160 | organism=Toxoplasma_gondii_GT1 | gene_product=aldehyde dehydrogenase | transcript_product=aldehyde dehydrogenase | location=TGGT1_chrII:900932-907660(-) | protein_length=497 | sequence_SO=chromosome | SO=protein_coding	TGGT1_222160-t26_1-p1 [297-312]	0	1897.98067	16	0.858	0.347	-0.22	-1.53	0.343700386	0.641628924	0.717221996	0.745606797	5.23	17.35	0.858	0.161	0.899	15.355	0.347	0.01	-0.22	-2.63	-0.15	3.94	-1.53	-6.64	7335.072148	5126.480709	22127.92578	7682.027702	108.52	38.02	167.32	38.73	3393.091553
FALSE	High	ETSDVIELTDGNFNQLVMK	[K].ETSDVIELTDGNFNQLVMK.[D]	1xLabel:13C(6)15N(2) [K19]	1xLabel:13C(6)15N(2) [K19]			0.000175964	0	1	1	1	TGGT1_249270-t26_1-p1	transcript=TGGT1_249270-t26_1 | gene=TGGT1_249270 | organism=Toxoplasma_gondii_GT1 | gene_product=putative protein disulfide isomerase-related protein (provisional) | transcript_product=putative protein disulfide isomerase-related protein (provisional) | location=TGGT1_chrXII:4348987-4354246(+) | protein_length=547 | sequence_SO=chromosome | SO=protein_coding	TGGT1_249270-t26_1-p1 [286-304]	0	2161.05727	19
FALSE	High	ETSDVIELTDGNFNQLVMK	[K].ETSDVIELTDGNFNQLVMK.[D]					9.29266E-05	0	1	1	1	TGGT1_249270-t26_1-p1	transcript=TGGT1_249270-t26_1 | gene=TGGT1_249270 | organism=Toxoplasma_gondii_GT1 | gene_product=putative protein disulfide isomerase-related protein (provisional) | transcript_product=putative protein disulfide isomerase-related protein (provisional) | location=TGGT1_chrXII:4348987-4354246(+) | protein_length=547 | sequence_SO=chromosome | SO=protein_coding	TGGT1_249270-t26_1-p1 [286-304]	0	2153.04308	19	1.336	1.134	0.42	0.18	0.266382174	0.483675465	0.681572695	0.642606592	38.09	53.91	1.336	1.679	0.951	1.134	1.546	0.01	0.42	0.75	-0.07	0.18	0.63	-6.64	6923.686427	6581.187979	7988.764959	5720.986211	52.93	65.37	170.98	58.69	2116.280885
FALSE	High	ETQNLASEPPPGITAQPEPNNYR	[K].ETQNLASEPPPGITAQPEPNNYR.[H]					1.22007E-05	0	1	1	3	TGGT1_304770-t26_1-p1	transcript=TGGT1_304770-t26_1 | gene=TGGT1_304770 | organism=Toxoplasma_gondii_GT1 | gene_product=ubiquitin-conjugating enzyme subfamily protein | transcript_product=ubiquitin-conjugating enzyme subfamily protein | location=TGGT1_chrVIIa:677672-680044(-) | protein_length=155 | sequence_SO=chromosome | SO=protein_coding	TGGT1_304770-t26_1-p1 [10-32]	0	2523.21102	23	12.935	18.961	3.69	4.24	0.038631748	0.222673557	0.360161051	0.527703034	27.09	136.41	3.725	15.299	12.935	36.407	18.961	0.762	1.9	3.94	3.69	5.19	4.24	-0.39	3242.5692	22403.75977	8860.793101	212737.75	66.06	108.91	168.64	75.26	3242.5692
FALSE	High	ETTPVHGLQAPSSAAAIAPVLAWMDEEDR	[R].ETTPVHGLQAPSSAAAIAPVLAWMDEEDR.[K]	1xLabel:13C(6)15N(4) [R29]	1xLabel:13C(6)15N(4) [R29]			0.000170624	0	1	1	1	TGGT1_249180-t26_1-p1	transcript=TGGT1_249180-t26_1 | gene=TGGT1_249180 | organism=Toxoplasma_gondii_GT1 | gene_product=bifunctional dihydrofolate reductase-thymidylate synthase | transcript_product=bifunctional dihydrofolate reductase-thymidylate synthase | location=TGGT1_chrXII:4294324-4300363(-) | protein_length=610 | sequence_SO=chromosome | SO=protein_coding	TGGT1_249180-t26_1-p1 [274-302]	0	3072.49704	29
FALSE	High	VFTMGAENSR	[K].VFTMGAENSR.[S]	1xOxidation [M4]; 1xLabel:13C(6)15N(4) [R10]	1xOxidation [M4]; 1xLabel:13C(6)15N(4) [R10]			0.000214132	0	2	2	23	TGGT1_308090-t26_1-p1; TGGT1_411430-t26_1-p1	transcript=TGGT1_308090-t26_1 | gene=TGGT1_308090 | organism=Toxoplasma_gondii_GT1 | gene_product=rhoptry protein ROP5 | transcript_product=rhoptry protein ROP5 | location=AAQM03000031:206-1855(-) | protein_length=549 | sequence_SO=contig | SO=protein_coding transcript=TGGT1_411430-t26_1 | gene=TGGT1_411430 | organism=Toxoplasma_gondii_GT1 | gene_product=rhoptry protein ROP5 | transcript_product=…	TGGT1_308090-t26_1-p1 [264-273]; TGGT1_411430-t26_1-p1 [193-202]	0	1137.52325	10	0.239	0.623	-2.06	-0.68	0.054493088	0.016653323	0.412855808	0.204349929	0.22	6.02	0.551	0.233	0.239	0.688	0.623	0.554	-0.86	-2.1	-2.06	-0.54	-0.68	-0.85	1128335.022	262979.625	3887488.5	2674129.58	40.27	89.4	57.93	47.78	1612617.07
FALSE	High	IAAVVSGESPVVISK	[K].IAAVVSGESPVVISK.[F]					0.000146554	0	1	1	2	TGGT1_215260-t26_1-p1	transcript=TGGT1_215260-t26_1 | gene=TGGT1_215260 | organism=Toxoplasma_gondii_GT1 | gene_product=carbamoylphosphate synthetase | transcript_product=carbamoylphosphate synthetase | location=TGGT1_chrX:6736108-6760149(-) | protein_length=1699 | sequence_SO=chromosome | SO=protein_coding	TGGT1_215260-t26_1-p1 [1307-1321]	0	1455.84172	15
FALSE	High	VGEAVDIVGQVGR	[R].VGEAVDIVGQVGR.[Q]					7.03514E-05	0	1	1	6	TGGT1_313410-t26_1-p1	transcript=TGGT1_313410-t26_1 | gene=TGGT1_313410 | organism=Toxoplasma_gondii_GT1 | gene_product=proteasome 26S regulatory subunit | transcript_product=proteasome 26S regulatory subunit | location=TGGT1_chrXI:3312986-3323185(+) | protein_length=1091 | sequence_SO=chromosome | SO=protein_coding	TGGT1_313410-t26_1-p1 [1024-1036]	0	1298.70629	13	0.336	0.449	-1.57	-1.15	0.593684332	0.024132961	0.830799183	0.215174028	15.39	1.18	0.028	0.336	5.8	0.615	0.432	0.449	-5.16	-1.57	2.54	-0.7	-1.21	-1.15	28449.26758	9573.030273	358579.6875	220628.0469	78.44	98.84	96.12	87.62	43454.99609
FALSE	High	MFALQDAEQLQLQR	[-].MFALQDAEQLQLQR.[M]	1xAcetyl [N-Term]; 1xLabel:13C(6)15N(4) [R14]	1xAcetyl [N-Term]; 1xLabel:13C(6)15N(4) [R14]	TGGT1_288245-t26_1-p1 1xAcetyl [N-Term]	TGGT1_288245-t26_1-p1 1xAcetyl [N-Term]	2.97488E-05	0	1	1	1	TGGT1_288245-t26_1-p1	transcript=TGGT1_288245-t26_1 | gene=TGGT1_288245 | organism=Toxoplasma_gondii_GT1 | gene_product=hypothetical protein | transcript_product=hypothetical protein | location=TGGT1_chrIX:2221352-2221510(-) | protein_length=52 | sequence_SO=chromosome | SO=protein_coding	TGGT1_288245-t26_1-p1 [1-14]	0	1742.87695	14	1.106	0.26	0.15	-1.94	0.846818631	0.331402614	0.94290767	0.595764536	127.38	9.46	1.106	3.235	0.156	1.517	0.26	0.015	0.15	1.69	-2.68	0.6	-1.94	-6.05	3400.474338	2803.615788	10881.32402	7791.966087	69.51	102.6	168.02	60.33	2534.160131
FALSE	High	LADASSEDLPGVR	[R].LADASSEDLPGVR.[T]	1xLabel:13C(6)15N(4) [R13]	1xLabel:13C(6)15N(4) [R13]			0.000135962	0	1	1	2	TGGT1_232260-t26_1-p1	transcript=TGGT1_232260-t26_1 | gene=TGGT1_232260 | organism=Toxoplasma_gondii_GT1 | gene_product=hypothetical protein | transcript_product=hypothetical protein | location=TGGT1_chrVIII:1978812-1980484(-) | protein_length=306 | sequence_SO=chromosome | SO=protein_coding	TGGT1_232260-t26_1-p1 [133-145]	0	1339.67275	13
FALSE	High	VGFETIHENSIKPVAPLSENSK	[R].VGFETIHENSIKPVAPLSENSK.[G]					0.000146165	0	1	1	2	TGGT1_231410-t26_1-p1	transcript=TGGT1_231410-t26_1 | gene=TGGT1_231410 | organism=Toxoplasma_gondii_GT1 | gene_product=hypothetical protein | transcript_product=hypothetical protein | location=TGGT1_chrVIII:1401693-1406022(+) | protein_length=571 | sequence_SO=chromosome | SO=protein_coding	TGGT1_231410-t26_1-p1 [520-541]	0	2396.24561	22	6.368	0.701	2.67	-0.51	0.571687309	0.043909372	0.819742179	0.255622327	144.23	5.92	0.173	6.368	13.595	0.701	0.758	0.567	-2.53	2.67	3.76	-0.51	-0.4	-0.82	6812.527832	43384.32617	398327.3125	301800.0918	45.1	83.86	92.42	77.81	10477.55597
FALSE	High	ESLDAELDKYMGDDNIKK	[K].ESLDAELDKYMGDDNIKK.[R]					0.000180967	0	1	1	4	TGGT1_297430-t26_1-p1	transcript=TGGT1_297430-t26_1 | gene=TGGT1_297430 | organism=Toxoplasma_gondii_GT1 | gene_product=hypothetical protein | transcript_product=hypothetical protein | location=TGGT1_chrII:1749482-1752364(+) | protein_length=248 | sequence_SO=chromosome | SO=protein_coding	TGGT1_297430-t26_1-p1 [160-177]	2	2083.98523	18	0.023	0.03	-5.42	-5.06	0.021223275	0.132952162	0.28714277	0.445045902	0	0.06	0.1	0.023	0.023	0.03	0.016	0.582	-3.32	-5.42	-5.42	-5.06	-5.96	-0.78	291418.1875	11942.20082	400064.8906	6421.312726	62.17	30.62	84.74	168.36	127452.6875
FALSE	High	LADAVGVTLGPK	[R].LADAVGVTLGPK.[G]					6.25318E-05	0	1	1	12	TGGT1_247550-t26_1-p1	transcript=TGGT1_247550-t26_1 | gene=TGGT1_247550 | organism=Toxoplasma_gondii_GT1 | gene_product=heat shock protein HSP60 | transcript_product=heat shock protein HSP60 | location=TGGT1_chrXII:3342084-3346052(-) | protein_length=575 | sequence_SO=chromosome | SO=protein_coding	TGGT1_247550-t26_1-p1 [45-56]	0	1140.6623	12	0.779	0.809	-0.36	-0.31	0.536212687	0.026051578	0.804102307	0.220628738	0.74	3.26	0.773	0.779	14.538	0.836	0.809	0.736	-0.37	-0.36	3.86	-0.26	-0.31	-0.44	104801.1094	115565.0469	1531760.375	1239044.875	80.89	27.79	72.24	65.29	149546.3281
FALSE	High	ESGVVLVDLPAQTTDK	[R].ESGVVLVDLPAQTTDK.[Q]	1xLabel:13C(6)15N(2) [K16]	1xLabel:13C(6)15N(2) [K16]			9.18274E-06	0	1	1	7	TGGT1_204050-t26_1-p1	transcript=TGGT1_204050-t26_1 | gene=TGGT1_204050 | organism=Toxoplasma_gondii_GT1 | gene_product=subtilisin SUB1 | transcript_product=subtilisin SUB1 | location=TGGT1_chrVIIa:1932241-1938144(+) | protein_length=795 | sequence_SO=chromosome | SO=protein_coding	TGGT1_204050-t26_1-p1 [171-186]	0	1679.89416	16	1.074	0.979	0.1	-0.03	0.435584706	0.435879364	0.758593795	0.622936905	23.7	6.32	0.902	1.074	5.07	0.85	1.022	0.979	-0.15	0.1	2.34	-0.23	0.03	-0.03	53113.31641	75290.03906	841586.125	860499.0625	53.67	43.04	84.88	87.38	83453.07813
FALSE	High	ESGVVLVDLPAQTTDK	[R].ESGVVLVDLPAQTTDK.[Q]					7.05533E-05	0	1	1	8	TGGT1_204050-t26_1-p1	transcript=TGGT1_204050-t26_1 | gene=TGGT1_204050 | organism=Toxoplasma_gondii_GT1 | gene_product=subtilisin SUB1 | transcript_product=subtilisin SUB1 | location=TGGT1_chrVIIa:1932241-1938144(+) | protein_length=795 | sequence_SO=chromosome | SO=protein_coding	TGGT1_204050-t26_1-p1 [171-186]	0	1671.87996	16
FALSE	High	ESGSAASPEKPANPEPAVPAAPVEK	[R].ESGSAASPEKPANPEPAVPAAPVEK.[K]	2xLabel:13C(6)15N(2) [K10; K25]	2xLabel:13C(6)15N(2) [K10; K25]			8.24962E-07	0	1	1	20	TGGT1_310420-t26_1-p1	transcript=TGGT1_310420-t26_1 | gene=TGGT1_310420 | organism=Toxoplasma_gondii_GT1 | gene_product=hypothetical protein | transcript_product=hypothetical protein | location=TGGT1_chrXI:1293202-1295045(-) | protein_length=210 | sequence_SO=chromosome | SO=protein_coding	TGGT1_310420-t26_1-p1 [14-38]	0	2446.24311	25
FALSE	High	ESGSAASPEKPANPEPAVPAAPVEK	[R].ESGSAASPEKPANPEPAVPAAPVEK.[K]	1xLabel:13C(6)15N(2) [K]	1xLabel:13C(6)15N(2) [K10; K25]			9.74653E-05	0	1	1	11	TGGT1_310420-t26_1-p1	transcript=TGGT1_310420-t26_1 | gene=TGGT1_310420 | organism=Toxoplasma_gondii_GT1 | gene_product=hypothetical protein | transcript_product=hypothetical protein | location=TGGT1_chrXI:1293202-1295045(-) | protein_length=210 | sequence_SO=chromosome | SO=protein_coding	TGGT1_310420-t26_1-p1 [14-38]	0	2438.22891	25
FALSE	High	ESGSAASPEKPANPEPAVPAAPVEK	[R].ESGSAASPEKPANPEPAVPAAPVEK.[K]					1.41754E-07	0	1	1	25	TGGT1_310420-t26_1-p1	transcript=TGGT1_310420-t26_1 | gene=TGGT1_310420 | organism=Toxoplasma_gondii_GT1 | gene_product=hypothetical protein | transcript_product=hypothetical protein | location=TGGT1_chrXI:1293202-1295045(-) | protein_length=210 | sequence_SO=chromosome | SO=protein_coding	TGGT1_310420-t26_1-p1 [14-38]	0	2430.21471	25	0.685	0.681	-0.55	-0.55	0.043424318	0.018463513	0.373872789	0.204349929	3.62	0.33	0.685	0.721	0.528	0.681	0.782	0.677	-0.55	-0.47	-0.92	-0.55	-0.36	-0.56	380625.8438	257599.8281	2810352.5	2196369.75	18.34	2.35	40.85	36.94	380625.8438
FALSE	High	LADAVGVTLGPK	[R].LADAVGVTLGPK.[G]	1xLabel:13C(6)15N(2) [K12]	1xLabel:13C(6)15N(2) [K12]			0.000125683	0	1	1	11	TGGT1_247550-t26_1-p1	transcript=TGGT1_247550-t26_1 | gene=TGGT1_247550 | organism=Toxoplasma_gondii_GT1 | gene_product=heat shock protein HSP60 | transcript_product=heat shock protein HSP60 | location=TGGT1_chrXII:3342084-3346052(-) | protein_length=575 | sequence_SO=chromosome | SO=protein_coding	TGGT1_247550-t26_1-p1 [45-56]	0	1148.6765	12
FALSE	High	LADAVQIISYAVDKDLK	[R].LADAVQIISYAVDKDLK.[W]					9.65684E-06	0	1	1	1	TGGT1_290950-t26_1-p1	transcript=TGGT1_290950-t26_1 | gene=TGGT1_290950 | organism=Toxoplasma_gondii_GT1 | gene_product=putative clathrin heavy chain | transcript_product=putative clathrin heavy chain | location=TGGT1_chrIX:3770246-3782423(-) | protein_length=1731 | sequence_SO=chromosome | SO=protein_coding	TGGT1_290950-t26_1-p1 [169-185]	1	1862.02696	17	1.047	0.755	0.07	-0.41	0.90957948	0.015878392	0.964603884	0.204349929	68.76	0.43	0.562	1.953	1.047	0.755	0.759	0.67	-0.83	0.97	0.07	-0.41	-0.4	-0.58	8493.556204	7800.779308	362471.5625	274981.0625	52.48	50.9	63.52	55.93	8493.556204
FALSE	High	ESFNHPQFQTDVVKPLQLETIMDQEVQHLSGGELQR	[R].ESFNHPQFQTDVVKPLQLETIMDQEVQHLSGGELQR.[V]					7.39109E-07	0	1	1	1	TGGT1_216790-t26_1-p1	transcript=TGGT1_216790-t26_1 | gene=TGGT1_216790 | organism=Toxoplasma_gondii_GT1 | gene_product=putative ATP-binding cassette sub-family E member 1 | transcript_product=putative ATP-binding cassette sub-family E member 1 | location=TGGT1_chrXI:5800419-5807047(-) | protein_length=613 | sequence_SO=chromosome | SO=protein_coding	TGGT1_216790-t26_1-p1 [447-482]	0	4178.06113	36	1.16	1.907	0.21	0.93	0.376198703	0.347810361	0.730572425	0.600444912	23.81	65.44	0.973	4.036	1.16	1.065	1.907	100	-0.04	2.01	0.21	0.09	0.93	6.64	4811.605908	9971.968219	5011.570467	9607.847857	62.68	36.05	44.23	165.89	10245.33843
FALSE	High	VGGASEVEVGEAK	[K].VGGASEVEVGEAK.[D]					1.48308E-05	0	1	1	12	TGGT1_247550-t26_1-p1	transcript=TGGT1_247550-t26_1 | gene=TGGT1_247550 | organism=Toxoplasma_gondii_GT1 | gene_product=heat shock protein HSP60 | transcript_product=heat shock protein HSP60 | location=TGGT1_chrXII:3342084-3346052(-) | protein_length=575 | sequence_SO=chromosome | SO=protein_coding	TGGT1_247550-t26_1-p1 [405-417]	0	1231.61647	13	0.801	0.812	-0.32	-0.3	0.067924684	0.024795896	0.449431568	0.217298298	4.84	0.39	0.801	0.841	0.66	0.815	0.812	0.723	-0.32	-0.25	-0.6	-0.3	-0.3	-0.47	159776.5	105387.5156	1786267.875	1455917.875	61.72	65.96	70.93	64.15	313211.4375
FALSE	High	VGGASEVEVGEAK	[K].VGGASEVEVGEAK.[D]	1xLabel:13C(6)15N(2) [K13]	1xLabel:13C(6)15N(2) [K13]			1.55953E-05	0	1	1	10	TGGT1_247550-t26_1-p1	transcript=TGGT1_247550-t26_1 | gene=TGGT1_247550 | organism=Toxoplasma_gondii_GT1 | gene_product=heat shock protein HSP60 | transcript_product=heat shock protein HSP60 | location=TGGT1_chrXII:3342084-3346052(-) | protein_length=575 | sequence_SO=chromosome | SO=protein_coding	TGGT1_247550-t26_1-p1 [405-417]	0	1239.63067	13
FALSE	High	VGEYDGACESPSCR	[K].VGEYDGACESPSCR.[E]					0.00011108	0	1	1	3	TGGT1_257680-t26_1-p1	transcript=TGGT1_257680-t26_1 | gene=TGGT1_257680 | organism=Toxoplasma_gondii_GT1 | gene_product=myosin light chain MLC1 | transcript_product=myosin light chain MLC1 | location=TGGT1_chrVIIb:3843366-3845688(+) | protein_length=213 | sequence_SO=chromosome | SO=protein_coding	TGGT1_257680-t26_1-p1 [46-59]	0	1472.57805	14	0.175	0.706	-2.51	-0.5	0.009105395	0.830547267	0.238541183	0.881633417	0.01	7.27	0.175	0.276	0.175	1.76	0.636	0.706	-2.51	-1.85	-2.52	0.82	-0.65	-0.5	32164.25586	8893.368638	13600.75606	8651.882427	75.1	65.26	166.38	166.33	67418.80469
FALSE	High	MFALQDAEQLQLQR	[-].MFALQDAEQLQLQR.[M]	1xAcetyl [N-Term]	1xAcetyl [N-Term]	TGGT1_288245-t26_1-p1 1xAcetyl [N-Term]	TGGT1_288245-t26_1-p1 1xAcetyl [N-Term]	1.55953E-05	0	1	1	1	TGGT1_288245-t26_1-p1	transcript=TGGT1_288245-t26_1 | gene=TGGT1_288245 | organism=Toxoplasma_gondii_GT1 | gene_product=hypothetical protein | transcript_product=hypothetical protein | location=TGGT1_chrIX:2221352-2221510(-) | protein_length=52 | sequence_SO=chromosome | SO=protein_coding	TGGT1_288245-t26_1-p1 [1-14]	0	1732.86868	14
FALSE	High	ESNVATAVTALR	[R].ESNVATAVTALR.[R]					0.000090348	0	1	1	15	TGGT1_288720-t26_1-p1	transcript=TGGT1_288720-t26_1 | gene=TGGT1_288720 | organism=Toxoplasma_gondii_GT1 | gene_product=ribosomal protein RPL10 | transcript_product=ribosomal protein RPL10 | location=TGGT1_chrIX:2518172-2520490(-) | protein_length=221 | sequence_SO=chromosome | SO=protein_coding	TGGT1_288720-t26_1-p1 [142-153]	0	1231.66409	12	0.821	0.72	-0.28	-0.47	0.543374267	0.021759943	0.806699399	0.210970937	15.67	1.45	1.221	0.692	0.821	0.813	0.72	0.707	0.29	-0.53	-0.28	-0.3	-0.47	-0.5	208508.0313	171140.7188	2537180.875	1827372.5	24.63	51.58	70.36	65.76	237040.6523
FALSE	High	ESNVATAVTALR	[R].ESNVATAVTALR.[R]	1xLabel:13C(6)15N(4) [R12]	1xLabel:13C(6)15N(4) [R12]			0.000197565	0	1	1	12	TGGT1_288720-t26_1-p1	transcript=TGGT1_288720-t26_1 | gene=TGGT1_288720 | organism=Toxoplasma_gondii_GT1 | gene_product=ribosomal protein RPL10 | transcript_product=ribosomal protein RPL10 | location=TGGT1_chrIX:2518172-2520490(-) | protein_length=221 | sequence_SO=chromosome | SO=protein_coding	TGGT1_288720-t26_1-p1 [142-153]	0	1241.67236	12
FALSE	High	VGEAVDIVGQVGR	[R].VGEAVDIVGQVGR.[Q]	1xLabel:13C(6)15N(4) [R13]	1xLabel:13C(6)15N(4) [R13]			5.88553E-05	0	1	1	2	TGGT1_313410-t26_1-p1	transcript=TGGT1_313410-t26_1 | gene=TGGT1_313410 | organism=Toxoplasma_gondii_GT1 | gene_product=proteasome 26S regulatory subunit | transcript_product=proteasome 26S regulatory subunit | location=TGGT1_chrXI:3312986-3323185(+) | protein_length=1091 | sequence_SO=chromosome | SO=protein_coding	TGGT1_313410-t26_1-p1 [1024-1036]	0	1308.71456	13
FALSE	High	VGEEDKDMVDMAYR	[K].VGEEDKDMVDMAYR.[V]					6.73885E-05	0	1	1	5	TGGT1_219540-t26_1-p1	transcript=TGGT1_219540-t26_1 | gene=TGGT1_219540 | organism=Toxoplasma_gondii_GT1 | gene_product=cytosolic tRNA-Ala synthetase | transcript_product=cytosolic tRNA-Ala synthetase | location=TGGT1_chrXII:800723-814444(-) | protein_length=1280 | sequence_SO=chromosome | SO=protein_coding	TGGT1_219540-t26_1-p1 [546-559]	1	1657.71963	14	1.346	1.068	0.43	0.1	0.639409287	0.46521773	0.850157109	0.632943348	111.93	15.74	1.346	13.075	0.33	0.04	1.068	1.182	0.43	3.71	-1.6	-4.65	0.1	0.24	2950.260986	4176.919932	393153.2188	420015.0313	111	81.28	88.14	118.92	2950.260986
FALSE	High	METLLQSLLTK	[R].METLLQSLLTK.[S]	1xLabel:13C(6)15N(2) [K11]	1xLabel:13C(6)15N(2) [K11]			0.000107748	0	1	1	3	TGGT1_219310-t26_1-p1	transcript=TGGT1_219310-t26_1 | gene=TGGT1_219310 | organism=Toxoplasma_gondii_GT1 | gene_product=DnaK family protein | transcript_product=DnaK family protein | location=TGGT1_chrXII:915528-922343(+) | protein_length=818 | sequence_SO=chromosome | SO=protein_coding	TGGT1_219310-t26_1-p1 [319-329]	0	1284.7323	11	0.709	0.832	-0.5	-0.27	0.52494251	0.003935491	0.798009775	0.197598772	63.65	1.32	1.919	0.709	0.103	0.832	0.821	0.853	0.94	-0.5	-3.28	-0.27	-0.28	-0.23	6367.862305	2708.344272	746818.8125	621340.5	84.94	101.16	87.77	89.58	6367.862305
FALSE	High	VGEGPFPTELTDAIGLHLR	[R].VGEGPFPTELTDAIGLHLR.[E]					4.5622E-06	0	1	1	1	TGGT1_279450-t26_1-p1	transcript=TGGT1_279450-t26_1 | gene=TGGT1_279450 | organism=Toxoplasma_gondii_GT1 | gene_product=putative adenylosuccinate synthetase | transcript_product=putative adenylosuccinate synthetase | location=TGGT1_chrIX:18516-19898(+) | protein_length=460 | sequence_SO=chromosome | SO=protein_coding	TGGT1_279450-t26_1-p1 [302-320]	0	2022.06547	19
FALSE	High	IAAYGCNVFINR	[K].IAAYGCNVFINR.[Q]					0.000156987	0	1	1	1	TGGT1_243710-t26_1-p1	transcript=TGGT1_243710-t26_1 | gene=TGGT1_243710 | organism=Toxoplasma_gondii_GT1 | gene_product=t-complex protein beta subunit | transcript_product=t-complex protein beta subunit | location=TGGT1_chrVI:2717493-2725570(+) | protein_length=568 | sequence_SO=chromosome | SO=protein_coding	TGGT1_243710-t26_1-p1 [285-296]	0	1340.67797	12
FALSE	High	METLLQSLLTK	[R].METLLQSLLTK.[S]	1xOxidation [M1]; 1xLabel:13C(6)15N(2) [K11]	1xOxidation [M1]; 1xLabel:13C(6)15N(2) [K11]			0.000205488	0	1	1	1	TGGT1_219310-t26_1-p1	transcript=TGGT1_219310-t26_1 | gene=TGGT1_219310 | organism=Toxoplasma_gondii_GT1 | gene_product=DnaK family protein | transcript_product=DnaK family protein | location=TGGT1_chrXII:915528-922343(+) | protein_length=818 | sequence_SO=chromosome | SO=protein_coding	TGGT1_219310-t26_1-p1 [319-329]	0	1300.72721	11
FALSE	High	ESSLVEGYALK	[R].ESSLVEGYALK.[A]					0.000196102	0	1	1	7	TGGT1_229990-t26_1-p1	transcript=TGGT1_229990-t26_1 | gene=TGGT1_229990 | organism=Toxoplasma_gondii_GT1 | gene_product=putative T-complex protein 1 subunit alpha | transcript_product=putative T-complex protein 1 subunit alpha | location=TGGT1_chrVIII:493249-499968(-) | protein_length=548 | sequence_SO=chromosome | SO=protein_coding	TGGT1_229990-t26_1-p1 [205-215]	0	1195.62049	11	0.415	0.647	-1.27	-0.63	0.016294666	0.291733949	0.267708476	0.575268846	3.15	13.36	0.363	0.527	0.415	1.122	0.647	0.507	-1.46	-0.92	-1.27	0.17	-0.63	-0.98	25499.14648	13448.26268	583840.1875	515800.875	64.07	55.81	80.19	48.31	43467.66406
FALSE	High	IAAVVSGESPVVISK	[K].IAAVVSGESPVVISK.[F]	1xLabel:13C(6)15N(2) [K15]	1xLabel:13C(6)15N(2) [K15]			9.00938E-05	0	1	1	1	TGGT1_215260-t26_1-p1	transcript=TGGT1_215260-t26_1 | gene=TGGT1_215260 | organism=Toxoplasma_gondii_GT1 | gene_product=carbamoylphosphate synthetase | transcript_product=carbamoylphosphate synthetase | location=TGGT1_chrX:6736108-6760149(-) | protein_length=1699 | sequence_SO=chromosome | SO=protein_coding	TGGT1_215260-t26_1-p1 [1307-1321]	0	1463.85592	15	0.4	0.728	-1.32	-0.46	0.224612279	0.424473319	0.657736757	0.618827759	13.91	69.19	1.003	0.4	0.165	1.369	0.728	0.01	0	-1.32	-2.6	0.45	-0.46	-6.64	6407.66297	4024.95472	11742.31006	8548.966272	53.29	59.32	164.9	53.32	4011.507616
FALSE	High	VGEGPFPTELTDAIGLHLR	[R].VGEGPFPTELTDAIGLHLR.[E]	1xLabel:13C(6)15N(4) [R19]	1xLabel:13C(6)15N(4) [R19]			7.86406E-05	0	1	1	1	TGGT1_279450-t26_1-p1	transcript=TGGT1_279450-t26_1 | gene=TGGT1_279450 | organism=Toxoplasma_gondii_GT1 | gene_product=putative adenylosuccinate synthetase | transcript_product=putative adenylosuccinate synthetase | location=TGGT1_chrIX:18516-19898(+) | protein_length=460 | sequence_SO=chromosome | SO=protein_coding	TGGT1_279450-t26_1-p1 [302-320]	0	2032.07373	19	1.563	0.704	0.64	-0.51	0.614143775	0.643519969	0.839838097	0.746371887	100.2	5.67	3.34	0.507	1.563	8.63	0.65	0.704	1.74	-0.98	0.64	3.11	-0.62	-0.51	6785.871718	8361.554827	12374.11334	9463.420176	59.49	33.85	167.32	162.51	2503.317346
FALSE	High	ESSIDLVMDLPGFTK	[K].ESSIDLVMDLPGFTK.[D]					8.94122E-06	0	1	1	6	TGGT1_324600-t26_1-p1	transcript=TGGT1_324600-t26_1 | gene=TGGT1_324600 | organism=Toxoplasma_gondii_GT1 | gene_product=heat shock protein | transcript_product=heat shock protein | location=TGGT1_chrVIII:2284363-2285174(-) | protein_length=185 | sequence_SO=chromosome | SO=protein_coding	TGGT1_324600-t26_1-p1 [73-87]	0	1651.82475	15
FALSE	High	TEEQAFALGPPR	[R].TEEQAFALGPPR.[R]	1xLabel:13C(6)15N(4) [R12]	1xLabel:13C(6)15N(4) [R12]			3.45498E-05	0	1	1	14	TGGT1_410360-t26_1-p1	transcript=TGGT1_410360-t26_1 | gene=TGGT1_410360 | organism=Toxoplasma_gondii_GT1 | gene_product=putative transmembrane protein | transcript_product=putative transmembrane protein | location=TGGT1_chrII:71310-72374(+) | protein_length=354 | sequence_SO=chromosome | SO=protein_coding	TGGT1_410360-t26_1-p1 [62-73]	0	1325.67236	12
FALSE	High	ESQAQQQQEEIR	[K].ESQAQQQQEEIR.[A]	1xLabel:13C(6)15N(4) [R12]	1xLabel:13C(6)15N(4) [R12]			0.000089335	0	1	1	6	TGGT1_235970-t26_1-p1	transcript=TGGT1_235970-t26_1 | gene=TGGT1_235970 | organism=Toxoplasma_gondii_GT1 | gene_product=putative eukaryotic initiation factor-2 gamma | transcript_product=putative eukaryotic initiation factor-2 gamma | location=TGGT1_chrX:5097473-5103737(+) | protein_length=465 | sequence_SO=chromosome | SO=protein_coding	TGGT1_235970-t26_1-p1 [191-202]	0	1483.70109	12
FALSE	High	ESQAQQQQEEIR	[K].ESQAQQQQEEIR.[A]					0.000136329	0	1	1	7	TGGT1_235970-t26_1-p1	transcript=TGGT1_235970-t26_1 | gene=TGGT1_235970 | organism=Toxoplasma_gondii_GT1 | gene_product=putative eukaryotic initiation factor-2 gamma | transcript_product=putative eukaryotic initiation factor-2 gamma | location=TGGT1_chrX:5097473-5103737(+) | protein_length=465 | sequence_SO=chromosome | SO=protein_coding	TGGT1_235970-t26_1-p1 [191-202]	0	1473.69282	12	1.245	0.866	0.32	-0.21	0.900477823	0.237042399	0.961592852	0.537323781	118.49	6.44	1.245	2.414	0.25	0.916	0.866	0.534	0.32	1.27	-2	-0.13	-0.21	-0.91	12806.93652	22317.78711	480031.625	439831.125	62.92	81.06	62.92	33.91	29498.95703
FALSE	High	TEEQAFALGPPR	[R].TEEQAFALGPPR.[R]					2.28259E-05	0	1	1	13	TGGT1_410360-t26_1-p1	transcript=TGGT1_410360-t26_1 | gene=TGGT1_410360 | organism=Toxoplasma_gondii_GT1 | gene_product=putative transmembrane protein | transcript_product=putative transmembrane protein | location=TGGT1_chrII:71310-72374(+) | protein_length=354 | sequence_SO=chromosome | SO=protein_coding	TGGT1_410360-t26_1-p1 [62-73]	0	1315.66409	12	0.12	0.473	-3.06	-1.08	0.018320341	0.083715223	0.274663645	0.346721669	0.62	5.67	0.084	0.12	0.22	0.554	0.212	0.473	-3.57	-3.06	-2.19	-0.85	-2.24	-1.08	69725.96484	8911.335882	1384454.98	438525.6875	33.61	21.14	110.95	125.43	105640.8984
FALSE	High	ESNYDFPGNSLILEVQPHPSVR	[R].ESNYDFPGNSLILEVQPHPSVR.[F]	1xLabel:13C(6)15N(4) [R22]	1xLabel:13C(6)15N(4) [R22]			3.68482E-05	0	1	1	4	TGGT1_294200-t26_1-p1	transcript=TGGT1_294200-t26_1 | gene=TGGT1_294200 | organism=Toxoplasma_gondii_GT1 | gene_product=glucose-6-phosphate 1-dehydrogenase | transcript_product=glucose-6-phosphate 1-dehydrogenase | location=TGGT1_chrIa:683542-690397(+) | protein_length=560 | sequence_SO=chromosome | SO=protein_coding	TGGT1_294200-t26_1-p1 [413-434]	0	2508.2393	22
FALSE	High	ESNYDFPGNSLILEVQPHPSVR	[R].ESNYDFPGNSLILEVQPHPSVR.[F]					9.11146E-05	0	1	1	3	TGGT1_294200-t26_1-p1	transcript=TGGT1_294200-t26_1 | gene=TGGT1_294200 | organism=Toxoplasma_gondii_GT1 | gene_product=glucose-6-phosphate 1-dehydrogenase | transcript_product=glucose-6-phosphate 1-dehydrogenase | location=TGGT1_chrIa:683542-690397(+) | protein_length=560 | sequence_SO=chromosome | SO=protein_coding	TGGT1_294200-t26_1-p1 [413-434]	0	2498.23103	22	1.482	0.987	0.57	-0.02	0.795989262	0.51814199	0.920077961	0.663242244	14	1.12	1.622	0.24	1.482	0.979	0.987	1.241	0.7	-2.06	0.57	-0.03	-0.02	0.31	8589.981439	5291.399414	916156.1953	903975.75	64.45	68.17	67.49	81.4	3261.737689
FALSE	High	ESSIDLVMDLPGFTK	[K].ESSIDLVMDLPGFTK.[D]	1xLabel:13C(6)15N(2) [K15]	1xLabel:13C(6)15N(2) [K15]			0.000104507	0	1	1	4	TGGT1_324600-t26_1-p1	transcript=TGGT1_324600-t26_1 | gene=TGGT1_324600 | organism=Toxoplasma_gondii_GT1 | gene_product=heat shock protein | transcript_product=heat shock protein | location=TGGT1_chrVIII:2284363-2285174(-) | protein_length=185 | sequence_SO=chromosome | SO=protein_coding	TGGT1_324600-t26_1-p1 [73-87]	0	1659.83895	15	1.018	0.726	0.03	-0.46	0.481478713	0.006761519	0.781141976	0.197598772	35.07	1.94	1.258	0.081	1.018	0.744	0.678	0.726	0.33	-3.63	0.03	-0.43	-0.56	-0.46	10777.37042	6357.853499	1190228.375	806873.5625	34.69	89.79	91.45	92.87	10777.37042
FALSE	High	FAAEIAHNISSR	[K].FAAEIAHNISSR.[K]					0.000028216	0	1	1	24	TGGT1_267400-t26_1-p1	transcript=TGGT1_267400-t26_1 | gene=TGGT1_267400 | organism=Toxoplasma_gondii_GT1 | gene_product=ribosomal protein RPL32 | transcript_product=ribosomal protein RPL32 | location=TGGT1_chrIX:508439-508944(-) | protein_length=134 | sequence_SO=chromosome | SO=protein_coding	TGGT1_267400-t26_1-p1 [94-105]	0	1315.67532	12	0.19	0.886	-2.39	-0.17	0.107635053	0.549519556	0.53965871	0.683248299	3.44	0.16	0.19	0.312	0.025	0.886	0.885	3.176	-2.39	-1.68	-5.35	-0.17	-0.18	1.67	448305.7695	107024.3906	2500035.438	4595244.891	17.37	75.82	70.69	39.42	562791.1563
FALSE	High	FAAEIAHNISSR	[K].FAAEIAHNISSR.[K]	1xLabel:13C(6)15N(4) [R12]	1xLabel:13C(6)15N(4) [R12]			2.28933E-05	0	1	1	21	TGGT1_267400-t26_1-p1	transcript=TGGT1_267400-t26_1 | gene=TGGT1_267400 | organism=Toxoplasma_gondii_GT1 | gene_product=ribosomal protein RPL32 | transcript_product=ribosomal protein RPL32 | location=TGGT1_chrIX:508439-508944(-) | protein_length=134 | sequence_SO=chromosome | SO=protein_coding	TGGT1_267400-t26_1-p1 [94-105]	0	1325.68359	12
FALSE	High	FAAFGATLPGVEQYAVLK	[K].FAAFGATLPGVEQYAVLK.[F]					0.000091629	0	1	1	1	TGGT1_287500-t26_1-p1	transcript=TGGT1_287500-t26_1 | gene=TGGT1_287500 | organism=Toxoplasma_gondii_GT1 | gene_product=putative T complex chaperonin | transcript_product=putative T complex chaperonin | location=TGGT1_chrV:438209-443517(-) | protein_length=556 | sequence_SO=chromosome | SO=protein_coding	TGGT1_287500-t26_1-p1 [421-438]	0	1882.01091	18	0.425	0.822	-1.23	-0.28	0.156879345	0.293786499	0.600751967	0.575711165	5.75	25.74	0.073	0.425	0.516	0.822	1.039	0.61	-3.77	-1.23	-0.95	-0.28	0.06	-0.71	10182.77845	2844.172187	9461.871368	9833.190091	39.51	78.77	169.01	166.84	10182.77845
FALSE	High	FGSVVAFLLEK	[K].FGSVVAFLLEK.[S]					0.00011965	0	1	1	6	TGGT1_235470-t26_1-p1	transcript=TGGT1_235470-t26_1 | gene=TGGT1_235470 | organism=Toxoplasma_gondii_GT1 | gene_product=myosin A | transcript_product=myosin A | location=TGGT1_chrX:4773284-4778894(+) | protein_length=831 | sequence_SO=chromosome | SO=protein_coding	TGGT1_235470-t26_1-p1 [266-276]	0	1209.68779	11
FALSE	High	FGSVLENVIIDGTTR	[R].FGSVLENVIIDGTTR.[V]	1xLabel:13C(6)15N(4) [R15]	1xLabel:13C(6)15N(4) [R15]			1.80786E-05	0	1	1	6	TGGT1_289650-t26_1-p1	transcript=TGGT1_289650-t26_1 | gene=TGGT1_289650 | organism=Toxoplasma_gondii_GT1 | gene_product=PEP-carboxykinase I | transcript_product=PEP-carboxykinase I | location=TGGT1_chrIX:3173228-3176423(+) | protein_length=677 | sequence_SO=chromosome | SO=protein_coding	TGGT1_289650-t26_1-p1 [437-451]	0	1630.86743	15
FALSE	High	FGSVLENVIIDGTTR	[R].FGSVLENVIIDGTTR.[V]					1.03373E-05	0	1	1	8	TGGT1_289650-t26_1-p1	transcript=TGGT1_289650-t26_1 | gene=TGGT1_289650 | organism=Toxoplasma_gondii_GT1 | gene_product=PEP-carboxykinase I | transcript_product=PEP-carboxykinase I | location=TGGT1_chrIX:3173228-3176423(+) | protein_length=677 | sequence_SO=chromosome | SO=protein_coding	TGGT1_289650-t26_1-p1 [437-451]	0	1620.85916	15	2.74	0.939	1.45	-0.09	0.017782867	0.443893973	0.274663645	0.624486117	23.58	21.67	2.043	3.176	2.74	0.784	0.939	100	1.03	1.67	1.45	-0.35	-0.09	6.64	108164.0313	332982.3438	1535117.243	1625523	74.42	78.39	86.98	81.01	108164.0313
FALSE	High	FGSITSLVVR	[K].FGSITSLVVR.[K]	1xLabel:13C(6)15N(4) [R10]	1xLabel:13C(6)15N(4) [R10]			0.000195131	0	1	1	10	TGGT1_224850-t26_1-p1	transcript=TGGT1_224850-t26_1 | gene=TGGT1_224850 | organism=Toxoplasma_gondii_GT1 | gene_product=putative polyadenylate binding protein | transcript_product=putative polyadenylate binding protein | location=TGGT1_chrX:2687512-2689821(+) | protein_length=769 | sequence_SO=chromosome | SO=protein_coding	TGGT1_224850-t26_1-p1 [285-294]	0	1088.63379	10
FALSE	High	KLTTVLPGAVLTAK	[R].KLTTVLPGAVLTAK.[V]	2xLabel:13C(6)15N(2) [K1; K14]	2xLabel:13C(6)15N(2) [K1; K14]			4.23943E-05	0	1	1	32	TGGT1_271050-t26_1-p1	transcript=TGGT1_271050-t26_1 | gene=TGGT1_271050 | organism=Toxoplasma_gondii_GT1 | gene_product=SAG-related sequence SRS34A | transcript_product=SAG-related sequence SRS34A | location=TGGT1_chrVIII:4754604-4755164(+) | protein_length=186 | sequence_SO=chromosome | SO=protein_coding	TGGT1_271050-t26_1-p1 [82-95]	1	1427.91667	14
FALSE	High	VDPDTGAVATEACASFLK	[K].VDPDTGAVATEACASFLK.[L]	1xLabel:13C(6)15N(2) [K18]	1xLabel:13C(6)15N(2) [K18]			0.000110773	0	1	1	1	TGGT1_206480-t26_1-p1	transcript=TGGT1_206480-t26_1 | gene=TGGT1_206480 | organism=Toxoplasma_gondii_GT1 | gene_product=hypothetical protein | transcript_product=hypothetical protein | location=TGGT1_chrVIIa:919383-921082(-) | protein_length=207 | sequence_SO=chromosome | SO=protein_coding	TGGT1_206480-t26_1-p1 [183-200]	0	1802.87204	18	2.125	0.93	1.09	-0.11	0.246559939	0.573800932	0.671866349	0.697798001	27.08	3.75	2.125	2.513	0.892	2.019	0.902	0.93	1.09	1.33	-0.17	1.01	-0.15	-0.11	5531.826481	12294.28675	11350.79396	13416.82421	96.64	69.12	168.82	167.04	918.7312266
FALSE	High	VDSLNLLQLAPGGALGR	[K].VDSLNLLQLAPGGALGR.[F]					3.99203E-06	0	1	1	11	TGGT1_309120-t26_1-p1	transcript=TGGT1_309120-t26_1 | gene=TGGT1_309120 | organism=Toxoplasma_gondii_GT1 | gene_product=ribosomal protein RPL4 | transcript_product=ribosomal protein RPL4 | location=TGGT1_chrXI:476484-477734(-) | protein_length=416 | sequence_SO=chromosome | SO=protein_coding	TGGT1_309120-t26_1-p1 [233-249]	0	1693.95954	17
FALSE	High	FGPLDAQPAHASVR	[R].FGPLDAQPAHASVR.[E]					0.000131981	0	1	1	6	TGGT1_230940-t26_1-p1	transcript=TGGT1_230940-t26_1 | gene=TGGT1_230940 | organism=Toxoplasma_gondii_GT1 | gene_product=hypothetical protein | transcript_product=hypothetical protein | location=TGGT1_chrVIII:1112065-1119747(+) | protein_length=1523 | sequence_SO=chromosome | SO=protein_coding	TGGT1_230940-t26_1-p1 [711-724]	0	1465.75464	14	0.268	0.663	-1.9	-0.59	0.262869895	0.159109982	0.678447193	0.479304935	4.6	16.63	1.283	0.152	0.268	0.663	0.925	0.494	0.36	-2.72	-1.9	-0.59	-0.11	-1.02	56929.21094	8635.061185	402409.5313	372148.7813	94.94	98.65	63.59	38.2	2865.569172
FALSE	High	VDSLNLLQLAPGGALGR	[K].VDSLNLLQLAPGGALGR.[F]	1xLabel:13C(6)15N(4) [R17]	1xLabel:13C(6)15N(4) [R17]			8.57806E-06	0	1	1	10	TGGT1_309120-t26_1-p1	transcript=TGGT1_309120-t26_1 | gene=TGGT1_309120 | organism=Toxoplasma_gondii_GT1 | gene_product=ribosomal protein RPL4 | transcript_product=ribosomal protein RPL4 | location=TGGT1_chrXI:476484-477734(-) | protein_length=416 | sequence_SO=chromosome | SO=protein_coding	TGGT1_309120-t26_1-p1 [233-249]	0	1703.96781	17	0.65	0.837	-0.62	-0.26	0.286807338	0.075460765	0.694078584	0.329785201	15.35	6.96	0.81	0.083	0.65	0.837	0.893	0.731	-0.3	-3.59	-0.62	-0.26	-0.16	-0.45	277465.875	224614.8125	1787824.375	1495579	59.13	86.38	111.54	103.38	277465.875
FALSE	High	LWGNNFYNAK	[R].LWGNNFYNAK.[E]	1xLabel:13C(6)15N(2) [K10]	1xLabel:13C(6)15N(2) [K10]			0.000216198	0	1	1	6	TGGT1_205470-t26_1-p1	transcript=TGGT1_205470-t26_1 | gene=TGGT1_205470 | organism=Toxoplasma_gondii_GT1 | gene_product=putative translation elongation factor 2 family protein | transcript_product=putative translation elongation factor 2 family protein | location=TGGT1_chrVIIa:1297616-1301283(+) | protein_length=832 | sequence_SO=chromosome | SO=protein_coding	TGGT1_205470-t26_1-p1 [238-247]	0	1234.60948	10
FALSE	High	KIVKPQGVEPTEIENEVAK	[K].KIVKPQGVEPTEIENEVAK.[C]					9.37132E-05	0	1	1	5	TGGT1_239100-t26_1-p1	transcript=TGGT1_239100-t26_1 | gene=TGGT1_239100 | organism=Toxoplasma_gondii_GT1 | gene_product=ribosomal protein RPS7 | transcript_product=ribosomal protein RPS7 | location=TGGT1_chrVI:457170-458270(+) | protein_length=196 | sequence_SO=chromosome | SO=protein_coding	TGGT1_239100-t26_1-p1 [7-25]	1	2108.15976	19	1.054	0.545	0.08	-0.88	0.999597805	0.02308435	0.999651375	0.213375768	108.55	3.73	0.282	1.054	3.36	0.545	0.67	0.498	-1.83	0.08	1.75	-0.88	-0.58	-1	11128.69162	9705.907227	429491.9063	287928.1563	103.55	18.71	65.16	53.41	34399.19531
FALSE	High	SAYPHHPTEDSTGGGGSPSHTR	[R].SAYPHHPTEDSTGGGGSPSHTR.[D]	1xLabel:13C(6)15N(4) [R22]	1xLabel:13C(6)15N(4) [R22]			2.1276E-06	0	1	1	8	TGGT1_247520-t26_1-p1	transcript=TGGT1_247520-t26_1 | gene=TGGT1_247520 | organism=Toxoplasma_gondii_GT1 | gene_product=hypothetical protein | transcript_product=hypothetical protein | location=TGGT1_chrXII:3323216-3323986(-) | protein_length=256 | sequence_SO=chromosome | SO=protein_coding	TGGT1_247520-t26_1-p1 [228-249]	0	2244.98923	22
FALSE	High	FGIVEGLMTTVHAMTANQLTVDGPSK	[K].FGIVEGLMTTVHAMTANQLTVDGPSK.[G]	1xOxidation [M]	1xOxidation [M8; M14]			5.66499E-06	0	1	1	10	TGGT1_289690-t26_1-p1	transcript=TGGT1_289690-t26_1 | gene=TGGT1_289690 | organism=Toxoplasma_gondii_GT1 | gene_product=glyceraldehyde-3-phosphate dehydrogenase GAPDH1 | transcript_product=glyceraldehyde-3-phosphate dehydrogenase GAPDH1 | location=TGGT1_chrIX:3189155-3191218(-) | protein_length=489 | sequence_SO=chromosome | SO=protein_coding	TGGT1_289690-t26_1-p1 [317-342]	0	2733.35861	26	0.607	0.877	-0.72	-0.19	0.783331183	0.38797862	0.914580566	0.60746842	38.99	1.06	0.607	0.174	4.017	0.877	0.885	0.016	-0.72	-2.53	2.01	-0.19	-0.18	-6	6154.527592	3735.102644	305356	237412.2969	80.95	60.87	58.68	81.36	6154.527592
FALSE	High	FGIVEGLMTTVHAMTANQLTVDGPSK	[K].FGIVEGLMTTVHAMTANQLTVDGPSK.[G]	1xLabel:13C(6)15N(2) [K26]	1xLabel:13C(6)15N(2) [K26]			2.78017E-10	0	1	1	3	TGGT1_289690-t26_1-p1	transcript=TGGT1_289690-t26_1 | gene=TGGT1_289690 | organism=Toxoplasma_gondii_GT1 | gene_product=glyceraldehyde-3-phosphate dehydrogenase GAPDH1 | transcript_product=glyceraldehyde-3-phosphate dehydrogenase GAPDH1 | location=TGGT1_chrIX:3189155-3191218(-) | protein_length=489 | sequence_SO=chromosome | SO=protein_coding	TGGT1_289690-t26_1-p1 [317-342]	0	2725.3779	26
FALSE	High	FGIVEGLMTTVHAMTANQLTVDGPSK	[K].FGIVEGLMTTVHAMTANQLTVDGPSK.[G]					8.22989E-05	0	1	1	1	TGGT1_289690-t26_1-p1	transcript=TGGT1_289690-t26_1 | gene=TGGT1_289690 | organism=Toxoplasma_gondii_GT1 | gene_product=glyceraldehyde-3-phosphate dehydrogenase GAPDH1 | transcript_product=glyceraldehyde-3-phosphate dehydrogenase GAPDH1 | location=TGGT1_chrIX:3189155-3191218(-) | protein_length=489 | sequence_SO=chromosome | SO=protein_coding	TGGT1_289690-t26_1-p1 [317-342]	0	2717.3637	26	0.706	1.186	-0.5	0.25	0.32310422	0.050001057	0.704813501	0.26758357	30.53	0.42	0.998	0.164	0.706	1.186	1.183	1.382	0	-2.61	-0.5	0.25	0.24	0.47	9124.069976	9103.357049	1393778	1648831.25	119.32	40.95	89.5	89.5	9124.069976
FALSE	High	FGSVVAFLLEK	[K].FGSVVAFLLEK.[S]	1xLabel:13C(6)15N(2) [K11]	1xLabel:13C(6)15N(2) [K11]			0.000161576	0	1	1	6	TGGT1_235470-t26_1-p1	transcript=TGGT1_235470-t26_1 | gene=TGGT1_235470 | organism=Toxoplasma_gondii_GT1 | gene_product=myosin A | transcript_product=myosin A | location=TGGT1_chrX:4773284-4778894(+) | protein_length=831 | sequence_SO=chromosome | SO=protein_coding	TGGT1_235470-t26_1-p1 [266-276]	0	1217.70199	11	0.703	0.765	-0.51	-0.39	0.23208429	0.002255224	0.658278522	0.197598772	12.33	0.9	0.703	0.236	0.821	0.758	0.789	0.765	-0.51	-2.08	-0.28	-0.4	-0.34	-0.39	27780.68359	6559.944481	1507796.848	1190337.75	67.74	95.68	52.22	51.7	43809.00391
FALSE	High	FGLTSEDVESAVIYNHK	[K].FGLTSEDVESAVIYNHK.[E]	1xLabel:13C(6)15N(2) [K17]	1xLabel:13C(6)15N(2) [K17]			1.23922E-06	0	1	1	10	TGGT1_215430-t26_1-p1	transcript=TGGT1_215430-t26_1 | gene=TGGT1_215430 | organism=Toxoplasma_gondii_GT1 | gene_product=hypothetical protein | transcript_product=hypothetical protein | location=TGGT1_chrX:6843523-6847906(-) | protein_length=244 | sequence_SO=chromosome | SO=protein_coding	TGGT1_215430-t26_1-p1 [199-215]	0	1916.94798	17	16.766	0.704	4.07	-0.51	0.037457217	0.609262186	0.356087827	0.724250748	12.39	3.73	4.204	18.167	16.766	0.704	1.39	0.668	2.07	4.18	4.07	-0.51	0.47	-0.58	1860.913292	33807.45313	872412.9375	981345.375	107.3	21.42	90.31	66.84	10927.80141
FALSE	High	KLTTVLPGAVLTAK	[R].KLTTVLPGAVLTAK.[V]					1.80786E-05	0	1	1	38	TGGT1_271050-t26_1-p1	transcript=TGGT1_271050-t26_1 | gene=TGGT1_271050 | organism=Toxoplasma_gondii_GT1 | gene_product=SAG-related sequence SRS34A | transcript_product=SAG-related sequence SRS34A | location=TGGT1_chrVIII:4754604-4755164(+) | protein_length=186 | sequence_SO=chromosome | SO=protein_coding	TGGT1_271050-t26_1-p1 [82-95]	1	1411.88828	14	0.694	0.706	-0.53	-0.5	0.012395277	0.076059113	0.251092381	0.330601366	0.65	1.74	0.687	0.772	0.694	0.706	0.89	0.689	-0.54	-0.37	-0.53	-0.5	-0.17	-0.54	1821178.782	1320491.188	29164854.5	25969085.63	52.72	49.54	53.16	47.23	1821178.782
FALSE	High	FGVSIPDEEASK	[K].FGVSIPDEEASK.[I]					0.000133778	0	1	1	9	TGGT1_264080-t26_1-p1	transcript=TGGT1_264080-t26_1 | gene=TGGT1_264080 | organism=Toxoplasma_gondii_GT1 | gene_product=acyl carrier protein ACP | transcript_product=acyl carrier protein ACP | location=TGGT1_chrVIIb:176277-177755(-) | protein_length=183 | sequence_SO=chromosome | SO=protein_coding	TGGT1_264080-t26_1-p1 [153-164]	0	1278.62122	12	3.068	0.01	1.62	-6.64	0.693288004	0.729524467	0.873521343	0.807970196	138.81	0	0.196	3.068	7.451	0.01	0.01	100	-2.35	1.62	2.9	-6.64	-6.64	6.64	3311.24026	10159.09789	1454839	12275.23486	51.72	77.49	85.69	170.98	5312.606445
FALSE	High	VDIIPNDQGNR	[R].VDIIPNDQGNR.[I]					0.000208007	0	1	1	19	TGGT1_311720-t26_1-p1	transcript=TGGT1_311720-t26_1 | gene=TGGT1_311720 | organism=Toxoplasma_gondii_GT1 | gene_product=chaperonin protein BiP | transcript_product=chaperonin protein BiP | location=TGGT1_chrXI:2188121-2191497(-) | protein_length=668 | sequence_SO=chromosome | SO=protein_coding	TGGT1_311720-t26_1-p1 [61-71]	0	1240.62804	11	0.872	0.807	-0.2	-0.31	0.123400583	0.002278116	0.565385796	0.197598772	0.59	1.02	0.868	0.978	0.872	0.815	0.807	0.787	-0.2	-0.03	-0.2	-0.29	-0.31	-0.35	365663.7188	357533.5938	5827094.5	4700836.5	59.51	55.58	32.97	31.02	914707.0625
FALSE	High	VDLPSSISQADWER	[R].VDLPSSISQADWER.[I]					1.11974E-05	0	1	1	2	TGGT1_248810-t26_1-p1	transcript=TGGT1_248810-t26_1 | gene=TGGT1_248810 | organism=Toxoplasma_gondii_GT1 | gene_product=nuclear factor NF7 | transcript_product=nuclear factor NF7 | location=TGGT1_chrXII:4119880-4123828(+) | protein_length=497 | sequence_SO=chromosome | SO=protein_coding	TGGT1_248810-t26_1-p1 [29-42]	0	1602.77583	14	0.659	38.352	-0.6	5.26	0.832160634	0.215381742	0.936246758	0.52179339	33.11	28.09	0.32	10.126	0.659	45.62	38.352	0.756	-1.64	3.34	-0.6	5.51	5.26	-0.4	2923.478603	4005.18335	6859.429438	263074	104.49	135.75	171.51	105.59	12504.28631
FALSE	High	VDLPSSISQADWER	[R].VDLPSSISQADWER.[I]	1xLabel:13C(6)15N(4) [R14]	1xLabel:13C(6)15N(4) [R14]			1.41455E-05	0	1	1	1	TGGT1_248810-t26_1-p1	transcript=TGGT1_248810-t26_1 | gene=TGGT1_248810 | organism=Toxoplasma_gondii_GT1 | gene_product=nuclear factor NF7 | transcript_product=nuclear factor NF7 | location=TGGT1_chrXII:4119880-4123828(+) | protein_length=497 | sequence_SO=chromosome | SO=protein_coding	TGGT1_248810-t26_1-p1 [29-42]	0	1612.78409	14
FALSE	High	FHIEEEGKGVDEQGNK	[R].FHIEEEGKGVDEQGNK.[I]	2xLabel:13C(6)15N(2) [K8; K16]	2xLabel:13C(6)15N(2) [K8; K16]			0.000119322	0	1	1	4	TGGT1_318230-t26_1-p1	transcript=TGGT1_318230-t26_1 | gene=TGGT1_318230 | organism=Toxoplasma_gondii_GT1 | gene_product=phosphoglycerate kinase PGKI | transcript_product=phosphoglycerate kinase PGKI | location=TGGT1_chrIV:1413955-1416908(+) | protein_length=417 | sequence_SO=chromosome | SO=protein_coding	TGGT1_318230-t26_1-p1 [124-139]	1	1831.87918	16	1.039	0.902	0.06	-0.15	0.736409634	0.618403652	0.893164114	0.730421713	5.58	2.87	1.039	1.078	0.801	0.902	2.043	0.881	0.06	0.11	-0.32	-0.15	1.03	-0.18	252249.7188	271925.1563	459525.5625	672300.25	29.43	14.79	36.76	44.73	211504.1875
FALSE	High	FHIEEEGKGVDEQGNK	[R].FHIEEEGKGVDEQGNK.[I]					0.0001521	0	1	1	7	TGGT1_318230-t26_1-p1	transcript=TGGT1_318230-t26_1 | gene=TGGT1_318230 | organism=Toxoplasma_gondii_GT1 | gene_product=phosphoglycerate kinase PGKI | transcript_product=phosphoglycerate kinase PGKI | location=TGGT1_chrIV:1413955-1416908(+) | protein_length=417 | sequence_SO=chromosome | SO=protein_coding	TGGT1_318230-t26_1-p1 [124-139]	1	1815.85078	16
FALSE	High	SDATSATTNDGVADSEGEVHTFK	[K].SDATSATTNDGVADSEGEVHTFK.[A]					0.000167566	0	1	1	5	TGGT1_292920-t26_1-p1	transcript=TGGT1_292920-t26_1 | gene=TGGT1_292920 | organism=Toxoplasma_gondii_GT1 | gene_product=putative heat shock protein 75 | transcript_product=putative heat shock protein 75 | location=TGGT1_chrIa:3979-11415(+) | protein_length=861 | sequence_SO=chromosome | SO=protein_coding	TGGT1_292920-t26_1-p1 [142-164]	0	2339.02697	23
FALSE	High	VDISGVDVSSIKDEQFGASK	[K].VDISGVDVSSIKDEQFGASK.[K]					2.26449E-06	0	1	1	13	TGGT1_313390-t26_1-p1	transcript=TGGT1_313390-t26_1 | gene=TGGT1_313390 | organism=Toxoplasma_gondii_GT1 | gene_product=ribosomal protein RPL6 | transcript_product=ribosomal protein RPL6 | location=TGGT1_chrXI:3299999-3300967(+) | protein_length=322 | sequence_SO=chromosome | SO=protein_coding	TGGT1_313390-t26_1-p1 [227-246]	1	2081.0397	20	0.616	0.613	-0.7	-0.71	0.325586612	0.016197797	0.706449519	0.204349929	13.42	4.24	0.616	1.188	0.47	0.613	0.698	0.566	-0.7	0.25	-1.09	-0.71	-0.52	-0.82	140887.2656	86850.71875	1641121.75	1145135.75	84	49.31	101.19	93.24	140887.2656
FALSE	High	SDAEVTDDNIYEEHTDRK	[R].SDAEVTDDNIYEEHTDRK.[V]	1xLabel:13C(6)15N(2) [K18]; 1xLabel:13C(6)15N(4) [R17]	1xLabel:13C(6)15N(2) [K18]; 1xLabel:13C(6)15N(4) [R17]			7.35332E-06	0	1	1	27	TGGT1_203310-t26_1-p1	transcript=TGGT1_203310-t26_1 | gene=TGGT1_203310 | organism=Toxoplasma_gondii_GT1 | gene_product=dense granule protein GRA7 | transcript_product=dense granule protein GRA7 | location=TGGT1_chrVIIa:2502941-2503651(+) | protein_length=236 | sequence_SO=chromosome | SO=protein_coding	TGGT1_203310-t26_1-p1 [107-124]	1	2154.95408	18
FALSE	High	TFSDNGVPYDFVVLEK	[K].TFSDNGVPYDFVVLEK.[R]					1.70917E-05	0	1	1	1	TGGT1_249180-t26_1-p1	transcript=TGGT1_249180-t26_1 | gene=TGGT1_249180 | organism=Toxoplasma_gondii_GT1 | gene_product=bifunctional dihydrofolate reductase-thymidylate synthase | transcript_product=bifunctional dihydrofolate reductase-thymidylate synthase | location=TGGT1_chrXII:4294324-4300363(-) | protein_length=610 | sequence_SO=chromosome | SO=protein_coding	TGGT1_249180-t26_1-p1 [235-250]	0	1829.89561	16
FALSE	High	KLSSYLQDIPLGFFQSR	[R].KLSSYLQDIPLGFFQSR.[A]	1xPhospho [S/Y]; 1xLabel:13C(6)15N(2) [K1]; 1xLabel:13C(6)15N(4) [R17]	1xPhospho [S3; S4; Y5]; 1xLabel:13C(6)15N(2) [K1]; 1xLabel:13C(6)15N(4) [R17]	TGGT1_258470-t26_1-p1 1xPhospho [S/Y]	TGGT1_258470-t26_1-p1 1xPhospho [S111; S112; Y113]	0.000184205	0	1	1	6	TGGT1_258470-t26_1-p1	transcript=TGGT1_258470-t26_1 | gene=TGGT1_258470 | organism=Toxoplasma_gondii_GT1 | gene_product=hypothetical protein | transcript_product=hypothetical protein | location=TGGT1_chrVIIb:3369823-3371292(+) | protein_length=284 | sequence_SO=chromosome | SO=protein_coding	TGGT1_258470-t26_1-p1 [109-125]	1	2097.05354	17
FALSE	High	VDISGVDVSSIKDEQFGASK	[K].VDISGVDVSSIKDEQFGASK.[K]	1xLabel:13C(6)15N(2) [K]	1xLabel:13C(6)15N(2) [K12; K20]			5.50677E-05	0	1	1	7	TGGT1_313390-t26_1-p1	transcript=TGGT1_313390-t26_1 | gene=TGGT1_313390 | organism=Toxoplasma_gondii_GT1 | gene_product=ribosomal protein RPL6 | transcript_product=ribosomal protein RPL6 | location=TGGT1_chrXI:3299999-3300967(+) | protein_length=322 | sequence_SO=chromosome | SO=protein_coding	TGGT1_313390-t26_1-p1 [227-246]	1	2089.0539	20
FALSE	High	SDAEVTDDNIYEEHTDRK	[R].SDAEVTDDNIYEEHTDRK.[V]					6.99205E-06	0	1	1	28	TGGT1_203310-t26_1-p1	transcript=TGGT1_203310-t26_1 | gene=TGGT1_203310 | organism=Toxoplasma_gondii_GT1 | gene_product=dense granule protein GRA7 | transcript_product=dense granule protein GRA7 | location=TGGT1_chrVIIa:2502941-2503651(+) | protein_length=236 | sequence_SO=chromosome | SO=protein_coding	TGGT1_203310-t26_1-p1 [107-124]	1	2136.93161	18	0.857	0.9	-0.22	-0.15	0.331092068	0.245606398	0.708249798	0.544257607	9.46	8.65	0.783	0.857	1.059	0.835	0.9	1.012	-0.35	-0.22	0.08	-0.26	-0.15	0.02	1223955.82	958342.5039	5641149.5	5711057.5	33.83	24.23	64.83	63.54	1223955.82
FALSE	High	SDAEVTDDNIYEEHTDR	[R].SDAEVTDDNIYEEHTDR.[K]	1xLabel:13C(6)15N(4) [R17]	1xLabel:13C(6)15N(4) [R17]			1.65428E-07	0	1	1	27	TGGT1_203310-t26_1-p1	transcript=TGGT1_203310-t26_1 | gene=TGGT1_203310 | organism=Toxoplasma_gondii_GT1 | gene_product=dense granule protein GRA7 | transcript_product=dense granule protein GRA7 | location=TGGT1_chrVIIa:2502941-2503651(+) | protein_length=236 | sequence_SO=chromosome | SO=protein_coding	TGGT1_203310-t26_1-p1 [107-123]	0	2018.84492	17
FALSE	High	VDISGVDVSSIKDEQFGASK	[K].VDISGVDVSSIKDEQFGASK.[K]	2xLabel:13C(6)15N(2) [K12; K20]	2xLabel:13C(6)15N(2) [K12; K20]			1.52307E-05	0	1	1	10	TGGT1_313390-t26_1-p1	transcript=TGGT1_313390-t26_1 | gene=TGGT1_313390 | organism=Toxoplasma_gondii_GT1 | gene_product=ribosomal protein RPL6 | transcript_product=ribosomal protein RPL6 | location=TGGT1_chrXI:3299999-3300967(+) | protein_length=322 | sequence_SO=chromosome | SO=protein_coding	TGGT1_313390-t26_1-p1 [227-246]	1	2097.0681	20
FALSE	High	FGVSIPDEEASK	[K].FGVSIPDEEASK.[I]	1xLabel:13C(6)15N(2) [K12]	1xLabel:13C(6)15N(2) [K12]			0.000212077	0	1	1	8	TGGT1_264080-t26_1-p1	transcript=TGGT1_264080-t26_1 | gene=TGGT1_264080 | organism=Toxoplasma_gondii_GT1 | gene_product=acyl carrier protein ACP | transcript_product=acyl carrier protein ACP | location=TGGT1_chrVIIb:176277-177755(-) | protein_length=183 | sequence_SO=chromosome | SO=protein_coding	TGGT1_264080-t26_1-p1 [153-164]	0	1286.63542	12
FALSE	High	SDAEVTDDNIYEEHTDR	[R].SDAEVTDDNIYEEHTDR.[K]					3.75505E-07	0	1	1	28	TGGT1_203310-t26_1-p1	transcript=TGGT1_203310-t26_1 | gene=TGGT1_203310 | organism=Toxoplasma_gondii_GT1 | gene_product=dense granule protein GRA7 | transcript_product=dense granule protein GRA7 | location=TGGT1_chrVIIa:2502941-2503651(+) | protein_length=236 | sequence_SO=chromosome | SO=protein_coding	TGGT1_203310-t26_1-p1 [107-123]	0	2008.83665	17	0.955	1.022	-0.07	0.03	0.68267877	0.525112068	0.868274375	0.667047048	4.64	17.53	0.922	0.955	1.067	0.901	1.676	1.022	-0.12	-0.07	0.09	-0.15	0.75	0.03	1438601.25	1373769.625	4272452.5	4365445.5	3.82	11.44	34.2	63.61	1379303.75
FALSE	High	FGLTSEDVESAVIYNHK	[K].FGLTSEDVESAVIYNHK.[E]					6.84182E-07	0	1	1	11	TGGT1_215430-t26_1-p1	transcript=TGGT1_215430-t26_1 | gene=TGGT1_215430 | organism=Toxoplasma_gondii_GT1 | gene_product=hypothetical protein | transcript_product=hypothetical protein | location=TGGT1_chrX:6843523-6847906(-) | protein_length=244 | sequence_SO=chromosome | SO=protein_coding	TGGT1_215430-t26_1-p1 [199-215]	0	1908.93378	17
FALSE	High	SAYPHHPTEDSTGGGGSPSHTR	[R].SAYPHHPTEDSTGGGGSPSHTR.[D]					1.66923E-05	0	1	1	7	TGGT1_247520-t26_1-p1	transcript=TGGT1_247520-t26_1 | gene=TGGT1_247520 | organism=Toxoplasma_gondii_GT1 | gene_product=hypothetical protein | transcript_product=hypothetical protein | location=TGGT1_chrXII:3323216-3323986(-) | protein_length=256 | sequence_SO=chromosome | SO=protein_coding	TGGT1_247520-t26_1-p1 [228-249]	0	2234.98096	22	0.876	0.886	-0.19	-0.17	0.806150814	0.189066787	0.924318119	0.504567927	57.1	10.16	0.436	4.747	0.876	0.964	0.739	0.886	-1.2	2.25	-0.19	-0.05	-0.44	-0.17	91323	54634.56641	486163.5469	397512.0313	81.52	40.87	112.36	114.68	125354.002
FALSE	High	LWNVDEAEAAEIK	[R].LWNVDEAEAAEIK.[N]	1xLabel:13C(6)15N(2) [K13]	1xLabel:13C(6)15N(2) [K13]			0.000156164	0	1	1	1	TGGT1_249990-t26_1-p1	transcript=TGGT1_249990-t26_1 | gene=TGGT1_249990 | organism=Toxoplasma_gondii_GT1 | gene_product=hypothetical protein | transcript_product=hypothetical protein | location=TGGT1_chrXII:4909167-4913985(-) | protein_length=838 | sequence_SO=chromosome | SO=protein_coding	TGGT1_249990-t26_1-p1 [130-142]	0	1495.75185	13
FALSE	High	KNIVPFGLDAADGDPSLSATTVR	[R].KNIVPFGLDAADGDPSLSATTVR.[S]					1.61107E-05	0	1	1	3	TGGT1_294670-t26_1-p1	transcript=TGGT1_294670-t26_1 | gene=TGGT1_294670 | organism=Toxoplasma_gondii_GT1 | gene_product=translation initiation factor 3 subunit | transcript_product=translation initiation factor 3 subunit | location=TGGT1_chrIa:1039815-1044413(-) | protein_length=277 | sequence_SO=chromosome | SO=protein_coding	TGGT1_294670-t26_1-p1 [75-97]	1	2344.21431	23
FALSE	High	KNIVPFGLDAADGDPSLSATTVR	[R].KNIVPFGLDAADGDPSLSATTVR.[S]	1xLabel:13C(6)15N(2) [K1]; 1xLabel:13C(6)15N(4) [R23]	1xLabel:13C(6)15N(2) [K1]; 1xLabel:13C(6)15N(4) [R23]			4.03427E-05	0	1	1	5	TGGT1_294670-t26_1-p1	transcript=TGGT1_294670-t26_1 | gene=TGGT1_294670 | organism=Toxoplasma_gondii_GT1 | gene_product=translation initiation factor 3 subunit | transcript_product=translation initiation factor 3 subunit | location=TGGT1_chrIa:1039815-1044413(-) | protein_length=277 | sequence_SO=chromosome | SO=protein_coding	TGGT1_294670-t26_1-p1 [75-97]	1	2362.23678	23	0.322	0.678	-1.63	-0.56	0.399999357	0.885796636	0.740306607	0.922389261	11.55	67.25	0.322	1.998	0.081	83.785	0.678	0.01	-1.63	1	-3.63	6.39	-0.56	-6.64	6732.906738	12665.33608	749814.1875	480901.6875	154.06	66.61	86.55	85.69	6732.906738
FALSE	High	FGCSSITPELISR	[K].FGCSSITPELISR.[I]					8.73405E-05	0	1	1	1	TGGT1_288360-t26_1-p1	transcript=TGGT1_288360-t26_1 | gene=TGGT1_288360 | organism=Toxoplasma_gondii_GT1 | gene_product=tryptophanyl-tRNA synthetase (TrpRS2) | transcript_product=tryptophanyl-tRNA synthetase (TrpRS2) | location=TGGT1_chrIX:2284649-2289081(+) | protein_length=689 | sequence_SO=chromosome | SO=protein_coding	TGGT1_288360-t26_1-p1 [305-317]	0	1409.70933	13
FALSE	High	LWVGTICKPEENPNTNR	[K].LWVGTICKPEENPNTNR.[L]					8.66032E-05	0	1	1	3	TGGT1_211030-t26_1-p1	transcript=TGGT1_211030-t26_1 | gene=TGGT1_211030 | organism=Toxoplasma_gondii_GT1 | gene_product=hypothetical protein | transcript_product=hypothetical protein | location=TGGT1_chrIV:1889471-1891938(-) | protein_length=191 | sequence_SO=chromosome | SO=protein_coding	TGGT1_211030-t26_1-p1 [80-96]	0	1970.97527	17	0.939	0.485	-0.09	-1.04	0.921252958	0.131201146	0.969025219	0.442234418	31.66	3.46	1.625	0.939	0.711	0.485	0.13	0.533	0.7	-0.09	-0.49	-1.04	-2.95	-0.91	10015.29535	10758.81215	11890.96412	3988.54453	18.51	28.05	169.26	171.16	7864.406703
FALSE	High	FGALLASGLIDAGGR	[R].FGALLASGLIDAGGR.[N]					1.55492E-05	0	1	1	2	TGGT1_263060-t26_1-p1	transcript=TGGT1_263060-t26_1 | gene=TGGT1_263060 | organism=Toxoplasma_gondii_GT1 | gene_product=Proteasome/cyclosome repeat-containing protein | transcript_product=Proteasome/cyclosome repeat-containing protein | location=TGGT1_chrVIIb:808221-820240(-) | protein_length=988 | sequence_SO=chromosome | SO=protein_coding	TGGT1_263060-t26_1-p1 [665-679]	0	1417.77979	15	1.37	0.679	0.45	-0.56	0.81600286	0.017584296	0.928481822	0.204349929	5.93	4.82	1.424	1.37	0.357	0.752	0.631	0.679	0.51	0.45	-1.49	-0.41	-0.66	-0.56	6634.531546	7119.880152	343990.8203	243834.7188	31.79	70.61	57.33	56.44	4998.591778
FALSE	High	FFVGGIIPQATELQIR	[K].FFVGGIIPQATELQIR.[S]	1xLabel:13C(6)15N(4) [R16]	1xLabel:13C(6)15N(4) [R16]			6.73885E-05	0	1	1	1	TGGT1_265530-t26_1-p1	transcript=TGGT1_265530-t26_1 | gene=TGGT1_265530 | organism=Toxoplasma_gondii_GT1 | gene_product=RNA recognition motif-containing protein | transcript_product=RNA recognition motif-containing protein | location=TGGT1_chrIX:1315868-1318933(-) | protein_length=492 | sequence_SO=chromosome | SO=protein_coding	TGGT1_265530-t26_1-p1 [111-126]	0	1799.00895	16
FALSE	High	VDVPYQVQEAPGRPTTLQLR	[K].VDVPYQVQEAPGRPTTLQLR.[D]					0.000170185	0	1	1	11	TGGT1_219310-t26_1-p1	transcript=TGGT1_219310-t26_1 | gene=TGGT1_219310 | organism=Toxoplasma_gondii_GT1 | gene_product=DnaK family protein | transcript_product=DnaK family protein | location=TGGT1_chrXII:915528-922343(+) | protein_length=818 | sequence_SO=chromosome | SO=protein_coding	TGGT1_219310-t26_1-p1 [562-581]	0	2267.21426	20
FALSE	High	TFIIVVTNPLDCMVK	[K].TFIIVVTNPLDCMVK.[V]	1xOxidation [M13]; 1xLabel:13C(6)15N(2) [K15]	1xOxidation [M13]; 1xLabel:13C(6)15N(2) [K15]			1.49188E-05	0	1	1	5	TGGT1_232350-t26_1-p1	transcript=TGGT1_232350-t26_1 | gene=TGGT1_232350 | organism=Toxoplasma_gondii_GT1 | gene_product=lactate dehydrogenase LDH1 | transcript_product=lactate dehydrogenase LDH1 | location=TGGT1_chrVIII:2023599-2025126(+) | protein_length=329 | sequence_SO=chromosome | SO=protein_coding	TGGT1_232350-t26_1-p1 [126-140]	0	1716.91543	15	0.779	0.902	-0.36	-0.15	0.946861655	0.005948015	0.979548242	0.197598772	19.8	0.42	0.608	0.779	1.95	0.902	0.881	0.905	-0.72	-0.36	0.96	-0.15	-0.18	-0.14	11188.33051	6798.43788	687223.6875	605391.6875	70.75	51.68	81.94	82.85	11188.33051
FALSE	High	SAVEEVEAGEAPTLIPATSVHQTAAK	[R].SAVEEVEAGEAPTLIPATSVHQTAAK.[Q]					0.000135962	0	1	1	1	TGGT1_285850-t26_1-p1	transcript=TGGT1_285850-t26_1 | gene=TGGT1_285850 | organism=Toxoplasma_gondii_GT1 | gene_product=peptidyl-prolyl cis-trans isomerase, FKBP-type domain-containing protein | transcript_product=peptidyl-prolyl cis-trans isomerase, FKBP-type domain-containing protein | location=TGGT1_chrV:2026917-2028990(-) | protein_length=428 | sequence_SO=chromosome | SO=protein_coding	TGGT1_285850-t26_1-p1 [146-171]	0	2606.3308	26
FALSE	High	TFIIVVTNPLDCMVK	[K].TFIIVVTNPLDCMVK.[V]	1xOxidation [M13]	1xOxidation [M13]			9.77385E-05	0	1	1	5	TGGT1_232350-t26_1-p1	transcript=TGGT1_232350-t26_1 | gene=TGGT1_232350 | organism=Toxoplasma_gondii_GT1 | gene_product=lactate dehydrogenase LDH1 | transcript_product=lactate dehydrogenase LDH1 | location=TGGT1_chrVIII:2023599-2025126(+) | protein_length=329 | sequence_SO=chromosome | SO=protein_coding	TGGT1_232350-t26_1-p1 [126-140]	0	1708.90123	15
FALSE	High	KNVFSEGAPEEASDQVMAPPVR	[R].KNVFSEGAPEEASDQVMAPPVR.[S]	1xLabel:13C(6)15N(2) [K1]; 1xLabel:13C(6)15N(4) [R22]	1xLabel:13C(6)15N(2) [K1]; 1xLabel:13C(6)15N(4) [R22]			0.000212077	0	1	1	1	TGGT1_253820-t26_1-p1	transcript=TGGT1_253820-t26_1 | gene=TGGT1_253820 | organism=Toxoplasma_gondii_GT1 | gene_product=hypothetical protein | transcript_product=hypothetical protein | location=TGGT1_chrIII:1203300-1205132(+) | protein_length=226 | sequence_SO=chromosome | SO=protein_coding	TGGT1_253820-t26_1-p1 [33-54]	1	2376.1619	22
FALSE	High	VDVPYQVQEAPGRPTTLQLR	[K].VDVPYQVQEAPGRPTTLQLR.[D]	2xLabel:13C(6)15N(4) [R13; R20]	2xLabel:13C(6)15N(4) [R13; R20]			0.000180967	0	1	1	8	TGGT1_219310-t26_1-p1	transcript=TGGT1_219310-t26_1 | gene=TGGT1_219310 | organism=Toxoplasma_gondii_GT1 | gene_product=DnaK family protein | transcript_product=DnaK family protein | location=TGGT1_chrXII:915528-922343(+) | protein_length=818 | sequence_SO=chromosome | SO=protein_coding	TGGT1_219310-t26_1-p1 [562-581]	0	2287.23079	20	0.753	0.82	-0.41	-0.29	0.374482842	0.08717949	0.730068071	0.353359037	32.12	0.88	0.753	0.065	1.041	0.82	0.827	0.629	-0.41	-3.94	0.06	-0.29	-0.27	-0.67	33816.79688	35187.03125	985040.875	814550.375	37.9	82.18	103.88	89.38	59976.9375
FALSE	High	TFIIVVTNPLDCMVK	[K].TFIIVVTNPLDCMVK.[V]	1xLabel:13C(6)15N(2) [K15]	1xLabel:13C(6)15N(2) [K15]			3.41472E-05	0	1	1	5	TGGT1_232350-t26_1-p1	transcript=TGGT1_232350-t26_1 | gene=TGGT1_232350 | organism=Toxoplasma_gondii_GT1 | gene_product=lactate dehydrogenase LDH1 | transcript_product=lactate dehydrogenase LDH1 | location=TGGT1_chrVIII:2023599-2025126(+) | protein_length=329 | sequence_SO=chromosome | SO=protein_coding	TGGT1_232350-t26_1-p1 [126-140]	0	1700.92051	15
FALSE	High	LYASSGLTAINDDPSLGCK	[K].LYASSGLTAINDDPSLGCK.[A]					5.83256E-08	0	1	1	2	TGGT1_214940-t26_1-p1	transcript=TGGT1_214940-t26_1 | gene=TGGT1_214940 | organism=Toxoplasma_gondii_GT1 | gene_product=MIC2-associated protein M2AP | transcript_product=MIC2-associated protein M2AP | location=TGGT1_chrX:6494811-6496996(+) | protein_length=330 | sequence_SO=chromosome | SO=protein_coding	TGGT1_214940-t26_1-p1 [209-227]	0	1924.93207	19	1.161	0.92	0.22	-0.12	0.796312494	0.845870943	0.920077961	0.893624506	78.68	28.19	1.161	0.545	2.274	0.713	1.349	0.92	0.22	-0.88	1.19	-0.49	0.43	-0.12	5876.449854	6824.88879	13072.22798	9319.879288	4.04	69.15	171.63	171.63	5876.449854
FALSE	High	VDVTVSQSPAGPHSPLSASPQTGTAASLK	[R].VDVTVSQSPAGPHSPLSASPQTGTAASLK.[L]					3.41728E-08	0	1	1	8	TGGT1_216000-t26_1-p1	transcript=TGGT1_216000-t26_1 | gene=TGGT1_216000 | organism=Toxoplasma_gondii_GT1 | gene_product=alveolin domain containing intermediate filament IMC3 | transcript_product=alveolin domain containing intermediate filament IMC3 | location=TGGT1_chrXI:6395592-6397208(+) | protein_length=538 | sequence_SO=chromosome | SO=protein_coding	TGGT1_216000-t26_1-p1 [325-353]	0	2790.42683	29
FALSE	High	FGDMISQGVIDPAK	[K].FGDMISQGVIDPAK.[V]					5.16663E-05	0	1	1	2	TGGT1_240600-t26_1-p1	transcript=TGGT1_240600-t26_1 | gene=TGGT1_240600 | organism=Toxoplasma_gondii_GT1 | gene_product=putative chaperonin cpn60 | transcript_product=putative chaperonin cpn60 | location=TGGT1_chrVI:1306402-1309981(+) | protein_length=667 | sequence_SO=chromosome | SO=protein_coding	TGGT1_240600-t26_1-p1 [612-625]	0	1477.73554	14	1.497	0.718	0.58	-0.48	0.354251284	0.601805235	0.722062704	0.71813452	63.54	20.39	4.585	0.856	1.497	27.377	0.718	0.526	2.2	-0.22	0.58	4.77	-0.48	-0.93	9173.775533	9941.579864	500670.1875	359434.5195	74.47	42.8	135.99	99.93	1186.405392
FALSE	High	FGDMISQGVIDPAK	[K].FGDMISQGVIDPAK.[V]	1xLabel:13C(6)15N(2) [K14]	1xLabel:13C(6)15N(2) [K14]			4.10555E-05	0	1	1	4	TGGT1_240600-t26_1-p1	transcript=TGGT1_240600-t26_1 | gene=TGGT1_240600 | organism=Toxoplasma_gondii_GT1 | gene_product=putative chaperonin cpn60 | transcript_product=putative chaperonin cpn60 | location=TGGT1_chrVI:1306402-1309981(+) | protein_length=667 | sequence_SO=chromosome | SO=protein_coding	TGGT1_240600-t26_1-p1 [612-625]	0	1485.74974	14
FALSE	High	KNLKPEIPPFENYYDKL	[R].KNLKPEIPPFENYYDKL.[-]	3xLabel:13C(6)15N(2) [K1; K4; K16]	3xLabel:13C(6)15N(2) [K1; K4; K16]			0.00016327	0	1	1	2	TGGT1_205470-t26_1-p1	transcript=TGGT1_205470-t26_1 | gene=TGGT1_205470 | organism=Toxoplasma_gondii_GT1 | gene_product=putative translation elongation factor 2 family protein | transcript_product=putative translation elongation factor 2 family protein | location=TGGT1_chrVIIa:1297616-1301283(+) | protein_length=832 | sequence_SO=chromosome | SO=protein_coding	TGGT1_205470-t26_1-p1 [816-832]	2	2132.14886	17	1.365	63.558	0.45	5.99	0.153197933	0.192245188	0.597662822	0.507469793	19.29	85.01	1.187	2.219	1.365	63.558	100	0.988	0.25	1.15	0.45	5.99	6.64	-0.02	4429.496765	8658.815759	7059.308382	561422.8125	46.18	38.34	35.62	94.99	4429.496765
FALSE	High	VDTIGLVFHPPNMFINVK	[K].VDTIGLVFHPPNMFINVK.[L]	1xLabel:13C(6)15N(2) [K18]	1xLabel:13C(6)15N(2) [K18]			0.00011356	0	1	1	1	TGGT1_216650-t26_1-p1	transcript=TGGT1_216650-t26_1 | gene=TGGT1_216650 | organism=Toxoplasma_gondii_GT1 | gene_product=S15 sporozoite-expressed protein | transcript_product=S15 sporozoite-expressed protein | location=TGGT1_chrXI:5902644-5904672(-) | protein_length=400 | sequence_SO=chromosome | SO=protein_coding	TGGT1_216650-t26_1-p1 [242-259]	0	2049.10813	18
FALSE	High	TFLNPQMMQASLQMQQAMQNMQR	[R].TFLNPQMMQASLQMQQAMQNMQR.[A]	1xLabel:13C(6)15N(4) [R23]	1xLabel:13C(6)15N(4) [R23]			4.46447E-08	0	1	1	1	TGGT1_223680-t26_1-p1	transcript=TGGT1_223680-t26_1 | gene=TGGT1_223680 | organism=Toxoplasma_gondii_GT1 | gene_product=ubiquitin family protein | transcript_product=ubiquitin family protein | location=TGGT1_chrX:3562244-3565671(-) | protein_length=399 | sequence_SO=chromosome | SO=protein_coding	TGGT1_223680-t26_1-p1 [223-245]	0	2765.26878	23
FALSE	High	FGLFGEAADTLLK	[R].FGLFGEAADTLLK.[S]					4.68074E-05	0	1	1	6	TGGT1_290950-t26_1-p1	transcript=TGGT1_290950-t26_1 | gene=TGGT1_290950 | organism=Toxoplasma_gondii_GT1 | gene_product=putative clathrin heavy chain | transcript_product=putative clathrin heavy chain | location=TGGT1_chrIX:3770246-3782423(-) | protein_length=1731 | sequence_SO=chromosome | SO=protein_coding	TGGT1_290950-t26_1-p1 [1107-1119]	0	1381.73619	13	4.362	0.65	2.12	-0.62	0.285673405	0.010358607	0.694078584	0.199491024	124.33	1.72	4.362	0.704	13.346	0.65	0.572	0.668	2.12	-0.51	3.74	-0.62	-0.81	-0.58	4399.026533	19188.24805	641663.1875	417153.5	52.3	64.47	82.34	87.22	4399.026533
FALSE	High	FGIDVVFTPTTHEIIR	[K].FGIDVVFTPTTHEIIR.[G]					4.65792E-06	0	1	1	1	TGGT1_205510-t26_1-p1	transcript=TGGT1_205510-t26_1 | gene=TGGT1_205510 | organism=Toxoplasma_gondii_GT1 | gene_product=putative nucleolar protein 5 | transcript_product=putative nucleolar protein 5 | location=TGGT1_chrVIIa:1272709-1276843(-) | protein_length=490 | sequence_SO=chromosome | SO=protein_coding	TGGT1_205510-t26_1-p1 [106-121]	0	1844.99051	16	0.217	0.189	-2.2	-2.41	0.225592923	0.144466217	0.657736757	0.462604102	5.36	0.63	0.051	1.016	0.217	0.189	0.166	0.837	-4.29	0.02	-2.2	-2.41	-2.59	-0.26	44518.5625	10622.95341	57327.40234	10813.41509	59.08	62.5	156.48	169.43	44518.5625
FALSE	High	VDTDPEALGPLPEK	[R].VDTDPEALGPLPEK.[Q]					4.65792E-06	0	1	1	14	TGGT1_230160-t26_1-p1	transcript=TGGT1_230160-t26_1 | gene=TGGT1_230160 | organism=Toxoplasma_gondii_GT1 | gene_product=hypothetical protein | transcript_product=hypothetical protein | location=TGGT1_chrVIII:647435-648305(-) | protein_length=142 | sequence_SO=chromosome | SO=protein_coding	TGGT1_230160-t26_1-p1 [120-133]	0	1480.75297	14	34.211	100	5.1	6.64	0.006174694	0.418827949	0.232219405	0.617555301	22.01	0	16.771	39.291	34.211	100	100	0.082	4.07	5.3	5.1	6.64	6.64	-3.62	8303.0362	175901.8228	11359.58411	1338127.125	49.03	39.17	172.43	50.94	10488.69261
FALSE	High	KNDGTISTEELAQVMK	[R].KNDGTISTEELAQVMK.[T]					5.78437E-05	0	1	1	5	TGGT1_305050-t26_1-p1	transcript=TGGT1_305050-t26_1 | gene=TGGT1_305050 | organism=Toxoplasma_gondii_GT1 | gene_product=putative calmodulin | transcript_product=putative calmodulin | location=TGGT1_chrIX:4983149-4983550(+) | protein_length=133 | sequence_SO=chromosome | SO=protein_coding	TGGT1_305050-t26_1-p1 [82-97]	1	1763.88439	16
FALSE	High	SLLVAAFAPTFIVGKPR	[K].SLLVAAFAPTFIVGKPR.[V]	1xLabel:13C(6)15N(2) [K15]; 1xLabel:13C(6)15N(4) [R17]	1xLabel:13C(6)15N(2) [K15]; 1xLabel:13C(6)15N(4) [R17]			8.46651E-05	0	1	1	1	TGGT1_318440-t26_1-p1	transcript=TGGT1_318440-t26_1 | gene=TGGT1_318440 | organism=Toxoplasma_gondii_GT1 | gene_product=helicase associated domain (ha2) protein | transcript_product=helicase associated domain (ha2) protein | location=TGGT1_chrIV:1264045-1277404(-) | protein_length=2234 | sequence_SO=chromosome | SO=protein_coding	TGGT1_318440-t26_1-p1 [1174-1190]	0	1805.08027	17
FALSE	High	VDTHPSNIILLTCDAFGVLPPLSK	[K].VDTHPSNIILLTCDAFGVLPPLSK.[L]					0.000016991	0	1	1	1	TGGT1_289650-t26_1-p1	transcript=TGGT1_289650-t26_1 | gene=TGGT1_289650 | organism=Toxoplasma_gondii_GT1 | gene_product=PEP-carboxykinase I | transcript_product=PEP-carboxykinase I | location=TGGT1_chrIX:3173228-3176423(+) | protein_length=677 | sequence_SO=chromosome | SO=protein_coding	TGGT1_289650-t26_1-p1 [482-505]	0	2550.36362	24
FALSE	High	FHVEALAELLESDAK	[K].FHVEALAELLESDAK.[F]					0.000178681	0	1	1	1	TGGT1_304710-t26_1-p1	transcript=TGGT1_304710-t26_1 | gene=TGGT1_304710 | organism=Toxoplasma_gondii_GT1 | gene_product=putative eukaryotic peptide chain release factor | transcript_product=putative eukaryotic peptide chain release factor | location=TGGT1_chrVIIa:615815-622350(-) | protein_length=814 | sequence_SO=chromosome | SO=protein_coding	TGGT1_304710-t26_1-p1 [514-528]	0	1671.85883	15	0.861	0.416	-0.22	-1.27	0.420497474	0.084369308	0.750363829	0.347040277	35.72	10.91	0.861	0.068	1.141	0.416	0.239	0.64	-0.22	-3.88	0.19	-1.27	-2.07	-0.64	12435.0551	8026.329248	12830.41945	5325.354577	29.75	77.92	156.6	164.44	12435.0551
FALSE	High	FGFAPDSVELFAER	[R].FGFAPDSVELFAER.[V]	1xLabel:13C(6)15N(4) [R14]	1xLabel:13C(6)15N(4) [R14]			1.33725E-05	0	1	1	6	TGGT1_232300-t26_1-p1	transcript=TGGT1_232300-t26_1 | gene=TGGT1_232300 | organism=Toxoplasma_gondii_GT1 | gene_product=ribosomal protein RPS3 | transcript_product=ribosomal protein RPS3 | location=TGGT1_chrVIII:1993673-1994649(-) | protein_length=255 | sequence_SO=chromosome | SO=protein_coding	TGGT1_232300-t26_1-p1 [99-112]	0	1594.77755	14
FALSE	High	FGEWAVVTGATDGIGK	[K].FGEWAVVTGATDGIGK.[A]	1xLabel:13C(6)15N(2) [K16]	1xLabel:13C(6)15N(2) [K16]			0.000025083	0	1	1	2	TGGT1_271888-t26_1-p1	transcript=TGGT1_271888-t26_1 | gene=TGGT1_271888 | organism=Toxoplasma_gondii_GT1 | gene_product=putative 3-ketoacyl-CoA reductase | transcript_product=putative 3-ketoacyl-CoA reductase | location=TGGT1_chrVIII:4294988-4299861(-) | protein_length=342 | sequence_SO=chromosome | SO=protein_coding	TGGT1_271888-t26_1-p1 [63-78]	0	1615.8206	16
FALSE	High	LPLPANIEAASSGFESVDQVFR	[K].LPLPANIEAASSGFESVDQVFR.[F]	1xLabel:13C(6)15N(4) [R22]	1xLabel:13C(6)15N(4) [R22]			7.08015E-09	0	2	2	8	TGGT1_277270-t26_1-p1; TGGT1_360830-t26_1-p1	transcript=TGGT1_277270-t26_1 | gene=TGGT1_277270 | organism=Toxoplasma_gondii_GT1 | gene_product=NTPase II | transcript_product=NTPase II | location=AAQM03000418:1-4939(+) | protein_length=862 | sequence_SO=contig | SO=protein_coding transcript=TGGT1_360830-t26_1 | gene=TGGT1_360830 | organism=Toxoplasma_gondii_GT1 | gene_product=nucleoside-triphosphatase | transcript_product=nucleoside-triphosp…	TGGT1_277270-t26_1-p1 [322-343]; TGGT1_360830-t26_1-p1 [200-221]	0	2357.20112	22
FALSE	High	KNLKPEIPPFENYYDKL	[R].KNLKPEIPPFENYYDKL.[-]					2.01686E-06	0	1	1	6	TGGT1_205470-t26_1-p1	transcript=TGGT1_205470-t26_1 | gene=TGGT1_205470 | organism=Toxoplasma_gondii_GT1 | gene_product=putative translation elongation factor 2 family protein | transcript_product=putative translation elongation factor 2 family protein | location=TGGT1_chrVIIa:1297616-1301283(+) | protein_length=832 | sequence_SO=chromosome | SO=protein_coding	TGGT1_205470-t26_1-p1 [816-832]	2	2108.10627	17
FALSE	High	FGEDVFFGHVQDPALVNHLR	[R].FGEDVFFGHVQDPALVNHLR.[E]	1xLabel:13C(6)15N(4) [R20]	1xLabel:13C(6)15N(4) [R20]			3.61011E-05	0	1	1	2	TGGT1_224060-t26_1-p1	transcript=TGGT1_224060-t26_1 | gene=TGGT1_224060 | organism=Toxoplasma_gondii_GT1 | gene_product=putative thioredoxin | transcript_product=putative thioredoxin | location=TGGT1_chrX:3262854-3264722(-) | protein_length=622 | sequence_SO=chromosome | SO=protein_coding	TGGT1_224060-t26_1-p1 [241-260]	0	2307.15444	20
FALSE	High	FGEDVFFGHVQDPALVNHLR	[R].FGEDVFFGHVQDPALVNHLR.[E]					7.07557E-05	0	1	1	2	TGGT1_224060-t26_1-p1	transcript=TGGT1_224060-t26_1 | gene=TGGT1_224060 | organism=Toxoplasma_gondii_GT1 | gene_product=putative thioredoxin | transcript_product=putative thioredoxin | location=TGGT1_chrX:3262854-3264722(-) | protein_length=622 | sequence_SO=chromosome | SO=protein_coding	TGGT1_224060-t26_1-p1 [241-260]	0	2297.14618	20	1.398	0.759	0.48	-0.4	0.286184173	0.739572866	0.694078584	0.815146591	17.08	31.85	8.358	1.398	1.237	0.476	1.781	0.759	3.06	0.48	0.31	-1.07	0.83	-0.4	914.4000634	7011.962197	4911.450076	8746.397623	122.11	75.36	171.32	170.36	914.4000634
FALSE	High	FGEAFEMIPR	[K].FGEAFEMIPR.[L]	1xLabel:13C(6)15N(4) [R10]	1xLabel:13C(6)15N(4) [R10]			0.000104798	0	1	1	6	TGGT1_287500-t26_1-p1	transcript=TGGT1_287500-t26_1 | gene=TGGT1_287500 | organism=Toxoplasma_gondii_GT1 | gene_product=putative T complex chaperonin | transcript_product=putative T complex chaperonin | location=TGGT1_chrV:438209-443517(-) | protein_length=556 | sequence_SO=chromosome | SO=protein_coding	TGGT1_287500-t26_1-p1 [439-448]	0	1206.58512	10	0.01	0.695	-6.64	-0.53	0.065196034	0.002676206	0.444416125	0.197598772	0	0.21	0.01	0.138	0.01	0.693	0.732	0.695	-6.64	-2.86	-6.64	-0.53	-0.45	-0.53	802794.1875	5402.695838	696578.5215	482573.375	101.16	11.06	62.18	60.6	802794.1875
FALSE	High	FGEAFEMIPR	[K].FGEAFEMIPR.[L]					0.000137435	0	1	1	6	TGGT1_287500-t26_1-p1	transcript=TGGT1_287500-t26_1 | gene=TGGT1_287500 | organism=Toxoplasma_gondii_GT1 | gene_product=putative T complex chaperonin | transcript_product=putative T complex chaperonin | location=TGGT1_chrV:438209-443517(-) | protein_length=556 | sequence_SO=chromosome | SO=protein_coding	TGGT1_287500-t26_1-p1 [439-448]	0	1196.57686	10
FALSE	High	FGFAPDSVELFAER	[R].FGFAPDSVELFAER.[V]					5.7496E-06	0	1	1	7	TGGT1_232300-t26_1-p1	transcript=TGGT1_232300-t26_1 | gene=TGGT1_232300 | organism=Toxoplasma_gondii_GT1 | gene_product=ribosomal protein RPS3 | transcript_product=ribosomal protein RPS3 | location=TGGT1_chrVIII:1993673-1994649(-) | protein_length=255 | sequence_SO=chromosome | SO=protein_coding	TGGT1_232300-t26_1-p1 [99-112]	0	1584.76928	14	23.677	0.924	4.57	-0.11	0.014900477	0.784321881	0.265017112	0.849172401	49.49	14.92	23.677	15.774	63.739	0.815	0.924	1.616	4.57	3.98	5.99	-0.29	-0.11	0.69	9650.238857	197147.4375	2346951	1913552.493	52.24	16.12	62.6	99.08	9650.238857
FALSE	High	VDIGQILMSIR	[R].VDIGQILMSIR.[T]	1xOxidation [M8]	1xOxidation [M8]			0.000140798	0	1	1	4	TGGT1_288720-t26_1-p1	transcript=TGGT1_288720-t26_1 | gene=TGGT1_288720 | organism=Toxoplasma_gondii_GT1 | gene_product=ribosomal protein RPL10 | transcript_product=ribosomal protein RPL10 | location=TGGT1_chrIX:2518172-2520490(-) | protein_length=221 | sequence_SO=chromosome | SO=protein_coding	TGGT1_288720-t26_1-p1 [129-139]	0	1260.69803	11
FALSE	High	FKPAYNPYTEPSMEIFGYHAGLK	[K].FKPAYNPYTEPSMEIFGYHAGLK.[R]	2xLabel:13C(6)15N(2) [K2; K23]	2xLabel:13C(6)15N(2) [K2; K23]			0.00011356	0	1	1	1	TGGT1_234505-t26_1-p1	transcript=TGGT1_234505-t26_1 | gene=TGGT1_234505 | organism=Toxoplasma_gondii_GT1 | gene_product=putative phenylalanyl-tRNA synthetase alpha chain A | transcript_product=putative phenylalanyl-tRNA synthetase alpha chain A | location=TGGT1_chrX:4319172-4323950(+) | protein_length=525 | sequence_SO=chromosome | SO=protein_coding	TGGT1_234505-t26_1-p1 [443-465]	0	2676.31377	23	0.577	0.74	-0.79	-0.43	0.039401545	0.971275745	0.362229954	0.980237484	6.55	18.94	0.43	0.654	0.577	0.568	2.261	0.74	-1.22	-0.61	-0.79	-0.82	1.18	-0.43	12845.40899	5529.397426	13206.19224	14011.5459	33.4	27.7	165.54	161.9	12845.40899
FALSE	High	KLPPDVQVALFSATMPQDILELTTK	[K].KLPPDVQVALFSATMPQDILELTTK.[F]	2xLabel:13C(6)15N(2) [K1; K25]	2xLabel:13C(6)15N(2) [K1; K25]			5.5575E-07	0	1	1	1	TGGT1_250770-t26_1-p1	transcript=TGGT1_250770-t26_1 | gene=TGGT1_250770 | organism=Toxoplasma_gondii_GT1 | gene_product=putative eukaryotic initiation factor-4A | transcript_product=putative eukaryotic initiation factor-4A | location=TGGT1_chrXII:5123731-5125767(-) | protein_length=412 | sequence_SO=chromosome | SO=protein_coding	TGGT1_250770-t26_1-p1 [208-232]	1	2771.52343	25	9.572	0.37	3.26	-1.44	0.650683971	0.528804912	0.855027363	0.668734562	12.01	19.73	0.109	9.572	10.347	0.01	0.37	6.224	-3.2	3.26	3.37	-6.64	-1.44	2.64	1243.629032	10778.19025	4749.016966	2325.115476	129.18	73.67	171.74	70.17	11196.41031
FALSE	High	FLGQGSAYYAPAASAVAMATSFLNDEKR	[R].FLGQGSAYYAPAASAVAMATSFLNDEKR.[V]					0.000111695	0	1	1	3	TGGT1_232350-t26_1-p1	transcript=TGGT1_232350-t26_1 | gene=TGGT1_232350 | organism=Toxoplasma_gondii_GT1 | gene_product=lactate dehydrogenase LDH1 | transcript_product=lactate dehydrogenase LDH1 | location=TGGT1_chrVIII:2023599-2025126(+) | protein_length=329 | sequence_SO=chromosome | SO=protein_coding	TGGT1_232350-t26_1-p1 [237-264]	1	2936.42472	28	1.741	0.942	0.8	-0.09	0.739694484	0.113190103	0.894637496	0.411532932	6.97	0.24	0.108	1.823	1.741	0.942	0.851	0.944	-3.21	0.87	0.8	-0.09	-0.23	-0.08	7535.474121	4942.478645	3792347.52	3280954	68.19	93.87	83.88	86.97	13786.85023
FALSE	High	TFSYAGFEQQPK	[K].TFSYAGFEQQPK.[R]	1xLabel:13C(6)15N(2) [K12]	1xLabel:13C(6)15N(2) [K12]			0.000208513	0	1	1	4	TGGT1_297500-t26_1-p1	transcript=TGGT1_297500-t26_1 | gene=TGGT1_297500 | organism=Toxoplasma_gondii_GT1 | gene_product=T-complex protein 1 eta subunit | transcript_product=T-complex protein 1 eta subunit | location=TGGT1_chrII:1806900-1814443(-) | protein_length=546 | sequence_SO=chromosome | SO=protein_coding	TGGT1_297500-t26_1-p1 [221-232]	0	1410.67796	12
FALSE	High	FLGQGSAYYAPAASAVAMATSFLNDEK	[R].FLGQGSAYYAPAASAVAMATSFLNDEK.[R]	1xLabel:13C(6)15N(2) [K27]	1xLabel:13C(6)15N(2) [K27]			1.07307E-08	0	1	1	2	TGGT1_232350-t26_1-p1	transcript=TGGT1_232350-t26_1 | gene=TGGT1_232350 | organism=Toxoplasma_gondii_GT1 | gene_product=lactate dehydrogenase LDH1 | transcript_product=lactate dehydrogenase LDH1 | location=TGGT1_chrVIII:2023599-2025126(+) | protein_length=329 | sequence_SO=chromosome | SO=protein_coding	TGGT1_232350-t26_1-p1 [237-263]	0	2788.33781	27
FALSE	High	FLGQGSAYYAPAASAVAMATSFLNDEK	[R].FLGQGSAYYAPAASAVAMATSFLNDEK.[R]					9.51532E-11	0	1	1	1	TGGT1_232350-t26_1-p1	transcript=TGGT1_232350-t26_1 | gene=TGGT1_232350 | organism=Toxoplasma_gondii_GT1 | gene_product=lactate dehydrogenase LDH1 | transcript_product=lactate dehydrogenase LDH1 | location=TGGT1_chrVIII:2023599-2025126(+) | protein_length=329 | sequence_SO=chromosome | SO=protein_coding	TGGT1_232350-t26_1-p1 [237-263]	0	2780.32361	27
FALSE	High	VDATSETDIADKQGVR	[K].VDATSETDIADKQGVR.[E]	1xLabel:13C(6)15N(2) [K12]; 1xLabel:13C(6)15N(4) [R16]	1xLabel:13C(6)15N(2) [K12]; 1xLabel:13C(6)15N(4) [R16]			4.41601E-05	0	1	1	4	TGGT1_211680-t26_1-p1	transcript=TGGT1_211680-t26_1 | gene=TGGT1_211680 | organism=Toxoplasma_gondii_GT1 | gene_product=protein disulfide isomerase | transcript_product=protein disulfide isomerase | location=TGGT1_chrIV:1556190-1558014(+) | protein_length=471 | sequence_SO=chromosome | SO=protein_coding	TGGT1_211680-t26_1-p1 [85-100]	1	1722.86235	16
FALSE	High	FLGPYDSLTMFATQK	[K].FLGPYDSLTMFATQK.[Y]					0.00016327	0	1	1	2	TGGT1_269950-t26_1-p1	transcript=TGGT1_269950-t26_1 | gene=TGGT1_269950 | organism=Toxoplasma_gondii_GT1 | gene_product=hypothetical protein | transcript_product=hypothetical protein | location=TGGT1_chrVIII:5501073-5504592(-) | protein_length=944 | sequence_SO=chromosome | SO=protein_coding	TGGT1_269950-t26_1-p1 [554-568]	0	1718.84582	15	0.308	18.513	-1.7	4.21	0.363050656	0.034266259	0.723678489	0.237105874	8.36	89.11	0.308	0.125	1.734	7.386	18.513	51.575	-1.7	-2.99	0.79	2.88	4.21	5.69	13006.53168	1809.519138	4015.254181	116527.6172	39.68	140.04	35.07	79.02	5867.710882
FALSE	High	VDDTLNVSGHR	[R].VDDTLNVSGHR.[L]					0.000198054	0	1	1	11	TGGT1_266640-t26_1-p1	transcript=TGGT1_266640-t26_1 | gene=TGGT1_266640 | organism=Toxoplasma_gondii_GT1 | gene_product=putative Acetyl-coenzyme A synthetase 2 | transcript_product=putative Acetyl-coenzyme A synthetase 2 | location=TGGT1_chrIX:887254-895827(+) | protein_length=714 | sequence_SO=chromosome | SO=protein_coding	TGGT1_266640-t26_1-p1 [574-584]	0	1212.59674	11	1.005	1.07	0.01	0.1	0.546309209	0.335082393	0.807967496	0.597302428	26.78	11.94	1.005	0.823	2.6	1.07	0.974	1.157	0.01	-0.28	1.38	0.1	-0.04	0.21	146064.7031	120273.5703	1588289.063	1700055.844	85.29	67.43	22.28	30.62	344859.0313
FALSE	High	VDDTLNVSGHR	[R].VDDTLNVSGHR.[L]	1xLabel:13C(6)15N(4) [R11]	1xLabel:13C(6)15N(4) [R11]			0.000108648	0	1	1	10	TGGT1_266640-t26_1-p1	transcript=TGGT1_266640-t26_1 | gene=TGGT1_266640 | organism=Toxoplasma_gondii_GT1 | gene_product=putative Acetyl-coenzyme A synthetase 2 | transcript_product=putative Acetyl-coenzyme A synthetase 2 | location=TGGT1_chrIX:887254-895827(+) | protein_length=714 | sequence_SO=chromosome | SO=protein_coding	TGGT1_266640-t26_1-p1 [574-584]	0	1222.60501	11
FALSE	High	VDDVLGSGLALLR	[K].VDDVLGSGLALLR.[Q]					3.19204E-05	0	1	1	5	TGGT1_306650-t26_1-p1	transcript=TGGT1_306650-t26_1 | gene=TGGT1_306650 | organism=Toxoplasma_gondii_GT1 | gene_product=hypothetical protein | transcript_product=hypothetical protein | location=TGGT1_chrIX:6020484-6022587(-) | protein_length=286 | sequence_SO=chromosome | SO=protein_coding	TGGT1_306650-t26_1-p1 [259-271]	0	1327.75799	13	0.189	0.872	-2.4	-0.2	0.393967475	0.184997942	0.736886177	0.501823102	2.31	10.67	0.107	2.325	0.189	0.955	0.872	0.708	-3.23	1.22	-2.4	-0.07	-0.2	-0.5	49602.04688	6724.556152	478202.5313	417104.0938	81.48	42.01	89.99	75.18	49602.04688
FALSE	High	FLGGVTIASGGVMPNVHSVLLPK	[K].FLGGVTIASGGVMPNVHSVLLPK.[K]	1xOxidation [M13]; 1xLabel:13C(6)15N(2) [K23]	1xOxidation [M13]; 1xLabel:13C(6)15N(2) [K23]			4.3952E-07	0	1	1	14	TGGT1_261250-t26_1-p1	transcript=TGGT1_261250-t26_1 | gene=TGGT1_261250 | organism=Toxoplasma_gondii_GT1 | gene_product=histone H2A1 | transcript_product=histone H2A1 | location=TGGT1_chrVIIb:1779724-1780266(-) | protein_length=180 | sequence_SO=chromosome | SO=protein_coding	TGGT1_261250-t26_1-p1 [150-172]	0	2317.2828	23
FALSE	High	FLGGVTIASGGVMPNVHSVLLPK	[K].FLGGVTIASGGVMPNVHSVLLPK.[K]	1xOxidation [M13]	1xOxidation [M13]			1.99467E-07	0	1	1	18	TGGT1_261250-t26_1-p1	transcript=TGGT1_261250-t26_1 | gene=TGGT1_261250 | organism=Toxoplasma_gondii_GT1 | gene_product=histone H2A1 | transcript_product=histone H2A1 | location=TGGT1_chrVIIb:1779724-1780266(-) | protein_length=180 | sequence_SO=chromosome | SO=protein_coding	TGGT1_261250-t26_1-p1 [150-172]	0	2309.2686	23	0.605	0.617	-0.72	-0.7	0.124199386	0.021018024	0.567443144	0.210342749	0.71	0.71	0.605	0.922	0.597	0.617	0.74	0.609	-0.72	-0.12	-0.74	-0.7	-0.43	-0.71	589588.375	356727.375	9378331	6941995.5	68.77	55.55	55.83	50.11	589588.375
FALSE	High	FLGGVTIASGGVMPNVHSVLLPK	[K].FLGGVTIASGGVMPNVHSVLLPK.[K]	1xLabel:13C(6)15N(2) [K23]	1xLabel:13C(6)15N(2) [K23]			2.08718E-08	0	1	1	15	TGGT1_261250-t26_1-p1	transcript=TGGT1_261250-t26_1 | gene=TGGT1_261250 | organism=Toxoplasma_gondii_GT1 | gene_product=histone H2A1 | transcript_product=histone H2A1 | location=TGGT1_chrVIIb:1779724-1780266(-) | protein_length=180 | sequence_SO=chromosome | SO=protein_coding	TGGT1_261250-t26_1-p1 [150-172]	0	2301.28788	23
FALSE	High	FLGGVTIASGGVMPNVHSVLLPK	[K].FLGGVTIASGGVMPNVHSVLLPK.[K]					1.02023E-08	0	1	1	13	TGGT1_261250-t26_1-p1	transcript=TGGT1_261250-t26_1 | gene=TGGT1_261250 | organism=Toxoplasma_gondii_GT1 | gene_product=histone H2A1 | transcript_product=histone H2A1 | location=TGGT1_chrVIIb:1779724-1780266(-) | protein_length=180 | sequence_SO=chromosome | SO=protein_coding	TGGT1_261250-t26_1-p1 [150-172]	0	2293.27368	23	2.348	0.655	1.23	-0.61	0.334848004	0.014873344	0.711666557	0.204349929	60.86	3.36	3.312	2.348	0.728	0.62	0.734	0.655	1.73	1.23	-0.46	-0.69	-0.45	-0.61	4546.636446	9567.300029	19372574	14222990	91.84	29.94	103.14	101.35	1731.421834
FALSE	High	FLGGVTIANGGVMPHVHAVLLPK	[K].FLGGVTIANGGVMPHVHAVLLPK.[H]	1xOxidation [M13]	1xOxidation [M13]			1.14996E-05	0	1	1	10	TGGT1_261580-t26_1-p1	transcript=TGGT1_261580-t26_1 | gene=TGGT1_261580 | organism=Toxoplasma_gondii_GT1 | gene_product=histone H2AX | transcript_product=histone H2AX | location=TGGT1_chrVIIb:1624096-1624503(-) | protein_length=135 | sequence_SO=chromosome | SO=protein_coding	TGGT1_261580-t26_1-p1 [99-121]	0	2343.30057	23	1.053	0.64	0.07	-0.64	0.449172046	0.013909967	0.763254217	0.204185338	4.62	4.93	1.086	1.053	0.052	0.692	0.574	0.64	0.12	0.07	-4.28	-0.53	-0.8	-0.64	12999.83221	12002.04618	961357	665346.75	113.86	50.87	82.17	82.79	11050.16699
FALSE	High	FLGGVTIANGGVMPHVHAVLLPK	[K].FLGGVTIANGGVMPHVHAVLLPK.[H]	1xLabel:13C(6)15N(2) [K23]	1xLabel:13C(6)15N(2) [K23]			4.12958E-05	0	1	1	11	TGGT1_261580-t26_1-p1	transcript=TGGT1_261580-t26_1 | gene=TGGT1_261580 | organism=Toxoplasma_gondii_GT1 | gene_product=histone H2AX | transcript_product=histone H2AX | location=TGGT1_chrVIIb:1624096-1624503(-) | protein_length=135 | sequence_SO=chromosome | SO=protein_coding	TGGT1_261580-t26_1-p1 [99-121]	0	2335.31985	23
FALSE	High	LPMAPQALAEWAIYEQR	[R].LPMAPQALAEWAIYEQR.[L]					0.000107748	0	1	1	1	TGGT1_304990-t26_1-p1	transcript=TGGT1_304990-t26_1 | gene=TGGT1_304990 | organism=Toxoplasma_gondii_GT1 | gene_product=guanylate-binding protein, N-terminal domain-containing protein | transcript_product=guanylate-binding protein, N-terminal domain-containing protein | location=TGGT1_chrIX:4925765-4936769(+) | protein_length=1281 | sequence_SO=chromosome | SO=protein_coding	TGGT1_304990-t26_1-p1 [774-790]	0	1987.01059	17
FALSE	High	LVVASGNTVEPYMPTLFAR	[K].LVVASGNTVEPYMPTLFAR.[A]	1xOxidation [M13]	1xOxidation [M13]			4.86984E-06	0	1	1	3	TGGT1_260260-t26_1-p1	transcript=TGGT1_260260-t26_1 | gene=TGGT1_260260 | organism=Toxoplasma_gondii_GT1 | gene_product=ribosomal protein RPP1 | transcript_product=ribosomal protein RPP1 | location=TGGT1_chrVIIb:2389422-2391225(-) | protein_length=179 | sequence_SO=chromosome | SO=protein_coding	TGGT1_260260-t26_1-p1 [102-120]	0	2081.07359	19	0.726	0.824	-0.46	-0.28	0.012829825	0.045923796	0.251092381	0.259574434	0.42	4.72	0.73	0.726	0.644	0.824	0.863	0.734	-0.45	-0.46	-0.64	-0.28	-0.21	-0.45	336863.125	219846.8281	1296259	1118221.625	44.05	42.59	41.77	33.76	336863.125
FALSE	High	LPNPADVLGPMDK	[K].LPNPADVLGPMDK.[E]					2.96615E-05	0	1	1	18	TGGT1_257680-t26_1-p1	transcript=TGGT1_257680-t26_1 | gene=TGGT1_257680 | organism=Toxoplasma_gondii_GT1 | gene_product=myosin light chain MLC1 | transcript_product=myosin light chain MLC1 | location=TGGT1_chrVIIb:3843366-3845688(+) | protein_length=213 | sequence_SO=chromosome | SO=protein_coding	TGGT1_257680-t26_1-p1 [15-27]	0	1366.70351	13	1.588	0.822	0.67	-0.28	0.526591823	0.937695434	0.798641738	0.957420818	87.29	6.29	2.523	1.588	0.631	0.77	1.688	0.822	1.34	0.67	-0.66	-0.38	0.76	-0.28	11029.49546	12795.00201	1742533.125	2941195	19.13	71.65	65.99	49.87	11774.4562
FALSE	High	LVVASGNTVEPYMPTLFAR	[K].LVVASGNTVEPYMPTLFAR.[A]	1xLabel:13C(6)15N(4) [R19]	1xLabel:13C(6)15N(4) [R19]			1.2429E-06	0	1	1	6	TGGT1_260260-t26_1-p1	transcript=TGGT1_260260-t26_1 | gene=TGGT1_260260 | organism=Toxoplasma_gondii_GT1 | gene_product=ribosomal protein RPP1 | transcript_product=ribosomal protein RPP1 | location=TGGT1_chrVIIb:2389422-2391225(-) | protein_length=179 | sequence_SO=chromosome | SO=protein_coding	TGGT1_260260-t26_1-p1 [102-120]	0	2075.08694	19
FALSE	High	TFVDTQEVAQNVR	[K].TFVDTQEVAQNVR.[K]	1xLabel:13C(6)15N(4) [R13]	1xLabel:13C(6)15N(4) [R13]			6.95073E-06	0	1	1	1	TGGT1_230350-t26_1-p1	transcript=TGGT1_230350-t26_1 | gene=TGGT1_230350 | organism=Toxoplasma_gondii_GT1 | gene_product=hypothetical protein | transcript_product=hypothetical protein | location=TGGT1_chrVIII:718292-730284(-) | protein_length=1254 | sequence_SO=chromosome | SO=protein_coding	TGGT1_230350-t26_1-p1 [551-563]	0	1516.76297	13	0.483	0.099	-1.05	-3.33	0.409716556	0.51957764	0.743460863	0.664101136	19.94	1.12	0.483	0.205	1.594	7.627	0.099	0.023	-1.05	-2.28	0.67	2.93	-3.33	-5.44	6481.147484	3133.376561	13396.14621	13204.89691	11.84	105.01	166.77	74.42	6481.147484
FALSE	High	TFVDTQEVAQNVR	[K].TFVDTQEVAQNVR.[K]					7.80225E-06	0	1	1	1	TGGT1_230350-t26_1-p1	transcript=TGGT1_230350-t26_1 | gene=TGGT1_230350 | organism=Toxoplasma_gondii_GT1 | gene_product=hypothetical protein | transcript_product=hypothetical protein | location=TGGT1_chrVIII:718292-730284(-) | protein_length=1254 | sequence_SO=chromosome | SO=protein_coding	TGGT1_230350-t26_1-p1 [551-563]	0	1506.7547	13
FALSE	High	VDAAVAEATAFAEK	[K].VDAAVAEATAFAEK.[K]					0.000175066	0	1	1	1	TGGT1_219540-t26_1-p1	transcript=TGGT1_219540-t26_1 | gene=TGGT1_219540 | organism=Toxoplasma_gondii_GT1 | gene_product=cytosolic tRNA-Ala synthetase | transcript_product=cytosolic tRNA-Ala synthetase | location=TGGT1_chrXII:800723-814444(-) | protein_length=1280 | sequence_SO=chromosome | SO=protein_coding	TGGT1_219540-t26_1-p1 [1263-1276]	0	1392.70054	14
FALSE	High	SDFSGDVEELAEAAR	[R].SDFSGDVEELAEAAR.[E]	1xLabel:13C(6)15N(4) [R15]	1xLabel:13C(6)15N(4) [R15]			1.55764E-06	0	2	2	17	TGGT1_277270-t26_1-p1; TGGT1_360830-t26_1-p1	transcript=TGGT1_277270-t26_1 | gene=TGGT1_277270 | organism=Toxoplasma_gondii_GT1 | gene_product=NTPase II | transcript_product=NTPase II | location=AAQM03000418:1-4939(+) | protein_length=862 | sequence_SO=contig | SO=protein_coding transcript=TGGT1_360830-t26_1 | gene=TGGT1_360830 | organism=Toxoplasma_gondii_GT1 | gene_product=nucleoside-triphosphatase | transcript_product=nucleoside-triphosp…	TGGT1_277270-t26_1-p1 [373-387]; TGGT1_360830-t26_1-p1 [251-265]	0	1605.72664	15
FALSE	High	FLITATDVIHSWAVPALGIK	[R].FLITATDVIHSWAVPALGIK.[A]					2.74791E-05	0	1	1	4	TGGT1_310470-t26_1-p1	transcript=TGGT1_310470-t26_1 | gene=TGGT1_310470 | organism=Toxoplasma_gondii_GT1 | gene_product=putative cytochrome C oxidase subunit IIb | transcript_product=putative cytochrome C oxidase subunit IIb | location=TGGT1_chrXI:1338649-1339224(+) | protein_length=191 | sequence_SO=chromosome | SO=protein_coding	TGGT1_310470-t26_1-p1 [114-133]	0	2152.21649	20	3.626	0.449	1.86	-1.15	0.129573523	0.342653059	0.57619291	0.600444912	26.2	29.24	1.224	3.626	4.266	0.449	1.068	0.01	0.29	1.86	2.09	-1.15	0.09	-6.64	3725.623757	9406.952826	462893.375	207897.1875	63.86	23.66	56.39	95.13	7687.67401
FALSE	High	IVTSVGPSSAIEFALK	[K].IVTSVGPSSAIEFALK.[L]					0.000100229	0	1	1	7	TGGT1_214290-t26_1-p1	transcript=TGGT1_214290-t26_1 | gene=TGGT1_214290 | organism=Toxoplasma_gondii_GT1 | gene_product=DJ-1 family protein | transcript_product=DJ-1 family protein | location=TGGT1_chrX:6106825-6108652(+) | protein_length=256 | sequence_SO=chromosome | SO=protein_coding	TGGT1_214290-t26_1-p1 [219-234]	0	1618.90505	16	0.39	0.01	-1.36	-6.64	0.440741334	0.159311355	0.759946093	0.479317284	12.19	0	0.179	0.39	1.93	0.01	0.01	0.729	-2.48	-1.36	0.95	-6.64	-6.64	-0.46	9780.400079	4528.33308	1872030.75	12930.40068	45.88	65.49	83.94	172.07	9780.400079
FALSE	High	SILSGEAQTAFSNQFLQR	[R].SILSGEAQTAFSNQFLQR.[E]	1xLabel:13C(6)15N(4) [R18]	1xLabel:13C(6)15N(4) [R18]			0.000133778	0	1	1	2	TGGT1_263060-t26_1-p1	transcript=TGGT1_263060-t26_1 | gene=TGGT1_263060 | organism=Toxoplasma_gondii_GT1 | gene_product=Proteasome/cyclosome repeat-containing protein | transcript_product=Proteasome/cyclosome repeat-containing protein | location=TGGT1_chrVIIb:808221-820240(-) | protein_length=988 | sequence_SO=chromosome | SO=protein_coding	TGGT1_263060-t26_1-p1 [255-272]	0	2007.01695	18
FALSE	High	FLGGVTIANGGVMPHVHAVLLPK	[K].FLGGVTIANGGVMPHVHAVLLPK.[H]					6.88921E-06	0	1	1	10	TGGT1_261580-t26_1-p1	transcript=TGGT1_261580-t26_1 | gene=TGGT1_261580 | organism=Toxoplasma_gondii_GT1 | gene_product=histone H2AX | transcript_product=histone H2AX | location=TGGT1_chrVIIb:1624096-1624503(-) | protein_length=135 | sequence_SO=chromosome | SO=protein_coding	TGGT1_261580-t26_1-p1 [99-121]	0	2327.30565	23	0.783	0.657	-0.35	-0.61	0.462191518	0.009655971	0.771246095	0.199491024	89.28	1.35	0.783	0.014	1.657	0.657	0.729	0.643	-0.35	-6.19	0.73	-0.61	-0.46	-0.64	11566.604	8092.34905	3430840.625	2501873.688	122.88	73.77	116.05	112.49	11566.604
FALSE	High	FLIQSTAVSSDAPLAR	[R].FLIQSTAVSSDAPLAR.[D]	1xLabel:13C(6)15N(4) [R16]	1xLabel:13C(6)15N(4) [R16]			2.02286E-06	0	1	1	9	TGGT1_318160-t26_1-p1	transcript=TGGT1_318160-t26_1 | gene=TGGT1_318160 | organism=Toxoplasma_gondii_GT1 | gene_product=MSP (Major sperm protein) domain-containing protein | transcript_product=MSP (Major sperm protein) domain-containing protein | location=TGGT1_chrIV:1459846-1460565(+) | protein_length=239 | sequence_SO=chromosome | SO=protein_coding	TGGT1_318160-t26_1-p1 [86-101]	0	1685.90963	16
FALSE	High	VDALTEAAEAAATAAGGK	[R].VDALTEAAEAAATAAGGK.[A]					1.49865E-06	0	1	1	5	TGGT1_205510-t26_1-p1	transcript=TGGT1_205510-t26_1 | gene=TGGT1_205510 | organism=Toxoplasma_gondii_GT1 | gene_product=putative nucleolar protein 5 | transcript_product=putative nucleolar protein 5 | location=TGGT1_chrVIIa:1272709-1276843(-) | protein_length=490 | sequence_SO=chromosome | SO=protein_coding	TGGT1_205510-t26_1-p1 [376-393]	0	1616.81261	18	1.184	0.72	0.24	-0.47	0.564378881	0.018933979	0.815787807	0.204349929	60.2	4.71	0.054	1.665	1.184	0.764	0.72	0.648	-4.2	0.74	0.24	-0.39	-0.47	-0.63	7340.82538	6602.436112	420600.9375	302667.5	48.35	79.14	76.48	68.47	11223.02476
FALSE	High	VDALTEAAEAAATAAGGK	[R].VDALTEAAEAAATAAGGK.[A]	1xLabel:13C(6)15N(2) [K18]	1xLabel:13C(6)15N(2) [K18]			2.51248E-06	0	1	1	2	TGGT1_205510-t26_1-p1	transcript=TGGT1_205510-t26_1 | gene=TGGT1_205510 | organism=Toxoplasma_gondii_GT1 | gene_product=putative nucleolar protein 5 | transcript_product=putative nucleolar protein 5 | location=TGGT1_chrVIIa:1272709-1276843(-) | protein_length=490 | sequence_SO=chromosome | SO=protein_coding	TGGT1_205510-t26_1-p1 [376-393]	0	1624.8268	18
FALSE	High	LVVASGNTVEPYMPTLFAR	[K].LVVASGNTVEPYMPTLFAR.[A]					1.04312E-06	0	1	1	11	TGGT1_260260-t26_1-p1	transcript=TGGT1_260260-t26_1 | gene=TGGT1_260260 | organism=Toxoplasma_gondii_GT1 | gene_product=ribosomal protein RPP1 | transcript_product=ribosomal protein RPP1 | location=TGGT1_chrVIIb:2389422-2391225(-) | protein_length=179 | sequence_SO=chromosome | SO=protein_coding	TGGT1_260260-t26_1-p1 [102-120]	0	2065.07867	19	1.044	0.679	0.06	-0.56	0.612929996	0.023510666	0.839360667	0.213375768	42.69	1.87	2.385	1.044	0.744	0.679	0.786	0.66	1.25	0.06	-0.43	-0.56	-0.35	-0.6	10350.3876	9932.877083	2498063.469	1785673	44.61	13.36	111.78	106.93	4164.259933
FALSE	High	VDATSETDIADK	[K].VDATSETDIADK.[Q]					4.57304E-05	0	1	1	15	TGGT1_211680-t26_1-p1	transcript=TGGT1_211680-t26_1 | gene=TGGT1_211680 | organism=Toxoplasma_gondii_GT1 | gene_product=protein disulfide isomerase | transcript_product=protein disulfide isomerase | location=TGGT1_chrIV:1556190-1558014(+) | protein_length=471 | sequence_SO=chromosome | SO=protein_coding	TGGT1_211680-t26_1-p1 [85-96]	0	1264.59032	12
FALSE	High	VDATSETDIADK	[K].VDATSETDIADK.[Q]	1xLabel:13C(6)15N(2) [K12]	1xLabel:13C(6)15N(2) [K12]			5.45914E-05	0	1	1	12	TGGT1_211680-t26_1-p1	transcript=TGGT1_211680-t26_1 | gene=TGGT1_211680 | organism=Toxoplasma_gondii_GT1 | gene_product=protein disulfide isomerase | transcript_product=protein disulfide isomerase | location=TGGT1_chrIV:1556190-1558014(+) | protein_length=471 | sequence_SO=chromosome | SO=protein_coding	TGGT1_211680-t26_1-p1 [85-96]	0	1272.60452	12	0.756	0.736	-0.4	-0.44	0.077455295	0.029356884	0.473762588	0.229322433	6.48	4.7	0.814	0.756	0.584	0.824	0.736	0.693	-0.3	-0.4	-0.78	-0.28	-0.44	-0.53	259956.5938	151691.0938	1410690.625	1090067.625	26.43	34.04	54.13	46.59	297855.5938
FALSE	High	LPNPADVLGPMDK	[K].LPNPADVLGPMDK.[E]	1xLabel:13C(6)15N(2) [K13]	1xLabel:13C(6)15N(2) [K13]			4.12958E-05	0	1	1	17	TGGT1_257680-t26_1-p1	transcript=TGGT1_257680-t26_1 | gene=TGGT1_257680 | organism=Toxoplasma_gondii_GT1 | gene_product=myosin light chain MLC1 | transcript_product=myosin light chain MLC1 | location=TGGT1_chrVIIb:3843366-3845688(+) | protein_length=213 | sequence_SO=chromosome | SO=protein_coding	TGGT1_257680-t26_1-p1 [15-27]	0	1374.71771	13
FALSE	High	FLGTPIYLQMPSR	[K].FLGTPIYLQMPSR.[R]	1xLabel:13C(6)15N(4) [R13]	1xLabel:13C(6)15N(4) [R13]			0.000206493	0	1	1	2	TGGT1_239820-t26_1-p1	transcript=TGGT1_239820-t26_1 | gene=TGGT1_239820 | organism=Toxoplasma_gondii_GT1 | gene_product=D-3-phosphoglycerate dehydrogenase | transcript_product=D-3-phosphoglycerate dehydrogenase | location=TGGT1_chrVI:931789-940557(-) | protein_length=604 | sequence_SO=chromosome | SO=protein_coding	TGGT1_239820-t26_1-p1 [458-470]	0	1532.81692	13
FALSE	High	FLIQSTAVSSDAPLAR	[R].FLIQSTAVSSDAPLAR.[D]					2.44624E-06	0	1	1	11	TGGT1_318160-t26_1-p1	transcript=TGGT1_318160-t26_1 | gene=TGGT1_318160 | organism=Toxoplasma_gondii_GT1 | gene_product=MSP (Major sperm protein) domain-containing protein | transcript_product=MSP (Major sperm protein) domain-containing protein | location=TGGT1_chrIV:1459846-1460565(+) | protein_length=239 | sequence_SO=chromosome | SO=protein_coding	TGGT1_318160-t26_1-p1 [86-101]	0	1675.90136	16	0.706	0.865	-0.5	-0.21	0.337962034	0.166134271	0.713403957	0.485286315	17.71	9.1	0.875	0.045	0.706	0.865	0.936	0.692	-0.19	-4.48	-0.5	-0.21	-0.1	-0.53	141461.875	111279.3125	928096.125	802903.9375	50.2	84.54	105.82	92.1	141461.875
FALSE	High	VDVTVSQSPAGPHSPLSASPQTGTAASLK	[R].VDVTVSQSPAGPHSPLSASPQTGTAASLK.[L]	1xLabel:13C(6)15N(2) [K29]	1xLabel:13C(6)15N(2) [K29]			5.48419E-09	0	1	1	9	TGGT1_216000-t26_1-p1	transcript=TGGT1_216000-t26_1 | gene=TGGT1_216000 | organism=Toxoplasma_gondii_GT1 | gene_product=alveolin domain containing intermediate filament IMC3 | transcript_product=alveolin domain containing intermediate filament IMC3 | location=TGGT1_chrXI:6395592-6397208(+) | protein_length=538 | sequence_SO=chromosome | SO=protein_coding	TGGT1_216000-t26_1-p1 [325-353]	0	2798.44103	29	0.955	0.686	-0.07	-0.54	0.635909555	0.006667749	0.849393229	0.197598772	14.42	0.81	0.955	0.853	1.806	0.678	0.744	0.686	-0.07	-0.23	0.85	-0.56	-0.43	-0.54	10566.71965	10004.4137	1378481.25	956511.625	123.22	113.73	86.71	84.72	67056.53906
FALSE	High	LVVASGNTVEPYMPTLFAR	[K].LVVASGNTVEPYMPTLFAR.[A]	1xOxidation [M13]; 1xLabel:13C(6)15N(4) [R19]	1xOxidation [M13]; 1xLabel:13C(6)15N(4) [R19]			3.52654E-05	0	1	1	3	TGGT1_260260-t26_1-p1	transcript=TGGT1_260260-t26_1 | gene=TGGT1_260260 | organism=Toxoplasma_gondii_GT1 | gene_product=ribosomal protein RPP1 | transcript_product=ribosomal protein RPP1 | location=TGGT1_chrVIIb:2389422-2391225(-) | protein_length=179 | sequence_SO=chromosome | SO=protein_coding	TGGT1_260260-t26_1-p1 [102-120]	0	2091.08186	19
FALSE	High	VDDVLGSGLALLR	[K].VDDVLGSGLALLR.[Q]	1xLabel:13C(6)15N(4) [R13]	1xLabel:13C(6)15N(4) [R13]			0.000119322	0	1	1	3	TGGT1_306650-t26_1-p1	transcript=TGGT1_306650-t26_1 | gene=TGGT1_306650 | organism=Toxoplasma_gondii_GT1 | gene_product=hypothetical protein | transcript_product=hypothetical protein | location=TGGT1_chrIX:6020484-6022587(-) | protein_length=286 | sequence_SO=chromosome | SO=protein_coding	TGGT1_306650-t26_1-p1 [259-271]	0	1337.76626	13
FALSE	High	FIDLSASENPNLDPK	[K].FIDLSASENPNLDPK.[E]					9.88819E-07	0	1	1	23	TGGT1_235470-t26_1-p1	transcript=TGGT1_235470-t26_1 | gene=TGGT1_235470 | organism=Toxoplasma_gondii_GT1 | gene_product=myosin A | transcript_product=myosin A | location=TGGT1_chrX:4773284-4778894(+) | protein_length=831 | sequence_SO=chromosome | SO=protein_coding	TGGT1_235470-t26_1-p1 [720-734]	0	1659.82244	15	0.726	0.767	-0.46	-0.38	0.002224509	0.010168581	0.205516938	0.199491024	1.94	2.37	0.726	0.744	0.706	0.746	0.814	0.767	-0.46	-0.43	-0.5	-0.42	-0.3	-0.38	498877.5	362072.6875	2715925.5	2026041.75	58.99	56.97	85.82	85.04	498877.5
FALSE	High	SDEMASMSTPAAELQR	[K].SDEMASMSTPAAELQR.[A]	1xLabel:13C(6)15N(4) [R16]	1xLabel:13C(6)15N(4) [R16]			0.000076869	0	1	1	2	TGGT1_246130-t26_1-p1	transcript=TGGT1_246130-t26_1 | gene=TGGT1_246130 | organism=Toxoplasma_gondii_GT1 | gene_product=serpin (serine proteinase inhibitor) superfamily protein | transcript_product=serpin (serine proteinase inhibitor) superfamily protein | location=TGGT1_chrXII:2610457-2612239(+) | protein_length=432 | sequence_SO=chromosome | SO=protein_coding	TGGT1_246130-t26_1-p1 [20-35]	0	1733.77083	16
FALSE	High	VDFNVPMKDGVVQDATR	[R].VDFNVPMKDGVVQDATR.[I]	1xLabel:13C(6)15N(2) [K8]; 1xLabel:13C(6)15N(4) [R17]	1xLabel:13C(6)15N(2) [K8]; 1xLabel:13C(6)15N(4) [R17]			4.81884E-05	0	1	1	6	TGGT1_318230-t26_1-p1	transcript=TGGT1_318230-t26_1 | gene=TGGT1_318230 | organism=Toxoplasma_gondii_GT1 | gene_product=phosphoglycerate kinase PGKI | transcript_product=phosphoglycerate kinase PGKI | location=TGGT1_chrIV:1413955-1416908(+) | protein_length=417 | sequence_SO=chromosome | SO=protein_coding	TGGT1_318230-t26_1-p1 [24-40]	1	1908.96029	17	0.856	1.028	-0.22	0.04	0.429507305	0.858925654	0.754820939	0.903605612	46.49	30.49	1.222	0.856	0.013	1.028	1.289	0.817	0.29	-0.22	-6.32	0.04	0.37	-0.29	11596.59597	6575.004295	454699.4063	467609.5313	157.23	50.81	67.61	45.78	5379.864746
FALSE	High	KLPPDVQVALFSATMPQDILELTTK	[K].KLPPDVQVALFSATMPQDILELTTK.[F]					1.27758E-07	0	1	1	1	TGGT1_250770-t26_1-p1	transcript=TGGT1_250770-t26_1 | gene=TGGT1_250770 | organism=Toxoplasma_gondii_GT1 | gene_product=putative eukaryotic initiation factor-4A | transcript_product=putative eukaryotic initiation factor-4A | location=TGGT1_chrXII:5123731-5125767(-) | protein_length=412 | sequence_SO=chromosome | SO=protein_coding	TGGT1_250770-t26_1-p1 [208-232]	1	2755.49503	25
FALSE	High	LVVTPQSGVPSSASLSMPQDFNPLQPLVAR	[R].LVVTPQSGVPSSASLSMPQDFNPLQPLVAR.[G]					1.76563E-05	0	1	1	1	TGGT1_311230-t26_1-p1	transcript=TGGT1_311230-t26_1 | gene=TGGT1_311230 | organism=Toxoplasma_gondii_GT1 | gene_product=hypothetical protein | transcript_product=hypothetical protein | location=TGGT1_chrXI:1844321-1862670(+) | protein_length=4603 | sequence_SO=chromosome | SO=protein_coding	TGGT1_311230-t26_1-p1 [3789-3818]	0	3135.65069	30	0.571	0.419	-0.81	-1.26	0.571671785	0.479527955	0.819742179	0.640190231	25.21	25.28	0.571	0.274	1.993	0.419	3.038	0.012	-0.81	-1.87	0.99	-1.26	1.6	-6.41	3043.298269	3415.722547	8850.182696	6580.698679	49.79	66.93	167.33	59.36	5977.144451
FALSE	High	VDGLLAEAYTVPYLQPLHFDYAK	[R].VDGLLAEAYTVPYLQPLHFDYAK.[E]					0.000061106	0	1	1	2	TGGT1_249990-t26_1-p1	transcript=TGGT1_249990-t26_1 | gene=TGGT1_249990 | organism=Toxoplasma_gondii_GT1 | gene_product=hypothetical protein | transcript_product=hypothetical protein | location=TGGT1_chrXII:4909167-4913985(-) | protein_length=838 | sequence_SO=chromosome | SO=protein_coding	TGGT1_249990-t26_1-p1 [507-529]	0	2623.34427	23
FALSE	High	FLAPFDLVTIPGKPLVQK	[R].FLAPFDLVTIPGKPLVQK.[A]	2xLabel:13C(6)15N(2) [K13; K18]	2xLabel:13C(6)15N(2) [K13; K18]			3.34538E-05	0	2	2	10	TGGT1_295125-t26_1-p1; TGGT1_295110-t26_1-p1	transcript=TGGT1_295125-t26_1 | gene=TGGT1_295125 | organism=Toxoplasma_gondii_GT1 | gene_product=rhoptry protein ROP4 | transcript_product=rhoptry protein ROP4 | location=TGGT1_chrIa:1394541-1396277(-) | protein_length=365 | sequence_SO=chromosome | SO=protein_coding transcript=TGGT1_295110-t26_1 | gene=TGGT1_295110 | organism=Toxoplasma_gondii_GT1 | gene_product=rhoptry protein ROP7 | transcrip…	TGGT1_295125-t26_1-p1 [116-133]; TGGT1_295110-t26_1-p1 [326-343]	0	1999.19614	18
FALSE	High	FLAPFDLVTIPGKPLVQK	[R].FLAPFDLVTIPGKPLVQK.[A]	1xLabel:13C(6)15N(2) [K]	1xLabel:13C(6)15N(2) [K13; K18]			8.57806E-06	0	2	2	15	TGGT1_295125-t26_1-p1; TGGT1_295110-t26_1-p1	transcript=TGGT1_295125-t26_1 | gene=TGGT1_295125 | organism=Toxoplasma_gondii_GT1 | gene_product=rhoptry protein ROP4 | transcript_product=rhoptry protein ROP4 | location=TGGT1_chrIa:1394541-1396277(-) | protein_length=365 | sequence_SO=chromosome | SO=protein_coding transcript=TGGT1_295110-t26_1 | gene=TGGT1_295110 | organism=Toxoplasma_gondii_GT1 | gene_product=rhoptry protein ROP7 | transcrip…	TGGT1_295125-t26_1-p1 [116-133]; TGGT1_295110-t26_1-p1 [326-343]	0	1991.18195	18
FALSE	High	FLAPFDLVTIPGKPLVQK	[R].FLAPFDLVTIPGKPLVQK.[A]					1.49188E-05	0	2	2	9	TGGT1_295125-t26_1-p1; TGGT1_295110-t26_1-p1	transcript=TGGT1_295125-t26_1 | gene=TGGT1_295125 | organism=Toxoplasma_gondii_GT1 | gene_product=rhoptry protein ROP4 | transcript_product=rhoptry protein ROP4 | location=TGGT1_chrIa:1394541-1396277(-) | protein_length=365 | sequence_SO=chromosome | SO=protein_coding transcript=TGGT1_295110-t26_1 | gene=TGGT1_295110 | organism=Toxoplasma_gondii_GT1 | gene_product=rhoptry protein ROP7 | transcrip…	TGGT1_295125-t26_1-p1 [116-133]; TGGT1_295110-t26_1-p1 [326-343]	0	1983.16775	18	0.777	0.738	-0.36	-0.44	0.845276721	0.014705932	0.942757291	0.204349929	14.98	0.04	0.777	2.677	0.647	0.738	0.815	0.738	-0.36	1.42	-0.63	-0.44	-0.29	-0.44	152068.3125	118130.7266	6213614.249	5065983.891	108.15	87.68	87.66	84.61	152068.3125
FALSE	High	VDGLLAEAYTVPYLQPLHFDYAK	[R].VDGLLAEAYTVPYLQPLHFDYAK.[E]	1xLabel:13C(6)15N(2) [K23]	1xLabel:13C(6)15N(2) [K23]			0.000029229	0	1	1	1	TGGT1_249990-t26_1-p1	transcript=TGGT1_249990-t26_1 | gene=TGGT1_249990 | organism=Toxoplasma_gondii_GT1 | gene_product=hypothetical protein | transcript_product=hypothetical protein | location=TGGT1_chrXII:4909167-4913985(-) | protein_length=838 | sequence_SO=chromosome | SO=protein_coding	TGGT1_249990-t26_1-p1 [507-529]	0	2631.35847	23	1.015	0.795	0.02	-0.33	0.797641066	0.021944789	0.920401109	0.211157268	45.98	0.83	1.015	0.7	1.788	0.802	0.795	0.708	0.02	-0.51	0.84	-0.32	-0.33	-0.5	8940.63072	13332.89274	220185.5781	175017.5781	32.71	38.22	94.2	87.65	13745.13183
FALSE	High	VDGNDLFASLLATK	[R].VDGNDLFASLLATK.[K]					5.12186E-05	0	1	1	1	TGGT1_239490-t26_1-p1	transcript=TGGT1_239490-t26_1 | gene=TGGT1_239490 | organism=Toxoplasma_gondii_GT1 | gene_product=dehydrogenase E1 component family protein | transcript_product=dehydrogenase E1 component family protein | location=TGGT1_chrVI:705091-710904(-) | protein_length=571 | sequence_SO=chromosome | SO=protein_coding	TGGT1_239490-t26_1-p1 [420-433]	0	1463.77404	14	3.608	52.439	1.85	5.71	0.364787436	0.112788697	0.724359257	0.410584769	126.32	134.47	0.534	3.608	20.186	52.439	100	2.941	-0.91	1.85	4.34	5.71	6.64	1.56	1946.142291	7022.198644	2722.07087	502156.6563	127.37	26.43	105.81	88.1	11039.66644
FALSE	High	FLADQSEFALAR	[K].FLADQSEFALAR.[D]	1xLabel:13C(6)15N(4) [R12]	1xLabel:13C(6)15N(4) [R12]			0.000168435	0	1	1	3	TGGT1_207620-t26_1-p1	transcript=TGGT1_207620-t26_1 | gene=TGGT1_207620 | organism=Toxoplasma_gondii_GT1 | gene_product=pyridine nucleotide-disulfide oxidoreductase domain-containing protein | transcript_product=pyridine nucleotide-disulfide oxidoreductase domain-containing protein | location=TGGT1_chrIb:171089-178693(-) | protein_length=664 | sequence_SO=chromosome | SO=protein_coding	TGGT1_207620-t26_1-p1 [485-496]	0	1377.70366	12	0.071	0.01	-3.82	-6.64	0.110712447	0.013392968	0.547889677	0.204185338	0.2	0	0.071	0.09	0.01	0.01	0.018	0.01	-3.82	-3.47	-6.64	-6.64	-5.8	-6.64	162702.3125	8985.482805	743970.9453	7503.782348	87.79	81.72	77.87	72.6	162702.3125
FALSE	High	FLADQSEFALAR	[K].FLADQSEFALAR.[D]					6.19934E-05	0	1	1	6	TGGT1_207620-t26_1-p1	transcript=TGGT1_207620-t26_1 | gene=TGGT1_207620 | organism=Toxoplasma_gondii_GT1 | gene_product=pyridine nucleotide-disulfide oxidoreductase domain-containing protein | transcript_product=pyridine nucleotide-disulfide oxidoreductase domain-containing protein | location=TGGT1_chrIb:171089-178693(-) | protein_length=664 | sequence_SO=chromosome | SO=protein_coding	TGGT1_207620-t26_1-p1 [485-496]	0	1367.69539	12
FALSE	High	VDIGQILMSIR	[R].VDIGQILMSIR.[T]					4.33947E-05	0	1	1	8	TGGT1_288720-t26_1-p1	transcript=TGGT1_288720-t26_1 | gene=TGGT1_288720 | organism=Toxoplasma_gondii_GT1 | gene_product=ribosomal protein RPL10 | transcript_product=ribosomal protein RPL10 | location=TGGT1_chrIX:2518172-2520490(-) | protein_length=221 | sequence_SO=chromosome | SO=protein_coding	TGGT1_288720-t26_1-p1 [129-139]	0	1244.70312	11
FALSE	High	VDIGQILMSIR	[R].VDIGQILMSIR.[T]	1xLabel:13C(6)15N(4) [R11]	1xLabel:13C(6)15N(4) [R11]			8.98402E-05	0	1	1	7	TGGT1_288720-t26_1-p1	transcript=TGGT1_288720-t26_1 | gene=TGGT1_288720 | organism=Toxoplasma_gondii_GT1 | gene_product=ribosomal protein RPL10 | transcript_product=ribosomal protein RPL10 | location=TGGT1_chrIX:2518172-2520490(-) | protein_length=221 | sequence_SO=chromosome | SO=protein_coding	TGGT1_288720-t26_1-p1 [129-139]	0	1254.71139	11	0.359	0.811	-1.48	-0.3	0.104042201	0.04561626	0.532976077	0.258958975	2.81	6.52	0.359	0.306	0.777	0.865	0.811	0.731	-1.48	-1.71	-0.36	-0.21	-0.3	-0.45	8183.426758	3037.338432	2702634.313	2192649	5.66	47.68	62.37	53.65	8465.248289
FALSE	High	FIDLSASENPNLDPK	[K].FIDLSASENPNLDPK.[E]	1xLabel:13C(6)15N(2) [K15]	1xLabel:13C(6)15N(2) [K15]			4.03969E-06	0	1	1	18	TGGT1_235470-t26_1-p1	transcript=TGGT1_235470-t26_1 | gene=TGGT1_235470 | organism=Toxoplasma_gondii_GT1 | gene_product=myosin A | transcript_product=myosin A | location=TGGT1_chrX:4773284-4778894(+) | protein_length=831 | sequence_SO=chromosome | SO=protein_coding	TGGT1_235470-t26_1-p1 [720-734]	0	1667.83664	15
FALSE	High	LVVPEDSFPSSSSLYHR	[K].LVVPEDSFPSSSSLYHR.[I]	1xLabel:13C(6)15N(4) [R17]	1xLabel:13C(6)15N(4) [R17]			2.08313E-05	0	1	1	4	TGGT1_247220-t26_1-p1	transcript=TGGT1_247220-t26_1 | gene=TGGT1_247220 | organism=Toxoplasma_gondii_GT1 | gene_product=nudix -type motif 9 isoform a family protein | transcript_product=nudix -type motif 9 isoform a family protein | location=TGGT1_chrXII:3108760-3111719(-) | protein_length=546 | sequence_SO=chromosome | SO=protein_coding	TGGT1_247220-t26_1-p1 [103-119]	0	1929.95804	17	3.811	1.18	1.93	0.24	0.114020409	0.404360675	0.552340982	0.611975599	70.28	23.53	2.005	14.349	3.811	0.993	100	1.18	1	3.84	1.93	-0.01	6.64	0.24	2095.778263	17700.78516	227781.4531	293467.1563	99.73	69.72	134.07	104.46	8829.785183
FALSE	High	VDFNVPMKDGVVQDATR	[R].VDFNVPMKDGVVQDATR.[I]					7.1598E-06	0	1	1	4	TGGT1_318230-t26_1-p1	transcript=TGGT1_318230-t26_1 | gene=TGGT1_318230 | organism=Toxoplasma_gondii_GT1 | gene_product=phosphoglycerate kinase PGKI | transcript_product=phosphoglycerate kinase PGKI | location=TGGT1_chrIV:1413955-1416908(+) | protein_length=417 | sequence_SO=chromosome | SO=protein_coding	TGGT1_318230-t26_1-p1 [24-40]	1	1890.93782	17
FALSE	High	FLDPIDELPEPFK	[R].FLDPIDELPEPFK.[A]					3.86131E-05	0	1	1	9	TGGT1_216650-t26_1-p1	transcript=TGGT1_216650-t26_1 | gene=TGGT1_216650 | organism=Toxoplasma_gondii_GT1 | gene_product=S15 sporozoite-expressed protein | transcript_product=S15 sporozoite-expressed protein | location=TGGT1_chrXI:5902644-5904672(-) | protein_length=400 | sequence_SO=chromosome | SO=protein_coding	TGGT1_216650-t26_1-p1 [58-70]	0	1559.79919	13
FALSE	High	SDFSGDVEELAEAAR	[R].SDFSGDVEELAEAAR.[E]					8.65112E-07	0	2	2	17	TGGT1_277270-t26_1-p1; TGGT1_360830-t26_1-p1	transcript=TGGT1_277270-t26_1 | gene=TGGT1_277270 | organism=Toxoplasma_gondii_GT1 | gene_product=NTPase II | transcript_product=NTPase II | location=AAQM03000418:1-4939(+) | protein_length=862 | sequence_SO=contig | SO=protein_coding transcript=TGGT1_360830-t26_1 | gene=TGGT1_360830 | organism=Toxoplasma_gondii_GT1 | gene_product=nucleoside-triphosphatase | transcript_product=nucleoside-triphosp…	TGGT1_277270-t26_1-p1 [373-387]; TGGT1_360830-t26_1-p1 [251-265]	0	1595.71837	15	0.981	1.044	-0.03	0.06	0.760387608	0.987821764	0.905572618	0.99064226	14.22	3.14	0.883	0.981	1.084	0.896	1.044	1.066	-0.18	-0.03	0.12	-0.16	0.06	0.09	749032	734913.25	6080646	6346824	23.43	33.01	33.36	40.28	557856.3125
FALSE	High	FIFPEDNHGVIVLAEGR	[R].FIFPEDNHGVIVLAEGR.[L]	1xLabel:13C(6)15N(4) [R17]	1xLabel:13C(6)15N(4) [R17]			5.90509E-06	0	1	1	7	TGGT1_225050-t26_1-p1	transcript=TGGT1_225050-t26_1 | gene=TGGT1_225050 | organism=Toxoplasma_gondii_GT1 | gene_product=putative adenosylhomocysteinase | transcript_product=putative adenosylhomocysteinase | location=TGGT1_chrX:2464799-2467238(-) | protein_length=588 | sequence_SO=chromosome | SO=protein_coding	TGGT1_225050-t26_1-p1 [481-497]	0	1922.99984	17	0.579	0.759	-0.79	-0.4	0.99895091	0.034007772	0.999647128	0.237105874	7.96	3.35	0.486	0.579	3.559	0.759	0.789	0.649	-1.04	-0.79	1.83	-0.4	-0.34	-0.62	4942.521408	4748.009607	3074335.336	2424715.25	71.81	40.28	79.18	68.55	9759.557869
FALSE	High	FIFPEDNHGVIVLAEGR	[R].FIFPEDNHGVIVLAEGR.[L]					5.54862E-06	0	1	1	8	TGGT1_225050-t26_1-p1	transcript=TGGT1_225050-t26_1 | gene=TGGT1_225050 | organism=Toxoplasma_gondii_GT1 | gene_product=putative adenosylhomocysteinase | transcript_product=putative adenosylhomocysteinase | location=TGGT1_chrX:2464799-2467238(-) | protein_length=588 | sequence_SO=chromosome | SO=protein_coding	TGGT1_225050-t26_1-p1 [481-497]	0	1912.99157	17
FALSE	High	KLMQLLEEDTVAILDSQLNEK	[K].KLMQLLEEDTVAILDSQLNEK.[Q]	2xLabel:13C(6)15N(2) [K1; K21]	2xLabel:13C(6)15N(2) [K1; K21]			1.55764E-06	0	1	1	1	TGGT1_277270-t26_1-p1	transcript=TGGT1_277270-t26_1 | gene=TGGT1_277270 | organism=Toxoplasma_gondii_GT1 | gene_product=NTPase II | transcript_product=NTPase II | location=AAQM03000418:1-4939(+) | protein_length=862 | sequence_SO=contig | SO=protein_coding	TGGT1_277270-t26_1-p1 [15-35]	1	2446.30801	21	1.167	4.679	0.22	2.23	0.379205242	0.171980802	0.73347644	0.491512574	25.17	47.97	0.969	4.552	1.167	100	4.679	3.165	-0.05	2.19	0.22	6.64	2.23	1.66	10873.42323	12689.34842	3807.106078	27767.20898	57.24	9.51	64.9	159.98	11071.54089
FALSE	High	VDENVVAIALPYSDPNTAMYIIQPR	[K].VDENVVAIALPYSDPNTAMYIIQPR.[D]	1xLabel:13C(6)15N(4) [R25]	1xLabel:13C(6)15N(4) [R25]			1.86757E-05	0	1	1	1	TGGT1_246130-t26_1-p1	transcript=TGGT1_246130-t26_1 | gene=TGGT1_246130 | organism=Toxoplasma_gondii_GT1 | gene_product=serpin (serine proteinase inhibitor) superfamily protein | transcript_product=serpin (serine proteinase inhibitor) superfamily protein | location=TGGT1_chrXII:2610457-2612239(+) | protein_length=432 | sequence_SO=chromosome | SO=protein_coding	TGGT1_246130-t26_1-p1 [236-260]	0	2799.42611	25	0.898	0.974	-0.15	-0.04	0.788934	0.41749135	0.91746516	0.617555301	110.73	5.51	0.898	5.228	0.067	1.012	0.191	0.974	-0.15	2.39	-3.91	0.02	-2.39	-0.04	8300.540727	10706.49504	13076.73542	8206.53545	62.22	82.35	163.9	168.3	11919.77897
FALSE	High	VDEVLSMVPADPFR	[R].VDEVLSMVPADPFR.[L]					0.00013414	0	1	1	10	TGGT1_288650-t26_1-p1	transcript=TGGT1_288650-t26_1 | gene=TGGT1_288650 | organism=Toxoplasma_gondii_GT1 | gene_product=dense granule protein GRA12 | transcript_product=dense granule protein GRA12 | location=TGGT1_chrIX:2467879-2469672(-) | protein_length=436 | sequence_SO=chromosome | SO=protein_coding	TGGT1_288650-t26_1-p1 [252-265]	0	1574.7883	14	1.678	0.822	0.75	-0.28	0.625802906	0.01253019	0.845652107	0.203151272	104.99	1.12	0.49	3.07	1.678	0.813	0.869	0.822	-1.03	1.62	0.75	-0.3	-0.2	-0.28	6042.921938	10445.40565	3237177.21	2703800.75	24.23	56.91	93.88	92.67	6042.921938
FALSE	High	VDEVLSMVPADPFR	[R].VDEVLSMVPADPFR.[L]	1xLabel:13C(6)15N(4) [R14]	1xLabel:13C(6)15N(4) [R14]			8.56291E-05	0	1	1	7	TGGT1_288650-t26_1-p1	transcript=TGGT1_288650-t26_1 | gene=TGGT1_288650 | organism=Toxoplasma_gondii_GT1 | gene_product=dense granule protein GRA12 | transcript_product=dense granule protein GRA12 | location=TGGT1_chrIX:2467879-2469672(-) | protein_length=436 | sequence_SO=chromosome | SO=protein_coding	TGGT1_288650-t26_1-p1 [252-265]	0	1584.79657	14
FALSE	High	IVVDNFFTDPVEAR	[R].IVVDNFFTDPVEAR.[R]	1xLabel:13C(6)15N(4) [R14]	1xLabel:13C(6)15N(4) [R14]			0.000114188	0	1	1	1	TGGT1_206510-t26_1-p1	transcript=TGGT1_206510-t26_1 | gene=TGGT1_206510 | organism=Toxoplasma_gondii_GT1 | gene_product=toxolysin TLN4 | transcript_product=toxolysin TLN4 | location=TGGT1_chrVIIa:879451-893239(+) | protein_length=2435 | sequence_SO=chromosome | SO=protein_coding	TGGT1_206510-t26_1-p1 [1638-1651]	0	1631.83032	14	1.377	0.849	0.46	-0.24	0.197356253	0.719342522	0.634058276	0.800460528	3.3	89.48	1.377	3.792	1.346	0.138	0.849	96.33	0.46	1.92	0.43	-2.86	-0.24	6.59	3958.103184	8169.633057	9940.812018	11843.11974	31	42.01	36.02	167.96	5933.699072
FALSE	High	VDEVLSMVPADPFR	[R].VDEVLSMVPADPFR.[L]	1xOxidation [M7]	1xOxidation [M7]			1.60157E-05	0	1	1	14	TGGT1_288650-t26_1-p1	transcript=TGGT1_288650-t26_1 | gene=TGGT1_288650 | organism=Toxoplasma_gondii_GT1 | gene_product=dense granule protein GRA12 | transcript_product=dense granule protein GRA12 | location=TGGT1_chrIX:2467879-2469672(-) | protein_length=436 | sequence_SO=chromosome | SO=protein_coding	TGGT1_288650-t26_1-p1 [252-265]	0	1590.78322	14	1.04	0.912	0.06	-0.13	0.524890399	0.104401904	0.798009775	0.393776195	12.36	6.48	0.953	1.127	1.04	0.912	0.96	0.854	-0.07	0.17	0.06	-0.13	-0.06	-0.23	606522.9375	578057.6875	1580480.625	1517451	26.98	24.2	31.68	26.33	606522.9375
FALSE	High	TFSSSTLDLQPSAGLAR	[R].TFSSSTLDLQPSAGLAR.[S]	1xPhospho [S/T]; 1xLabel:13C(6)15N(4) [R17]	1xPhospho [T1; S3; S4; S5; T6]; 1xLabel:13C(6)15N(4) [R17]	TGGT1_298020-t26_1-p1 1xPhospho [S/T]	TGGT1_298020-t26_1-p1 1xPhospho [T180; S182; S183; S184; T185]	4.27668E-05	0	1	1	34	TGGT1_298020-t26_1-p1	transcript=TGGT1_298020-t26_1 | gene=TGGT1_298020 | organism=Toxoplasma_gondii_GT1 | gene_product=DEAD-family helicase | transcript_product=DEAD-family helicase | location=TGGT1_chrII:2173899-2186012(+) | protein_length=1158 | sequence_SO=chromosome | SO=protein_coding	TGGT1_298020-t26_1-p1 [180-196]	0	1840.8716	17	14.126	0.721	3.82	-0.47	0.001871538	0.430639948	0.205516938	0.620649719	1.17	75.99	14.126	14.237	10.192	0.01	0.721	1.441	3.82	3.83	3.35	-6.64	-0.47	0.53	190838	2695694.5	72398.57813	6777.041426	50.23	31.75	78.88	143.24	190838
FALSE	High	SDEYFYEHIEANDGAVHLR	[R].SDEYFYEHIEANDGAVHLR.[G]	1xLabel:13C(6)15N(4) [R19]	1xLabel:13C(6)15N(4) [R19]			4.49386E-05	0	1	1	1	TGGT1_310750-t26_1-p1	transcript=TGGT1_310750-t26_1 | gene=TGGT1_310750 | organism=Toxoplasma_gondii_GT1 | gene_product=emp24/gp25L/p24 family protein | transcript_product=emp24/gp25L/p24 family protein | location=TGGT1_chrXI:1533084-1537096(+) | protein_length=601 | sequence_SO=chromosome | SO=protein_coding	TGGT1_310750-t26_1-p1 [431-449]	0	2275.02897	19	3.107	1.046	1.64	0.06	0.073838704	0.686239629	0.463733811	0.77811899	56.67	62.49	6.385	1.919	3.107	1.046	3.097	0.605	2.67	0.94	1.64	0.06	1.63	-0.72	2079.516782	8765.238934	11155.82327	11667.49502	53.1	40.8	171.27	168.76	2079.516782
FALSE	High	VDFDFEEEPLGNDKEGNPVFLR	[R].VDFDFEEEPLGNDKEGNPVFLR.[D]	1xLabel:13C(6)15N(2) [K14]; 1xLabel:13C(6)15N(4) [R22]	1xLabel:13C(6)15N(2) [K14]; 1xLabel:13C(6)15N(4) [R22]			0.000214647	0	1	1	4	TGGT1_226730-t26_1-p1	transcript=TGGT1_226730-t26_1 | gene=TGGT1_226730 | organism=Toxoplasma_gondii_GT1 | gene_product=aconitate hydratase ACN/IRP | transcript_product=aconitate hydratase ACN/IRP | location=TGGT1_chrX:1308814-1316049(-) | protein_length=1055 | sequence_SO=chromosome | SO=protein_coding	TGGT1_226730-t26_1-p1 [724-745]	1	2584.23209	22
FALSE	High	LVVLSEMPAEFSVDELKK	[K].LVVLSEMPAEFSVDELKK.[A]					6.39894E-05	0	1	1	2	TGGT1_243960-t26_1-p1	transcript=TGGT1_243960-t26_1 | gene=TGGT1_243960 | organism=Toxoplasma_gondii_GT1 | gene_product=nuclear transport factor 2 (ntf2) domain-containing protein | transcript_product=nuclear transport factor 2 (ntf2) domain-containing protein | location=TGGT1_chrVI:2828443-2833407(-) | protein_length=797 | sequence_SO=chromosome | SO=protein_coding	TGGT1_243960-t26_1-p1 [585-602]	1	2034.08276	18	0.684	1.431	-0.55	0.52	0.158729339	0.516293643	0.603668977	0.661856222	5.57	23.38	0.305	0.684	0.739	0.01	1.657	1.431	-1.71	-0.55	-0.44	-6.64	0.73	0.52	11697.46823	5353.017825	227322.9844	376694.25	29.23	47.02	101.87	122.02	11697.46823
FALSE	High	SDEYFYEHIEANDGAVHLR	[R].SDEYFYEHIEANDGAVHLR.[G]					4.30169E-05	0	1	1	2	TGGT1_310750-t26_1-p1	transcript=TGGT1_310750-t26_1 | gene=TGGT1_310750 | organism=Toxoplasma_gondii_GT1 | gene_product=emp24/gp25L/p24 family protein | transcript_product=emp24/gp25L/p24 family protein | location=TGGT1_chrXI:1533084-1537096(+) | protein_length=601 | sequence_SO=chromosome | SO=protein_coding	TGGT1_310750-t26_1-p1 [431-449]	0	2265.0207	19
FALSE	High	LVVPEDSFPSSSSLYHR	[K].LVVPEDSFPSSSSLYHR.[I]					1.35317E-05	0	1	1	2	TGGT1_247220-t26_1-p1	transcript=TGGT1_247220-t26_1 | gene=TGGT1_247220 | organism=Toxoplasma_gondii_GT1 | gene_product=nudix -type motif 9 isoform a family protein | transcript_product=nudix -type motif 9 isoform a family protein | location=TGGT1_chrXII:3108760-3111719(-) | protein_length=546 | sequence_SO=chromosome | SO=protein_coding	TGGT1_247220-t26_1-p1 [103-119]	0	1919.94977	17
FALSE	High	FLDPIDELPEPFK	[R].FLDPIDELPEPFK.[A]	1xLabel:13C(6)15N(2) [K13]	1xLabel:13C(6)15N(2) [K13]			6.28932E-05	0	1	1	7	TGGT1_216650-t26_1-p1	transcript=TGGT1_216650-t26_1 | gene=TGGT1_216650 | organism=Toxoplasma_gondii_GT1 | gene_product=S15 sporozoite-expressed protein | transcript_product=S15 sporozoite-expressed protein | location=TGGT1_chrXI:5902644-5904672(-) | protein_length=400 | sequence_SO=chromosome | SO=protein_coding	TGGT1_216650-t26_1-p1 [58-70]	0	1567.81339	13	0.036	0.01	-4.81	-6.64	0.008215754	0.180987423	0.234571851	0.500563757	0.09	0	0.056	0.036	0.019	0.01	0.01	0.931	-4.15	-4.81	-5.69	-6.64	-6.64	-0.1	148523.7031	7483.786312	1479242.25	10380.27157	86.13	35.43	86.58	38.65	132762
FALSE	High	VDEVLSMVPADPFR	[R].VDEVLSMVPADPFR.[L]	1xOxidation [M7]; 1xLabel:13C(6)15N(4) [R14]	1xOxidation [M7]; 1xLabel:13C(6)15N(4) [R14]			0.000025083	0	1	1	14	TGGT1_288650-t26_1-p1	transcript=TGGT1_288650-t26_1 | gene=TGGT1_288650 | organism=Toxoplasma_gondii_GT1 | gene_product=dense granule protein GRA12 | transcript_product=dense granule protein GRA12 | location=TGGT1_chrIX:2467879-2469672(-) | protein_length=436 | sequence_SO=chromosome | SO=protein_coding	TGGT1_288650-t26_1-p1 [252-265]	0	1600.79149	14
FALSE	High	TFIIVVTNPLDCMVK	[K].TFIIVVTNPLDCMVK.[V]					2.31649E-05	0	1	1	5	TGGT1_232350-t26_1-p1	transcript=TGGT1_232350-t26_1 | gene=TGGT1_232350 | organism=Toxoplasma_gondii_GT1 | gene_product=lactate dehydrogenase LDH1 | transcript_product=lactate dehydrogenase LDH1 | location=TGGT1_chrVIII:2023599-2025126(+) | protein_length=329 | sequence_SO=chromosome | SO=protein_coding	TGGT1_232350-t26_1-p1 [126-140]	0	1692.90631	15	2.617	0.939	1.39	-0.09	0.40007366	0.861532256	0.740306607	0.905489173	117.31	3.28	2.617	0.546	11.378	0.939	0.916	1.12	1.39	-0.87	3.51	-0.09	-0.13	0.16	5013.886235	6579.402085	732755.625	670869.375	74.16	66.32	101.98	102.72	5013.886235
FALSE	High	LPLPANIEAASSGFESVDQVFR	[K].LPLPANIEAASSGFESVDQVFR.[F]					5.16791E-09	0	2	2	7	TGGT1_277270-t26_1-p1; TGGT1_360830-t26_1-p1	transcript=TGGT1_277270-t26_1 | gene=TGGT1_277270 | organism=Toxoplasma_gondii_GT1 | gene_product=NTPase II | transcript_product=NTPase II | location=AAQM03000418:1-4939(+) | protein_length=862 | sequence_SO=contig | SO=protein_coding transcript=TGGT1_360830-t26_1 | gene=TGGT1_360830 | organism=Toxoplasma_gondii_GT1 | gene_product=nucleoside-triphosphatase | transcript_product=nucleoside-triphosp…	TGGT1_277270-t26_1-p1 [322-343]; TGGT1_360830-t26_1-p1 [200-221]	0	2347.19285	22	0.076	0.948	-3.72	-0.08	0.155571558	0.312610221	0.599722825	0.587390234	0.58	6.3	0.025	0.713	0.076	0.747	0.992	0.948	-5.35	-0.49	-3.72	-0.42	-0.01	-0.08	81588.07031	11027.79902	2635336	1969367.625	68.14	83.22	68.69	74.72	81588.07031
FALSE	High	LYASSGLTAINDDPSLGCK	[K].LYASSGLTAINDDPSLGCK.[A]	1xLabel:13C(6)15N(2) [K19]	1xLabel:13C(6)15N(2) [K19]			6.02153E-07	0	1	1	2	TGGT1_214940-t26_1-p1	transcript=TGGT1_214940-t26_1 | gene=TGGT1_214940 | organism=Toxoplasma_gondii_GT1 | gene_product=MIC2-associated protein M2AP | transcript_product=MIC2-associated protein M2AP | location=TGGT1_chrX:6494811-6496996(+) | protein_length=330 | sequence_SO=chromosome | SO=protein_coding	TGGT1_214940-t26_1-p1 [209-227]	0	1932.94627	19
FALSE	High	SAGVNIIPASTGAAK	[R].SAGVNIIPASTGAAK.[A]					4.53328E-05	0	1	1	23	TGGT1_289690-t26_1-p1	transcript=TGGT1_289690-t26_1 | gene=TGGT1_289690 | organism=Toxoplasma_gondii_GT1 | gene_product=glyceraldehyde-3-phosphate dehydrogenase GAPDH1 | transcript_product=glyceraldehyde-3-phosphate dehydrogenase GAPDH1 | location=TGGT1_chrIX:3189155-3191218(-) | protein_length=489 | sequence_SO=chromosome | SO=protein_coding	TGGT1_289690-t26_1-p1 [352-366]	0	1356.74815	15	0.915	0.889	-0.13	-0.17	0.101148364	0.006713091	0.526839837	0.197598772	4.19	0.13	0.915	0.836	0.946	0.913	0.888	0.889	-0.13	-0.26	-0.08	-0.13	-0.17	-0.17	775857.4375	734246.75	16484178	14639471	90.27	91.55	23.66	22.42	2895302
FALSE	High	SAGGVYLPIESK	[K].SAGGVYLPIESK.[A]	1xLabel:13C(6)15N(2) [K12]	1xLabel:13C(6)15N(2) [K12]			0.000177772	0	1	1	2	TGGT1_273960-t26_1-p1	transcript=TGGT1_273960-t26_1 | gene=TGGT1_273960 | organism=Toxoplasma_gondii_GT1 | gene_product=chaperonin GroS protein | transcript_product=chaperonin GroS protein | location=TGGT1_chrVIII:3141275-3146091(+) | protein_length=374 | sequence_SO=chromosome | SO=protein_coding	TGGT1_273960-t26_1-p1 [188-199]	0	1228.66633	12	2.012	0.034	1.01	-4.88	0.902027249	0.143665605	0.961592852	0.461734869	139.12	0.08	0.124	2.012	6.545	0.034	0.017	0.658	-3.01	1.01	2.71	-4.88	-5.84	-0.6	5211.737083	9528.890674	376349.75	9720.31475	123.34	49.37	65.58	166.46	27310.54102
FALSE	High	SINPDEAVAYGAAVQAAILK	[R].SINPDEAVAYGAAVQAAILK.[G]					2.81733E-08	0	1	1	17	TGGT1_273760-t26_1-p1	transcript=TGGT1_273760-t26_1 | gene=TGGT1_273760 | organism=Toxoplasma_gondii_GT1 | gene_product=heat shock protein HSP70 | transcript_product=heat shock protein HSP70 | location=TGGT1_chrVIII:3285695-3287698(-) | protein_length=667 | sequence_SO=chromosome | SO=protein_coding	TGGT1_273760-t26_1-p1 [364-383]	0	2001.06513	20	0.732	0.809	-0.45	-0.31	0.235010085	0.033110661	0.660722609	0.236556939	14.34	0.89	0.297	0.864	0.732	0.809	0.817	0.705	-1.75	-0.21	-0.45	-0.31	-0.29	-0.5	244563.2109	99766.52734	4928540.875	4024723.375	65.8	87.81	106.24	98.96	244563.2109
FALSE	High	TESGSEEVFTDIAAAK	[K].TESGSEEVFTDIAAAK.[L]					9.08584E-05	0	1	1	2	TGGT1_263870-t26_1-p1	transcript=TGGT1_263870-t26_1 | gene=TGGT1_263870 | organism=Toxoplasma_gondii_GT1 | gene_product=glutamate-tRNA ligase | transcript_product=glutamate-tRNA ligase | location=TGGT1_chrVIIb:247108-256643(-) | protein_length=828 | sequence_SO=chromosome | SO=protein_coding	TGGT1_263870-t26_1-p1 [99-114]	0	1654.78064	16	0.091	0.628	-3.46	-0.67	0.044505227	0.342591665	0.378088969	0.600444912	0.11	8.37	0.082	0.322	0.091	0.628	0.718	0.01	-3.6	-1.64	-3.46	-0.67	-0.48	-6.64	48290.625	4449.298852	339000.4922	212864.5938	61.97	21.72	72.55	84.19	48290.625
FALSE	High	FASSTAPMIVTGGGMLAAINTLK	[R].FASSTAPMIVTGGGMLAAINTLK.[D]	1xOxidation [M]; 1xLabel:13C(6)15N(2) [K23]	1xOxidation [M8; M15]; 1xLabel:13C(6)15N(2) [K23]			1.28037E-06	0	1	1	2	TGGT1_277270-t26_1-p1	transcript=TGGT1_277270-t26_1 | gene=TGGT1_277270 | organism=Toxoplasma_gondii_GT1 | gene_product=NTPase II | transcript_product=NTPase II | location=AAQM03000418:1-4939(+) | protein_length=862 | sequence_SO=contig | SO=protein_coding	TGGT1_277270-t26_1-p1 [344-366]	0	2275.1916	23
FALSE	High	FASSTAPMIVTGGGMLAAINTLK	[R].FASSTAPMIVTGGGMLAAINTLK.[D]	1xOxidation [M8]	1xOxidation [M8]			0.000205488	0	1	1	1	TGGT1_277270-t26_1-p1	transcript=TGGT1_277270-t26_1 | gene=TGGT1_277270 | organism=Toxoplasma_gondii_GT1 | gene_product=NTPase II | transcript_product=NTPase II | location=AAQM03000418:1-4939(+) | protein_length=862 | sequence_SO=contig | SO=protein_coding	TGGT1_277270-t26_1-p1 [344-366]	0	2267.1774	23	0.26	3.82	-1.94	1.93	0.207790005	0.347856865	0.647278806	0.600444912	7.45	126.25	0.26	0.908	0.067	0.567	3.82	26.535	-1.94	-0.14	-3.9	-0.82	1.93	4.73	8912.108655	1058.002165	9371.613504	11380.10175	54.69	143.09	59.96	161.21	4067.667307
FALSE	High	FASSTAPMIVTGGGMLAAINTLK	[R].FASSTAPMIVTGGGMLAAINTLK.[D]	1xLabel:13C(6)15N(2) [K23]	1xLabel:13C(6)15N(2) [K23]			8.00821E-07	0	1	1	4	TGGT1_277270-t26_1-p1	transcript=TGGT1_277270-t26_1 | gene=TGGT1_277270 | organism=Toxoplasma_gondii_GT1 | gene_product=NTPase II | transcript_product=NTPase II | location=AAQM03000418:1-4939(+) | protein_length=862 | sequence_SO=contig | SO=protein_coding	TGGT1_277270-t26_1-p1 [344-366]	0	2259.19669	23	3.467	0.807	1.79	-0.31	0.175943991	0.28015902	0.618047023	0.567785354	84.88	18	18.077	1.482	3.467	0.657	0.807	1.045	4.18	0.57	1.79	-0.61	-0.31	0.06	5183.667044	16414.41211	606173.875	473329.4688	60.73	112.88	126.97	139.05	5183.667044
FALSE	High	FASSTAPMIVTGGGMLAAINTLK	[R].FASSTAPMIVTGGGMLAAINTLK.[D]					1.28138E-07	0	1	1	5	TGGT1_277270-t26_1-p1	transcript=TGGT1_277270-t26_1 | gene=TGGT1_277270 | organism=Toxoplasma_gondii_GT1 | gene_product=NTPase II | transcript_product=NTPase II | location=AAQM03000418:1-4939(+) | protein_length=862 | sequence_SO=contig | SO=protein_coding	TGGT1_277270-t26_1-p1 [344-366]	0	2251.18249	23
FALSE	High	KSIDAFNFVSQLPEVR	[R].KSIDAFNFVSQLPEVR.[Y]					0.000205488	0	1	1	3	TGGT1_219320-t26_1-p1	transcript=TGGT1_219320-t26_1 | gene=TGGT1_219320 | organism=Toxoplasma_gondii_GT1 | gene_product=acid phosphatase GAP50 | transcript_product=acid phosphatase GAP50 | location=TGGT1_chrXII:907511-910397(-) | protein_length=431 | sequence_SO=chromosome | SO=protein_coding	TGGT1_219320-t26_1-p1 [371-386]	1	1849.98067	16	0.326	1.473	-1.62	0.56	0.558925846	0.397554826	0.815125494	0.610639416	13.44	62.6	4.246	0.048	0.326	0.851	1.473	100	2.09	-4.37	-1.62	-0.23	0.56	6.64	13047.7518	4283.728785	319566.3438	544565.0625	73.63	74.61	97.83	41.86	1376.504261
FALSE	High	TESFALYIYK	[R].TESFALYIYK.[V]					0.000134867	0	1	1	14	TGGT1_209910-t26_1-p1	transcript=TGGT1_209910-t26_1 | gene=TGGT1_209910 | organism=Toxoplasma_gondii_GT1 | gene_product=histone H2Bv | transcript_product=histone H2Bv | location=TGGT1_chrIb:1562803-1563174(+) | protein_length=123 | sequence_SO=chromosome | SO=protein_coding	TGGT1_209910-t26_1-p1 [31-40]	0	1234.63542	10	0.197	0.785	-2.34	-0.35	0.092642122	0.032734655	0.506478098	0.235604567	0.61	4.81	0.021	0.197	0.218	0.785	0.826	0.7	-5.59	-2.34	-2.2	-0.35	-0.28	-0.51	34761.67578	3074.674528	3103638	2435874.863	118.68	81.56	72.19	63.74	147901.6875
FALSE	High	FASSTAPMFITGR	[R].FASSTAPMFITGR.[E]	1xLabel:13C(6)15N(4) [R13]	1xLabel:13C(6)15N(4) [R13]			0.000175515	0	1	1	10	TGGT1_360830-t26_1-p1	transcript=TGGT1_360830-t26_1 | gene=TGGT1_360830 | organism=Toxoplasma_gondii_GT1 | gene_product=nucleoside-triphosphatase | transcript_product=nucleoside-triphosphatase | location=AAQM03000066:41-1153(+) | protein_length=370 | sequence_SO=contig | SO=protein_coding	TGGT1_360830-t26_1-p1 [222-234]	0	1395.69647	13
FALSE	High	FASSTAPMFITGR	[R].FASSTAPMFITGR.[E]					0.000112004	0	1	1	10	TGGT1_360830-t26_1-p1	transcript=TGGT1_360830-t26_1 | gene=TGGT1_360830 | organism=Toxoplasma_gondii_GT1 | gene_product=nucleoside-triphosphatase | transcript_product=nucleoside-triphosphatase | location=AAQM03000066:41-1153(+) | protein_length=370 | sequence_SO=contig | SO=protein_coding	TGGT1_360830-t26_1-p1 [222-234]	0	1385.6882	13	2.167	1.076	1.12	0.11	0.19885552	0.316452035	0.635520632	0.587845495	47.33	10.82	1.475	2.167	11.828	0.976	1.076	1.155	0.56	1.12	3.56	-0.03	0.11	0.21	2543.543308	12025.74665	1214327.551	1185552.5	75.16	52.11	77.57	84.68	2543.543308
FALSE	High	SAFVDNIFVHGYDSQSYPVAVVVPNR	[R].SAFVDNIFVHGYDSQSYPVAVVVPNR.[Q]	1xLabel:13C(6)15N(4) [R26]	1xLabel:13C(6)15N(4) [R26]			4.72176E-05	0	1	1	3	TGGT1_310080-t26_1-p1	transcript=TGGT1_310080-t26_1 | gene=TGGT1_310080 | organism=Toxoplasma_gondii_GT1 | gene_product=AMP-binding enzyme domain-containing protein | transcript_product=AMP-binding enzyme domain-containing protein | location=TGGT1_chrXI:1008086-1011664(-) | protein_length=789 | sequence_SO=chromosome | SO=protein_coding	TGGT1_310080-t26_1-p1 [661-686]	0	2890.43979	26
FALSE	High	LYSGDGTLTGGDDDMPPLET	[R].LYSGDGTLTGGDDDMPPLET.[-]					3.13904E-06	0	1	1	10	TGGT1_295125-t26_1-p1	transcript=TGGT1_295125-t26_1 | gene=TGGT1_295125 | organism=Toxoplasma_gondii_GT1 | gene_product=rhoptry protein ROP4 | transcript_product=rhoptry protein ROP4 | location=TGGT1_chrIa:1394541-1396277(-) | protein_length=365 | sequence_SO=chromosome | SO=protein_coding	TGGT1_295125-t26_1-p1 [346-365]	0	2053.89066	20
FALSE	High	VELQFMYEPTDAAFR	[R].VELQFMYEPTDAAFR.[G]	1xLabel:13C(6)15N(4) [R15]	1xLabel:13C(6)15N(4) [R15]			0.000135596	0	2	2	5	TGGT1_410370-t26_1-p1; TGGT1_279100-t26_1-p1	transcript=TGGT1_410370-t26_1 | gene=TGGT1_410370 | organism=Toxoplasma_gondii_GT1 | gene_product=putative transmembrane protein | transcript_product=putative transmembrane protein | location=AAQM03000265:733-2584(+) | protein_length=435 | sequence_SO=contig | SO=protein_coding transcript=TGGT1_279100-t26_1 | gene=TGGT1_279100 | organism=Toxoplasma_gondii_GT1 | gene_product=hypothetical protein |…	TGGT1_410370-t26_1-p1 [406-420]; TGGT1_279100-t26_1-p1 [406-420]	0	1826.86572	15
FALSE	High	SAGVNIIPASTGAAK	[R].SAGVNIIPASTGAAK.[A]	1xLabel:13C(6)15N(2) [K15]	1xLabel:13C(6)15N(2) [K15]			2.35088E-05	0	1	1	26	TGGT1_289690-t26_1-p1	transcript=TGGT1_289690-t26_1 | gene=TGGT1_289690 | organism=Toxoplasma_gondii_GT1 | gene_product=glyceraldehyde-3-phosphate dehydrogenase GAPDH1 | transcript_product=glyceraldehyde-3-phosphate dehydrogenase GAPDH1 | location=TGGT1_chrIX:3189155-3191218(-) | protein_length=489 | sequence_SO=chromosome | SO=protein_coding	TGGT1_289690-t26_1-p1 [352-366]	0	1364.76235	15
FALSE	High	SALLDAAQIAGLK	[R].SALLDAAQIAGLK.[C]					9.31881E-05	0	1	1	8	TGGT1_219310-t26_1-p1	transcript=TGGT1_219310-t26_1 | gene=TGGT1_219310 | organism=Toxoplasma_gondii_GT1 | gene_product=DnaK family protein | transcript_product=DnaK family protein | location=TGGT1_chrXII:915528-922343(+) | protein_length=818 | sequence_SO=chromosome | SO=protein_coding	TGGT1_219310-t26_1-p1 [157-169]	0	1270.73653	13	0.669	0.723	-0.58	-0.47	0.120989809	0.009640455	0.561931661	0.199491024	1.95	3.85	0.688	0.669	0.329	0.759	0.723	0.679	-0.54	-0.58	-1.6	-0.4	-0.47	-0.56	204503.4844	67339.08594	1560645.078	1128895.811	36.77	47.65	36.75	30.96	205638.3594
FALSE	High	SALLDAAQIAGLK	[R].SALLDAAQIAGLK.[C]	1xLabel:13C(6)15N(2) [K13]	1xLabel:13C(6)15N(2) [K13]			0.000091629	0	1	1	6	TGGT1_219310-t26_1-p1	transcript=TGGT1_219310-t26_1 | gene=TGGT1_219310 | organism=Toxoplasma_gondii_GT1 | gene_product=DnaK family protein | transcript_product=DnaK family protein | location=TGGT1_chrXII:915528-922343(+) | protein_length=818 | sequence_SO=chromosome | SO=protein_coding	TGGT1_219310-t26_1-p1 [157-169]	0	1278.75073	13
FALSE	High	TESTEEQAFALGPPR	[R].TESTEEQAFALGPPR.[R]	1xLabel:13C(6)15N(4) [R15]	1xLabel:13C(6)15N(4) [R15]			6.47303E-05	0	1	1	4	TGGT1_410370-t26_1-p1	transcript=TGGT1_410370-t26_1 | gene=TGGT1_410370 | organism=Toxoplasma_gondii_GT1 | gene_product=putative transmembrane protein | transcript_product=putative transmembrane protein | location=AAQM03000265:733-2584(+) | protein_length=435 | sequence_SO=contig | SO=protein_coding	TGGT1_410370-t26_1-p1 [59-73]	0	1642.79466	15
FALSE	High	LPHSHAASSPVAPEAAASSSQAPLYR	[R].LPHSHAASSPVAPEAAASSSQAPLYR.[S]	1xLabel:13C(6)15N(4) [R26]	1xLabel:13C(6)15N(4) [R26]			0.00014346	0	1	1	2	TGGT1_235020-t26_1-p1	transcript=TGGT1_235020-t26_1 | gene=TGGT1_235020 | organism=Toxoplasma_gondii_GT1 | gene_product=putative COPI protein | transcript_product=putative COPI protein | location=TGGT1_chrX:4501792-4518157(-) | protein_length=1256 | sequence_SO=chromosome | SO=protein_coding	TGGT1_235020-t26_1-p1 [995-1020]	0	2612.30911	26
FALSE	High	LPHSHAASSPVAPEAAASSSQAPLYR	[R].LPHSHAASSPVAPEAAASSSQAPLYR.[S]					5.28789E-05	0	1	1	2	TGGT1_235020-t26_1-p1	transcript=TGGT1_235020-t26_1 | gene=TGGT1_235020 | organism=Toxoplasma_gondii_GT1 | gene_product=putative COPI protein | transcript_product=putative COPI protein | location=TGGT1_chrX:4501792-4518157(-) | protein_length=1256 | sequence_SO=chromosome | SO=protein_coding	TGGT1_235020-t26_1-p1 [995-1020]	0	2602.30084	26	1.362	0.383	0.45	-1.38	0.443112096	0.724925979	0.760952819	0.804676808	70.26	21	1.362	0.717	7.675	0.383	15.981	0.014	0.45	-0.48	2.94	-1.38	4	-6.18	2637.655281	5016.873943	13655.07736	5233.466218	111.64	34.84	160.11	70.24	2637.655281
FALSE	High	VELEKPFVLLYDKR	[K].VELEKPFVLLYDKR.[I]					2.13919E-05	0	1	1	9	TGGT1_247550-t26_1-p1	transcript=TGGT1_247550-t26_1 | gene=TGGT1_247550 | organism=Toxoplasma_gondii_GT1 | gene_product=heat shock protein HSP60 | transcript_product=heat shock protein HSP60 | location=TGGT1_chrXII:3342084-3346052(-) | protein_length=575 | sequence_SO=chromosome | SO=protein_coding	TGGT1_247550-t26_1-p1 [235-248]	1	1748.99453	14	0.253	0.897	-1.98	-0.16	0.709021508	0.400767276	0.879734946	0.611161186	0.81	1.37	0.253	4.738	0.232	0.907	0.897	0.01	-1.98	2.24	-2.11	-0.14	-0.16	-6.64	10215.01776	4272.803947	588430.1875	523610.875	118.82	63.02	88.69	83.93	10215.01776
FALSE	High	LYMAIGEHVVACIPR	[R].LYMAIGEHVVACIPR.[E]	1xOxidation [M3]	1xOxidation [M3]			0.000106559	0	1	1	2	TGGT1_313080-t26_1-p1	transcript=TGGT1_313080-t26_1 | gene=TGGT1_313080 | organism=Toxoplasma_gondii_GT1 | gene_product=hypothetical protein | transcript_product=hypothetical protein | location=TGGT1_chrXI:3049384-3050751(-) | protein_length=455 | sequence_SO=chromosome | SO=protein_coding	TGGT1_313080-t26_1-p1 [254-268]	0	1687.86584	15	0.019	0.475	-5.69	-1.08	0.018574837	0.114400629	0.276884301	0.413512991	0	14.34	0.081	0.019	0.019	0.475	0.271	0.74	-3.63	-5.74	-5.69	-1.08	-1.88	-0.43	320310.1875	11028.4394	50694.05469	13727.24041	60.51	34.08	137.41	155.48	152601.6406
FALSE	High	FDEDALTATTNAELADTLGNLVHR	[R].FDEDALTATTNAELADTLGNLVHR.[A]					0.000146554	0	1	1	3	TGGT1_289300-t26_1-p1	transcript=TGGT1_289300-t26_1 | gene=TGGT1_289300 | organism=Toxoplasma_gondii_GT1 | gene_product=methionyl-tRNA synthetase | transcript_product=methionyl-tRNA synthetase | location=TGGT1_chrIX:2966904-2971258(+) | protein_length=976 | sequence_SO=chromosome | SO=protein_coding	TGGT1_289300-t26_1-p1 [608-631]	0	2587.26345	24	1.162	1.202	0.22	0.26	0.487199669	0.330279474	0.782871178	0.595764536	67.36	13.79	0.634	1.162	20.859	1.202	1.313	0.935	-0.66	0.22	4.38	0.26	0.39	-0.1	8521.496713	9898.41024	340574.4375	447261.9375	77.56	39.7	106.75	91.03	8648.310406
FALSE	High	LPGLLIIDTPGHSSFTNLR	[R].LPGLLIIDTPGHSSFTNLR.[A]	1xLabel:13C(6)15N(4) [R19]	1xLabel:13C(6)15N(4) [R19]			0.000012456	0	1	1	3	TGGT1_214270-t26_1-p1	transcript=TGGT1_214270-t26_1 | gene=TGGT1_214270 | organism=Toxoplasma_gondii_GT1 | gene_product=putative translation initiation factor IF-2 | transcript_product=putative translation initiation factor IF-2 | location=TGGT1_chrX:6085732-6096115(-) | protein_length=1146 | sequence_SO=chromosome | SO=protein_coding	TGGT1_214270-t26_1-p1 [612-630]	0	2061.13667	19
FALSE	High	LYMVAEPFPDGLADAIEAGQVNAR	[R].LYMVAEPFPDGLADAIEAGQVNAR.[D]					1.45708E-08	0	1	1	9	TGGT1_205470-t26_1-p1	transcript=TGGT1_205470-t26_1 | gene=TGGT1_205470 | organism=Toxoplasma_gondii_GT1 | gene_product=putative translation elongation factor 2 family protein | transcript_product=putative translation elongation factor 2 family protein | location=TGGT1_chrVIIa:1297616-1301283(+) | protein_length=832 | sequence_SO=chromosome | SO=protein_coding	TGGT1_205470-t26_1-p1 [576-599]	0	2547.2548	24	0.742	0.815	-0.43	-0.29	0.747759913	0.116466992	0.899350083	0.417787325	35.65	11.01	0.742	0.418	1.959	0.815	0.906	0.672	-0.43	-1.26	0.97	-0.29	-0.14	-0.57	7610.168655	4041.397178	1253891.125	1022089.813	57.56	35.76	104.37	91.42	8493.063438
FALSE	High	LYSGDGTLTGGDDDMPPPET	[R].LYSGDGTLTGGDDDMPPPET.[-]					9.24055E-05	0	1	1	1	TGGT1_295110-t26_1-p1	transcript=TGGT1_295110-t26_1 | gene=TGGT1_295110 | organism=Toxoplasma_gondii_GT1 | gene_product=rhoptry protein ROP7 | transcript_product=rhoptry protein ROP7 | location=AAQM03000462:293-2020(-) | protein_length=575 | sequence_SO=contig | SO=protein_coding	TGGT1_295110-t26_1-p1 [556-575]	0	2037.85936	20
FALSE	High	LYMVAEPFPDGLADAIEAGQVNAR	[R].LYMVAEPFPDGLADAIEAGQVNAR.[D]	1xLabel:13C(6)15N(4) [R24]	1xLabel:13C(6)15N(4) [R24]			8.29369E-10	0	1	1	9	TGGT1_205470-t26_1-p1	transcript=TGGT1_205470-t26_1 | gene=TGGT1_205470 | organism=Toxoplasma_gondii_GT1 | gene_product=putative translation elongation factor 2 family protein | transcript_product=putative translation elongation factor 2 family protein | location=TGGT1_chrVIIa:1297616-1301283(+) | protein_length=832 | sequence_SO=chromosome | SO=protein_coding	TGGT1_205470-t26_1-p1 [576-599]	0	2557.26307	24
FALSE	High	KRADVDEFPGVAHLVSDEYEQISSEALEAAR	[R].KRADVDEFPGVAHLVSDEYEQISSEALEAAR.[V]					3.22972E-05	0	1	1	2	TGGT1_288720-t26_1-p1	transcript=TGGT1_288720-t26_1 | gene=TGGT1_288720 | organism=Toxoplasma_gondii_GT1 | gene_product=ribosomal protein RPL10 | transcript_product=ribosomal protein RPL10 | location=TGGT1_chrIX:2518172-2520490(-) | protein_length=221 | sequence_SO=chromosome | SO=protein_coding	TGGT1_288720-t26_1-p1 [39-69]	2	3431.67137	31	1.071	0.656	0.1	-0.61	0.764321887	0.815679178	0.906771123	0.871329367	45.88	10.21	0.74	1.582	1.071	4.815	0.656	0.551	-0.43	0.66	0.1	2.27	-0.61	-0.86	6250.469713	9885.523118	160562.6719	105289.0547	57.58	59.79	114.88	96.82	4421.617065
FALSE	High	LYMVAEPFPDGLADAIEAGQVNAR	[R].LYMVAEPFPDGLADAIEAGQVNAR.[D]	1xOxidation [M3]	1xOxidation [M3]			1.50429E-07	0	1	1	6	TGGT1_205470-t26_1-p1	transcript=TGGT1_205470-t26_1 | gene=TGGT1_205470 | organism=Toxoplasma_gondii_GT1 | gene_product=putative translation elongation factor 2 family protein | transcript_product=putative translation elongation factor 2 family protein | location=TGGT1_chrVIIa:1297616-1301283(+) | protein_length=832 | sequence_SO=chromosome | SO=protein_coding	TGGT1_205470-t26_1-p1 [576-599]	0	2563.24971	24	1.191	0.544	0.25	-0.88	0.293736673	0.010062603	0.694078584	0.199491024	15.97	4.62	1.191	2.613	1.063	0.601	0.544	0.485	0.25	1.39	0.09	-0.73	-0.88	-1.04	10989.24674	13960.4864	518255.3438	308494.6797	12.95	49.45	82.39	72.42	10282.34062
FALSE	High	FDDAVGQGMLK	[K].FDDAVGQGMLK.[D]	1xLabel:13C(6)15N(2) [K11]	1xLabel:13C(6)15N(2) [K11]			0.000190326	0	1	1	9	TGGT1_290670-t26_1-p1	transcript=TGGT1_290670-t26_1 | gene=TGGT1_290670 | organism=Toxoplasma_gondii_GT1 | gene_product=leucyl aminopeptidase LAP | transcript_product=leucyl aminopeptidase LAP | location=TGGT1_chrIX:3637150-3642271(+) | protein_length=781 | sequence_SO=chromosome | SO=protein_coding	TGGT1_290670-t26_1-p1 [298-308]	0	1188.58088	11
FALSE	High	LPGLLIIDTPGHSSFTNLR	[R].LPGLLIIDTPGHSSFTNLR.[A]					1.03068E-05	0	1	1	4	TGGT1_214270-t26_1-p1	transcript=TGGT1_214270-t26_1 | gene=TGGT1_214270 | organism=Toxoplasma_gondii_GT1 | gene_product=putative translation initiation factor IF-2 | transcript_product=putative translation initiation factor IF-2 | location=TGGT1_chrX:6085732-6096115(-) | protein_length=1146 | sequence_SO=chromosome | SO=protein_coding	TGGT1_214270-t26_1-p1 [612-630]	0	2051.1284	19	0.891	85.191	-0.17	6.41	0.531576031	0.212242305	0.801084894	0.520781592	66.33	25.77	0.891	1.393	0.262	0.734	85.191	100	-0.17	0.48	-1.93	-0.45	6.41	6.64	12744.57712	8164.269387	5592.261037	285721.6875	39.03	51.54	166.28	64.65	12744.57712
FALSE	High	LYNAEALEAEDILK	[K].LYNAEALEAEDILK.[Y]					2.39988E-05	0	1	1	1	TGGT1_244650-t26_1-p1	transcript=TGGT1_244650-t26_1 | gene=TGGT1_244650 | organism=Toxoplasma_gondii_GT1 | gene_product=putative eukaryotic initiation factor-5 | transcript_product=putative eukaryotic initiation factor-5 | location=TGGT1_chrVI:3337752-3341085(+) | protein_length=414 | sequence_SO=chromosome | SO=protein_coding	TGGT1_244650-t26_1-p1 [365-378]	0	1591.82138	14	0.755	0.674	-0.41	-0.57	0.364145354	0.346221104	0.724171282	0.600444912	35.81	16.01	0.163	1.075	0.755	0.674	0.834	0.016	-2.62	0.1	-0.41	-0.57	-0.26	-6	7814.185692	5897.392586	7905.874517	5328.651943	30.49	55.38	169.11	60.94	11984.87957
FALSE	High	TEVEDQIANYK	[R].TEVEDQIANYK.[V]					0.000211055	0	1	1	5	TGGT1_231410-t26_1-p1	transcript=TGGT1_231410-t26_1 | gene=TGGT1_231410 | organism=Toxoplasma_gondii_GT1 | gene_product=hypothetical protein | transcript_product=hypothetical protein | location=TGGT1_chrVIII:1401693-1406022(+) | protein_length=571 | sequence_SO=chromosome | SO=protein_coding	TGGT1_231410-t26_1-p1 [340-350]	0	1309.62704	11
FALSE	High	FDANERPTPLEIVR	[K].FDANERPTPLEIVR.[R]					0.000147336	0	1	1	5	TGGT1_211260-t26_1-p1	transcript=TGGT1_211260-t26_1 | gene=TGGT1_211260 | organism=Toxoplasma_gondii_GT1 | gene_product=rhoptry kinase family protein ROP26 (incomplete catalytic triad) | transcript_product=rhoptry kinase family protein ROP26 (incomplete catalytic triad) | location=TGGT1_chrIV:1816280-1817587(-) | protein_length=435 | sequence_SO=chromosome | SO=protein_coding	TGGT1_211260-t26_1-p1 [413-426]	0	1656.87039	14	1.231	0.963	0.3	-0.05	0.358295156	0.383420483	0.722651567	0.606821871	38.87	6.86	1.738	0.909	1.231	0.963	0.697	1.011	0.8	-0.14	0.3	-0.05	-0.52	0.02	44608.22656	40530.32422	501417.75	349428.2188	76.35	96.55	55.52	67.86	56853.57813
FALSE	High	FDDPSVQSDMK	[K].FDDPSVQSDMK.[H]	1xOxidation [M10]	1xOxidation [M10]			0.0001667	0	1	1	2	TGGT1_273760-t26_1-p1	transcript=TGGT1_273760-t26_1 | gene=TGGT1_273760 | organism=Toxoplasma_gondii_GT1 | gene_product=heat shock protein HSP70 | transcript_product=heat shock protein HSP70 | location=TGGT1_chrVIII:3285695-3287698(-) | protein_length=667 | sequence_SO=chromosome | SO=protein_coding	TGGT1_273760-t26_1-p1 [78-88]	0	1284.54126	11	2.147	0.738	1.1	-0.44	0.049265118	0.720216852	0.399783603	0.80120385	19.93	21.8	2.436	1.452	2.147	1.661	0.539	0.738	1.28	0.54	1.1	0.73	-0.89	-0.44	6264.191858	12081.51094	9108.418746	12365.6823	45.57	29.19	159.52	154.34	3018.092924
FALSE	High	FDGALNVDVTEFQTNLVPYPR	[R].FDGALNVDVTEFQTNLVPYPR.[I]					7.26021E-05	0	1	1	4	TGGT1_316400B-t26_1-p1	transcript=TGGT1_316400B-t26_1 | gene=TGGT1_316400B | organism=Toxoplasma_gondii_GT1 | gene_product=alpha tubulin TUBA1 | transcript_product=alpha tubulin TUBA1 | location=TGGT1_chrXI:5219470-5220918(+) | protein_length=432 | sequence_SO=chromosome | SO=protein_coding	TGGT1_316400B-t26_1-p1 [223-243]	0	2395.19285	21
FALSE	High	FASGPVAPYAGLQADR	[R].FASGPVAPYAGLQADR.[D]	1xPhospho [S3]; 1xLabel:13C(6)15N(4) [R16]	1xPhospho [S3]; 1xLabel:13C(6)15N(4) [R16]	TGGT1_212090-t26_1-p1 1xPhospho [S352]	TGGT1_212090-t26_1-p1 1xPhospho [S352]	0.000109554	0	1	1	6	TGGT1_212090-t26_1-p1	transcript=TGGT1_212090-t26_1 | gene=TGGT1_212090 | organism=Toxoplasma_gondii_GT1 | gene_product=hypothetical protein | transcript_product=hypothetical protein | location=TGGT1_chrX:3976691-3978589(-) | protein_length=632 | sequence_SO=chromosome | SO=protein_coding	TGGT1_212090-t26_1-p1 [350-365]	0	1709.79223	16	100	5.55	6.64	2.47	0.004173568	0.221919903	0.215458969	0.527616026	0	124.84	100	100	100	11.49	5.55	0.877	6.64	6.64	6.64	3.52	2.47	-0.19	4211.904442	798816.25	8287.00613	15259.67578	46.46	20.05	71.04	84.33	4211.904442
FALSE	High	FASDQFHVRPTLLEQ	[K].FASDQFHVRPTLLEQ.[-]					0.000187012	0	1	1	9	TGGT1_232410-t26_1-p1	transcript=TGGT1_232410-t26_1 | gene=TGGT1_232410 | organism=Toxoplasma_gondii_GT1 | gene_product=PDI family protein | transcript_product=PDI family protein | location=TGGT1_chrVIII:2074655-2076392(-) | protein_length=220 | sequence_SO=chromosome | SO=protein_coding	TGGT1_232410-t26_1-p1 [206-220]	0	1787.90751	15	0.881	0.909	-0.18	-0.14	0.07135054	0.514592541	0.458698921	0.661139427	4.6	1.45	0.797	0.881	0.916	0.909	0.898	3.742	-0.33	-0.18	-0.13	-0.14	-0.16	1.9	236683.7344	188706.5469	1864951.125	1694547.75	37.1	41.58	92.77	92.33	236683.7344
FALSE	High	FALQQNMPLYLSTK	[K].FALQQNMPLYLSTK.[N]					0.000160314	0	1	1	3	TGGT1_313140-t26_1-p1	transcript=TGGT1_313140-t26_1 | gene=TGGT1_313140 | organism=Toxoplasma_gondii_GT1 | gene_product=isocitrate dehydrogenase | transcript_product=isocitrate dehydrogenase | location=TGGT1_chrXI:3095680-3101525(-) | protein_length=621 | sequence_SO=chromosome | SO=protein_coding	TGGT1_313140-t26_1-p1 [369-382]	0	1653.86689	14
FALSE	High	SAFQAGGIVGLAEQYK	[R].SAFQAGGIVGLAEQYK.[A]					3.14837E-06	0	1	1	6	TGGT1_232600-t26_1-p1	transcript=TGGT1_232600-t26_1 | gene=TGGT1_232600 | organism=Toxoplasma_gondii_GT1 | gene_product=phospholipase, patatin family protein | transcript_product=phospholipase, patatin family protein | location=TGGT1_chrVIII:2182196-2184854(+) | protein_length=665 | sequence_SO=chromosome | SO=protein_coding	TGGT1_232600-t26_1-p1 [297-312]	0	1638.8486	16	11.435	0.807	3.52	-0.31	0.223406493	0.048751686	0.657629238	0.265315761	67.01	1.61	11.435	0.791	16.603	0.794	0.906	0.807	3.52	-0.34	4.05	-0.33	-0.14	-0.31	831.1490343	9998.451172	524093.75	416015.4375	143.35	19.51	76.09	73.38	831.1490343
FALSE	High	KTDDAATAEPSNAMSSLTSTR	[R].KTDDAATAEPSNAMSSLTSTR.[E]	1xLabel:13C(6)15N(2) [K1]; 1xLabel:13C(6)15N(4) [R21]	1xLabel:13C(6)15N(2) [K1]; 1xLabel:13C(6)15N(4) [R21]			5.12186E-05	0	1	1	1	TGGT1_249180-t26_1-p1	transcript=TGGT1_249180-t26_1 | gene=TGGT1_249180 | organism=Toxoplasma_gondii_GT1 | gene_product=bifunctional dihydrofolate reductase-thymidylate synthase | transcript_product=bifunctional dihydrofolate reductase-thymidylate synthase | location=TGGT1_chrXII:4294324-4300363(-) | protein_length=610 | sequence_SO=chromosome | SO=protein_coding	TGGT1_249180-t26_1-p1 [253-273]	1	2172.02038	21
FALSE	High	VEPVGSEGELWTSGFR	[R].VEPVGSEGELWTSGFR.[I]					0.000032392	0	1	1	1	TGGT1_246580-t26_1-p1	transcript=TGGT1_246580-t26_1 | gene=TGGT1_246580 | organism=Toxoplasma_gondii_GT1 | gene_product=hypothetical protein | transcript_product=hypothetical protein | location=TGGT1_chrXII:2793978-2797673(+) | protein_length=383 | sequence_SO=chromosome | SO=protein_coding	TGGT1_246580-t26_1-p1 [193-208]	0	1749.84424	16	1.332	11.072	0.41	3.47	0.270982814	0.222277358	0.683692079	0.527616026	24.04	136.24	1.116	1.332	3.826	11.072	57.462	0.898	0.16	0.41	1.94	3.47	5.84	-0.16	9669.887868	12878.49895	13571.5484	191753.0313	57.59	8.87	168.52	97.24	12339.56836
FALSE	High	FAGFLADPDILTR	[K].FAGFLADPDILTR.[R]	1xLabel:13C(6)15N(4) [R13]	1xLabel:13C(6)15N(4) [R13]			6.85592E-05	0	1	1	6	TGGT1_216000-t26_1-p1	transcript=TGGT1_216000-t26_1 | gene=TGGT1_216000 | organism=Toxoplasma_gondii_GT1 | gene_product=alveolin domain containing intermediate filament IMC3 | transcript_product=alveolin domain containing intermediate filament IMC3 | location=TGGT1_chrXI:6395592-6397208(+) | protein_length=538 | sequence_SO=chromosome | SO=protein_coding	TGGT1_216000-t26_1-p1 [430-442]	0	1445.76626	13
FALSE	High	FAGFLADPDILTR	[K].FAGFLADPDILTR.[R]					6.75823E-05	0	1	1	6	TGGT1_216000-t26_1-p1	transcript=TGGT1_216000-t26_1 | gene=TGGT1_216000 | organism=Toxoplasma_gondii_GT1 | gene_product=alveolin domain containing intermediate filament IMC3 | transcript_product=alveolin domain containing intermediate filament IMC3 | location=TGGT1_chrXI:6395592-6397208(+) | protein_length=538 | sequence_SO=chromosome | SO=protein_coding	TGGT1_216000-t26_1-p1 [430-442]	0	1435.75799	13	0.324	0.418	-1.63	-1.26	0.012495842	0.086239994	0.251092381	0.351020269	2.23	5.31	0.324	0.278	0.423	0.332	0.418	0.74	-1.63	-1.85	-1.24	-1.59	-1.26	-0.43	480320.2813	203128.5938	4292501.625	1425013.625	49.35	52.97	52.76	94.13	697111.5469
FALSE	High	VEQFCITTPEESWK	[K].VEQFCITTPEESWK.[M]					0.000061106	0	1	1	2	TGGT1_251690-t26_1-p1	transcript=TGGT1_251690-t26_1 | gene=TGGT1_251690 | organism=Toxoplasma_gondii_GT1 | gene_product=putative seryl-tRNA synthetase, cytoplasmic | transcript_product=putative seryl-tRNA synthetase, cytoplasmic | location=TGGT1_chrXII:5452731-5454179(+) | protein_length=482 | sequence_SO=chromosome | SO=protein_coding	TGGT1_251690-t26_1-p1 [322-335]	0	1696.7887	14
FALSE	High	SAFLEHMTYFLVR	[R].SAFLEHMTYFLVR.[T]					0.000172391	0	1	1	1	TGGT1_268835-t26_1-p1	transcript=TGGT1_268835-t26_1 | gene=TGGT1_268835 | organism=Toxoplasma_gondii_GT1 | gene_product=hypothetical protein | transcript_product=hypothetical protein | location=TGGT1_chrVIII:6256688-6265329(+) | protein_length=669 | sequence_SO=chromosome | SO=protein_coding	TGGT1_268835-t26_1-p1 [366-378]	0	1613.81446	13	3.336	0.967	1.74	-0.05	0.146205822	0.469272166	0.588307987	0.634380735	80.79	10.16	3.336	11.147	1.518	6.092	0.967	0.896	1.74	3.48	0.6	2.61	-0.05	-0.16	2345.321804	11683.74258	5854.195664	10671.07876	95.23	21.54	167.61	160.19	2345.321804
FALSE	High	FAEPNTIDVAPGFDQEAAAVLMTR	[R].FAEPNTIDVAPGFDQEAAAVLMTR.[L]	1xLabel:13C(6)15N(4) [R24]	1xLabel:13C(6)15N(4) [R24]			2.41406E-05	0	1	1	1	TGGT1_291680-t26_1-p1	transcript=TGGT1_291680-t26_1 | gene=TGGT1_291680 | organism=Toxoplasma_gondii_GT1 | gene_product=Sec23/Sec24 trunk domain-containing protein | transcript_product=Sec23/Sec24 trunk domain-containing protein | location=TGGT1_chrIX:4131104-4145209(-) | protein_length=791 | sequence_SO=chromosome | SO=protein_coding	TGGT1_291680-t26_1-p1 [520-543]	0	2573.25798	24
FALSE	High	FAEPNTIDVAPGFDQEAAAVLMTR	[R].FAEPNTIDVAPGFDQEAAAVLMTR.[L]					3.72867E-06	0	1	1	1	TGGT1_291680-t26_1-p1	transcript=TGGT1_291680-t26_1 | gene=TGGT1_291680 | organism=Toxoplasma_gondii_GT1 | gene_product=Sec23/Sec24 trunk domain-containing protein | transcript_product=Sec23/Sec24 trunk domain-containing protein | location=TGGT1_chrIX:4131104-4145209(-) | protein_length=791 | sequence_SO=chromosome | SO=protein_coding	TGGT1_291680-t26_1-p1 [520-543]	0	2563.24971	24	3.885	0.013	1.96	-6.27	0.099328664	0.136822873	0.524659268	0.451004428	39.81	0.01	1.439	4.928	3.885	0.013	0.01	0.577	0.52	2.3	1.96	-6.27	-6.62	-0.79	3512.875774	13646.71112	650022.25	11339.42019	95.97	50.06	41.15	161.29	9742.595853
FALSE	High	FAENVGHHSEK	[K].FAENVGHHSEK.[A]	1xLabel:13C(6)15N(2) [K11]	1xLabel:13C(6)15N(2) [K11]			6.83627E-05	0	1	1	18	TGGT1_227620-t26_1-p1	transcript=TGGT1_227620-t26_1 | gene=TGGT1_227620 | organism=Toxoplasma_gondii_GT1 | gene_product=dense granule protein GRA2 | transcript_product=dense granule protein GRA2 | location=TGGT1_chrX:779857-780655(-) | protein_length=185 | sequence_SO=chromosome | SO=protein_coding	TGGT1_227620-t26_1-p1 [89-99]	0	1262.60037	11
FALSE	High	FAENVGHHSEK	[K].FAENVGHHSEK.[A]					4.48079E-05	0	1	1	26	TGGT1_227620-t26_1-p1	transcript=TGGT1_227620-t26_1 | gene=TGGT1_227620 | organism=Toxoplasma_gondii_GT1 | gene_product=dense granule protein GRA2 | transcript_product=dense granule protein GRA2 | location=TGGT1_chrX:779857-780655(-) | protein_length=185 | sequence_SO=chromosome | SO=protein_coding	TGGT1_227620-t26_1-p1 [89-99]	0	1254.58617	11	0.896	0.911	-0.16	-0.13	0.280209351	0.385016661	0.691376724	0.606821871	0.55	17.74	0.896	0.892	1.024	0.513	0.911	1.042	-0.16	-0.16	0.03	-0.96	-0.13	0.06	2276147.938	2240609.281	8247419.781	7271403.875	16.96	19.43	32.94	60.49	1783878.749
FALSE	High	KTFHPEEVSAMVLGK	[K].KTFHPEEVSAMVLGK.[M]					8.99434E-06	0	1	1	1	TGGT1_273760-t26_1-p1	transcript=TGGT1_273760-t26_1 | gene=TGGT1_273760 | organism=Toxoplasma_gondii_GT1 | gene_product=heat shock protein HSP70 | transcript_product=heat shock protein HSP70 | location=TGGT1_chrVIII:3285695-3287698(-) | protein_length=667 | sequence_SO=chromosome | SO=protein_coding	TGGT1_273760-t26_1-p1 [113-127]	1	1672.8727	15	0.616	0.659	-0.7	-0.6	0.916143154	0.006083048	0.967206054	0.197598772	5.97	2.44	2.479	0.616	0.551	0.659	0.61	0.684	1.31	-0.7	-0.86	-0.6	-0.71	-0.55	11631.75914	6406.493097	10856.10938	7156.123267	68.22	26.57	169.95	170.17	2420.794189
FALSE	High	TEQDLLFDIDQVYK	[R].TEQDLLFDIDQVYK.[N]					0.000148122	0	1	1	1	TGGT1_268870-t26_1-p1	transcript=TGGT1_268870-t26_1 | gene=TGGT1_268870 | organism=Toxoplasma_gondii_GT1 | gene_product=tetratricopeptide repeat-containing protein | transcript_product=tetratricopeptide repeat-containing protein | location=TGGT1_chrVIII:6237449-6244209(+) | protein_length=1031 | sequence_SO=chromosome | SO=protein_coding	TGGT1_268870-t26_1-p1 [520-533]	0	1726.85341	14	3.246	0.199	1.7	-2.33	0.58025059	0.189531994	0.824279254	0.505288522	3.75	5.48	0.38	3.246	3.328	0.555	0.199	0.013	-1.4	1.7	1.73	-0.85	-2.33	-6.22	2702.985472	8172.205689	23534.81836	6861.110761	58.32	53.78	163.01	46.95	6498.578567
FALSE	High	TEMLLTMGDLGLPIEK	[R].TEMLLTMGDLGLPIEK.[H]					0.000030456	0	1	1	1	TGGT1_273490-t26_1-p1	transcript=TGGT1_273490-t26_1 | gene=TGGT1_273490 | organism=Toxoplasma_gondii_GT1 | gene_product=putative glutamine synthetase, type I | transcript_product=putative glutamine synthetase, type I | location=TGGT1_chrVIII:3443164-3448518(+) | protein_length=479 | sequence_SO=chromosome | SO=protein_coding	TGGT1_273490-t26_1-p1 [204-219]	0	1760.91727	16	0.675	0.874	-0.57	-0.19	0.302321235	0.424736885	0.695304001	0.618827759	35.81	33.36	0.675	0.242	1.033	0.874	0.326	1.132	-0.57	-2.04	0.05	-0.19	-1.62	0.18	7990.821714	5395.722165	9237.432004	7903.89778	23.4	44.7	167	169.89	7990.821714
FALSE	High	KTDDAATAEPSNAMSSLTSTR	[R].KTDDAATAEPSNAMSSLTSTR.[E]					1.91787E-05	0	1	1	4	TGGT1_249180-t26_1-p1	transcript=TGGT1_249180-t26_1 | gene=TGGT1_249180 | organism=Toxoplasma_gondii_GT1 | gene_product=bifunctional dihydrofolate reductase-thymidylate synthase | transcript_product=bifunctional dihydrofolate reductase-thymidylate synthase | location=TGGT1_chrXII:4294324-4300363(-) | protein_length=610 | sequence_SO=chromosome | SO=protein_coding	TGGT1_249180-t26_1-p1 [253-273]	1	2153.99792	21	2.686	0.492	1.43	-1.02	0.203661384	0.020538923	0.641897041	0.208231428	93.23	4.6	0.997	2.686	4.702	0.555	0.492	0.383	0	1.43	2.23	-0.85	-1.02	-1.39	2952.863376	12985.57016	224568.3906	124698.3828	99.74	39.95	86.34	85.19	13025.14957
FALSE	High	FALVVHDEQTSNQALR	[R].FALVVHDEQTSNQALR.[F]					1.55953E-05	0	1	1	4	TGGT1_222860-t26_1-p1	transcript=TGGT1_222860-t26_1 | gene=TGGT1_222860 | organism=Toxoplasma_gondii_GT1 | gene_product=putative eukaryotic translation initiation factor | transcript_product=putative eukaryotic translation initiation factor | location=TGGT1_chrII:1241196-1252687(-) | protein_length=756 | sequence_SO=chromosome | SO=protein_coding	TGGT1_222860-t26_1-p1 [504-519]	0	1827.93479	16	32.962	13.665	5.04	3.77	0.032922791	0.214368446	0.337211551	0.521712739	15.01	139.19	29.624	32.962	100	27.74	13.665	0.836	4.89	5.04	6.64	4.79	3.77	-0.26	5064.707031	322433.8594	12670.49442	349017.4688	87.43	34.68	167.19	79.4	10884.27476
FALSE	High	FALVVHDEQTSNQALR	[R].FALVVHDEQTSNQALR.[F]	1xLabel:13C(6)15N(4) [R16]	1xLabel:13C(6)15N(4) [R16]			4.42889E-05	0	1	1	3	TGGT1_222860-t26_1-p1	transcript=TGGT1_222860-t26_1 | gene=TGGT1_222860 | organism=Toxoplasma_gondii_GT1 | gene_product=putative eukaryotic translation initiation factor | transcript_product=putative eukaryotic translation initiation factor | location=TGGT1_chrII:1241196-1252687(-) | protein_length=756 | sequence_SO=chromosome | SO=protein_coding	TGGT1_222860-t26_1-p1 [504-519]	0	1837.94306	16
FALSE	High	FANLADMFVNDAFGTAHR	[K].FANLADMFVNDAFGTAHR.[A]					1.90622E-06	0	1	1	2	TGGT1_222020-t26_1-p1	transcript=TGGT1_222020-t26_1 | gene=TGGT1_222020 | organism=Toxoplasma_gondii_GT1 | gene_product=phosphoglycerate kinase PGKII | transcript_product=phosphoglycerate kinase PGKII | location=TGGT1_chrII:744480-749627(+) | protein_length=593 | sequence_SO=chromosome | SO=protein_coding	TGGT1_222020-t26_1-p1 [326-343]	0	1996.93341	18	1.607	0.461	0.68	-1.12	0.36502815	0.02648417	0.724359257	0.222112381	75.15	5.78	0.793	2.987	1.607	0.376	0.461	0.583	-0.34	1.58	0.68	-1.41	-1.12	-0.78	5887.198567	9463.095509	15180.84961	6993.983143	50.46	17.7	167.5	168.97	10697.28196
FALSE	High	VELVVSKEELTTPPQNSILELR	[K].VELVVSKEELTTPPQNSILELR.[V]					0.000063439	0	1	1	2	TGGT1_239820-t26_1-p1	transcript=TGGT1_239820-t26_1 | gene=TGGT1_239820 | organism=Toxoplasma_gondii_GT1 | gene_product=D-3-phosphoglycerate dehydrogenase | transcript_product=D-3-phosphoglycerate dehydrogenase | location=TGGT1_chrVI:931789-940557(-) | protein_length=604 | sequence_SO=chromosome | SO=protein_coding	TGGT1_239820-t26_1-p1 [412-433]	1	2494.37629	22	1.004	0.77	0.01	-0.38	0.714131958	0.372609056	0.882262673	0.604960938	53.43	25.19	2.627	0.642	1.004	0.05	0.77	0.99	1.39	-0.64	0.01	-4.31	-0.38	-0.01	9486.473488	9572.383396	291803.0313	224586.3594	48.3	28.57	50.99	106.45	3643.827516
FALSE	High	VELVVSKEELTTPPQNSILELR	[K].VELVVSKEELTTPPQNSILELR.[V]	1xLabel:13C(6)15N(2) [K7]; 1xLabel:13C(6)15N(4) [R22]	1xLabel:13C(6)15N(2) [K7]; 1xLabel:13C(6)15N(4) [R22]			0.000154528	0	1	1	1	TGGT1_239820-t26_1-p1	transcript=TGGT1_239820-t26_1 | gene=TGGT1_239820 | organism=Toxoplasma_gondii_GT1 | gene_product=D-3-phosphoglycerate dehydrogenase | transcript_product=D-3-phosphoglycerate dehydrogenase | location=TGGT1_chrVI:931789-940557(-) | protein_length=604 | sequence_SO=chromosome | SO=protein_coding	TGGT1_239820-t26_1-p1 [412-433]	1	2512.39876	22
FALSE	High	FAQAVEFGDLLVDR	[R].FAQAVEFGDLLVDR.[V]	1xLabel:13C(6)15N(4) [R14]	1xLabel:13C(6)15N(4) [R14]			3.22026E-05	0	1	1	1	TGGT1_292220-t26_1-p1	transcript=TGGT1_292220-t26_1 | gene=TGGT1_292220 | organism=Toxoplasma_gondii_GT1 | gene_product=PCI domain-containing protein | transcript_product=PCI domain-containing protein | location=TGGT1_chrIX:4423653-4430460(+) | protein_length=561 | sequence_SO=chromosome | SO=protein_coding	TGGT1_292220-t26_1-p1 [184-197]	0	1589.81975	14	3.256	1.159	1.7	0.21	0.147077617	0.479259308	0.589372949	0.640166458	55.98	25.89	4.485	1.16	3.256	1.159	1.361	0.01	2.17	0.21	1.7	0.21	0.45	-6.64	2731.063733	9788.417549	9685.17994	7394.385931	89.27	15.16	169.07	49.29	2182.33113
FALSE	High	SAFVDNIFVHGYDSQSYPVAVVVPNR	[R].SAFVDNIFVHGYDSQSYPVAVVVPNR.[Q]					6.17361E-06	0	1	1	2	TGGT1_310080-t26_1-p1	transcript=TGGT1_310080-t26_1 | gene=TGGT1_310080 | organism=Toxoplasma_gondii_GT1 | gene_product=AMP-binding enzyme domain-containing protein | transcript_product=AMP-binding enzyme domain-containing protein | location=TGGT1_chrXI:1008086-1011664(-) | protein_length=789 | sequence_SO=chromosome | SO=protein_coding	TGGT1_310080-t26_1-p1 [661-686]	0	2880.43152	26	3.474	29.15	1.8	4.87	0.042354466	0.248510188	0.369148609	0.545160784	52.54	145.26	5.687	3.474	2.243	63.49	29.15	0.59	2.51	1.8	1.17	5.99	4.87	-0.76	3385.026355	11760.71781	9689.62482	282453.0938	29.44	15.71	171.08	83.24	2300.750751
FALSE	High	FAPEVTAVASPTGENLVAVILDK	[R].FAPEVTAVASPTGENLVAVILDK.[T]	1xLabel:13C(6)15N(2) [K23]	1xLabel:13C(6)15N(2) [K23]			2.1276E-06	0	1	1	2	TGGT1_219540-t26_1-p1	transcript=TGGT1_219540-t26_1 | gene=TGGT1_219540 | organism=Toxoplasma_gondii_GT1 | gene_product=cytosolic tRNA-Ala synthetase | transcript_product=cytosolic tRNA-Ala synthetase | location=TGGT1_chrXII:800723-814444(-) | protein_length=1280 | sequence_SO=chromosome | SO=protein_coding	TGGT1_219540-t26_1-p1 [790-812]	0	2349.27915	23
FALSE	High	FAPEVTAVASPTGENLVAVILDK	[R].FAPEVTAVASPTGENLVAVILDK.[T]					0.000105382	0	1	1	4	TGGT1_219540-t26_1-p1	transcript=TGGT1_219540-t26_1 | gene=TGGT1_219540 | organism=Toxoplasma_gondii_GT1 | gene_product=cytosolic tRNA-Ala synthetase | transcript_product=cytosolic tRNA-Ala synthetase | location=TGGT1_chrXII:800723-814444(-) | protein_length=1280 | sequence_SO=chromosome | SO=protein_coding	TGGT1_219540-t26_1-p1 [790-812]	0	2341.26495	23	0.789	0.834	-0.34	-0.26	0.786911714	0.461317371	0.916423252	0.631128753	18.77	21.24	0.629	3.239	0.789	0.834	0.662	1.163	-0.67	1.7	-0.34	-0.26	-0.6	0.22	11438.16541	8040.948597	847465.0313	560796.5313	63.87	8.39	85.57	87.55	12789.55388
FALSE	High	SAFQAGGIVGLAEQYK	[R].SAFQAGGIVGLAEQYK.[A]	1xLabel:13C(6)15N(2) [K16]	1xLabel:13C(6)15N(2) [K16]			1.08708E-05	0	1	1	3	TGGT1_232600-t26_1-p1	transcript=TGGT1_232600-t26_1 | gene=TGGT1_232600 | organism=Toxoplasma_gondii_GT1 | gene_product=phospholipase, patatin family protein | transcript_product=phospholipase, patatin family protein | location=TGGT1_chrVIII:2182196-2184854(+) | protein_length=665 | sequence_SO=chromosome | SO=protein_coding	TGGT1_232600-t26_1-p1 [297-312]	0	1646.8628	16
FALSE	High	FASDQFHVRPTLLEQ	[K].FASDQFHVRPTLLEQ.[-]	1xLabel:13C(6)15N(4) [R9]	1xLabel:13C(6)15N(4) [R9]			0.000132339	0	1	1	9	TGGT1_232410-t26_1-p1	transcript=TGGT1_232410-t26_1 | gene=TGGT1_232410 | organism=Toxoplasma_gondii_GT1 | gene_product=PDI family protein | transcript_product=PDI family protein | location=TGGT1_chrVIII:2074655-2076392(-) | protein_length=220 | sequence_SO=chromosome | SO=protein_coding	TGGT1_232410-t26_1-p1 [206-220]	0	1797.91578	15
FALSE	High	VENLYEGPMDDEAAQGIR	[R].VENLYEGPMDDEAAQGIR.[N]					1.92328E-06	0	1	1	5	TGGT1_205470-t26_1-p1	transcript=TGGT1_205470-t26_1 | gene=TGGT1_205470 | organism=Toxoplasma_gondii_GT1 | gene_product=putative translation elongation factor 2 family protein | transcript_product=putative translation elongation factor 2 family protein | location=TGGT1_chrVIIa:1297616-1301283(+) | protein_length=832 | sequence_SO=chromosome | SO=protein_coding	TGGT1_205470-t26_1-p1 [343-360]	0	2006.9124	18
FALSE	High	VENNGEQSVLYK	[K].VENNGEQSVLYK.[F]					1.16022E-05	0	1	1	15	TGGT1_308020-t26_1-p1	transcript=TGGT1_308020-t26_1 | gene=TGGT1_308020 | organism=Toxoplasma_gondii_GT1 | gene_product=SAG-related sequence SRS57 | transcript_product=SAG-related sequence SRS57 | location=TGGT1_chrXII:456740-457897(-) | protein_length=385 | sequence_SO=chromosome | SO=protein_coding	TGGT1_308020-t26_1-p1 [154-165]	0	1379.68013	12	1.497	0.769	0.58	-0.38	0.334082529	0.014827441	0.710623095	0.204349929	61.8	4.03	0.873	3.302	1.497	0.769	0.804	0.717	-0.2	1.72	0.58	-0.38	-0.31	-0.48	204865.2344	178894.1875	1919340.125	1543026.25	40.24	98.18	31.31	25.99	204865.2344
FALSE	High	VENNGEQSVLYK	[K].VENNGEQSVLYK.[F]	1xLabel:13C(6)15N(2) [K12]	1xLabel:13C(6)15N(2) [K12]			3.89531E-05	0	1	1	14	TGGT1_308020-t26_1-p1	transcript=TGGT1_308020-t26_1 | gene=TGGT1_308020 | organism=Toxoplasma_gondii_GT1 | gene_product=SAG-related sequence SRS57 | transcript_product=SAG-related sequence SRS57 | location=TGGT1_chrXII:456740-457897(-) | protein_length=385 | sequence_SO=chromosome | SO=protein_coding	TGGT1_308020-t26_1-p1 [154-165]	0	1387.69433	12
FALSE	High	LYSRPEEEDEDAEEEEKAPETR	[R].LYSRPEEEDEDAEEEEKAPETR.[T]					2.72377E-05	0	1	1	11	TGGT1_317720-t26_1-p1	transcript=TGGT1_317720-t26_1 | gene=TGGT1_317720 | organism=Toxoplasma_gondii_GT1 | gene_product=putative eukaryotic translation initiation factor 3 subunit 7 | transcript_product=putative eukaryotic translation initiation factor 3 subunit 7 | location=TGGT1_chrIV:2518527-2525070(+) | protein_length=609 | sequence_SO=chromosome | SO=protein_coding	TGGT1_317720-t26_1-p1 [576-597]	1	2651.1591	22	0.634	0.618	-0.66	-0.69	0.023751317	0.301482542	0.30421533	0.579820064	6.08	1.14	0.634	0.699	0.541	0.63	0.618	0.015	-0.66	-0.52	-0.89	-0.67	-0.69	-6.04	913222.375	570438	549243.8125	185730.0313	45.2	56.67	44.04	105.54	899614.8125
FALSE	High	LYSRPEEEDEDAEEEEKAPETR	[R].LYSRPEEEDEDAEEEEKAPETR.[T]	1xLabel:13C(6)15N(2) [K17]; 2xLabel:13C(6)15N(4) [R4; R22]	1xLabel:13C(6)15N(2) [K17]; 2xLabel:13C(6)15N(4) [R4; R22]			0.000151298	0	1	1	4	TGGT1_317720-t26_1-p1	transcript=TGGT1_317720-t26_1 | gene=TGGT1_317720 | organism=Toxoplasma_gondii_GT1 | gene_product=putative eukaryotic translation initiation factor 3 subunit 7 | transcript_product=putative eukaryotic translation initiation factor 3 subunit 7 | location=TGGT1_chrIV:2518527-2525070(+) | protein_length=609 | sequence_SO=chromosome | SO=protein_coding	TGGT1_317720-t26_1-p1 [576-597]	1	2679.18984	22
FALSE	High	SINPDEAVAYGAAVQAAILK	[R].SINPDEAVAYGAAVQAAILK.[G]	1xLabel:13C(6)15N(2) [K20]	1xLabel:13C(6)15N(2) [K20]			6.90848E-08	0	1	1	14	TGGT1_273760-t26_1-p1	transcript=TGGT1_273760-t26_1 | gene=TGGT1_273760 | organism=Toxoplasma_gondii_GT1 | gene_product=heat shock protein HSP70 | transcript_product=heat shock protein HSP70 | location=TGGT1_chrVIII:3285695-3287698(-) | protein_length=667 | sequence_SO=chromosome | SO=protein_coding	TGGT1_273760-t26_1-p1 [364-383]	0	2009.07933	20
FALSE	High	FANSYSEVQLR	[R].FANSYSEVQLR.[Q]	1xLabel:13C(6)15N(4) [R11]	1xLabel:13C(6)15N(4) [R11]			9.69211E-05	0	1	1	7	TGGT1_273460-t26_1-p1	transcript=TGGT1_273460-t26_1 | gene=TGGT1_273460 | organism=Toxoplasma_gondii_GT1 | gene_product=eukaryotic translation initiation factor 3 subunit 6 interacting protein | transcript_product=eukaryotic translation initiation factor 3 subunit 6 interacting protein | location=TGGT1_chrVIII:3489847-3495730(-) | protein_length=639 | sequence_SO=chromosome | SO=protein_coding	TGGT1_273460-t26_1-p1 [453-463]	0	1323.65671	11
FALSE	High	FANSYSEVQLR	[R].FANSYSEVQLR.[Q]					9.69211E-05	0	1	1	8	TGGT1_273460-t26_1-p1	transcript=TGGT1_273460-t26_1 | gene=TGGT1_273460 | organism=Toxoplasma_gondii_GT1 | gene_product=eukaryotic translation initiation factor 3 subunit 6 interacting protein | transcript_product=eukaryotic translation initiation factor 3 subunit 6 interacting protein | location=TGGT1_chrVIII:3489847-3495730(-) | protein_length=639 | sequence_SO=chromosome | SO=protein_coding	TGGT1_273460-t26_1-p1 [453-463]	0	1313.64844	11	0.207	0.926	-2.27	-0.11	0.258191084	0.441536983	0.67684273	0.624486117	5.76	11.92	0.207	0.02	1.07	0.839	0.926	100	-2.27	-5.63	0.1	-0.25	-0.11	6.64	55571.29688	11530.99456	497847	494919.9688	110.99	50.14	86.65	55.53	55571.29688
FALSE	High	VENLYEGPMDDEAAQGIR	[R].VENLYEGPMDDEAAQGIR.[N]	1xLabel:13C(6)15N(4) [R18]	1xLabel:13C(6)15N(4) [R18]			1.42486E-06	0	1	1	3	TGGT1_205470-t26_1-p1	transcript=TGGT1_205470-t26_1 | gene=TGGT1_205470 | organism=Toxoplasma_gondii_GT1 | gene_product=putative translation elongation factor 2 family protein | transcript_product=putative translation elongation factor 2 family protein | location=TGGT1_chrVIIa:1297616-1301283(+) | protein_length=832 | sequence_SO=chromosome | SO=protein_coding	TGGT1_205470-t26_1-p1 [343-360]	0	2016.92066	18	1.234	0.715	0.3	-0.48	0.149289115	0.032083529	0.593032872	0.23351517	1.64	0.88	1.234	1.221	1.977	0.715	0.833	0.707	0.3	0.29	0.98	-0.48	-0.26	-0.5	7166.481382	10899.2844	647165.8125	539175.3125	21.85	12.96	114.82	109.97	7166.481382
FALSE	High	TDRLEEMDAFLSGTNTANVQAVGDR	[K].TDRLEEMDAFLSGTNTANVQAVGDR.[L]	2xLabel:13C(6)15N(4) [R3; R25]	2xLabel:13C(6)15N(4) [R3; R25]			4.29939E-06	0	1	1	1	TGGT1_290950-t26_1-p1	transcript=TGGT1_290950-t26_1 | gene=TGGT1_290950 | organism=Toxoplasma_gondii_GT1 | gene_product=putative clathrin heavy chain | transcript_product=putative clathrin heavy chain | location=TGGT1_chrIX:3770246-3782423(-) | protein_length=1731 | sequence_SO=chromosome | SO=protein_coding	TGGT1_290950-t26_1-p1 [1219-1243]	1	2730.29023	25
FALSE	High	KQEAVIQELK	[R].KQEAVIQELK.[E]	2xLabel:13C(6)15N(2) [K1; K10]	2xLabel:13C(6)15N(2) [K1; K10]			0.000114503	0	1	1	11	TGGT1_250710-t26_1-p1	transcript=TGGT1_250710-t26_1 | gene=TGGT1_250710 | organism=Toxoplasma_gondii_GT1 | gene_product=microneme protein MIC10 | transcript_product=microneme protein MIC10 | location=TGGT1_chrXII:5071359-5071955(+) | protein_length=198 | sequence_SO=chromosome | SO=protein_coding	TGGT1_250710-t26_1-p1 [109-118]	1	1201.71216	10	0.876	0.885	-0.19	-0.18	0.087221437	0.110012109	0.494757854	0.404505234	6.89	5.94	0.876	0.794	0.929	0.885	0.777	0.931	-0.19	-0.33	-0.11	-0.18	-0.36	-0.1	416392.9688	387000.0313	1536759.375	1430369.125	41.01	33.46	19.34	11.07	340950.7813
FALSE	High	FDGDLTHFFEYIPFSDKEHLPR	[R].FDGDLTHFFEYIPFSDKEHLPR.[Y]	1xLabel:13C(6)15N(2) [K17]; 1xLabel:13C(6)15N(4) [R22]	1xLabel:13C(6)15N(2) [K17]; 1xLabel:13C(6)15N(4) [R22]			5.93675E-05	0	1	1	1	TGGT1_315690-t26_1-p1	transcript=TGGT1_315690-t26_1 | gene=TGGT1_315690 | organism=Toxoplasma_gondii_GT1 | gene_product=DnaJ domain-containing protein | transcript_product=DnaJ domain-containing protein | location=TGGT1_chrXI:4848691-4851649(+) | protein_length=294 | sequence_SO=chromosome | SO=protein_coding	TGGT1_315690-t26_1-p1 [161-182]	1	2728.3161	22	1.628	0.431	0.7	-1.21	0.486354663	0.319714135	0.782871178	0.590183021	100.38	20.4	1.628	11.621	0.526	0.431	0.75	0.01	0.7	3.54	-0.93	-1.21	-0.41	-6.64	7113.472168	7927.349224	176245.9063	3693.91333	86.24	31.14	120.49	162.78	7113.472168
FALSE	High	LPIIHQTLGPDYDER	[R].LPIIHQTLGPDYDER.[V]	1xLabel:13C(6)15N(4) [R15]	1xLabel:13C(6)15N(4) [R15]			7.75615E-06	0	1	1	7	TGGT1_243950-t26_1-p1	transcript=TGGT1_243950-t26_1 | gene=TGGT1_243950 | organism=Toxoplasma_gondii_GT1 | gene_product=putative prohibitin | transcript_product=putative prohibitin | location=TGGT1_chrVI:2820162-2822544(+) | protein_length=271 | sequence_SO=chromosome | SO=protein_coding	TGGT1_243950-t26_1-p1 [103-117]	0	1776.91544	15
FALSE	High	FEILGMTDAAK	[R].FEILGMTDAAK.[Y]					0.000103063	0	1	1	13	TGGT1_270510-t26_1-p1	transcript=TGGT1_270510-t26_1 | gene=TGGT1_270510 | organism=Toxoplasma_gondii_GT1 | gene_product=asparaginyl-tRNA synthetase (NOB+tRNA synthase) | transcript_product=asparaginyl-tRNA synthetase (NOB+tRNA synthase) | location=TGGT1_chrVIII:5218409-5221722(+) | protein_length=676 | sequence_SO=chromosome | SO=protein_coding	TGGT1_270510-t26_1-p1 [278-288]	0	1195.60274	11	0.888	0.845	-0.17	-0.24	0.953620564	0.453261998	0.981830007	0.628577263	112.21	3.95	0.888	0.035	22.061	0.845	0.814	100	-0.17	-4.82	4.46	-0.24	-0.3	6.64	7830.337556	4692.359863	1535645.625	1376444.273	145.39	160.94	86.59	83.41	5284.987738
FALSE	High	VEDDIPEDEVEDDEEDNDDGNA	[R].VEDDIPEDEVEDDEEDNDDGNA.[-]					7.96704E-08	0	1	1	18	TGGT1_313230-t26_1-p1	transcript=TGGT1_313230-t26_1 | gene=TGGT1_313230 | organism=Toxoplasma_gondii_GT1 | gene_product=eukaryotic initiation factor-2, alpha subunit | transcript_product=eukaryotic initiation factor-2, alpha subunit | location=TGGT1_chrXI:3161335-3165437(-) | protein_length=347 | sequence_SO=chromosome | SO=protein_coding	TGGT1_313230-t26_1-p1 [326-347]	0	2477.90703	22
FALSE	High	LYEVEFPALTER	[R].LYEVEFPALTER.[Y]					3.85005E-05	0	1	1	8	TGGT1_273460-t26_1-p1	transcript=TGGT1_273460-t26_1 | gene=TGGT1_273460 | organism=Toxoplasma_gondii_GT1 | gene_product=eukaryotic translation initiation factor 3 subunit 6 interacting protein | transcript_product=eukaryotic translation initiation factor 3 subunit 6 interacting protein | location=TGGT1_chrVIII:3489847-3495730(-) | protein_length=639 | sequence_SO=chromosome | SO=protein_coding	TGGT1_273460-t26_1-p1 [96-107]	0	1466.75257	12	100	0.916	6.64	-0.13	0.022344697	0.193555269	0.296653114	0.508430085	0	2.72	100	100	39.732	0.916	0.936	0.723	6.64	6.64	5.31	-0.13	-0.1	-0.47	3179.473134	336947.4375	683672.4375	639949.8125	106.34	14.19	80.53	65.47	3179.473134
FALSE	High	FEGTPTYASLSK	[K].FEGTPTYASLSK.[A]	1xLabel:13C(6)15N(2) [K12]	1xLabel:13C(6)15N(2) [K12]			0.000112314	0	1	1	8	TGGT1_209950-t26_1-p1	transcript=TGGT1_209950-t26_1 | gene=TGGT1_209950 | organism=Toxoplasma_gondii_GT1 | gene_product=putative thioredoxin | transcript_product=putative thioredoxin | location=TGGT1_chrIb:1585569-1589285(-) | protein_length=424 | sequence_SO=chromosome | SO=protein_coding	TGGT1_209950-t26_1-p1 [125-136]	0	1308.65616	12	0.819	0.743	-0.29	-0.43	0.710834402	0.06370284	0.880628732	0.302763927	13.62	10.49	0.706	0.819	1.346	0.743	0.851	0.648	-0.5	-0.29	0.43	-0.43	-0.23	-0.63	114126.0547	93437.60156	1291977.25	1099930.5	63.29	96.51	56.98	44.49	90899.42188
FALSE	High	FEGSNDYSVLK	[R].FEGSNDYSVLK.[D]	1xLabel:13C(6)15N(2) [K11]	1xLabel:13C(6)15N(2) [K11]			0.000106855	0	1	1	7	TGGT1_318430-t26_1-p1	transcript=TGGT1_318430-t26_1 | gene=TGGT1_318430 | organism=Toxoplasma_gondii_GT1 | gene_product=malate dehydrogenase MDH | transcript_product=malate dehydrogenase MDH | location=TGGT1_chrIV:1282502-1286316(-) | protein_length=511 | sequence_SO=chromosome | SO=protein_coding	TGGT1_318430-t26_1-p1 [255-265]	0	1266.60921	11
FALSE	High	FEGSNDYSVLK	[R].FEGSNDYSVLK.[D]					0.000107748	0	1	1	8	TGGT1_318430-t26_1-p1	transcript=TGGT1_318430-t26_1 | gene=TGGT1_318430 | organism=Toxoplasma_gondii_GT1 | gene_product=malate dehydrogenase MDH | transcript_product=malate dehydrogenase MDH | location=TGGT1_chrIV:1282502-1286316(-) | protein_length=511 | sequence_SO=chromosome | SO=protein_coding	TGGT1_318430-t26_1-p1 [255-265]	0	1258.59501	11	0.424	0.698	-1.24	-0.52	0.391953121	0.411152578	0.736339989	0.614398992	18.23	6.03	0.424	0.134	1.658	0.639	0.698	1.21	-1.24	-2.9	0.73	-0.65	-0.52	0.27	17324.67969	7344.471934	1139825.273	795256.6875	128.57	54.23	39.44	71.87	17324.67969
FALSE	High	VEDEELDDDDLDML	[R].VEDEELDDDDLDML.[-]	1xOxidation [M13]	1xOxidation [M13]			4.67176E-06	0	1	1	12	TGGT1_292220-t26_1-p1	transcript=TGGT1_292220-t26_1 | gene=TGGT1_292220 | organism=Toxoplasma_gondii_GT1 | gene_product=PCI domain-containing protein | transcript_product=PCI domain-containing protein | location=TGGT1_chrIX:4423653-4430460(+) | protein_length=561 | sequence_SO=chromosome | SO=protein_coding	TGGT1_292220-t26_1-p1 [548-561]	0	1681.66328	14
FALSE	High	FEELNSDLFQK	[K].FEELNSDLFQK.[T]	1xLabel:13C(6)15N(2) [K11]	1xLabel:13C(6)15N(2) [K11]			0.000144229	0	1	1	9	TGGT1_311720-t26_1-p1	transcript=TGGT1_311720-t26_1 | gene=TGGT1_311720 | organism=Toxoplasma_gondii_GT1 | gene_product=chaperonin protein BiP | transcript_product=chaperonin protein BiP | location=TGGT1_chrXI:2188121-2191497(-) | protein_length=668 | sequence_SO=chromosome | SO=protein_coding	TGGT1_311720-t26_1-p1 [335-345]	0	1377.67762	11
FALSE	High	FEELNSDLFQK	[K].FEELNSDLFQK.[T]					4.33947E-05	0	1	1	14	TGGT1_311720-t26_1-p1	transcript=TGGT1_311720-t26_1 | gene=TGGT1_311720 | organism=Toxoplasma_gondii_GT1 | gene_product=chaperonin protein BiP | transcript_product=chaperonin protein BiP | location=TGGT1_chrXI:2188121-2191497(-) | protein_length=668 | sequence_SO=chromosome | SO=protein_coding	TGGT1_311720-t26_1-p1 [335-345]	0	1369.66342	11	0.021	0.055	-5.55	-4.19	0.004626029	0.150332698	0.218713071	0.467035752	0.02	0.36	0.037	0.021	0.015	0.055	0.01	0.567	-4.76	-5.55	-6.04	-4.19	-6.64	-0.82	212382.7813	5055.594967	1082997.875	33009.04297	88.26	51.2	113.29	169.73	137374.0625
FALSE	High	VEDQDLLPFVGYCR	[K].VEDQDLLPFVGYCR.[I]					2.16458E-05	0	1	1	1	TGGT1_211030-t26_1-p1	transcript=TGGT1_211030-t26_1 | gene=TGGT1_211030 | organism=Toxoplasma_gondii_GT1 | gene_product=hypothetical protein | transcript_product=hypothetical protein | location=TGGT1_chrIV:1889471-1891938(-) | protein_length=191 | sequence_SO=chromosome | SO=protein_coding	TGGT1_211030-t26_1-p1 [7-20]	0	1653.79412	14	3.717	0.675	1.89	-0.57	0.11860793	0.799022943	0.559848909	0.859924081	60.9	66.31	2.19	3.717	17.761	18.798	0.013	0.675	1.13	1.89	4.15	4.23	-6.32	-0.57	8375.972453	32329.68164	335163.9375	85746.30469	50.71	121.81	144.55	160.86	2742.212355
FALSE	High	LPIGDLATQYFADR	[R].LPIGDLATQYFADR.[D]	1xLabel:13C(6)15N(4) [R14]	1xLabel:13C(6)15N(4) [R14]			1.26417E-05	0	1	1	2	TGGT1_297500-t26_1-p1	transcript=TGGT1_297500-t26_1 | gene=TGGT1_297500 | organism=Toxoplasma_gondii_GT1 | gene_product=T-complex protein 1 eta subunit | transcript_product=T-complex protein 1 eta subunit | location=TGGT1_chrII:1806900-1814443(-) | protein_length=546 | sequence_SO=chromosome | SO=protein_coding	TGGT1_297500-t26_1-p1 [295-308]	0	1589.81975	14
FALSE	High	IYHPNINSQGAICLDILK	[K].IYHPNINSQGAICLDILK.[D]					2.03452E-05	0	1	1	1	TGGT1_319870-t26_1-p1	transcript=TGGT1_319870-t26_1 | gene=TGGT1_319870 | organism=Toxoplasma_gondii_GT1 | gene_product=ubiquitin-conjugating enzyme subfamily protein | transcript_product=ubiquitin-conjugating enzyme subfamily protein | location=TGGT1_chrIV:656858-661140(-) | protein_length=311 | sequence_SO=chromosome | SO=protein_coding	TGGT1_319870-t26_1-p1 [237-254]	0	2012.06336	18
FALSE	High	KPPTVVAYGDVSTVPHYEEVR	[K].KPPTVVAYGDVSTVPHYEEVR.[A]					5.25732E-05	0	1	1	6	TGGT1_202680-t26_1-p1	transcript=TGGT1_202680-t26_1 | gene=TGGT1_202680 | organism=Toxoplasma_gondii_GT1 | gene_product=putative peptidase M16, alpha subunit | transcript_product=putative peptidase M16, alpha subunit | location=TGGT1_chrVIIa:3006392-3012675(-) | protein_length=563 | sequence_SO=chromosome | SO=protein_coding	TGGT1_202680-t26_1-p1 [533-553]	0	2343.19794	21	0.309	0.784	-1.69	-0.35	0.297841162	0.093493449	0.695043547	0.368563516	12.5	5.22	1.23	0.309	0.037	0.784	0.829	0.591	0.3	-1.69	-4.75	-0.35	-0.27	-0.76	13884.07964	4513.830933	740778.125	614335.5625	128.53	72.78	121.99	107.94	11366.13672
FALSE	High	FEEDLVDYISYLK	[R].FEEDLVDYISYLK.[T]					1.87863E-05	0	1	1	1	TGGT1_221950-t26_1-p1	transcript=TGGT1_221950-t26_1 | gene=TGGT1_221950 | organism=Toxoplasma_gondii_GT1 | gene_product=putative splicesome-associated protein | transcript_product=putative splicesome-associated protein | location=TGGT1_chrII:703092-709611(-) | protein_length=559 | sequence_SO=chromosome | SO=protein_coding	TGGT1_221950-t26_1-p1 [224-236]	0	1633.79958	13	2.694	0.168	1.43	-2.57	0.280305328	0.283730218	0.691376724	0.569692766	100.22	3.87	12.074	2.694	0.873	1.331	0.168	0.013	3.59	1.43	-0.2	0.41	-2.57	-6.32	3182.296766	8627.792408	22105.14258	4840.055667	105.56	3.11	154.11	63.31	714.5599424
FALSE	High	FESGDEGTSTMSPSVAAR	[R].FESGDEGTSTMSPSVAAR.[Q]					1.19153E-05	0	1	1	7	TGGT1_214080-t26_1-p1	transcript=TGGT1_214080-t26_1 | gene=TGGT1_214080 | organism=Toxoplasma_gondii_GT1 | gene_product=toxofilin | transcript_product=toxofilin | location=TGGT1_chrX:5904318-5905055(+) | protein_length=245 | sequence_SO=chromosome | SO=protein_coding	TGGT1_214080-t26_1-p1 [51-68]	0	1828.80178	18
FALSE	High	FESGDEGTSTMSPSVAAR	[R].FESGDEGTSTMSPSVAAR.[Q]	1xLabel:13C(6)15N(4) [R18]	1xLabel:13C(6)15N(4) [R18]			7.09643E-06	0	1	1	7	TGGT1_214080-t26_1-p1	transcript=TGGT1_214080-t26_1 | gene=TGGT1_214080 | organism=Toxoplasma_gondii_GT1 | gene_product=toxofilin | transcript_product=toxofilin | location=TGGT1_chrX:5904318-5905055(+) | protein_length=245 | sequence_SO=chromosome | SO=protein_coding	TGGT1_214080-t26_1-p1 [51-68]	0	1838.81005	18	0.583	0.825	-0.78	-0.28	0.184383019	0.468790642	0.62269949	0.634255771	24.25	5.69	0.302	0.881	0.583	0.825	1.137	0.779	-1.73	-0.18	-0.78	-0.28	0.19	-0.36	7404.195607	4864.226373	1316167	1277370.875	14.78	40.96	43.67	29.9	7404.195607
FALSE	High	FESLFIDYINANHQDILK	[R].FESLFIDYINANHQDILK.[T]					4.72752E-06	0	1	1	6	TGGT1_204400-t26_1-p1	transcript=TGGT1_204400-t26_1 | gene=TGGT1_204400 | organism=Toxoplasma_gondii_GT1 | gene_product=putative ATPase synthase subunit alpha | transcript_product=putative ATPase synthase subunit alpha | location=TGGT1_chrVIIa:1716199-1723634(+) | protein_length=577 | sequence_SO=chromosome | SO=protein_coding	TGGT1_204400-t26_1-p1 [516-533]	0	2180.10225	18	1.029	0.677	0.04	-0.56	0.872852937	0.008314081	0.953075912	0.199491024	128.95	3.15	0.134	1.029	4.21	0.677	0.728	0.646	-2.9	0.04	2.07	-0.56	-0.46	-0.63	10722.6709	5406.510567	813130.6875	592321.5	83.69	69.72	101.16	96.61	17945.78711
FALSE	High	FESLFIDYINANHQDILK	[R].FESLFIDYINANHQDILK.[T]	1xLabel:13C(6)15N(2) [K18]	1xLabel:13C(6)15N(2) [K18]			5.53219E-06	0	1	1	6	TGGT1_204400-t26_1-p1	transcript=TGGT1_204400-t26_1 | gene=TGGT1_204400 | organism=Toxoplasma_gondii_GT1 | gene_product=putative ATPase synthase subunit alpha | transcript_product=putative ATPase synthase subunit alpha | location=TGGT1_chrVIIa:1716199-1723634(+) | protein_length=577 | sequence_SO=chromosome | SO=protein_coding	TGGT1_204400-t26_1-p1 [516-533]	0	2188.11644	18
FALSE	High	FFLLTVTHDLPIPLK	[R].FFLLTVTHDLPIPLK.[G]	1xLabel:13C(6)15N(2) [K15]	1xLabel:13C(6)15N(2) [K15]			1.80786E-05	0	1	1	3	TGGT1_219850-t26_1-p1	transcript=TGGT1_219850-t26_1 | gene=TGGT1_219850 | organism=Toxoplasma_gondii_GT1 | gene_product=prolyl-tRNA synthetase (ProRS) | transcript_product=prolyl-tRNA synthetase (ProRS) | location=TGGT1_chrXII:529404-538395(-) | protein_length=830 | sequence_SO=chromosome | SO=protein_coding	TGGT1_219850-t26_1-p1 [188-202]	0	1762.0393	15	0.944	0.776	-0.08	-0.37	0.481073393	0.055745781	0.780939794	0.283325741	55.7	5.6	0.944	0.083	1.342	0.776	0.825	0.649	-0.08	-3.6	0.42	-0.37	-0.28	-0.62	12949.80814	6269.709226	931669.6875	723356.0625	46.95	85.72	82.37	69.7	12991.04407
FALSE	High	FFLLTVTHDLPIPLK	[R].FFLLTVTHDLPIPLK.[G]					3.4212E-06	0	1	1	4	TGGT1_219850-t26_1-p1	transcript=TGGT1_219850-t26_1 | gene=TGGT1_219850 | organism=Toxoplasma_gondii_GT1 | gene_product=prolyl-tRNA synthetase (ProRS) | transcript_product=prolyl-tRNA synthetase (ProRS) | location=TGGT1_chrXII:529404-538395(-) | protein_length=830 | sequence_SO=chromosome | SO=protein_coding	TGGT1_219850-t26_1-p1 [188-202]	0	1754.0251	15
FALSE	High	FFGPSHHFGGFTPLYDPAPDKR	[R].FFGPSHHFGGFTPLYDPAPDKR.[V]	1xLabel:13C(6)15N(2) [K21]; 1xLabel:13C(6)15N(4) [R22]	1xLabel:13C(6)15N(2) [K21]; 1xLabel:13C(6)15N(4) [R22]			0.000147729	0	2	2	4	TGGT1_220950-t26_1-p1; TGGT1_410360-t26_1-p1	transcript=TGGT1_220950-t26_1 | gene=TGGT1_220950 | organism=Toxoplasma_gondii_GT1 | gene_product=hypothetical protein | transcript_product=hypothetical protein | location=TGGT1_chrII:72817-74397(+) | protein_length=334 | sequence_SO=chromosome | SO=protein_coding transcript=TGGT1_410360-t26_1 | gene=TGGT1_410360 | organism=Toxoplasma_gondii_GT1 | gene_product=putative transmembrane protein | tra…	TGGT1_220950-t26_1-p1 [76-97]; TGGT1_410360-t26_1-p1 [188-209]	1	2508.22141	22	7.344	0.859	2.88	-0.22	0.267624412	0.342220622	0.681627625	0.600444912	133.75	13.64	7.344	46.221	0.719	0.285	0.859	0.966	2.88	5.53	-0.48	-1.81	-0.22	-0.05	4741.706543	28834.04883	465990.6719	400429.3125	91.31	131.43	125.4	131.86	3926.20951
FALSE	High	FFGPSHHFGGFTPLYDPAPDKR	[R].FFGPSHHFGGFTPLYDPAPDKR.[V]					4.61314E-05	0	2	2	3	TGGT1_220950-t26_1-p1; TGGT1_410360-t26_1-p1	transcript=TGGT1_220950-t26_1 | gene=TGGT1_220950 | organism=Toxoplasma_gondii_GT1 | gene_product=hypothetical protein | transcript_product=hypothetical protein | location=TGGT1_chrII:72817-74397(+) | protein_length=334 | sequence_SO=chromosome | SO=protein_coding transcript=TGGT1_410360-t26_1 | gene=TGGT1_410360 | organism=Toxoplasma_gondii_GT1 | gene_product=putative transmembrane protein | tra…	TGGT1_220950-t26_1-p1 [76-97]; TGGT1_410360-t26_1-p1 [188-209]	1	2490.19894	22
FALSE	High	SLLVVTNDNQYTLSSTPPEAEQTETQR	[R].SLLVVTNDNQYTLSSTPPEAEQTETQR.[E]	1xPhospho [S1]; 1xLabel:13C(6)15N(4) [R27]	1xPhospho [S1]; 1xLabel:13C(6)15N(4) [R27]	TGGT1_240890-t26_1-p1 1xPhospho [S20]	TGGT1_240890-t26_1-p1 1xPhospho [S20]	8.30022E-05	0	1	1	3	TGGT1_240890-t26_1-p1	transcript=TGGT1_240890-t26_1 | gene=TGGT1_240890 | organism=Toxoplasma_gondii_GT1 | gene_product=6-phosphofructokinase | transcript_product=6-phosphofructokinase | location=TGGT1_chrVI:1494349-1507600(+) | protein_length=1399 | sequence_SO=chromosome | SO=protein_coding	TGGT1_240890-t26_1-p1 [20-46]	0	3111.43933	27	35.405	0.227	5.15	-2.14	0.032839375	0.144056861	0.337211551	0.46229223	112.22	2.82	35.405	8.606	70.061	0.227	0.809	0.143	5.15	3.11	6.13	-2.14	-0.31	-2.81	12342.54299	265744.5	9251.201802	2262.658043	29.85	103.22	12.08	80.65	7505.880215
FALSE	High	KPEDVTWEEYCAFYK	[R].KPEDVTWEEYCAFYK.[S]					8.06794E-05	0	1	1	3	TGGT1_288380-t26_1-p1	transcript=TGGT1_288380-t26_1 | gene=TGGT1_288380 | organism=Toxoplasma_gondii_GT1 | gene_product=heat shock protein HSP90 | transcript_product=heat shock protein HSP90 | location=TGGT1_chrIX:2294323-2298742(+) | protein_length=708 | sequence_SO=chromosome | SO=protein_coding	TGGT1_288380-t26_1-p1 [277-291]	0	1907.85203	15	0.291	0.575	-1.78	-0.8	0.053463868	0.221322391	0.412387966	0.527616026	2.55	0.66	0.558	0.291	0.232	0.567	1.051	0.575	-0.84	-1.78	-2.11	-0.82	0.07	-0.8	13447.06767	3914.15772	346078.0938	196209.0469	17.36	33.67	125.88	120.04	12066.54248
FALSE	High	IYDAIEESDFFVCPVAR	[K].IYDAIEESDFFVCPVAR.[D]	1xLabel:13C(6)15N(4) [R17]	1xLabel:13C(6)15N(4) [R17]			0.000182812	0	1	1	1	TGGT1_218780-t26_1-p1	transcript=TGGT1_218780-t26_1 | gene=TGGT1_218780 | organism=Toxoplasma_gondii_GT1 | gene_product=putative phosphoserine aminotransferase | transcript_product=putative phosphoserine aminotransferase | location=TGGT1_chrXII:1247991-1254054(-) | protein_length=481 | sequence_SO=chromosome | SO=protein_coding	TGGT1_218780-t26_1-p1 [340-356]	0	1983.93961	17	3.051	0.576	1.61	-0.8	0.114119481	0.298553465	0.552340982	0.578311925	3.76	22.48	3.051	1.238	3.128	0.046	0.839	0.576	1.61	0.31	1.65	-4.43	-0.25	-0.8	4085.310422	12499.17156	113665.1094	49935.44141	18.72	54.36	148.81	159.22	4097.211096
FALSE	High	KPPTVVAYGDVSTVPHYEEVR	[K].KPPTVVAYGDVSTVPHYEEVR.[A]	1xLabel:13C(6)15N(2) [K1]; 1xLabel:13C(6)15N(4) [R21]	1xLabel:13C(6)15N(2) [K1]; 1xLabel:13C(6)15N(4) [R21]			0.000148122	0	1	1	3	TGGT1_202680-t26_1-p1	transcript=TGGT1_202680-t26_1 | gene=TGGT1_202680 | organism=Toxoplasma_gondii_GT1 | gene_product=putative peptidase M16, alpha subunit | transcript_product=putative peptidase M16, alpha subunit | location=TGGT1_chrVIIa:3006392-3012675(-) | protein_length=563 | sequence_SO=chromosome | SO=protein_coding	TGGT1_202680-t26_1-p1 [533-553]	0	2361.2204	21
FALSE	High	IYDGQLDETLPSPK	[R].IYDGQLDETLPSPK.[L]					0.000165837	0	1	1	1	TGGT1_311890-t26_1-p1	transcript=TGGT1_311890-t26_1 | gene=TGGT1_311890 | organism=Toxoplasma_gondii_GT1 | gene_product=hypothetical protein | transcript_product=hypothetical protein | location=TGGT1_chrXI:2321183-2324126(+) | protein_length=394 | sequence_SO=chromosome | SO=protein_coding	TGGT1_311890-t26_1-p1 [335-348]	0	1575.79008	14
FALSE	High	KPGDDAVTMGEGMNYGSLEQQK	[K].KPGDDAVTMGEGMNYGSLEQQK.[K]					3.43479E-05	0	1	1	1	TGGT1_201680-t26_1-p1	transcript=TGGT1_201680-t26_1 | gene=TGGT1_201680 | organism=Toxoplasma_gondii_GT1 | gene_product=putative eukaryotic initiation factor-3 subunit 10 | transcript_product=putative eukaryotic initiation factor-3 subunit 10 | location=TGGT1_chrVIIa:3754116-3762345(+) | protein_length=1031 | sequence_SO=chromosome | SO=protein_coding	TGGT1_201680-t26_1-p1 [362-383]	0	2355.05914	22
FALSE	High	VEAAANVFQSLCYQHK	[R].VEAAANVFQSLCYQHK.[D]	1xLabel:13C(6)15N(2) [K16]	1xLabel:13C(6)15N(2) [K16]			9.61098E-05	0	1	1	1	TGGT1_223590-t26_1-p1	transcript=TGGT1_223590-t26_1 | gene=TGGT1_223590 | organism=Toxoplasma_gondii_GT1 | gene_product=proteasome subunit | transcript_product=proteasome subunit | location=TGGT1_chrX:3626728-3628061(-) | protein_length=369 | sequence_SO=chromosome | SO=protein_coding	TGGT1_223590-t26_1-p1 [247-262]	0	1815.89378	16	0.611	1.958	-0.71	0.97	0.173206084	0.383970159	0.618047023	0.606821871	19.86	96.66	0.392	0.611	0.912	1.958	8.078	0.681	-1.35	-0.71	-0.13	0.97	3.01	-0.55	10762.27453	4214.863694	38162.55469	74704.61719	38.1	66.06	162.18	134.15	10762.27453
FALSE	High	IYDGQLDETLPSPK	[R].IYDGQLDETLPSPK.[L]	1xLabel:13C(6)15N(2) [K14]	1xLabel:13C(6)15N(2) [K14]			8.80836E-05	0	1	1	2	TGGT1_311890-t26_1-p1	transcript=TGGT1_311890-t26_1 | gene=TGGT1_311890 | organism=Toxoplasma_gondii_GT1 | gene_product=hypothetical protein | transcript_product=hypothetical protein | location=TGGT1_chrXI:2321183-2324126(+) | protein_length=394 | sequence_SO=chromosome | SO=protein_coding	TGGT1_311890-t26_1-p1 [335-348]	0	1583.80428	14
FALSE	High	KPGLLSQGLQPTELDLSVMDR	[K].KPGLLSQGLQPTELDLSVMDR.[F]					3.09972E-05	0	1	1	1	TGGT1_278830-t26_1-p1	transcript=TGGT1_278830-t26_1 | gene=TGGT1_278830 | organism=Toxoplasma_gondii_GT1 | gene_product=glucose-6-phosphate 1-dehydrogenase | transcript_product=glucose-6-phosphate 1-dehydrogenase | location=TGGT1_chrXII:5748919-5762087(+) | protein_length=878 | sequence_SO=chromosome | SO=protein_coding	TGGT1_278830-t26_1-p1 [763-783]	0	2297.21696	21
FALSE	High	VEAVNLELSEQALR	[K].VEAVNLELSEQALR.[V]					3.59823E-06	0	1	1	2	TGGT1_278660-t26_1-p1	transcript=TGGT1_278660-t26_1 | gene=TGGT1_278660 | organism=Toxoplasma_gondii_GT1 | gene_product=putative P-type ATPase4 | transcript_product=putative P-type ATPase4 | location=TGGT1_chrXII:5863040-5875230(+) | protein_length=1338 | sequence_SO=chromosome | SO=protein_coding	TGGT1_278660-t26_1-p1 [756-769]	0	1570.84351	14
FALSE	High	VEAVNLELSEQALR	[K].VEAVNLELSEQALR.[V]	1xLabel:13C(6)15N(4) [R14]	1xLabel:13C(6)15N(4) [R14]			1.12639E-05	0	1	1	2	TGGT1_278660-t26_1-p1	transcript=TGGT1_278660-t26_1 | gene=TGGT1_278660 | organism=Toxoplasma_gondii_GT1 | gene_product=putative P-type ATPase4 | transcript_product=putative P-type ATPase4 | location=TGGT1_chrXII:5863040-5875230(+) | protein_length=1338 | sequence_SO=chromosome | SO=protein_coding	TGGT1_278660-t26_1-p1 [756-769]	0	1580.85178	14	2.854	12.941	1.51	3.69	0.508939125	0.193552721	0.792297621	0.508430085	132.13	135.93	2.854	20.17	0.311	12.941	1.076	54.336	1.51	4.33	-1.69	3.69	0.11	5.76	3495.482768	9976.354435	11823.52014	12723.54485	93.15	62.44	77.23	164.02	3495.482768
FALSE	High	KPGLLSQGLQPTELDLSVMDR	[K].KPGLLSQGLQPTELDLSVMDR.[F]	1xLabel:13C(6)15N(2) [K1]; 1xLabel:13C(6)15N(4) [R21]	1xLabel:13C(6)15N(2) [K1]; 1xLabel:13C(6)15N(4) [R21]			6.49168E-05	0	1	1	1	TGGT1_278830-t26_1-p1	transcript=TGGT1_278830-t26_1 | gene=TGGT1_278830 | organism=Toxoplasma_gondii_GT1 | gene_product=glucose-6-phosphate 1-dehydrogenase | transcript_product=glucose-6-phosphate 1-dehydrogenase | location=TGGT1_chrXII:5748919-5762087(+) | protein_length=878 | sequence_SO=chromosome | SO=protein_coding	TGGT1_278830-t26_1-p1 [763-783]	0	2315.23943	21	1.657	0.838	0.73	-0.25	0.463730682	0.314707291	0.771359011	0.587481865	88.59	6.74	1.657	0.667	2.809	0.232	0.892	0.838	0.73	-0.58	1.49	-2.11	-0.16	-0.25	5503.419644	8971.445739	12137.57359	5095.965108	73.55	1.99	169.22	171.08	5503.419644
FALSE	High	VEAAANVFQSLCYQHK	[R].VEAAANVFQSLCYQHK.[D]					1.57342E-05	0	1	1	3	TGGT1_223590-t26_1-p1	transcript=TGGT1_223590-t26_1 | gene=TGGT1_223590 | organism=Toxoplasma_gondii_GT1 | gene_product=proteasome subunit | transcript_product=proteasome subunit | location=TGGT1_chrX:3626728-3628061(-) | protein_length=369 | sequence_SO=chromosome | SO=protein_coding	TGGT1_223590-t26_1-p1 [247-262]	0	1807.87958	16
FALSE	High	FDGDLTHFFEYIPFSDKEHLPR	[R].FDGDLTHFFEYIPFSDKEHLPR.[Y]					1.83476E-05	0	1	1	2	TGGT1_315690-t26_1-p1	transcript=TGGT1_315690-t26_1 | gene=TGGT1_315690 | organism=Toxoplasma_gondii_GT1 | gene_product=DnaJ domain-containing protein | transcript_product=DnaJ domain-containing protein | location=TGGT1_chrXI:4848691-4851649(+) | protein_length=294 | sequence_SO=chromosome | SO=protein_coding	TGGT1_315690-t26_1-p1 [161-182]	1	2710.29363	22
FALSE	High	TFHPEEVSAMVLGK	[K].TFHPEEVSAMVLGK.[M]					0.000213617	0	1	1	17	TGGT1_273760-t26_1-p1	transcript=TGGT1_273760-t26_1 | gene=TGGT1_273760 | organism=Toxoplasma_gondii_GT1 | gene_product=heat shock protein HSP70 | transcript_product=heat shock protein HSP70 | location=TGGT1_chrVIII:3285695-3287698(-) | protein_length=667 | sequence_SO=chromosome | SO=protein_coding	TGGT1_273760-t26_1-p1 [114-127]	0	1544.77774	14	1.096	0.816	0.13	-0.29	0.919491484	0.042651818	0.968257346	0.252742161	128.08	4.31	0.149	9.189	1.096	0.816	0.852	0.724	-2.74	3.2	0.13	-0.29	-0.23	-0.47	11692.75045	13564.84861	2707639.664	2306546.75	69.34	72.89	96.74	88.82	11692.75045
FALSE	High	TFGYPFYDTSLGR	[K].TFGYPFYDTSLGR.[S]					0.00016327	0	1	1	4	TGGT1_234380-t26_1-p1	transcript=TGGT1_234380-t26_1 | gene=TGGT1_234380 | organism=Toxoplasma_gondii_GT1 | gene_product=hypothetical protein | transcript_product=hypothetical protein | location=TGGT1_chrX:4225477-4226948(+) | protein_length=347 | sequence_SO=chromosome | SO=protein_coding	TGGT1_234380-t26_1-p1 [94-106]	0	1523.71652	13	0.703	1.029	-0.51	0.04	0.15096114	0.318199368	0.595108737	0.588926667	0.61	4.97	0.697	0.971	0.703	1.107	0.995	1.029	-0.52	-0.04	-0.51	0.15	-0.01	0.04	87029.74219	84474.52344	805544.625	891384.25	78.43	68.59	57.89	56.91	77529.1875
FALSE	High	LYIQQYAQELPKGEEPR	[K].LYIQQYAQELPKGEEPR.[V]	1xLabel:13C(6)15N(2) [K12]; 1xLabel:13C(6)15N(4) [R17]	1xLabel:13C(6)15N(2) [K12]; 1xLabel:13C(6)15N(4) [R17]			0.000175964	0	1	1	3	TGGT1_223590-t26_1-p1	transcript=TGGT1_223590-t26_1 | gene=TGGT1_223590 | organism=Toxoplasma_gondii_GT1 | gene_product=proteasome subunit | transcript_product=proteasome subunit | location=TGGT1_chrX:3626728-3628061(-) | protein_length=369 | sequence_SO=chromosome | SO=protein_coding	TGGT1_223590-t26_1-p1 [230-246]	1	2080.08285	17
FALSE	High	FDMGGAAAVLGAAR	[K].FDMGGAAAVLGAAR.[A]	1xLabel:13C(6)15N(4) [R14]	1xLabel:13C(6)15N(4) [R14]			1.12639E-05	0	1	1	6	TGGT1_290670-t26_1-p1	transcript=TGGT1_290670-t26_1 | gene=TGGT1_290670 | organism=Toxoplasma_gondii_GT1 | gene_product=leucyl aminopeptidase LAP | transcript_product=leucyl aminopeptidase LAP | location=TGGT1_chrIX:3637150-3642271(+) | protein_length=781 | sequence_SO=chromosome | SO=protein_coding	TGGT1_290670-t26_1-p1 [568-581]	0	1316.6655	14
FALSE	High	FDMGGAAAVLGAAR	[K].FDMGGAAAVLGAAR.[A]					6.93016E-06	0	1	1	8	TGGT1_290670-t26_1-p1	transcript=TGGT1_290670-t26_1 | gene=TGGT1_290670 | organism=Toxoplasma_gondii_GT1 | gene_product=leucyl aminopeptidase LAP | transcript_product=leucyl aminopeptidase LAP | location=TGGT1_chrIX:3637150-3642271(+) | protein_length=781 | sequence_SO=chromosome | SO=protein_coding	TGGT1_290670-t26_1-p1 [568-581]	0	1306.65723	14	0.049	0.799	-4.35	-0.32	0.169569805	0.009404441	0.615285261	0.199491024	0.28	0.76	0.701	0.01	0.049	0.799	0.805	0.747	-0.51	-6.64	-4.35	-0.32	-0.31	-0.42	172680.1094	5297.618307	1651968.79	1319174.016	120.91	34.77	63.26	58.75	6352.553223
FALSE	High	FDIQVDKIEQFCSNLLPSR	[R].FDIQVDKIEQFCSNLLPSR.[Q]	1xLabel:13C(6)15N(2) [K7]; 1xLabel:13C(6)15N(4) [R19]	1xLabel:13C(6)15N(2) [K7]; 1xLabel:13C(6)15N(4) [R19]			9.38081E-08	0	1	1	1	TGGT1_234450-t26_1-p1	transcript=TGGT1_234450-t26_1 | gene=TGGT1_234450 | organism=Toxoplasma_gondii_GT1 | gene_product=ribosomal protein RPS15A | transcript_product=ribosomal protein RPS15A | location=TGGT1_chrX:4292801-4294683(+) | protein_length=231 | sequence_SO=chromosome | SO=protein_coding	TGGT1_234450-t26_1-p1 [180-198]	1	2270.16045	19
FALSE	High	FDIQVDKIEQFCSNLLPSR	[R].FDIQVDKIEQFCSNLLPSR.[Q]					8.39795E-07	0	1	1	1	TGGT1_234450-t26_1-p1	transcript=TGGT1_234450-t26_1 | gene=TGGT1_234450 | organism=Toxoplasma_gondii_GT1 | gene_product=ribosomal protein RPS15A | transcript_product=ribosomal protein RPS15A | location=TGGT1_chrX:4292801-4294683(+) | protein_length=231 | sequence_SO=chromosome | SO=protein_coding	TGGT1_234450-t26_1-p1 [180-198]	1	2252.13798	19
FALSE	High	TFADFHGISIESSMLAR	[R].TFADFHGISIESSMLAR.[N]					9.88382E-05	0	1	1	1	TGGT1_285180-t26_1-p1	transcript=TGGT1_285180-t26_1 | gene=TGGT1_285180 | organism=Toxoplasma_gondii_GT1 | gene_product=hypothetical protein | transcript_product=hypothetical protein | location=TGGT1_chrV:2405955-2411632(+) | protein_length=632 | sequence_SO=chromosome | SO=protein_coding	TGGT1_285180-t26_1-p1 [387-403]	0	1881.91636	17
FALSE	High	VEGGYVPAVNGR	[K].VEGGYVPAVNGR.[L]					0.000166268	0	1	1	4	TGGT1_290200-t26_1-p1	transcript=TGGT1_290200-t26_1 | gene=TGGT1_290200 | organism=Toxoplasma_gondii_GT1 | gene_product=NAD/NADP octopine/nopaline dehydrogenase, alpha-helical domain-containing protein | transcript_product=NAD/NADP octopine/nopaline dehydrogenase, alpha-helical domain-containing protein | location=TGGT1_chrIX:3448166-3452814(-) | protein_length=435 | sequence_SO=chromosome | SO=protein_coding	TGGT1_290200-t26_1-p1 [329-340]	0	1217.62731	12
FALSE	High	VEGLHNDVDFNEPFER	[R].VEGLHNDVDFNEPFER.[M]					0.000198544	0	1	1	6	TGGT1_226830-t26_1-p1	transcript=TGGT1_226830-t26_1 | gene=TGGT1_226830 | organism=Toxoplasma_gondii_GT1 | gene_product=DnaK family protein | transcript_product=DnaK family protein | location=TGGT1_chrX:1215623-1218481(-) | protein_length=952 | sequence_SO=chromosome | SO=protein_coding	TGGT1_226830-t26_1-p1 [375-390]	0	1916.87733	16	0.681	0.772	-0.55	-0.37	0.754570114	0.040046455	0.902787167	0.246239724	44.69	7.54	0.681	29.742	0.238	0.772	0.849	0.707	-0.55	4.89	-2.07	-0.37	-0.24	-0.5	63621.08594	20966.26758	490463.5313	416276.4063	89.05	57.04	73.38	64.91	63621.08594
FALSE	High	VEGLHNDVDFNEPFER	[R].VEGLHNDVDFNEPFER.[M]	1xLabel:13C(6)15N(4) [R16]	1xLabel:13C(6)15N(4) [R16]			7.77501E-05	0	1	1	5	TGGT1_226830-t26_1-p1	transcript=TGGT1_226830-t26_1 | gene=TGGT1_226830 | organism=Toxoplasma_gondii_GT1 | gene_product=DnaK family protein | transcript_product=DnaK family protein | location=TGGT1_chrX:1215623-1218481(-) | protein_length=952 | sequence_SO=chromosome | SO=protein_coding	TGGT1_226830-t26_1-p1 [375-390]	0	1926.8856	16
FALSE	High	VELAHVAQLIGLPGPK	[R].VELAHVAQLIGLPGPK.[V]					3.92961E-05	0	1	1	2	TGGT1_227960-t26_1-p1	transcript=TGGT1_227960-t26_1 | gene=TGGT1_227960 | organism=Toxoplasma_gondii_GT1 | gene_product=PCI domain-containing protein | transcript_product=PCI domain-containing protein | location=TGGT1_chrX:612917-615688(-) | protein_length=506 | sequence_SO=chromosome | SO=protein_coding	TGGT1_227960-t26_1-p1 [429-444]	0	1641.96865	16	1.549	0.686	0.63	-0.54	0.809710136	0.022384267	0.927048919	0.212010215	108.44	3.47	2.683	1.549	0.106	0.686	0.72	0.584	1.42	0.63	-3.24	-0.54	-0.47	-0.78	5614.950429	8699.980177	533395.25	384006.1875	50.05	75.51	82.13	71.41	4340.059851
FALSE	High	FDILEPASGGTASGDR	[R].FDILEPASGGTASGDR.[A]					3.65262E-05	0	1	1	2	TGGT1_247460-t26_1-p1	transcript=TGGT1_247460-t26_1 | gene=TGGT1_247460 | organism=Toxoplasma_gondii_GT1 | gene_product=proliferating cell nuclear antigen PCNA1 | transcript_product=proliferating cell nuclear antigen PCNA1 | location=TGGT1_chrXII:3286520-3289072(-) | protein_length=317 | sequence_SO=chromosome | SO=protein_coding	TGGT1_247460-t26_1-p1 [241-256]	0	1592.75509	16	0.592	0.291	-0.76	-1.78	0.265072222	0.276435445	0.680218357	0.56582242	12.47	12.1	0.592	0.064	0.734	0.291	0.879	0.01	-0.76	-3.96	-0.45	-1.78	-0.19	-6.59	9572.708227	5663.117311	9945.740019	8740.291293	25.49	86.1	168.66	60.02	9572.708227
FALSE	High	KQEAVIQELK	[R].KQEAVIQELK.[E]					7.84171E-05	0	1	1	15	TGGT1_250710-t26_1-p1	transcript=TGGT1_250710-t26_1 | gene=TGGT1_250710 | organism=Toxoplasma_gondii_GT1 | gene_product=microneme protein MIC10 | transcript_product=microneme protein MIC10 | location=TGGT1_chrXII:5071359-5071955(+) | protein_length=198 | sequence_SO=chromosome | SO=protein_coding	TGGT1_250710-t26_1-p1 [109-118]	1	1185.68376	10
FALSE	High	VELAHVAQLIGLPGPK	[R].VELAHVAQLIGLPGPK.[V]	1xLabel:13C(6)15N(2) [K16]	1xLabel:13C(6)15N(2) [K16]			5.03344E-05	0	1	1	2	TGGT1_227960-t26_1-p1	transcript=TGGT1_227960-t26_1 | gene=TGGT1_227960 | organism=Toxoplasma_gondii_GT1 | gene_product=PCI domain-containing protein | transcript_product=PCI domain-containing protein | location=TGGT1_chrX:612917-615688(-) | protein_length=506 | sequence_SO=chromosome | SO=protein_coding	TGGT1_227960-t26_1-p1 [429-444]	0	1649.98285	16
FALSE	High	FDGEIVPTETSLIVNGQEVTISNTR	[K].FDGEIVPTETSLIVNGQEVTISNTR.[D]	1xLabel:13C(6)15N(4) [R25]	1xLabel:13C(6)15N(4) [R25]			4.42885E-06	0	1	1	1	TGGT1_269190-t26_1-p1	transcript=TGGT1_269190-t26_1 | gene=TGGT1_269190 | organism=Toxoplasma_gondii_GT1 | gene_product=glyceraldehyde-3-phosphate dehydrogenase GAPDH2 | transcript_product=glyceraldehyde-3-phosphate dehydrogenase GAPDH2 | location=TGGT1_chrVIII:6001367-6005276(-) | protein_length=995 | sequence_SO=chromosome | SO=protein_coding	TGGT1_269190-t26_1-p1 [697-721]	0	2729.38675	25
FALSE	High	FDGEIVPTETSLIVNGQEVTISNTR	[K].FDGEIVPTETSLIVNGQEVTISNTR.[D]					1.0682E-06	0	1	1	1	TGGT1_269190-t26_1-p1	transcript=TGGT1_269190-t26_1 | gene=TGGT1_269190 | organism=Toxoplasma_gondii_GT1 | gene_product=glyceraldehyde-3-phosphate dehydrogenase GAPDH2 | transcript_product=glyceraldehyde-3-phosphate dehydrogenase GAPDH2 | location=TGGT1_chrVIII:6001367-6005276(-) | protein_length=995 | sequence_SO=chromosome | SO=protein_coding	TGGT1_269190-t26_1-p1 [697-721]	0	2719.37848	25	1.129	0.401	0.17	-1.32	0.69426505	0.501250906	0.874418161	0.652373812	27.57	23.27	0.392	1.129	1.339	3.825	0.401	0.01	-1.35	0.17	0.42	1.94	-1.32	-6.64	5555.904261	6152.293745	8450.964948	7150.374514	39.8	67.41	170.05	47.27	5555.904261
FALSE	High	KPWLLTGDVVEIQPNGSMNIIDR	[K].KPWLLTGDVVEIQPNGSMNIIDR.[K]					5.58705E-05	0	1	1	1	TGGT1_310150-t26_1-p1	transcript=TGGT1_310150-t26_1 | gene=TGGT1_310150 | organism=Toxoplasma_gondii_GT1 | gene_product=AMP-binding enzyme domain-containing protein | transcript_product=AMP-binding enzyme domain-containing protein | location=TGGT1_chrXI:1055873-1060273(-) | protein_length=866 | sequence_SO=chromosome | SO=protein_coding	TGGT1_310150-t26_1-p1 [655-677]	0	2595.35993	23
FALSE	High	LPKPVTTEPFVFSSGSPYIR	[R].LPKPVTTEPFVFSSGSPYIR.[R]					0.00021259	0	1	1	4	TGGT1_218940-t26_1-p1	transcript=TGGT1_218940-t26_1 | gene=TGGT1_218940 | organism=Toxoplasma_gondii_GT1 | gene_product=hypothetical protein | transcript_product=hypothetical protein | location=TGGT1_chrXII:1136914-1139637(+) | protein_length=326 | sequence_SO=chromosome | SO=protein_coding	TGGT1_218940-t26_1-p1 [210-229]	0	2222.18558	20
FALSE	High	VEEPVQVLQPVR	[R].VEEPVQVLQPVR.[L]					0.000156987	0	1	1	7	TGGT1_315270-t26_1-p1	transcript=TGGT1_315270-t26_1 | gene=TGGT1_315270 | organism=Toxoplasma_gondii_GT1 | gene_product=hypothetical protein | transcript_product=hypothetical protein | location=TGGT1_chrXI:4558433-4565813(-) | protein_length=780 | sequence_SO=chromosome | SO=protein_coding	TGGT1_315270-t26_1-p1 [453-464]	0	1392.78454	12	0.735	0.778	-0.44	-0.36	0.821976199	0.383005067	0.932301324	0.606821871	45.51	10.89	0.735	9.342	0.318	0.778	0.872	0.01	-0.44	3.22	-1.65	-0.36	-0.2	-6.64	17299.48633	11702.27312	376602.0313	275351.3438	102.46	83.62	80.37	85.4	42806.98438
FALSE	High	FDQADHPSLWQLEEEQQR	[R].FDQADHPSLWQLEEEQQR.[K]					7.09564E-08	0	1	1	7	TGGT1_320220-t26_1-p1	transcript=TGGT1_320220-t26_1 | gene=TGGT1_320220 | organism=Toxoplasma_gondii_GT1 | gene_product=putative ubiquinol cytochrome c oxidoreductase | transcript_product=putative ubiquinol cytochrome c oxidoreductase | location=TGGT1_chrIV:370998-374481(-) | protein_length=487 | sequence_SO=chromosome | SO=protein_coding	TGGT1_320220-t26_1-p1 [185-202]	0	2256.0316	18	3.114	0.766	1.64	-0.38	0.038693221	0.033670377	0.360301625	0.237105874	24.58	3.84	6.186	2.597	3.114	0.766	0.8	0.664	2.63	1.38	1.64	-0.38	-0.32	-0.59	3387.277646	8798.045898	401310.3125	321017.9375	85.48	124.01	98.21	89.1	11758.67732
FALSE	High	FEALIYHMVYQEELGSCK	[K].FEALIYHMVYQEELGSCK.[G]	1xLabel:13C(6)15N(2) [K18]	1xLabel:13C(6)15N(2) [K18]			8.41869E-05	0	1	1	1	TGGT1_289830-t26_1-p1	transcript=TGGT1_289830-t26_1 | gene=TGGT1_289830 | organism=Toxoplasma_gondii_GT1 | gene_product=putative eukaryotic initiation factor-3, delta subunit | transcript_product=putative eukaryotic initiation factor-3, delta subunit | location=TGGT1_chrIX:3281722-3286956(+) | protein_length=335 | sequence_SO=chromosome | SO=protein_coding	TGGT1_289830-t26_1-p1 [275-292]	0	2168.02822	18
FALSE	High	LPIGDLATQYFADR	[R].LPIGDLATQYFADR.[D]					3.32583E-05	0	1	1	1	TGGT1_297500-t26_1-p1	transcript=TGGT1_297500-t26_1 | gene=TGGT1_297500 | organism=Toxoplasma_gondii_GT1 | gene_product=T-complex protein 1 eta subunit | transcript_product=T-complex protein 1 eta subunit | location=TGGT1_chrII:1806900-1814443(-) | protein_length=546 | sequence_SO=chromosome | SO=protein_coding	TGGT1_297500-t26_1-p1 [295-308]	0	1579.81148	14	3.364	0.819	1.75	-0.29	0.274431265	0.040990849	0.687494582	0.248505024	114.45	2.61	0.767	6.037	3.364	0.84	0.819	0.717	-0.38	2.59	1.75	-0.25	-0.29	-0.48	2606.386217	8767.687596	759983.875	622130.6875	113.91	15.73	89.9	81.46	12517.68595
FALSE	High	IYIGSLPGEYTDKDVER	[R].IYIGSLPGEYTDKDVER.[E]					0.000183276	0	1	1	2	TGGT1_217540-t26_1-p1	transcript=TGGT1_217540-t26_1 | gene=TGGT1_217540 | organism=Toxoplasma_gondii_GT1 | gene_product=RNA recognition motif-containing protein | transcript_product=RNA recognition motif-containing protein | location=TGGT1_chrXII:1835563-1837479(-) | protein_length=351 | sequence_SO=chromosome | SO=protein_coding	TGGT1_217540-t26_1-p1 [17-33]	1	1954.97565	17	2.815	0.351	1.49	-1.51	0.176891266	0.27127361	0.618047023	0.562654407	7.3	6.77	2.815	1.018	2.953	0.481	0.351	0.01	1.49	0.03	1.56	-1.06	-1.51	-6.64	4210.478338	11851.3856	28825.04297	5130.158092	100.25	52.04	158.21	79.26	4210.478338
FALSE	High	FEAGNMAMVTGGHNVGR	[K].FEAGNMAMVTGGHNVGR.[V]	1xLabel:13C(6)15N(4) [R17]	1xLabel:13C(6)15N(4) [R17]			1.18801E-05	0	1	1	12	TGGT1_207440-t26_1-p1	transcript=TGGT1_207440-t26_1 | gene=TGGT1_207440 | organism=Toxoplasma_gondii_GT1 | gene_product=ribosomal protein RPS4 | transcript_product=ribosomal protein RPS4 | location=TGGT1_chrIb:77395-80548(-) | protein_length=312 | sequence_SO=chromosome | SO=protein_coding	TGGT1_207440-t26_1-p1 [224-240]	0	1757.80855	17	0.076	0.904	-3.73	-0.15	0.061653007	0.230440628	0.435075343	0.531772233	0.57	10.39	0.076	0.01	0.127	0.904	0.982	0.75	-3.73	-6.64	-2.98	-0.15	-0.03	-0.42	69740.09375	3991.376346	1747997.25	1715723.797	37.74	111.88	80.66	67.57	52846.26563
FALSE	High	FEAGNMAMVTGGHNVGR	[K].FEAGNMAMVTGGHNVGR.[V]					3.28196E-06	0	1	1	11	TGGT1_207440-t26_1-p1	transcript=TGGT1_207440-t26_1 | gene=TGGT1_207440 | organism=Toxoplasma_gondii_GT1 | gene_product=ribosomal protein RPS4 | transcript_product=ribosomal protein RPS4 | location=TGGT1_chrIb:77395-80548(-) | protein_length=312 | sequence_SO=chromosome | SO=protein_coding	TGGT1_207440-t26_1-p1 [224-240]	0	1747.80028	17
FALSE	High	FDYAGEKPLENEDIIAVENVVK	[R].FDYAGEKPLENEDIIAVENVVK.[D]	2xLabel:13C(6)15N(2) [K7; K22]	2xLabel:13C(6)15N(2) [K7; K22]			2.45027E-08	0	1	1	3	TGGT1_219540-t26_1-p1	transcript=TGGT1_219540-t26_1 | gene=TGGT1_219540 | organism=Toxoplasma_gondii_GT1 | gene_product=cytosolic tRNA-Ala synthetase | transcript_product=cytosolic tRNA-Ala synthetase | location=TGGT1_chrXII:800723-814444(-) | protein_length=1280 | sequence_SO=chromosome | SO=protein_coding	TGGT1_219540-t26_1-p1 [952-973]	0	2508.28391	22
FALSE	High	FDYAGEKPLENEDIIAVENVVK	[R].FDYAGEKPLENEDIIAVENVVK.[D]	1xLabel:13C(6)15N(2) [K7]	1xLabel:13C(6)15N(2) [K7]			0.000153716	0	1	1	1	TGGT1_219540-t26_1-p1	transcript=TGGT1_219540-t26_1 | gene=TGGT1_219540 | organism=Toxoplasma_gondii_GT1 | gene_product=cytosolic tRNA-Ala synthetase | transcript_product=cytosolic tRNA-Ala synthetase | location=TGGT1_chrXII:800723-814444(-) | protein_length=1280 | sequence_SO=chromosome | SO=protein_coding	TGGT1_219540-t26_1-p1 [952-973]	0	2500.26971	22
FALSE	High	VEDSSVLGLSSAPR	[K].VEDSSVLGLSSAPR.[N]	1xLabel:13C(6)15N(4) [R14]	1xLabel:13C(6)15N(4) [R14]			0.0001295	0	1	1	1	TGGT1_267620-t26_1-p1	transcript=TGGT1_267620-t26_1 | gene=TGGT1_267620 | organism=Toxoplasma_gondii_GT1 | gene_product=multi-pass transmembrane protein | transcript_product=multi-pass transmembrane protein | location=TGGT1_chrIX:346132-354477(+) | protein_length=508 | sequence_SO=chromosome | SO=protein_coding	TGGT1_267620-t26_1-p1 [481-494]	0	1426.74117	14
FALSE	High	FDYAGEKPLENEDIIAVENVVK	[R].FDYAGEKPLENEDIIAVENVVK.[D]					2.07319E-07	0	1	1	5	TGGT1_219540-t26_1-p1	transcript=TGGT1_219540-t26_1 | gene=TGGT1_219540 | organism=Toxoplasma_gondii_GT1 | gene_product=cytosolic tRNA-Ala synthetase | transcript_product=cytosolic tRNA-Ala synthetase | location=TGGT1_chrXII:800723-814444(-) | protein_length=1280 | sequence_SO=chromosome | SO=protein_coding	TGGT1_219540-t26_1-p1 [952-973]	0	2492.25551	22	1.118	0.579	0.16	-0.79	0.475010657	0.006258514	0.777478732	0.197598772	34.75	3.68	0.856	2.071	1.118	0.579	0.623	0.536	-0.22	1.05	0.16	-0.79	-0.68	-0.9	8712.708087	7459.455293	1054262.75	657257.9375	64.33	52.06	102.68	96.47	8712.708087
FALSE	High	IPLFSAAGLPHNEIGAQICR	[K].IPLFSAAGLPHNEIGAQICR.[Q]					8.86213E-06	0	1	1	3	TGGT1_219800-t26_1-p1	transcript=TGGT1_219800-t26_1 | gene=TGGT1_219800 | organism=Toxoplasma_gondii_GT1 | gene_product=putative vacuolar ATP synthase subunit b | transcript_product=putative vacuolar ATP synthase subunit b | location=TGGT1_chrXII:574692-577426(+) | protein_length=505 | sequence_SO=chromosome | SO=protein_coding	TGGT1_219800-t26_1-p1 [172-191]	0	2107.1117	20	3.966	0.643	1.99	-0.64	0.269443769	0.015469592	0.683688697	0.204349929	117.58	2.23	3.966	19.459	0.821	0.62	0.734	0.643	1.99	4.28	-0.29	-0.69	-0.45	-0.64	8298.078213	32909.33203	327555.9688	204861.8438	70.91	57.05	113.15	111.03	8298.078213
FALSE	High	LYLIETGEVDVMK	[R].LYLIETGEVDVMK.[K]					0.000210545	0	1	1	3	TGGT1_242070-t26_1-p1	transcript=TGGT1_242070-t26_1 | gene=TGGT1_242070 | organism=Toxoplasma_gondii_GT1 | gene_product=cAMP-dependent protein kinase regulatory subunit | transcript_product=cAMP-dependent protein kinase regulatory subunit | location=TGGT1_chrVI:1804976-1810461(-) | protein_length=385 | sequence_SO=chromosome | SO=protein_coding	TGGT1_242070-t26_1-p1 [170-182]	0	1509.78691	13	1.699	0.059	0.76	-4.07	0.300941382	0.210347623	0.695211823	0.51941483	69.94	0.39	0.897	1.699	4.196	0.015	0.059	1.11	-0.16	0.76	2.07	-6.01	-4.07	0.15	7796.708803	10657.54883	193144.8594	11473.55702	52.55	25.5	84.78	48.59	8745.612295
FALSE	High	FDSIGVENTEANR	[R].FDSIGVENTEANR.[A]	1xLabel:13C(6)15N(4) [R13]	1xLabel:13C(6)15N(4) [R13]			1.46998E-05	0	1	2	19	TGGT1_236040-t26_1-p1	transcript=TGGT1_236040-t26_1 | gene=TGGT1_236040 | organism=Toxoplasma_gondii_GT1 | gene_product=fructose-1,6-bisphosphate aldolase | transcript_product=fructose-1,6-bisphosphate aldolase | location=TGGT1_chrX:5139351-5141389(+) | protein_length=433 | sequence_SO=chromosome | SO=protein_coding	TGGT1_236040-t26_1-p1 [114-126]	0	1461.68438	13	18.943	100	4.24	6.64	0.100685823	0.169675685	0.526233526	0.49003398	85.18	0	100	18.943	8.06	100	100	1.236	6.64	4.24	3.01	6.64	6.64	0.31	29864.09375	335460.9375	7838.491822	3398604.5	86.33	35.16	172.26	34.46	580.7020851
FALSE	High	FDSIGVENTEANR	[R].FDSIGVENTEANR.[A]					1.99292E-05	0	1	2	16	TGGT1_236040-t26_1-p1	transcript=TGGT1_236040-t26_1 | gene=TGGT1_236040 | organism=Toxoplasma_gondii_GT1 | gene_product=fructose-1,6-bisphosphate aldolase | transcript_product=fructose-1,6-bisphosphate aldolase | location=TGGT1_chrX:5139351-5141389(+) | protein_length=433 | sequence_SO=chromosome | SO=protein_coding	TGGT1_236040-t26_1-p1 [114-126]	0	1451.67611	13
FALSE	High	LYIQQYAQELPKGEEPR	[K].LYIQQYAQELPKGEEPR.[V]					0.000050043	0	1	1	6	TGGT1_223590-t26_1-p1	transcript=TGGT1_223590-t26_1 | gene=TGGT1_223590 | organism=Toxoplasma_gondii_GT1 | gene_product=proteasome subunit | transcript_product=proteasome subunit | location=TGGT1_chrX:3626728-3628061(-) | protein_length=369 | sequence_SO=chromosome | SO=protein_coding	TGGT1_223590-t26_1-p1 [230-246]	1	2062.06038	17	1.374	100	0.46	6.64	0.819627648	0.190819725	0.930855845	0.506461376	115.44	0	1.374	0.304	4.36	100	100	0.929	0.46	-1.72	2.12	6.64	6.64	-0.11	3416.42806	7799.351889	3203.469752	503145.9688	103.63	98.34	172.43	78.67	14017.09074
FALSE	High	KPTQAEAALMHPSEK	[K].KPTQAEAALMHPSEK.[V]					3.81643E-05	0	1	1	3	TGGT1_290950-t26_1-p1	transcript=TGGT1_290950-t26_1 | gene=TGGT1_290950 | organism=Toxoplasma_gondii_GT1 | gene_product=putative clathrin heavy chain | transcript_product=putative clathrin heavy chain | location=TGGT1_chrIX:3770246-3782423(-) | protein_length=1731 | sequence_SO=chromosome | SO=protein_coding	TGGT1_290950-t26_1-p1 [75-89]	0	1637.83157	15
FALSE	High	FDQADHPSLWQLEEEQQR	[R].FDQADHPSLWQLEEEQQR.[K]	1xLabel:13C(6)15N(4) [R18]	1xLabel:13C(6)15N(4) [R18]			2.77226E-05	0	1	1	3	TGGT1_320220-t26_1-p1	transcript=TGGT1_320220-t26_1 | gene=TGGT1_320220 | organism=Toxoplasma_gondii_GT1 | gene_product=putative ubiquinol cytochrome c oxidoreductase | transcript_product=putative ubiquinol cytochrome c oxidoreductase | location=TGGT1_chrIV:370998-374481(-) | protein_length=487 | sequence_SO=chromosome | SO=protein_coding	TGGT1_320220-t26_1-p1 [185-202]	0	2266.03987	18
FALSE	High	IPLFSAAGLPHNEIGAQICR	[K].IPLFSAAGLPHNEIGAQICR.[Q]	1xLabel:13C(6)15N(4) [R20]	1xLabel:13C(6)15N(4) [R20]			0.000016841	0	1	1	2	TGGT1_219800-t26_1-p1	transcript=TGGT1_219800-t26_1 | gene=TGGT1_219800 | organism=Toxoplasma_gondii_GT1 | gene_product=putative vacuolar ATP synthase subunit b | transcript_product=putative vacuolar ATP synthase subunit b | location=TGGT1_chrXII:574692-577426(+) | protein_length=505 | sequence_SO=chromosome | SO=protein_coding	TGGT1_219800-t26_1-p1 [172-191]	0	2117.11997	20
FALSE	High	TDRLEEMDAFLSGTNTANVQAVGDR	[K].TDRLEEMDAFLSGTNTANVQAVGDR.[L]					5.46696E-06	0	1	1	2	TGGT1_290950-t26_1-p1	transcript=TGGT1_290950-t26_1 | gene=TGGT1_290950 | organism=Toxoplasma_gondii_GT1 | gene_product=putative clathrin heavy chain | transcript_product=putative clathrin heavy chain | location=TGGT1_chrIX:3770246-3782423(-) | protein_length=1731 | sequence_SO=chromosome | SO=protein_coding	TGGT1_290950-t26_1-p1 [1219-1243]	1	2710.2737	25	0.363	0.822	-1.46	-0.28	0.212515574	0.474611953	0.649952509	0.637798309	14.74	7.46	0.637	0.363	0.035	0.822	0.761	1.149	-0.65	-1.46	-4.84	-0.28	-0.39	0.2	16467.69922	5974.1857	340733.8438	280014.75	127.11	21.7	57.8	80.88	10739.95921
FALSE	High	EPTAIPWGQAGVHYICESTGIFLTK	[K].EPTAIPWGQAGVHYICESTGIFLTK.[E]	1xLabel:13C(6)15N(2) [K25]	1xLabel:13C(6)15N(2) [K25]			0.000106264	0	1	1	1	TGGT1_289690-t26_1-p1	transcript=TGGT1_289690-t26_1 | gene=TGGT1_289690 | organism=Toxoplasma_gondii_GT1 | gene_product=glyceraldehyde-3-phosphate dehydrogenase GAPDH1 | transcript_product=glyceraldehyde-3-phosphate dehydrogenase GAPDH1 | location=TGGT1_chrIX:3189155-3191218(-) | protein_length=489 | sequence_SO=chromosome | SO=protein_coding	TGGT1_289690-t26_1-p1 [229-253]	0	2726.3738	25
FALSE	High	EPTAIPWGQAGVHYICESTGIFLTK	[K].EPTAIPWGQAGVHYICESTGIFLTK.[E]					0.000125	0	1	1	2	TGGT1_289690-t26_1-p1	transcript=TGGT1_289690-t26_1 | gene=TGGT1_289690 | organism=Toxoplasma_gondii_GT1 | gene_product=glyceraldehyde-3-phosphate dehydrogenase GAPDH1 | transcript_product=glyceraldehyde-3-phosphate dehydrogenase GAPDH1 | location=TGGT1_chrIX:3189155-3191218(-) | protein_length=489 | sequence_SO=chromosome | SO=protein_coding	TGGT1_289690-t26_1-p1 [229-253]	0	2718.3596	25
FALSE	High	MQIDGIHNVLIDNIDK	[R].MQIDGIHNVLIDNIDK.[I]					0.000199526	0	1	1	1	TGGT1_230430-t26_1-p1	transcript=TGGT1_230430-t26_1 | gene=TGGT1_230430 | organism=Toxoplasma_gondii_GT1 | gene_product=putative vesicle-associated membrane protein | transcript_product=putative vesicle-associated membrane protein | location=TGGT1_chrVIII:775206-779637(+) | protein_length=221 | sequence_SO=chromosome | SO=protein_coding	TGGT1_230430-t26_1-p1 [132-147]	0	1837.94766	16	1.507	54.661	0.59	5.77	0.430433672	0.21128013	0.755287111	0.520533784	79.78	122.98	0.696	7.103	1.507	100	54.661	0.772	-0.52	2.83	0.59	6.64	5.77	-0.37	2825.849745	4538.768346	3711.329797	202865.0156	68.68	63.34	170.66	47.97	6521.764938
FALSE	High	EFIKDILNEDLTFEQAYER	[K].EFIKDILNEDLTFEQAYER.[V]	1xLabel:13C(6)15N(2) [K4]; 1xLabel:13C(6)15N(4) [R19]	1xLabel:13C(6)15N(2) [K4]; 1xLabel:13C(6)15N(4) [R19]			8.02221E-05	0	1	1	1	TGGT1_215430-t26_1-p1	transcript=TGGT1_215430-t26_1 | gene=TGGT1_215430 | organism=Toxoplasma_gondii_GT1 | gene_product=hypothetical protein | transcript_product=hypothetical protein | location=TGGT1_chrX:6843523-6847906(-) | protein_length=244 | sequence_SO=chromosome | SO=protein_coding	TGGT1_215430-t26_1-p1 [72-90]	1	2391.18335	19	1.177	1.479	0.23	0.56	0.250179189	0.592619653	0.672513527	0.711368272	19.93	78.2	1.177	1.018	1.632	1.479	2.26	0.013	0.23	0.03	0.71	0.56	1.18	-6.24	9173.050837	9546.766946	4542.73466	10264.97546	31.11	13.49	171.13	46.2	9173.050837
FALSE	High	EFIGNNLTAWLK	[K].EFIGNNLTAWLK.[D]	1xLabel:13C(6)15N(2) [K12]	1xLabel:13C(6)15N(2) [K12]			0.000187955	0	1	1	5	TGGT1_209600-t26_1-p1	transcript=TGGT1_209600-t26_1 | gene=TGGT1_209600 | organism=Toxoplasma_gondii_GT1 | gene_product=hypothetical protein | transcript_product=hypothetical protein | location=TGGT1_chrIb:1372263-1374087(-) | protein_length=451 | sequence_SO=chromosome | SO=protein_coding	TGGT1_209600-t26_1-p1 [304-315]	0	1413.76163	12	1.905	0.612	0.93	-0.71	0.14687742	0.342586965	0.589370566	0.600444912	40.53	8.01	4.616	1.384	1.905	0.612	0.701	0.01	2.21	0.47	0.93	-0.71	-0.51	-6.64	3209.563647	13456.43519	1164495.273	548997.4375	71.99	39.09	88.92	89.14	2997.633419
FALSE	High	EFIGNNLTAWLK	[K].EFIGNNLTAWLK.[D]					0.000117696	0	1	1	6	TGGT1_209600-t26_1-p1	transcript=TGGT1_209600-t26_1 | gene=TGGT1_209600 | organism=Toxoplasma_gondii_GT1 | gene_product=hypothetical protein | transcript_product=hypothetical protein | location=TGGT1_chrIb:1372263-1374087(-) | protein_length=451 | sequence_SO=chromosome | SO=protein_coding	TGGT1_209600-t26_1-p1 [304-315]	0	1405.74743	12
FALSE	High	EFLFWTGGNAITTPATFR	[K].EFLFWTGGNAITTPATFR.[L]	1xLabel:13C(6)15N(4) [R18]	1xLabel:13C(6)15N(4) [R18]			8.70604E-06	0	1	1	3	TGGT1_226860-t26_1-p1	transcript=TGGT1_226860-t26_1 | gene=TGGT1_226860 | organism=Toxoplasma_gondii_GT1 | gene_product=SAG-related sequence SRS67 | transcript_product=SAG-related sequence SRS67 | location=TGGT1_chrX:1192695-1193327(-) | protein_length=210 | sequence_SO=chromosome | SO=protein_coding	TGGT1_226860-t26_1-p1 [106-123]	0	2039.02606	18
FALSE	High	EFLFWTGGNAITTPATFR	[K].EFLFWTGGNAITTPATFR.[L]					2.71576E-05	0	1	1	3	TGGT1_226860-t26_1-p1	transcript=TGGT1_226860-t26_1 | gene=TGGT1_226860 | organism=Toxoplasma_gondii_GT1 | gene_product=SAG-related sequence SRS67 | transcript_product=SAG-related sequence SRS67 | location=TGGT1_chrX:1192695-1193327(-) | protein_length=210 | sequence_SO=chromosome | SO=protein_coding	TGGT1_226860-t26_1-p1 [106-123]	0	2029.01779	18	1.58	0.866	0.66	-0.21	0.705615836	0.073093351	0.878828998	0.323443286	128.12	2.72	0.215	14.437	1.58	0.749	0.887	0.866	-2.22	3.85	0.66	-0.42	-0.17	-0.21	5826.804206	13185.47549	654194.0625	580357.1934	70.58	79.01	78.46	81.85	5826.804206
FALSE	High	RDDLSVLGALTPDFK	[R].RDDLSVLGALTPDFK.[L]					0.000109251	0	1	1	4	TGGT1_243730-t26_1-p1	transcript=TGGT1_243730-t26_1 | gene=TGGT1_243730 | organism=Toxoplasma_gondii_GT1 | gene_product=rhoptry protein ROP9 | transcript_product=rhoptry protein ROP9 | location=TGGT1_chrVI:2733555-2736099(+) | protein_length=353 | sequence_SO=chromosome | SO=protein_coding	TGGT1_243730-t26_1-p1 [198-212]	1	1646.87481	15	0.895	0.86	-0.16	-0.22	0.220578492	0.03793874	0.656829973	0.241722115	9.25	3.02	0.825	0.895	1.004	0.86	0.918	0.836	-0.28	-0.16	0.01	-0.22	-0.12	-0.26	91735.11719	75720.25781	1518927.125	1394448.766	49.34	58.64	75	71.23	91735.11719
FALSE	High	LNGFIEGTAFAGK	[K].LNGFIEGTAFAGK.[T]					8.73405E-05	0	1	1	13	TGGT1_316310-t26_1-p1	transcript=TGGT1_316310-t26_1 | gene=TGGT1_316310 | organism=Toxoplasma_gondii_GT1 | gene_product=superoxide dismutase | transcript_product=superoxide dismutase | location=TGGT1_chrXI:5175968-5177674(-) | protein_length=201 | sequence_SO=chromosome | SO=protein_coding	TGGT1_316310-t26_1-p1 [39-51]	0	1324.68958	13	1.054	0.803	0.08	-0.32	0.514267006	0.533033854	0.793894872	0.672172607	36.01	4.92	1.054	3.364	0.798	0.803	14.393	0.762	0.08	1.75	-0.33	-0.32	3.85	-0.39	147094.7344	154968.395	1395036.461	1173941.125	93.64	81.23	136.84	106.32	147094.7344
FALSE	High	RATYIPVSMYLSTDPTLTHEYEAAK	[K].RATYIPVSMYLSTDPTLTHEYEAAK.[T]	1xLabel:13C(6)15N(2) [K25]; 1xLabel:13C(6)15N(4) [R1]	1xLabel:13C(6)15N(2) [K25]; 1xLabel:13C(6)15N(4) [R1]			4.58935E-06	0	1	1	3	TGGT1_288650-t26_1-p1	transcript=TGGT1_288650-t26_1 | gene=TGGT1_288650 | organism=Toxoplasma_gondii_GT1 | gene_product=dense granule protein GRA12 | transcript_product=dense granule protein GRA12 | location=TGGT1_chrIX:2467879-2469672(-) | protein_length=436 | sequence_SO=chromosome | SO=protein_coding	TGGT1_288650-t26_1-p1 [358-382]	1	2875.43014	25	0.586	0.639	-0.77	-0.65	0.163289433	0.767063652	0.609959471	0.835735322	10.47	8.44	0.586	0.946	0.465	0.639	1.911	0.55	-0.77	-0.08	-1.1	-0.65	0.93	-0.86	12083.59825	6010.888717	417236.3438	749035.4375	60.64	77.14	110.12	85.51	2797.249326
FALSE	High	MQLSTNVQLDPPR	[R].MQLSTNVQLDPPR.[Y]					7.42814E-05	0	1	1	2	TGGT1_227030-t26_1-p1	transcript=TGGT1_227030-t26_1 | gene=TGGT1_227030 | organism=Toxoplasma_gondii_GT1 | gene_product=hypothetical protein | transcript_product=hypothetical protein | location=TGGT1_chrX:1036138-1037712(+) | protein_length=170 | sequence_SO=chromosome | SO=protein_coding	TGGT1_227030-t26_1-p1 [64-76]	0	1498.76824	13
FALSE	High	MQLSTNVQLDPPR	[R].MQLSTNVQLDPPR.[Y]	1xLabel:13C(6)15N(4) [R13]	1xLabel:13C(6)15N(4) [R13]			0.000161154	0	1	1	1	TGGT1_227030-t26_1-p1	transcript=TGGT1_227030-t26_1 | gene=TGGT1_227030 | organism=Toxoplasma_gondii_GT1 | gene_product=hypothetical protein | transcript_product=hypothetical protein | location=TGGT1_chrX:1036138-1037712(+) | protein_length=170 | sequence_SO=chromosome | SO=protein_coding	TGGT1_227030-t26_1-p1 [64-76]	0	1508.77651	13	2.056	1.501	1.04	0.59	0.615801784	0.590160485	0.840477443	0.709635515	81.98	147.27	3.193	0.44	2.056	3.094	1.501	0.01	1.67	-1.18	1.04	1.63	0.59	-6.64	5713.372496	11747.03978	9069.731541	6975.345243	72.86	31.03	170.21	63.37	3954.03994
FALSE	High	SIVIAYEPVWAIGTGK	[K].SIVIAYEPVWAIGTGK.[T]	1xLabel:13C(6)15N(2) [K16]	1xLabel:13C(6)15N(2) [K16]			5.85163E-05	0	1	1	1	TGGT1_233500-t26_1-p1	transcript=TGGT1_233500-t26_1 | gene=TGGT1_233500 | organism=Toxoplasma_gondii_GT1 | gene_product=triose-phosphate isomerase TPI-II | transcript_product=triose-phosphate isomerase TPI-II | location=TGGT1_chrVIII:2678566-2683488(-) | protein_length=375 | sequence_SO=chromosome | SO=protein_coding	TGGT1_233500-t26_1-p1 [283-298]	0	1711.95088	16	0.866	1.123	-0.21	0.17	0.31675388	0.767184794	0.70295922	0.835735322	11.66	21.69	0.957	0.866	0.386	1.287	1.123	0.52	-0.06	-0.21	-1.37	0.36	0.17	-0.94	8440.376839	5093.665677	8077.219068	10393.82989	27.85	36.4	170.98	168.01	8440.376839
FALSE	High	EFGLQPVVSTLALAENSEYGGK	[K].EFGLQPVVSTLALAENSEYGGK.[F]	1xLabel:13C(6)15N(2) [K22]	1xLabel:13C(6)15N(2) [K22]			0.000209527	0	1	1	1	TGGT1_234505-t26_1-p1	transcript=TGGT1_234505-t26_1 | gene=TGGT1_234505 | organism=Toxoplasma_gondii_GT1 | gene_product=putative phenylalanyl-tRNA synthetase alpha chain A | transcript_product=putative phenylalanyl-tRNA synthetase alpha chain A | location=TGGT1_chrX:4319172-4323950(+) | protein_length=525 | sequence_SO=chromosome | SO=protein_coding	TGGT1_234505-t26_1-p1 [20-41]	0	2317.18017	22	2.32	0.564	1.21	-0.82	0.214639411	0.671471746	0.651896212	0.767989629	80.48	10.19	1.061	2.32	5.957	0.443	0.564	30.138	0.09	1.21	2.57	-1.18	-0.82	4.91	5943.328423	10861.80803	8608.653292	4859.447984	71.71	16.85	4.4	164.17	10240.07625
FALSE	High	EFGLQPVVSTLALAENSEYGGK	[K].EFGLQPVVSTLALAENSEYGGK.[F]					0.00013414	0	1	1	1	TGGT1_234505-t26_1-p1	transcript=TGGT1_234505-t26_1 | gene=TGGT1_234505 | organism=Toxoplasma_gondii_GT1 | gene_product=putative phenylalanyl-tRNA synthetase alpha chain A | transcript_product=putative phenylalanyl-tRNA synthetase alpha chain A | location=TGGT1_chrX:4319172-4323950(+) | protein_length=525 | sequence_SO=chromosome | SO=protein_coding	TGGT1_234505-t26_1-p1 [20-41]	0	2309.16597	22
FALSE	High	IATVQDALSYIEK	[K].IATVQDALSYIEK.[A]					0.000011986	0	1	1	9	TGGT1_264080-t26_1-p1	transcript=TGGT1_264080-t26_1 | gene=TGGT1_264080 | organism=Toxoplasma_gondii_GT1 | gene_product=acyl carrier protein ACP | transcript_product=acyl carrier protein ACP | location=TGGT1_chrVIIb:176277-177755(-) | protein_length=183 | sequence_SO=chromosome | SO=protein_coding	TGGT1_264080-t26_1-p1 [165-177]	0	1450.77879	13	0.74	0.709	-0.43	-0.5	0.066524484	0.025104459	0.445927791	0.21774815	5.04	6.02	0.74	0.882	0.694	0.709	0.767	0.629	-0.43	-0.18	-0.53	-0.5	-0.38	-0.67	194534.3906	143901.1094	1854346.5	1421732	54.95	46.4	95.76	86.7	194534.3906
FALSE	High	VIPGMDVSELHYEYAAK	[K].VIPGMDVSELHYEYAAK.[K]	1xLabel:13C(6)15N(2) [K17]	1xLabel:13C(6)15N(2) [K17]			3.42474E-05	0	1	1	7	TGGT1_218920-t26_1-p1	transcript=TGGT1_218920-t26_1 | gene=TGGT1_218920 | organism=Toxoplasma_gondii_GT1 | gene_product=putative proteasome subunit beta type | transcript_product=putative proteasome subunit beta type | location=TGGT1_chrXII:1150482-1155225(+) | protein_length=309 | sequence_SO=chromosome | SO=protein_coding	TGGT1_218920-t26_1-p1 [285-301]	0	1929.95062	17	0.64	0.738	-0.64	-0.44	0.043120872	0.038855444	0.372499098	0.244326068	5.34	8.31	0.696	0.64	0.484	0.738	0.82	0.662	-0.52	-0.64	-1.05	-0.44	-0.29	-0.6	11958.67732	8322.860911	554193.4375	454499.5625	5.25	19.76	98.24	89.22	11958.67732
FALSE	High	RATYIPVSMYLSTDPTLTHEYEAAK	[K].RATYIPVSMYLSTDPTLTHEYEAAK.[T]					3.19545E-06	0	1	1	5	TGGT1_288650-t26_1-p1	transcript=TGGT1_288650-t26_1 | gene=TGGT1_288650 | organism=Toxoplasma_gondii_GT1 | gene_product=dense granule protein GRA12 | transcript_product=dense granule protein GRA12 | location=TGGT1_chrIX:2467879-2469672(-) | protein_length=436 | sequence_SO=chromosome | SO=protein_coding	TGGT1_288650-t26_1-p1 [358-382]	1	2857.40767	25
FALSE	High	VIPGMDVSELHYEYAAK	[K].VIPGMDVSELHYEYAAK.[K]					3.22972E-05	0	1	1	4	TGGT1_218920-t26_1-p1	transcript=TGGT1_218920-t26_1 | gene=TGGT1_218920 | organism=Toxoplasma_gondii_GT1 | gene_product=putative proteasome subunit beta type | transcript_product=putative proteasome subunit beta type | location=TGGT1_chrXII:1150482-1155225(+) | protein_length=309 | sequence_SO=chromosome | SO=protein_coding	TGGT1_218920-t26_1-p1 [285-301]	0	1921.93643	17
FALSE	High	VIPGFMMQGGDFTNGDGTGGESIYGPQFNDEK	[R].VIPGFMMQGGDFTNGDGTGGESIYGPQFNDEK.[F]					1.87255E-06	0	1	1	1	TGGT1_283850-t26_1-p1	transcript=TGGT1_283850-t26_1 | gene=TGGT1_283850 | organism=Toxoplasma_gondii_GT1 | gene_product=peptidyl-prolyl cis-trans isomerase | transcript_product=peptidyl-prolyl cis-trans isomerase | location=TGGT1_chrV:2748825-2756049(-) | protein_length=503 | sequence_SO=chromosome | SO=protein_coding	TGGT1_283850-t26_1-p1 [391-422]	0	3365.47253	32
FALSE	High	LASYNPEEELIK	[K].LASYNPEEELIK.[S]	1xLabel:13C(6)15N(2) [K12]	1xLabel:13C(6)15N(2) [K12]			8.98402E-05	0	1	1	7	TGGT1_269442-t26_1-p1	transcript=TGGT1_269442-t26_1 | gene=TGGT1_269442 | organism=Toxoplasma_gondii_GT1 | gene_product=putative calmodulin | transcript_product=putative calmodulin | location=TGGT1_chrVIII:5794616-5795668(-) | protein_length=87 | sequence_SO=chromosome | SO=protein_coding	TGGT1_269442-t26_1-p1 [16-27]	0	1413.73514	12
FALSE	High	EFTSVENFKDEFSK	[K].EFTSVENFKDEFSK.[V]	2xLabel:13C(6)15N(2) [K9; K14]	2xLabel:13C(6)15N(2) [K9; K14]			5.97114E-05	0	1	1	11	TGGT1_316310-t26_1-p1	transcript=TGGT1_316310-t26_1 | gene=TGGT1_316310 | organism=Toxoplasma_gondii_GT1 | gene_product=superoxide dismutase | transcript_product=superoxide dismutase | location=TGGT1_chrXI:5175968-5177674(-) | protein_length=201 | sequence_SO=chromosome | SO=protein_coding	TGGT1_316310-t26_1-p1 [103-116]	1	1722.81921	14
FALSE	High	TASDCQPLPSLFK	[K].TASDCQPLPSLFK.[F]					0.000211055	0	1	1	4	TGGT1_253430-t26_1-p1	transcript=TGGT1_253430-t26_1 | gene=TGGT1_253430 | organism=Toxoplasma_gondii_GT1 | gene_product=putative asparagine synthetase | transcript_product=putative asparagine synthetase | location=TGGT1_chrIII:924367-930594(+) | protein_length=588 | sequence_SO=chromosome | SO=protein_coding	TGGT1_253430-t26_1-p1 [122-134]	0	1406.69843	13	0.878	0.765	-0.19	-0.39	0.991250793	0.066133672	0.996124956	0.307539195	54.15	7.58	2.515	0.461	0.878	0.765	0.832	0.63	1.33	-1.12	-0.19	-0.39	-0.27	-0.67	4867.178522	7921.313898	328147.3438	251044.5938	45.68	59.33	125.68	116.31	3927.275635
FALSE	High	EFTSVENFKDEFSK	[K].EFTSVENFKDEFSK.[V]					6.52914E-05	0	1	1	10	TGGT1_316310-t26_1-p1	transcript=TGGT1_316310-t26_1 | gene=TGGT1_316310 | organism=Toxoplasma_gondii_GT1 | gene_product=superoxide dismutase | transcript_product=superoxide dismutase | location=TGGT1_chrXI:5175968-5177674(-) | protein_length=201 | sequence_SO=chromosome | SO=protein_coding	TGGT1_316310-t26_1-p1 [103-116]	1	1706.79081	14	0.948	0.815	-0.08	-0.3	0.214550365	0.005985519	0.651896212	0.197598772	5.74	0.34	0.989	0.948	0.869	0.817	0.815	0.775	-0.02	-0.08	-0.2	-0.29	-0.3	-0.37	148882.25	147228	1983871.75	1616021.25	46.59	40.15	103.5	100.92	148882.25
FALSE	High	LATDLGIMDPEEK	[K].LATDLGIMDPEEK.[D]					0.000016594	0	1	1	9	TGGT1_309210-t26_1-p1	transcript=TGGT1_309210-t26_1 | gene=TGGT1_309210 | organism=Toxoplasma_gondii_GT1 | gene_product=putative peroxiredoxin 6 | transcript_product=putative peroxiredoxin 6 | location=TGGT1_chrXI:521482-524360(-) | protein_length=402 | sequence_SO=chromosome | SO=protein_coding	TGGT1_309210-t26_1-p1 [286-298]	0	1431.70357	13
FALSE	High	LATDLGIMDPEEK	[K].LATDLGIMDPEEK.[D]	1xLabel:13C(6)15N(2) [K13]	1xLabel:13C(6)15N(2) [K13]			1.70917E-05	0	1	1	9	TGGT1_309210-t26_1-p1	transcript=TGGT1_309210-t26_1 | gene=TGGT1_309210 | organism=Toxoplasma_gondii_GT1 | gene_product=putative peroxiredoxin 6 | transcript_product=putative peroxiredoxin 6 | location=TGGT1_chrXI:521482-524360(-) | protein_length=402 | sequence_SO=chromosome | SO=protein_coding	TGGT1_309210-t26_1-p1 [286-298]	0	1439.71777	13	0.353	0.698	-1.5	-0.52	0.800271247	0.03227395	0.921136284	0.233587599	16.64	6.72	0.353	0.034	17.172	0.763	0.6	0.698	-1.5	-4.86	4.1	-0.39	-0.74	-0.52	7172.160668	4555.353363	873396.3906	523858.0938	158.86	73.06	107.53	109.77	7172.160668
FALSE	High	LATDLGIMDPEEK	[K].LATDLGIMDPEEK.[D]	1xOxidation [M8]	1xOxidation [M8]			5.19669E-05	0	1	1	1	TGGT1_309210-t26_1-p1	transcript=TGGT1_309210-t26_1 | gene=TGGT1_309210 | organism=Toxoplasma_gondii_GT1 | gene_product=putative peroxiredoxin 6 | transcript_product=putative peroxiredoxin 6 | location=TGGT1_chrXI:521482-524360(-) | protein_length=402 | sequence_SO=chromosome | SO=protein_coding	TGGT1_309210-t26_1-p1 [286-298]	0	1447.69849	13	0.553	0.178	-0.86	-2.49	0.254190661	0.20885972	0.673461011	0.518084905	20.5	4.19	1.065	0.553	0.302	0.178	0.794	0.02	0.09	-0.86	-1.73	-2.49	-0.33	-5.64	10523.46323	4669.065592	10985.95117	7727.602257	12.89	68.65	164.42	69.21	10780.52514
FALSE	High	LATDLGIMDPEEKDK	[K].LATDLGIMDPEEKDK.[A]					8.46651E-05	0	1	1	2	TGGT1_309210-t26_1-p1	transcript=TGGT1_309210-t26_1 | gene=TGGT1_309210 | organism=Toxoplasma_gondii_GT1 | gene_product=putative peroxiredoxin 6 | transcript_product=putative peroxiredoxin 6 | location=TGGT1_chrXI:521482-524360(-) | protein_length=402 | sequence_SO=chromosome | SO=protein_coding	TGGT1_309210-t26_1-p1 [286-300]	1	1674.82548	15	0.708	2.951	-0.5	1.56	0.333451728	0.302890897	0.710623095	0.581500981	32.35	22.56	0.15	0.708	1.016	3.399	2.951	0.741	-2.74	-0.5	0.02	1.77	1.56	-0.43	9136.608972	6467.63536	11920.16476	35170.79688	20.34	83.53	169.32	157.67	8729.159572
FALSE	High	VLPFWFDHIAPSIMEGK	[R].VLPFWFDHIAPSIMEGK.[R]					2.89724E-05	0	1	1	8	TGGT1_297060-t26_1-p1	transcript=TGGT1_297060-t26_1 | gene=TGGT1_297060 | organism=Toxoplasma_gondii_GT1 | gene_product=phosphoglycerate mutase PGMII | transcript_product=phosphoglycerate mutase PGMII | location=TGGT1_chrII:1486715-1490594(-) | protein_length=339 | sequence_SO=chromosome | SO=protein_coding	TGGT1_297060-t26_1-p1 [250-266]	0	1987.01462	17
FALSE	High	VLPFWFDHIAPSIMEGK	[R].VLPFWFDHIAPSIMEGK.[R]	1xLabel:13C(6)15N(2) [K17]	1xLabel:13C(6)15N(2) [K17]			7.91868E-06	0	1	1	4	TGGT1_297060-t26_1-p1	transcript=TGGT1_297060-t26_1 | gene=TGGT1_297060 | organism=Toxoplasma_gondii_GT1 | gene_product=phosphoglycerate mutase PGMII | transcript_product=phosphoglycerate mutase PGMII | location=TGGT1_chrII:1486715-1490594(-) | protein_length=339 | sequence_SO=chromosome | SO=protein_coding	TGGT1_297060-t26_1-p1 [250-266]	0	1995.02882	17	1.624	0.791	0.7	-0.34	0.679289331	0.178376712	0.867515367	0.497407568	70.69	4.73	0.504	1.624	2.398	0.994	0.751	0.791	-0.99	0.7	1.26	-0.01	-0.41	-0.34	4785.329214	11473.84624	906434.9199	901033.0625	36.52	67.25	106.95	100.43	3885.579584
FALSE	High	EFQEEIKEGVEETKHEDDPEMTR	[K].EFQEEIKEGVEETKHEDDPEMTR.[L]	2xLabel:13C(6)15N(2) [K7; K14]; 1xLabel:13C(6)15N(4) [R23]	2xLabel:13C(6)15N(2) [K7; K14]; 1xLabel:13C(6)15N(4) [R23]			8.98402E-05	0	1	1	5	TGGT1_277080-t26_1-p1	transcript=TGGT1_277080-t26_1 | gene=TGGT1_277080 | organism=Toxoplasma_gondii_GT1 | gene_product=microneme protein MIC5 | transcript_product=microneme protein MIC5 | location=TGGT1_chrXII:6631512-6633486(-) | protein_length=181 | sequence_SO=chromosome | SO=protein_coding	TGGT1_277080-t26_1-p1 [82-104]	2	2831.28862	23
FALSE	High	EFQEEIKEGVEETKHEDDPEMTR	[K].EFQEEIKEGVEETKHEDDPEMTR.[L]	1xOxidation [M21]	1xOxidation [M21]			5.83474E-05	0	1	1	2	TGGT1_277080-t26_1-p1	transcript=TGGT1_277080-t26_1 | gene=TGGT1_277080 | organism=Toxoplasma_gondii_GT1 | gene_product=microneme protein MIC5 | transcript_product=microneme protein MIC5 | location=TGGT1_chrXII:6631512-6633486(-) | protein_length=181 | sequence_SO=chromosome | SO=protein_coding	TGGT1_277080-t26_1-p1 [82-104]	2	2821.24687	23	0.629	0.825	-0.67	-0.28	0.00904676	0.096145592	0.238541183	0.374052511	0.28	6.42	0.629	0.709	0.626	0.773	0.825	0.939	-0.67	-0.5	-0.68	-0.37	-0.28	-0.09	437718.6875	273848.9688	583285.125	481366.4375	62.41	65.14	72.5	79.24	95637.08594
FALSE	High	EFQEEIKEGVEETKHEDDPEMTR	[K].EFQEEIKEGVEETKHEDDPEMTR.[L]					1.21287E-05	0	1	1	8	TGGT1_277080-t26_1-p1	transcript=TGGT1_277080-t26_1 | gene=TGGT1_277080 | organism=Toxoplasma_gondii_GT1 | gene_product=microneme protein MIC5 | transcript_product=microneme protein MIC5 | location=TGGT1_chrXII:6631512-6633486(-) | protein_length=181 | sequence_SO=chromosome | SO=protein_coding	TGGT1_277080-t26_1-p1 [82-104]	2	2805.25196	23	1.162	0.806	0.22	-0.31	0.661703065	0.019513507	0.862149086	0.205588453	106.24	2.93	1.162	0.329	14.03	0.862	0.781	0.806	0.22	-1.6	3.81	-0.21	-0.36	-0.31	5654.746616	6717.819127	2849655.25	2226398.5	85.21	68.06	76.05	75.65	9029.640496
FALSE	High	EFQDTFTQQHALYQQGLQEQQK	[R].EFQDTFTQQHALYQQGLQEQQK.[Q]	1xLabel:13C(6)15N(2) [K22]	1xLabel:13C(6)15N(2) [K22]			3.69162E-08	0	1	1	11	TGGT1_313380-t26_1-p1	transcript=TGGT1_313380-t26_1 | gene=TGGT1_313380 | organism=Toxoplasma_gondii_GT1 | gene_product=hypothetical protein | transcript_product=hypothetical protein | location=TGGT1_chrXI:3292372-3294103(+) | protein_length=274 | sequence_SO=chromosome | SO=protein_coding	TGGT1_313380-t26_1-p1 [148-169]	0	2703.28888	22	11.502	0.637	3.52	-0.65	0.175212217	0.046073101	0.618047023	0.259574434	133.72	8.81	11.502	1.128	26.265	0.637	0.764	0.543	3.52	0.17	4.72	-0.65	-0.39	-0.88	5692.602606	53861.0625	1525859.25	1166282.375	142.4	100.21	89.09	74.16	876.7808805
FALSE	High	EFQDTFTQQHALYQQGLQEQQK	[R].EFQDTFTQQHALYQQGLQEQQK.[Q]					4.79809E-09	0	1	1	12	TGGT1_313380-t26_1-p1	transcript=TGGT1_313380-t26_1 | gene=TGGT1_313380 | organism=Toxoplasma_gondii_GT1 | gene_product=hypothetical protein | transcript_product=hypothetical protein | location=TGGT1_chrXI:3292372-3294103(+) | protein_length=274 | sequence_SO=chromosome | SO=protein_coding	TGGT1_313380-t26_1-p1 [148-169]	0	2695.27468	22
FALSE	High	REAEMVHFPAVEGAPPLPTIPK	[R].REAEMVHFPAVEGAPPLPTIPK.[V]					9.37132E-05	0	1	1	5	TGGT1_231640-t26_1-p1	transcript=TGGT1_231640-t26_1 | gene=TGGT1_231640 | organism=Toxoplasma_gondii_GT1 | gene_product=alveolin domain containing intermediate filament IMC1 | transcript_product=alveolin domain containing intermediate filament IMC1 | location=TGGT1_chrVIII:1511977-1514752(+) | protein_length=609 | sequence_SO=chromosome | SO=protein_coding	TGGT1_231640-t26_1-p1 [294-315]	1	2386.25876	22	1.058	0.62	0.08	-0.69	0.444910937	0.004955499	0.761723618	0.197598772	26.48	0.06	0.869	1.058	10.152	0.681	0.619	0.62	-0.2	0.08	3.34	-0.55	-0.69	-0.69	8585.756397	9080.826015	944599.9688	584744.7373	70.22	24.85	47.56	44.31	9948.464844
FALSE	High	EFESFAVSMLTDNGEVLR	[K].EFESFAVSMLTDNGEVLR.[F]	1xLabel:13C(6)15N(4) [R18]	1xLabel:13C(6)15N(4) [R18]			4.44201E-06	0	1	1	5	TGGT1_229480-t26_1-p1	transcript=TGGT1_229480-t26_1 | gene=TGGT1_229480 | organism=Toxoplasma_gondii_GT1 | gene_product=putative calcium binding protein precursor | transcript_product=putative calcium binding protein precursor | location=TGGT1_chrVIII:289042-291582(-) | protein_length=335 | sequence_SO=chromosome | SO=protein_coding	TGGT1_229480-t26_1-p1 [288-305]	0	2053.97745	18
FALSE	High	EFESFAVSMLTDNGEVLR	[K].EFESFAVSMLTDNGEVLR.[F]					9.45733E-07	0	1	1	6	TGGT1_229480-t26_1-p1	transcript=TGGT1_229480-t26_1 | gene=TGGT1_229480 | organism=Toxoplasma_gondii_GT1 | gene_product=putative calcium binding protein precursor | transcript_product=putative calcium binding protein precursor | location=TGGT1_chrVIII:289042-291582(-) | protein_length=335 | sequence_SO=chromosome | SO=protein_coding	TGGT1_229480-t26_1-p1 [288-305]	0	2043.96918	18	1.129	0.778	0.17	-0.36	0.862744396	0.014642291	0.949529817	0.204349929	68.85	4.4	1.759	0.604	1.129	0.816	0.778	0.733	0.81	-0.73	0.17	-0.29	-0.36	-0.45	8867.116725	10006.75984	919673.9688	715410.1719	17.74	34.67	107.73	103.68	6441.56806
FALSE	High	IATVQDALSYIEK	[K].IATVQDALSYIEK.[A]	1xLabel:13C(6)15N(2) [K13]	1xLabel:13C(6)15N(2) [K13]			1.49629E-05	0	1	1	6	TGGT1_264080-t26_1-p1	transcript=TGGT1_264080-t26_1 | gene=TGGT1_264080 | organism=Toxoplasma_gondii_GT1 | gene_product=acyl carrier protein ACP | transcript_product=acyl carrier protein ACP | location=TGGT1_chrVIIb:176277-177755(-) | protein_length=183 | sequence_SO=chromosome | SO=protein_coding	TGGT1_264080-t26_1-p1 [165-177]	0	1458.79299	13
[truncated: 14,198 more rows]
[truncated: 89 more columns]
