# Supplementary material for: Analysis of CDPK1 targets identifies a trafficking adaptor complex that regulates microneme exocytosis in Toxoplasma
Source: eLife. 2023 Nov 7;12:RP85654. doi: 10.7554/eLife.85654 (PMC10629828; doi:10.7554/eLife.85654)
Supplement: Supplementary file 12. [file elife-85654-supp12.zip › Supplementary file - ThioP/README-Thiophosphorylation.txt]

READ ME - Thiophosphorylation of CDPK1 substrates

Zipped folder should have all necessary scripts and CSVs to run analysis for thiophosphorylation in R using RStudio.

1. Open: 2022_05_09_Publication_ThioP_Analysis_R1_R2_R3.Rproj
2. Run R source file: 2022_05_09_Publication_ThioP_Analysis.R
