# Supplementary material for: Analysis of CDPK1 targets identifies a trafficking adaptor complex that regulates microneme exocytosis in Toxoplasma
Source: eLife. 2023 Nov 7;12:RP85654. doi: 10.7554/eLife.85654 (PMC10629828; doi:10.7554/eLife.85654)
Supplement: Supplementary file 12. [file elife-85654-supp12.zip › Supplementary file - ThioP/2022_07_17_ThioP_GOterm_HypeR_results.xlsx]

## Sheet:  
label

## Sheet: versioning
hypeR
