# Supplementary material for: Analysis of CDPK1 targets identifies a trafficking adaptor complex that regulates microneme exocytosis in Toxoplasma
Source: eLife. 2023 Nov 7;12:RP85654. doi: 10.7554/eLife.85654 (PMC10629828; doi:10.7554/eLife.85654)
Supplement: Supplementary file 12. [file elife-85654-supp12.zip › Supplementary file - ThioP/2022_04_04_EB_MicronemeIPs_Subset.csv]

Gene_ID	Description	tagm_map_final	Molecular Weight	Total Unique Peptide Count	CLAMP_A	CLAMP_B	CLAMP_C	APH_A	APH_B	APH_C	untagged_A	untagged_B	untagged_C	CLAMP_p-value	APH_p-value	CLAMP_grouped_mean	APH_grouped_mean	untagged_grouped_mean	CLAMP_l2fc	APH_l2fc	enriched	new	microneme
TGGT1_224620	hypothetical protein	micronemes	33 kDa	2	12651310	54287	28770	22526050	7933374	4136590	393373	187846	91235	0.86	0.0047	270348	9041944	188910	0.51711861	5.580862004	APH		yes
TGGT1_267450	alpha-tubulin suppressor protein	micronemes	104 kDa	2	4532375	2807473	873842	13409430	6284789	3522617	256361	1106724	898588	0.13	0.022	2231985	6670967	634089	1.815570077	3.39513865	APH		yes
TGGT1_287210	putative proteasome subunit alpha2	20S proteasome	26 kDa	1	9657	416160	205126	69169	292891	352284	38725	29220	55053	0.5	0.044	93765	192532	39641	1.242056146	2.280032988	APH	y	yes
TGGT1_247195	microneme protein MIC15	unknown	320 kDa	15	28375610	12244360	10086220	32993390	15247280	9553817	4182713	3451105	4966666	0.018	0.03	15189258	16875840	4154260	1.870387978	2.022295897	APH	y	yes
TGGT1_203665	hypothetical protein		1046 kDa	2	14968050	6960614	6428883	12026190	5656717	2575361	36962	95201	22883	0.00044	0.0016	8749490	5595559	43182	7.662625052	7.01770839	both	y	yes
TGGT1_234380	hypothetical protein	micronemes	39 kDa	28	2355560000	749925500	655408600	2841967000	781062700	385521100	46890300	28845450	18200770	0.0018	0.0057	1050045559	949403934	29090422	5.173763889	5.028405898	both		yes
TGGT1_293770	chitinase-like protein CLP1	micronemes	75 kDa	17	381821600	103153300	122528400	325239400	111387800	44649340	3439756	6692983	2417586	0.0017	0.0072	168989658	117386622	3818063	5.467950239	4.942283282	both		yes
TGGT1_261710	ankyrin repeat-containing protein	micronemes	23 kDa	10	87772390	30548280	34534090	174824900	50599570	26286490	4101590	2540935	804834	0.0061	0.011	45240865	61493267	2031814	4.47678627	4.919588213	both		yes
TGGT1_304490	hypothetical protein	micronemes	32 kDa	3	6951701	7814556	7121101	10107250	10415040	5445195	419344	226381	225922	0.0001	0.0004	7286419	8306839	277836	4.712904508	4.901994142	both		yes
TGGT1_200250	microneme protein MIC17A	micronemes	39 kDa	22	894479700	224538400	217326400	899354400	212594400	83082560	11699250	15567310	4630694	0.0036	0.016	352093385	251380074	9447985	5.219807638	4.733719813	both		yes
TGGT1_225820	hypothetical protein	micronemes	54 kDa	4	21967740	5820129	5255078	17792130	9641523	3810799	155857	586037	539387	0.0073	0.0085	8758553	8678870	366592	4.578445334	4.565260006	both		yes
TGGT1_204530	microneme protein MIC11	micronemes	22 kDa	14	4963591000	1186351000	749520500	8940144000	1321227000	860958700	197788400	104435100	46664010	0.016	0.02	1640328767	2166546881	98781690	4.053597538	4.455009993	both		yes
TGGT1_293900	sporozoite protein with an altered thrombospondin repeat SPATR	micronemes	58 kDa	18	246169000	73052980	99951040	268524900	72627670	23403810	3989717	4928965	2498058	0.0011	0.017	121586737	76994153	3662408	5.053049535	4.393884466	both		yes
TGGT1_204050	subtilisin SUB1	micronemes	85 kDa	43	9704258000	2395307000	3568153000	16400030000	2612281000	1364821000	256954300	228082700	107497600	0.0031	0.018	4361029208	3881325600	184692389	4.561472332	4.393353144	both		yes
TGGT1_238440	SAG-related sequence SRS22A	PM - peripheral 1	21 kDa	3	1576390	1078499	1098626	3525771	1383775	458964	157408	31636	48510	0.0038	0.02	1231528	1308276	62279	4.30555984	4.392777341	both	y	yes
TGGT1_218520	microneme protein MIC6	micronemes	37 kDa	19	1639492000	348777300	504867500	1845630000	368891200	207907000	42168860	30995470	11709250	0.0056	0.018	660914037	521159528	24827884	4.734429422	4.391691836	both		yes
TGGT1_283540	microneme protein MIC20	micronemes	42 kDa	16	1197571000	306277100	370448200	1748545000	357183000	234461900	39641820	28744340	14279030	0.0045	0.012	514100187	527084151	25339704	4.34257796	4.378561735	both		yes
TGGT1_291890	microneme protein MIC1	micronemes	49 kDa	31	9708350000	1717677000	1389726000	12139450000	1813240000	892349200	164714200	158037100	88590710	0.009	0.02	2851053515	2698131093	132117219	4.431604707	4.352070033	both		yes
TGGT1_285425	hypothetical protein		229 kDa	1	104714300	47517820	56970560	145714200	42813370	11104810	6256520	1566139	857224	0.0054	0.034	65690766	41070577	2032758	5.014180211	4.336594838	both	y	yes
TGGT1_201780	microneme protein MIC2	micronemes	83 kDa	26	3642651000	750541600	947051700	7135729000	661661400	333552900	154593400	49507680	26099330	0.012	0.048	1373162728	1163446157	58456251	4.554001486	4.314903329	both		yes
TGGT1_304500	hypothetical protein	micronemes	29 kDa	7	40707460	10299890	13868710	81701050	16735840	11999380	3063803	720503	985446	0.012	0.018	17982395	25410389	1295715	3.794764851	4.293598132	both		yes
TGGT1_250710	microneme protein MIC10	micronemes	23 kDa	20	4771298000	800206500	1114701000	5093440000	791265300	400312200	88672550	73883170	32823710	0.0063	0.024	1620562067	1172854253	59911123	4.75752659	4.291056059	both		yes
TGGT1_221180	hypothetical protein	micronemes	79 kDa	14	490906800	104346600	131585000	654525500	131894300	62987780	12687160	11106290	5302499	0.0054	0.018	188898240	175847541	9074123	4.379707234	4.276423135	both		yes
TGGT1_277080	microneme protein MIC5	micronemes	20 kDa	12	4609475000	608591100	2096653000	6217289000	552821800	309103400	75485560	70708800	29283810	0.0061	0.04	1805099753	1020383277	53866857	5.066536865	4.24356946	both		yes
TGGT1_212270	hypothetical protein (CLIP)	micronemes	41 kDa	13	1001206000	155920300	199788500	697063300	146607700	83057030	21934650	8378426	6913741	0.0079	0.017	314774007	203986674	10831004	4.861077525	4.23523602	both		yes
TGGT1_243930	hypothetical protein (GAMA)	micronemes	101 kDa	25	773119300	190543400	217046900	792178000	176594400	93303870	20567000	14333320	6842910	0.0043	0.017	317393482	235450592	12635318	4.650738622	4.219890471	both		yes
TGGT1_204130	perforin-like protein PLP1	micronemes	125 kDa	32	1132266000	261173600	321878100	1063903000	239116000	109275500	21620970	16093830	12493040	0.0023	0.013	456586490	302931538	16320529	4.806128447	4.214232058	both		yes
TGGT1_200240	microneme protein MIC17B	micronemes	39 kDa	12	6976460	4331422	4875769	8697100	3228645	1865873	181836	311706	146071	0.00026	0.0059	5281649	3741900	202300	4.706420203	4.209202779	both		yes
TGGT1_249970	hypothetical protein (ICAP1, APH)	unknown	25 kDa	11	382593800	81812900	97393110	520001200	108500500	61329330	5530902	10141700	10154560	0.0056	0.014	144998212	151252107	8289390	4.128625359	4.189545489	both	y	yes
TGGT1_208030	microneme protein MIC4	micronemes	63 kDa	24	4214345000	1287672000	1912754000	10584410000	1209052000	649585600	243610400	122385400	56091070	0.0061	0.042	2181380796	2025735198	118696993	4.199886346	4.093090307	both		yes
TGGT1_206510	toxolysin TLN4	micronemes	257 kDa	65	1859662000	436385800	487902000	1683154000	422591100	221070100	41050500	38295860	21666450	0.0036	0.011	734309378	539748448	32415496	4.501632472	4.057531637	both		yes
TGGT1_214940	MIC2-associated protein M2AP	micronemes	35 kDa	9	2358008000	662909200	608957400	2995991000	657919000	460493200	87504510	66668510	36266600	0.0053	0.012	983698655	968230408	59587158	4.045143085	4.022277059	both		yes
TGGT1_260190	microneme protein MIC13	micronemes	51 kDa	9	69389050	21724810	19474850	48126210	19499020	6649496	1188558	2775046	461357	0.0075	0.028	30848947	18410308	1150206	4.745257071	4.000549589	both		yes
TGGT1_261780	microneme protein MIC7	micronemes	36 kDa	9	124426400	43660490	47420930	157621600	53619750	18807170	3190649	5160205	2929166	0.0017	0.016	63629288	54169478	3639960	4.127696477	3.895485687	both		yes
TGGT1_221480	hypothetical protein	micronemes	32 kDa	4	113750700	26873320	50679750	183456300	36763500	24039910	4900629	2983760	3463708	0.0038	0.016	53707708	54528988	3699863	3.859585399	3.881479625	both		yes
TGGT1_216210	hypothetical protein	unknown	604 kDa	3	1880378000	119514100	376278200	944907900	86920690	61648190	21486930	9855217	7479429	0.013	0.044	438925812	171716090	11656540	5.23476559	3.880813705	both	y	yes
TGGT1_245490	microneme protein MIC8	micronemes	75 kDa	16	544740700	94302570	111068400	524431100	124172300	55477730	18555810	9855671	7288521	0.011	0.025	178690428	153441893	11005298	4.021192239	3.801422308	both		yes
TGGT1_255260	apical membrane antigen AMA1	micronemes	63 kDa	21	2307061000	369201600	632601600	3221404000	472903200	291631400	102698500	50867840	31741880	0.014	0.034	813737466	763045747	54938906	3.888663329	3.795869466	both		yes
TGGT1_289620	cathepsin CPC1	unknown	79 kDa	6	47010870	7264362	7810970	23657120	9458805	4904133	501494	1753386	488675	0.017	0.017	13868630	10314625	754607	4.199955986	3.772822078	both	y	yes
TGGT1_318880	hypothetical protein	micronemes	71 kDa	3	1984022	2071421	1868181	2178331	2564402	616678	118999	163399	69742	0.00033	0.0094	1972776	1510275	110686	4.155682493	3.770266607	both		yes
TGGT1_249300	hypothetical protein	micronemes	35 kDa	5	22852710	9655613	6839365	41581830	12426000	6767691	1073630	1267158	1131116	0.0032	0.011	11470379	15178370	1154509	3.312561736	3.716665544	both		yes
TGGT1_239890	SCP family extracellular subfamily protein	PM - peripheral 1	27 kDa	7	19827450	4152161	6955427	28422600	6540607	4090845	600582	856144	796819	0.0069	0.018	8304017	9127775	742721	3.482917122	3.619370954	both	y	yes
TGGT1_203810	kelch repeat-containing protein	unknown	58 kDa	18	147843600	53216300	58751070	175355100	61061180	29522350	4911300	8683093	4778916	0.0025	0.014	77319255	68120554	5884823	3.715756808	3.533019239	both	y	yes
TGGT1_250870	DHHC zinc finger domain-containing protein	micronemes	40 kDa	1	6017526	3106303	3643207	5721296	3500867	1525528	184949	311774	782959	0.0064	0.019	4083650	3126295	356076	3.519602117	3.134196814	both		yes
TGGT1_253640	hypothetical protein	unknown	25 kDa	1	3386595	2014082	833046	4284177	2718119	1154267	485973	396437	239858	0.025	0.012	1784444	2377647	358850	2.314021801	2.728081714	both	y	yes
TGGT1_260630	DnaJ family Sec63 protein	ER 1	77 kDa	8	300743400	66946070	64284450	150364400	27240500	40509540	6554956	11055110	11808020	0.011	0.038	108978888	54950604	9493724	3.520930756	2.533089325	both	y	yes
TGGT1_254510	ankyrin repeat-containing protein	unknown	66 kDa	6	27479950	17266660	19039810	23078920	18575440	17726440	1852722	3534779	6754158	0.011	0.013	20827107	19660385	3536561	2.558043404	2.474872523	both	y	yes
TGGT1_292020	GCC2 and GCC3 domain-containing protein	unknown	800 kDa	64	156971800	86506250	86827970	183498200	97980120	53242360	16979270	19924390	26262340	0.0023	0.015	105643534	98554325	20711544	2.350697456	2.250484077	both	y	yes
TGGT1_246550	aspartyl protease ASP3	rhoptries 2	69 kDa	5	18410180	6457619	4964218	8791601	6099096	3863160	1251233	2009889	1172457	0.015	0.013	8388038	5916870	1433955	2.548333647	2.044834447	both	y	yes
TGGT1_243790	SAG-related sequence SRS33	micronemes	32 kDa	1	3104247	458927	537259	1178270	756930	132884	48026	100446	3785	0.038	0.071	914733	491199	26332	5.118461691	4.221418616	CLAMP		yes
TGGT1_205680	hypothetical protein	micronemes	79 kDa	2	12018340	7742517	8810579	12125060	9416445	4173488	119171	1686356	1924306	0.049	0.079	9359307	7810701	728558	3.683285977	3.4223363	CLAMP		yes
TGGT1_226020	transporter, major facilitator family protein	micronemes	65 kDa	4	2140092	428550	920545	3390095	207522	415524	69201	133726	26562	0.015	0.09	945133	663677	62641	3.915338212	3.405302129	CLAMP		yes
TGGT1_319560	microneme protein MIC3	micronemes	41 kDa	17	2013012000	630392600	704893600	2349361000	572965100	144695400	111213100	70654790	30990570	0.0065	0.07	963519139	579665628	62446634	3.947617609	3.214525227	CLAMP		yes
TGGT1_290300	hypothetical protein	unknown	38 kDa	6	15294510	4063811	3505848	9545702	4215655	2133994	914210	967521	168693	0.03	0.053	6017563	4411863	530397	3.50403482	3.056243472	CLAMP	y	yes
TGGT1_267680	microneme protein MIC12	micronemes	231 kDa	7	22121610	6484412	6350791	13549530	4734638	805944	586623	703538	1034832	0.0046	0.17	9694045	3725391	753076	3.686231406	2.306524479	CLAMP		yes
TGGT1_261080	kringle domain-containing protein	unknown	338 kDa	16	29545700	9815671	10569570	35142340	16370290	6128053	4966600	3339655	2622235	0.024	0.073	14526373	15219598	3516771	2.046351231	2.113606953	CLAMP	y	yes
TGGT1_244280	hypothetical protein	unknown	14 kDa	4	3708967	1683756	2186802	2526000	1447045	301880	330791	334840	123708	0.0047	0.15	2390271	1033355	239292	3.320330124	2.110491894	CLAMP	y	yes
TGGT1_277910	thrombospondin type 1 domain-containing protein	unknown	133 kDa	4	2289370	856849	528151	1731486	943401	241627	220248	384110	190535	0.045	0.23	1011873	733534	252608	2.002055994	1.537963508	CLAMP	y	yes
TGGT1_315150	putative eukaryotic initiation factor-4E	unknown	50 kDa	1	1860708	1987554	682667	116071	4025911	1172591	143970	326503	595542	0.049	0.43	1361660	818297	303638	2.164942255	1.430272209	CLAMP	y	yes
