# Supplementary material for: Analysis of CDPK1 targets identifies a trafficking adaptor complex that regulates microneme exocytosis in Toxoplasma
Source: eLife. 2023 Nov 7;12:RP85654. doi: 10.7554/eLife.85654 (PMC10629828; doi:10.7554/eLife.85654)
Supplement: Supplementary file 12. [file elife-85654-supp12.zip › Supplementary file - ThioP/20191116_Exp21_24_26_ThioP_SILAC_Rep1_Rep2_Rep3_Analysis_5_NoImput_ttest_ProteinsAll.csv]

Checked	Protein FDR Confidence: Combined	Master	Accession	Description	Exp. q-value: Combined	Sum PEP Score	Coverage [%]	# Peptides	# PSMs	# Unique Peptides	# Protein Groups	# AAs	MW [kDa]	calc. pI	Score Sequest HT: Sequest HT	# Peptides (by Search Engine): Sequest HT	Abundance Ratio: (heavy, eluate, dKu80) / (light, eluate, 1M)	Abundance Ratio: (heavy, supernatant, dKu80) / (light, supernatant, 1M)	Abundance Ratio P-Value: (heavy, eluate, dKu80) / (light, eluate, 1M)	Abundance Ratio P-Value: (heavy, supernatant, dKu80) / (light, supernatant, 1M)	Abundance Ratio Adj. P-Value: (heavy, eluate, dKu80) / (light, eluate, 1M)	Abundance Ratio Adj. P-Value: (heavy, supernatant, dKu80) / (light, supernatant, 1M)	Abundance Ratio Variability [%]: (heavy, eluate, dKu80) / (light, eluate, 1M)	Abundance Ratio Variability [%]: (heavy, supernatant, dKu80) / (light, supernatant, 1M)	Abundance Ratios (by Bio. Rep.): (heavy, eluate, dKu80,1) / (light, eluate, 1M,1)	Abundance Ratios (by Bio. Rep.): (heavy, eluate, dKu80,2) / (light, eluate, 1M,2)	Abundance Ratios (by Bio. Rep.): (heavy, eluate, dKu80,3) / (light, eluate, 1M,3)	Abundance Ratios (by Bio. Rep.): (heavy, supernatant, dKu80,1) / (light, supernatant, 1M,1)	Abundance Ratios (by Bio. Rep.): (heavy, supernatant, dKu80,2) / (light, supernatant, 1M,2)	Abundance Ratios (by Bio. Rep.): (heavy, supernatant, dKu80,3) / (light, supernatant, 1M,3)	Abundance Ratios (log2) (by Bio. Rep.): (heavy, eluate, dKu80,1) / (light, eluate, 1M,1)	Abundance Ratios (log2) (by Bio. Rep.): (heavy, eluate, dKu80,2) / (light, eluate, 1M,2)	Abundance Ratios (log2) (by Bio. Rep.): (heavy, eluate, dKu80,3) / (light, eluate, 1M,3)	Abundance Ratios (log2) (by Bio. Rep.): (heavy, supernatant, dKu80,1) / (light, supernatant, 1M,1)	Abundance Ratios (log2) (by Bio. Rep.): (heavy, supernatant, dKu80,2) / (light, supernatant, 1M,2)	Abundance Ratios (log2) (by Bio. Rep.): (heavy, supernatant, dKu80,3) / (light, supernatant, 1M,3)	Abundances (Grouped): light, eluate, 1M	Abundances (Grouped): heavy, eluate, dKu80	Abundances (Grouped): light, supernatant, 1M	Abundances (Grouped): heavy, supernatant, dKu80	Abundances (Grouped) CV [%]: light, eluate, 1M	Abundances (Grouped) CV [%]: heavy, eluate, dKu80	Abundances (Grouped) CV [%]: light, supernatant, 1M	Abundances (Grouped) CV [%]: heavy, supernatant, dKu80	Abundances (by Bio. Rep.): light, eluate, 1M,1	Abundances (by Bio. Rep.): light, eluate, 1M,2	Abundances (by Bio. Rep.): light, eluate, 1M,3	Abundances (by Bio. Rep.): heavy, eluate, dKu80,1	Abundances (by Bio. Rep.): heavy, eluate, dKu80,2
FALSE	High	Master Protein	TGGT1_286420A-t26_1-p1	transcript=TGGT1_286420A-t26_1 | gene=TGGT1_286420A | organism=Toxoplasma_gondii_GT1 | gene_product=putative elongation factor 1-alpha (EF-1-ALPHA) | transcript_product=putative elongation factor 1-alpha (EF-1-ALPHA) | location=TGGT1_chrV:1692242-1694172(-) | protein_length=448 | sequence_SO=chromosome | SO=protein_coding	0	431.634	66	22	1347	6	1	448	49.5	8.78	2479.37	22	0.89	0.85	0.197993965	0.313423106	0.331071875	0.434954515	2.21	4.47	0.89	1.004	0.873	0.85	1.052	0.814	-0.17	0.01	-0.2	-0.23	0.07	-0.3	4641760.742	4052072.071	42721172.89	44944587.38	5.09	12.25	48.69	40.21	4386343.842	4856873.594	4641760.742	3902528.356	4875030.126
FALSE	High	Master Protein	TGGT1_311720-t26_1-p1	transcript=TGGT1_311720-t26_1 | gene=TGGT1_311720 | organism=Toxoplasma_gondii_GT1 | gene_product=chaperonin protein BiP | transcript_product=chaperonin protein BiP | location=TGGT1_chrXI:2188121-2191497(-) | protein_length=668 | sequence_SO=chromosome | SO=protein_coding	0	416.689	55	38	932	36	1	668	73.2	5.38	1753.56	38	0.897	0.701	0.156410828	0.009062607	0.300973958	0.149741227	2.35	1.85	0.914	0.897	0.71	0.761	0.701	0.683	-0.13	-0.16	-0.49	-0.39	-0.51	-0.55	11924748.46	9938772.203	98004086.01	68721732.91	23.82	17.4	68.34	64.2	11924748.46	8565091.992	13989178.66	10904203.84	7680602.305
FALSE	High	Master Protein	TGGT1_273760-t26_1-p1	transcript=TGGT1_273760-t26_1 | gene=TGGT1_273760 | organism=Toxoplasma_gondii_GT1 | gene_product=heat shock protein HSP70 | transcript_product=heat shock protein HSP70 | location=TGGT1_chrVIII:3285695-3287698(-) | protein_length=667 | sequence_SO=chromosome | SO=protein_coding	0	374.428	48	33	822	31	1	667	72.2	5.2	1655.07	33	0.915	0.877	0.270791174	0.076495656	0.398854871	0.198089189	4.79	0.7	0.915	1.019	0.88	0.877	0.882	0.749	-0.13	0.03	-0.19	-0.19	-0.18	-0.42	9758752.794	8928352.557	77350358.33	68225465.06	28.09	21.41	70.4	60.46	9758752.794	6535646.229	11733926.41	8928352.557	6658752.396
FALSE	High	Master Protein	TGGT1_205470-t26_1-p1	transcript=TGGT1_205470-t26_1 | gene=TGGT1_205470 | organism=Toxoplasma_gondii_GT1 | gene_product=putative translation elongation factor 2 family protein | transcript_product=putative translation elongation factor 2 family protein | location=TGGT1_chrVIIa:1297616-1301283(+) | protein_length=832 | sequence_SO=chromosome | SO=protein_coding	0	369.059	50	31	536	31	1	832	93	6.33	885.55	31	1.106	0.757	0.442543357	0.300351826	0.542215284	0.424026107	26.6	10.44	0.908	1.106	1.591	0.757	1.083	0.664	-0.14	0.15	0.67	-0.4	0.12	-0.59	4643291.156	5135726.688	48887086.67	52957303.57	5.91	23.09	71.69	53.29	4654499.569	4643291.156	4188628.766	4224524.044	5135726.688
FALSE	High	Master Protein	TGGT1_308090-t26_1-p1	transcript=TGGT1_308090-t26_1 | gene=TGGT1_308090 | organism=Toxoplasma_gondii_GT1 | gene_product=rhoptry protein ROP5 | transcript_product=rhoptry protein ROP5 | location=AAQM03000031:206-1855(-) | protein_length=549 | sequence_SO=contig | SO=protein_coding	0	368.994	63	25	1029	10	1	549	60.7	9.25	1836.4	25	0.657	0.899	0.11068064	0.785044689	0.272034344	0.836287814	11.51	18.29	0.657	0.775	0.411	0.762	1.269	0.899	-0.61	-0.37	-1.28	-0.39	0.34	-0.15	6137871.396	3708682.792	55846855.81	70866578.58	15.92	19.94	49.06	46.07	6137871.396	4786730.706	6564907.146	4030033.766	3708682.792
FALSE	High	Master Protein	TGGT1_226960-t26_1-p1	transcript=TGGT1_226960-t26_1 | gene=TGGT1_226960 | organism=Toxoplasma_gondii_GT1 | gene_product=phosphofructokinase PFKII | transcript_product=phosphofructokinase PFKII | location=TGGT1_chrX:1093641-1104060(-) | protein_length=1225 | sequence_SO=chromosome | SO=protein_coding	0	359.501	43	37	392	37	1	1225	131.3	6.24	674.61	37	0.68	0.714	0.004522198	0.07461466	0.079475417	0.197626289	0.1	11.17	0.731	0.679	0.68	0.714	0.849	0.608	-0.45	-0.56	-0.56	-0.49	-0.24	-0.72	1984725.584	1349397.319	34311222.76	29137930.71	25.91	29.49	70.47	55.14	2359950.75	1379993.773	1984725.584	1725222.87	936820.9648
FALSE	High	Master Protein	TGGT1_244560-t26_1-p1	transcript=TGGT1_244560-t26_1 | gene=TGGT1_244560 | organism=Toxoplasma_gondii_GT1 | gene_product=putative heat shock protein 90 | transcript_product=putative heat shock protein 90 | location=TGGT1_chrVI:3273039-3276701(+) | protein_length=853 | sequence_SO=chromosome | SO=protein_coding	0	358.875	47	41	711	41	1	853	97.5	5.03	1248.5	41	0.843	0.779	0.070172862	0.135799073	0.234676456	0.263838199	5.31	6.79	0.801	0.843	0.929	0.779	0.837	0.519	-0.32	-0.25	-0.11	-0.36	-0.26	-0.94	6799235.023	6316041.552	69336138.82	58067736.99	20.95	19.04	84.26	57.17	8275476.212	5414067.511	6799235.023	6627018.699	4565604.475
FALSE	High	Master Protein	TGGT1_288380-t26_1-p1	transcript=TGGT1_288380-t26_1 | gene=TGGT1_288380 | organism=Toxoplasma_gondii_GT1 | gene_product=heat shock protein HSP90 | transcript_product=heat shock protein HSP90 | location=TGGT1_chrIX:2294323-2298742(+) | protein_length=708 | sequence_SO=chromosome | SO=protein_coding	0	348.146	43	36	675	36	1	708	81.9	5.03	1235.93	36	0.898	0.749	0.246709098	0.028216408	0.378410948	0.161762117	8.95	4.54	0.898	1.013	0.831	0.749	0.79	0.659	-0.15	0.02	-0.27	-0.42	-0.34	-0.6	12056367.49	10832421.96	64077471.68	50612552.11	17.35	8.13	63.3	53.62	12056367.49	9350124.155	13267829.72	10832421.96	9469779.918
FALSE	High	Master Protein	TGGT1_235470-t26_1-p1	transcript=TGGT1_235470-t26_1 | gene=TGGT1_235470 | organism=Toxoplasma_gondii_GT1 | gene_product=myosin A | transcript_product=myosin A | location=TGGT1_chrX:4773284-4778894(+) | protein_length=831 | sequence_SO=chromosome | SO=protein_coding	0	340.585	45	33	569	33	1	831	93.3	8.16	985.65	33	0.895	0.836	0.144181009	0.046498538	0.286445849	0.166604246	0.01	5.5	0.895	0.699	0.895	0.836	0.904	0.792	-0.16	-0.52	-0.16	-0.26	-0.15	-0.34	2744834.244	2457223.025	49544353.81	44766615.82	44.26	52.76	62.71	56.82	4932818.506	2179512.739	2744834.244	4416242.833	1522982.453
FALSE	High	Master Protein	TGGT1_294800B-t26_1-p1	transcript=TGGT1_294800B-t26_1 | gene=TGGT1_294800B | organism=Toxoplasma_gondii_GT1 | gene_product=putative elongation factor 1-alpha (EF-1-ALPHA) | transcript_product=putative elongation factor 1-alpha (EF-1-ALPHA) | location=TGGT1_chrIa:1133102-1134034(-) | protein_length=310 | sequence_SO=chromosome | SO=protein_coding	0	338.615	68	17	1072	1	1	310	33.7	9.04	1898.26	17	0.843	0.852					2.28	3.24	0.861	0.843	0.01	0.852	0.877	0.792	-0.22	-0.25	-6.64	-0.23	-0.19	-0.34	2402477.627	2706478.072	39253874.44	34425144	41.63	39.85	29.17	27.53	4197177.5	2402477.627	1954076.75	3615745.5	2025868.125
FALSE	High	Master Protein	TGGT1_232350-t26_1-p1	transcript=TGGT1_232350-t26_1 | gene=TGGT1_232350 | organism=Toxoplasma_gondii_GT1 | gene_product=lactate dehydrogenase LDH1 | transcript_product=lactate dehydrogenase LDH1 | location=TGGT1_chrVIII:2023599-2025126(+) | protein_length=329 | sequence_SO=chromosome | SO=protein_coding	0	298.658	79	20	699	20	1	329	35.5	6.38	1206.66	20	1.25	1.04	0.132393918	0.248941117	0.280298345	0.377576117	12.36	3.69	1.355	1.25	1.044	1.04	1.165	1.014	0.44	0.32	0.06	0.06	0.22	0.02	11478145.62	15548530.2	107562913.2	125295209.8	29.33	15.94	59.6	54.48	11478145.62	11301317.56	18354737.12	15548530.2	14131359.64
FALSE	High	Master Protein	TGGT1_219540-t26_1-p1	transcript=TGGT1_219540-t26_1 | gene=TGGT1_219540 | organism=Toxoplasma_gondii_GT1 | gene_product=cytosolic tRNA-Ala synthetase | transcript_product=cytosolic tRNA-Ala synthetase | location=TGGT1_chrXII:800723-814444(-) | protein_length=1280 | sequence_SO=chromosome | SO=protein_coding	0	294.723	39	37	278	37	1	1280	139.3	6.83	435.55	37	0.592	0.707	0.061540521	0.006447978	0.232612776	0.149741227	11.76	1.05	0.592	0.742	0.459	0.717	0.707	0.652	-0.76	-0.43	-1.12	-0.48	-0.5	-0.62	1648751.613	1074237.066	22898379	16194609.05	27.07	30.45	72.76	67.29	2387860.367	1448104.691	1648751.613	1414684.623	1074237.066
FALSE	High	Master Protein	TGGT1_221620-t26_1-p1	transcript=TGGT1_221620-t26_1 | gene=TGGT1_221620 | organism=Toxoplasma_gondii_GT1 | gene_product=putative beta-tubulin | transcript_product=putative beta-tubulin | location=TGGT1_chrII:472166-474503(-) | protein_length=449 | sequence_SO=chromosome | SO=protein_coding	0	290.806	68	21	512	6	1	449	50	4.81	1103.9	21	0.01	0.549					0	10.25	0.01	0.018	0.01	0.549	0.675	0.349	-6.64	-5.8	-6.64	-0.87	-0.57	-1.52	1219019.428	21948.33398	4736179.385	2872117.563	56.46		98.55	66.11	389157.0876	1219019.428	1533826.412		21948.33398
FALSE	High	Master Protein	TGGT1_312630-t26_1-p1	transcript=TGGT1_312630-t26_1 | gene=TGGT1_312630 | organism=Toxoplasma_gondii_GT1 | gene_product=putative anonymous antigen-1 | transcript_product=putative anonymous antigen-1 | location=TGGT1_chrXI:2804165-2821550(-) | protein_length=2639 | sequence_SO=chromosome | SO=protein_coding	0	286.486	22	41	252	41	1	2639	286	5	338.16	41	0.626	0.695	0.015889835	0.01602398	0.122321745	0.149741227	0.1	2.14	0.51	0.626	0.627	0.695	0.674	0.777	-0.97	-0.68	-0.67	-0.52	-0.57	-0.36	3334653.437	1700657.291	18327943.77	12361565.77	37.27	42.83	60.67	68.59	3334653.437	2455817.645	5114755.92	1700657.291	1536639.654
FALSE	High	Master Protein	TGGT1_266960-t26_1-p1	transcript=TGGT1_266960-t26_1 | gene=TGGT1_266960 | organism=Toxoplasma_gondii_GT1 | gene_product=beta-tubulin | transcript_product=beta-tubulin | location=TGGT1_chrIX:705551-707606(-) | protein_length=449 | sequence_SO=chromosome | SO=protein_coding	0	280.417	64	21	537	6	1	449	50	4.81	1106.4	21	0.611	0.705	0.349208182	0.251630564	0.468010783	0.378838636	24.71	7.17	0.611	1.238	0.338	0.705	1.059	0.637	-0.71	0.31	-1.56	-0.5	0.08	-0.65	416765.2104	254655.3516	8083986.016	8559181.418	21.35	49.95	94.83	76.76	416765.2104	397438.6279	577888.1641	254655.3516	491852.4951
FALSE	High	Master Protein	TGGT1_209030-t26_1-p1	transcript=TGGT1_209030-t26_1 | gene=TGGT1_209030 | organism=Toxoplasma_gondii_GT1 | gene_product=actin ACT1 | transcript_product=actin ACT1 | location=TGGT1_chrIb:1014618-1016180(+) | protein_length=376 | sequence_SO=chromosome | SO=protein_coding	0	279.266	67	21	974	20	1	376	41.9	5.16	1610.53	21	0.535	0.747	0.011504413	0.045141223	0.1162108	0.166604246	1.49	0.79	0.554	0.438	0.535	0.747	0.873	0.74	-0.85	-1.19	-0.9	-0.42	-0.2	-0.43	16697526.31	9251779.995	163732844.6	142901247.2	15.74	24.64	58.8	53.8	16697526.31	14884580.58	20229779.71	9251779.995	6513021.953
FALSE	High	Master Protein	TGGT1_256760-t26_1-p1	transcript=TGGT1_256760-t26_1 | gene=TGGT1_256760 | organism=Toxoplasma_gondii_GT1 | gene_product=pyruvate kinase PyK1 | transcript_product=pyruvate kinase PyK1 | location=TGGT1_chrVIIb:4413512-4417055(-) | protein_length=531 | sequence_SO=chromosome | SO=protein_coding	0	264.722	52	22	400	22	1	531	57.5	6.4	655.45	22	1.168	0.834	0.041418782	0.000667809	0.208627938	0.14162199	3.8	0.7	1.287	1.168	1.138	0.826	0.84	0.834	0.36	0.22	0.19	-0.28	-0.25	-0.26	5607126.617	7217000.576	28377340.62	23825399.3	55.73	51.46	62.4	62.49	5607126.617	3990141.546	11411547.18	7217000.576	4658876.802
FALSE	High	Master Protein	TGGT1_203310-t26_1-p1	transcript=TGGT1_203310-t26_1 | gene=TGGT1_203310 | organism=Toxoplasma_gondii_GT1 | gene_product=dense granule protein GRA7 | transcript_product=dense granule protein GRA7 | location=TGGT1_chrVIIa:2502941-2503651(+) | protein_length=236 | sequence_SO=chromosome | SO=protein_coding	0	255.111	56	13	706	13	1	236	25.8	5.22	1709.29	13	0.76	1.018	0.263292844	0.990692421	0.391485493	0.996965991	0.56	5.23	0.755	0.76	1.051	0.931	1.018	1.054	-0.41	-0.4	0.07	-0.1	0.03	0.08	14623368.02	15375572.73	96441594.68	98157129.66	24.03	22.48	47.78	52.85	13557972.77	20828045.65	14623368.02	10237468.79	15830167.72
FALSE	High	Master Protein	TGGT1_273090-t26_1-p1	transcript=TGGT1_273090-t26_1 | gene=TGGT1_273090 | organism=Toxoplasma_gondii_GT1 | gene_product=cell division protein CDC48CY | transcript_product=cell division protein CDC48CY | location=TGGT1_chrVIII:3661986-3671254(-) | protein_length=811 | sequence_SO=chromosome | SO=protein_coding	0	252.852	46	34	346	33	1	811	89.3	5.11	455.38	34	0.531	0.737	0.080166702	0.02169472	0.247787988	0.149741227	7.15	2.23	0.531	0.785	0.44	0.737	0.822	0.717	-0.91	-0.35	-1.19	-0.44	-0.28	-0.48	1752648.373	1080247.981	25664321.66	21085446.48	11.65	24.45	67.15	62.08	2036100.384	1625540.999	1752648.373	1080247.981	1275716.148
FALSE	High	Master Protein	TGGT1_249390-t26_1-p1	transcript=TGGT1_249390-t26_1 | gene=TGGT1_249390 | organism=Toxoplasma_gondii_GT1 | gene_product=glutamate/leucine/phenylalanine/valine dehydrogenase family protein | transcript_product=glutamate/leucine/phenylalanine/valine dehydrogenase family protein | location=TGGT1_chrXII:4441593-4452115(+) | protein_length=1206 | sequence_SO=chromosome | SO=protein_coding	0	252.467	40	33	203	33	1	1206	135.4	7.37	333.44	33	0.016	0.777	0.00039273	0.031477118	0.053411341	0.161762117	0	5.59	0.016	0.017	0.013	0.826	0.777	0.699	-5.93	-5.9	-6.27	-0.28	-0.36	-0.52	48023856.76	710212.1284	13237750.86	10286738.58	24.86	17.66	69.31	60.77	48023856.76	32941887.11	54979523.19	787321.1353	550837.251
FALSE	High	Master Protein	TGGT1_231640-t26_1-p1	transcript=TGGT1_231640-t26_1 | gene=TGGT1_231640 | organism=Toxoplasma_gondii_GT1 | gene_product=alveolin domain containing intermediate filament IMC1 | transcript_product=alveolin domain containing intermediate filament IMC1 | location=TGGT1_chrVIII:1511977-1514752(+) | protein_length=609 | sequence_SO=chromosome | SO=protein_coding	0	252.3	49	26	405	26	1	609	69.6	5.19	669.41	26	0.567	0.801	0.034072225	0.026685185	0.200625234	0.161762117	3.1	5.43	0.567	0.727	0.531	0.756	0.857	0.801	-0.82	-0.46	-0.91	-0.4	-0.22	-0.32	4889778.52	2594201.488	43403879.64	37203861.26	34.7	24.65	51.57	51.41	5950679.24	2838072.066	4889778.52	3376401.83	2064102.317
FALSE	High	Master Protein	TGGT1_236040-t26_1-p1	transcript=TGGT1_236040-t26_1 | gene=TGGT1_236040 | organism=Toxoplasma_gondii_GT1 | gene_product=fructose-1,6-bisphosphate aldolase | transcript_product=fructose-1,6-bisphosphate aldolase | location=TGGT1_chrX:5139351-5141389(+) | protein_length=433 | sequence_SO=chromosome | SO=protein_coding	0	251.862	60	23	604	23	1	433	46.9	8.82	1057.71	23	1.206	1.056	0.062599543	0.26965389	0.232612776	0.400068317	4.31	8.64	1.081	1.241	1.206	1.145	1.056	0.995	0.11	0.31	0.27	0.2	0.08	-0.01	4574419.51	5516321.148	61195129.29	64640786.86	23.42	17.82	58.57	52.12	5280967.674	3262812.72	4574419.51	5707761.052	4049133.284
FALSE	High	Master Protein	TGGT1_250770-t26_1-p1	transcript=TGGT1_250770-t26_1 | gene=TGGT1_250770 | organism=Toxoplasma_gondii_GT1 | gene_product=putative eukaryotic initiation factor-4A | transcript_product=putative eukaryotic initiation factor-4A | location=TGGT1_chrXII:5123731-5125767(-) | protein_length=412 | sequence_SO=chromosome | SO=protein_coding	0	249.879	67	25	363	25	1	412	46.6	5.67	571.23	25	1.036	0.81	0.332936559	0.019896185	0.458116063	0.149741227	6.75	4.59	1.106	1.036	0.988	0.81	0.856	0.772	0.15	0.05	-0.02	-0.3	-0.22	-0.37	3245697.456	3380181.969	33702209.26	28841701.63	11.61	12.22	61.34	56.49	3245697.456	2721964.863	3420006.871	3589958.379	2818642.01
FALSE	High	Master Protein	TGGT1_411430-t26_1-p1	transcript=TGGT1_411430-t26_1 | gene=TGGT1_411430 | organism=Toxoplasma_gondii_GT1 | gene_product=rhoptry protein ROP5 | transcript_product=rhoptry protein ROP5 | location=AAQM03000489:189-1624(+) | protein_length=461 | sequence_SO=contig | SO=protein_coding	0	248.576	49	21	736	6	1	461	51.5	10.56	1223.01	21	0.588	0.787	0.20298849	0.090723328	0.332607646	0.210161575	17.28	5.09	0.786	0.588	0.188	0.831	0.787	0.599	-0.35	-0.77	-2.41	-0.27	-0.35	-0.74	444931.2539	261549.8887	5125678.092	4034765.672	20.92	73.34	44.39	25.09	612900.0352	444931.2539	424575.8359	481794.5593	261549.8887
FALSE	High	Master Protein	TGGT1_277270-t26_1-p1	transcript=TGGT1_277270-t26_1 | gene=TGGT1_277270 | organism=Toxoplasma_gondii_GT1 | gene_product=NTPase II | transcript_product=NTPase II | location=AAQM03000418:1-4939(+) | protein_length=862 | sequence_SO=contig | SO=protein_coding	0	246.989	49	22	312	7	1	862	95.7	6.74	607.82	22	0.99	1.017	0.461143161	0.676680641	0.553371793	0.744166312	1.51	2.92	1.617	0.979	0.99	0.88	1.017	1.037	0.69	-0.03	-0.02	-0.18	0.02	0.05	112045.8047	181011.3672	4599551.969	4047128.515	53.23	39.67	74.74	80.37	111974.0513	261082.3369	112045.8047	181011.3672	255662.8906
FALSE	High	Master Protein	TGGT1_290950-t26_1-p1	transcript=TGGT1_290950-t26_1 | gene=TGGT1_290950 | organism=Toxoplasma_gondii_GT1 | gene_product=putative clathrin heavy chain | transcript_product=putative clathrin heavy chain | location=TGGT1_chrIX:3770246-3782423(-) | protein_length=1731 | sequence_SO=chromosome | SO=protein_coding	0	246.321	33	42	165	42	1	1731	194.4	6.06	188.19	42	0.254	0.724	0.10674751	0.0065387	0.270515429	0.149741227	6.24	0.26	0.254	0.42	0.056	0.724	0.726	0.665	-1.97	-1.25	-4.17	-0.47	-0.46	-0.59	1906459.895	485146.9634	9398551.482	6800576.608	51.67	45.6	65.97	60.56	1906459.895	1314047.363	3570117.029	485146.9634	551818.4121
FALSE	High	Master Protein	TGGT1_311470-t26_1-p1	transcript=TGGT1_311470-t26_1 | gene=TGGT1_311470 | organism=Toxoplasma_gondii_GT1 | gene_product=rhoptry neck protein RON5 | transcript_product=rhoptry neck protein RON5 | location=TGGT1_chrXI:2047692-2067010(-) | protein_length=1699 | sequence_SO=chromosome | SO=protein_coding	0	244.883	31	39	228	39	1	1699	186.9	8.46	219.14	39	0.634	0.694	0.929758168	0.042122862	0.94598836	0.166604246	0.74	3.93	0.634	2.941	0.626	0.694	0.545	0.732	-0.66	1.56	-0.68	-0.53	-0.88	-0.45	557692.1152	848982.9136	20579655.12	11216750.97	67.79	49.83	39.02	46.09	1339888.328	373305.5791	557692.1152	848982.9136	1097721.046
FALSE	High	Master Protein	TGGT1_223920-t26_1-p1	transcript=TGGT1_223920-t26_1 | gene=TGGT1_223920 | organism=Toxoplasma_gondii_GT1 | gene_product=rhoptry neck protein RON3 | transcript_product=rhoptry neck protein RON3 | location=TGGT1_chrX:3357300-3367973(+) | protein_length=1958 | sequence_SO=chromosome | SO=protein_coding	0	244.227	24	39	252	39	1	1958	222.9	9.16	193.31	39	0.679	0.659	0.136119918	0.008046425	0.282094046	0.149741227	18.99	2.14	0.475	0.868	0.679	0.659	0.719	0.637	-1.07	-0.2	-0.56	-0.6	-0.48	-0.65	11516545.94	8023440.753	12835503.75	9225966.952	54.32	58.03	61.94	57.04	11516545.94	9244127.759	24407475.6	5475492.863	8023440.753
FALSE	High	Master Protein	TGGT1_289690-t26_1-p1	transcript=TGGT1_289690-t26_1 | gene=TGGT1_289690 | organism=Toxoplasma_gondii_GT1 | gene_product=glyceraldehyde-3-phosphate dehydrogenase GAPDH1 | transcript_product=glyceraldehyde-3-phosphate dehydrogenase GAPDH1 | location=TGGT1_chrIX:3189155-3191218(-) | protein_length=489 | sequence_SO=chromosome | SO=protein_coding	0	238.185	48	19	451	18	1	489	53.3	8.31	886.04	19	0.849	0.826	0.20199203	0.03231786	0.332607646	0.161762117	5.43	3.66	0.849	0.806	1.005	0.826	0.796	0.89	-0.24	-0.31	0.01	-0.28	-0.33	-0.17	4369136.805	4391192.984	63824931.63	50830636.48	24.69	23.52	50.42	56.27	6389072.945	4168331.313	4369136.805	5424782.599	3359258.59
FALSE	High	Master Protein	TGGT1_219850-t26_1-p1	transcript=TGGT1_219850-t26_1 | gene=TGGT1_219850 | organism=Toxoplasma_gondii_GT1 | gene_product=prolyl-tRNA synthetase (ProRS) | transcript_product=prolyl-tRNA synthetase (ProRS) | location=TGGT1_chrXII:529404-538395(-) | protein_length=830 | sequence_SO=chromosome | SO=protein_coding	0	234.749	48	30	211	30	1	830	93.4	8.07	297.73	30	7.6	0.69	0.014278909	0.005685196	0.119681027	0.149741227	14.23	2.5	7.6	4.086	8.33	0.648	0.69	0.715	2.93	2.03	3.06	-0.63	-0.53	-0.48	563216.9688	4601379.968	12827244.05	8853610.068	16.14	44.58	67.9	72.03	605436.6621	439011.7002	563216.9688	4601379.968	1793917.244
FALSE	High	Master Protein	TGGT1_261950-t26_1-p1	transcript=TGGT1_261950-t26_1 | gene=TGGT1_261950 | organism=Toxoplasma_gondii_GT1 | gene_product=ATP synthase beta subunit ATP-B | transcript_product=ATP synthase beta subunit ATP-B | location=TGGT1_chrVIIb:1457013-1460114(-) | protein_length=560 | sequence_SO=chromosome | SO=protein_coding	0	232.439	61	23	258	23	1	560	59.9	6.87	442.37	23	0.883	0.804	0.45195523	0.092444149	0.548985664	0.210305022	34.13	7.25	0.883	1.143	0.522	0.804	0.865	0.648	-0.18	0.19	-0.94	-0.31	-0.21	-0.63	1665492.075	1403275.653	20066908.95	17358394.82	51.76	19.06	83.1	67.68	1665492.075	885764.2178	2688393.383	1469811.526	1012726.972
FALSE	High	Master Protein	TGGT1_204050-t26_1-p1	transcript=TGGT1_204050-t26_1 | gene=TGGT1_204050 | organism=Toxoplasma_gondii_GT1 | gene_product=subtilisin SUB1 | transcript_product=subtilisin SUB1 | location=TGGT1_chrVIIa:1932241-1938144(+) | protein_length=795 | sequence_SO=chromosome | SO=protein_coding	0	231.905	56	27	316	27	1	795	85	5.39	463.89	27	1.372	1.042	0.202041577	0.407927141	0.332607646	0.526292242	38.37	10.06	1.017	1.372	1.782	0.972	1.042	1.433	0.02	0.46	0.83	-0.04	0.06	0.52	2849493.145	3935689.993	18778707.33	19574624.36	42.86	40.77	32.77	55.65	3870639.09	1522249.466	2849493.145	3935689.993	2088324.654
FALSE	High	Master Protein	TGGT1_233460-t26_1-p1	transcript=TGGT1_233460-t26_1 | gene=TGGT1_233460 | organism=Toxoplasma_gondii_GT1 | gene_product=SAG-related sequence SRS29B | transcript_product=SAG-related sequence SRS29B | location=TGGT1_chrVIII:2660455-2661465(+) | protein_length=336 | sequence_SO=chromosome | SO=protein_coding	0	228.16	68	18	892	18	1	336	34.8	8.02	1588.12	18	0.615	0.611	0.00918389	0.045184865	0.111942329	0.166604246	4.56	0.65	0.615	0.565	0.665	0.604	0.611	0.795	-0.7	-0.82	-0.59	-0.73	-0.71	-0.33	41624338.83	27684084.8	238901129.3	145893591.5	48.34	50.92	37.5	54.99	53095965.69	17620102.36	41624338.83	32648730.81	9954195.303
FALSE	High	Master Protein	TGGT1_316400B-t26_1-p1	transcript=TGGT1_316400B-t26_1 | gene=TGGT1_316400B | organism=Toxoplasma_gondii_GT1 | gene_product=alpha tubulin TUBA1 | transcript_product=alpha tubulin TUBA1 | location=TGGT1_chrXI:5219470-5220918(+) | protein_length=432 | sequence_SO=chromosome | SO=protein_coding	0	224.993	52	18	436	18	1	432	47.8	5.05	652.42	18	0.544	0.698	0.006811072	0.062975298	0.092630585	0.183794631	3.16	9.31	0.583	0.544	0.489	0.698	0.833	0.608	-0.78	-0.88	-1.03	-0.52	-0.26	-0.72	4990551.14	2911582.553	56602953.26	47174883.38	40.63	31.76	72.69	59.08	4990551.14	4613278.536	9201147.09	2911582.553	2510982.182
FALSE	High	Master Protein	TGGT1_288650-t26_1-p1	transcript=TGGT1_288650-t26_1 | gene=TGGT1_288650 | organism=Toxoplasma_gondii_GT1 | gene_product=dense granule protein GRA12 | transcript_product=dense granule protein GRA12 | location=TGGT1_chrIX:2467879-2469672(-) | protein_length=436 | sequence_SO=chromosome | SO=protein_coding	0	223.955	49	18	422	18	1	436	47.9	9.2	712.72	18	1.046	0.787	0.986391192	0.048495125	0.988814758	0.16767806	19.86	0.24	0.812	1.046	1.186	0.787	0.789	0.637	-0.3	0.06	0.25	-0.35	-0.34	-0.65	3079878.344	3651999.516	54462145.28	42960193.36	40.7	28.25	59.22	45.54	4749617.105	2087514.979	3079878.344	3855230.166	2182910.293
FALSE	High	Master Protein	TGGT1_211680-t26_1-p1	transcript=TGGT1_211680-t26_1 | gene=TGGT1_211680 | organism=Toxoplasma_gondii_GT1 | gene_product=protein disulfide isomerase | transcript_product=protein disulfide isomerase | location=TGGT1_chrIV:1556190-1558014(+) | protein_length=471 | sequence_SO=chromosome | SO=protein_coding	0	223.249	54	26	358	26	1	471	52.8	5.22	598.73	26	0.735	0.964	0.130958369	0.209335815	0.280298345	0.336794549	12.35	2.95	0.735	0.849	0.504	0.985	0.964	0.89	-0.44	-0.24	-0.99	-0.02	-0.05	-0.17	5133483.17	3679789.975	32567000	32067843.89	66.28	53.04	91.48	86.4	5133483.17	1304308.008	7295323.906	3774580.971	1106796.434
FALSE	High	Master Protein	TGGT1_363030-t26_1-p1	transcript=TGGT1_363030-t26_1 | gene=TGGT1_363030 | organism=Toxoplasma_gondii_GT1 | gene_product=rhoptry protein ROP8 | transcript_product=rhoptry protein ROP8 | location=AAQM03000199:1511-3196(+) | protein_length=561 | sequence_SO=contig | SO=protein_coding	0	221.617	46	23	478	19	1	561	64	7.93	695.45	23	1.808	0.96	0.087390908	0.372458301	0.258508723	0.498239301	22.48	8.44	1.217	1.808	2.082	0.96	1.02	0.842	0.28	0.85	1.06	-0.06	0.03	-0.25	2136197.371	4448421.256	38949858.54	39710533.69	52.75	29.55	57.08	47.13	4107533.551	1496430.186	2136197.371	4999219.2	2705933.633
FALSE	High	Master Protein	TGGT1_318230-t26_1-p1	transcript=TGGT1_318230-t26_1 | gene=TGGT1_318230 | organism=Toxoplasma_gondii_GT1 | gene_product=phosphoglycerate kinase PGKI | transcript_product=phosphoglycerate kinase PGKI | location=TGGT1_chrIV:1413955-1416908(+) | protein_length=417 | sequence_SO=chromosome | SO=protein_coding	0	220.826	69	27	274	27	1	417	44.6	6.99	360.39	27	0.797	0.906	0.258039162	0.155761202	0.388487004	0.282252585	10.94	7.47	1.039	0.797	0.704	0.906	0.982	0.85	0.06	-0.33	-0.51	-0.14	-0.03	-0.23	1585894.079	1116915.326	16919587.1	15906870.1	25.13	37.3	85.6	79.47	1603831.785	988734.977	1585894.079	1666926.687	787878.1011
FALSE	High	Master Protein	TGGT1_263090-t26_1-p1	transcript=TGGT1_263090-t26_1 | gene=TGGT1_263090 | organism=Toxoplasma_gondii_GT1 | gene_product=14-3-3 protein | transcript_product=14-3-3 protein | location=TGGT1_chrVIIb:786880-789511(+) | protein_length=323 | sequence_SO=chromosome | SO=protein_coding	0	219.504	58	20	529	20	1	323	37.2	5.14	852.07	20	0.739	0.819	0.028604689	0.035015092	0.188237306	0.162729022	4.94	0.63	0.739	0.694	0.823	0.819	0.825	0.715	-0.44	-0.53	-0.28	-0.29	-0.28	-0.48	9324728.078	7674085.809	79584722.08	65621792.51	15.76	20.38	63.62	54.91	10428490.84	7580882.327	9324728.078	7709763.082	5263057.437
FALSE	High	Master Protein	TGGT1_290670-t26_1-p1	transcript=TGGT1_290670-t26_1 | gene=TGGT1_290670 | organism=Toxoplasma_gondii_GT1 | gene_product=leucyl aminopeptidase LAP | transcript_product=leucyl aminopeptidase LAP | location=TGGT1_chrIX:3637150-3642271(+) | protein_length=781 | sequence_SO=chromosome | SO=protein_coding	0	214.682	43	25	266	25	1	781	83.1	8.88	406.87	25	0.637	0.761	0.346131541	0.002873201	0.46762142	0.14162199	7.11	1.41	1.191	0.562	0.637	0.761	0.786	0.749	0.25	-0.83	-0.65	-0.39	-0.35	-0.42	1278817.997	805368.4238	19883292.26	15630450.16	5.97	49.61	54.44	52.35	1406656.057	1278817.997	1263671.734	1675606.643	718840.3789
FALSE	High	Master Protein	TGGT1_251780-t26_1-p1	transcript=TGGT1_251780-t26_1 | gene=TGGT1_251780 | organism=Toxoplasma_gondii_GT1 | gene_product=heat shock protein | transcript_product=heat shock protein | location=TGGT1_chrXII:5504595-5509577(-) | protein_length=728 | sequence_SO=chromosome | SO=protein_coding	0	213.966	47	25	219	25	1	728	78.2	7.17	339.76	25	0.292	0.798	0.166186714	0.054881364	0.303780688	0.174934348	5.28	9.08	0.889	0.17	0.292	0.875	0.721	0.798	-0.17	-2.56	-1.78	-0.19	-0.47	-0.32	1958541.496	571796.8789	13419149.94	11354390.5	38.04	40.7	56.93	57.28	948596.1509	2131715.242	1958541.496	843273.6006	362311.1172
FALSE	High	Master Protein	TGGT1_247550-t26_1-p1	transcript=TGGT1_247550-t26_1 | gene=TGGT1_247550 | organism=Toxoplasma_gondii_GT1 | gene_product=heat shock protein HSP60 | transcript_product=heat shock protein HSP60 | location=TGGT1_chrXII:3342084-3346052(-) | protein_length=575 | sequence_SO=chromosome | SO=protein_coding	0	209.694	58	26	263	26	1	575	60.9	5.97	403.5	26	1.076	0.836	0.741533607	0.070446538	0.796172925	0.190345611	97.11	3.46	1.076	0.371	6.44	0.836	0.864	0.704	0.11	-1.43	2.69	-0.26	-0.21	-0.51	992318.207	1876799.596	22767020.88	19025228.2	54.12	83.61	57.84	45.71	1744093.056	992318.207	567094.9453	1876799.596	368416.8589
FALSE	High	Master Protein	TGGT1_216670-t26_1-p1	transcript=TGGT1_216670-t26_1 | gene=TGGT1_216670 | organism=Toxoplasma_gondii_GT1 | gene_product=FUSE-binding protein 2 / KH-type splicing regulatory protein | transcript_product=FUSE-binding protein 2 / KH-type splicing regulatory protein | location=TGGT1_chrXI:5891708-5895741(-) | protein_length=941 | sequence_SO=chromosome | SO=protein_coding	0	209.13	56	36	206	36	1	941	100	8.95	251.1	36	0.65	0.703	0.225005134	0.03184593	0.357206594	0.161762117	26.93	6.84	0.971	0.37	0.65	0.769	0.703	0.609	-0.04	-1.43	-0.62	-0.38	-0.51	-0.72	1258445.271	817827.3525	11597910.18	8151594.207	11.57	34.86	83.85	72.96	1119570.596	1411901.109	1258445.271	1086798.978	522882.3911
FALSE	High	Master Protein	TGGT1_306060-t26_1-p1	transcript=TGGT1_306060-t26_1 | gene=TGGT1_306060 | organism=Toxoplasma_gondii_GT1 | gene_product=rhoptry neck protein RON8 | transcript_product=rhoptry neck protein RON8 | location=TGGT1_chrIX:5560917-5575203(-) | protein_length=2980 | sequence_SO=chromosome | SO=protein_coding	0	191.076	18	35	101	35	1	2980	328.8	8.4	122.06	35	0.064	0.896	0.009101145	0.237941828	0.111942329	0.364963405	0.05	5.78	0.07	0.064	0.028	0.896	0.939	0.624	-3.84	-3.96	-5.14	-0.16	-0.09	-0.68	3913914.675	251051.5527	5003401.993	4698589.318	30.35	19.93	80.08	56.28	3782917.494	3913914.675	6298097.391	263747.0073	251051.5527
FALSE	High	Master Protein	TGGT1_226730-t26_1-p1	transcript=TGGT1_226730-t26_1 | gene=TGGT1_226730 | organism=Toxoplasma_gondii_GT1 | gene_product=aconitate hydratase ACN/IRP | transcript_product=aconitate hydratase ACN/IRP | location=TGGT1_chrX:1308814-1316049(-) | protein_length=1055 | sequence_SO=chromosome | SO=protein_coding	0	190.589	40	36	136	36	1	1055	114.8	8.37	132.41	36	0.74	0.906	0.308169896	0.179998469	0.430593554	0.304598619	25.72	4.1	0.74	0.974	0.231	0.906	0.936	0.726	-0.43	-0.04	-2.11	-0.14	-0.1	-0.46	616365.1582	505550.7109	7577447.845	7093268.705	16.54	55.43	75.15	60.28	723744.2522	518863.4648	616365.1582	535457.1201	505550.7109
FALSE	High	Master Protein	TGGT1_219310-t26_1-p1	transcript=TGGT1_219310-t26_1 | gene=TGGT1_219310 | organism=Toxoplasma_gondii_GT1 | gene_product=DnaK family protein | transcript_product=DnaK family protein | location=TGGT1_chrXII:915528-922343(+) | protein_length=818 | sequence_SO=chromosome | SO=protein_coding	0	188.475	43	28	183	28	1	818	90.1	5.35	214.88	28	0.997	0.759	0.558702659	0.12430083	0.640908582	0.248601659	24.02	3.72	0.997	0.514	1.159	0.759	0.952	0.726	0	-0.96	0.21	-0.4	-0.07	-0.46	653614.9021	550241.3711	11479258.61	10927114.72	25.45	41.23	75.96	66.21	801670.635	653614.9021	474687.6094	798964.5073	336131.6865
FALSE	High	Master Protein	TGGT1_209950-t26_1-p1	transcript=TGGT1_209950-t26_1 | gene=TGGT1_209950 | organism=Toxoplasma_gondii_GT1 | gene_product=putative thioredoxin | transcript_product=putative thioredoxin | location=TGGT1_chrIb:1585569-1589285(-) | protein_length=424 | sequence_SO=chromosome | SO=protein_coding	0	187.794	54	20	233	20	1	424	47.7	8.34	363.77	20	0.614	0.732	0.191479019	0.013792753	0.325733769	0.149741227	7.49	5.04	0.614	0.696	0.17	0.732	0.778	0.684	-0.7	-0.52	-2.55	-0.45	-0.36	-0.55	1570392.717	963439.0776	17915588.83	13943645.77	125.95	56.89	86.75	80.93	1570392.717	832210.207	10727846.8	963439.0776	579093.5918
FALSE	High	Master Protein	TGGT1_216860-t26_1-p1	transcript=TGGT1_216860-t26_1 | gene=TGGT1_216860 | organism=Toxoplasma_gondii_GT1 | gene_product=DEAD (Asp-Glu-Ala-Asp) box polypeptide DDX39 | transcript_product=DEAD (Asp-Glu-Ala-Asp) box polypeptide DDX39 | location=TGGT1_chrXI:5764687-5768776(+) | protein_length=434 | sequence_SO=chromosome | SO=protein_coding	0	186.469	54	17	216	17	1	434	49.1	5.85	282.55	17	1.393	0.789	0.106290004	0.091125754	0.270515429	0.210161575	11.79	7.96	1.089	1.393	1.504	0.789	0.857	0.629	0.12	0.48	0.59	-0.34	-0.22	-0.67	1195681.289	1595817.079	17633736.48	15110701.75	26.82	20.98	74.95	58.22	1466041.297	841552.9033	1195681.289	1595817.079	1172617.521
FALSE	High	Master Protein	TGGT1_229480-t26_1-p1	transcript=TGGT1_229480-t26_1 | gene=TGGT1_229480 | organism=Toxoplasma_gondii_GT1 | gene_product=putative calcium binding protein precursor | transcript_product=putative calcium binding protein precursor | location=TGGT1_chrVIII:289042-291582(-) | protein_length=335 | sequence_SO=chromosome | SO=protein_coding	0	184.797	65	15	275	15	1	335	38.3	4.69	376.36	15	0.493	0.698	0.010151633	0.035098416	0.111942329	0.162729022	1.25	0.66	0.51	0.493	0.397	0.705	0.698	0.544	-0.97	-1.02	-1.33	-0.51	-0.52	-0.88	2401426.843	1182908.253	24279456.34	16951120.93	29.69	14.98	86.44	71.45	2299416.563	2401426.843	3805657.594	1172110.873	1182908.253
FALSE	High	Master Protein	TGGT1_288360-t26_1-p1	transcript=TGGT1_288360-t26_1 | gene=TGGT1_288360 | organism=Toxoplasma_gondii_GT1 | gene_product=tryptophanyl-tRNA synthetase (TrpRS2) | transcript_product=tryptophanyl-tRNA synthetase (TrpRS2) | location=TGGT1_chrIX:2284649-2289081(+) | protein_length=689 | sequence_SO=chromosome | SO=protein_coding	0	183.889	44	23	283	23	1	689	77	7.3	426.53	23	0.279	0.868	0.065800173	0.008347935	0.232612776	0.149741227	1.44	0.2	0.611	0.244	0.279	0.866	0.899	0.868	-0.71	-2.03	-1.84	-0.21	-0.15	-0.21	4244812.223	1559542.244	18943203.33	16403319.46	16.59	45.67	65.37	64.32	4235529.739	4244812.223	5587874.992	2588613.405	1037135.112
FALSE	High	Master Protein	TGGT1_360830-t26_1-p1	transcript=TGGT1_360830-t26_1 | gene=TGGT1_360830 | organism=Toxoplasma_gondii_GT1 | gene_product=nucleoside-triphosphatase | transcript_product=nucleoside-triphosphatase | location=AAQM03000066:41-1153(+) | protein_length=370 | sequence_SO=contig | SO=protein_coding	0	183.432	59	17	275	6	1	370	40.5	5.22	532.04	17	0.031	0.995					0.1	8.04	0.074	0.031	0.01	0.823	0.995	1.05	-3.75	-5.02	-6.64	-0.28	-0.01	0.07	1980633.28	64860.83406	3123290.201	3108092.063	41.9	8.14	36.2	46.28	923675.332	1980633.28	2325561.297	68706.83447	61230.12109
FALSE	High	Master Protein	TGGT1_266640-t26_1-p1	transcript=TGGT1_266640-t26_1 | gene=TGGT1_266640 | organism=Toxoplasma_gondii_GT1 | gene_product=putative Acetyl-coenzyme A synthetase 2 | transcript_product=putative Acetyl-coenzyme A synthetase 2 | location=TGGT1_chrIX:887254-895827(+) | protein_length=714 | sequence_SO=chromosome | SO=protein_coding	0	182.049	38	22	198	22	1	714	79.9	6.89	286.72	22	1.01	1.045	0.599329297	0.644700411	0.671775696	0.718682425	18.36	7.19	1.01	0.885	1.505	1.096	0.939	1.045	0.01	-0.18	0.59	0.13	-0.09	0.06	793025.2285	962675.4512	16474955.18	15475492.94	41.94	34.53	61.92	63.75	1385945.962	793025.2285	639807.7773	1399691.792	701686.4351
FALSE	High	Master Protein	TGGT1_270510-t26_1-p1	transcript=TGGT1_270510-t26_1 | gene=TGGT1_270510 | organism=Toxoplasma_gondii_GT1 | gene_product=asparaginyl-tRNA synthetase (NOB+tRNA synthase) | transcript_product=asparaginyl-tRNA synthetase (NOB+tRNA synthase) | location=TGGT1_chrVIII:5218409-5221722(+) | protein_length=676 | sequence_SO=chromosome | SO=protein_coding	0	170.9	37	25	410	25	1	676	74.9	8.03	676.58	25	5.259	0.843	0.015253464	0.038080162	0.119681027	0.166604246	22.2	3.6	3.205	6.047	5.259	0.843	0.814	0.907	1.68	2.6	2.39	-0.25	-0.3	-0.14	3152498.468	12274925.09	28172634.72	23754823.15	23.96	26.84	66.21	71.84	3152498.468	2030016.058	3231128.767	10104360.16	12274925.09
FALSE	High	Master Protein	TGGT1_295110-t26_1-p1	transcript=TGGT1_295110-t26_1 | gene=TGGT1_295110 | organism=Toxoplasma_gondii_GT1 | gene_product=rhoptry protein ROP7 | transcript_product=rhoptry protein ROP7 | location=AAQM03000462:293-2020(-) | protein_length=575 | sequence_SO=contig | SO=protein_coding	0	170.171	45	21	337	12	1	575	63.4	7.01	550.65	21	0.884	0.978	0.116151691	0.844660496	0.275441215	0.879136435	6.04	21.99	0.93	0.768	0.884	1.16	0.978	0.826	-0.1	-0.38	-0.18	0.21	-0.03	-0.28	1536601.551	1358421.051	9139036.232	8933508.699	40.16	46.43	81.1	65.69	1580170.479	679006.6641	1536601.551	1469771.612	521341.8125
FALSE	High	Master Protein	TGGT1_290290-t26_1-p1	transcript=TGGT1_290290-t26_1 | gene=TGGT1_290290 | organism=Toxoplasma_gondii_GT1 | gene_product=ubiquitin-activating enzyme E1 family protein | transcript_product=ubiquitin-activating enzyme E1 family protein | location=TGGT1_chrIX:3489378-3499339(+) | protein_length=1092 | sequence_SO=chromosome | SO=protein_coding	0	167.968	32	25	124	25	1	1092	119.7	5.8	158.39	25	1.587	0.992	0.969539416	0.407932341	0.975062367	0.526292242	23.36	0.05	1.837	0.367	1.587	0.992	0.992	0.532	0.88	-1.45	0.67	-0.01	-0.01	-0.91	630335.6296	568209.3125	7247438.169	7187851.672	72.18	45.4	85.61	46.87	630335.6296	1507267.898	358116.9551	1157682.458	552803.3008
FALSE	High	Master Protein	TGGT1_291960-t26_1-p1	transcript=TGGT1_291960-t26_1 | gene=TGGT1_291960 | organism=Toxoplasma_gondii_GT1 | gene_product=rhoptry kinase family protein ROP40 (incomplete catalytic triad) | transcript_product=rhoptry kinase family protein ROP40 (incomplete catalytic triad) | location=TGGT1_chrIX:4241532-4244563(+) | protein_length=525 | sequence_SO=chromosome | SO=protein_coding	0	166.516	46	18	238	18	1	525	57.9	7.43	378.01	18	0.481	0.699	0.206627696	0.00184251	0.336976311	0.14162199	7.07	0.07	0.481	0.055	0.58	0.698	0.699	0.73	-1.06	-4.18	-0.79	-0.52	-0.52	-0.45	2485515.817	1195292.954	21357852.94	14923986.57	81.28	46.62	54.44	57.25	2485515.817	9075782.361	2484022.348	1195292.954	501021.8169
FALSE	High	Master Protein	TGGT1_292080-t26_1-p1	transcript=TGGT1_292080-t26_1 | gene=TGGT1_292080 | organism=Toxoplasma_gondii_GT1 | gene_product=leucyl-tRNA synthetase | transcript_product=leucyl-tRNA synthetase | location=TGGT1_chrIX:4343158-4354677(+) | protein_length=1261 | sequence_SO=chromosome | SO=protein_coding	0	165.645	27	26	107	26	1	1261	141.2	6.96	141.79	26	0.85	0.727	0.282163661	0.014808388	0.406794253	0.149741227	12.75	0.37	0.85	0.749	1.037	0.73	0.637	0.727	-0.23	-0.42	0.05	-0.45	-0.65	-0.46	780359.2505	584759.5732	7727528.502	4924962.395	31.25	47.76	70.77	74.74	668788.3323	780359.2505	1190948.179	568798.9084	584759.5732
FALSE	High	Master Protein	TGGT1_249900-t26_1-p1	transcript=TGGT1_249900-t26_1 | gene=TGGT1_249900 | organism=Toxoplasma_gondii_GT1 | gene_product=putative adenine nucleotide translocator | transcript_product=putative adenine nucleotide translocator | location=TGGT1_chrXII:4873424-4874380(+) | protein_length=318 | sequence_SO=chromosome | SO=protein_coding	0	165.298	63	18	264	18	1	318	35.2	9.74	383.06	18	0.659	0.704	0.14619952	0.053272505	0.288161373	0.173881456	7.75	8.15	0.659	0.738	0.311	0.626	0.827	0.704	-0.6	-0.44	-1.68	-0.68	-0.27	-0.51	1365017.367	495137.793	21446081.57	16994662.51	37.7	39.13	77.63	76.16	1365017.367	670476.1206	1496638.906	899864.9204	495137.793
FALSE	High	Master Protein	TGGT1_268850-t26_1-p1	transcript=TGGT1_268850-t26_1 | gene=TGGT1_268850 | organism=Toxoplasma_gondii_GT1 | gene_product=enolase 2 | transcript_product=enolase 2 | location=TGGT1_chrVIII:6248823-6250901(-) | protein_length=475 | sequence_SO=chromosome | SO=protein_coding	0	162.918	36	14	178	14	1	475	52.1	6.84	374.77	14	2.062	0.951	0.039507959	0.431666451	0.206657014	0.546956248	30.72	14.16	2.062	1.635	2.769	0.951	1.051	0.693	1.04	0.71	1.47	-0.07	0.07	-0.53	1335621.983	2753781.568	14369462.1	15102604.94	38.21	63.58	92.86	71.22	1335621.983	980421.7188	2077197.359	2753781.568	1602592.17
FALSE	High	Master Protein	TGGT1_231850-t26_1-p1	transcript=TGGT1_231850-t26_1 | gene=TGGT1_231850 | organism=Toxoplasma_gondii_GT1 | gene_product=serine-threonine phosophatase 2C (PP2C) | transcript_product=serine-threonine phosophatase 2C (PP2C) | location=TGGT1_chrVIII:1583236-1586735(+) | protein_length=331 | sequence_SO=chromosome | SO=protein_coding	0	162.611	63	15	200	15	1	331	36.8	5.71	313.88	15	0.066	0.635	0.005334375	0.038516556	0.083708648	0.166604246	0.16	4.78	0.083	0.041	0.066	0.775	0.635	0.584	-3.59	-4.59	-3.91	-0.37	-0.66	-0.78	9890834.083	657572.3594	19665920	12487426.15	2.07	31.07	68.04	56.71	9674315.318	10083108.97	9890834.083	802508.6167	417488.1692
FALSE	High	Master Protein	TGGT1_309120-t26_1-p1	transcript=TGGT1_309120-t26_1 | gene=TGGT1_309120 | organism=Toxoplasma_gondii_GT1 | gene_product=ribosomal protein RPL4 | transcript_product=ribosomal protein RPL4 | location=TGGT1_chrXI:476484-477734(-) | protein_length=416 | sequence_SO=chromosome | SO=protein_coding	0	153.933	44	16	230	16	1	416	45.7	11.18	382.49	16	0.629	0.827	0.121697184	0.105510527	0.27584695	0.227893029	12.59	10	0.764	0.361	0.629	0.827	0.934	0.746	-0.39	-1.47	-0.67	-0.27	-0.1	-0.42	2111186.182	1613187.936	17606622.98	14565502.08	36.44	55.93	76.5	66.38	2111186.182	1224920.898	2672325.338	1613187.936	442074.8994
FALSE	High	Master Protein	TGGT1_232250-t26_1-p1	transcript=TGGT1_232250-t26_1 | gene=TGGT1_232250 | organism=Toxoplasma_gondii_GT1 | gene_product=catalase | transcript_product=catalase | location=TGGT1_chrVIII:1969434-1975537(-) | protein_length=502 | sequence_SO=chromosome | SO=protein_coding	0	153.39	51	20	150	20	1	502	57.2	7.2	205.27	20	0.562	0.914	0.433427221	0.512429309	0.535873655	0.609536904	2.99	14.46	1.372	0.527	0.562	1.097	0.914	0.807	0.46	-0.93	-0.83	0.13	-0.13	-0.31	577539.3352	354488.0664	7955536.642	7271261.688	7.09	57.2	107.25	96.94	577539.3352	548372.7217	630255.6221	792245.1609	288782.8574
FALSE	High	Master Protein	TGGT1_231630-t26_1-p1	transcript=TGGT1_231630-t26_1 | gene=TGGT1_231630 | organism=Toxoplasma_gondii_GT1 | gene_product=alveolin domain containing intermediate filament IMC4 | transcript_product=alveolin domain containing intermediate filament IMC4 | location=TGGT1_chrVIII:1508307-1510463(-) | protein_length=452 | sequence_SO=chromosome | SO=protein_coding	0	153.18	50	14	300	14	1	452	50.1	5.95	487.54	14	0.772	0.726	0.176849283	0.140000005	0.311985619	0.266313313	7.45	7.19	0.772	0.988	0.707	0.726	0.952	0.659	-0.37	-0.02	-0.5	-0.46	-0.07	-0.6	3063202.452	2365604.602	27429936.59	26107762.92	27.74	12.12	58.95	46.14	3063202.452	2023346.523	3604351.734	2365604.602	2000061.918
FALSE	High	Master Protein	TGGT1_226830-t26_1-p1	transcript=TGGT1_226830-t26_1 | gene=TGGT1_226830 | organism=Toxoplasma_gondii_GT1 | gene_product=DnaK family protein | transcript_product=DnaK family protein | location=TGGT1_chrX:1215623-1218481(-) | protein_length=952 | sequence_SO=chromosome | SO=protein_coding	0	151.1	33	23	133	23	1	952	104.9	5.95	159.11	23	0.64	0.616	0.173065626	0.017893563	0.309891313	0.149741227	22.03	2.32	0.872	0.64	0.365	0.59	0.616	0.72	-0.2	-0.64	-1.45	-0.76	-0.7	-0.47	1046939.963	670284.9468	9646405.172	5937823.813	28.01	17.92	45.77	57.16	926534.9031	1046939.963	1546281.828	808268.0366	670284.9468
FALSE	High	Master Protein	TGGT1_294200-t26_1-p1	transcript=TGGT1_294200-t26_1 | gene=TGGT1_294200 | organism=Toxoplasma_gondii_GT1 | gene_product=glucose-6-phosphate 1-dehydrogenase | transcript_product=glucose-6-phosphate 1-dehydrogenase | location=TGGT1_chrIa:683542-690397(+) | protein_length=560 | sequence_SO=chromosome | SO=protein_coding	0	144.648	50	22	157	21	1	560	62.7	7.61	218.7	22	0.784	1.038	0.825867862	0.336717204	0.866205881	0.459466954	15.47	5.93	0.651	0.784	1.595	1.038	0.997	1.228	-0.62	-0.35	0.67	0.05	0	0.3	139296.4941	149560.7412	8028645.133	8003616.197	103.34	73.27	35.79	47.29	629933.0996	139296.4941	93773.39648	410318.9536	109262.7725
FALSE	High	Master Protein	TGGT1_225050-t26_1-p1	transcript=TGGT1_225050-t26_1 | gene=TGGT1_225050 | organism=Toxoplasma_gondii_GT1 | gene_product=putative adenosylhomocysteinase | transcript_product=putative adenosylhomocysteinase | location=TGGT1_chrX:2464799-2467238(-) | protein_length=588 | sequence_SO=chromosome | SO=protein_coding	0	144.575	35	16	179	16	1	588	64.1	7.71	241.37	16	0.828	0.788	0.328343583	0.013740293	0.454115871	0.149741227	28.19	0.28	0.828	0.558	1.058	0.788	0.791	0.718	-0.27	-0.84	0.08	-0.34	-0.34	-0.48	1105984.75	823876.2793	16639247.49	13156177.58	21.2	22.79	78.94	73.18	1190438.017	1105984.75	779019.8281	985612.4443	617690.7871
FALSE	High	Master Protein	TGGT1_294620-t26_1-p1	transcript=TGGT1_294620-t26_1 | gene=TGGT1_294620 | organism=Toxoplasma_gondii_GT1 | gene_product=putative eukaryotic initiation factor-3, subunit 8 | transcript_product=putative eukaryotic initiation factor-3, subunit 8 | location=TGGT1_chrIa:989669-996523(-) | protein_length=971 | sequence_SO=chromosome | SO=protein_coding	0	143.524	27	20	103	20	1	971	109.1	6.32	129.86	20	0.946	0.872					103.45	21.55	0.946	0.208	100	0.872	1.038	0.681	-0.08	-2.27	6.64	-0.2	0.05	-0.55	428345.1225	263561.4727	4481927.984	4654317.844	51.09	36.46	89.88	69.94	293422.3225	625308.7441		277442.6084	129820.4531
FALSE	High	Master Protein	TGGT1_230940-t26_1-p1	transcript=TGGT1_230940-t26_1 | gene=TGGT1_230940 | organism=Toxoplasma_gondii_GT1 | gene_product=hypothetical protein | transcript_product=hypothetical protein | location=TGGT1_chrVIII:1112065-1119747(+) | protein_length=1523 | sequence_SO=chromosome | SO=protein_coding	0	143.495	28	24	95	24	1	1523	155.1	9.44	101.91	24	1.788	0.622	0.125921225	0.190775855	0.280298345	0.316408735	8.98	3.91	1.679	5.027	1.788	0.58	1.007	0.622	0.75	2.33	0.84	-0.79	0.01	-0.68	239896.6357	428840.0293	3567621.106	3591305.535	8.11	58.48	86.12	73.12	251033.6233	213902.6953	239896.6357	421572.1025	1075377.188
FALSE	High	Master Protein	TGGT1_286580-t26_1-p1	transcript=TGGT1_286580-t26_1 | gene=TGGT1_286580 | organism=Toxoplasma_gondii_GT1 | gene_product=hypothetical protein | transcript_product=hypothetical protein | location=TGGT1_chrV:1631039-1633906(-) | protein_length=955 | sequence_SO=chromosome | SO=protein_coding	0	136.905	36	25	131	25	1	955	107.2	5.63	134.73	25	0.572	0.833	0.031144785	0.031317212	0.200625234	0.161762117	0.13	1.17	0.572	0.57	0.738	0.823	0.903	0.833	-0.81	-0.81	-0.44	-0.28	-0.15	-0.26	558616.0239	381655.4927	8964572.951	8092335.492	11.08	12.27	60.52	58.5	667724.8936	558616.0239	549966.4141	381655.4927	318462.3965
FALSE	High	Master Protein	TGGT1_278830-t26_1-p1	transcript=TGGT1_278830-t26_1 | gene=TGGT1_278830 | organism=Toxoplasma_gondii_GT1 | gene_product=glucose-6-phosphate 1-dehydrogenase | transcript_product=glucose-6-phosphate 1-dehydrogenase | location=TGGT1_chrXII:5748919-5762087(+) | protein_length=878 | sequence_SO=chromosome | SO=protein_coding	0	136.801	41	25	85	24	1	878	98.2	7.25	79.56	25	0.711	0.865	0.163311373	0.013686802	0.303691842	0.149741227	21.48	2.8	0.915	0.506	0.711	0.893	0.843	0.865	-0.13	-0.98	-0.49	-0.16	-0.25	-0.21	415600.2832	210144.5703	3764935.75	3356069.042	33.53	52.51	89.15	88.93	465217.8594	415600.2832	229737.8516	425458.689	210144.5703
FALSE	High	Master Protein	TGGT1_214080-t26_1-p1	transcript=TGGT1_214080-t26_1 | gene=TGGT1_214080 | organism=Toxoplasma_gondii_GT1 | gene_product=toxofilin | transcript_product=toxofilin | location=TGGT1_chrX:5904318-5905055(+) | protein_length=245 | sequence_SO=chromosome | SO=protein_coding	0	134.34	64	15	365	15	1	245	27.1	9.57	667.76	15	0.716	0.746	0.014771688	0.011333855	0.119681027	0.149741227	0.18	1.24	0.718	0.716	0.623	0.735	0.807	0.746	-0.48	-0.48	-0.68	-0.44	-0.31	-0.42	4307447.066	2685524.082	36697558.96	29627404.99	29.66	33.47	57.93	55.92	6233233.508	3531179.506	4307447.066	4474629.921	2528959.877
FALSE	High	Master Protein	TGGT1_219320-t26_1-p1	transcript=TGGT1_219320-t26_1 | gene=TGGT1_219320 | organism=Toxoplasma_gondii_GT1 | gene_product=acid phosphatase GAP50 | transcript_product=acid phosphatase GAP50 | location=TGGT1_chrXII:907511-910397(-) | protein_length=431 | sequence_SO=chromosome | SO=protein_coding	0	131.966	32	12	221	12	1	431	46.6	6.95	484.02	12	0.747	0.792	0.139568405	0.018848408	0.282094046	0.149741227	2.1	2.04	0.728	0.965	0.747	0.809	0.792	0.72	-0.46	-0.05	-0.42	-0.31	-0.34	-0.47	2559878.638	1864836.879	48555100.76	38454329.14	26.15	14	57.65	51.42	2559878.638	1669193.734	2855535.367	1864836.879	1611049.622
FALSE	High	Master Protein	TGGT1_293180-t26_1-p1	transcript=TGGT1_293180-t26_1 | gene=TGGT1_293180 | organism=Toxoplasma_gondii_GT1 | gene_product=NADP-specific glutamate dehydrogenase | transcript_product=NADP-specific glutamate dehydrogenase | location=TGGT1_chrIa:124576-129868(-) | protein_length=578 | sequence_SO=chromosome | SO=protein_coding	0	131.448	39	17	211	17	1	578	63.8	8.18	251.57	17	0.74	0.867	0.093774523	0.041236319	0.26967856	0.166604246	8.35	0.01	0.902	0.74	0.664	0.867	0.868	0.775	-0.15	-0.43	-0.59	-0.21	-0.2	-0.37	1403414.968	1265219.513	12808133.8	11112043.96	60.27	49.64	63.89	56.7	1403414.968	853374.042	2834761.879	1265219.513	631474.5874
FALSE	High	Master Protein	TGGT1_410370-t26_1-p1	transcript=TGGT1_410370-t26_1 | gene=TGGT1_410370 | organism=Toxoplasma_gondii_GT1 | gene_product=putative transmembrane protein | transcript_product=putative transmembrane protein | location=AAQM03000265:733-2584(+) | protein_length=435 | sequence_SO=contig | SO=protein_coding	0	131.37	50	17	179	5	1	435	47.7	9.19	275.03	17	0.188	1.1					4.96	7.47	0.851	0.188	0.01	0.626	1.155	1.1	-0.23	-2.41	-6.64	-0.68	0.21	0.14	129605.3594	54498.90857	1859824.844	2045070.563	35.46	94.3	15.55	42.01	143248.4375	129605.3594	67704.60938	121891.7305	24366.96094
FALSE	High	Master Protein	TGGT1_318430-t26_1-p1	transcript=TGGT1_318430-t26_1 | gene=TGGT1_318430 | organism=Toxoplasma_gondii_GT1 | gene_product=malate dehydrogenase MDH | transcript_product=malate dehydrogenase MDH | location=TGGT1_chrIV:1282502-1286316(-) | protein_length=511 | sequence_SO=chromosome | SO=protein_coding	0	131.276	37	13	139	13	1	511	54.7	8.68	221.52	13	0.809	0.598	0.20895835	0.002108615	0.336976311	0.14162199	15.97	0.66	0.942	0.558	0.809	0.598	0.59	0.636	-0.09	-0.84	-0.31	-0.74	-0.76	-0.65	452473.6094	426440.9478	10605508.5	6262496.744	20.19	33.96	79.45	83.45	452473.6094	437268.5093	620453.9805	426440.9478	243941.7344
FALSE	High	Master Protein	TGGT1_238050-t26_1-p1	transcript=TGGT1_238050-t26_1 | gene=TGGT1_238050 | organism=Toxoplasma_gondii_GT1 | gene_product=nuclease and tudor domain-containing protein | transcript_product=nuclease and tudor domain-containing protein | location=TGGT1_chrVI:31087-39926(+) | protein_length=1024 | sequence_SO=chromosome | SO=protein_coding	0	130.745	26	22	101	22	1	1024	114.2	8.31	139.26	22	5.674	0.891	0.01489586	0.568513968	0.119681027	0.655795802	8.45	17.47	5.351	5.674	11.308	1.154	0.891	0.759	2.42	2.5	3.5	0.21	-0.17	-0.4	401219.9668	2146879.152	5039881	4492347.815	12.37	57.35	98.75	83.18	401219.9668	359979.4155	460206.7695	2146879.152	2042595.89
FALSE	High	Master Protein	TGGT1_300260-t26_1-p1	transcript=TGGT1_300260-t26_1 | gene=TGGT1_300260 | organism=Toxoplasma_gondii_GT1 | gene_product=threonyl-tRNA synthetase family protein | transcript_product=threonyl-tRNA synthetase family protein | location=TGGT1_chrXII:83727-88302(+) | protein_length=844 | sequence_SO=chromosome | SO=protein_coding	0	130.677	24	18	124	18	1	844	95.8	7.49	191.91	18	0.827	0.679	0.417166058	0.020796472	0.520511741	0.149741227	31.44	4.13	0.827	0.571	1.147	0.766	0.679	0.638	-0.27	-0.81	0.2	-0.38	-0.56	-0.65	401791.0928	330378.1992	8700956.018	5906735.147	34.11	35.71	70.44	62.77	573268.2188	401791.0928	288009.9922	474068.7056	229242.0444
FALSE	High	Master Protein	TGGT1_216880-t26_1-p1	transcript=TGGT1_216880-t26_1 | gene=TGGT1_216880 | organism=Toxoplasma_gondii_GT1 | gene_product=guanine nucleotide-binding protein | transcript_product=guanine nucleotide-binding protein | location=TGGT1_chrXI:5736268-5739860(-) | protein_length=321 | sequence_SO=chromosome | SO=protein_coding	0	130.62	71	15	183	15	1	321	35.1	6.34	319.98	15	0.631	0.837	0.116265905	0.064888496	0.275441215	0.183861886	13.91	3.39	0.861	0.631	0.483	0.714	0.837	0.864	-0.22	-0.66	-1.05	-0.49	-0.26	-0.21	931401.8818	630916.0137	12923615.07	10813496.34	30.34	4.52	63.51	70.46	733151.3794	931401.8818	1327489.662	630916.0137	587963.9658
FALSE	High	Master Protein	TGGT1_321500-t26_1-p1	transcript=TGGT1_321500-t26_1 | gene=TGGT1_321500 | organism=Toxoplasma_gondii_GT1 | gene_product=RNA recognition motif-containing protein | transcript_product=RNA recognition motif-containing protein | location=TGGT1_chrIb:1771014-1773404(+) | protein_length=475 | sequence_SO=chromosome | SO=protein_coding	0	129.826	40	14	183	14	1	475	50.9	8.35	220.88	14	0.43	0.911	0.071313805	0.232335211	0.234755662	0.362685308	10.69	4.19	0.622	0.43	0.262	0.911	0.942	0.667	-0.69	-1.22	-1.93	-0.13	-0.09	-0.58	1282899.438	459666.5137	13620758.54	12828958.57	27.65	35.74	79.86	60.06	1282899.438	1017129.765	1755033.441	797402.0195	437093.4316
FALSE	High	Master Protein	TGGT1_270250-t26_1-p1	transcript=TGGT1_270250-t26_1 | gene=TGGT1_270250 | organism=Toxoplasma_gondii_GT1 | gene_product=dense granule protein GRA1 | transcript_product=dense granule protein GRA1 | location=TGGT1_chrVIII:5308049-5308756(-) | protein_length=190 | sequence_SO=chromosome | SO=protein_coding	0	129.576	52	11	477	11	1	190	20.1	4.28	826.43	11	0.94	0.901	0.475541907	0.461768917	0.56401482	0.5726496	6.07	22.98	0.897	0.94	1.05	0.901	0.729	1.102	-0.16	-0.09	0.07	-0.15	-0.46	0.14	19548264.23	18492478.87	170631351.9	173315564.1	2.71	5.71	40.12	34.51	19548264.23	19671157.51	18708789.41	17525598.76	18492478.87
FALSE	High	Master Protein	TGGT1_249270-t26_1-p1	transcript=TGGT1_249270-t26_1 | gene=TGGT1_249270 | organism=Toxoplasma_gondii_GT1 | gene_product=putative protein disulfide isomerase-related protein (provisional) | transcript_product=putative protein disulfide isomerase-related protein (provisional) | location=TGGT1_chrXII:4348987-4354246(+) | protein_length=547 | sequence_SO=chromosome | SO=protein_coding	0	129.145	32	15	121	15	1	547	59.8	7.84	115.79	15	0.699	0.628	0.165735126	0.071966801	0.303780688	0.193174044	3.13	12.07	0.982	0.669	0.699	0.788	0.628	0.498	-0.03	-0.58	-0.52	-0.34	-0.67	-1.01	785044.7017	525069.1094	13588844.54	8532269.656	40.3	62.27	59.52	37.19	1225286.313	785044.7017	548019.8477	1203065.935	525069.1094
FALSE	High	Master Protein	TGGT1_219800-t26_1-p1	transcript=TGGT1_219800-t26_1 | gene=TGGT1_219800 | organism=Toxoplasma_gondii_GT1 | gene_product=putative vacuolar ATP synthase subunit b | transcript_product=putative vacuolar ATP synthase subunit b | location=TGGT1_chrXII:574692-577426(+) | protein_length=505 | sequence_SO=chromosome | SO=protein_coding	0	127.198	50	17	84	17	1	505	56.6	5.4	128.21	17	0.729	0.733	0.320246687	0.063466768	0.445940779	0.183794631	25.14	5.19	0.962	0.729	0.162	0.874	0.733	0.685	-0.06	-0.46	-2.62	-0.19	-0.45	-0.55	525639.5845	281413.7852	3722566.406	3254585.811	57.57	51.36	94.74	85.66	525639.5845	386018.9375	1120352.242	505440.7632	281413.7852
FALSE	High	Master Protein	TGGT1_287500-t26_1-p1	transcript=TGGT1_287500-t26_1 | gene=TGGT1_287500 | organism=Toxoplasma_gondii_GT1 | gene_product=putative T complex chaperonin | transcript_product=putative T complex chaperonin | location=TGGT1_chrV:438209-443517(-) | protein_length=556 | sequence_SO=chromosome | SO=protein_coding	0	126.695	58	23	114	23	1	556	59.3	7.5	106.76	23	0.439	0.67	0.15301312	0.097731097	0.297282633	0.21437789	1.59	12.16	0.067	0.439	0.463	0.547	0.859	0.67	-3.9	-1.19	-1.11	-0.87	-0.22	-0.58	1519643.015	187016.8457	6701364.161	5559656.426	60.09	110.2	60.46	59.21	1519643.015	426459.6406	1926005.619	101651.1997	187016.8457
FALSE	High	Master Protein	TGGT1_221470-t26_1-p1	transcript=TGGT1_221470-t26_1 | gene=TGGT1_221470 | organism=Toxoplasma_gondii_GT1 | gene_product=hypothetical protein | transcript_product=hypothetical protein | location=TGGT1_chrII:360683-367434(+) | protein_length=552 | sequence_SO=chromosome | SO=protein_coding	0	126.628	42	21	183	21	1	552	61.6	6.18	333.16	21	7.606	0.782	0.002040871	0.057147828	0.069389631	0.178894137	1.13	3.66	7.664	7.606	5.864	0.639	0.782	0.814	2.94	2.93	2.55	-0.65	-0.35	-0.3	6754179.44	51763461.39	7146985.994	5589732.621	67.1	50.71	55.48	64.38	6754179.44	5029461.216	16905631.72	51763461.39	38254414.87
FALSE	High	Master Protein	TGGT1_226250-t26_1-p1	transcript=TGGT1_226250-t26_1 | gene=TGGT1_226250 | organism=Toxoplasma_gondii_GT1 | gene_product=DEAD (Asp-Glu-Ala-Asp) box polypeptide DDX3X | transcript_product=DEAD (Asp-Glu-Ala-Asp) box polypeptide DDX3X | location=TGGT1_chrX:1667417-1670378(+) | protein_length=734 | sequence_SO=chromosome | SO=protein_coding	0	126.45	42	19	100	19	1	734	78.5	9.09	114.03	19	0.615	0.682	0.061358712	0.06047666	0.232612776	0.183794631	10.31	4.9	0.502	0.772	0.615	0.634	0.845	0.682	-0.99	-0.37	-0.7	-0.66	-0.24	-0.55	97407.93311	75172.77002	6824500.566	4748700.344	110.28	93.66	79.22	75.04	591017.3049	97407.93311	91520.70313	296653.9346	75172.77002
FALSE	High	Master Protein	TGGT1_300100-t26_1-p1	transcript=TGGT1_300100-t26_1 | gene=TGGT1_300100 | organism=Toxoplasma_gondii_GT1 | gene_product=rhoptry neck protein RON2 | transcript_product=rhoptry neck protein RON2 | location=TGGT1_chrXII:175560-186129(-) | protein_length=1479 | sequence_SO=chromosome | SO=protein_coding	0	125.906	19	21	141	21	1	1479	166.3	9.58	115.89	21	3.703	0.924	0.113015201	0.577457055	0.274465489	0.661804714	54.54	6.97	1.357	3.703	5.066	0.924	1.088	0.873	0.44	1.89	2.34	-0.11	0.12	-0.2	251027.1777	890723.3604	8628725.783	9389043.839	61.01	22.09	51.1	42.92	646530.2886	240518.2241	251027.1777	877456.9961	890723.3604
FALSE	High	Master Protein	TGGT1_229010-t26_1-p1	transcript=TGGT1_229010-t26_1 | gene=TGGT1_229010 | organism=Toxoplasma_gondii_GT1 | gene_product=rhoptry neck protein RON4 | transcript_product=rhoptry neck protein RON4 | location=TGGT1_chrVIII:18238-24970(+) | protein_length=984 | sequence_SO=chromosome | SO=protein_coding	0	125.701	39	24	109	24	1	984	107.3	6.46	112.72	24	0.899	0.706	0.726076208	0.15659389	0.781633491	0.282252585	32.84	1.16	0.899	2.977	0.653	0.706	0.976	0.695	-0.15	1.57	-0.62	-0.5	-0.04	-0.53	266987.6719	463305.957	6305229.141	5920856.055	81.52	57.93	70.14	59.02	759075.2158	155640	266987.6719	682504.4307	463305.957
FALSE	High	Master Protein	TGGT1_279390-t26_1-p1	transcript=TGGT1_279390-t26_1 | gene=TGGT1_279390 | organism=Toxoplasma_gondii_GT1 | gene_product=putative proliferation-associated protein 2G4 | transcript_product=putative proliferation-associated protein 2G4 | location=TGGT1_chrIX:43752-48368(-) | protein_length=462 | sequence_SO=chromosome | SO=protein_coding	0	124.722	41	18	175	18	1	462	50.3	6.62	223.32	18	0.252	0.723	0.065195168	0.046550138	0.232612776	0.166604246	4.54	5.8	0.252	0.475	0.131	0.777	0.723	0.591	-1.99	-1.08	-2.94	-0.36	-0.47	-0.76	3426876.781	768107.8822	13256082.61	9587470.172	42.64	22.66	77.21	62.81	3426876.781	1618258.619	4160634.969	863964.3154	768107.8822
FALSE	High	Master Protein	TGGT1_269885A-t26_1-p1	transcript=TGGT1_269885A-t26_1 | gene=TGGT1_269885A | organism=Toxoplasma_gondii_GT1 | gene_product=rhoptry metalloprotease toxolysin TLN1 | transcript_product=rhoptry metalloprotease toxolysin TLN1 | location=TGGT1_chrVIII:5561686-5568242(+) | protein_length=1291 | sequence_SO=chromosome | SO=protein_coding	0	124.58	26	23	79	18	1	1291	142.2	6.92	80.78	23	0.834	0.535	0.130488584	0.063967739	0.280298345	0.183794631	9.44	12.37	0.91	0.834	0.671	0.691	0.535	0.378	-0.14	-0.26	-0.57	-0.53	-0.9	-1.4	469514.4883	391346.8047	2507577.846	1340816.609	65.45	50	105.58	80.17	269096.9648	469514.4883	1004906.5	244856.5488	391346.8047
FALSE	High	Master Protein	TGGT1_243730-t26_1-p1	transcript=TGGT1_243730-t26_1 | gene=TGGT1_243730 | organism=Toxoplasma_gondii_GT1 | gene_product=rhoptry protein ROP9 | transcript_product=rhoptry protein ROP9 | location=TGGT1_chrVI:2733555-2736099(+) | protein_length=353 | sequence_SO=chromosome | SO=protein_coding	0	123.609	52	16	233	16	1	353	37.7	8.31	275.55	16	1.108	0.951	0.100633123	0.250438907	0.26967856	0.378441015	4.22	5.18	1.25	1.077	1.108	0.951	0.988	0.838	0.32	0.11	0.15	-0.07	-0.02	-0.25	1304337.554	1445384.443	21106334.15	20851539.7	23.25	31.93	56.84	47.88	1871035.903	1252383.221	1304337.554	2339298.059	1348271.98
FALSE	High	Master Protein	TGGT1_289650-t26_1-p1	transcript=TGGT1_289650-t26_1 | gene=TGGT1_289650 | organism=Toxoplasma_gondii_GT1 | gene_product=PEP-carboxykinase I | transcript_product=PEP-carboxykinase I | location=TGGT1_chrIX:3173228-3176423(+) | protein_length=677 | sequence_SO=chromosome | SO=protein_coding	0	123.463	31	18	147	18	1	677	75.3	8.15	193.77	18	1.291	0.817	0.307569965	0.021884573	0.430593554	0.149741227	41.62	0.39	0.928	1.291	1.688	0.736	0.817	0.82	-0.11	0.37	0.76	-0.44	-0.29	-0.29	878937.1504	815867.8667	9504115.315	7462308.133	30	49.41	60.77	64.34	878937.1504	515979.042	956367.0879	815867.8667	665887.8267
FALSE	High	Master Protein	TGGT1_258580-t26_1-p1	transcript=TGGT1_258580-t26_1 | gene=TGGT1_258580 | organism=Toxoplasma_gondii_GT1 | gene_product=rhoptry protein ROP17 | transcript_product=rhoptry protein ROP17 | location=TGGT1_chrVIIb:3287362-3289188(-) | protein_length=608 | sequence_SO=chromosome | SO=protein_coding	0	123.408	34	15	128	15	1	608	69	9.57	137.28	15	0.546	0.766	0.118691308	0.02891223	0.27584695	0.161762117	9.94	4.21	0.669	0.546	0.247	0.729	0.766	0.845	-0.58	-0.87	-2.02	-0.46	-0.38	-0.24	828772.4824	418686.0483	10377054.06	7948477.547	16.56	38.67	47.59	55.49	625916.2297	862160.4434	828772.4824	418686.0483	470913.4209
FALSE	High	Master Protein	TGGT1_201680-t26_1-p1	transcript=TGGT1_201680-t26_1 | gene=TGGT1_201680 | organism=Toxoplasma_gondii_GT1 | gene_product=putative eukaryotic initiation factor-3 subunit 10 | transcript_product=putative eukaryotic initiation factor-3 subunit 10 | location=TGGT1_chrVIIa:3754116-3762345(+) | protein_length=1031 | sequence_SO=chromosome | SO=protein_coding	0	122.566	28	25	90	25	1	1031	118.8	8.73	87.42	25	0.231	0.638	0.172321241	0.018461085	0.309891313	0.149741227	4.25	5.23	0.872	0.231	0.107	0.693	0.556	0.638	-0.2	-2.12	-3.23	-0.53	-0.85	-0.65	630115.0811	216886.217	6853696.857	4030182.126	25.92	89.67	65.93	67.67	630115.0811	940034.2378	601769.7939	549717.1133	216886.217
FALSE	High	Master Protein	TGGT1_263300-t26_1-p1	transcript=TGGT1_263300-t26_1 | gene=TGGT1_263300 | organism=Toxoplasma_gondii_GT1 | gene_product=eukaryotic porin protein | transcript_product=eukaryotic porin protein | location=TGGT1_chrVIIb:618828-622551(-) | protein_length=290 | sequence_SO=chromosome | SO=protein_coding	0	122.293	63	15	176	15	1	290	31.3	8.94	326.99	15	0.543	0.64	0.043518065	0.020885997	0.208886714	0.149741227	5.91	5.65	0.713	0.543	0.469	0.64	0.554	0.7	-0.49	-0.88	-1.09	-0.64	-0.85	-0.51	1183059.758	554921.8125	15469695.78	9905562.888	29.73	51.52	62.99	72.96	1747459.854	1000268.984	1183059.758	1245882.585	542729.2031
FALSE	High	Master Protein	TGGT1_247510-t26_1-p1	transcript=TGGT1_247510-t26_1 | gene=TGGT1_247510 | organism=Toxoplasma_gondii_GT1 | gene_product=fructose-bisphospatase II | transcript_product=fructose-bisphospatase II | location=TGGT1_chrXII:3317257-3321142(+) | protein_length=381 | sequence_SO=chromosome | SO=protein_coding	0	121.713	35	12	188	12	1	381	42.4	6.61	199.87	12	0.901	0.724	0.619267706	0.046508909	0.684718764	0.166604246	2.38	3.91	0.901	0.883	2.032	0.85	0.687	0.724	-0.15	-0.18	1.02	-0.23	-0.54	-0.47	795170.0322	716162.168	16491862.54	11334715.18	30.83	13.15	64.55	61.2	795170.0322	810351.1943	439094.6484	716162.168	715388.8059
FALSE	High	Master Protein	TGGT1_259550-t26_1-p1	transcript=TGGT1_259550-t26_1 | gene=TGGT1_259550 | organism=Toxoplasma_gondii_GT1 | gene_product=dihydropteroate synthase | transcript_product=dihydropteroate synthase | location=TGGT1_chrVIIb:2750606-2755609(-) | protein_length=748 | sequence_SO=chromosome | SO=protein_coding	0	121.553	34	18	114	18	1	748	82.7	6.58	134.76	18	0.778	0.77	0.116911921	0.227588628	0.275441215	0.360474004	14.06	11.89	0.778	0.9	0.634	0.666	1.021	0.77	-0.36	-0.15	-0.66	-0.59	0.03	-0.38	605558.1035	497027.8701	4685944.266	4784095.506	103.07	88.05	78.42	73.43	605558.1035	552080.4492	3129873.063	471390.8115	497027.8701
FALSE	High	Master Protein	TGGT1_230210-t26_1-p1	transcript=TGGT1_230210-t26_1 | gene=TGGT1_230210 | organism=Toxoplasma_gondii_GT1 | gene_product=alveolin domain containing intermediate filament IMC10 | transcript_product=alveolin domain containing intermediate filament IMC10 | location=TGGT1_chrVIII:682439-685345(+) | protein_length=560 | sequence_SO=chromosome | SO=protein_coding	0	120.67	40	15	109	15	1	560	61.1	4.79	195.79	15	1.527	0.752	0.061260919	0.030058128	0.232612776	0.161762117	8.79	0.36	1.193	1.618	1.527	0.749	0.854	0.752	0.25	0.69	0.61	-0.42	-0.23	-0.41	673287.6211	922600.2231	9670790.238	8261077.294	16.23	21.22	57.22	53.5	673287.6211	570191.7114	790098.668	803052.7732	922600.2231
FALSE	High	Master Protein	TGGT1_324600-t26_1-p1	transcript=TGGT1_324600-t26_1 | gene=TGGT1_324600 | organism=Toxoplasma_gondii_GT1 | gene_product=heat shock protein | transcript_product=heat shock protein | location=TGGT1_chrVIII:2284363-2285174(-) | protein_length=185 | sequence_SO=chromosome | SO=protein_coding	0	119.694	69	12	242	12	1	185	20.3	5.44	365.83	12	0.77	0.716	0.435357075	0.024404627	0.536633494	0.158299789	17.93	6.21	0.613	1.198	0.77	0.64	0.716	0.774	-0.71	0.26	-0.38	-0.64	-0.48	-0.37	2237545.578	1656696.336	26247018.81	18781276.95	26.37	9.55	54.13	62.62	2334881.945	1383272.719	2237545.578	1430674.16	1656696.336
FALSE	High	Master Protein	TGGT1_261570-t26_1-p1	transcript=TGGT1_261570-t26_1 | gene=TGGT1_261570 | organism=Toxoplasma_gondii_GT1 | gene_product=ribosomal protein RPL7A | transcript_product=ribosomal protein RPL7A | location=TGGT1_chrVIIb:1628077-1630958(+) | protein_length=276 | sequence_SO=chromosome | SO=protein_coding	0	118.768	52	17	221	17	1	276	31	10.45	187.31	17	0.485	0.748	0.034912725	0.009465602	0.200625234	0.149741227	1.81	3.53	0.677	0.485	0.46	0.78	0.748	0.705	-0.56	-1.04	-1.12	-0.36	-0.42	-0.5	1313704.13	604605.3208	15985916.83	12461786.47	51.76	73.73	73.51	68.59	2455585.637	900217.7012	1313704.13	1662725.187	436914.1099
FALSE	High	Master Protein	TGGT1_218410-t26_1-p1	transcript=TGGT1_218410-t26_1 | gene=TGGT1_218410 | organism=Toxoplasma_gondii_GT1 | gene_product=ribosomal protein RPP0 | transcript_product=ribosomal protein RPP0 | location=TGGT1_chrXII:1471598-1473146(+) | protein_length=314 | sequence_SO=chromosome | SO=protein_coding	0	118.265	47	11	190	11	1	314	34.1	5.6	277.66	11	1.192	0.707	0.010961157	0.005806708	0.1162108	0.149741227	2.31	1.73	1.174	1.192	1.253	0.707	0.753	0.691	0.23	0.25	0.33	-0.5	-0.41	-0.53	783307.8452	933838.9917	20156042.3	15170106.7	42.48	39.74	76.76	73.4	1411769.305	783307.8452	657808.7402	1656829.012	933838.9917
FALSE	High	Master Protein	TGGT1_275650-t26_1-p1	transcript=TGGT1_275650-t26_1 | gene=TGGT1_275650 | organism=Toxoplasma_gondii_GT1 | gene_product=hypothetical protein | transcript_product=hypothetical protein | location=TGGT1_chrIII:288290-290923(+) | protein_length=877 | sequence_SO=chromosome | SO=protein_coding	0	118.122	32	19	56	19	1	877	101.1	9.19	88.36	19	45.723	0.927	0.03255003	0.659659607	0.200625234	0.730051142	41.15	36.75	33.033	100	45.723	0.927	1.238	0.659	5.05	6.64	5.51	-0.11	0.31	-0.6	159109.4063	6837789.631	2548611.488	3155288.734	79.51	7.07	123.28	99.86	206995.7124	13710.66699	159109.4063	6837789.631	6313492
FALSE	High	Master Protein	TGGT1_229990-t26_1-p1	transcript=TGGT1_229990-t26_1 | gene=TGGT1_229990 | organism=Toxoplasma_gondii_GT1 | gene_product=putative T-complex protein 1 subunit alpha | transcript_product=putative T-complex protein 1 subunit alpha | location=TGGT1_chrVIII:493249-499968(-) | protein_length=548 | sequence_SO=chromosome | SO=protein_coding	0	117.211	44	17	94	17	1	548	59.2	6.25	129.38	17	17.985	0.778	0.060155979	0.062320406	0.232612776	0.183794631	115.82	9.03	3.936	17.985	40.21	0.856	0.778	0.672	1.98	4.17	5.33	-0.22	-0.36	-0.57	76378.65967	1373689.528	5387624.209	4612283.313	73.26	58.66	80.58	68.75	235483.0288	76378.65967	70923.86914	926754.5205	1373689.528
FALSE	High	Master Protein	TGGT1_232710-t26_1-p1	transcript=TGGT1_232710-t26_1 | gene=TGGT1_232710 | organism=Toxoplasma_gondii_GT1 | gene_product=ribosomal protein RPS3A | transcript_product=ribosomal protein RPS3A | location=TGGT1_chrVIII:2231374-2232762(+) | protein_length=259 | sequence_SO=chromosome | SO=protein_coding	0	116.808	49	16	169	16	1	259	29.4	9.57	241.88	16	1.046	0.873	0.890936433	0.234678729	0.920258392	0.362685308	30.85	9.37	0.804	1.046	1.263	0.873	0.945	0.604	-0.31	0.06	0.34	-0.2	-0.08	-0.73	1612986.894	1297485.502	17832037.17	16857669.59	50.35	69.21	59.62	35.26	1612986.894	941388.2529	2684776.586	1297485.502	984493.832
FALSE	High	Master Protein	TGGT1_256990-t26_1-p1	transcript=TGGT1_256990-t26_1 | gene=TGGT1_256990 | organism=Toxoplasma_gondii_GT1 | gene_product=glycyl-tRNA synthetase | transcript_product=glycyl-tRNA synthetase | location=TGGT1_chrVIIb:4226828-4230134(+) | protein_length=771 | sequence_SO=chromosome | SO=protein_coding	0	116.609	32	19	94	19	1	771	86.3	7.33	127.92	19	0.691	0.569	0.004618333	0.244673997	0.079475417	0.372488771	2.95	12.83	0.691	0.723	0.663	0.417	1.076	0.569	-0.53	-0.47	-0.59	-1.26	0.11	-0.81	5028742.809	3634862.984	5523494.107	5945517.688	60.79	56.65	64.95	57.66	4913176.388	5028742.809	13034304.52	3396839.638	3634862.984
FALSE	High	Master Protein	TGGT1_279100-t26_1-p1	transcript=TGGT1_279100-t26_1 | gene=TGGT1_279100 | organism=Toxoplasma_gondii_GT1 | gene_product=hypothetical protein | transcript_product=hypothetical protein | location=AAQM03000427:32-1883(+) | protein_length=435 | sequence_SO=contig | SO=protein_coding	0	115.988	44	14	154	3	1	435	48	7.5	257.56	14	1.066	1.112					58.88	32	1.571	0.724		1.112	0.872	2.061	0.65	-0.47		0.15	-0.2	1.04	60531.14793	64542.53144	687996.6406	671010.2344	8.31	44.86	14.44	60.57	57074.49219	64197.15234		89647.24561	46468.11328
FALSE	High	Master Protein	TGGT1_243800-t26_1-p1	transcript=TGGT1_243800-t26_1 | gene=TGGT1_243800 | organism=Toxoplasma_gondii_GT1 | gene_product=putative long-chain fatty acid CoA ligase | transcript_product=putative long-chain fatty acid CoA ligase | location=TGGT1_chrVI:2778396-2788707(-) | protein_length=758 | sequence_SO=chromosome | SO=protein_coding	0	115.782	42	22	73	22	1	758	83.5	5.52	86.94	22	1.037	0.698	0.393494384	0.016698502	0.50170534	0.149741227	0.38	3.64	1.037	1.034	3.942	0.772	0.698	0.663	0.05	0.05	1.98	-0.37	-0.52	-0.59	66811.34521	149827.3125	4844688.365	3382608.563	74.07	41.41	70.98	64.67	165118.9414	66811.34521	38008.11719	171236.3398	69110.5293
FALSE	High	Master Protein	TGGT1_217460-t26_1-p1	transcript=TGGT1_217460-t26_1 | gene=TGGT1_217460 | organism=Toxoplasma_gondii_GT1 | gene_product=glutaminyl-tRNA synthetase (GlnRS) | transcript_product=glutaminyl-tRNA synthetase (GlnRS) | location=TGGT1_chrXII:1787579-1795013(-) | protein_length=860 | sequence_SO=chromosome | SO=protein_coding	0	115.771	24	16	103	16	1	860	95.4	7.39	134.37	16	0.113	0.834	0.066585026	0.282576854	0.232612776	0.413230669	0.32	21.12	0.133	0.113	0.012	0.555	1.005	0.834	-2.92	-3.14	-6.41	-0.85	0.01	-0.26	3915730.311	399170.9922	6126123.958	6088654.385	52.47	61.32	39.47	48.72	3011871.715	3915730.311	7881378.727	399170.9922	443469.3369
FALSE	High	Master Protein	TGGT1_272910-t26_1-p1	transcript=TGGT1_272910-t26_1 | gene=TGGT1_272910 | organism=Toxoplasma_gondii_GT1 | gene_product=T-complex protein 1 delta subunit | transcript_product=T-complex protein 1 delta subunit | location=TGGT1_chrVIII:3700329-3707666(+) | protein_length=542 | sequence_SO=chromosome | SO=protein_coding	0	115.465	45	19	98	19	1	542	58.6	7.23	137.53	19	0.455	0.693	0.151688506	0.037499303	0.296119188	0.166301256	3.64	3.8	0.455	0.509	0.085	0.817	0.693	0.656	-1.14	-0.97	-3.55	-0.29	-0.53	-0.61	520825.165	204184.3242	6135629.578	4250532.938	15.11	64.23	84.62	76.88	534687.3511	401233.3311	520825.165	243258.9141	204184.3242
FALSE	High	Master Protein	TGGT1_204400-t26_1-p1	transcript=TGGT1_204400-t26_1 | gene=TGGT1_204400 | organism=Toxoplasma_gondii_GT1 | gene_product=putative ATPase synthase subunit alpha | transcript_product=putative ATPase synthase subunit alpha | location=TGGT1_chrVIIa:1716199-1723634(+) | protein_length=577 | sequence_SO=chromosome | SO=protein_coding	0	115.278	33	18	188	18	1	577	62.1	8.37	225.51	18	0.869	0.741	0.234771756	0.019013391	0.365598764	0.149741227	3.46	5.7	0.869	1.017	0.842	0.741	0.797	0.689	-0.2	0.02	-0.25	-0.43	-0.33	-0.54	1147741.15	1034866.338	15116926.16	12042702.13	28.14	23.92	63.43	56.5	1700177.434	1017209.721	1147741.15	1477850.033	1034866.338
FALSE	High	Master Protein	TGGT1_236210-t26_1-p1	transcript=TGGT1_236210-t26_1 | gene=TGGT1_236210 | organism=Toxoplasma_gondii_GT1 | gene_product=putative peptidase M16 family potein | transcript_product=putative peptidase M16 family potein | location=TGGT1_chrX:5216353-5222014(+) | protein_length=509 | sequence_SO=chromosome | SO=protein_coding	0	114.035	47	19	111	19	1	509	56.9	6.6	129.7	19	0.927	0.945	0.363542536	0.325971544	0.481381413	0.447799293	10.71	0.28	0.927	1.005	0.527	0.945	0.947	0.534	-0.11	0.01	-0.92	-0.08	-0.08	-0.9	621794.2275	483672.1055	6560259	6213728.053	20.79	19.57	78.8	43.21	621794.2275	481219.7069	735604.3364	576522.5234	483672.1055
FALSE	High	Master Protein	TGGT1_248340-t26_1-p1	transcript=TGGT1_248340-t26_1 | gene=TGGT1_248340 | organism=Toxoplasma_gondii_GT1 | gene_product=GTP-binding nuclear protein ran/tc4 | transcript_product=GTP-binding nuclear protein ran/tc4 | location=TGGT1_chrXII:3749189-3752256(+) | protein_length=229 | sequence_SO=chromosome | SO=protein_coding	0	113.568	66	13	195	13	1	229	26	8.65	343.55	13	1.077	0.929	0.633827149	0.394881404	0.69516526	0.514733587	4.1	15.81	1.077	0.602	1.107	0.929	1.044	0.634	0.11	-0.73	0.15	-0.11	0.06	-0.66	1578600.492	1562752.422	13895949.28	14508572.02	26.01	47.97	90.99	64.57	1450709.043	1578600.492	2308481.16	1562752.422	949813.2734
FALSE	High	Master Protein	TGGT1_205440-t26_1-p1	transcript=TGGT1_205440-t26_1 | gene=TGGT1_205440 | organism=Toxoplasma_gondii_GT1 | gene_product=CCT chaperonin gamma subunit | transcript_product=CCT chaperonin gamma subunit | location=TGGT1_chrVIIa:1309659-1315491(+) | protein_length=556 | sequence_SO=chromosome | SO=protein_coding	0	112.478	40	21	100	21	1	556	60.7	5.94	93.87	21	0.065	0.672					0.53	2.08	0.251	0.065	0.01	0.64	0.693	0.672	-1.99	-3.94	-6.64	-0.64	-0.53	-0.57	1339837.606	166103.3764	6323795.293	4379539.029	14.11	80.09	66.52	67.05	1256303.166	1339837.606	1634978.711	315659.4214	87405.37988
FALSE	High	Master Protein	TGGT1_240600-t26_1-p1	transcript=TGGT1_240600-t26_1 | gene=TGGT1_240600 | organism=Toxoplasma_gondii_GT1 | gene_product=putative chaperonin cpn60 | transcript_product=putative chaperonin cpn60 | location=TGGT1_chrVI:1306402-1309981(+) | protein_length=667 | sequence_SO=chromosome | SO=protein_coding	0	112.345	38	15	70	15	1	667	72.2	5.68	115.25	15	0.197	1.065					5.47	29.18	0.65	0.197	0.01	1.274	1.065	0.581	-0.62	-2.34	-6.64	0.35	0.09	-0.78	243005.2188	54184.67141	3188634.369	3395389.355	80.19	111.62	113.91	76.99	243005.2188	94346.59375	567173.5352	157886.5234	18595.49854
FALSE	High	Master Protein	TGGT1_308020-t26_1-p1	transcript=TGGT1_308020-t26_1 | gene=TGGT1_308020 | organism=Toxoplasma_gondii_GT1 | gene_product=SAG-related sequence SRS57 | transcript_product=SAG-related sequence SRS57 | location=TGGT1_chrXII:456740-457897(-) | protein_length=385 | sequence_SO=chromosome | SO=protein_coding	0	111.579	38	11	155	11	1	385	41.7	7.14	268.09	11	0.579	0.866	0.005231462	0.085569386	0.083708648	0.202256459	1.17	6.17	0.579	0.639	0.565	0.818	0.866	0.945	-0.79	-0.65	-0.82	-0.29	-0.21	-0.08	2520493.367	1575103.48	15533129.07	12838528.68	69.12	64.49	51.73	59.14	2520493.367	2463480.322	7456343.434	1458411.566	1575103.48
FALSE	High	Master Protein	TGGT1_310670-t26_1-p1	transcript=TGGT1_310670-t26_1 | gene=TGGT1_310670 | organism=Toxoplasma_gondii_GT1 | gene_product=putative glycogen phosphorylase 1 | transcript_product=putative glycogen phosphorylase 1 | location=TGGT1_chrXI:1474522-1478513(+) | protein_length=912 | sequence_SO=chromosome | SO=protein_coding	0	110.984	32	21	67	21	1	912	105.4	6.58	71.84	21	2.329	1.118	0.086183458	0.740817411	0.258508723	0.797502648	25.99	27.14	2.329	2.737	1.314	1.118	1.323	0.469	1.22	1.45	0.39	0.16	0.4	-1.09	514189.4414	1407429.048	2432732.554	2720517.859	87.44	47.75	111.9	57.87	423857.9888	514189.4414	1899158.936	987156.002	1407429.048
FALSE	High	Master Protein	TGGT1_239100-t26_1-p1	transcript=TGGT1_239100-t26_1 | gene=TGGT1_239100 | organism=Toxoplasma_gondii_GT1 | gene_product=ribosomal protein RPS7 | transcript_product=ribosomal protein RPS7 | location=TGGT1_chrVI:457170-458270(+) | protein_length=196 | sequence_SO=chromosome | SO=protein_coding	0	109.274	61	12	215	12	1	196	22.6	9.86	282.6	12	0.745	0.806	0.163491843	0.204613147	0.303691842	0.335269735	14.42	10.46	0.745	0.875	0.481	0.806	0.894	0.486	-0.43	-0.19	-1.06	-0.31	-0.16	-1.04	2291379.34	1388668.819	19122753.01	15419857.59	39.53	47.24	78.08	42.87	3510356.711	1586255.368	2291379.34	2614620.722	1388668.819
FALSE	High	Master Protein	TGGT1_310080-t26_1-p1	transcript=TGGT1_310080-t26_1 | gene=TGGT1_310080 | organism=Toxoplasma_gondii_GT1 | gene_product=AMP-binding enzyme domain-containing protein | transcript_product=AMP-binding enzyme domain-containing protein | location=TGGT1_chrXI:1008086-1011664(-) | protein_length=789 | sequence_SO=chromosome | SO=protein_coding	0	109.087	32	20	72	19	1	789	87.8	5.6	104.33	20	1.181	1.001	0.56468081	0.570393874	0.645349498	0.655795802	15.77	21.36	1.181	1.307	0.847	1.145	1.001	0.56	0.24	0.39	-0.24	0.2	0	-0.84	449513.8831	530918.3906	3217984.807	3221584.971	46.31	29.79	99.47	61.47	449513.8831	228514.7822	632506.4063	530918.3906	298600.1445
FALSE	High	Master Protein	TGGT1_295125-t26_1-p1	transcript=TGGT1_295125-t26_1 | gene=TGGT1_295125 | organism=Toxoplasma_gondii_GT1 | gene_product=rhoptry protein ROP4 | transcript_product=rhoptry protein ROP4 | location=TGGT1_chrIa:1394541-1396277(-) | protein_length=365 | sequence_SO=chromosome | SO=protein_coding	0	108.761	45	13	260	4	1	365	40.1	5.3	395.21	13	0.745	0.858	0.068465014	0.16184792	0.232781048	0.285346773	6.7	1.66	0.88	0.745	0.685	0.845	0.991	0.858	-0.18	-0.42	-0.55	-0.24	-0.01	-0.22	641583.4063	564508.7813	6184276.578	5226553.25	48.72	46.29	62.14	58.05	641583.4063	284504.8516	858344.1875	564508.7813	212025.1953
FALSE	High	Master Protein	TGGT1_207620-t26_1-p1	transcript=TGGT1_207620-t26_1 | gene=TGGT1_207620 | organism=Toxoplasma_gondii_GT1 | gene_product=pyridine nucleotide-disulfide oxidoreductase domain-containing protein | transcript_product=pyridine nucleotide-disulfide oxidoreductase domain-containing protein | location=TGGT1_chrIb:171089-178693(-) | protein_length=664 | sequence_SO=chromosome | SO=protein_coding	0	107.563	31	16	104	16	1	664	71.2	8.98	163.7	16	0.371	0.566	0.110334671	0.035581532	0.272034344	0.163115337	9.67	2.53	0.547	0.371	0.123	0.566	0.734	0.536	-0.87	-1.43	-3.02	-0.82	-0.45	-0.9	572889.9746	135998.4102	4592554.52	3371377.145	39.46	61.58	80.26	68.85	572889.9746	366547.4121	831498.5039	313287.7925	135998.4102
FALSE	High	Master Protein	TGGT1_253430-t26_1-p1	transcript=TGGT1_253430-t26_1 | gene=TGGT1_253430 | organism=Toxoplasma_gondii_GT1 | gene_product=putative asparagine synthetase | transcript_product=putative asparagine synthetase | location=TGGT1_chrIII:924367-930594(+) | protein_length=588 | sequence_SO=chromosome | SO=protein_coding	0	107.247	39	18	116	18	1	588	65.8	6.73	140.51	18	0.584	0.809	0.119159914	0.295107953	0.27584695	0.419526289	17.67	27.7	0.788	0.584	0.362	0.809	1.04	0.568	-0.34	-0.77	-1.47	-0.31	0.06	-0.82	896609.0544	329058.0469	8267894.627	8111579.354	25.95	48.68	81.87	52.08	896609.0544	550376.6199	910135.5586	706844.4746	321653.8613
FALSE	High	Master Protein	TGGT1_301440-t26_1-p1	transcript=TGGT1_301440-t26_1 | gene=TGGT1_301440 | organism=Toxoplasma_gondii_GT1 | gene_product=calcium-dependent protein kinase CDPK1 | transcript_product=calcium-dependent protein kinase CDPK1 | location=TGGT1_chrIV:2366836-2372193(+) | protein_length=582 | sequence_SO=chromosome | SO=protein_coding	0	107.191	37	16	112	14	1	582	65.4	6.44	110.91	16	3.997	0.887					26.02	9.52	3.296	3.997	100	0.96	0.887	0.79	1.72	2	6.64	-0.06	-0.17	-0.34	265550.8879	1017277.317	4149750.891	3682464	21.13	39.04	83.23	74	308686.1187	228443.2949		1017277.317	913063.3667
FALSE	High	Master Protein	TGGT1_257680-t26_1-p1	transcript=TGGT1_257680-t26_1 | gene=TGGT1_257680 | organism=Toxoplasma_gondii_GT1 | gene_product=myosin light chain MLC1 | transcript_product=myosin light chain MLC1 | location=TGGT1_chrVIIb:3843366-3845688(+) | protein_length=213 | sequence_SO=chromosome | SO=protein_coding	0	106.881	65	9	175	9	1	213	24.1	4.65	378.29	9	0.211	0.663	0.068069569	0.041622869	0.232781048	0.166604246	0.81	4.82	0.562	0.211	0.185	0.8	0.663	0.614	-0.83	-2.24	-2.43	-0.32	-0.59	-0.7	771216.8538	162873.9219	15713903.7	10413495.1	43.05	99.68	56.01	45.3	1055655.784	771216.8538	413934.6953	593321.7383	162873.9219
FALSE	High	Master Protein	TGGT1_239820-t26_1-p1	transcript=TGGT1_239820-t26_1 | gene=TGGT1_239820 | organism=Toxoplasma_gondii_GT1 | gene_product=D-3-phosphoglycerate dehydrogenase | transcript_product=D-3-phosphoglycerate dehydrogenase | location=TGGT1_chrVI:931789-940557(-) | protein_length=604 | sequence_SO=chromosome | SO=protein_coding	0	105.776	33	17	76	17	1	604	65.2	6.99	74.89	17	1.921	0.93	0.027269082	0.31618563	0.185323161	0.435823436	5.19	8.25	1.854	1.921	2.773	0.989	0.93	0.663	0.89	0.94	1.47	-0.02	-0.11	-0.59	204816.8408	393445.8101	4604448.5	4280619.375	35.87	18.25	106.63	87.13	258109.6328	204816.8408	119943.2617	478455.6145	393445.8101
FALSE	High	Master Protein	TGGT1_278870-t26_1-p1	transcript=TGGT1_278870-t26_1 | gene=TGGT1_278870 | organism=Toxoplasma_gondii_GT1 | gene_product=myosin F | transcript_product=myosin F | location=TGGT1_chrXII:5709485-5725053(+) | protein_length=1953 | sequence_SO=chromosome | SO=protein_coding	0	105.182	17	24	49	24	1	1953	216.3	8.1	50.97	24	0.181	0.56	0.066172607	0.481264531	0.232612776	0.585400394	0.78	12.56	0.152	0.519	0.181	0.56	1.55	0.409	-2.72	-0.95	-2.46	-0.84	0.63	-1.29	177622.9551	81631.91211	2234514.401	2392760.477	89.57	51.78	91.08	44.62	704619.0264	157167.1416	177622.9551	107277.0386	81631.91211
FALSE	High	Master Protein	TGGT1_227948-t26_1-p1	transcript=TGGT1_227948-t26_1 | gene=TGGT1_227948 | organism=Toxoplasma_gondii_GT1 | gene_product=peptidase M16 inactive domain-containing protein | transcript_product=peptidase M16 inactive domain-containing protein | location=TGGT1_chrX:626225-636243(+) | protein_length=1306 | sequence_SO=chromosome | SO=protein_coding	0	104.71	26	25	39	25	1	1306	142.6	6.81	52.78	25	0.01	0.488					0	15.21	0.248	0.01	0.01	0.488	0.698	0.158	-2.01	-6.64	-6.64	-1.04	-0.52	-2.66	205430.9922	35442.30859	747758.8301	521920.9219	61.61		138.2	78.07	143061.6538	205430.9922	454863.7813	35442.30859
FALSE	High	Master Protein	TGGT1_227360-t26_1-p1	transcript=TGGT1_227360-t26_1 | gene=TGGT1_227360 | organism=Toxoplasma_gondii_GT1 | gene_product=ribosomal protein RPL3 | transcript_product=ribosomal protein RPL3 | location=TGGT1_chrX:901297-903989(-) | protein_length=389 | sequence_SO=chromosome | SO=protein_coding	0	104.638	35	13	170	13	1	389	44	10.3	181.79	13	0.417	0.801	0.127996275	0.127139538	0.280298345	0.250593871	4.07	6.81	0.417	0.351	0.859	0.801	0.858	0.579	-1.26	-1.51	-0.22	-0.32	-0.22	-0.79	1243566.623	436367.6504	12946733.45	11111702.65	59.39	37.65	79.46	57.28	1562778.219	1243566.623	355076.8359	651420.3975	436367.6504
FALSE	High	Master Protein	TGGT1_269190-t26_1-p1	transcript=TGGT1_269190-t26_1 | gene=TGGT1_269190 | organism=Toxoplasma_gondii_GT1 | gene_product=glyceraldehyde-3-phosphate dehydrogenase GAPDH2 | transcript_product=glyceraldehyde-3-phosphate dehydrogenase GAPDH2 | location=TGGT1_chrVIII:6001367-6005276(-) | protein_length=995 | sequence_SO=chromosome | SO=protein_coding	0	103.919	20	13	83	12	1	995	105.1	5.05	134.68	13	3.371	0.873					134.22	11.95	3.371	0.319	100	0.873	0.966	0.511	1.75	-1.65	6.64	-0.2	-0.05	-0.97	71761.78445	16135.27246	4203045.115	3983851.286	47.63	151.69	93.15	57.79	101880.0586	50547.21973		343476.4961	16135.27246
FALSE	High	Master Protein	TGGT1_309730-t26_1-p1	transcript=TGGT1_309730-t26_1 | gene=TGGT1_309730 | organism=Toxoplasma_gondii_GT1 | gene_product=thioredoxin reductase | transcript_product=thioredoxin reductase | location=TGGT1_chrXI:735920-743442(-) | protein_length=662 | sequence_SO=chromosome | SO=protein_coding	0	103.177	37	14	83	14	1	662	70.6	6.67	101.91	14	0.417	0.731	0.002796049	0.04283125	0.071299241	0.166604246	0.82	0.05	0.368	0.417	0.43	0.731	0.863	0.731	-1.44	-1.26	-1.22	-0.45	-0.21	-0.45	2150376.945	790392.0664	4314699.954	3580317.461	76.64	82.42	85.66	80.71	2150376.945	1540027.197	6180656.063	790392.0664	641972.1953
FALSE	High	Master Protein	TGGT1_299210-t26_1-p1	transcript=TGGT1_299210-t26_1 | gene=TGGT1_299210 | organism=Toxoplasma_gondii_GT1 | gene_product=CTP synthase | transcript_product=CTP synthase | location=TGGT1_chrIII:2095036-2100826(+) | protein_length=652 | sequence_SO=chromosome | SO=protein_coding	0	103.112	33	16	84	16	1	652	70.9	7.25	111.29	16	0.874	0.798	0.012100228	0.043141312	0.1162108	0.166604246	0.33	7.65	0.874	0.877	0.833	0.798	0.868	0.734	-0.19	-0.19	-0.26	-0.33	-0.2	-0.45	5634223.799	4940812.991	3050693.324	2591266.264	8.8	10.68	105.1	98.56	6448151.002	5634223.799	5492913.105	5638251.608	4940812.991
FALSE	High	Master Protein	TGGT1_251690-t26_1-p1	transcript=TGGT1_251690-t26_1 | gene=TGGT1_251690 | organism=Toxoplasma_gondii_GT1 | gene_product=putative seryl-tRNA synthetase, cytoplasmic | transcript_product=putative seryl-tRNA synthetase, cytoplasmic | location=TGGT1_chrXII:5452731-5454179(+) | protein_length=482 | sequence_SO=chromosome | SO=protein_coding	0	102.845	32	15	93	15	1	482	54.1	7.02	146.58	15	1.535	0.746	0.472796412	0.163219323	0.5623934	0.285346773	26.68	10.93	0.741	1.535	1.811	0.746	0.647	0.967	-0.43	0.62	0.86	-0.42	-0.63	-0.05	516873.3984	535593.2368	7265620.169	4698901.531	36.47	35.48	31.44	50.82	722737.835	339182.9209	516873.3984	535593.2368	520502.541
FALSE	High	Master Protein	TGGT1_257990-t26_1-p1	transcript=TGGT1_257990-t26_1 | gene=TGGT1_257990 | organism=Toxoplasma_gondii_GT1 | gene_product=putative heat shock protein 101 | transcript_product=putative heat shock protein 101 | location=TGGT1_chrVIIb:3637480-3646383(+) | protein_length=927 | sequence_SO=chromosome | SO=protein_coding	0	102.577	31	19	38	19	1	927	104.2	6.51	55.07	19	7.156	1.195					39.73	4.65	5.238	7.156	100	1.195	0.874	1.233	2.39	2.84	6.64	0.26	-0.2	0.3	73697.32941	499432.8164	1906332.633	2278884.251	35.64	55.41	40.15	52.76	95349.0293	56962.26172		499432.8164	407600.707
FALSE	High	Master Protein	TGGT1_224350A-t26_1-p1	transcript=TGGT1_224350A-t26_1 | gene=TGGT1_224350A | organism=Toxoplasma_gondii_GT1 | gene_product=putative aminopeptidase N | transcript_product=putative aminopeptidase N | location=TGGT1_chrX:2967893-2975546(-) | protein_length=1219 | sequence_SO=chromosome | SO=protein_coding	0	102.302	17	20	53	20	1	1219	134.3	7.72	63.78	20	2.044	0.913	0.063698429	0.01721015	0.232612776	0.149741227	41.56	1.26	1.471	2.044	2.836	0.922	0.913	0.883	0.56	1.03	1.5	-0.12	-0.13	-0.18	334795.3965	698906.125	1819608.287	1677720.375	18.99	20.4	106.84	104.92	334795.3965	359892.793	246457.5068	492493.1641	735602.2539
FALSE	High	Master Protein	TGGT1_309210-t26_1-p1	transcript=TGGT1_309210-t26_1 | gene=TGGT1_309210 | organism=Toxoplasma_gondii_GT1 | gene_product=putative peroxiredoxin 6 | transcript_product=putative peroxiredoxin 6 | location=TGGT1_chrXI:521482-524360(-) | protein_length=402 | sequence_SO=chromosome | SO=protein_coding	0	102.123	24	11	145	11	1	402	44.1	8.44	273.16	11	2.22	0.824	0.039361503	0.209671116	0.206657014	0.336794549	3.82	10.2	2.22	2.162	4.009	0.824	0.908	0.518	1.15	1.11	2	-0.28	-0.14	-0.95	983120.3086	2182151.197	15478645.32	14049628.29	10.47	47.17	88.09	57.44	983120.3086	864701.0645	1067174.82	2182151.197	1869908.771
FALSE	High	Master Protein	TGGT1_290660-t26_1-p1	transcript=TGGT1_290660-t26_1 | gene=TGGT1_290660 | organism=Toxoplasma_gondii_GT1 | gene_product=RNA recognition motif-containing protein | transcript_product=RNA recognition motif-containing protein | location=TGGT1_chrIX:3628759-3632147(-) | protein_length=446 | sequence_SO=chromosome | SO=protein_coding	0	101.948	38	9	86	9	1	446	48.3	7.81	105.76	9	1.248	0.737	0.513846497	0.17152279	0.597291654	0.294039069	73.24	16.99	1.248	0.631	6.504	0.953	0.737	0.581	0.32	-0.66	2.7	-0.07	-0.44	-0.78	114111.7236	487481.8135	5561611.074	4096931.164	78.53	76.72	91.52	70.35	390628.5713	114111.7236	109878.8984	487481.8135	72054.41992
FALSE	High	Master Protein	TGGT1_214350-t26_1-p1	transcript=TGGT1_214350-t26_1 | gene=TGGT1_214350 | organism=Toxoplasma_gondii_GT1 | gene_product=putative GTP-binding protein | transcript_product=putative GTP-binding protein | location=TGGT1_chrX:6150425-6154448(+) | protein_length=396 | sequence_SO=chromosome | SO=protein_coding	0	101.845	48	13	70	13	1	396	44.5	7.02	85.04	13	1.701	0.891	0.130719651	0.76264833	0.280298345	0.816694275	10.12	28.1	1.818	1.701	1.085	0.891	1.347	0.678	0.86	0.77	0.12	-0.17	0.43	-0.56	625201.4922	1110672.793	3312833.786	4461498.691	32.1	6.17	88.48	59.56	625201.4922	593435.1572	1024010.961	1136381.242	1009726.628
FALSE	High	Master Protein	TGGT1_313080-t26_1-p1	transcript=TGGT1_313080-t26_1 | gene=TGGT1_313080 | organism=Toxoplasma_gondii_GT1 | gene_product=hypothetical protein | transcript_product=hypothetical protein | location=TGGT1_chrXI:3049384-3050751(-) | protein_length=455 | sequence_SO=chromosome | SO=protein_coding	0	101.27	38	14	93	14	1	455	49.5	8.69	120.55	14	3.71	0.716					34.62	6	3.71	4.577	0.01	0.716	0.772	0.647	1.89	2.19	-6.64	-0.48	-0.37	-0.63	645763.0195	2186998.965	5596604.694	4237798.457	28.52	12.87	80.11	71.61	645763.0195	436188.9629	790058.8438	2395960.464	1996261.852
FALSE	High	Master Protein	TGGT1_311230-t26_1-p1	transcript=TGGT1_311230-t26_1 | gene=TGGT1_311230 | organism=Toxoplasma_gondii_GT1 | gene_product=hypothetical protein | transcript_product=hypothetical protein | location=TGGT1_chrXI:1844321-1862670(+) | protein_length=4603 | sequence_SO=chromosome | SO=protein_coding	0	100.149	8	20	57	20	1	4603	494.5	4.88	45.05	20	8.259	1.017	0.021850827	0.497666883	0.15841959	0.59370786	39.1	8.58	3.957	10.437	8.259	0.958	1.267	1.017	1.98	3.38	3.05	-0.06	0.34	0.02	130770.3359	1080055.875	1621197.96	2053845.443	22.97	26.71	80.57	75.44	182174.6816	120189.2793	130770.3359	720910.4824	1254431.558
FALSE	High	Master Protein	TGGT1_310750-t26_1-p1	transcript=TGGT1_310750-t26_1 | gene=TGGT1_310750 | organism=Toxoplasma_gondii_GT1 | gene_product=emp24/gp25L/p24 family protein | transcript_product=emp24/gp25L/p24 family protein | location=TGGT1_chrXI:1533084-1537096(+) | protein_length=601 | sequence_SO=chromosome | SO=protein_coding	0	99.404	37	12	67	12	1	601	64.9	5.85	67.02	12	0.838	0.965	0.380595195	0.536532219	0.491401391	0.629037774	32.62	16.05	0.838	1.1	0.493	0.965	1.077	0.779	-0.26	0.14	-1.02	-0.05	0.11	-0.36	409738.3066	349619.6719	2445273.555	2359370.281	12.03	29.63	64.03	46.82	417415.1055	333272.5073	409738.3066	349619.6719	366683.4829
FALSE	High	Master Protein	TGGT1_256970-t26_1-p1	transcript=TGGT1_256970-t26_1 | gene=TGGT1_256970 | organism=Toxoplasma_gondii_GT1 | gene_product=putative vacuolar ATP synthase subunit A | transcript_product=putative vacuolar ATP synthase subunit A | location=TGGT1_chrVIIb:4248002-4257516(-) | protein_length=616 | sequence_SO=chromosome | SO=protein_coding	0	99.258	40	17	79	17	1	616	68.1	5.48	80.65	17	0.423	0.781	0.223270398	0.018792453	0.355837197	0.149741227	5.16	3.35	0.423	0.34	1.083	0.716	0.81	0.781	-1.24	-1.56	0.12	-0.48	-0.3	-0.36	143199.9971	68503.81641	4173291.334	3380778.438	60.2	37.34	90.29	91.24	243421.0469	143199.9971	63244.96875	102863.7354	48724.11426
FALSE	High	Master Protein	TGGT1_273460-t26_1-p1	transcript=TGGT1_273460-t26_1 | gene=TGGT1_273460 | organism=Toxoplasma_gondii_GT1 | gene_product=eukaryotic translation initiation factor 3 subunit 6 interacting protein | transcript_product=eukaryotic translation initiation factor 3 subunit 6 interacting protein | location=TGGT1_chrVIII:3489847-3495730(-) | protein_length=639 | sequence_SO=chromosome | SO=protein_coding	0	98.741	30	16	108	16	1	639	75	5.71	108.7	16	0.508	0.706	0.1121441	0.030680393	0.273980795	0.161762117	0.21	7.42	0.511	0.508	0.158	0.622	0.777	0.706	-0.97	-0.98	-2.66	-0.68	-0.36	-0.5	1390593.371	636881.5	7718336.978	5995042.244	65.2	9.64	44.55	46.13	1390593.371	1253430.154	3711593.264	710465.2305	636881.5
FALSE	High	Master Protein	TGGT1_280380-t26_1-p1	transcript=TGGT1_280380-t26_1 | gene=TGGT1_280380 | organism=Toxoplasma_gondii_GT1 | gene_product=poly(ADP-ribose) glycohydrolase | transcript_product=poly(ADP-ribose) glycohydrolase | location=TGGT1_chrVIIa:467123-469417(+) | protein_length=553 | sequence_SO=chromosome | SO=protein_coding	0	98.612	40	17	72	17	1	553	61.8	7.94	82.59	17	2.671	0.807	0.092770376	0.091173036	0.26967856	0.210161575	53.32	0.86	2.671	1.71	5.838	0.814	0.807	0.599	1.42	0.77	2.55	-0.3	-0.31	-0.74	338740.3379	960963.7888	4396826.535	3547928.316	32.76	48.72	23.04	4.83	322987.2124	561877.1982	338740.3379	862623.0398	960963.7888
FALSE	High	Master Protein	TGGT1_208030-t26_1-p1	transcript=TGGT1_208030-t26_1 | gene=TGGT1_208030 | organism=Toxoplasma_gondii_GT1 | gene_product=microneme protein MIC4 | transcript_product=microneme protein MIC4 | location=TGGT1_chrIb:547335-549077(+) | protein_length=580 | sequence_SO=chromosome | SO=protein_coding	0	98.347	31	12	148	12	1	580	63	5.22	226.96	12	0.355	0.803	0.055808915	0.079232656	0.230856601	0.199548912	0.15	8.93	0.355	0.352	0.655	0.728	0.803	0.906	-1.49	-1.51	-0.61	-0.46	-0.32	-0.14	10931891.41	3879503.438	16674058.31	13383341.29	36.89	72.17	34.23	41.63	10931891.41	6674257.572	14584288.93	3879503.438	2349037.909
FALSE	High	Master Protein	TGGT1_217890-t26_1-p1	transcript=TGGT1_217890-t26_1 | gene=TGGT1_217890 | organism=Toxoplasma_gondii_GT1 | gene_product=putative alkyl hydroperoxide reductase/ Thiol specific antioxidant/ Mal allergen | transcript_product=putative alkyl hydroperoxide reductase/ Thiol specific antioxidant/ Mal allergen | location=TGGT1_chrXII:2143499-2144089(-) | protein_length=196 | sequence_SO=chromosome | SO=protein_coding	0	98.179	55	9	151	9	1	196	21.7	6.87	200.84	9	0.778	0.98	0.127465263	0.051844974	0.280298345	0.173383193	1.61	0.61	0.962	0.778	0.764	0.99	0.98	0.975	-0.06	-0.36	-0.39	-0.01	-0.03	-0.04	701504.2539	645803.9688	14047730.34	13762274.65	16.7	18.3	78.98	78.43	701504.2539	607335.2734	845394.2813	674533.3843	472412.7466
FALSE	High	Master Protein	TGGT1_262620-t26_1-p1	transcript=TGGT1_262620-t26_1 | gene=TGGT1_262620 | organism=Toxoplasma_gondii_GT1 | gene_product=RNA recognition motif-containing protein | transcript_product=RNA recognition motif-containing protein | location=TGGT1_chrVIIb:1093901-1096823(+) | protein_length=293 | sequence_SO=chromosome | SO=protein_coding	0	98.169	42	12	204	12	1	293	31.7	9.07	315.22	12	0.557	0.629	0.067275264	0.066905263	0.232612776	0.185022055	10.1	9.68	0.557	0.37	0.68	0.525	0.798	0.629	-0.84	-1.44	-0.56	-0.93	-0.33	-0.67	2232927.277	1253163.835	19809111.86	15809088.09	23.97	46.68	68.12	66.19	2248925.451	1423865.114	2232927.277	1253163.835	526568.5352
FALSE	High	Master Protein	TGGT1_206470-t26_1-p1	transcript=TGGT1_206470-t26_1 | gene=TGGT1_206470 | organism=Toxoplasma_gondii_GT1 | gene_product=pyruvate dehydrogenase complex subunit PDH-E3II | transcript_product=pyruvate dehydrogenase complex subunit PDH-E3II | location=TGGT1_chrVIIa:922416-929013(+) | protein_length=519 | sequence_SO=chromosome | SO=protein_coding	0	98.028	36	14	74	14	1	519	55.1	7.03	113.46	14	0.946	0.99	0.533996532	0.546934124	0.617197125	0.635752486	3.87	11.72	0.946	2.14	0.918	1.07	0.99	0.746	-0.08	1.1	-0.12	0.1	-0.01	-0.42	280261.2612	340221.541	4718417.043	4669810.662	25.86	29.38	86.57	67.37	280261.2612	221325.77	370571.5	265053.0156	473669.7412
FALSE	High	Master Protein	TGGT1_210690-t26_1-p1	transcript=TGGT1_210690-t26_1 | gene=TGGT1_210690 | organism=Toxoplasma_gondii_GT1 | gene_product=ribosomal protein RPS6 | transcript_product=ribosomal protein RPS6 | location=TGGT1_chrIV:2087216-2087986(+) | protein_length=256 | sequence_SO=chromosome | SO=protein_coding	0	97.979	40	8	192	8	1	256	28.9	10.8	314.01	8	0.606	0.67	0.054176252	0.125775085	0.230856601	0.249107935	5.42	10.35	0.666	0.415	0.606	0.67	0.911	0.566	-0.59	-1.27	-0.72	-0.58	-0.14	-0.82	1185931.684	790080.9326	14138160.47	12872952.51	37.07	48.87	57.04	37.66	1185931.684	949114.5684	1908132.727	790080.9326	393869.4141
FALSE	High	Master Protein	TGGT1_243710-t26_1-p1	transcript=TGGT1_243710-t26_1 | gene=TGGT1_243710 | organism=Toxoplasma_gondii_GT1 | gene_product=t-complex protein beta subunit | transcript_product=t-complex protein beta subunit | location=TGGT1_chrVI:2717493-2725570(+) | protein_length=568 | sequence_SO=chromosome | SO=protein_coding	0	97.825	35	15	99	15	1	568	61.4	5.92	106.49	15	0.055	0.975	0.027561583	0.457865276	0.185323161	0.569539733	0.31	13.02	0.055	0.016	0.095	0.975	1.065	0.507	-4.19	-5.99	-3.39	-0.04	0.09	-0.98	2590824.314	141476.8359	4236547.117	4513215.136	41.32	44.3	86.95	44.32	2590824.314	4191030.779	1863258.844	141476.8359	66150.37207
FALSE	High	Master Protein	TGGT1_316310-t26_1-p1	transcript=TGGT1_316310-t26_1 | gene=TGGT1_316310 | organism=Toxoplasma_gondii_GT1 | gene_product=superoxide dismutase | transcript_product=superoxide dismutase | location=TGGT1_chrXI:5175968-5177674(-) | protein_length=201 | sequence_SO=chromosome | SO=protein_coding	0	97.632	75	11	117	11	1	201	22.5	7.06	204.98	11	1.045	1.048	0.535518841	0.790679772	0.617208155	0.837915187	5.34	5.17	1.045	0.52	1.082	1.048	1.085	0.808	0.06	-0.94	0.11	0.07	0.12	-0.31	1310435.413	1366176.113	13984527.35	15174020.27	33.2	56.04	71.94	54.61	2200188.759	1310435.413	1262207.898	2298587.336	681181.4922
FALSE	High	Master Protein	TGGT1_410360-t26_1-p1	transcript=TGGT1_410360-t26_1 | gene=TGGT1_410360 | organism=Toxoplasma_gondii_GT1 | gene_product=putative transmembrane protein | transcript_product=putative transmembrane protein | location=TGGT1_chrII:71310-72374(+) | protein_length=354 | sequence_SO=chromosome | SO=protein_coding	0	97.473	41	11	205	4	1	354	38.1	6.11	337.53	11	0.8	0.722	0.106496486	0.084759102	0.270515429	0.202256459	8.57	2.36	0.873	0.631	0.8	0.906	0.722	0.7	-0.2	-0.66	-0.32	-0.14	-0.47	-0.51	317247.6211	219889.4375	4501260.465	3844060.152	56.34	69.32	55.79	46.64	721665.9492	317247.6211	274704.3164	629781.3672	200093.5078
FALSE	High	Master Protein	TGGT1_293870-t26_1-p1	transcript=TGGT1_293870-t26_1 | gene=TGGT1_293870 | organism=Toxoplasma_gondii_GT1 | gene_product=putative thioredoxin | transcript_product=putative thioredoxin | location=TGGT1_chrIa:604538-605891(+) | protein_length=106 | sequence_SO=chromosome | SO=protein_coding	0	96.991	55	6	160	6	1	106	12	5.11	353.46	6	1.547	0.869	0.182546167	0.047488556	0.315586995	0.166604246	27.86	0.96	1.547	3.625	1.256	0.869	0.877	0.775	0.63	1.86	0.33	-0.2	-0.19	-0.37	887106.1758	1970993.109	14331144.42	12566573.88	52.15	19.55	76.29	69.18	887106.1758	544380.6133	1569067.434	1372220.613	1973635.523
FALSE	High	Master Protein	TGGT1_239260-t26_1-p1	transcript=TGGT1_239260-t26_1 | gene=TGGT1_239260 | organism=Toxoplasma_gondii_GT1 | gene_product=histone H4 | transcript_product=histone H4 | location=TGGT1_chrVI:491746-492057(-) | protein_length=103 | sequence_SO=chromosome | SO=protein_coding	0	95.696	52	8	365	8	1	103	11.4	11.36	519.55	8	0.696	0.743	0.004675025	0.182908484	0.079475417	0.304598619	0.37	20.9	0.745	0.692	0.696	0.743	0.932	0.52	-0.43	-0.53	-0.52	-0.43	-0.1	-0.94	9390379.234	6534628.873	90854933.69	84713165.94	25.09	28.89	57.84	31.45	11632818.63	6954615.691	9390379.234	8661235.279	4814413.102
FALSE	High	Master Protein	TGGT1_225930-t26_1-p1	transcript=TGGT1_225930-t26_1 | gene=TGGT1_225930 | organism=Toxoplasma_gondii_GT1 | gene_product=triose-phosphate isomerase TPI-I | transcript_product=triose-phosphate isomerase TPI-I | location=TGGT1_chrX:1833650-1835998(+) | protein_length=253 | sequence_SO=chromosome | SO=protein_coding	0	95.558	55	13	127	13	1	253	27.9	6.09	180.65	13	0.348	0.655	0.142232224	0.039676347	0.285093672	0.166604246	1.59	2.02	0.348	0.318	0.887	0.635	0.655	0.806	-1.52	-1.65	-0.17	-0.66	-0.61	-0.31	1403569.981	445899.647	8984581.869	5888926.819	52.61	14.29	63.62	77.36	1472913.965	1403569.981	434409.4063	513223.0449	445899.647
FALSE	High	Master Protein	TGGT1_201780-t26_1-p1	transcript=TGGT1_201780-t26_1 | gene=TGGT1_201780 | organism=Toxoplasma_gondii_GT1 | gene_product=microneme protein MIC2 | transcript_product=microneme protein MIC2 | location=TGGT1_chrVIIa:3693727-3696991(-) | protein_length=769 | sequence_SO=chromosome | SO=protein_coding	0	95.468	21	12	102	12	1	769	82.6	4.83	153.97	12	0.71	1.304	0.788739154	0.625636536	0.832125162	0.701262931	47.47	33.7	0.71	0.259	2.87	1.304	1.6	0.722	-0.49	-1.95	1.52	0.38	0.68	-0.47	998839.2649	714737.0898	7162837.636	11460247.33	27.92	82.05	90.18	48.03	1006782.591	998839.2649	585280.8125	714737.0898	258586.9243
FALSE	High	Master Protein	TGGT1_318440-t26_1-p1	transcript=TGGT1_318440-t26_1 | gene=TGGT1_318440 | organism=Toxoplasma_gondii_GT1 | gene_product=helicase associated domain (ha2) protein | transcript_product=helicase associated domain (ha2) protein | location=TGGT1_chrIV:1264045-1277404(-) | protein_length=2234 | sequence_SO=chromosome | SO=protein_coding	0	95.352	16	22	39	22	1	2234	236.8	8.97	44.62	22	5.038	0.857	0.2460591	0.420826917	0.378410948	0.538236308	124.93	36.3	5.038	0.793	10.092	0.857	1.143	0.3	2.33	-0.34	3.34	-0.22	0.19	-1.74	81236.94824	360543.7656	761568.2197	870230.5781	123.87	18.96	113.89	45.87	81236.94824	454808.9414	27571.54492	409293.6748	360543.7656
FALSE	High	Master Protein	TGGT1_313380-t26_1-p1	transcript=TGGT1_313380-t26_1 | gene=TGGT1_313380 | organism=Toxoplasma_gondii_GT1 | gene_product=hypothetical protein | transcript_product=hypothetical protein | location=TGGT1_chrXI:3292372-3294103(+) | protein_length=274 | sequence_SO=chromosome | SO=protein_coding	0	94.638	42	10	105	10	1	274	31.5	5.58	196.55	10	0.593	0.738	0.120646851	0.040989016	0.27584695	0.166604246	6.81	6.19	0.515	0.593	0.895	0.738	0.838	0.681	-0.96	-0.75	-0.16	-0.44	-0.26	-0.55	363062.3086	239869.2935	6745849.164	5652154.297	19.38	14.79	56.02	47.2	465416.5977	363062.3086	321058.4492	239869.2935	215237.2236
FALSE	High	Master Protein	TGGT1_242070-t26_1-p1	transcript=TGGT1_242070-t26_1 | gene=TGGT1_242070 | organism=Toxoplasma_gondii_GT1 | gene_product=cAMP-dependent protein kinase regulatory subunit | transcript_product=cAMP-dependent protein kinase regulatory subunit | location=TGGT1_chrVI:1804976-1810461(-) | protein_length=385 | sequence_SO=chromosome | SO=protein_coding	0	94.003	39	13	129	13	1	385	42.8	5.21	158.96	13	1.98	1.176	0.100611606	0.784594556	0.26967856	0.836287814	3.58	14.89	1.932	1.98	5.612	1.294	1.176	0.764	0.95	0.99	2.49	0.37	0.23	-0.39	129141.3047	453196.2813	6231324.484	8065710.547	53.69	29.67	79.95	49.94	236997.9883	129141.3047	80760.26563	457987.4934	255730.4634
FALSE	High	Master Protein	TGGT1_318310-t26_1-p1	transcript=TGGT1_318310-t26_1 | gene=TGGT1_318310 | organism=Toxoplasma_gondii_GT1 | gene_product=transketolase | transcript_product=transketolase | location=TGGT1_chrIV:1364235-1371398(-) | protein_length=699 | sequence_SO=chromosome | SO=protein_coding	0	93.554	32	14	70	14	1	699	76.9	6.89	91.29	14	0.589	0.584					0.31	3.19	0.593	0.589	0.01	0.547	0.677	0.584	-0.75	-0.76	-6.64	-0.87	-0.56	-0.78	837236.3789	446452.9375	5389450.089	3651166.977	21.47	14.07	68.84	66.18	681651.4961	837236.3789	1047595.496	404050.4688	493305.2695
FALSE	High	Master Protein	TGGT1_205710-t26_1-p1	transcript=TGGT1_205710-t26_1 | gene=TGGT1_205710 | organism=Toxoplasma_gondii_GT1 | gene_product=lysine-tRNA ligase | transcript_product=lysine-tRNA ligase | location=TGGT1_chrVIIa:1115364-1120007(+) | protein_length=658 | sequence_SO=chromosome | SO=protein_coding	0	93.127	35	17	67	17	1	658	74.3	6.71	78.9	17	0.279	0.698					12.72	1.5	0.722	0.108		0.698	0.684	0.764	-0.47	-3.21		-0.52	-0.55	-0.39	80733.2297	22538.81525	2789919.564	1908246.551	35.71	118.28	104.47	109.46	104505.7461	62368.38281		75504.29858	6728.069824
FALSE	High	Master Protein	TGGT1_310640-t26_1-p1	transcript=TGGT1_310640-t26_1 | gene=TGGT1_310640 | organism=Toxoplasma_gondii_GT1 | gene_product=phosphorylase family protein | transcript_product=phosphorylase family protein | location=TGGT1_chrXI:1460710-1463812(-) | protein_length=303 | sequence_SO=chromosome | SO=protein_coding	0	93.034	50	11	123	11	1	303	33	7.11	232.39	11	2.243	1.007	0.33776125	0.659863104	0.4593553	0.730051142	97.88	18.38	2.243	0.762	13.21	1.132	1.007	0.706	1.17	-0.39	3.72	0.18	0.01	-0.5	272129.4995	515724.3965	8531111.445	8589531.848	82.1	26.64	81.83	56.49	272129.4995	460727.9033	39041.92383	610514.0693	351258.4063
FALSE	High	Master Protein	TGGT1_315270-t26_1-p1	transcript=TGGT1_315270-t26_1 | gene=TGGT1_315270 | organism=Toxoplasma_gondii_GT1 | gene_product=hypothetical protein | transcript_product=hypothetical protein | location=TGGT1_chrXI:4558433-4565813(-) | protein_length=780 | sequence_SO=chromosome | SO=protein_coding	0	92.458	35	14	64	14	1	780	84.5	5.24	62.05	14	0.318	0.753	0.295757099	0.209146841	0.418989224	0.336794549	1.51	8.76	0.286	1.345	0.318	0.753	0.831	0.341	-1.81	0.43	-1.65	-0.41	-0.27	-1.55	722354.6479	406732.7656	2450828.59	2036829.107	53.46	46.57	71.6	20.63	722354.6479	427356.748	1279937.084	206430.2529	574832.1982
FALSE	High	Master Protein	TGGT1_280600-t26_1-p1	transcript=TGGT1_280600-t26_1 | gene=TGGT1_280600 | organism=Toxoplasma_gondii_GT1 | gene_product=putative histidyl-tRNA synthetase (HisRS) | transcript_product=putative histidyl-tRNA synthetase (HisRS) | location=TGGT1_chrVIIa:251998-256202(-) | protein_length=1252 | sequence_SO=chromosome | SO=protein_coding	0	90.649	17	16	58	16	1	1252	134.8	7.55	67.91	16	0.641	0.782	0.027707629	0.129265792	0.185323161	0.253559822	5.59	9.5	0.531	0.641	0.7	0.782	0.864	0.566	-0.91	-0.64	-0.52	-0.35	-0.21	-0.82	474269.2749	251854.2173	2387787.895	2063779.479	48.85	58.71	91.34	69.09	474269.2749	264189.7202	746451.3799	251854.2173	169285.3889
FALSE	High	Master Protein	TGGT1_209600-t26_1-p1	transcript=TGGT1_209600-t26_1 | gene=TGGT1_209600 | organism=Toxoplasma_gondii_GT1 | gene_product=hypothetical protein | transcript_product=hypothetical protein | location=TGGT1_chrIb:1372263-1374087(-) | protein_length=451 | sequence_SO=chromosome | SO=protein_coding	0	90.443	30	13	113	13	1	451	50.2	5.3	173.52	13	0.549	0.773	0.378342788	0.085760704	0.491401391	0.202256459	34.01	1.06	0.549	1.382	0.132	0.773	0.782	0.551	-0.86	0.47	-2.92	-0.37	-0.35	-0.86	1227754.232	546051.6064	8247637.532	6441456.719	65.26	43.47	74.07	52.31	1227754.232	395088.7617	1946724.207	674513.3359	546051.6064
FALSE	High	Master Protein	TGGT1_248810-t26_1-p1	transcript=TGGT1_248810-t26_1 | gene=TGGT1_248810 | organism=Toxoplasma_gondii_GT1 | gene_product=nuclear factor NF7 | transcript_product=nuclear factor NF7 | location=TGGT1_chrXII:4119880-4123828(+) | protein_length=497 | sequence_SO=chromosome | SO=protein_coding	0	89.88	36	13	94	13	1	497	54.2	7.02	87.04	13	0.34	0.865	0.255895385	0.490046204	0.388123855	0.589790121	11.05	10.44	1.138	0.34	0.121	0.865	1.125	0.784	0.19	-1.56	-3.05	-0.21	0.17	-0.35	1532091.885	521226.7139	4960073.809	5577827.465	22.5	79.3	64	49.77	1038005.695	1532091.885	1621631.703	1181624.291	521226.7139
FALSE	High	Master Protein	TGGT1_320050-t26_1-p1	transcript=TGGT1_320050-t26_1 | gene=TGGT1_320050 | organism=Toxoplasma_gondii_GT1 | gene_product=ribosomal protein RPL5 | transcript_product=ribosomal protein RPL5 | location=TGGT1_chrIV:494655-497683(+) | protein_length=310 | sequence_SO=chromosome | SO=protein_coding	0	89.573	60	16	169	16	1	310	35.3	9.88	170.95	16	0.839	0.847	0.285957777	0.475335783	0.41081258	0.584666085	17.46	2.59	0.839	1.039	0.699	0.847	1.113	0.827	-0.25	0.05	-0.52	-0.24	0.15	-0.27	998335.6563	708704.2866	13278202.23	13662319.76	42.87	40.55	61.92	51.73	1606272.677	682229.6758	998335.6563	1347845.191	708704.2866
FALSE	High	Master Protein	TGGT1_224850-t26_1-p1	transcript=TGGT1_224850-t26_1 | gene=TGGT1_224850 | organism=Toxoplasma_gondii_GT1 | gene_product=putative polyadenylate binding protein | transcript_product=putative polyadenylate binding protein | location=TGGT1_chrX:2687512-2689821(+) | protein_length=769 | sequence_SO=chromosome | SO=protein_coding	0	89.146	28	18	101	18	1	769	82.6	8.84	83.64	18	0.062	0.733					0.47	20.17	0.062	0.492	0.01	0.733	0.919	0.428	-4.02	-1.02	-6.64	-0.45	-0.12	-1.23	281122.9111	202169.0124	7077104.3	6501284.537	147.13	51.36	86.68	49.74	4794303.533	281122.9111	253708.1133	295797.8164	138176.5088
FALSE	High	Master Protein	TGGT1_227810-t26_1-p1	transcript=TGGT1_227810-t26_1 | gene=TGGT1_227810 | organism=Toxoplasma_gondii_GT1 | gene_product=rhoptry kinase family protein ROP11 (incomplete catalytic triad) | transcript_product=rhoptry kinase family protein ROP11 (incomplete catalytic triad) | location=TGGT1_chrX:715479-717059(+) | protein_length=526 | sequence_SO=chromosome | SO=protein_coding	0	89.101	39	14	69	14	1	526	58.2	8.4	107.84	14	0.547	0.84	0.15402238	0.175397322	0.297825266	0.299423043	2.81	5.68	0.547	0.582	0.142	0.84	0.886	0.572	-0.87	-0.78	-2.81	-0.25	-0.17	-0.81	386173.5728	109300.8867	5185266.439	4594332.879	77.58	57.51	66.38	40.5	386173.5728	114866.4712	768255.9219	211370.1387	66844.59033
FALSE	High	Master Protein	TGGT1_289300-t26_1-p1	transcript=TGGT1_289300-t26_1 | gene=TGGT1_289300 | organism=Toxoplasma_gondii_GT1 | gene_product=methionyl-tRNA synthetase | transcript_product=methionyl-tRNA synthetase | location=TGGT1_chrIX:2966904-2971258(+) | protein_length=976 | sequence_SO=chromosome | SO=protein_coding	0	88.867	28	17	54	17	1	976	106	6.67	95	17	0.807	0.61	0.530396179	0.084135069	0.61477739	0.202256459	42.15	5.92	0.455	0.807	1.345	0.61	0.675	0.356	-1.14	-0.31	0.43	-0.71	-0.57	-1.49	220354.1348	158824.0137	2967717.541	2003939.344	32.34	26.52	91.84	57.06	226673.4595	220354.1348	118119.6445	103032.4233	177801.9688
FALSE	High	Master Protein	TGGT1_223940-t26_1-p1	transcript=TGGT1_223940-t26_1 | gene=TGGT1_223940 | organism=Toxoplasma_gondii_GT1 | gene_product=GAP45 protein | transcript_product=GAP45 protein | location=TGGT1_chrX:3344621-3345358(-) | protein_length=245 | sequence_SO=chromosome | SO=protein_coding	0	88.693	44	9	111	9	1	245	27.3	5.07	170	9	1.091	0.865	0.574092551	0.228517289	0.654273075	0.360474004	33.09	14.74	1.091	1.511	0.847	0.865	0.98	0.68	0.13	0.6	-0.24	-0.21	-0.03	-0.56	2210931.586	3022953.258	3855568.178	3777303.732	80.1	54.3	77.1	58.16	2210931.586	2000293.452	7534561.953	2411887.164	3022953.258
FALSE	High	Master Protein	TGGT1_288500-t26_1-p1	transcript=TGGT1_288500-t26_1 | gene=TGGT1_288500 | organism=Toxoplasma_gondii_GT1 | gene_product=FAD Malate-dehydrogenase (MDH-FAD) | transcript_product=FAD Malate-dehydrogenase (MDH-FAD) | location=TGGT1_chrIX:2391742-2395938(-) | protein_length=550 | sequence_SO=chromosome | SO=protein_coding	0	88.461	44	16	78	16	1	550	60.3	9.22	67.33	16	0.044	0.991					0.22	9.19	0.878	0.044	0.01	1.053	0.991	0.767	-0.19	-4.52	-6.64	0.07	-0.01	-0.38	879825.6328	224711.6492	4124067.284	4343260.047	97.62	66	74.15	56.24	424386.2772	3106387.172	879825.6328	372660.6062	135499.4985
FALSE	High	Master Protein	TGGT1_317720-t26_1-p1	transcript=TGGT1_317720-t26_1 | gene=TGGT1_317720 | organism=Toxoplasma_gondii_GT1 | gene_product=putative eukaryotic translation initiation factor 3 subunit 7 | transcript_product=putative eukaryotic translation initiation factor 3 subunit 7 | location=TGGT1_chrIV:2518527-2525070(+) | protein_length=609 | sequence_SO=chromosome | SO=protein_coding	0	88.177	35	14	75	14	1	609	68.7	6.93	76.51	14	0.786	0.857	0.084712775	0.142015343	0.257931435	0.266313313	9.51	9.54	0.868	0.652	0.786	0.932	0.711	0.857	-0.2	-0.62	-0.35	-0.1	-0.49	-0.22	1521789.838	1196880.336	3448095.958	2450356.813	33.76	18.57	79.33	82.7	1221376.94	2324287.809	1521789.838	1060171.484	1515191.876
FALSE	High	Master Protein	TGGT1_309590-t26_1-p1	transcript=TGGT1_309590-t26_1 | gene=TGGT1_309590 | organism=Toxoplasma_gondii_GT1 | gene_product=rhoptry protein ROP1 | transcript_product=rhoptry protein ROP1 | location=TGGT1_chrXI:707942-709312(+) | protein_length=456 | sequence_SO=chromosome | SO=protein_coding	0	88.099	25	8	444	8	1	456	49.5	5.22	687.11	8	0.872	0.848	0.098722884	0.059755241	0.26967856	0.18330931	5.47	6.67	0.872	0.914	0.755	0.848	0.916	0.795	-0.2	-0.13	-0.4	-0.24	-0.13	-0.33	7100296.203	5362826.689	83055830.8	70412368.02	46.45	49.29	33.51	26.6	13366845.45	5759343.736	7100296.203	11656329.89	5266078.816
FALSE	High	Master Protein	TGGT1_249180-t26_1-p1	transcript=TGGT1_249180-t26_1 | gene=TGGT1_249180 | organism=Toxoplasma_gondii_GT1 | gene_product=bifunctional dihydrofolate reductase-thymidylate synthase | transcript_product=bifunctional dihydrofolate reductase-thymidylate synthase | location=TGGT1_chrXII:4294324-4300363(-) | protein_length=610 | sequence_SO=chromosome | SO=protein_coding	0	87.78	37	16	48	16	1	610	68.7	7.24	77.83	16	0.45	0.72	0.231662633	0.177397161	0.365598764	0.301575174	0.12	15	1.094	0.449	0.45	0.861	0.72	0.411	0.13	-1.16	-1.15	-0.22	-0.47	-1.28	225743.5781	112234.585	3162980.586	2278256.938	37.66	9.26	111.62	77.87	111922.0977	250200.4414	225743.5781	122415.8594	112234.585
FALSE	High	Master Protein	TGGT1_244200-t26_1-p1	transcript=TGGT1_244200-t26_1 | gene=TGGT1_244200 | organism=Toxoplasma_gondii_GT1 | gene_product=putative 2-oxoglutarate dehydrogenase e1 component, mitochondrial precursor | transcript_product=putative 2-oxoglutarate dehydrogenase e1 component, mitochondrial precursor | location=TGGT1_chrVI:3022117-3029688(-) | protein_length=1116 | sequence_SO=chromosome | SO=protein_coding	0	87.757	20	13	34	13	1	1116	124.2	7.11	60.5	13	1.118	0.329					13.81	0.21	1.227	1.019		0.325	0.607	0.329	0.29	0.03		-1.62	-0.72	-1.6	30467.25639	34059.63645	2981502.115	1810856.188	39.99	51.75	61.18	47.14	40747.02295	22780.89648		49990.88672	23205.40625
FALSE	High	Master Protein	TGGT1_266060-t26_1-p1	transcript=TGGT1_266060-t26_1 | gene=TGGT1_266060 | organism=Toxoplasma_gondii_GT1 | gene_product=ribosomal protein RPSA | transcript_product=ribosomal protein RPSA | location=TGGT1_chrIX:1148543-1150882(-) | protein_length=287 | sequence_SO=chromosome | SO=protein_coding	0	87.512	68	12	143	12	1	287	31.5	5.31	194.85	12	0.317	0.682	0.035495342	0.017362103	0.201140272	0.149741227	0.65	5.84	0.548	0.317	0.303	0.618	0.74	0.682	-0.87	-1.66	-1.72	-0.69	-0.44	-0.55	1463341.852	481693.792	12716236.63	9073956.414	29.46	51.03	73.92	74.39	1463341.852	867798.9961	1587839.355	801477.5432	275321.9727
FALSE	High	Master Protein	TGGT1_291930-t26_1-p1	transcript=TGGT1_291930-t26_1 | gene=TGGT1_291930 | organism=Toxoplasma_gondii_GT1 | gene_product=RNA recognition motif-containing protein | transcript_product=RNA recognition motif-containing protein | location=TGGT1_chrIX:4212023-4217780(+) | protein_length=705 | sequence_SO=chromosome | SO=protein_coding	0	87.103	19	11	103	11	1	705	73.1	5.43	150.02	11	2.311	1.214	0.364856538	0.050180372	0.481381413	0.169203239	30.85	7.43	2.311	2.792	0.701	1.214	1.368	1.153	1.21	1.48	-0.51	0.28	0.45	0.21	599289.2334	999167.7822	3222807.18	3913222.351	37.88	41.93	71.11	64.24	599289.2334	357915.3359	801491.2461	1384849.955	999167.7822
FALSE	High	Master Protein	TGGT1_231410-t26_1-p1	transcript=TGGT1_231410-t26_1 | gene=TGGT1_231410 | organism=Toxoplasma_gondii_GT1 | gene_product=hypothetical protein | transcript_product=hypothetical protein | location=TGGT1_chrVIII:1401693-1406022(+) | protein_length=571 | sequence_SO=chromosome | SO=protein_coding	0	87.067	36	16	57	16	1	571	64.6	8.19	75.23	16	2.255	0.519					97.83	1.88	0.767	2.255	100	0.684	0.519	0.494	-0.38	1.17	6.64	-0.55	-0.95	-1.02	126993.9403	161577.6777	3542409.979	2219304.367	73.1	31.59	81.13	69.75	225037.5059	71665.65771		172563.5352	161577.6777
FALSE	High	Master Protein	TGGT1_251500-t26_1-p1	transcript=TGGT1_251500-t26_1 | gene=TGGT1_251500 | organism=Toxoplasma_gondii_GT1 | gene_product=putative eukaryotic initiation factor-3, subunit 3 | transcript_product=putative eukaryotic initiation factor-3, subunit 3 | location=TGGT1_chrXII:5353371-5356184(+) | protein_length=600 | sequence_SO=chromosome | SO=protein_coding	0	87.05	28	13	63	13	1	600	65.6	8.15	76.48	13	0.046	0.764					0.24	6.04	0.119	0.046	0.01	0.711	0.764	0.96	-3.07	-4.46	-6.64	-0.49	-0.39	-0.06	733997.0547	68809.85867	4320784.395	3071456.984	70.45	87.47	62.4	78.75	1188754.473	733997.0547	195191.6328	141729.2329	33407.33984
FALSE	High	Master Protein	TGGT1_320220-t26_1-p1	transcript=TGGT1_320220-t26_1 | gene=TGGT1_320220 | organism=Toxoplasma_gondii_GT1 | gene_product=putative ubiquinol cytochrome c oxidoreductase | transcript_product=putative ubiquinol cytochrome c oxidoreductase | location=TGGT1_chrIV:370998-374481(-) | protein_length=487 | sequence_SO=chromosome | SO=protein_coding	0	86.838	40	11	96	11	1	487	54.8	9.23	115.98	11	13.909	0.844	0.021028914	0.103981137	0.15841959	0.226867936	46.8	9.45	13.909	9.519	38.793	0.844	0.919	0.733	3.8	3.25	5.28	-0.25	-0.12	-0.45	247202.75	2353056.411	3851995.15	3540862.938	66.44	40.66	78.04	66.79	276083.7695	247202.75	45074.21484	3839977.223	2353056.411
FALSE	High	Master Protein	TGGT1_271050-t26_1-p1	transcript=TGGT1_271050-t26_1 | gene=TGGT1_271050 | organism=Toxoplasma_gondii_GT1 | gene_product=SAG-related sequence SRS34A | transcript_product=SAG-related sequence SRS34A | location=TGGT1_chrVIII:4754604-4755164(+) | protein_length=186 | sequence_SO=chromosome | SO=protein_coding	0	86.507	42	6	304	6	1	186	19	7.97	680.74	6	0.691	0.696	0.011723003	0.036448474	0.1162108	0.165233083	0.69	2.51	0.684	0.768	0.691	0.696	0.823	0.671	-0.55	-0.38	-0.53	-0.52	-0.28	-0.57	5489414.82	3755787.996	65329116.04	53733521.48	54.33	51.09	96.27	89.52	5489414.82	3373898.625	10086056.13	3755787.996	2590489.313
FALSE	High	Master Protein	TGGT1_205250-t26_1-p1	transcript=TGGT1_205250-t26_1 | gene=TGGT1_205250 | organism=Toxoplasma_gondii_GT1 | gene_product=rhoptry protein ROP18 | transcript_product=rhoptry protein ROP18 | location=TGGT1_chrVIIa:1426782-1428446(-) | protein_length=554 | sequence_SO=chromosome | SO=protein_coding	0	85.945	23	11	137	11	1	554	62.3	9.25	199.66	11	0.038	0.098					0.15	0.68	0.161	0.038	0.01	0.221	0.098	0.051	-2.64	-4.74	-6.64	-2.18	-3.36	-4.3	736449.5859	72138.78715	13776282.77	1697802.359	31.19	105.23	57.15	45.46	1173392.098	736449.5859	681720.9063	188330.6582	27632.27539
FALSE	High	Master Protein	TGGT1_263180-t26_1-p1	transcript=TGGT1_263180-t26_1 | gene=TGGT1_263180 | organism=Toxoplasma_gondii_GT1 | gene_product=myosin D | transcript_product=myosin D | location=TGGT1_chrVIIb:714013-721737(-) | protein_length=822 | sequence_SO=chromosome | SO=protein_coding	0	85.877	29	19	53	19	1	822	91	8.34	48.39	19	0.075	0.692	0.103773368	0.024925243	0.26967856	0.158898425	0.11	0.02	0.552	0.065	0.075	0.691	0.692	0.806	-0.86	-3.94	-3.74	-0.53	-0.53	-0.31	376264.708	26012.06396	3988773.781	2759020.094	21.84	126.71	71.19	80.16	376264.708	398499.1094	258522.4922	207777.6753	26012.06396
FALSE	High	Master Protein	TGGT1_313140-t26_1-p1	transcript=TGGT1_313140-t26_1 | gene=TGGT1_313140 | organism=Toxoplasma_gondii_GT1 | gene_product=isocitrate dehydrogenase | transcript_product=isocitrate dehydrogenase | location=TGGT1_chrXI:3095680-3101525(-) | protein_length=621 | sequence_SO=chromosome | SO=protein_coding	0	85.362	22	11	82	10	1	621	68.3	8.59	98.65	11	0.755	0.641					1.34	1.21	0.755	0.767	0.01	0.641	0.711	0.628	-0.41	-0.38	-6.64	-0.64	-0.49	-0.67	145439.4746	135965.4442	5433227.955	3864567.9	54.3	64.91	69.99	65.45	295749.7842	107953.5176	145439.4746	223279.6563	82795.72949
FALSE	High	Master Protein	TGGT1_277080-t26_1-p1	transcript=TGGT1_277080-t26_1 | gene=TGGT1_277080 | organism=Toxoplasma_gondii_GT1 | gene_product=microneme protein MIC5 | transcript_product=microneme protein MIC5 | location=TGGT1_chrXII:6631512-6633486(-) | protein_length=181 | sequence_SO=chromosome | SO=protein_coding	0	85.349	49	6	114	6	1	181	19.9	4.94	179.03	6	1.97	0.984	0.19334504	0.482094442	0.327322723	0.585400394	49.71	8.39	6.767	1.97	1.309	0.984	0.767	1.041	2.76	0.98	0.39	-0.02	-0.38	0.06	481288.0693	924140.9609	8634834.063	7055823.531	57.37	26.97	38.54	49.91	136572.9648	560157.6953	481288.0693	924140.9609	1103253.949
FALSE	High	Master Protein	TGGT1_319920-t26_1-p1	transcript=TGGT1_319920-t26_1 | gene=TGGT1_319920 | organism=Toxoplasma_gondii_GT1 | gene_product=2-oxo acid dehydrogenases acyltransferase (catalytic domain) domain-containing protein | transcript_product=2-oxo acid dehydrogenases acyltransferase (catalytic domain) domain-containing protein | location=TGGT1_chrIV:604302-610675(-) | protein_length=669 | sequence_SO=chromosome | SO=protein_coding	0	85.258	22	11	70	11	1	669	70.2	6.8	123.97	11	0.426	0.85	0.257517591	0.120934025	0.388487004	0.243765701	23.91	0.06	0.426	0.839	0.047	0.851	0.85	0.629	-1.23	-0.25	-4.4	-0.23	-0.23	-0.67	423801.2656	180524.6611	3239177.51	2756110.449	66.96	61.23	83.44	65.05	423801.2656	259520.3672	961394.6807	180524.6611	217719.707
FALSE	High	Master Protein	TGGT1_244110-t26_1-p1	transcript=TGGT1_244110-t26_1 | gene=TGGT1_244110 | organism=Toxoplasma_gondii_GT1 | gene_product=nucleosome assembly protein (nap) protein | transcript_product=nucleosome assembly protein (nap) protein | location=TGGT1_chrVI:2942300-2948890(+) | protein_length=738 | sequence_SO=chromosome | SO=protein_coding	0	84.864	17	10	83	10	1	738	83.9	8.6	122.7	10	0.69	0.827	0.776650504	0.079041481	0.823047807	0.199548912	27.53	1.49	0.69	2.153	0.421	0.839	0.66	0.827	-0.54	1.11	-1.25	-0.25	-0.6	-0.27	304623.502	210188.1899	5982705.289	3948107.156	27.26	59.19	61.54	68.1	304623.502	218395.4829	382957.582	210188.1899	470112.2705
FALSE	High	Master Protein	TGGT1_236540-t26_1-p1	transcript=TGGT1_236540-t26_1 | gene=TGGT1_236540 | organism=Toxoplasma_gondii_GT1 | gene_product=RNA recognition motif-containing protein | transcript_product=RNA recognition motif-containing protein | location=TGGT1_chrX:5301444-5305442(+) | protein_length=508 | sequence_SO=chromosome | SO=protein_coding	0	84.471	26	10	111	10	1	508	53	6.42	143.86	10	9.992	0.696	0.006306768	0.003018358	0.092630585	0.14162199	5.48	1.09	9.623	9.992	17.741	0.707	0.66	0.696	3.27	3.32	4.15	-0.5	-0.6	-0.52	601807.9722	5987060.254	6311820.313	4168880.766	23.81	62.04	72.05	73.27	601807.9722	599184.541	887634.3789	5791042.891	5987060.254
FALSE	High	Master Protein	TGGT1_297500-t26_1-p1	transcript=TGGT1_297500-t26_1 | gene=TGGT1_297500 | organism=Toxoplasma_gondii_GT1 | gene_product=T-complex protein 1 eta subunit | transcript_product=T-complex protein 1 eta subunit | location=TGGT1_chrII:1806900-1814443(-) | protein_length=546 | sequence_SO=chromosome | SO=protein_coding	0	84.337	26	11	72	11	1	546	59.4	5.96	101.74	11	1.173	0.715	0.725459941	0.058402683	0.781633491	0.180517383	42.1	6.07	1.173	1.506	0.314	0.772	0.715	0.555	0.23	0.59	-1.67	-0.37	-0.48	-0.85	247120.4629	289825.1538	4804607.313	3435751.668	41.86	79.45	84.79	67.29	247120.4629	286889.9438	114189.3984	289825.1538	432002.752
FALSE	High	Master Protein	TGGT1_290200-t26_1-p1	transcript=TGGT1_290200-t26_1 | gene=TGGT1_290200 | organism=Toxoplasma_gondii_GT1 | gene_product=NAD/NADP octopine/nopaline dehydrogenase, alpha-helical domain-containing protein | transcript_product=NAD/NADP octopine/nopaline dehydrogenase, alpha-helical domain-containing protein | location=TGGT1_chrIX:3448166-3452814(-) | protein_length=435 | sequence_SO=chromosome | SO=protein_coding	0	83.954	38	12	72	12	1	435	48	7.27	96.98	12	0.741	0.78	0.465856013	0.118755008	0.55738784	0.243765701	38.44	7.54	1.335	0.741	0.391	0.78	0.846	0.561	0.42	-0.43	-1.36	-0.36	-0.24	-0.83	205303.9731	156295.4277	4961541.764	4195321.982	59.24	85.13	65.47	43.17	205303.9731	210973.2295	49062.22266	274033.1101	156295.4277
FALSE	High	Master Protein	TGGT1_234190-t26_1-p1	transcript=TGGT1_234190-t26_1 | gene=TGGT1_234190 | organism=Toxoplasma_gondii_GT1 | gene_product=putative serine hydroxymethyltransferase 2 | transcript_product=putative serine hydroxymethyltransferase 2 | location=TGGT1_chrX:4074410-4078362(-) | protein_length=595 | sequence_SO=chromosome | SO=protein_coding	0	83.422	30	10	71	10	1	595	65.2	8.02	65.66	10	0.882	0.692	0.585807062	0.062124523	0.662252415	0.183794631	98.65	5.14	0.882	1.887	0.128	0.742	0.692	0.506	-0.18	0.92	-2.97	-0.43	-0.53	-0.98	387973.9326	226148.4729	5186366.309	3587717.625	52.16	71.14	82.63	61.37	387973.9326	119847.1841	395822.041	342265.5938	226148.4729
FALSE	High	Master Protein	TGGT1_229180-t26_1-p1	transcript=TGGT1_229180-t26_1 | gene=TGGT1_229180 | organism=Toxoplasma_gondii_GT1 | gene_product=HEAT repeat-containing protein | transcript_product=HEAT repeat-containing protein | location=TGGT1_chrVIII:71618-81573(-) | protein_length=1238 | sequence_SO=chromosome | SO=protein_coding	0	83.29	17	15	32	15	1	1238	136	4.79	34.07	15	3.442	3.22					36.44	72.43	3.442	100	2.596	4.793	3.22	0.93	1.78	6.64	1.38	2.26	1.69	-0.11	89891.32101	281582.165	1246148.938	3953389.953	13.29	5.74	96.36	18.89	81808.3418		98772.92969	281582.165	285423.9375
FALSE	High	Master Protein	TGGT1_229360-t26_1-p1	transcript=TGGT1_229360-t26_1 | gene=TGGT1_229360 | organism=Toxoplasma_gondii_GT1 | gene_product=transaldolase | transcript_product=transaldolase | location=TGGT1_chrVIII:196233-200460(-) | protein_length=550 | sequence_SO=chromosome | SO=protein_coding	0	83.143	30	13	67	13	1	550	61.4	9.25	90.84	13	0.541	0.877	0.232335547	0.271435822	0.365598764	0.401252955	18.97	16.49	0.305	0.541	1.024	0.877	1.003	0.681	-1.72	-0.89	0.03	-0.19	0.01	-0.55	264191.7803	155941.0537	5089989.016	5107677.923	46.26	27.43	74.17	54.06	511992.3525	264191.7803	227485.0313	155941.0537	142953.3101
FALSE	High	Master Protein	TGGT1_233110-t26_1-p1	transcript=TGGT1_233110-t26_1 | gene=TGGT1_233110 | organism=Toxoplasma_gondii_GT1 | gene_product=IMP dehydrogenasa | transcript_product=IMP dehydrogenasa | location=TGGT1_chrVIII:2418359-2423494(+) | protein_length=551 | sequence_SO=chromosome | SO=protein_coding	0	83.12	40	15	70	15	1	551	59	7.23	51.02	15	0.906	0.813					33.49	11.11	1.156	0.906	0.01	0.914	0.813	0.721	0.21	-0.14	-6.64	-0.13	-0.3	-0.47	106674.6406	65269.78017	3211344.421	2612018.797	77.01	116.55	89.34	79.12	181905.2754	22362.98242	106674.6406	210201.3506	20266.96875
FALSE	High	Master Protein	TGGT1_202680-t26_1-p1	transcript=TGGT1_202680-t26_1 | gene=TGGT1_202680 | organism=Toxoplasma_gondii_GT1 | gene_product=putative peptidase M16, alpha subunit | transcript_product=putative peptidase M16, alpha subunit | location=TGGT1_chrVIIa:3006392-3012675(-) | protein_length=563 | sequence_SO=chromosome | SO=protein_coding	0	82.643	31	13	74	13	1	563	62.1	8.32	94.58	13	0.319	0.739	0.096158052	0.030734539	0.26967856	0.161762117	2.89	2.94	0.724	0.319	0.258	0.766	0.739	0.626	-0.47	-1.65	-1.95	-0.38	-0.44	-0.68	316770.861	101182.8384	5791734.348	4280674.594	37.35	79.87	91.46	81.3	321689.127	316770.861	149385.6211	233032.1196	101182.8384
FALSE	High	Master Protein	TGGT1_311240-t26_1-p1	transcript=TGGT1_311240-t26_1 | gene=TGGT1_311240 | organism=Toxoplasma_gondii_GT1 | gene_product=putative DnaJ family chaperone | transcript_product=putative DnaJ family chaperone | location=TGGT1_chrXI:1865804-1870827(-) | protein_length=426 | sequence_SO=chromosome | SO=protein_coding	0	81.979	33	12	77	12	1	426	47.4	6.84	105.15	12	0.457	0.78	0.109423594	0.074875867	0.272034344	0.197626289	8.56	7.91	0.457	0.793	0.331	0.78	0.897	0.711	-1.13	-0.33	-1.6	-0.36	-0.16	-0.49	650884.1453	297415.5938	3673916.601	3296143.352	19.13	24.96	74.84	64.82	650884.1453	506068.8291	747363.4141	297415.5938	401331.5215
FALSE	High	Master Protein	TGGT1_235930-t26_1-p1	transcript=TGGT1_235930-t26_1 | gene=TGGT1_235930 | organism=Toxoplasma_gondii_GT1 | gene_product=domain K- type RNA binding proteins family protein | transcript_product=domain K- type RNA binding proteins family protein | location=TGGT1_chrX:5075263-5081044(+) | protein_length=570 | sequence_SO=chromosome | SO=protein_coding	0	81.895	24	13	77	13	1	570	64.2	9.94	106.31	13	1.114	0.817	0.40969147	0.056183144	0.515644105	0.177695524	25.33	0.24	0.924	1.114	2.193	0.819	0.671	0.817	-0.11	0.16	1.13	-0.29	-0.58	-0.29	377229.0317	393125.4961	2810644.497	2302351.497	56.06	38.7	99.63	103.88	377229.0317	617284.9746	179289.1602	348552.9609	687896.9277
FALSE	High	Master Protein	TGGT1_297060-t26_1-p1	transcript=TGGT1_297060-t26_1 | gene=TGGT1_297060 | organism=Toxoplasma_gondii_GT1 | gene_product=phosphoglycerate mutase PGMII | transcript_product=phosphoglycerate mutase PGMII | location=TGGT1_chrII:1486715-1490594(-) | protein_length=339 | sequence_SO=chromosome | SO=protein_coding	0	81.689	43	12	88	12	1	339	38.1	8.13	88.12	12	0.938	1.138	0.486741305	0.27355121	0.575624499	0.402920194	25.67	20.51	0.938	1.123	0.557	1.336	1.138	0.981	-0.09	0.17	-0.84	0.42	0.19	-0.03	1165564.678	713263.3994	5105305.613	6536563.787	49.71	42.21	80.64	66.59	1165564.678	409594.1445	1280804.705	1093449.136	459856.5273
FALSE	High	Master Protein	TGGT1_292920-t26_1-p1	transcript=TGGT1_292920-t26_1 | gene=TGGT1_292920 | organism=Toxoplasma_gondii_GT1 | gene_product=putative heat shock protein 75 | transcript_product=putative heat shock protein 75 | location=TGGT1_chrIa:3979-11415(+) | protein_length=861 | sequence_SO=chromosome | SO=protein_coding	0	81.674	30	18	40	18	1	861	95.1	6.13	39.43	18	0.593	0.533	0.144627071	0.109288758	0.286445849	0.23223861	10.58	15.47	0.593	0.473	0.916	0.533	0.768	0.337	-0.75	-1.08	-0.13	-0.91	-0.38	-1.57	556686.9639	330135.0762	2383763.844	1577094.928	12.27	45.83	70.82	30.7	556686.9639	475177.9766	608151.2754	330135.0762	224612.7031
FALSE	High	Master Protein	TGGT1_205510-t26_1-p1	transcript=TGGT1_205510-t26_1 | gene=TGGT1_205510 | organism=Toxoplasma_gondii_GT1 | gene_product=putative nucleolar protein 5 | transcript_product=putative nucleolar protein 5 | location=TGGT1_chrVIIa:1272709-1276843(-) | protein_length=490 | sequence_SO=chromosome | SO=protein_coding	0	81.427	43	15	40	15	1	490	54.3	9.04	64.19	15	0.129	0.581	0.052120644	0.037448888	0.230856601	0.166301256	0.63	7.37	0.129	0.096	0.385	0.496	0.713	0.581	-2.96	-3.39	-1.38	-1.01	-0.49	-0.78	609542.75	105999.188	2515373.317	1792663.906	21.09	70.95	99.14	97.17	824481.2363	560994.9453	609542.75	105999.188	53603.62109
FALSE	High	Master Protein	TGGT1_207440-t26_1-p1	transcript=TGGT1_207440-t26_1 | gene=TGGT1_207440 | organism=Toxoplasma_gondii_GT1 | gene_product=ribosomal protein RPS4 | transcript_product=ribosomal protein RPS4 | location=TGGT1_chrIb:77395-80548(-) | protein_length=312 | sequence_SO=chromosome | SO=protein_coding	0	81.043	45	14	179	14	1	312	35.5	10.18	123.38	14	0.741	0.789	0.259544586	0.164167953	0.389316879	0.285346773	26.11	16.03	0.741	0.979	0.399	0.789	0.955	0.652	-0.43	-0.03	-1.33	-0.34	-0.07	-0.62	1523533.355	994355.267	15022484.21	14341601.98	29.31	39.19	55.87	38.51	1873513.798	1016006.618	1523533.355	1388432.805	994355.267
FALSE	High	Master Protein	TGGT1_278660-t26_1-p1	transcript=TGGT1_278660-t26_1 | gene=TGGT1_278660 | organism=Toxoplasma_gondii_GT1 | gene_product=putative P-type ATPase4 | transcript_product=putative P-type ATPase4 | location=TGGT1_chrXII:5863040-5875230(+) | protein_length=1338 | sequence_SO=chromosome | SO=protein_coding	0	81.003	18	15	32	15	1	1338	144.6	6.18	54.36	15	26.934	0.45					255.26	3.56	100	7.255		0.45	0.504	0.053	6.64	2.86		-1.15	-0.99	-4.25	6463.241699	23154.25785	583359.8921	262789		85.97	167.23	127.65		6463.241699		11433.98828	46888.24609
FALSE	High	Master Protein	TGGT1_313390-t26_1-p1	transcript=TGGT1_313390-t26_1 | gene=TGGT1_313390 | organism=Toxoplasma_gondii_GT1 | gene_product=ribosomal protein RPL6 | transcript_product=ribosomal protein RPL6 | location=TGGT1_chrXI:3299999-3300967(+) | protein_length=322 | sequence_SO=chromosome | SO=protein_coding	0	80.894	36	14	136	14	1	322	36.3	10.78	186.26	14	0.523	0.679	0.034238368	0.054774717	0.200625234	0.174934348	8.6	6.67	0.523	0.637	0.413	0.612	0.824	0.679	-0.93	-0.65	-1.28	-0.71	-0.28	-0.56	1170763.332	572520.3704	17083226.14	14083440.56	44.29	45.29	63.86	61.07	2065603.372	898678.668	1170763.332	1081083.783	572520.3704
FALSE	High	Master Protein	TGGT1_234380-t26_1-p1	transcript=TGGT1_234380-t26_1 | gene=TGGT1_234380 | organism=Toxoplasma_gondii_GT1 | gene_product=hypothetical protein | transcript_product=hypothetical protein | location=TGGT1_chrX:4225477-4226948(+) | protein_length=347 | sequence_SO=chromosome | SO=protein_coding	0	80.836	39	12	109	12	1	347	38.6	7.12	109.32	12	1.104	1.707	0.420532715	0.148412659	0.52310167	0.2727584	25.08	3.1	2.491	0.917	1.104	1.707	1.743	1.051	1.32	-0.12	0.14	0.77	0.8	0.07	270368.6211	316042.6406	4123732.078	7187783	19.86	34.48	56.27	24.81	193404.4727	270368.6211	286232.2813	481697.6545	248018.2441
FALSE	High	Master Protein	TGGT1_411470-t26_1-p1	transcript=TGGT1_411470-t26_1 | gene=TGGT1_411470 | organism=Toxoplasma_gondii_GT1 | gene_product=putative transmembrane protein | transcript_product=putative transmembrane protein | location=AAQM03000493:218-1321(-) | protein_length=367 | sequence_SO=contig | SO=protein_coding	0	80.698	34	10	119	1	1	367	40.3	7.44	176.18	10	0.071	0.917					2.62	14.99	0.506	0.01		0.755	1.027	0.917	-0.98	-6.64		-0.4	0.04	-0.12	63053.84711	28316.41016	334354.457	280102.25	16.93		65.1	67.63	55908.76563	71112.0625		28316.41016
FALSE	High	Master Protein	TGGT1_268835-t26_1-p1	transcript=TGGT1_268835-t26_1 | gene=TGGT1_268835 | organism=Toxoplasma_gondii_GT1 | gene_product=hypothetical protein | transcript_product=hypothetical protein | location=TGGT1_chrVIII:6256688-6265329(+) | protein_length=669 | sequence_SO=chromosome | SO=protein_coding	0	80.615	23	13	49	13	1	669	76	6.83	72.09	13	6.711	1.235	0.038002827	0.995793432	0.206657014	0.996965991	25.93	27.89	23.491	6.711	5.538	1.468	1.235	0.554	4.55	2.75	2.47	0.55	0.31	-0.85	18835.41992	138053.7363	1654903.434	2044532.633	73.08	23.3	121.77	78	5876.763184	18835.41992	34838.53223	138053.7363	126409.6543
FALSE	High	Master Protein	TGGT1_215220-t26_1-p1	transcript=TGGT1_215220-t26_1 | gene=TGGT1_215220 | organism=Toxoplasma_gondii_GT1 | gene_product=hypothetical protein | transcript_product=hypothetical protein | location=TGGT1_chrX:6716950-6719044(+) | protein_length=502 | sequence_SO=chromosome | SO=protein_coding	0	79.858	45	13	92	13	1	502	55.1	5.36	134.85	13	0.627	0.865	0.114540262	0.233201158	0.275441215	0.362685308	11.47	17.21	0.627	0.363	0.75	0.865	0.999	0.728	-0.67	-1.46	-0.41	-0.21	0	-0.46	414377.0156	310934.8032	6168018.438	5334037.73	86.59	88.91	52.59	37.32	1020751.509	134472.5098	414377.0156	640028.2383	48750.16016
FALSE	High	Master Protein	TGGT1_220950-t26_1-p1	transcript=TGGT1_220950-t26_1 | gene=TGGT1_220950 | organism=Toxoplasma_gondii_GT1 | gene_product=hypothetical protein | transcript_product=hypothetical protein | location=TGGT1_chrII:72817-74397(+) | protein_length=334 | sequence_SO=chromosome | SO=protein_coding	0	79.377	40	9	154	4	1	334	35.6	5.25	295.87	9	1.172	1.008	0.166781554	0.465111158	0.303780688	0.575046522	10.12	6.06	1.092	1.172	1.551	0.967	1.008	1.435	0.13	0.23	0.63	-0.05	0.01	0.52	280942.0664	435728.1563	9027408.117	9102944.188	74.17	61.03	8.96	31.92	906665.9688	277557.7734	280942.0664	989923	325238.8125
FALSE	High	Master Protein	TGGT1_230420-t26_1-p1	transcript=TGGT1_230420-t26_1 | gene=TGGT1_230420 | organism=Toxoplasma_gondii_GT1 | gene_product=sarco/endoplasmic reticulum Ca2+-ATPase | transcript_product=sarco/endoplasmic reticulum Ca2+-ATPase | location=TGGT1_chrVIII:760295-772731(+) | protein_length=1093 | sequence_SO=chromosome | SO=protein_coding	0	79.293	21	16	43	16	1	1093	118.8	5.43	50.25	16	0.173	0.762					4.19	23.97	0.852	0.173	0.01	0.762	0.974	0.483	-0.23	-2.53	-6.64	-0.39	-0.04	-1.05	140423.8184	69782.14889	1906344.719	1857673.844	55.09	69.6	100.07	66.27	140423.8184	235109.2539	71577.33594	119617.6094	40709.29297
FALSE	High	Master Protein	TGGT1_255260-t26_1-p1	transcript=TGGT1_255260-t26_1 | gene=TGGT1_255260 | organism=Toxoplasma_gondii_GT1 | gene_product=apical membrane antigen AMA1 | transcript_product=apical membrane antigen AMA1 | location=TGGT1_chrVIIb:4856406-4860874(+) | protein_length=569 | sequence_SO=chromosome | SO=protein_coding	0	79.037	31	10	81	10	1	569	63	6.16	93.87	10	1.003	0.942	0.72127996	0.602491705	0.780589453	0.680568811	11.15	6.39	1.003	1.168	0.928	0.942	1.771	0.896	0	0.22	-0.11	-0.09	0.82	-0.16	862151.5986	1007385.395	2466084.59	4368585.26	54.55	48.51	111.68	89.54	437700.7756	862151.5986	1425578.321	439017.4448	1007385.395
FALSE	High	Master Protein	TGGT1_226410-t26_1-p1	transcript=TGGT1_226410-t26_1 | gene=TGGT1_226410 | organism=Toxoplasma_gondii_GT1 | gene_product=EF-1 guanine nucleotide exchange domain-containing protein | transcript_product=EF-1 guanine nucleotide exchange domain-containing protein | location=TGGT1_chrX:1563878-1565889(-) | protein_length=328 | sequence_SO=chromosome | SO=protein_coding	0	79.036	36	10	136	10	1	328	36	5.16	212.83	10	0.601	0.737	0.102386863	0.057439049	0.26967856	0.178894137	10.63	7.52	0.72	0.601	0.347	0.737	0.805	0.602	-0.47	-0.74	-1.53	-0.44	-0.31	-0.73	1435990.235	805687.9844	10832884.09	8725257.602	43.06	27.36	56.45	40.6	1435990.235	983471.7881	2321284.781	1034195.352	590883.0239
FALSE	High	Master Protein	TGGT1_232410-t26_1-p1	transcript=TGGT1_232410-t26_1 | gene=TGGT1_232410 | organism=Toxoplasma_gondii_GT1 | gene_product=PDI family protein | transcript_product=PDI family protein | location=TGGT1_chrVIII:2074655-2076392(-) | protein_length=220 | sequence_SO=chromosome | SO=protein_coding	0	78.761	65	10	154	10	1	220	24.9	6.4	273.28	10	0.746	0.953	0.372589883	0.286841393	0.487232924	0.417968887	38.97	4.04	1.098	0.746	0.136	0.953	0.771	0.981	0.14	-0.42	-2.88	-0.07	-0.37	-0.03	1638097.884	1799414.146	16972245.09	13092534.58	129.28	38.72	43.95	51.8	1638097.884	1094646.266	13395083.69	1799414.146	816824.9883
FALSE	High	Master Protein	TGGT1_207840-t26_1-p1	transcript=TGGT1_207840-t26_1 | gene=TGGT1_207840 | organism=Toxoplasma_gondii_GT1 | gene_product=ribosomal protein RPS17 | transcript_product=ribosomal protein RPS17 | location=TGGT1_chrIb:342658-344358(-) | protein_length=132 | sequence_SO=chromosome | SO=protein_coding	0	78.384	61	8	104	8	1	132	15.2	10.7	150.71	8	0.852	0.643	0.828616612	0.003448759	0.866860456	0.14162199	48.32	0.63	1.863	0.852	0.469	0.596	0.65	0.643	0.9	-0.23	-1.09	-0.75	-0.62	-0.64	417940.1328	400908.5938	10174450.18	6611059.168	44.9	44.98	58.32	60.4	415533.0879	417940.1328	854289.7617	774144.1333	356040.2988
FALSE	High	Master Protein	TGGT1_205558-t26_1-p1	transcript=TGGT1_205558-t26_1 | gene=TGGT1_205558 | organism=Toxoplasma_gondii_GT1 | gene_product=NAC domain-containing protein | transcript_product=NAC domain-containing protein | location=TGGT1_chrVIIa:1246583-1248351(+) | protein_length=189 | sequence_SO=chromosome | SO=protein_coding	0	78.272	56	7	114	7	1	189	20.5	5.49	192.46	7	0.818	0.752	0.099418834	0.06107711	0.26967856	0.183794631	5.74	1.13	0.818	0.866	0.648	0.762	0.752	0.566	-0.29	-0.21	-0.63	-0.39	-0.41	-0.82	1487013.816	1287356.547	5475782.395	4118779.281	56	39.84	59.74	40.91	1189757.813	1487013.816	3230903.516	973710.6621	1287356.547
FALSE	High	Master Protein	TGGT1_260260-t26_1-p1	transcript=TGGT1_260260-t26_1 | gene=TGGT1_260260 | organism=Toxoplasma_gondii_GT1 | gene_product=ribosomal protein RPP1 | transcript_product=ribosomal protein RPP1 | location=TGGT1_chrVIIb:2389422-2391225(-) | protein_length=179 | sequence_SO=chromosome | SO=protein_coding	0	78.184	49	6	57	6	1	179	18.8	4.91	80.52	6	0.684	0.652	0.014972549	0.045613921	0.119681027	0.166604246	2.64	7.08	0.684	0.71	0.6	0.579	0.787	0.652	-0.55	-0.49	-0.74	-0.79	-0.35	-0.62	2825993.719	2005463.156	4631278.234	3645945.438	74.83	65.6	109.91	107.77	2385574.75	2825993.719	8530881.281	1630673.846	2005463.156
FALSE	High	Master Protein	TGGT1_268200-t26_1-p1	transcript=TGGT1_268200-t26_1 | gene=TGGT1_268200 | organism=Toxoplasma_gondii_GT1 | gene_product=RNA recognition motif-containing protein | transcript_product=RNA recognition motif-containing protein | location=TGGT1_chrVIII:6648500-6651532(+) | protein_length=648 | sequence_SO=chromosome | SO=protein_coding	0	77.838	29	11	71	11	1	648	66.4	8.41	109.01	11	1.184	0.778					43.02	0.7	1.184	1.528	0.01	0.778	0.784	0.617	0.24	0.61	-6.64	-0.36	-0.35	-0.7	207730.7031	307232.2884	3931290.281	3083919.094	54.75	55.5	88.11	74.07	392854.874	132848.5825	207730.7031	465134.748	202934.0518
FALSE	High	Master Protein	TGGT1_243960-t26_1-p1	transcript=TGGT1_243960-t26_1 | gene=TGGT1_243960 | organism=Toxoplasma_gondii_GT1 | gene_product=nuclear transport factor 2 (ntf2) domain-containing protein | transcript_product=nuclear transport factor 2 (ntf2) domain-containing protein | location=TGGT1_chrVI:2828443-2833407(-) | protein_length=797 | sequence_SO=chromosome | SO=protein_coding	0	77.809	24	14	49	14	1	797	84.1	9.04	42.31	14	0.467	0.725	0.417174851	0.236228373	0.520511741	0.363702552	9.62	10.44	0.467	1.557	0.327	0.628	1.038	0.725	-1.1	0.64	-1.61	-0.67	0.05	-0.46	121335.2852	83532.30127	2526834.326	2622098.602	43.62	85.05	65.94	59.64	179049.8794	121335.2852	71110.92188	83532.30127	188922.3887
FALSE	High	Master Protein	TGGT1_216650-t26_1-p1	transcript=TGGT1_216650-t26_1 | gene=TGGT1_216650 | organism=Toxoplasma_gondii_GT1 | gene_product=S15 sporozoite-expressed protein | transcript_product=S15 sporozoite-expressed protein | location=TGGT1_chrXI:5902644-5904672(-) | protein_length=400 | sequence_SO=chromosome | SO=protein_coding	0	77.623	25	9	75	9	1	400	45.1	7.28	118.83	9	0.548	0.523	0.379742389	0.034468617	0.491401391	0.162729022	30.68	1.67	0.548	1.393	0.171	0.523	0.501	0.705	-0.87	0.48	-2.55	-0.94	-1	-0.5	313416.5669	171868.9188	4409056.39	2305578.275	59.83	45.28	70.09	88.9	313416.5669	198418.7107	641797.5625	171868.9188	276378.147
FALSE	High	Master Protein	TGGT1_211030-t26_1-p1	transcript=TGGT1_211030-t26_1 | gene=TGGT1_211030 | organism=Toxoplasma_gondii_GT1 | gene_product=hypothetical protein | transcript_product=hypothetical protein | location=TGGT1_chrIV:1889471-1891938(-) | protein_length=191 | sequence_SO=chromosome | SO=protein_coding	0	77.345	71	10	78	10	1	191	22.2	5.82	131.61	10	0.062	0.793	0.046476781	0.439544682	0.213062099	0.553829981	0.32	11.24	0.01	0.097	0.062	0.793	0.698	1.163	-6.64	-3.36	-4	-0.33	-0.52	0.22	46717816.97	1505198.369	5304781.344	3700379.541	55.07	88.21	69.12	95.03	46717816.97	15496594.19	58224139.84	418924.375	1505198.369
FALSE	High	Master Protein	TGGT1_250820-t26_1-p1	transcript=TGGT1_250820-t26_1 | gene=TGGT1_250820 | organism=Toxoplasma_gondii_GT1 | gene_product=hypothetical protein | transcript_product=hypothetical protein | location=TGGT1_chrXII:5170586-5175102(+) | protein_length=1156 | sequence_SO=chromosome | SO=protein_coding	0	77.285	20	17	39	17	1	1156	120.8	9.25	40.26	17	2.189	0.551	0.089766122	0.105568094	0.263486171	0.227893029	50.31	15.12	1.446	2.189	3.549	0.326	0.551	0.736	0.53	1.13	1.83	-1.62	-0.86	-0.44	195823.5371	369138.668	1372082.148	756471.5706	18.94	40.78	94.11	119.72	244509.3184	168631.2617	195823.5371	353598.3685	369138.668
FALSE	High	Master Protein	TGGT1_211290-t26_1-p1	transcript=TGGT1_211290-t26_1 | gene=TGGT1_211290 | organism=Toxoplasma_gondii_GT1 | gene_product=rhoptry protein ROP15 | transcript_product=rhoptry protein ROP15 | location=TGGT1_chrIV:1780392-1782862(-) | protein_length=333 | sequence_SO=chromosome | SO=protein_coding	0	77.219	44	10	58	10	1	333	36.6	8.7	69.04	10	1.256	0.527					109.35	3.28	0.33	1.256	100	0.485	0.775	0.527	-1.6	0.33	6.64	-1.04	-0.37	-0.92	262541.018	141429.9219	4585708.824	3357934.078	37.69	43	76.65	67.18	344988.8955	199797.1152		113682.6064	250860.2891
FALSE	High	Master Protein	TGGT1_320600-t26_1-p1	transcript=TGGT1_320600-t26_1 | gene=TGGT1_320600 | organism=Toxoplasma_gondii_GT1 | gene_product=cold-shock DNA-binding domain-containing protein | transcript_product=cold-shock DNA-binding domain-containing protein | location=TGGT1_chrIV:154209-155894(+) | protein_length=209 | sequence_SO=chromosome | SO=protein_coding	0	77.167	38	6	132	6	1	209	23.1	9.82	251.46	6	0.737	0.708	0.142546836	0.02444335	0.285093672	0.158299789	6.17	1.42	0.737	0.959	0.681	0.708	0.811	0.695	-0.44	-0.06	-0.56	-0.5	-0.3	-0.53	2055966.008	1443592.756	11797272.05	9569562.458	24.03	33.93	79.4	73.98	1327108.43	2055966.008	2121091.297	978159.0674	1971205.25
FALSE	High	Master Protein	TGGT1_275690-t26_1-p1	transcript=TGGT1_275690-t26_1 | gene=TGGT1_275690 | organism=Toxoplasma_gondii_GT1 | gene_product=putative ClpB | transcript_product=putative ClpB | location=TGGT1_chrIII:255659-267189(+) | protein_length=1022 | sequence_SO=chromosome | SO=protein_coding	0	77.066	17	12	31	12	1	1022	114.5	7.9	46.78	12	1.362	1.112					147.17	20.76	1.362	0.01	100	1.268	1.112	0.474	0.45	-6.64	6.64	0.34	0.15	-1.08	49272.1243	101321.7382	913483.4023	1015939.891	19.51	70.84	114.46	63.48	42884.18066	56611.60352		58425.18359
FALSE	High	Master Protein	TGGT1_205700-t26_1-p1	transcript=TGGT1_205700-t26_1 | gene=TGGT1_205700 | organism=Toxoplasma_gondii_GT1 | gene_product=cyclophilin precursor | transcript_product=cyclophilin precursor | location=TGGT1_chrVIIa:1122121-1123167(+) | protein_length=348 | sequence_SO=chromosome | SO=protein_coding	0	76.729	25	9	177	9	1	348	38.2	8.75	284.36	9	0.836	0.905	0.213923616	0.053865317	0.343625336	0.174421026	6.23	0.19	0.836	1.011	0.786	0.905	0.823	0.906	-0.26	0.02	-0.35	-0.14	-0.28	-0.14	1697666.297	1418994.516	15575731.88	14088497.91	41.06	31.12	74.72	77.33	1697666.297	822078.7803	2025405.426	1418994.516	831182.3438
FALSE	High	Master Protein	TGGT1_265450-t26_1-p1	transcript=TGGT1_265450-t26_1 | gene=TGGT1_265450 | organism=Toxoplasma_gondii_GT1 | gene_product=hexokinase | transcript_product=hexokinase | location=TGGT1_chrIX:1363173-1366449(-) | protein_length=468 | sequence_SO=chromosome | SO=protein_coding	0	76.653	28	12	87	12	1	468	51.4	6.23	112.03	12	0.896	1.014	0.275997479	0.389995416	0.401611094	0.511633858	12.51	0.83	0.896	0.99	0.671	1.014	1.009	1.487	-0.16	-0.01	-0.58	0.02	0.01	0.57	719314.0625	482691.0938	6051330.344	6137919.352	59.68	59.08	56.17	79.97	803622.7813	179471.043	719314.0625	719838.3789	177670.2344
FALSE	High	Master Protein	TGGT1_313230-t26_1-p1	transcript=TGGT1_313230-t26_1 | gene=TGGT1_313230 | organism=Toxoplasma_gondii_GT1 | gene_product=eukaryotic initiation factor-2, alpha subunit | transcript_product=eukaryotic initiation factor-2, alpha subunit | location=TGGT1_chrXI:3161335-3165437(-) | protein_length=347 | sequence_SO=chromosome | SO=protein_coding	0	76.03	44	11	78	11	1	347	39.1	4.84	113.21	11	0.924	0.782					3.19	13.59	0.947	0.924	0.01	0.782	0.921	0.665	-0.08	-0.11	-6.64	-0.35	-0.12	-0.59	90216.60938	95694.56875	2272978.139	2076889.461	54.37	69.87	98.94	85.28	173622.0444	60273.98975	90216.60938	164447.7729	55686.07178
FALSE	High	Master Protein	TGGT1_245460-t26_1-p1	transcript=TGGT1_245460-t26_1 | gene=TGGT1_245460 | organism=Toxoplasma_gondii_GT1 | gene_product=ribosomal protein RPS8 | transcript_product=ribosomal protein RPS8 | location=TGGT1_chrXII:2220293-2224095(-) | protein_length=205 | sequence_SO=chromosome | SO=protein_coding	0	75.91	43	7	156	7	1	205	23.4	10.64	285.12	7	1.209	1.05	0.165638322	0.481554975	0.303780688	0.585400394	18.47	14.73	1.209	1.498	1.058	1.05	1.208	0.946	0.27	0.58	0.08	0.07	0.27	-0.08	972735.5859	1124508.74	9119993.305	9949190.695	42.16	30.48	88.5	78.28	972735.5859	424059.6152	1062622.172	1175844.691	635390.4961
FALSE	High	Master Protein	TGGT1_278990-t26_1-p1	transcript=TGGT1_278990-t26_1 | gene=TGGT1_278990 | organism=Toxoplasma_gondii_GT1 | gene_product=putative phosphate carrier | transcript_product=putative phosphate carrier | location=TGGT1_chrXII:5622211-5625652(-) | protein_length=479 | sequence_SO=chromosome | SO=protein_coding	0	75.848	23	9	85	9	1	479	53.1	9.41	95.34	9	0.187	0.83	0.087436774	0.111537482	0.258508723	0.232647908	1.31	0.95	0.187	0.592	0.14	0.838	0.61	0.83	-2.42	-0.76	-2.83	-0.26	-0.71	-0.27	652848.3433	122372.3298	6901018.103	4690313.201	22.99	55.22	75.23	84.24	652848.3433	449610.2832	716517.4226	122372.3298	266098.8145
FALSE	High	Master Protein	TGGT1_253290-t26_1-p1	transcript=TGGT1_253290-t26_1 | gene=TGGT1_253290 | organism=Toxoplasma_gondii_GT1 | gene_product=valyl-tRNA synthetase | transcript_product=valyl-tRNA synthetase | location=TGGT1_chrIII:807307-819700(+) | protein_length=1106 | sequence_SO=chromosome | SO=protein_coding	0	75.125	18	14	45	14	1	1106	124.8	6.64	46.76	14	0.46	0.905	0.904310628	0.479751856	0.927032	0.585400394	14.61	31.79	0.245	0.46	14.928	0.905	1.142	0.574	-2.03	-1.12	3.9	-0.14	0.19	-0.8	149838.7344	68888.0957	2177096.742	2486119.539	73.79	103.17	80.88	46.73	193006.9189	149838.7344	20988.39453	47355.58594	68888.0957
FALSE	High	Master Protein	TGGT1_228170-t26_1-p1	transcript=TGGT1_228170-t26_1 | gene=TGGT1_228170 | organism=Toxoplasma_gondii_GT1 | gene_product=inner membrane complex protein IMC2A | transcript_product=inner membrane complex protein IMC2A | location=TGGT1_chrX:431147-436956(-) | protein_length=1596 | sequence_SO=chromosome | SO=protein_coding	0	74.995	11	18	47	18	1	1596	182.2	5.94	42.44	18	1.119	1.016					93.73	13.69	1.827	1.119	0.01	0.922	1.207	1.016	0.87	0.16	-6.64	-0.12	0.27	0.02	50416.88086	107924.7799	1863018.858	1717520.654	73.03	80.71	82.46	80.46	113014.082	50416.88086	24135.52344	206437.8638	56422.58594
FALSE	High	Master Protein	TGGT1_232130-t26_1-p1	transcript=TGGT1_232130-t26_1 | gene=TGGT1_232130 | organism=Toxoplasma_gondii_GT1 | gene_product=hypothetical protein | transcript_product=hypothetical protein | location=TGGT1_chrVIII:1876792-1879382(+) | protein_length=456 | sequence_SO=chromosome | SO=protein_coding	0	74.815	40	12	76	12	1	456	48.8	9.91	77.25	12	0.435	0.725	0.350308558	0.162698289	0.468010783	0.285346773	12.61	3.95	1.43	0.435	0.239	0.725	0.762	0.347	0.52	-1.2	-2.06	-0.46	-0.39	-1.53	106610.4744	147242.7754	2933611.156	2126627.281	72.97	66.36	66.62	18.16	106610.4744	338614.0417	106088.0781	152447.8818	147242.7754
FALSE	High	Master Protein	TGGT1_214290-t26_1-p1	transcript=TGGT1_214290-t26_1 | gene=TGGT1_214290 | organism=Toxoplasma_gondii_GT1 | gene_product=DJ-1 family protein | transcript_product=DJ-1 family protein | location=TGGT1_chrX:6106825-6108652(+) | protein_length=256 | sequence_SO=chromosome | SO=protein_coding	0	74.801	54	10	85	10	1	256	27.9	9.04	156.79	10	0.882	0.729	0.897074437	0.085168515	0.924258511	0.202256459	13.03	7.24	0.882	1.597	0.782	0.532	0.796	0.729	-0.18	0.68	-0.35	-0.91	-0.33	-0.46	210247.541	335868.3594	5574120.324	4162246.293	77.81	53.98	105.89	110.91	177885.6174	210247.541	667448.8379	156863.3835	335868.3594
FALSE	High	Master Protein	TGGT1_250710-t26_1-p1	transcript=TGGT1_250710-t26_1 | gene=TGGT1_250710 | organism=Toxoplasma_gondii_GT1 | gene_product=microneme protein MIC10 | transcript_product=microneme protein MIC10 | location=TGGT1_chrXII:5071359-5071955(+) | protein_length=198 | sequence_SO=chromosome | SO=protein_coding	0	74.728	28	8	148	8	1	198	23.1	5.87	224.99	8	1.124	0.928	0.336170054	0.017647958	0.4593553	0.149741227	9.47	2.14	0.956	1.195	1.124	0.944	0.912	0.928	-0.06	0.26	0.17	-0.08	-0.13	-0.11	2114385.486	2375901.336	11859311.8	11010837.69	30.95	40.76	13.81	12.22	1735553.359	3127674.07	2114385.486	1659774.066	3738950.695
FALSE	High	Master Protein	TGGT1_234450-t26_1-p1	transcript=TGGT1_234450-t26_1 | gene=TGGT1_234450 | organism=Toxoplasma_gondii_GT1 | gene_product=ribosomal protein RPS15A | transcript_product=ribosomal protein RPS15A | location=TGGT1_chrX:4292801-4294683(+) | protein_length=231 | sequence_SO=chromosome | SO=protein_coding	0	74.253	34	8	76	8	1	231	26.6	9.67	92.03	8	1.129	0.962	0.276574844	0.310597008	0.401611094	0.434954515	12.04	3.2	1.037	1.129	1.739	0.985	0.962	0.773	0.05	0.17	0.8	-0.02	-0.06	-0.37	116865.3613	181879.5391	4567432.865	4394746.99	68.85	50.16	105.81	93.8	329472.7422	116865.3613	104612.8906	341754.4336	131934.3516
FALSE	High	Master Protein	TGGT1_297070-t26_1-p1	transcript=TGGT1_297070-t26_1 | gene=TGGT1_297070 | organism=Toxoplasma_gondii_GT1 | gene_product=hypothetical protein | transcript_product=hypothetical protein | location=TGGT1_chrII:1492810-1494671(-) | protein_length=519 | sequence_SO=chromosome | SO=protein_coding	0	73.745	26	8	80	8	1	519	58.1	6.33	82.59	8	1.15	0.621	0.500751209	0.029521224	0.585874828	0.161762117	44.14	5.21	1.15	0.807	2.238	0.677	0.621	0.498	0.2	-0.31	1.16	-0.56	-0.69	-1.01	254056.2744	292046.6582	6423153.434	3987169.568	39.38	8.86	52.57	35.91	254056.2744	338735.2427	145422.3125	292046.6582	273447.9688
FALSE	High	Master Protein	TGGT1_263050-t26_1-p1	transcript=TGGT1_263050-t26_1 | gene=TGGT1_263050 | organism=Toxoplasma_gondii_GT1 | gene_product=ribosomal protein RPL13 | transcript_product=ribosomal protein RPL13 | location=TGGT1_chrVIIb:826699-830544(-) | protein_length=355 | sequence_SO=chromosome | SO=protein_coding	0	73.187	24	9	159	9	1	355	39.7	11.18	172.72	9	0.345	0.755	0.037132009	0.003471127	0.206657014	0.14162199	1.23	0.43	0.573	0.321	0.345	0.759	0.755	0.718	-0.8	-1.64	-1.54	-0.4	-0.41	-0.48	2253137.585	774680.375	15981042.95	12063671	5.12	32.36	45.88	42.5	2253137.585	2412801.162	2185191.789	1290849.684	774680.375
FALSE	High	Master Protein	TGGT1_235970-t26_1-p1	transcript=TGGT1_235970-t26_1 | gene=TGGT1_235970 | organism=Toxoplasma_gondii_GT1 | gene_product=putative eukaryotic initiation factor-2 gamma | transcript_product=putative eukaryotic initiation factor-2 gamma | location=TGGT1_chrX:5097473-5103737(+) | protein_length=465 | sequence_SO=chromosome | SO=protein_coding	0	72.742	32	11	86	11	1	465	50.5	8.21	98.51	11	6.451	0.943	0.099658567	0.382113567	0.26967856	0.505677709	89.88	10	1.707	6.451	10.363	0.943	1.015	0.563	0.77	2.69	3.37	-0.08	0.02	-0.83	74851.07813	659740.7295	4381783.031	4133406.682	103.44	18.56	86.03	52.17	386411.2129	74851.07813	67078.21094	659740.7295	482894.9355
FALSE	High	Master Protein	TGGT1_248480-t26_1-p1	transcript=TGGT1_248480-t26_1 | gene=TGGT1_248480 | organism=Toxoplasma_gondii_GT1 | gene_product=ribosomal protein RPS9 | transcript_product=ribosomal protein RPS9 | location=TGGT1_chrXII:3816916-3818776(+) | protein_length=188 | sequence_SO=chromosome | SO=protein_coding	0	72.633	41	9	157	9	1	188	21.7	10.51	209.33	9	0.557	0.757	0.063737386	0.03290749	0.232612776	0.161762117	11.05	6.37	0.691	0.388	0.557	0.813	0.757	0.675	-0.53	-1.37	-0.84	-0.3	-0.4	-0.57	819408.5747	541518.1465	9179982.742	7265470.747	11.81	30.89	77.37	68.07	819408.5747	781313.4844	972629.5938	565906.7207	303083.0669
FALSE	High	Master Protein	TGGT1_305050-t26_1-p1	transcript=TGGT1_305050-t26_1 | gene=TGGT1_305050 | organism=Toxoplasma_gondii_GT1 | gene_product=putative calmodulin | transcript_product=putative calmodulin | location=TGGT1_chrIX:4983149-4983550(+) | protein_length=133 | sequence_SO=chromosome | SO=protein_coding	0	72.53	75	9	77	9	1	133	15.3	5.05	74.48	9	0.566	0.553	0.120028641	0.00835687	0.27584695	0.149741227	1.9	0.85	0.209	0.566	0.589	0.543	0.553	0.637	-2.26	-0.82	-0.76	-0.88	-0.85	-0.65	2086737.555	1181574.46	4590558.717	2539475.367	72.37	94.66	87.81	96.24	1281041.468	2086737.555	5191523.875	267726.8672	1181574.46
FALSE	High	Master Protein	TGGT1_219270-t26_1-p1	transcript=TGGT1_219270-t26_1 | gene=TGGT1_219270 | organism=Toxoplasma_gondii_GT1 | gene_product=multi-pass transmembrane protein | transcript_product=multi-pass transmembrane protein | location=TGGT1_chrXII:948336-949904(+) | protein_length=389 | sequence_SO=chromosome | SO=protein_coding	0	72.495	24	4	99	4	1	389	43	4.94	111.55	4	22.319	0.783	0.001275616	0.15607547	0.068432394	0.282252585	2.45	1.04	16.306	22.319	22.689	0.438	0.783	0.791	4.03	4.48	4.5	-1.19	-0.35	-0.34	175676.2754	3920927.987	1368552.275	1070900.891	82.41	91.89	113.09	122.65	170244.4258	175676.2754	643849.6055	2776025.492	3920927.987
FALSE	High	Master Protein	TGGT1_262670-t26_1-p1	transcript=TGGT1_262670-t26_1 | gene=TGGT1_262670 | organism=Toxoplasma_gondii_GT1 | gene_product=ribosomal protein RPL18A | transcript_product=ribosomal protein RPL18A | location=TGGT1_chrVIIb:1067095-1069205(+) | protein_length=183 | sequence_SO=chromosome | SO=protein_coding	0	72.299	53	10	136	10	1	183	21.3	10.65	213.26	10	1.057	1.032	0.351008087	0.603838014	0.468010783	0.680568811	6.07	2.54	1.057	1.685	1.013	1.032	1.049	0.767	0.08	0.75	0.02	0.04	0.07	-0.38	614665.4688	622818.5645	11338526.22	11896299.35	42.6	26.24	78.09	60.14	903557.3125	368338.3594	614665.4688	954623.7314	620532.0156
FALSE	High	Master Protein	TGGT1_260440-t26_1-p1	transcript=TGGT1_260440-t26_1 | gene=TGGT1_260440 | organism=Toxoplasma_gondii_GT1 | gene_product=nuclear factor NF3 | transcript_product=nuclear factor NF3 | location=TGGT1_chrVIIb:2242975-2247472(-) | protein_length=312 | sequence_SO=chromosome | SO=protein_coding	0	72.204	36	9	98	9	1	312	34.1	4.31	230.66	9	0.471	0.765	0.138049976	0.06296535	0.282094046	0.183794631	15.65	9.66	0.779	0.471	0.246	0.866	0.68	0.765	-0.36	-1.09	-2.02	-0.21	-0.56	-0.39	1976194.867	929812.6758	7548011.32	5130869.879	103.45	128.05	37.83	36.02	5932702.829	1976194.867	380426.7891	4622352.836	929812.6758
FALSE	High	Master Protein	TGGT1_240060-t26_1-p1	transcript=TGGT1_240060-t26_1 | gene=TGGT1_240060 | organism=Toxoplasma_gondii_GT1 | gene_product=hypothetical protein | transcript_product=hypothetical protein | location=TGGT1_chrVI:1027949-1030621(+) | protein_length=844 | sequence_SO=chromosome | SO=protein_coding	0	71.75	30	14	69	14	1	844	88.7	10.89	46.02	14	1.299	0.912					96.84	4	1.299	0.451	100	0.912	0.942	0.597	0.38	-1.15	6.64	-0.13	-0.09	-0.74	209701.5121	73863.55469	4318333.753	4067084.234	34.16	99.36	46.56	20.45	268303.79	163899.0049		348654.1035	73863.55469
FALSE	High	Master Protein	TGGT1_309752-t26_1-p1	transcript=TGGT1_309752-t26_1 | gene=TGGT1_309752 | organism=Toxoplasma_gondii_GT1 | gene_product=putative succinate-Coenzyme A ligase, beta subunit | transcript_product=putative succinate-Coenzyme A ligase, beta subunit | location=TGGT1_chrXI:749202-752425(+) | protein_length=498 | sequence_SO=chromosome | SO=protein_coding	0	71.745	24	9	74	9	1	498	53.4	6.48	63.74	9	0.408	0.886	0.301738212	0.257413812	0.42451445	0.384706357	4.59	10.59	1.289	0.408	0.332	0.886	0.967	0.627	0.37	-1.29	-1.59	-0.17	-0.05	-0.67	279147.085	92601.41016	3524725.594	3123091.588	18.5	91.39	81.77	57.78	298424.9546	206707.3047	279147.085	384556.8672	84256.39453
FALSE	High	Master Protein	TGGT1_310150-t26_1-p1	transcript=TGGT1_310150-t26_1 | gene=TGGT1_310150 | organism=Toxoplasma_gondii_GT1 | gene_product=AMP-binding enzyme domain-containing protein | transcript_product=AMP-binding enzyme domain-containing protein | location=TGGT1_chrXI:1055873-1060273(-) | protein_length=866 | sequence_SO=chromosome | SO=protein_coding	0	71.573	20	14	40	13	1	866	95.9	7.24	40.18	14	0.058	0.645					0.41	9.75	0.206	0.058	0.01	0.645	1.285	0.543	-2.28	-4.12	-6.64	-0.63	0.36	-0.88	718237.75	61644.84718	1480742.547	1271011.703	49.43	53.49	101.88	73.02	446541.8203	718237.75	1221375.375	91776.33984	41405.95703
FALSE	High	Master Protein	TGGT1_321620-t26_1-p1	transcript=TGGT1_321620-t26_1 | gene=TGGT1_321620 | organism=Toxoplasma_gondii_GT1 | gene_product=dynamin-related protein DRPB | transcript_product=dynamin-related protein DRPB | location=TGGT1_chrIb:1696372-1706596(+) | protein_length=860 | sequence_SO=chromosome | SO=protein_coding	0	71.348	29	16	49	16	1	860	95.9	6.3	62.76	16	12.318	0.502	0.0007434	0.081285889	0.068432394	0.202256459	11.31	3.1	14.402	12.318	11.379	0.502	0.799	0.461	3.85	3.62	3.51	-0.99	-0.32	-1.12	844565.9336	12163383.71	2212096.5	1442998.878	35.02	28.15	88.99	70.02	844565.9336	677496.5977	1316416.125	12163383.71	8345740.708
FALSE	High	Master Protein	TGGT1_253820-t26_1-p1	transcript=TGGT1_253820-t26_1 | gene=TGGT1_253820 | organism=Toxoplasma_gondii_GT1 | gene_product=hypothetical protein | transcript_product=hypothetical protein | location=TGGT1_chrIII:1203300-1205132(+) | protein_length=226 | sequence_SO=chromosome | SO=protein_coding	0	71.299	63	10	49	10	1	226	25.2	5.2	69.32	10	8.891	0.916	0.105531781	0.700419266	0.270515429	0.766142254	47.31	41.31	11.728	8.891	1.673	1.324	0.612	0.916	3.55	3.15	0.74	0.41	-0.71	-0.13	135624.002	1036172.082	3314158.51	2903201.156	111.81	26.32	73.28	74.41	59591.10547	135624.002	619250.1016	698861.2979	1205798.51
FALSE	High	Master Protein	TGGT1_273520-t26_1-p1	transcript=TGGT1_273520-t26_1 | gene=TGGT1_273520 | organism=Toxoplasma_gondii_GT1 | gene_product=PCI domain-containing protein | transcript_product=PCI domain-containing protein | location=TGGT1_chrVIII:3416534-3423842(+) | protein_length=601 | sequence_SO=chromosome | SO=protein_coding	0	71.042	27	12	69	12	1	601	67.3	6.73	98.55	12	0.716	0.503	0.129178838	0.01528721	0.280298345	0.149741227	12.71	3.14	0.716	0.917	0.596	0.461	0.608	0.503	-0.48	-0.12	-0.75	-1.12	-0.72	-0.99	511741.2373	468529.793	3192443.991	1939789.875	76.39	57.27	94.14	90.91	511741.2373	510852.4639	1721600.188	366399.4102	468529.793
FALSE	High	Master Protein	TGGT1_311400-t26_1-p1	transcript=TGGT1_311400-t26_1 | gene=TGGT1_311400 | organism=Toxoplasma_gondii_GT1 | gene_product=WD domain, G-beta repeat-containing protein | transcript_product=WD domain, G-beta repeat-containing protein | location=TGGT1_chrXI:2010353-2023624(-) | protein_length=1585 | sequence_SO=chromosome | SO=protein_coding	0	70.85	15	15	36	15	1	1585	165.5	6.6	36.75	15	100	1.408					0	63.6	100			2.037	1.408	0.804	6.64			1.03	0.49	-0.31		17844.43359	803439.9521	1131444.102			110.44	71.11				17844.43359
FALSE	High	Master Protein	TGGT1_314100-t26_1-p1	transcript=TGGT1_314100-t26_1 | gene=TGGT1_314100 | organism=Toxoplasma_gondii_GT1 | gene_product=tetratricopeptide repeat-containing protein | transcript_product=tetratricopeptide repeat-containing protein | location=TGGT1_chrXI:3881643-3887836(+) | protein_length=580 | sequence_SO=chromosome | SO=protein_coding	0	70.783	24	8	26	8	1	580	64.2	5.38	57	8	56.179	1.148					115.65	2.26	56.179	8.525	100	1.148	1.166	0.756	5.81	3.09	6.64	0.2	0.22	-0.4	31119.11023	668570.4355	980792.3457	1143416.305	102.94	55.44	106.71	84.03	12348.31592	78423.57031		693718.397	668570.4355
FALSE	High	Master Protein	TGGT1_283780-t26_1-p1	transcript=TGGT1_283780-t26_1 | gene=TGGT1_283780 | organism=Toxoplasma_gondii_GT1 | gene_product=glucose-6-phosphate isomerase GPI | transcript_product=glucose-6-phosphate isomerase GPI | location=TGGT1_chrV:2809762-2819876(-) | protein_length=661 | sequence_SO=chromosome | SO=protein_coding	0	70.501	24	10	47	10	1	661	74.4	8.46	57.89	10	0.434	0.543	0.042569252	0.15294433	0.208886714	0.279826397	1.24	2.74	0.434	0.415	0.666	0.509	0.543	0.949	-1.2	-1.27	-0.59	-0.98	-0.88	-0.08	471489.3892	204622.4019	5777386.867	3134752.919	40.64	62.65	45.13	81.85	471489.3892	232558.9346	566731.8477	204622.4019	96448.65283
FALSE	High	Master Protein	TGGT1_315770-t26_1-p1	transcript=TGGT1_315770-t26_1 | gene=TGGT1_315770 | organism=Toxoplasma_gondii_GT1 | gene_product=cytochrome p450 superfamily protein | transcript_product=cytochrome p450 superfamily protein | location=TGGT1_chrXI:4913385-4919784(-) | protein_length=553 | sequence_SO=chromosome | SO=protein_coding	0	70.448	28	13	70	13	1	553	62.6	7.97	59.15	13	0.596	0.859	0.630039888	0.589697693	0.694746687	0.670185679	9.08	0.68	0.596	1.748	0.493	1.138	0.854	0.859	-0.75	0.81	-1.02	0.19	-0.23	-0.22	123304.5571	215591.0313	5048835.27	4310497.844	94.74	68.75	42.25	31.89	500774.3145	123304.5571	94152.72656	298413.9917	215591.0313
FALSE	High	Master Protein	TGGT1_233100-t26_1-p1	transcript=TGGT1_233100-t26_1 | gene=TGGT1_233100 | organism=Toxoplasma_gondii_GT1 | gene_product=SPFH domain / Band 7 family protein | transcript_product=SPFH domain / Band 7 family protein | location=TGGT1_chrVIII:2412652-2416916(-) | protein_length=290 | sequence_SO=chromosome | SO=protein_coding	0	70.269	45	10	50	10	1	290	32	9.33	55.27	10	1.58	0.858	0.137378386	0.119424833	0.282094046	0.243765701	35.27	7.98	1.204	1.58	2.533	0.858	0.921	0.725	0.27	0.66	1.34	-0.22	-0.12	-0.46	51964.64453	116569.0781	3112362.367	2865266.146	84.63	53.57	80.12	67.68	189208.5693	51964.64453	46011.69922	227802.0366	82093.98438
FALSE	High	Master Protein	TGGT1_314810-t26_1-p1	transcript=TGGT1_314810-t26_1 | gene=TGGT1_314810 | organism=Toxoplasma_gondii_GT1 | gene_product=ribosomal protein RPL7 | transcript_product=ribosomal protein RPL7 | location=TGGT1_chrXI:4256933-4260657(+) | protein_length=258 | sequence_SO=chromosome | SO=protein_coding	0	70.25	38	8	88	8	1	258	30.1	10.36	86.41	8	0.504	0.667					21.34	2.31	0.504	0.789	0.01	0.667	0.708	0.643	-0.99	-0.34	-6.64	-0.58	-0.5	-0.64	466671.2476	396262.4202	9206581.426	6515755.715	48.46	67.81	78.43	74.43	466671.2476	846222.2211	333675.1211	235043.3398	668063.625
FALSE	High	Master Protein	TGGT1_288720-t26_1-p1	transcript=TGGT1_288720-t26_1 | gene=TGGT1_288720 | organism=Toxoplasma_gondii_GT1 | gene_product=ribosomal protein RPL10 | transcript_product=ribosomal protein RPL10 | location=TGGT1_chrIX:2518172-2520490(-) | protein_length=221 | sequence_SO=chromosome | SO=protein_coding	0	70.049	49	10	99	10	1	221	24.8	10.18	158.48	10	0.763	0.824	0.066604272	0.241976319	0.232612776	0.369761567	7.88	20.91	0.832	0.628	0.763	0.995	0.824	0.621	-0.26	-0.67	-0.39	-0.01	-0.28	-0.69	270220.8281	206054.8203	7559907.547	6226683.586	52.3	63.77	61.55	37.13	524242.1523	195029.9971	270220.8281	436275.208	122386.1089
FALSE	High	Master Protein	TGGT1_311430-t26_1-p1	transcript=TGGT1_311430-t26_1 | gene=TGGT1_311430 | organism=Toxoplasma_gondii_GT1 | gene_product=fibrillarin | transcript_product=fibrillarin | location=TGGT1_chrXI:2031325-2032910(-) | protein_length=303 | sequence_SO=chromosome | SO=protein_coding	0	70.022	47	10	57	10	1	303	31.9	10.29	55.57	10	100	0.933					0	10.89	14.605	100	100	0.933	1.011	0.701	3.87	6.64	6.64	-0.1	0.02	-0.51	11403.0127	166535.5156	2915018.189	2948381.514		26.04	96.18	77.68	11403.0127			166535.5156	123693.1387
FALSE	High	Master Protein	TGGT1_247470-t26_1-p1	transcript=TGGT1_247470-t26_1 | gene=TGGT1_247470 | organism=Toxoplasma_gondii_GT1 | gene_product=putative nucleolar protein | transcript_product=putative nucleolar protein | location=TGGT1_chrXII:3291010-3295334(+) | protein_length=536 | sequence_SO=chromosome | SO=protein_coding	0	69.889	40	15	43	15	1	536	59.9	8.15	52.43	15	0.462	0.877					17.15	5.76	0.712	0.462	0.01	0.921	0.771	0.877	-0.49	-1.11	-6.64	-0.12	-0.38	-0.19	154866.1875	104341.3794	3082412.188	2376857.086	48.52	50.9	40.09	41.17	213465.3398	154866.1875	71802.11719	152089.5508	71583.63867
FALSE	High	Master Protein	TGGT1_258870A-t26_1-p1	transcript=TGGT1_258870A-t26_1 | gene=TGGT1_258870A | organism=Toxoplasma_gondii_GT1 | gene_product=hypothetical protein | transcript_product=hypothetical protein | location=TGGT1_chrVIIb:3082018-3084228(-) | protein_length=557 | sequence_SO=chromosome | SO=protein_coding	0	69.733	23	10	50	6	1	557	60.6	5.07	51.81	10	6.227	0.722					126.06	1.5	0.932	6.227	100	0.708	0.931	0.722	-0.1	2.64	6.64	-0.5	-0.1	-0.47	55110.39384	117839.8516	1428671.586	1148130.408	96.24	48.75	81.43	74.41	126403.0625	24027.54688		117839.8516	149615.3887
FALSE	High	Master Protein	TGGT1_212290-t26_1-p1	transcript=TGGT1_212290-t26_1 | gene=TGGT1_212290 | organism=Toxoplasma_gondii_GT1 | gene_product=ribosomal protein RPS19 | transcript_product=ribosomal protein RPS19 | location=TGGT1_chrX:3845925-3847625(-) | protein_length=313 | sequence_SO=chromosome | SO=protein_coding	0	69.392	24	7	90	7	1	313	34.9	8.68	104.22	7	0.847	0.886	0.358841031	0.293107571	0.476896223	0.419526289	3.29	0.09	0.071	0.873	0.847	0.887	0.886	0.369	-3.82	-0.2	-0.24	-0.17	-0.17	-1.44	465354.2813	195375.2441	8805597.668	7800712.031	37.74	87.16	84.68	33.78	517162.5391	465354.2813	230752.4375	36588.53125	406193.9258
FALSE	High	Master Protein	TGGT1_251810-t26_1-p1	transcript=TGGT1_251810-t26_1 | gene=TGGT1_251810 | organism=Toxoplasma_gondii_GT1 | gene_product=putative translation initiation factor eIF-5A | transcript_product=putative translation initiation factor eIF-5A | location=TGGT1_chrXII:5518720-5519205(-) | protein_length=161 | sequence_SO=chromosome | SO=protein_coding	0	69.216	44	7	216	7	1	161	17.5	5.39	331.87	7	1.085	0.818	0.961246193	0.028945739	0.970763482	0.161762117	4.48	0.23	1.118	1.085	0.837	0.818	0.816	0.894	0.16	0.12	-0.26	-0.29	-0.29	-0.16	4806635.272	5215044.258	17240114.25	14099794.41	34.46	17.61	58.3	64.03	4047972.657	4806635.272	7642694.625	4524635.938	5215044.258
FALSE	High	Master Protein	TGGT1_321680-t26_1-p1	transcript=TGGT1_321680-t26_1 | gene=TGGT1_321680 | organism=Toxoplasma_gondii_GT1 | gene_product=hypothetical protein | transcript_product=hypothetical protein | location=TGGT1_chrIb:1645852-1649258(-) | protein_length=372 | sequence_SO=chromosome | SO=protein_coding	0	69	33	11	87	11	1	372	40.7	6.16	84.9	11	0.292	0.626	0.181015671	0.066188798	0.315003741	0.184965956	0.08	9.48	0.291	0.992	0.292	0.626	0.796	0.524	-1.78	-0.01	-1.77	-0.68	-0.33	-0.93	1409505.804	410231.3882	5748249.007	4575840.531	61.24	16.68	72.86	55.56	1411661.825	305157.9839	1409505.804	410231.3882	302864.9553
FALSE	High	Master Protein	TGGT1_263700-t26_1-p1	transcript=TGGT1_263700-t26_1 | gene=TGGT1_263700 | organism=Toxoplasma_gondii_GT1 | gene_product=ribosomal protein RPS14 | transcript_product=ribosomal protein RPS14 | location=TGGT1_chrVIIb:359504-361231(+) | protein_length=156 | sequence_SO=chromosome | SO=protein_coding	0	68.874	49	7	111	7	1	156	16.3	10.36	237.16	7	0.579	0.721	0.0094162	0.043524189	0.111942329	0.166604246	1.82	8.4	0.659	0.579	0.558	0.642	0.818	0.721	-0.6	-0.79	-0.84	-0.64	-0.29	-0.47	1777280.17	991402.0469	10609491.11	8677504.5	37.6	42.06	41.61	41.94	1916224.891	864569.8516	1777280.17	1262424.539	500615.2031
FALSE	High	Master Protein	TGGT1_290160-t26_1-p1	transcript=TGGT1_290160-t26_1 | gene=TGGT1_290160 | organism=Toxoplasma_gondii_GT1 | gene_product=putative sortilin | transcript_product=putative sortilin | location=TGGT1_chrIX:3410442-3420211(-) | protein_length=1033 | sequence_SO=chromosome | SO=protein_coding	0	68.808	18	13	36	13	1	1033	113.5	6.67	41.35	13	3.399	0.827					102.48	6.8	1.05	3.399	100	0.771	1.945	0.827	0.07	1.77	6.64	-0.37	0.96	-0.27	118299.4624	240784.8877	2033962.307	3955579.637	66.78	19.51	89.98	66.33	197570.6279	70834.22754		207376.4727	240784.8877
FALSE	High	Master Protein	TGGT1_305520-t26_1-p1	transcript=TGGT1_305520-t26_1 | gene=TGGT1_305520 | organism=Toxoplasma_gondii_GT1 | gene_product=ribosomal protein RPS2 | transcript_product=ribosomal protein RPS2 | location=TGGT1_chrIX:5229307-5231745(+) | protein_length=269 | sequence_SO=chromosome | SO=protein_coding	0	68.772	45	11	90	11	1	269	29.3	10.2	105.84	11	0.786	0.921	0.248536807	0.082145497	0.379786581	0.202256459	15.47	4.75	0.786	1.029	0.654	0.964	0.921	0.886	-0.35	0.04	-0.61	-0.05	-0.12	-0.17	392729.6641	314650.8311	10532400	9699179.156	75.78	73.26	45.2	41.19	1157861.178	305736.8594	392729.6641	910454.3931	314650.8311
FALSE	High	Master Protein	TGGT1_305850-t26_1-p1	transcript=TGGT1_305850-t26_1 | gene=TGGT1_305850 | organism=Toxoplasma_gondii_GT1 | gene_product=RNA recognition motif-containing protein | transcript_product=RNA recognition motif-containing protein | location=TGGT1_chrIX:5399604-5403723(-) | protein_length=372 | sequence_SO=chromosome | SO=protein_coding	0	68.688	51	13	69	13	1	372	39.1	9.63	75.57	13	0.205	0.616					5.91	2.34	0.556	0.205	0.01	0.642	0.616	0.553	-0.85	-2.29	-6.64	-0.64	-0.7	-0.86	66994.17969	36002.86187	3503112.708	2158614.47	66.14	105.59	86.75	79.23	169903.2935	66994.17969	52869.25098	94528.32324	13712.35645
FALSE	High	Master Protein	TGGT1_222220-t26_1-p1	transcript=TGGT1_222220-t26_1 | gene=TGGT1_222220 | organism=Toxoplasma_gondii_GT1 | gene_product=alveolin domain containing intermediate filament IMC7 | transcript_product=alveolin domain containing intermediate filament IMC7 | location=TGGT1_chrII:949239-952716(+) | protein_length=429 | sequence_SO=chromosome | SO=protein_coding	0	68.652	44	12	56	12	1	429	46.8	5.1	54.93	12	0.982	0.922	0.832602499	0.356706762	0.868802608	0.481908473	36.52	3.36	0.982	1.246	0.731	0.922	0.947	0.316	-0.03	0.32	-0.45	-0.12	-0.08	-1.66	991958.0864	984396.6152	2574250.887	2436781.219	25.4	2.6	101.44	35.98	991958.0864	821457.5977	1345734.75	974371.8516	1023236.006
FALSE	High	Master Protein	TGGT1_262050-t26_1-p1	transcript=TGGT1_262050-t26_1 | gene=TGGT1_262050 | organism=Toxoplasma_gondii_GT1 | gene_product=rhoptry kinase family protein ROP39 | transcript_product=rhoptry kinase family protein ROP39 | location=TGGT1_chrVIIb:1382528-1384294(+) | protein_length=588 | sequence_SO=chromosome | SO=protein_coding	0	68.113	26	12	64	12	1	588	65.1	8.76	60.28	12	0.498	0.626	0.136767449	0.003037995	0.282094046	0.14162199	14.18	1.38	0.498	0.306	0.824	0.611	0.626	0.665	-1.01	-1.71	-0.28	-0.71	-0.68	-0.59	285176.8926	177653.553	4841626.656	3029568.414	18.54	39.32	42.09	45.95	356791.5977	285176.8926	248590.1445	177653.553	87231.5
FALSE	High	Master Protein	TGGT1_218780-t26_1-p1	transcript=TGGT1_218780-t26_1 | gene=TGGT1_218780 | organism=Toxoplasma_gondii_GT1 | gene_product=putative phosphoserine aminotransferase | transcript_product=putative phosphoserine aminotransferase | location=TGGT1_chrXII:1247991-1254054(-) | protein_length=481 | sequence_SO=chromosome | SO=protein_coding	0	67.47	31	9	87	9	1	481	52.8	5.36	135.3	9	2.013	0.757	0.117467577	0.182351574	0.275441215	0.304598619	57.32	19.88	2.013	2.914	1.235	0.757	0.955	0.579	1.01	1.54	0.3	-0.4	-0.07	-0.79	308655.2656	417059.1758	4634624.637	4427419.625	39.3	31.74	78.64	55.06	330601.3867	143111.2373	308655.2656	665527.1875	417059.1758
FALSE	High	Master Protein	TGGT1_232440-t26_1-p1	transcript=TGGT1_232440-t26_1 | gene=TGGT1_232440 | organism=Toxoplasma_gondii_GT1 | gene_product=Brf1p family coiled coil protein | transcript_product=Brf1p family coiled coil protein | location=TGGT1_chrVIII:2091405-2096025(+) | protein_length=468 | sequence_SO=chromosome | SO=protein_coding	0	67.43	29	14	102	14	1	468	54	6.62	73.28	14	0.164	0.539	0.009785807	0.047776218	0.111942329	0.166604246	0.41	1.87	0.164	0.146	0.255	0.751	0.539	0.516	-2.61	-2.77	-1.97	-0.41	-0.89	-0.96	727329.0422	126269.3594	5566946.986	3331221.922	36.25	24.23	69.86	56.65	1040169.308	727329.0422	495285.3047	170124.6055	106540.6826
FALSE	High	Master Protein	TGGT1_314400-t26_1-p1	transcript=TGGT1_314400-t26_1 | gene=TGGT1_314400 | organism=Toxoplasma_gondii_GT1 | gene_product=putative pyruvate dehydrogenase E1 component, beta subunit | transcript_product=putative pyruvate dehydrogenase E1 component, beta subunit | location=TGGT1_chrXI:4024213-4027840(+) | protein_length=423 | sequence_SO=chromosome | SO=protein_coding	0	67.251	15	5	148	5	1	423	45.6	7.2	172.88	5	0.851	0.78	0.208752919	0.147145966	0.336976311	0.27165409	13.08	3.17	0.851	0.955	0.639	0.752	0.974	0.78	-0.23	-0.07	-0.65	-0.41	-0.04	-0.36	2750831.014	2534794.066	2435052.828	2200123.625	84.75	63.69	54.03	48.15	2750831.014	2655326.813	10471131.11	2340761.453	2534794.066
FALSE	High	Master Protein	TGGT1_312110-t26_1-p1	transcript=TGGT1_312110-t26_1 | gene=TGGT1_312110 | organism=Toxoplasma_gondii_GT1 | gene_product=apicoplast-associated thioredoxin family protein Atrx1 | transcript_product=apicoplast-associated thioredoxin family protein Atrx1 | location=TGGT1_chrXI:2396639-2404968(-) | protein_length=790 | sequence_SO=chromosome | SO=protein_coding	0	67.214	21	11	43	11	1	790	86.9	7.81	73.09	11	0.294	0.859					6.27	24.47	0.438	0.294	0.01	0.859	1.248	0.666	-1.19	-1.77	-6.64	-0.22	0.32	-0.59	50738.66406	25246.04863	1525257.516	1903398.328	72.81	68.38	113.79	90.26	97751.01953	50738.66406	17552.00195	42786.13647	14896.4834
FALSE	High	Master Protein	TGGT1_204530-t26_1-p1	transcript=TGGT1_204530-t26_1 | gene=TGGT1_204530 | organism=Toxoplasma_gondii_GT1 | gene_product=microneme protein MIC11 | transcript_product=microneme protein MIC11 | location=TGGT1_chrVIIa:1632334-1633282(-) | protein_length=204 | sequence_SO=chromosome | SO=protein_coding	0	67.171	33	7	112	7	1	204	22.4	5.19	130.49	7	0.605	0.73	0.100929856	0.316002826	0.26967856	0.435823436	7.3	0.78	0.687	0.327	0.605	0.73	0.723	1.097	-0.54	-1.61	-0.72	-0.45	-0.47	0.13	1092505.594	661215.8594	17761203.39	12969216.78	45.99	71.68	48.21	74.31	1934961.575	804534.8037	1092505.594	1328493.045	263147.2505
FALSE	High	Master Protein	TGGT1_215775-t26_1-p1	transcript=TGGT1_215775-t26_1 | gene=TGGT1_215775 | organism=Toxoplasma_gondii_GT1 | gene_product=rhoptry protein ROP8 | transcript_product=rhoptry protein ROP8 | location=TGGT1_chrX:7045451-7047178(+) | protein_length=575 | sequence_SO=chromosome | SO=protein_coding	0	66.96	16	7	73	3	1	575	65.4	9.09	149.97	7	100	0.681					0	67.68	100			0.01	100	0.681	6.64			-6.64	6.64	-0.55		24129.02539	273941.574	141374.7666			133.1	136.58				24129.02539
FALSE	High	Master Protein	TGGT1_276140-t26_1-p1	transcript=TGGT1_276140-t26_1 | gene=TGGT1_276140 | organism=Toxoplasma_gondii_GT1 | gene_product=ADP ribosylation factor ARF1 | transcript_product=ADP ribosylation factor ARF1 | location=TGGT1_chrIII:108590-111506(-) | protein_length=551 | sequence_SO=chromosome | SO=protein_coding	0	66.756	16	7	68	7	1	551	61.7	9.89	90.52	7	0.363	0.612	0.047024092	0.228830312	0.213175884	0.360474004	0.34	4.84	0.363	0.153	0.37	0.559	0.612	1.055	-1.46	-2.71	-1.44	-0.84	-0.71	0.08	437643.6055	161823.0508	8407780.906	5147028.972	27.32	57.44	30.97	68.44	653955.2813	402737.5566	437643.6055	237684.9326	61660.33008
FALSE	High	Master Protein	TGGT1_217740-t26_1-p1	transcript=TGGT1_217740-t26_1 | gene=TGGT1_217740 | organism=Toxoplasma_gondii_GT1 | gene_product=3-ketoacyl-(acyl-carrier-protein) reductase | transcript_product=3-ketoacyl-(acyl-carrier-protein) reductase | location=TGGT1_chrXII:2024723-2028460(+) | protein_length=376 | sequence_SO=chromosome | SO=protein_coding	0	66.539	36	10	44	10	1	376	39	9.23	70.29	10	1.009	0.615					146.79	8.43	1.009	2.22	0.01	0.523	0.749	0.615	0.01	1.15	-6.64	-0.94	-0.42	-0.7	44585.41504	148609.6947	3453533.156	2245291.205	119.38	54.48	54.92	53.91	221023.7041	44585.41504	14646.35645	223077.3286	99000.83301
FALSE	High	Master Protein	TGGT1_242290-t26_1-p1	transcript=TGGT1_242290-t26_1 | gene=TGGT1_242290 | organism=Toxoplasma_gondii_GT1 | gene_product=putative proteasome subunit alpha1 | transcript_product=putative proteasome subunit alpha1 | location=TGGT1_chrVI:1851868-1857165(+) | protein_length=253 | sequence_SO=chromosome | SO=protein_coding	0	66.372	44	10	38	10	1	253	28.1	6.62	36.97	10	2.448	0.406	0.370306768	0.045941454	0.485804377	0.166604246	109.68	1.79	2.448	0.637	6.404	0.406	0.65	0.376	1.29	-0.65	2.68	-1.3	-0.62	-1.41	229709.96	654659.6885	3754678.914	2440466.207	63.66	72.49	71.51	54.05	418889.3843	229709.96	102228.4141	1025537.137	146358.9858
FALSE	High	Master Protein	TGGT1_310790-t26_1-p1	transcript=TGGT1_310790-t26_1 | gene=TGGT1_310790 | organism=Toxoplasma_gondii_GT1 | gene_product=hypothetical protein | transcript_product=hypothetical protein | location=TGGT1_chrXI:1556574-1558606(+) | protein_length=219 | sequence_SO=chromosome | SO=protein_coding	0	66.371	45	7	55	7	1	219	24.7	4.92	79.15	7	0.11	0.561	0.057427499	0.049805089	0.230856601	0.169203239	0.69	4.5	0.068	0.11	0.358	0.561	0.754	0.507	-3.89	-3.18	-1.48	-0.83	-0.41	-0.98	928885.8896	142601.8438	4876019.016	3675253.688	55.29	56.84	67.76	52.18	2108932.063	928885.8896	827547.75	142601.8438	102144.312
FALSE	High	Master Protein	TGGT1_223590-t26_1-p1	transcript=TGGT1_223590-t26_1 | gene=TGGT1_223590 | organism=Toxoplasma_gondii_GT1 | gene_product=proteasome subunit | transcript_product=proteasome subunit | location=TGGT1_chrX:3626728-3628061(-) | protein_length=369 | sequence_SO=chromosome | SO=protein_coding	0	66.37	28	8	69	8	1	369	39.2	8.59	105.72	8	3.36	0.642	0.098416046	0.019186417	0.26967856	0.149741227	62.75	1.3	1.443	3.36	4.782	0.656	0.642	0.525	0.53	1.75	2.26	-0.61	-0.64	-0.93	162023.2051	544396.9531	4713660.313	3025861.586	108	55.43	53.38	39.78	637127.7344	162023.2051	58244.87891	919267.3301	544396.9531
FALSE	High	Master Protein	TGGT1_208370-t26_1-p1	transcript=TGGT1_208370-t26_1 | gene=TGGT1_208370 | organism=Toxoplasma_gondii_GT1 | gene_product=putative myosin heavy chain | transcript_product=putative myosin heavy chain | location=TGGT1_chrIb:652389-657163(+) | protein_length=1124 | sequence_SO=chromosome | SO=protein_coding	0	66.087	18	13	22	13	1	1124	124.7	6.29	26.78	13	1.196	0.979	0.349572682	0.91722224	0.468010783	0.937911464	17.81	12.79	5.649	1.196	1.053	1.181	0.891	0.979	2.5	0.26	0.07	0.24	-0.17	-0.03	83867.45483	121156.0322	406651.5742	362275.9531	100.31	55.61	114.01	112.25	21447.78809	83867.45483	253011.4688	121156.0322	100326.7355
FALSE	High	Master Protein	TGGT1_214940-t26_1-p1	transcript=TGGT1_214940-t26_1 | gene=TGGT1_214940 | organism=Toxoplasma_gondii_GT1 | gene_product=MIC2-associated protein M2AP | transcript_product=MIC2-associated protein M2AP | location=TGGT1_chrX:6494811-6496996(+) | protein_length=330 | sequence_SO=chromosome | SO=protein_coding	0	65.644	32	8	98	8	1	330	34.6	4.39	127.86	8	1.022	0.87	0.666045991	0.092911614	0.728543604	0.210305022	0.21	0.31	1.023	0.895	1.022	0.964	0.868	0.87	0.03	-0.16	0.03	-0.05	-0.2	-0.2	1285800.285	1313724.953	6528930.1	5667748.945	27.19	19.1	57.14	53.9	1123331.958	1859816.755	1285800.285	1149387.081	1663884.835
FALSE	High	Master Protein	TGGT1_220270-t26_1-p1	transcript=TGGT1_220270-t26_1 | gene=TGGT1_220270 | organism=Toxoplasma_gondii_GT1 | gene_product=alveolin domain containing intermediate filament IMC6 | transcript_product=alveolin domain containing intermediate filament IMC6 | location=TGGT1_chrV:152699-154033(-) | protein_length=444 | sequence_SO=chromosome | SO=protein_coding	0	65.592	31	10	61	10	1	444	48.6	5.1	76.42	10	0.363	0.752	0.199190819	0.164808201	0.331713691	0.285346773	14.9	9.18	0.795	0.363	0.086	0.752	0.834	0.436	-0.33	-1.46	-3.54	-0.41	-0.26	-1.2	182297.3848	66121.69141	3225653.281	2691527.105	64.15	48.36	56.63	22.93	128383.7813	182297.3848	423036.625	102068.6274	66121.69141
FALSE	High	Master Protein	TGGT1_234505-t26_1-p1	transcript=TGGT1_234505-t26_1 | gene=TGGT1_234505 | organism=Toxoplasma_gondii_GT1 | gene_product=putative phenylalanyl-tRNA synthetase alpha chain A | transcript_product=putative phenylalanyl-tRNA synthetase alpha chain A | location=TGGT1_chrX:4319172-4323950(+) | protein_length=525 | sequence_SO=chromosome | SO=protein_coding	0	65.35	33	11	19	11	1	525	59.3	7.4	33.01	11	0.113	0.327					0	13.97	0.113			0.013	0.615	0.327	-3.14			-6.29	-0.7	-1.61	83573.04199	9467.353516	840324.0469	516881.8115			99.45	103.19	83573.04199			9467.353516
FALSE	High	Master Protein	TGGT1_232340-t26_1-p1	transcript=TGGT1_232340-t26_1 | gene=TGGT1_232340 | organism=Toxoplasma_gondii_GT1 | gene_product=protein phosphatase 2C domain-containing protein | transcript_product=protein phosphatase 2C domain-containing protein | location=TGGT1_chrVIII:2014510-2019343(-) | protein_length=547 | sequence_SO=chromosome | SO=protein_coding	0	65.316	24	12	75	12	1	547	60	4.65	68.89	12	0.618	0.79	0.450924563	0.114508221	0.548985664	0.237154082	44.18	8.23	0.618	1.606	0.136	0.86	0.79	0.594	-0.69	0.68	-2.88	-0.22	-0.34	-0.75	164959.0488	68508.75977	4319063.594	3412943.208	75.75	90.89	59.38	39.89	297876.6094	42659.58594	164959.0488	184051.8218	68508.75977
FALSE	High	Master Protein	TGGT1_308840-t26_1-p1	transcript=TGGT1_308840-t26_1 | gene=TGGT1_308840 | organism=Toxoplasma_gondii_GT1 | gene_product=SAG-related sequence SRS51 | transcript_product=SAG-related sequence SRS51 | location=TGGT1_chrXI:258885-259967(+) | protein_length=360 | sequence_SO=chromosome | SO=protein_coding	0	65.214	21	6	84	6	1	360	38	6.2	101.9	6	0.738	0.708	0.337420818	0.160364717	0.4593553	0.285346773	38.27	3.32	0.738	0.315	1.088	0.677	0.977	0.708	-0.44	-1.67	0.12	-0.56	-0.03	-0.5	329275.9219	208587.4521	6831826.975	6676243.76	8.86	57.74	80.97	72.2	282504.5127	329275.9219	332179.3008	208587.4521	103577.8096
FALSE	High	Master Protein	TGGT1_215430-t26_1-p1	transcript=TGGT1_215430-t26_1 | gene=TGGT1_215430 | organism=Toxoplasma_gondii_GT1 | gene_product=hypothetical protein | transcript_product=hypothetical protein | location=TGGT1_chrX:6843523-6847906(-) | protein_length=244 | sequence_SO=chromosome | SO=protein_coding	0	64.867	48	9	78	9	1	244	27.5	5.54	89.99	9	2.555	1.046	0.054984298	0.718037035	0.230856601	0.77914657	7.58	26.56	1.486	2.686	2.555	1.046	1.234	0.584	0.57	1.43	1.35	0.07	0.3	-0.78	46052.51953	123682.1738	2637664.137	2759473.162	96.9	64.53	108.72	71.85	175952.1406	46052.51953	27945.62891	261537.8843	123682.1738
FALSE	High	Master Protein	TGGT1_206610-t26_1-p1	transcript=TGGT1_206610-t26_1 | gene=TGGT1_206610 | organism=Toxoplasma_gondii_GT1 | gene_product=pyruvate dehydrogenase complex subunit PDH-E2 | transcript_product=pyruvate dehydrogenase complex subunit PDH-E2 | location=TGGT1_chrVIIa:755999-763930(-) | protein_length=929 | sequence_SO=chromosome | SO=protein_coding	0	64.73	22	10	27	10	1	929	96.8	6.38	36.55	10	0.01	0.846					0	9.06	0.01			0.649	0.918	0.846	-6.64			-0.62	-0.12	-0.24	21358.50146		901640.7031	700721.8125			94.36	99.27	21358.50146
FALSE	High	Master Protein	TGGT1_243950-t26_1-p1	transcript=TGGT1_243950-t26_1 | gene=TGGT1_243950 | organism=Toxoplasma_gondii_GT1 | gene_product=putative prohibitin | transcript_product=putative prohibitin | location=TGGT1_chrVI:2820162-2822544(+) | protein_length=271 | sequence_SO=chromosome | SO=protein_coding	0	64.642	39	8	61	8	1	271	30.2	8.1	72.64	8	0.649	0.639	0.263636468	0.017143096	0.391485493	0.149741227	27.69	5.62	1.04	0.649	0.361	0.711	0.639	0.579	0.06	-0.62	-1.47	-0.49	-0.65	-0.79	160904.9355	104364.8223	3490997.184	2229607.066	55.44	86.98	81.64	72.61	209332.8193	160904.9355	55471.90039	217617.0957	104364.8223
FALSE	High	Master Protein	TGGT1_269950-t26_1-p1	transcript=TGGT1_269950-t26_1 | gene=TGGT1_269950 | organism=Toxoplasma_gondii_GT1 | gene_product=hypothetical protein | transcript_product=hypothetical protein | location=TGGT1_chrVIII:5501073-5504592(-) | protein_length=944 | sequence_SO=chromosome | SO=protein_coding	0	64.569	15	10	39	10	1	944	104.6	5.73	32.9	10	0.022	1.086	0.012247707	0.859897895	0.1162108	0.888198332	0.04	25.33	0.039	0.022	0.01	0.788	1.272	1.086	-4.66	-5.49	-6.64	-0.34	0.35	0.12	2338317.434	52009.32031	1322205.391	1368175.742	48.58	39.86	42.08	47.44	2288045.84	2338317.434	5017478	90281.8418	52009.32031
FALSE	High	Master Protein	TGGT1_230160-t26_1-p1	transcript=TGGT1_230160-t26_1 | gene=TGGT1_230160 | organism=Toxoplasma_gondii_GT1 | gene_product=hypothetical protein | transcript_product=hypothetical protein | location=TGGT1_chrVIII:647435-648305(-) | protein_length=142 | sequence_SO=chromosome | SO=protein_coding	0	64.506	66	8	104	8	1	142	15.8	6.18	207.75	8	1.003	0.771	0.500209707	0.182776655	0.585874828	0.304598619	13.16	19.29	1.984	0.914	1.003	0.94	0.771	0.564	0.99	-0.13	0	-0.09	-0.37	-0.83	706982.0381	1175317.346	10818946.48	7986668.516	43.19	26.41	32.5	10.83	592399.7559	1287026.838	706982.0381	1175317.346	1176309.449
FALSE	High	Master Protein	TGGT1_310010-t26_1-p1	transcript=TGGT1_310010-t26_1 | gene=TGGT1_310010 | organism=Toxoplasma_gondii_GT1 | gene_product=rhoptry neck protein RON1 | transcript_product=rhoptry neck protein RON1 | location=TGGT1_chrXI:969238-974493(+) | protein_length=1158 | sequence_SO=chromosome | SO=protein_coding	0	64.262	10	8	24	8	1	1158	127.5	4.98	40.26	8	0.091	0.717					0.26	12.25	0.112	0.073		0.717	1.022	0.601	-3.15	-3.78		-0.48	0.03	-0.73	86963.78165	7873.818455	1021835.934	1044453.688	15.82	14.63	103.13	82.76	77723.47461	97302.64063		8735.067383	7097.48584
FALSE	High	Master Protein	TGGT1_310780-t26_1-p1	transcript=TGGT1_310780-t26_1 | gene=TGGT1_310780 | organism=Toxoplasma_gondii_GT1 | gene_product=dense granule protein GRA4 | transcript_product=dense granule protein GRA4 | location=TGGT1_chrXI:1552761-1553798(-) | protein_length=345 | sequence_SO=chromosome | SO=protein_coding	0	64.152	43	5	56	5	1	345	36.3	7.56	80.22	5	0.837	0.884	0.398341916	0.206129757	0.506303744	0.336403763	8.65	3.3	0.767	1.101	0.837	0.858	0.884	1.006	-0.38	0.14	-0.26	-0.22	-0.18	0.01	567152.0684	463274.2808	3763510.027	3287443.891	10.98	22.71	32.96	42.31	604159.4238	567152.0684	485608.8276	463274.2808	624250.3887
FALSE	High	Master Protein	TGGT1_204020-t26_1-p1	transcript=TGGT1_204020-t26_1 | gene=TGGT1_204020 | organism=Toxoplasma_gondii_GT1 | gene_product=ribosomal protein RPL8 | transcript_product=ribosomal protein RPL8 | location=TGGT1_chrVIIa:1947745-1950214(+) | protein_length=260 | sequence_SO=chromosome | SO=protein_coding	0	63.846	28	6	124	6	1	260	28.2	10.87	197.11	6	0.861	0.84	0.075653831	0.384280919	0.239277234	0.505763274	7.78	6.92	0.922	0.861	0.787	0.784	1.089	0.84	-0.12	-0.22	-0.35	-0.35	0.12	-0.25	747210.3828	633913.8652	14315467	15596153.24	38.07	45.47	39.97	37.55	1368693.703	736370.6563	747210.3828	1261639.074	633913.8652
FALSE	High	Master Protein	TGGT1_236650-t26_1-p1	transcript=TGGT1_236650-t26_1 | gene=TGGT1_236650 | organism=Toxoplasma_gondii_GT1 | gene_product=DEAD (Asp-Glu-Ala-Asp) box polypeptide 17 | transcript_product=DEAD (Asp-Glu-Ala-Asp) box polypeptide 17 | location=TGGT1_chrX:5362273-5365892(-) | protein_length=550 | sequence_SO=chromosome | SO=protein_coding	0	63.557	29	14	38	14	1	550	59.9	8.94	37.64	14	1.739	0.379					16.88	3.51	1.541	1.739	100	0.442	0.379	0.175	0.62	0.8	6.64	-1.18	-1.4	-2.51	155645.1536	274609.0635	5806082.625	1831202	2.03	29.48	75.15	50.56	153429.1362	157893.1775		236457.9219	274609.0635
FALSE	High	Master Protein	TGGT1_297470-t26_1-p1	transcript=TGGT1_297470-t26_1 | gene=TGGT1_297470 | organism=Toxoplasma_gondii_GT1 | gene_product=putative myosin light chain 2 | transcript_product=putative myosin light chain 2 | location=TGGT1_chrII:1781267-1787079(+) | protein_length=367 | sequence_SO=chromosome | SO=protein_coding	0	63.264	39	11	44	11	1	367	40.5	5.54	32.6	11	4.063	0.754	0.121264369	0.007761877	0.27584695	0.149741227	63.65	0.37	4.063	2.319	22.763	0.757	0.696	0.754	2.02	1.21	4.51	-0.4	-0.52	-0.41	177535.1846	721275.9897	2076797.728	1446271.02	69.85	34.72	81.19	83.53	177535.1846	305627.8047	55027.85938	721275.9897	708649
FALSE	High	Master Protein	TGGT1_294350-t26_1-p1	transcript=TGGT1_294350-t26_1 | gene=TGGT1_294350 | organism=Toxoplasma_gondii_GT1 | gene_product=DEAD/DEAH box helicase domain-containing protein | transcript_product=DEAD/DEAH box helicase domain-containing protein | location=TGGT1_chrIa:802644-825713(-) | protein_length=2434 | sequence_SO=chromosome | SO=protein_coding	0	63.203	9	13	21	13	1	2434	273.6	6	32.65	13	0.052	0.891					0.99	32.09		0.268	0.01	1.134	0.891	0.434		-1.9	-6.64	0.18	-0.17	-1.2	106429.0127	10271.08691	582803.5938	580538.4688	108.97		117.46	72.63		38313.39844	295644.2188		10271.08691
FALSE	High	Master Protein	TGGT1_202370-t26_1-p1	transcript=TGGT1_202370-t26_1 | gene=TGGT1_202370 | organism=Toxoplasma_gondii_GT1 | gene_product=putative T-complex protein 1, epsilon subunit (TCP-1-epsilon) | transcript_product=putative T-complex protein 1, epsilon subunit (TCP-1-epsilon) | location=TGGT1_chrVIIa:3284056-3290078(+) | protein_length=536 | sequence_SO=chromosome | SO=protein_coding	0	63.069	26	11	41	11	1	536	58.6	5.96	54.17	11	0.257	0.429	0.074909611	0.015694819	0.239277234	0.149741227	6.2	4.8	0.426	0.257	0.095	0.504	0.345	0.429	-1.23	-1.96	-3.4	-0.99	-1.53	-1.22	371234.6313	71088.71875	4589292.351	1584755.024	75.91	74.04	66.87	68.72	371234.6313	124988.9814	751805.7188	158097.9141	32134.0957
FALSE	High	Master Protein	TGGT1_279420-t26_1-p1	transcript=TGGT1_279420-t26_1 | gene=TGGT1_279420 | organism=Toxoplasma_gondii_GT1 | gene_product=hypothetical protein | transcript_product=hypothetical protein | location=TGGT1_chrIX:26421-30410(+) | protein_length=1329 | sequence_SO=chromosome | SO=protein_coding	0	62.96	18	14	31	14	1	1329	144.9	5.2	44	14	0.486	0.853	0.058832557	0.313381791	0.232612776	0.434954515	6.93	7.21	0.582	0.486	0.287	0.91	0.853	0.286	-0.78	-1.04	-1.8	-0.14	-0.23	-1.81	1068524.781	609174.2734	793886.3867	677307.2813	60.29	21.48	127.44	70.1	1045847.381	1068524.781	2750486.188	609174.2734	519771.3438
FALSE	High	Master Protein	TGGT1_263070-t26_1-p1	transcript=TGGT1_263070-t26_1 | gene=TGGT1_263070 | organism=Toxoplasma_gondii_GT1 | gene_product=CMGC kinase, CK2 family | transcript_product=CMGC kinase, CK2 family | location=TGGT1_chrVIIb:801033-806072(+) | protein_length=539 | sequence_SO=chromosome | SO=protein_coding	0	62.823	22	9	34	9	1	539	59.8	9.07	43.3	9	0.222	0.7					6.95	7.61	0.912	0.222	0.01	0.926	0.627	0.7	-0.13	-2.17	-6.64	-0.11	-0.67	-0.51	87385.07031	49369.5504	2166308.102	1358784.5	64.65	63.02	109.47	106.66	87385.07031	138001.6665	28627.77539	79723.96484	30572.39453
FALSE	High	Master Protein	TGGT1_267400-t26_1-p1	transcript=TGGT1_267400-t26_1 | gene=TGGT1_267400 | organism=Toxoplasma_gondii_GT1 | gene_product=ribosomal protein RPL32 | transcript_product=ribosomal protein RPL32 | location=TGGT1_chrIX:508439-508944(-) | protein_length=134 | sequence_SO=chromosome | SO=protein_coding	0	62.765	49	7	129	7	1	134	15.6	11.03	186.16	7	0.549	0.781	0.006503258	0.02008353	0.092630585	0.149741227	2.71	4.35	0.607	0.549	0.516	0.781	0.818	0.72	-0.72	-0.86	-0.95	-0.36	-0.29	-0.47	1367529.049	751157.957	16217036.43	13268081.44	21.5	27.58	34.63	32.2	1373061.414	1367529.049	916298.3828	834034.9175	751157.957
FALSE	High	Master Protein	TGGT1_295350-t26_1-p1	transcript=TGGT1_295350-t26_1 | gene=TGGT1_295350 | organism=Toxoplasma_gondii_GT1 | gene_product=putative nucleoside diphosphate kinase | transcript_product=putative nucleoside diphosphate kinase | location=TGGT1_chrIa:1794066-1795458(-) | protein_length=155 | sequence_SO=chromosome | SO=protein_coding	0	62.721	48	6	117	6	1	155	17.6	6.79	108.82	6	0.76	0.825	0.001844991	0.047739171	0.068432394	0.166604246	0.12	0.64	0.76	0.759	0.786	0.83	0.825	0.7	-0.4	-0.4	-0.35	-0.27	-0.28	-0.51	796016.8125	625671.3281	11166058.56	9206624.615	29.43	28.53	73.72	63.49	1246880.734	751390.8397	796016.8125	947952.7969	570482.375
FALSE	High	Master Protein	TGGT1_221210-t26_1-p1	transcript=TGGT1_221210-t26_1 | gene=TGGT1_221210 | organism=Toxoplasma_gondii_GT1 | gene_product=cyclophilin | transcript_product=cyclophilin | location=TGGT1_chrII:118956-120827(+) | protein_length=179 | sequence_SO=chromosome | SO=protein_coding	0	62.551	62	8	68	7	1	179	19.6	6.54	72.38	8	1.174	0.844	0.767104525	0.145089442	0.817176622	0.270303618	33.11	0.1	1.174	1.436	0.728	0.844	0.845	0.577	0.23	0.52	-0.46	-0.24	-0.24	-0.79	172147.2334	202089.9531	3905166.078	3298812.594	61.19	23.86	107.48	87.22	172147.2334	136357.25	404083.6016	202089.9531	195820.667
FALSE	High	Master Protein	TGGT1_313410-t26_1-p1	transcript=TGGT1_313410-t26_1 | gene=TGGT1_313410 | organism=Toxoplasma_gondii_GT1 | gene_product=proteasome 26S regulatory subunit | transcript_product=proteasome 26S regulatory subunit | location=TGGT1_chrXI:3312986-3323185(+) | protein_length=1091 | sequence_SO=chromosome | SO=protein_coding	0	62.434	16	13	32	13	1	1091	117.6	5.1	40.14	13	1.755	0.611					110.4	1.02	0.448	1.755	100	0.611	0.622	0.337	-1.16	0.81	6.64	-0.71	-0.69	-1.57	54434.59394	37245.12988	1666717.752	1036530.609	56.47	47.96	97.04	61.65	83082.89209	35664.68311		37245.12988	62606.65137
FALSE	High	Master Protein	TGGT1_315490-t26_1-p1	transcript=TGGT1_315490-t26_1 | gene=TGGT1_315490 | organism=Toxoplasma_gondii_GT1 | gene_product=rhoptry protein ROP10 | transcript_product=rhoptry protein ROP10 | location=TGGT1_chrXI:4696632-4698392(-) | protein_length=586 | sequence_SO=chromosome | SO=protein_coding	0	62.145	34	10	57	10	1	586	60.8	4.32	65.47	10	0.371	1.333					19.87	91.83	0.371	1.453	0.01	1.333	2.159	0.484	-1.43	0.54	-6.64	0.42	1.11	-1.05	32183.05664	58073.53588	1057931.563	2204607.203	109.31	31.56	126.82	61.03	196365.418	31859.58594	32183.05664	72868.74219	46282.33545
FALSE	High	Master Protein	TGGT1_263520-t26_1-p1	transcript=TGGT1_263520-t26_1 | gene=TGGT1_263520 | organism=Toxoplasma_gondii_GT1 | gene_product=microtubule associated protein SPM1 | transcript_product=microtubule associated protein SPM1 | location=TGGT1_chrVIIb:473105-475119(+) | protein_length=351 | sequence_SO=chromosome | SO=protein_coding	0	62.14	38	9	70	9	1	351	38.7	7.9	72.73	9	0.432	0.58	0.161301765	0.426086449	0.303691842	0.541567823	17.32	1.03	0.702	0.432	0.135	0.568	0.58	1.325	-0.51	-1.21	-2.89	-0.82	-0.79	0.41	276119.8975	66908.10156	3034804.75	2135040.813	41.42	100.71	12.29	47.48	378150.2627	154973.4922	276119.8975	265596.2363	66908.10156
FALSE	High	Master Protein	TGGT1_215470-t26_1-p1	transcript=TGGT1_215470-t26_1 | gene=TGGT1_215470 | organism=Toxoplasma_gondii_GT1 | gene_product=ribosomal protein RPL10A | transcript_product=ribosomal protein RPL10A | location=TGGT1_chrX:6865357-6867300(+) | protein_length=217 | sequence_SO=chromosome | SO=protein_coding	0	62.138	40	8	95	8	1	217	24.6	9.88	153.25	8	0.525	0.702	0.245951668	0.034046099	0.378410948	0.162729022	8.21	7.86	0.42	1.1	0.525	0.702	0.79	0.627	-1.25	0.14	-0.93	-0.51	-0.34	-0.67	560191.3203	294193.6406	11055573.33	8359583.945	82.64	47.41	42.11	31.03	1474904.523	260939.5293	560191.3203	618986.3535	286933.3711
FALSE	High	Master Protein	TGGT1_224900-t26_1-p1	transcript=TGGT1_224900-t26_1 | gene=TGGT1_224900 | organism=Toxoplasma_gondii_GT1 | gene_product=putative adenylate kinase | transcript_product=putative adenylate kinase | location=TGGT1_chrX:2611933-2614564(+) | protein_length=257 | sequence_SO=chromosome | SO=protein_coding	0	62.056	46	9	66	9	1	257	28.5	8.56	71.26	9	0.575	0.653	0.137449685	0.137872998	0.282094046	0.265710854	6.07	14.24	0.575	0.92	0.504	0.653	0.8	0.377	-0.8	-0.12	-0.99	-0.61	-0.32	-1.41	266951.7344	160269.1914	3050296.324	2441012.879	29.05	2.63	92.83	54.34	266951.7344	174178.1211	319668.5234	153421.6445	160269.1914
FALSE	High	Master Protein	TGGT1_270320-t26_1-p1	transcript=TGGT1_270320-t26_1 | gene=TGGT1_270320 | organism=Toxoplasma_gondii_GT1 | gene_product=protein phosphatase 2C domain-containing protein | transcript_product=protein phosphatase 2C domain-containing protein | location=TGGT1_chrVIII:5274953-5280379(+) | protein_length=538 | sequence_SO=chromosome | SO=protein_coding	0	61.976	19	8	35	8	1	538	58.7	5.08	41.57	8	0.402	1.108	0.342051635	0.996965991	0.463644742	0.996965991	20.85	79.47	0.402	0.052	1.381	1.763	1.108	0.514	-1.32	-4.27	0.47	0.82	0.15	-0.96	189686.7349	76216.82861	1898934.695	2104275.551	48.92	74.2	89.75	46.44	189686.7349	239456.5293	77969.74023	76216.82861	12397.88867
FALSE	High	Master Protein	TGGT1_289680-t26_1-p1	transcript=TGGT1_289680-t26_1 | gene=TGGT1_289680 | organism=Toxoplasma_gondii_GT1 | gene_product=Ras-related protein Rab11 | transcript_product=Ras-related protein Rab11 | location=TGGT1_chrIX:3181746-3185073(-) | protein_length=219 | sequence_SO=chromosome | SO=protein_coding	0	61.948	52	11	80	9	1	219	25	7.03	78.97	11	0.7	0.635	0.491961049	0.043573096	0.580115919	0.166604246	34.7	1.43	0.7	0.366	1.445	0.803	0.635	0.619	-0.51	-1.45	0.53	-0.32	-0.66	-0.69	285447.0645	104554.1729	3387763.574	2178327.215	76.55	79.79	6.29	16.93	462425.8818	285447.0645	54273.67578	323894.1113	104554.1729
FALSE	High	Master Protein	TGGT1_318160-t26_1-p1	transcript=TGGT1_318160-t26_1 | gene=TGGT1_318160 | organism=Toxoplasma_gondii_GT1 | gene_product=MSP (Major sperm protein) domain-containing protein | transcript_product=MSP (Major sperm protein) domain-containing protein | location=TGGT1_chrIV:1459846-1460565(+) | protein_length=239 | sequence_SO=chromosome | SO=protein_coding	0	61.744	49	8	44	8	1	239	26	7.55	73.54	8	0.124	0.873	0.06720214	0.789199284	0.232612776	0.837915187	1.39	24.92	0.339	0.048	0.124	0.873	1.389	0.681	-1.56	-4.39	-3.02	-0.2	0.47	-0.55	499719.1348	111279.3125	2273286.487	2023942.389	36.89	71.77	113.82	90.12	494377.1055	499719.1348	900596.4375	167542.6133	23841.55664
FALSE	High	Master Protein	TGGT1_288630-t26_1-p1	transcript=TGGT1_288630-t26_1 | gene=TGGT1_288630 | organism=Toxoplasma_gondii_GT1 | gene_product=putative nucleosome assembly protein (NAP) | transcript_product=putative nucleosome assembly protein (NAP) | location=TGGT1_chrIX:2455396-2456752(+) | protein_length=281 | sequence_SO=chromosome | SO=protein_coding	0	61.652	31	9	57	9	1	281	32.1	4.42	65.71	9	0.934	0.834					48.09	0.36	0.934	0.587	100	0.837	0.834	0.633	-0.1	-0.77	6.64	-0.26	-0.26	-0.66	176741.3129	105034.7754	2840092.283	2367569.734	1.83	59.66	92.45	76.36	174470.249	179041.939		162944.0273	105034.7754
FALSE	High	Master Protein	TGGT1_306960-t26_1-p1	transcript=TGGT1_306960-t26_1 | gene=TGGT1_306960 | organism=Toxoplasma_gondii_GT1 | gene_product=phenylalanine--tRNA ligase, beta subunit protein | transcript_product=phenylalanine--tRNA ligase, beta subunit protein | location=TGGT1_chrXI:126175-136113(-) | protein_length=675 | sequence_SO=chromosome | SO=protein_coding	0	61.531	25	13	25	13	1	675	74.5	5.68	33.98	13		0.59						7.14				0.59	1.019	0.508				-0.76	0.03	-0.98			969267.125	652510.4531			116.45	96.39
FALSE	High	Master Protein	TGGT1_286120-t26_1-p1	transcript=TGGT1_286120-t26_1 | gene=TGGT1_286120 | organism=Toxoplasma_gondii_GT1 | gene_product=prolyl endopeptidase | transcript_product=prolyl endopeptidase | location=TGGT1_chrV:1831629-1840693(-) | protein_length=825 | sequence_SO=chromosome | SO=protein_coding	0	61.283	21	12	35	12	1	825	93	6.92	47.16	12	0.504	0.702					22.87	1.25	0.504	0.81	0.01	0.702	0.687	0.714	-0.99	-0.3	-6.64	-0.51	-0.54	-0.49	152660.0273	73624.74034	2269311.75	1558938.418	54.94	53.86	79.63	81.31	218336.3008	60870.92188	152660.0273	109951.0098	49300.16016
FALSE	High	Master Protein	TGGT1_251930-t26_1-p1	transcript=TGGT1_251930-t26_1 | gene=TGGT1_251930 | organism=Toxoplasma_gondii_GT1 | gene_product=enoyl-acyl carrier reductase ENR | transcript_product=enoyl-acyl carrier reductase ENR | location=TGGT1_chrXII:5592481-5595811(+) | protein_length=417 | sequence_SO=chromosome | SO=protein_coding	0	61.055	48	11	45	11	1	417	43.6	8.62	48.46	11	0.118	0.504	0.124413156	0.009323968	0.278904218	0.149741227	1.69	1.54	0.118	0.021	0.445	0.504	0.483	0.593	-3.09	-5.59	-1.17	-0.99	-1.05	-0.75	457698.9326	53873.62891	3360955.563	1623831.707	26.2	124.69	34.17	44.56	457698.9326	328888.4766	564500.5	53873.62891	6815.504395
FALSE	High	Master Protein	TGGT1_316340-t26_1-p1	transcript=TGGT1_316340-t26_1 | gene=TGGT1_316340 | organism=Toxoplasma_gondii_GT1 | gene_product=hypothetical protein | transcript_product=hypothetical protein | location=TGGT1_chrXI:5191484-5192942(+) | protein_length=243 | sequence_SO=chromosome | SO=protein_coding	0	60.813	40	9	132	9	1	243	26.8	4.92	177	9	11.757	0.766	0.001441895	0.021656424	0.068432394	0.149741227	20.49	1.59	14.028	11.757	10.132	0.675	0.766	0.78	3.81	3.56	3.34	-0.57	-0.39	-0.36	2042709.086	20696946.47	3315369.906	2538439.098	52.74	48.86	54.65	59.56	775374.3418	2668679.867	2042709.086	10877015.71	31376278.03
FALSE	High	Master Protein	TGGT1_232600-t26_1-p1	transcript=TGGT1_232600-t26_1 | gene=TGGT1_232600 | organism=Toxoplasma_gondii_GT1 | gene_product=phospholipase, patatin family protein | transcript_product=phospholipase, patatin family protein | location=TGGT1_chrVIII:2182196-2184854(+) | protein_length=665 | sequence_SO=chromosome | SO=protein_coding	0	60.32	24	10	28	10	1	665	70.7	4.58	42.86	10	1.068	0.478					146.87	1.08	1.068	100	0.01	0.342	0.478	0.494	0.09	6.64	-6.64	-1.55	-1.06	-1.02	63960.00321	30971.21828	2026506.938	969381.2734	59.17	46.98	64.3	75.93	40957.81909		99880.36719	43743.64844	21928.12891
FALSE	High	Master Protein	TGGT1_215980-t26_1-p1	transcript=TGGT1_215980-t26_1 | gene=TGGT1_215980 | organism=Toxoplasma_gondii_GT1 | gene_product=hypothetical protein | transcript_product=hypothetical protein | location=TGGT1_chrXI:6414554-6415186(+) | protein_length=210 | sequence_SO=chromosome | SO=protein_coding	0	60.242	36	6	134	6	1	210	24.5	8.34	180.65	6	1.177	1.033	0.559224155	0.290065817	0.640908582	0.418351693	20.39	2.83	1.177	0.844	1.339	1.014	1.033	1.201	0.24	-0.24	0.42	0.02	0.05	0.26	789299.1055	1057082.922	10724676.41	10869705.76	30.59	43.75	56.82	66.96	1010273.75	534606.4053	789299.1055	1189445.16	451422.729
FALSE	High	Master Protein	TGGT1_299810-t26_1-p1	transcript=TGGT1_299810-t26_1 | gene=TGGT1_299810 | organism=Toxoplasma_gondii_GT1 | gene_product=cysteine-tRNA synthetase (CysRS) | transcript_product=cysteine-tRNA synthetase (CysRS) | location=TGGT1_chrXII:289809-302095(-) | protein_length=898 | sequence_SO=chromosome | SO=protein_coding	0	60.104	14	9	25	9	1	898	101.5	8.43	44.39	9	100	0.892					0	25.63	100	100	100	2.228	0.892	0.698	6.64	6.64	6.64	1.16	-0.17	-0.52	11473.42871	665614.5156	715730.2695	638296.9688		72.21	112.08	79.33		11473.42871		665614.5156	1579120.25
FALSE	High	Master Protein	TGGT1_233480-t26_1-p1	transcript=TGGT1_233480-t26_1 | gene=TGGT1_233480 | organism=Toxoplasma_gondii_GT1 | gene_product=SAG-related sequence SRS29C | transcript_product=SAG-related sequence SRS29C | location=TGGT1_chrVIII:2667297-2668415(+) | protein_length=372 | sequence_SO=chromosome | SO=protein_coding	0	59.91	29	7	107	7	1	372	39.2	7.52	126.77	7	1.182	0.495	0.949850891	0.094327988	0.961635641	0.210305022	37.91	9.07	0.534	1.484	1.182	0.371	0.776	0.495	-0.91	0.57	0.24	-1.43	-0.36	-1.02	2455132.25	1580346.453	4074503.422	3163727.816	40.4	43.87	112.29	104.96	2469524.25	1065105	2455132.25	1318601.207	1580346.453
FALSE	High	Master Protein	TGGT1_300140-t26_1-p1	transcript=TGGT1_300140-t26_1 | gene=TGGT1_300140 | organism=Toxoplasma_gondii_GT1 | gene_product=putative elongation factor 1-gamma | transcript_product=putative elongation factor 1-gamma | location=TGGT1_chrXII:146844-149444(+) | protein_length=394 | sequence_SO=chromosome | SO=protein_coding	0	59.735	33	10	102	10	1	394	44	6.3	162.54	10	1.973	0.924	0.202585492	0.346027868	0.332607646	0.4705979	44.13	12.09	0.983	2.561	1.973	0.924	1.012	0.643	-0.03	1.36	0.98	-0.11	0.02	-0.64	411290.084	705354.3477	11188889.04	11326279.06	32.75	27.95	72.09	48.02	648205.7358	411290.084	357447.5313	637058.2632	1053180.898
FALSE	High	Master Protein	TGGT1_316540-t26_1-p1	transcript=TGGT1_316540-t26_1 | gene=TGGT1_316540 | organism=Toxoplasma_gondii_GT1 | gene_product=IMC sub-compartment protein ISP3 | transcript_product=IMC sub-compartment protein ISP3 | location=TGGT1_chrXI:5335579-5336073(-) | protein_length=164 | sequence_SO=chromosome | SO=protein_coding	0	59.682	44	5	55	5	1	164	18.4	5.27	83.55	5	2.274	0.783					3258.59	1.72	100	0.052		0.783	0.961	0.769	6.64	-4.27		-0.35	-0.06	-0.38	220704.7832	31716.92144	2318550.531	2227357.453		109.01	99.87	92.92		220704.7832		88163.87036	11410.15137
FALSE	High	Master Protein	TGGT1_222860-t26_1-p1	transcript=TGGT1_222860-t26_1 | gene=TGGT1_222860 | organism=Toxoplasma_gondii_GT1 | gene_product=putative eukaryotic translation initiation factor | transcript_product=putative eukaryotic translation initiation factor | location=TGGT1_chrII:1241196-1252687(-) | protein_length=756 | sequence_SO=chromosome | SO=protein_coding	0	59.596	20	12	50	12	1	756	88.3	5.5	62.17	12	1.596	0.782	0.840698798	0.026620631	0.875013035	0.161762117	13.17	2.4	1.596	1.738	0.479	0.803	0.782	0.691	0.67	0.8	-1.06	-0.32	-0.35	-0.53	327128.8086	437327.7813	3002263.753	2348370.625	94.53	49.41	89.49	81.54	327128.8086	96050.98926	912624.8516	522187.5117	166942.874
FALSE	High	Master Protein	TGGT1_262730-t26_1-p1	transcript=TGGT1_262730-t26_1 | gene=TGGT1_262730 | organism=Toxoplasma_gondii_GT1 | gene_product=rhoptry protein ROP16 | transcript_product=rhoptry protein ROP16 | location=TGGT1_chrVIIb:1028456-1030579(-) | protein_length=707 | sequence_SO=chromosome | SO=protein_coding	0	59.094	32	11	26	11	1	707	76.1	9.07	32.55	11	100	0.197					0	2.12	100	0.01	100	0.468	0.124	0.197	6.64	-6.64	6.64	-1.1	-3.01	-2.35	11559.22266	27551.93788	5206057.563	644783.4609		46.42	90.26	93.71		11559.22266		19594.37109
FALSE	High	Master Protein	TGGT1_235020-t26_1-p1	transcript=TGGT1_235020-t26_1 | gene=TGGT1_235020 | organism=Toxoplasma_gondii_GT1 | gene_product=putative COPI protein | transcript_product=putative COPI protein | location=TGGT1_chrX:4501792-4518157(-) | protein_length=1256 | sequence_SO=chromosome | SO=protein_coding	0	58.986	16	13	21	13	1	1256	137	6.16	35.94	13	0.01	0.522					0	32.35	100	0.01	0.01	0.01	0.94	0.522	6.64	-6.64	-6.64	-6.64	-0.09	-0.94	20503.5657	28105.74414	125746.3384	344329.2647	125.23		160.05	132.28		5052.978516	83197.70313	28105.74414
FALSE	High	Master Protein	TGGT1_293690-t26_1-p1	transcript=TGGT1_293690-t26_1 | gene=TGGT1_293690 | organism=Toxoplasma_gondii_GT1 | gene_product=profilin PRF | transcript_product=profilin PRF | location=TGGT1_chrIa:496750-498091(-) | protein_length=165 | sequence_SO=chromosome | SO=protein_coding	0	58.969	40	5	133	5	1	165	17.7	4.58	328.63	5	0.705	0.707	0.033641479	0.007594474	0.200625234	0.149741227	0.45	2.64	0.705	0.709	0.555	0.707	0.754	0.681	-0.51	-0.5	-0.85	-0.5	-0.41	-0.55	880624.1797	624330.6875	15662991.67	11808434.9	21.9	30.92	62.61	58.44	1237766.75	880624.1797	847124.5156	872190.5488	624330.6875
FALSE	High	Master Protein	TGGT1_232280-t26_1-p1	transcript=TGGT1_232280-t26_1 | gene=TGGT1_232280 | organism=Toxoplasma_gondii_GT1 | gene_product=hypothetical protein | transcript_product=hypothetical protein | location=TGGT1_chrVIII:1988375-1990326(+) | protein_length=275 | sequence_SO=chromosome | SO=protein_coding	0	58.491	59	10	34	10	1	275	30.1	6.11	38.44	10	1.358	0.593					2.71	0.92	1.383	1.358	0.01	0.593	0.583	0.62	0.47	0.44	-6.64	-0.75	-0.78	-0.69	109191.3203	154882.3482	3863130.992	2252078.858	55.72	6.11	62.06	65.23	116904.3628	109191.3203	30710.64844	161719.8008	148333.9805
FALSE	High	Master Protein	TGGT1_310030-t26_1-p1	transcript=TGGT1_310030-t26_1 | gene=TGGT1_310030 | organism=Toxoplasma_gondii_GT1 | gene_product=putative cyclase-associated protein | transcript_product=putative cyclase-associated protein | location=TGGT1_chrXI:977166-978111(-) | protein_length=203 | sequence_SO=chromosome | SO=protein_coding	0	58.436	45	7	74	7	1	203	22.5	6.76	98.03	7	0.377	0.814	0.134679432	0.041304318	0.282094046	0.166604246	11.46	7.19	0.582	0.104	0.377	0.754	0.814	0.876	-0.78	-3.26	-1.41	-0.41	-0.3	-0.19	218446.9511	35262.12109	6037894.485	4912717.578	73.93	128.1	28.92	36.33	473450.9946	218446.9511	93637.52148	275438.1567	22790.30859
FALSE	High	Master Protein	TGGT1_249990-t26_1-p1	transcript=TGGT1_249990-t26_1 | gene=TGGT1_249990 | organism=Toxoplasma_gondii_GT1 | gene_product=hypothetical protein | transcript_product=hypothetical protein | location=TGGT1_chrXII:4909167-4913985(-) | protein_length=838 | sequence_SO=chromosome | SO=protein_coding	0	58.402	22	12	23	12	1	838	92.7	8.25	32.32	12	0.01	0.905					0	0.7		0.01		0.9	0.905	1.263		-6.64		-0.15	-0.14	0.34	11872.28516		597702.6406	541185.0557			109.3	124.08		11872.28516
FALSE	High	Master Protein	TGGT1_319560-t26_1-p1	transcript=TGGT1_319560-t26_1 | gene=TGGT1_319560 | organism=Toxoplasma_gondii_GT1 | gene_product=microneme protein MIC3 | transcript_product=microneme protein MIC3 | location=TGGT1_chrIV:856315-857588(+) | protein_length=383 | sequence_SO=chromosome | SO=protein_coding	0	58.073	34	8	76	8	1	383	40.5	6.64	107.77	8	0.829	0.988	0.078164317	0.446340458	0.245315702	0.558610143	4.87	6.37	0.693	0.829	0.869	0.988	1.031	0.62	-0.53	-0.27	-0.2	-0.02	0.04	-0.69	1408219.574	1115228.148	1628090.094	1679055.781	40.37	44.72	115.02	90.1	1408219.574	2566966.932	1283705.75	976087.6179	2128394.008
FALSE	High	Master Protein	TGGT1_247520-t26_1-p1	transcript=TGGT1_247520-t26_1 | gene=TGGT1_247520 | organism=Toxoplasma_gondii_GT1 | gene_product=hypothetical protein | transcript_product=hypothetical protein | location=TGGT1_chrXII:3323216-3323986(-) | protein_length=256 | sequence_SO=chromosome | SO=protein_coding	0	57.466	33	5	120	5	1	256	26.3	11.06	150.11	5	1.079	0.837	0.410745917	0.078268187	0.515644105	0.199548912	16.83	9.23	1.079	4.158	0.957	0.837	0.912	0.754	0.11	2.06	-0.06	-0.26	-0.13	-0.41	615829.1875	719569.3984	8984764.694	7718502.164	50.8	18.7	55.27	45.76	666700.8691	206699.4756	615829.1875	719569.3984	859447.3857
FALSE	High	Master Protein	TGGT1_224060-t26_1-p1	transcript=TGGT1_224060-t26_1 | gene=TGGT1_224060 | organism=Toxoplasma_gondii_GT1 | gene_product=putative thioredoxin | transcript_product=putative thioredoxin | location=TGGT1_chrX:3262854-3264722(-) | protein_length=622 | sequence_SO=chromosome | SO=protein_coding	0	57.408	29	12	26	12	1	622	68.9	6.7	35.59	12	0.01	0.655					0	14.9	0.121	0.01	0.01	0.867	0.655	0.502	-3.04	-6.64	-6.64	-0.21	-0.61	-1	122509.25	32368.60156	914415.043	716838.2969	68.98		125.43	107.41	266986.0015	64316.04395	122509.25	32368.60156
FALSE	High	Master Protein	TGGT1_207640-t26_1-p1	transcript=TGGT1_207640-t26_1 | gene=TGGT1_207640 | organism=Toxoplasma_gondii_GT1 | gene_product=isoleucyl-tRNA synthetase family protein | transcript_product=isoleucyl-tRNA synthetase family protein | location=TGGT1_chrIb:186451-201730(-) | protein_length=1242 | sequence_SO=chromosome | SO=protein_coding	0	57.095	20	17	34	17	1	1242	141.3	7.5	31.97	17	2.49	1.96					88.82	53.63	2.49	0.998	100	1.96	2.669	0.442	1.32	0	6.64	0.97	1.42	-1.18	43286.15546	72233.45703	894926.7139	2388853.545	42.43	14.66	145.16	76.68	31762.09448	58991.42627		79093.85132	58896.30371
FALSE	High	Master Protein	TGGT1_263870-t26_1-p1	transcript=TGGT1_263870-t26_1 | gene=TGGT1_263870 | organism=Toxoplasma_gondii_GT1 | gene_product=glutamate-tRNA ligase | transcript_product=glutamate-tRNA ligase | location=TGGT1_chrVIIb:247108-256643(-) | protein_length=828 | sequence_SO=chromosome | SO=protein_coding	0	57.034	18	12	35	12	1	828	92.5	8.85	29.72	12	0.226	0.668					7.22	1.34	0.226	0.537	0.01	0.655	0.865	0.668	-2.15	-0.9	-6.64	-0.61	-0.21	-0.58	671402.0586	159004.591	3597262.805	3112876.563	63.8	6.79	64.23	58.25	671402.0586	310793.126	1252901.684	151549.0601	166826.9004
FALSE	High	Master Protein	TGGT1_223960-t26_1-p1	transcript=TGGT1_223960-t26_1 | gene=TGGT1_223960 | organism=Toxoplasma_gondii_GT1 | gene_product=ubiquitin interaction motif family protein | transcript_product=ubiquitin interaction motif family protein | location=TGGT1_chrX:3328529-3332678(-) | protein_length=388 | sequence_SO=chromosome | SO=protein_coding	0	56.834	46	11	31	11	1	388	41.4	4.59	40.6	11	0.453	0.55	0.181435978	0.014227257	0.315003741	0.149741227	18.34	1.5	0.453	0.831	0.179	0.532	0.658	0.55	-1.14	-0.27	-2.48	-0.91	-0.6	-0.86	136645.1577	61860.92969	1533770.813	1009579.469	56.6	19.19	76.75	72.12	136645.1577	81644.5	256946.543	61860.92969	67874.71094
FALSE	High	Master Protein	TGGT1_313010-t26_1-p1	transcript=TGGT1_313010-t26_1 | gene=TGGT1_313010 | organism=Toxoplasma_gondii_GT1 | gene_product=DEAD (Asp-Glu-Ala-Asp) box polypeptide DDX6 | transcript_product=DEAD (Asp-Glu-Ala-Asp) box polypeptide DDX6 | location=TGGT1_chrXI:2995385-2998767(-) | protein_length=475 | sequence_SO=chromosome | SO=protein_coding	0	56.61	29	9	36	9	1	475	53.4	8.44	36.28	9	1.104	0.787					43.98	12.74	1.104	0.776	100	0.896	0.787	0.366	0.14	-0.36	6.64	-0.16	-0.35	-1.45	73124.61916	116550.1409	2049364.742	1612918.844	49.72	53.79	106.15	61.69	105574.7568	50648.56494		116550.1409	39328.04883
FALSE	High	Master Protein	TGGT1_299050-t26_1-p1	transcript=TGGT1_299050-t26_1 | gene=TGGT1_299050 | organism=Toxoplasma_gondii_GT1 | gene_product=ribosomal protein RPL17 | transcript_product=ribosomal protein RPL17 | location=TGGT1_chrIII:2205438-2207707(-) | protein_length=195 | sequence_SO=chromosome | SO=protein_coding	0	56.29	33	7	93	7	1	195	22.3	10.17	134.69	7	0.841	0.801	0.148880577	0.138065444	0.292034978	0.265710854	12.56	14.3	0.702	0.941	0.841	0.801	0.921	0.648	-0.51	-0.09	-0.25	-0.32	-0.12	-0.62	1156519.094	913473.1406	7949574.125	7325432.015	23.15	12.24	63.9	46.57	1300917.703	810265.1768	1156519.094	913473.1406	762849.6699
FALSE	High	Master Protein	TGGT1_273960-t26_1-p1	transcript=TGGT1_273960-t26_1 | gene=TGGT1_273960 | organism=Toxoplasma_gondii_GT1 | gene_product=chaperonin GroS protein | transcript_product=chaperonin GroS protein | location=TGGT1_chrVIII:3141275-3146091(+) | protein_length=374 | sequence_SO=chromosome | SO=protein_coding	0	56.211	37	10	45	10	1	374	39.9	7.4	43.36	10	0.01	0.742					0	2.41	0.287	0.01	0.01	0.742	0.764	0.402	-1.8	-6.64	-6.64	-0.43	-0.39	-1.32	98204.27344	60570	2909614.125	2223851.594	62.17		75.36	38.48	210760.061	63168.94922	98204.27344	60570
FALSE	High	Master Protein	TGGT1_223390-t26_1-p1	transcript=TGGT1_223390-t26_1 | gene=TGGT1_223390 | organism=Toxoplasma_gondii_GT1 | gene_product=putative activating signal cointegrator 1 complex subunit 3 family 1 ASCC3L1 | transcript_product=putative activating signal cointegrator 1 complex subunit 3 family 1 ASCC3L1 | location=TGGT1_chrX:3771178-3788152(+) | protein_length=2207 | sequence_SO=chromosome | SO=protein_coding	0	56.018	10	13	20	13	1	2207	248.3	6.32	19.4	13	0.01	0.842					0	31.8	0.01			0.842	1.097	0.459	-6.64			-0.25	0.13	-1.12	33487.10547		201405.5156	220851.1602			133.97	102.27	33487.10547
FALSE	High	Master Protein	TGGT1_242330-t26_1-p1	transcript=TGGT1_242330-t26_1 | gene=TGGT1_242330 | organism=Toxoplasma_gondii_GT1 | gene_product=ribosomal protein RPS5 | transcript_product=ribosomal protein RPS5 | location=TGGT1_chrVI:1882939-1884008(-) | protein_length=192 | sequence_SO=chromosome | SO=protein_coding	0	55.816	47	8	62	8	1	192	21.6	9.74	90.98	8	0.044	0.907	0.044814153	0.561248545	0.212606677	0.650538086	0.2	50.08	0.145	0.044	0.014	0.907	1.279	0.468	-2.79	-4.51	-6.21	-0.14	0.36	-1.1	4700329.406	229850.2891	4701995.125	4727628.024	7.96	98.88	49.12	16.11	4700329.406	5253350.289	4515643.445	680640.5983	229850.2891
FALSE	High	Master Protein	TGGT1_230410-t26_1-p1	transcript=TGGT1_230410-t26_1 | gene=TGGT1_230410 | organism=Toxoplasma_gondii_GT1 | gene_product=peroxiredoxin PRX3 | transcript_product=peroxiredoxin PRX3 | location=TGGT1_chrVIII:753559-755687(-) | protein_length=283 | sequence_SO=chromosome | SO=protein_coding	0	55.666	28	8	155	8	1	283	30.4	8.78	174.72	8	0.737	0.895	0.263868899	0.141530791	0.391485493	0.266313313	0.02	2.71	0.736	1.057	0.737	0.915	0.895	0.729	-0.44	0.08	-0.44	-0.13	-0.16	-0.46	1557348.402	1147189.533	13192266.36	11807591.38	29.58	12.85	57.98	44.66	1788147.544	964303.4023	1557348.402	1316831.021	1019491.508
FALSE	High	Master Protein	TGGT1_246130-t26_1-p1	transcript=TGGT1_246130-t26_1 | gene=TGGT1_246130 | organism=Toxoplasma_gondii_GT1 | gene_product=serpin (serine proteinase inhibitor) superfamily protein | transcript_product=serpin (serine proteinase inhibitor) superfamily protein | location=TGGT1_chrXII:2610457-2612239(+) | protein_length=432 | sequence_SO=chromosome | SO=protein_coding	0	55.441	42	11	30	11	1	432	47.4	6.62	30.31	11	0.168	0.676					3.92	5.86	0.168	3.26	0.01	0.617	0.818	0.676	-2.58	1.7	-6.64	-0.7	-0.29	-0.57	33197.75781	35322.80642	1606809.156	1124156.375	91.19	77.45	91.6	88.79	113844.0391	20042.75	33197.75781	19097.3252	65333.79102
FALSE	High	Master Protein	TGGT1_275810-t26_1-p1	transcript=TGGT1_275810-t26_1 | gene=TGGT1_275810 | organism=Toxoplasma_gondii_GT1 | gene_product=ribosomal protein RPS10 | transcript_product=ribosomal protein RPS10 | location=TGGT1_chrIII:201999-204232(+) | protein_length=152 | sequence_SO=chromosome | SO=protein_coding	0	55.353	57	6	58	6	1	152	17.4	10.14	85.88	6	1.078	1.133	0.469819438	0.09304727	0.560486347	0.210305022	30.22	3.34	0.858	1.078	3.015	1.133	1.158	1.037	-0.22	0.11	1.59	0.18	0.21	0.05	207888.9434	282059.2266	4998413.57	5661782.246	94.02	51.91	52.45	46.05	667035.3672	207888.9434	93550.78516	572365.2026	224060.335
FALSE	High	Master Protein	TGGT1_284560-t26_1-p1	transcript=TGGT1_284560-t26_1 | gene=TGGT1_284560 | organism=Toxoplasma_gondii_GT1 | gene_product=ribosomal protein RPL9 | transcript_product=ribosomal protein RPL9 | location=TGGT1_chrV:2561959-2564374(+) | protein_length=190 | sequence_SO=chromosome | SO=protein_coding	0	55.04	47	7	77	7	1	190	21.4	9.64	95.25	7	0.726	0.785	0.05771415	0.376548665	0.230856601	0.500429496	10.5	34.19	0.726	0.823	0.617	0.785	1.139	0.491	-0.46	-0.28	-0.7	-0.35	0.19	-1.03	1389274.219	1008068.886	7246471.078	7171501.25	14.43	26.89	49.34	26.07	1389274.219	1406458.805	1075750.008	1008068.886	1157859.059
FALSE	High	Master Protein	TGGT1_214790-t26_1-p1	transcript=TGGT1_214790-t26_1 | gene=TGGT1_214790 | organism=Toxoplasma_gondii_GT1 | gene_product=glycoprotein | transcript_product=glycoprotein | location=TGGT1_chrX:6386376-6388397(+) | protein_length=283 | sequence_SO=chromosome | SO=protein_coding	0	55.039	25	6	41	6	1	283	31.4	4.77	32.6	6	0.515	0.899	0.392458988	0.120756386	0.50170534	0.243765701	16.07	0.27	1.445	0.515	0.305	0.899	0.901	0.739	0.53	-0.96	-1.71	-0.15	-0.15	-0.44	205272.1328	120709.9688	3181548.102	2866259.838	18.52	62.28	109.28	99.37	160750	234344.5078	205272.1328	232290.9399	120709.9688
FALSE	High	Master Protein	TGGT1_249780-t26_1-p1	transcript=TGGT1_249780-t26_1 | gene=TGGT1_249780 | organism=Toxoplasma_gondii_GT1 | gene_product=hypothetical protein | transcript_product=hypothetical protein | location=TGGT1_chrXII:4731604-4732590(-) | protein_length=328 | sequence_SO=chromosome | SO=protein_coding	0	54.972	42	8	33	8	1	328	35.5	5.27	50.59	8	12.694	0.834	0.001757362	0.422316488	0.068432394	0.538453522	17.14	6.89	12.694	11.226	16.231	1.111	0.834	0.779	3.67	3.49	4.02	0.15	-0.26	-0.36	166706.0938	1871437.073	1619048.95	1460675.117	50.09	69.08	97.21	85.5	118602.5811	166706.0938	309558.75	1505530.157	1871437.073
FALSE	High	Master Protein	TGGT1_292130-t26_1-p1	transcript=TGGT1_292130-t26_1 | gene=TGGT1_292130 | organism=Toxoplasma_gondii_GT1 | gene_product=ribosomal protein RPL13A | transcript_product=ribosomal protein RPL13A | location=TGGT1_chrIX:4373947-4376715(-) | protein_length=286 | sequence_SO=chromosome | SO=protein_coding	0	54.91	26	6	98	6	1	286	32.7	10.65	197.02	6	0.332	0.776					15.86	11.11	2.369	0.01	0.332	0.776	1.355	0.679	1.24	-6.64	-1.59	-0.37	0.44	-0.56	194402.0469	153985.4562	7333008.818	9640959.09	38.2	73.46	85.13	60.12	115591.9141	194402.0469	260751.0703	273820.2813
FALSE	High	Master Protein	TGGT1_216000-t26_1-p1	transcript=TGGT1_216000-t26_1 | gene=TGGT1_216000 | organism=Toxoplasma_gondii_GT1 | gene_product=alveolin domain containing intermediate filament IMC3 | transcript_product=alveolin domain containing intermediate filament IMC3 | location=TGGT1_chrXI:6395592-6397208(+) | protein_length=538 | sequence_SO=chromosome | SO=protein_coding	0	54.83	23	8	56	8	1	538	58	5.34	94.08	8	0.473	0.579	0.006654938	0.095204722	0.092630585	0.211106124	2.56	8.73	0.41	0.509	0.473	0.478	0.579	0.833	-1.29	-0.97	-1.08	-1.07	-0.79	-0.26	1001516.609	431604.0771	7647935.531	3673100.164	60.18	56.78	53.7	82.19	1051755.742	233329.125	1001516.609	431604.0771	118805.7793
FALSE	High	Master Protein	TGGT1_202530-t26_1-p1	transcript=TGGT1_202530-t26_1 | gene=TGGT1_202530 | organism=Toxoplasma_gondii_GT1 | gene_product=aspartate-tRNA ligase | transcript_product=aspartate-tRNA ligase | location=TGGT1_chrVIIa:3153086-3158845(-) | protein_length=773 | sequence_SO=chromosome | SO=protein_coding	0	54.606	23	14	43	14	1	773	86.7	8.22	32.73	14	0.988	1.479	0.618706815	0.402482503	0.684718764	0.522970895	22.94	70.82	0.988	1.883	0.831	1.479	3.365	0.772	-0.02	0.91	-0.27	0.56	1.75	-0.37	84245.39063	72793.58545	2033053.561	4459493.531	61.91	46.18	79.61	56.44	151077.1875	38663.82813	84245.39063	149228.5469	72793.58545
FALSE	High	Master Protein	TGGT1_239740-t26_1-p1	transcript=TGGT1_239740-t26_1 | gene=TGGT1_239740 | organism=Toxoplasma_gondii_GT1 | gene_product=dense granule protein GRA14 | transcript_product=dense granule protein GRA14 | location=TGGT1_chrVI:875718-876944(-) | protein_length=408 | sequence_SO=chromosome | SO=protein_coding	0	54.369	28	8	42	8	1	408	44.7	8.5	28.56	8	53.153	0.655					130.67	0.28	53.153	0.111	100	0.655	0.652	0.995	5.73	-3.18	6.64	-0.61	-0.62	-0.01	281923.9764	5224255.74	3049132.344	1989475	110.77	103.33	52.63	77.91	98287.08838	808662.9668		5224255.74	89413.75781
FALSE	High	Master Protein	TGGT1_283850-t26_1-p1	transcript=TGGT1_283850-t26_1 | gene=TGGT1_283850 | organism=Toxoplasma_gondii_GT1 | gene_product=peptidyl-prolyl cis-trans isomerase | transcript_product=peptidyl-prolyl cis-trans isomerase | location=TGGT1_chrV:2748825-2756049(-) | protein_length=503 | sequence_SO=chromosome | SO=protein_coding	0	54.318	25	8	37	8	1	503	55.5	5.59	60.87	8	0.636	0.714					58.93	0.87	100	0.636	0.01	0.705	0.714	1.17	6.64	-0.65	-6.64	-0.5	-0.49	0.23	339982.8246	157716.5282	1672922.807	1193959.057	70.67	32.52	92.31	117.11		196367.5205	588632.584	199327.4844	124792.1396
FALSE	High	Master Protein	TGGT1_215460-t26_1-p1	transcript=TGGT1_215460-t26_1 | gene=TGGT1_215460 | organism=Toxoplasma_gondii_GT1 | gene_product=ribosomal protein RPS24 | transcript_product=ribosomal protein RPS24 | location=TGGT1_chrX:6863478-6865141(-) | protein_length=267 | sequence_SO=chromosome | SO=protein_coding	0	53.833	21	6	121	6	1	267	30.4	11.08	193.86	6	0.804	0.898	0.222145495	0.687238738	0.355432792	0.753745712	5.43	33.66	0.804	0.85	0.388	0.898	1.302	0.645	-0.31	-0.23	-1.37	-0.16	0.38	-0.63	779431.0811	423421.8555	6084203.859	7918800.063	30.03	47.26	84.37	53	935250.3359	498239.5	779431.0811	752180.6387	423421.8555
FALSE	High	Master Protein	TGGT1_305160-t26_1-p1	transcript=TGGT1_305160-t26_1 | gene=TGGT1_305160 | organism=Toxoplasma_gondii_GT1 | gene_product=histone H2Ba | transcript_product=histone H2Ba | location=TGGT1_chrIX:5039074-5039424(+) | protein_length=116 | sequence_SO=chromosome | SO=protein_coding	0	53.801	45	6	231	5	1	116	12.6	10.1	258.94	6	0.659	0.654	0.022132149	0.142294859	0.15841959	0.266313313	1.21	1.15	0.647	0.772	0.659	0.642	0.954	0.654	-0.63	-0.37	-0.6	-0.64	-0.07	-0.61	5942226.655	3843636.925	43374931.54	41398875.84	47.8	42.37	81.3	70.05	5942226.655	2684851.761	7896292.125	3843636.925	2072507.388
FALSE	High	Master Protein	TGGT1_269250-t26_1-p1	transcript=TGGT1_269250-t26_1 | gene=TGGT1_269250 | organism=Toxoplasma_gondii_GT1 | gene_product=Mov34/MPN/PAD-1 family protein | transcript_product=Mov34/MPN/PAD-1 family protein | location=TGGT1_chrVIII:5961179-5966031(-) | protein_length=343 | sequence_SO=chromosome | SO=protein_coding	0	53.605	33	7	18	7	1	343	38.4	6.25	26.64	7		0.996						38.75				1.259	0.996	0.734				0.33	-0.01	-0.45			280545.875	321504.4175			135.33	119.49
FALSE	High	Master Protein	TGGT1_244250-t26_1-p1	transcript=TGGT1_244250-t26_1 | gene=TGGT1_244250 | organism=Toxoplasma_gondii_GT1 | gene_product=hypothetical protein | transcript_product=hypothetical protein | location=TGGT1_chrVI:3053040-3055892(-) | protein_length=616 | sequence_SO=chromosome | SO=protein_coding	0	53.407	22	8	26	8	1	616	62.8	4.08	34.28	8	0.731	0.758	0.132592109	0.020285471	0.280298345	0.149741227	14.07	2.02	0.731	0.919	0.601	0.776	0.672	0.758	-0.45	-0.12	-0.73	-0.37	-0.57	-0.4	514353.0234	376098.686	977761	759008.5625	58.7	38.81	97.34	99.17	514353.0234	339217.8828	1055947.02	376098.686	311724.5742
FALSE	High	Master Protein	TGGT1_305340-t26_1-p1	transcript=TGGT1_305340-t26_1 | gene=TGGT1_305340 | organism=Toxoplasma_gondii_GT1 | gene_product=corepressor complex CRC230 | transcript_product=corepressor complex CRC230 | location=TGGT1_chrIX:5155746-5169422(+) | protein_length=1916 | sequence_SO=chromosome | SO=protein_coding	0	53.385	10	13	26	13	1	1916	207.2	5.95	24.98	13	100	9.074					0	810.23	100	100	100		100	0.823	6.64	6.64	6.64		6.64	-0.28		278501.2813	1490521.625	899357.0772		61.19		42.6				278501.2813	214206
FALSE	High	Master Protein	TGGT1_308860-t26_1-p1	transcript=TGGT1_308860-t26_1 | gene=TGGT1_308860 | organism=Toxoplasma_gondii_GT1 | gene_product=hypothetical protein | transcript_product=hypothetical protein | location=TGGT1_chrXI:267813-271388(-) | protein_length=654 | sequence_SO=chromosome | SO=protein_coding	0	52.256	23	9	34	9	1	654	69.5	10.01	41.84	9	0.612	0.696	0.157863792	0.046822449	0.300973958	0.166604246	18.14	6.1	0.612	0.812	0.317	0.554	0.755	0.696	-0.71	-0.3	-1.66	-0.85	-0.41	-0.52	224746.4736	109798.9883	3678639.028	2776586.301	34.88	43.84	66.33	70.36	283907.5005	135206	224746.4736	173815.5156	109798.9883
FALSE	High	Master Protein	TGGT1_263130-t26_1-p1	transcript=TGGT1_263130-t26_1 | gene=TGGT1_263130 | organism=Toxoplasma_gondii_GT1 | gene_product=putative citrate synthase | transcript_product=putative citrate synthase | location=TGGT1_chrVIIb:754263-759706(+) | protein_length=620 | sequence_SO=chromosome | SO=protein_coding	0	51.871	20	8	34	8	1	620	69.1	8.37	61.55	8	0.01	0.382					0	4.83	0.01	0.599	0.01	0.382	0.695	0.296	-6.64	-0.74	-6.64	-1.39	-0.52	-1.75	955658.5869	13916.91818	1384890.027	962531.1875	116.31	89.88	93.34	63.8	955658.5869	49215.00098	3249118.25	6569.155273	29483.33594
FALSE	High	Master Protein	TGGT1_262690-t26_1-p1	transcript=TGGT1_262690-t26_1 | gene=TGGT1_262690 | organism=Toxoplasma_gondii_GT1 | gene_product=ribosomal protein RPL27 | transcript_product=ribosomal protein RPL27 | location=TGGT1_chrVIIb:1055303-1056255(+) | protein_length=142 | sequence_SO=chromosome | SO=protein_coding	0	51.866	40	6	120	6	1	142	16.3	10.37	95.57	6	1.78	0.839	0.042164867	0.075078615	0.208886714	0.197626289	18.09	7.15	1.78	2.47	1.563	0.896	0.839	0.738	0.83	1.3	0.64	-0.16	-0.25	-0.44	565417.6733	1396797.88	10381192.2	8706022.955	53.84	50.19	49.9	39.81	1173212.939	565417.6733	442177.332	2088079.027	1396797.88
FALSE	High	Master Protein	TGGT1_278050-t26_1-p1	transcript=TGGT1_278050-t26_1 | gene=TGGT1_278050 | organism=Toxoplasma_gondii_GT1 | gene_product=putative proteasome subunit alpha type 1 | transcript_product=putative proteasome subunit alpha type 1 | location=TGGT1_chrXII:6244565-6249677(-) | protein_length=247 | sequence_SO=chromosome | SO=protein_coding	0	51.356	33	6	43	6	1	247	27.2	6.15	51	6	0.01	0.521					0	0.38	0.01	0.01	0.01	0.525	0.521	0.237	-6.64	-6.64	-6.64	-0.93	-0.94	-2.08	160172.5562		3420275.5	1780284.5	42.49		63.77	14	137917.6343	160172.5562	292697.125
FALSE	High	Master Protein	TGGT1_215260-t26_1-p1	transcript=TGGT1_215260-t26_1 | gene=TGGT1_215260 | organism=Toxoplasma_gondii_GT1 | gene_product=carbamoylphosphate synthetase | transcript_product=carbamoylphosphate synthetase | location=TGGT1_chrX:6736108-6760149(-) | protein_length=1699 | sequence_SO=chromosome | SO=protein_coding	0	50.976	8	11	17	11	1	1699	187	6.47	20.99	11	0.696	0.74					219.87	32.05	4.372	0.111		0.74	1.259	0.448	2.13	-3.17		-0.43	0.33	-1.16	28900.83259	20115.59703	310971.689	242918.2305	69.35	121.9	144.13	118.86	16899.48828	49425.0542		73888.79102	5476.300781
FALSE	High	Master Protein	TGGT1_285870-t26_1-p1	transcript=TGGT1_285870-t26_1 | gene=TGGT1_285870 | organism=Toxoplasma_gondii_GT1 | gene_product=SAG-related sequence SRS20A | transcript_product=SAG-related sequence SRS20A | location=TGGT1_chrV:2015649-2017548(-) | protein_length=328 | sequence_SO=chromosome | SO=protein_coding	0	50.921	29	7	37	7	1	328	34.9	7.77	37.76	7	0.315	0.61					8.53	8.12	0.547	0.181		0.61	0.7	0.269	-0.87	-2.46		-0.71	-0.52	-1.9	142131.4721	44753.68921	1664947.406	1057222.422	32.02	92.48	99.95	46.33	178957.2656	112883.6836		97841.02344	20470.88867
FALSE	High	Master Protein	TGGT1_268950-t26_1-p1	transcript=TGGT1_268950-t26_1 | gene=TGGT1_268950 | organism=Toxoplasma_gondii_GT1 | gene_product=hypothetical protein | transcript_product=hypothetical protein | location=TGGT1_chrVIII:6183799-6188591(-) | protein_length=543 | sequence_SO=chromosome | SO=protein_coding	0	50.502	26	10	27	10	1	543	60.2	6.7	36.53	10	0.648	0.525					61.21	0.06	0.648	0.01	100	0.525	0.526	0.514	-0.63	-6.64	6.64	-0.93	-0.93	-0.96	46239.7218	21227.76233	950322.0938	499014.5781	28.99	70.98	105.15	104.03	56925.24805	37559.99219		36861.32227
FALSE	High	Master Protein	TGGT1_220100-t26_1-p1	transcript=TGGT1_220100-t26_1 | gene=TGGT1_220100 | organism=Toxoplasma_gondii_GT1 | gene_product=phosphoribosylpyrophosphate synthetase | transcript_product=phosphoribosylpyrophosphate synthetase | location=TGGT1_chrV:29152-31918(+) | protein_length=557 | sequence_SO=chromosome | SO=protein_coding	0	50.376	22	8	31	8	1	557	61	9.47	35.27	8	0.578	1.034					31.48	0.25	0.578	0.945	0.01	0.801	1.036	1.034	-0.79	-0.08	-6.64	-0.32	0.05	0.05	175144.7617	98040.56949	2263296.25	2344095.728	52.91	49.41	40.36	49.3	244189.2021	72003.5166	175144.7617	141193.707	68076.35742
FALSE	High	Master Protein	TGGT1_258150-t26_1-p1	transcript=TGGT1_258150-t26_1 | gene=TGGT1_258150 | organism=Toxoplasma_gondii_GT1 | gene_product=putative proteasome subunit alpha type 7 | transcript_product=putative proteasome subunit alpha type 7 | location=TGGT1_chrVIIb:3513384-3517343(-) | protein_length=245 | sequence_SO=chromosome | SO=protein_coding	0	50.338	38	7	54	7	1	245	27.1	6.64	69.43	7	0.68	0.78					14.9	0.94	0.548	0.844		0.788	0.78	0.681	-0.87	-0.25		-0.34	-0.36	-0.55	204381.0243	138940.0284	3527568.438	2750232.156	76.67	52.68	70.3	61.6	375085.156	111365.6523		205492.4766	93941.79199
FALSE	High	Master Protein	TGGT1_315320-t26_1-p1	transcript=TGGT1_315320-t26_1 | gene=TGGT1_315320 | organism=Toxoplasma_gondii_GT1 | gene_product=SAG-related sequence SRS52A | transcript_product=SAG-related sequence SRS52A | location=TGGT1_chrXI:4594837-4596241(+) | protein_length=329 | sequence_SO=chromosome | SO=protein_coding	0	50.288	29	7	65	7	1	329	34.2	5.52	82.38	7	0.626	0.618	0.177403587	0.010885889	0.311985619	0.149741227	22.3	3.59	0.866	0.337	0.626	0.685	0.579	0.618	-0.21	-1.57	-0.68	-0.55	-0.79	-0.7	460889.1768	203603.0996	6880584.145	4715695.611	58.79	67.27	72.37	71.09	235023.8052	460889.1768	826168.543	203603.0996	155364.3359
FALSE	High	Master Protein	TGGT1_252290-t26_1-p1	transcript=TGGT1_252290-t26_1 | gene=TGGT1_252290 | organism=Toxoplasma_gondii_GT1 | gene_product=putative importin alpha | transcript_product=putative importin alpha | location=TGGT1_chrIII:450884-460151(+) | protein_length=545 | sequence_SO=chromosome | SO=protein_coding	0	50.116	17	8	43	8	1	545	59.3	4.94	60.58	8	0.086	0.388					0.8	4.48	0.086	0.149	0.01	0.466	0.388	0.124	-3.54	-2.75	-6.64	-1.1	-1.36	-3.01	494189.6152	25901.08948	2331046.418	800697.5	64.94	65.02	44.04	28.89	494189.6152	105713.3477	596749.6875	42575.5	15757.10059
FALSE	High	Master Protein	TGGT1_263040-t26_1-p1	transcript=TGGT1_263040-t26_1 | gene=TGGT1_263040 | organism=Toxoplasma_gondii_GT1 | gene_product=ribosomal protein RPS16 | transcript_product=ribosomal protein RPS16 | location=TGGT1_chrVIIb:830975-832663(+) | protein_length=211 | sequence_SO=chromosome | SO=protein_coding	0	49.819	39	8	93	8	1	211	24	10.89	131.31	8	0.881	1.058	0.39315768	0.796012962	0.50170534	0.841381577	24.88	34.38	1.071	0.881	0.41	1.058	1.315	0.813	0.1	-0.18	-1.29	0.08	0.4	-0.3	1392672.835	1121172.276	11433219.95	15035150	31.48	25.2	61	38.99	1392672.835	1272666.803	2213152.484	1492182.984	1121172.276
FALSE	High	Master Protein	TGGT1_230450-t26_1-p1	transcript=TGGT1_230450-t26_1 | gene=TGGT1_230450 | organism=Toxoplasma_gondii_GT1 | gene_product=bifunctional GMP synthase/glutamine amidotransferase protein | transcript_product=bifunctional GMP synthase/glutamine amidotransferase protein | location=TGGT1_chrVIII:791884-796519(+) | protein_length=569 | sequence_SO=chromosome | SO=protein_coding	0	49.672	25	12	34	12	1	569	62.2	6.68	46.49	12	0.074	0.712					2.99	2.2	0.552	0.01		0.733	0.592	0.712	-0.86	-6.64		-0.45	-0.76	-0.49	121051.3254	87846.96973	2226299.4	1319048.055	37.64		97.48	102.19	159007.4961	92155.55078		87846.96973
FALSE	High	Master Protein	TGGT1_213350-t26_1-p1	transcript=TGGT1_213350-t26_1 | gene=TGGT1_213350 | organism=Toxoplasma_gondii_GT1 | gene_product=ribosomal protein RPS15 | transcript_product=ribosomal protein RPS15 | location=TGGT1_chrV:820008-821446(-) | protein_length=150 | sequence_SO=chromosome | SO=protein_coding	0	49.048	29	3	41	3	1	150	17.1	10.2	85.63	3	1.189	0.84	0.455150635	0.909711619	0.549545812	0.932568695	23.94	20.3	1.189	1.381	0.879	1.999	0.84	0.677	0.25	0.47	-0.19	1	-0.25	-0.56	358922.5938	426640.208	5436726.188	4565289.734	37.27	56.61	77.94	38.82	358922.5938	565328.7383	275758.5938	426640.208	780518.752
FALSE	High	Master Protein	TGGT1_205380-t26_1-p1	transcript=TGGT1_205380-t26_1 | gene=TGGT1_205380 | organism=Toxoplasma_gondii_GT1 | gene_product=fructose-bisphospatase I | transcript_product=fructose-bisphospatase I | location=TGGT1_chrVIIa:1342975-1346118(+) | protein_length=388 | sequence_SO=chromosome | SO=protein_coding	0	49.006	37	12	41	12	1	388	42.2	8.53	40.54	12	30.621	0.576					108	9.01	8.315	30.621	100	0.576	0.693	0.47	3.06	4.94	6.64	-0.8	-0.53	-1.09	75812.77826	1301414.844	1733287.883	1110635.068	87.67	41.65	67.17	48.29	156515.6963	36722.05078		1301414.844	1124460.27
FALSE	High	Master Protein	TGGT1_236570-t26_1-p1	transcript=TGGT1_236570-t26_1 | gene=TGGT1_236570 | organism=Toxoplasma_gondii_GT1 | gene_product=lysine decarboxylase family protein | transcript_product=lysine decarboxylase family protein | location=TGGT1_chrX:5322842-5325476(+) | protein_length=397 | sequence_SO=chromosome | SO=protein_coding	0	48.833	25	8	58	8	1	397	43.9	6.57	64.65	8	0.989	0.985	0.773317774	0.728659727	0.821650135	0.786550815	13.64	21.97	1.082	0.989	0.883	0.985	1.136	0.787	0.11	-0.02	-0.18	-0.02	0.18	-0.35	243152.6875	231489.2402	3126555.469	3550217.889	7.79	16.87	41.87	25.85	271449.0547	234177.3555	243152.6875	293591.8433	231489.2402
FALSE	High	Master Protein	TGGT1_227620-t26_1-p1	transcript=TGGT1_227620-t26_1 | gene=TGGT1_227620 | organism=Toxoplasma_gondii_GT1 | gene_product=dense granule protein GRA2 | transcript_product=dense granule protein GRA2 | location=TGGT1_chrX:779857-780655(-) | protein_length=185 | sequence_SO=chromosome | SO=protein_coding	0	48.81	30	6	339	6	1	185	19.8	9	405.04	6	0.885	0.916	0.173174557	0.631918054	0.309891313	0.706363195	7.16	17.15	0.713	0.94	0.885	0.916	0.79	1.15	-0.49	-0.09	-0.18	-0.13	-0.34	0.2	7425229.32	6074909.82	52692775.68	43203790.74	15.73	12.17	27.38	46.55	8517018.499	7425229.32	6196109.779	6074909.82	6977253.395
FALSE	High	Master Protein	TGGT1_305860-t26_1-p1	transcript=TGGT1_305860-t26_1 | gene=TGGT1_305860 | organism=Toxoplasma_gondii_GT1 | gene_product=calcium-dependent protein kinase CDPK3 | transcript_product=calcium-dependent protein kinase CDPK3 | location=TGGT1_chrIX:5409701-5417293(+) | protein_length=537 | sequence_SO=chromosome | SO=protein_coding	0	48.737	18	8	42	6	1	537	60.4	6.4	24.09	8	0.176	0.299					4.32	5.71	0.176	100	0.01	0.299	0.17	0.812	-2.51	6.64	-6.64	-1.74	-2.56	-0.3	232671.4566	106381.3337	1913474.125	682003.8125	28.36	90.04	23.37	57.36	285114.4658		189874.6406	50119.323	225800.8982
FALSE	High	Master Protein	TGGT1_220400-t26_1-p1	transcript=TGGT1_220400-t26_1 | gene=TGGT1_220400 | organism=Toxoplasma_gondii_GT1 | gene_product=actin depolymerizing factor ADF | transcript_product=actin depolymerizing factor ADF | location=TGGT1_chrV:254875-256188(-) | protein_length=118 | sequence_SO=chromosome | SO=protein_coding	0	48.643	53	6	114	6	1	118	12.9	7.75	152.27	6	0.895	0.69	0.253450345	0.023742154	0.38584978	0.158299789	11.23	0.85	1.014	0.895	0.81	0.69	0.8	0.682	0.02	-0.16	-0.3	-0.53	-0.32	-0.55	687952.5293	656356.5508	23119090.76	15962364.47	55.88	55.25	83.27	78.72	687952.5293	208784.0112	810482.1875	697252.0713	186759.125
FALSE	High	Master Protein	TGGT1_279380-t26_1-p1	transcript=TGGT1_279380-t26_1 | gene=TGGT1_279380 | organism=Toxoplasma_gondii_GT1 | gene_product=hypothetical protein | transcript_product=hypothetical protein | location=TGGT1_chrIX:50522-55380(+) | protein_length=320 | sequence_SO=chromosome | SO=protein_coding	0	48.589	27	8	59	8	1	320	34.7	5.82	71.45	8	0.52	0.546	0.17435393	0.003147159	0.310639317	0.14162199	11.08	0.46	0.664	0.136	0.52	0.546	0.494	0.552	-0.59	-2.88	-0.94	-0.87	-1.02	-0.86	473974.0684	192037.7188	3298378.18	1628100.688	73.93	31.72	63.47	67.33	473974.0684	1356448.836	369529.7754	314494.1968	184293.7813
FALSE	High	Master Protein	TGGT1_290600-t26_1-p1	transcript=TGGT1_290600-t26_1 | gene=TGGT1_290600 | organism=Toxoplasma_gondii_GT1 | gene_product=succinyl-CoA-synthetase alpha SCSA | transcript_product=succinyl-CoA-synthetase alpha SCSA | location=TGGT1_chrIX:3568986-3572521(+) | protein_length=333 | sequence_SO=chromosome | SO=protein_coding	0	48.439	39	10	48	10	1	333	35.1	8.22	53.8	10	0.391	0.654					22.13	0.77	0.391	3.8	0.01	0.646	0.778	0.654	-1.35	1.93	-6.64	-0.63	-0.36	-0.61	63345.29297	114472.1797	2901347.656	2176830.266	88.4	43.06	78.59	73.65	213559.4128	41255.7417	63345.29297	83587.39917	156768.6045
FALSE	High	Master Protein	TGGT1_213030-t26_1-p1	transcript=TGGT1_213030-t26_1 | gene=TGGT1_213030 | organism=Toxoplasma_gondii_GT1 | gene_product=hypothetical protein | transcript_product=hypothetical protein | location=TGGT1_chrV:673145-674534(+) | protein_length=324 | sequence_SO=chromosome | SO=protein_coding	0	48.344	30	7	31	7	1	324	35.2	4.69	43.41	7	0.074	0.987					2.96	10.69	0.549	0.01		0.987	1.654	0.914	-0.87	-6.64		-0.02	0.73	-0.13	54779.56098	96173.41089	836639.7188	1349911.656	116.26		86.58	66.15	175306.3711	17117.46289		96173.41089
FALSE	High	Master Protein	TGGT1_248880-t26_1-p1	transcript=TGGT1_248880-t26_1 | gene=TGGT1_248880 | organism=Toxoplasma_gondii_GT1 | gene_product=GTPase RAB7 | transcript_product=GTPase RAB7 | location=TGGT1_chrXII:4169929-4175109(-) | protein_length=432 | sequence_SO=chromosome | SO=protein_coding	0	47.649	21	7	75	7	1	432	47.8	9.67	68.79	7	16.36	1.144	0.040651363	0.798896752	0.207321951	0.842247738	93.68	13.23	6.023	16.36	45.35	1.246	1.144	0.563	2.59	4.03	5.5	0.32	0.19	-0.83	93341.55273	1527060.537	2141503.196	2669235.544	72.73	34.1	99.86	55.06	230288.8516	93341.55273	55571.72656	1387066.306	1527060.537
FALSE	High	Master Protein	TGGT1_258870B-t26_1-p1	transcript=TGGT1_258870B-t26_1 | gene=TGGT1_258870B | organism=Toxoplasma_gondii_GT1 | gene_product=hypothetical protein | transcript_product=hypothetical protein | location=TGGT1_chrVIIb:3077592-3081353(-) | protein_length=472 | sequence_SO=chromosome | SO=protein_coding	0	47.621	23	7	37	3	1	472	52.1	10.02	38.2	7	0.01	0.533					0	2.57		0.01		0.501	0.533	0.795		-6.64		-1	-0.91	-0.33	8302.294922		1066607.406	569001.25			73.69	98.13		8302.294922
FALSE	High	Master Protein	TGGT1_262920-t26_1-p1	transcript=TGGT1_262920-t26_1 | gene=TGGT1_262920 | organism=Toxoplasma_gondii_GT1 | gene_product=trypsin domain-containing protein | transcript_product=trypsin domain-containing protein | location=TGGT1_chrVIIb:896939-905694(+) | protein_length=972 | sequence_SO=chromosome | SO=protein_coding	0	47.616	14	10	31	10	1	972	104.4	6.52	30.84	10	100	0.525					0	3.54	0.83	100	100	0.479	0.595	0.525	-0.27	6.64	6.64	-1.06	-0.75	-0.93	53462.49609	44370.06641	950233.1875	565052.6875		127.84	89.16	88	53462.49609			44370.06641	38875.73145
FALSE	High	Master Protein	TGGT1_258660-t26_1-p1	transcript=TGGT1_258660-t26_1 | gene=TGGT1_258660 | organism=Toxoplasma_gondii_GT1 | gene_product=rhoptry protein ROP6 | transcript_product=rhoptry protein ROP6 | location=TGGT1_chrVIIb:3240488-3242940(-) | protein_length=480 | sequence_SO=chromosome | SO=protein_coding	0	47.198	14	4	51	4	1	480	51.3	4.03	46.5	4	0.672	0.802					65.86	3	1.411	0.672	0.01	0.713	0.802	0.827	0.5	-0.57	-6.64	-0.49	-0.32	-0.27	240774.3672	200618.4145	2254761.977	1808031.32	53.63	30.05	102.43	106.73	176441.7002	240774.3672	481151.4688	248930.6016	161682.6055
FALSE	High	Master Protein	TGGT1_228210-t26_1-p1	transcript=TGGT1_228210-t26_1 | gene=TGGT1_228210 | organism=Toxoplasma_gondii_GT1 | gene_product=26S proteasome regulatory subunit | transcript_product=26S proteasome regulatory subunit | location=TGGT1_chrX:396289-402825(-) | protein_length=398 | sequence_SO=chromosome | SO=protein_coding	0	47.197	29	9	31	8	1	398	44.4	7.31	32.57	9	100	0.746					0	22.58	100	100		1.342	0.746	0.542	6.64	6.64		0.42	-0.42	-0.88		22781.62478	1082312.979	832347.4219		68.1	105.63	72.67				13476.82227	38510.74219
FALSE	High	Master Protein	TGGT1_294670-t26_1-p1	transcript=TGGT1_294670-t26_1 | gene=TGGT1_294670 | organism=Toxoplasma_gondii_GT1 | gene_product=translation initiation factor 3 subunit | transcript_product=translation initiation factor 3 subunit | location=TGGT1_chrIa:1039815-1044413(-) | protein_length=277 | sequence_SO=chromosome | SO=protein_coding	0	47.177	45	8	41	8	1	277	31.8	6.46	57.63	8	1.448	0.98	0.99263771	0.605653863	0.99263771	0.68073492	7.23	8.05	1.448	1.519	0.449	0.925	1.038	0.98	0.53	0.6	-1.16	-0.11	0.05	-0.03	327901.8423	425346.4834	2216472.348	2300651.191	23.73	40.29	81.49	81.17	327901.8423	280002.6387	441632.0938	474950.2402	425346.4834
FALSE	High	Master Protein	TGGT1_226860-t26_1-p1	transcript=TGGT1_226860-t26_1 | gene=TGGT1_226860 | organism=Toxoplasma_gondii_GT1 | gene_product=SAG-related sequence SRS67 | transcript_product=SAG-related sequence SRS67 | location=TGGT1_chrX:1192695-1193327(-) | protein_length=210 | sequence_SO=chromosome | SO=protein_coding	0	47.102	57	8	20	8	1	210	23	8	30.03	8	0.331	0.842					15.73	1.35	0.01	0.331	0.734	0.784	0.853	0.842	-6.64	-1.6	-0.45	-0.35	-0.23	-0.25	52777.66797	90627.36958	826329.8438	647452.5723	150.43	131.3	115.59	116.96	9657.467773	52777.66797	641217.0625		17459.22461
FALSE	High	Master Protein	TGGT1_258390-t26_1-p1	transcript=TGGT1_258390-t26_1 | gene=TGGT1_258390 | organism=Toxoplasma_gondii_GT1 | gene_product=putative DnaJ protein | transcript_product=putative DnaJ protein | location=TGGT1_chrVIIb:3406355-3407941(-) | protein_length=397 | sequence_SO=chromosome | SO=protein_coding	0	46.868	29	9	19	9	1	397	44.6	6.93	22.9	9	0.01	0.283					0	6.24	0.01	0.01		0.439	0.283	0.134	-6.64	-6.64		-1.19	-1.82	-2.9	36638.21376		961106.6045	421621.375	90.83		114.72	62.68	17099.12109	78504.54419
FALSE	High	Master Protein	TGGT1_270240-t26_1-p1	transcript=TGGT1_270240-t26_1 | gene=TGGT1_270240 | organism=Toxoplasma_gondii_GT1 | gene_product=MAG1 protein | transcript_product=MAG1 protein | location=TGGT1_chrVIII:5310162-5311630(+) | protein_length=452 | sequence_SO=chromosome | SO=protein_coding	0	46.705	19	8	36	8	1	452	49.2	4.96	46.35	8	0.267	0.736	0.046297851	0.138807931	0.213062099	0.265885614	3.17	5.5	0.188	0.484	0.267	0.736	0.786	0.424	-2.41	-1.05	-1.9	-0.44	-0.35	-1.24	369907.7969	98944.26563	2187020.535	1719045.039	25.7	21.09	100.77	66.88	394012.4219	235175.126	369907.7969	73929.14355	113797.6074
FALSE	High	Master Protein	TGGT1_309810-t26_1-p1	transcript=TGGT1_309810-t26_1 | gene=TGGT1_309810 | organism=Toxoplasma_gondii_GT1 | gene_product=ribosomal protein RPP2 | transcript_product=ribosomal protein RPP2 | location=TGGT1_chrXI:791021-791848(-) | protein_length=113 | sequence_SO=chromosome | SO=protein_coding	0	46.611	81	5	63	5	1	113	11.8	4.53	162.53	5	0.952	0.726	0.61506303	0.018085491	0.684718764	0.149741227	29.14	5.79	1.158	0.952	0.7	0.782	0.726	0.672	0.21	-0.07	-0.51	-0.35	-0.46	-0.57	543929.0469	613951.5234	8214734.469	6061308.406	63.57	37.8	41.66	34.23	530111.1523	543929.0469	1471015.125	613951.5234	517627.4766
FALSE	High	Master Protein	TGGT1_311090-t26_1-p1	transcript=TGGT1_311090-t26_1 | gene=TGGT1_311090 | organism=Toxoplasma_gondii_GT1 | gene_product=ubiquitin carboxyl-terminal hydrolase | transcript_product=ubiquitin carboxyl-terminal hydrolase | location=TGGT1_chrXI:1762909-1768167(+) | protein_length=607 | sequence_SO=chromosome | SO=protein_coding	0	46.468	22	10	23	10	1	607	67.1	6.2	23.18	10	37.853	0.898					148.22	5.33	37.853	100	0.01	0.938	0.898	0.659	5.24	6.64	-6.64	-0.09	-0.16	-0.6	48331.79773	267024.5839	960529.541	862478.9688	80.73	120.96	100.95	83.31	25261.6792		92470.60156	956239.8418	74565.10938
FALSE	High	Master Protein	TGGT1_304710-t26_1-p1	transcript=TGGT1_304710-t26_1 | gene=TGGT1_304710 | organism=Toxoplasma_gondii_GT1 | gene_product=putative eukaryotic peptide chain release factor | transcript_product=putative eukaryotic peptide chain release factor | location=TGGT1_chrVIIa:615815-622350(-) | protein_length=814 | sequence_SO=chromosome | SO=protein_coding	0	46.366	16	11	28	11	1	814	90	8.88	31.05	11	100	1.06					0	77.1	100	0.01	100	1.06	1.809	0.509	6.64	-6.64	6.64	0.08	0.86	-0.97	241277.8281	55731.42274	386164.1113	666107.3203		37.86	144.44	106.42		241277.8281		73330.3501
FALSE	High	Master Protein	TGGT1_269885B-t26_1-p1	transcript=TGGT1_269885B-t26_1 | gene=TGGT1_269885B | organism=Toxoplasma_gondii_GT1 | gene_product=rhoptry metalloprotease toxolysin TLN1 | transcript_product=rhoptry metalloprotease toxolysin TLN1 | location=TGGT1_chrVIII:5568343-5570523(+) | protein_length=558 | sequence_SO=chromosome | SO=protein_coding	0	46.234	18	9	38	4	1	558	62.3	7.96	26.21	9	4.787	1.11					1545.04	5.59	0.229	100		1.11	1.152	0.01	-2.13	6.64		0.15	0.2	-6.64	28364.125	18340.83628	792135.4297	885434.3969		109.86	28.37	4.27	28364.125			6499.57666	51755.10547
FALSE	High	Master Protein	TGGT1_285980A-t26_1-p1	transcript=TGGT1_285980A-t26_1 | gene=TGGT1_285980A | organism=Toxoplasma_gondii_GT1 | gene_product=glucosephosphate-mutase GPM1 | transcript_product=glucosephosphate-mutase GPM1 | location=TGGT1_chrV:1947082-1953082(-) | protein_length=361 | sequence_SO=chromosome | SO=protein_coding	0	46.157	38	7	55	7	1	361	39.3	6.61	45.59	7	0.758	0.799	0.057576581	0.111026987	0.230856601	0.232647908	7.67	3.75	0.867	0.69	0.758	0.799	0.831	0.575	-0.21	-0.54	-0.4	-0.32	-0.27	-0.8	123656.9219	93739.74219	2781844.059	2311433.775	26.11	37.35	94.38	74.02	158906.625	93509.16797	123656.9219	137714.3203	64506.0293
FALSE	High	Master Protein	TGGT1_312270-t26_1-p1	transcript=TGGT1_312270-t26_1 | gene=TGGT1_312270 | organism=Toxoplasma_gondii_GT1 | gene_product=rhoptry protein ROP13 | transcript_product=rhoptry protein ROP13 | location=TGGT1_chrXI:2519556-2520758(-) | protein_length=400 | sequence_SO=chromosome | SO=protein_coding	0	46.121	24	6	37	6	1	400	44.7	9.22	30.81	6	0.126	0.744					2.18	3.27	0.933	0.126	0.01	0.714	0.744	0.85	-0.1	-2.99	-6.64	-0.49	-0.43	-0.23	82594.62695	30851.97531	2767365.324	1975671.41	50.51	112.4	70.44	79.82	97794.37305	82594.62695	30205.44336	91242.65723	10432.01074
FALSE	High	Master Protein	TGGT1_226030-t26_1-p1	transcript=TGGT1_226030-t26_1 | gene=TGGT1_226030 | organism=Toxoplasma_gondii_GT1 | gene_product=AGC kinase | transcript_product=AGC kinase | location=TGGT1_chrX:1762934-1764677(+) | protein_length=343 | sequence_SO=chromosome | SO=protein_coding	0	45.912	27	7	62	7	1	343	39.4	9.17	118.92	7	0.775	0.535	0.012875755	0.107878659	0.117235941	0.231579952	2.58	13.29	0.775	0.827	0.752	0.535	0.703	0.286	-0.37	-0.27	-0.41	-0.9	-0.51	-1.81	5802350.938	4796747.489	3268059.656	2273864.094	74.11	70.29	64.3	27.47	4188535.375	5802350.938	16048888.64	3244622.406	4796747.489
FALSE	High	Master Protein	TGGT1_219750-t26_1-p1	transcript=TGGT1_219750-t26_1 | gene=TGGT1_219750 | organism=Toxoplasma_gondii_GT1 | gene_product=putative cytochrome c | transcript_product=putative cytochrome c | location=TGGT1_chrXII:601202-602193(-) | protein_length=115 | sequence_SO=chromosome | SO=protein_coding	0	45.732	59	7	48	7	1	115	12.4	9.19	54.77	7	0.075	0.774	0.071922691	0.203054234	0.234755662	0.334056966	0.37	8.38	0.075	0.042	0.358	0.847	0.774	0.393	-3.74	-4.59	-1.48	-0.24	-0.37	-1.35	358309.2324	52122.28418	3079336.656	2303216.438	59.57	63.92	50.57	11.47	698454.0391	358309.2324	208239.2539	52122.28418	14870.58887
FALSE	High	Master Protein	TGGT1_221670-t26_1-p1	transcript=TGGT1_221670-t26_1 | gene=TGGT1_221670 | organism=Toxoplasma_gondii_GT1 | gene_product=transcriptional elongation factor FACT140 | transcript_product=transcriptional elongation factor FACT140 | location=TGGT1_chrII:521099-534404(-) | protein_length=1198 | sequence_SO=chromosome | SO=protein_coding	0	45.618	13	10	17	10	1	1198	134.5	5.21	16.36	10	0.01	6.046					0	129.91	0.01	0.01	0.01	100	6.046	0.748	-6.64	-6.64	-6.64	6.64	2.6	-0.42	10259.48926		161186.8088	126389.3125	112.08		136.95	119.19	8383.234375	10259.48926	60527.83203
FALSE	High	Master Protein	TGGT1_292220-t26_1-p1	transcript=TGGT1_292220-t26_1 | gene=TGGT1_292220 | organism=Toxoplasma_gondii_GT1 | gene_product=PCI domain-containing protein | transcript_product=PCI domain-containing protein | location=TGGT1_chrIX:4423653-4430460(+) | protein_length=561 | sequence_SO=chromosome | SO=protein_coding	0	45.387	21	10	32	10	1	561	61.6	7.49	63.91	10		0.668						0.12				0.67	0.668	0.178				-0.58	-0.58	-2.49			393115.75	262790.5938			141.41	84.1
FALSE	High	Master Protein	TGGT1_263060-t26_1-p1	transcript=TGGT1_263060-t26_1 | gene=TGGT1_263060 | organism=Toxoplasma_gondii_GT1 | gene_product=Proteasome/cyclosome repeat-containing protein | transcript_product=Proteasome/cyclosome repeat-containing protein | location=TGGT1_chrVIIb:808221-820240(-) | protein_length=988 | sequence_SO=chromosome | SO=protein_coding	0	45.141	14	7	15	7	1	988	107.1	5.25	24.04	7	0.01	1.019					0	0.44	0.01			1.022	1.019	0.624	-6.64			0.03	0.03	-0.68	5703.705078		575560.1553	588154.6719			103.47	75.82	5703.705078
FALSE	High	Master Protein	TGGT1_269180-t26_1-p1	transcript=TGGT1_269180-t26_1 | gene=TGGT1_269180 | organism=Toxoplasma_gondii_GT1 | gene_product=MIF4G domain-containing protein | transcript_product=MIF4G domain-containing protein | location=TGGT1_chrVIII:6008955-6021323(-) | protein_length=2668 | sequence_SO=chromosome | SO=protein_coding	0	45.1	10	15	22	15	1	2668	272.9	9.25	6.69	15	0.01	0.01					0	0		0.01	0.01	0.01	0.01	0.13		-6.64	-6.64	-6.64	-6.64	-2.94	304256.8717		130717.1641	436720.3125	70.69		157.4			175691.2031	526903.125
FALSE	High	Master Protein	TGGT1_229670-t26_1-p1	transcript=TGGT1_229670-t26_1 | gene=TGGT1_229670 | organism=Toxoplasma_gondii_GT1 | gene_product=ribosomal protein RPS23 | transcript_product=ribosomal protein RPS23 | location=TGGT1_chrVIII:368147-371053(+) | protein_length=143 | sequence_SO=chromosome | SO=protein_coding	0	45.048	43	6	83	6	1	143	15.8	10.83	83.37	6	0.658	0.811	0.234607608	0.030327187	0.365598764	0.161762117	18.21	3.71	0.844	0.658	0.214	0.811	0.842	0.733	-0.24	-0.6	-2.23	-0.3	-0.25	-0.45	834986.3125	502893.832	12776513.8	10753119.83	16.45	67.51	44.41	37.58	1043554.82	764821.958	834986.3125	881124.0273	502893.832
FALSE	High	Master Protein	TGGT1_231970-t26_1-p1	transcript=TGGT1_231970-t26_1 | gene=TGGT1_231970 | organism=Toxoplasma_gondii_GT1 | gene_product=pre-mRNA processing splicing factor PRP8 | transcript_product=pre-mRNA processing splicing factor PRP8 | location=TGGT1_chrVIII:1677402-1691932(+) | protein_length=2538 | sequence_SO=chromosome | SO=protein_coding	0	44.98	4	10	16	10	1	2538	291.6	9	18.58	10	0.151	0.392					1.59	4.58	0.222	0.01	0.151	0.392	0.313	0.935	-2.17	-6.64	-2.73	-1.35	-1.67	-0.1	156545.9688	34286.53358	760726.5	238307.0625	57.35	50.59	71.8	122.55	224710.6563	57788.42578	156545.9688	49848.63281
FALSE	High	Master Protein	TGGT1_315610-t26_1-p1	transcript=TGGT1_315610-t26_1 | gene=TGGT1_315610 | organism=Toxoplasma_gondii_GT1 | gene_product=hypothetical protein | transcript_product=hypothetical protein | location=TGGT1_chrXI:4798811-4799287(+) | protein_length=158 | sequence_SO=chromosome | SO=protein_coding	0	44.816	24	3	57	3	1	158	16	11.78	109.99	3	0.339	0.744					15.17	5.34	0.641	0.339	0.01	0.744	0.858	0.695	-0.64	-1.56	-6.64	-0.43	-0.22	-0.52	231849.2451	173682.1958	3885182.703	3334583.125	68.27	93.24	61.07	52.58	598131.4922	231849.2451	176643.7031	383292.6406	78700.97656
FALSE	High	Master Protein	TGGT1_214320-t26_1-p1	transcript=TGGT1_214320-t26_1 | gene=TGGT1_214320 | organism=Toxoplasma_gondii_GT1 | gene_product=facilitative glucose transporter GT1 | transcript_product=facilitative glucose transporter GT1 | location=TGGT1_chrX:6138702-6140408(+) | protein_length=568 | sequence_SO=chromosome | SO=protein_coding	0	44.748	10	5	57	5	1	568	61.6	6.93	77.88	5	5.487	1.112	0.429654018	0.570606641	0.53282322	0.655795802	27.66	33.06	6.511	0.4	5.487	1.112	1.36	0.862	2.7	-1.32	2.46	0.15	0.44	-0.21	96748.47656	252643.8594	2643115.128	3595083.557	112.86	67.22	51.46	31.03	96748.47656	464967.1543	46041.19434	629939.9502	185969.6094
FALSE	High	Master Protein	TGGT1_273370-t26_1-p1	transcript=TGGT1_273370-t26_1 | gene=TGGT1_273370 | organism=Toxoplasma_gondii_GT1 | gene_product=putative coatomer gamma 2-subunit protein | transcript_product=putative coatomer gamma 2-subunit protein | location=TGGT1_chrVIII:3554530-3558659(-) | protein_length=1044 | sequence_SO=chromosome | SO=protein_coding	0	44.614	12	9	16	9	1	1044	112.2	5.35	23.03	9	0.01	0.425					0	7.07	0.01	0.01		0.313	1.063	0.425	-6.64	-6.64		-1.68	0.09	-1.23	119461.6005		427778.3164	454715.5625	10.32		118.34	91.85	111037.9531	128524.2891
FALSE	High	Master Protein	TGGT1_305980-t26_1-p1	transcript=TGGT1_305980-t26_1 | gene=TGGT1_305980 | organism=Toxoplasma_gondii_GT1 | gene_product=pyruvate dehydrogenase complex subunit PDH-E3I | transcript_product=pyruvate dehydrogenase complex subunit PDH-E3I | location=TGGT1_chrIX:5486775-5490424(+) | protein_length=638 | sequence_SO=chromosome | SO=protein_coding	0	44.57	19	9	21	9	1	638	66.7	7.52	23.71	9	0.397	0.433					5.42	0.6	0.499	0.315		0.442	0.386	0.433	-1	-1.67		-1.18	-1.37	-1.21	13490.73164	5349.941803	1004305.109	387513.739	57.51	82	104.29	106.96	20772.23828	8761.686523		10373.39551	2759.161865
FALSE	High	Master Protein	TGGT1_262380-t26_1-p1	transcript=TGGT1_262380-t26_1 | gene=TGGT1_262380 | organism=Toxoplasma_gondii_GT1 | gene_product=putative elongation factor Tu | transcript_product=putative elongation factor Tu | location=TGGT1_chrVIIb:1291090-1294751(-) | protein_length=552 | sequence_SO=chromosome | SO=protein_coding	0	44.444	26	9	17	9	1	552	59.6	8.15	20.08	9	100	0.586					0	6.88	100	100	100	0.586	1.88	0.507	6.64	6.64	6.64	-0.77	0.91	-0.98		36026.71484	475378.2051	893684.3125		42.98	127.74	86.55				34466.48535	36026.71484
FALSE	High	Master Protein	TGGT1_293360-t26_1-p1	transcript=TGGT1_293360-t26_1 | gene=TGGT1_293360 | organism=Toxoplasma_gondii_GT1 | gene_product=hypothetical protein | transcript_product=hypothetical protein | location=TGGT1_chrIa:262977-264056(-) | protein_length=243 | sequence_SO=chromosome | SO=protein_coding	0	44.44	60	7	19	7	1	243	26.7	4.46	17.59	7	0.01	0.57					0	0.66	0.01	0.01	0.01	0.562	0.605	0.57	-6.64	-6.64	-6.64	-0.83	-0.72	-0.81	121099.0645		1190975.313	669881.6875	80.37		99.3	98.18	121099.0645	7332.398438	141734.0156
FALSE	High	Master Protein	TGGT1_216450-t26_1-p1	transcript=TGGT1_216450-t26_1 | gene=TGGT1_216450 | organism=Toxoplasma_gondii_GT1 | gene_product=peptidase, T1 family protein | transcript_product=peptidase, T1 family protein | location=TGGT1_chrXI:6058951-6061605(+) | protein_length=260 | sequence_SO=chromosome | SO=protein_coding	0	44.323	27	7	62	7	1	260	27.9	5.2	59.31	7	0.592	0.673	0.29481822	0.253720466	0.418989224	0.380580699	36.7	3.23	1.01	0.592	0.144	1.069	0.673	0.64	0.01	-0.76	-2.8	0.1	-0.57	-0.64	287550.9883	170190.541	4401091.5	2959822.633	33.01	88.75	51.64	32.04	336283.0156	287550.9883	167200.2793	339697.9209	170190.541
FALSE	High	Master Protein	TGGT1_274060-t26_1-p1	transcript=TGGT1_274060-t26_1 | gene=TGGT1_274060 | organism=Toxoplasma_gondii_GT1 | gene_product=2-oxoglutarate/malate translocase OMT | transcript_product=2-oxoglutarate/malate translocase OMT | location=TGGT1_chrVIII:3043521-3046134(+) | protein_length=323 | sequence_SO=chromosome | SO=protein_coding	0	44.31	39	11	29	11	1	323	35	9.77	27.06	11	1.829	0.757	0.269854686	0.010494736	0.398854871	0.149741227	27.89	2.74	1.485	1.829	30.41	0.781	0.705	0.757	0.57	0.87	4.93	-0.36	-0.5	-0.4	91400.35547	215848.9316	1615100.531	1139048.227	71.86	60.53	90.93	92.36	91400.35547	118014.6563	14653.20215	135718.1992	215848.9316
FALSE	High	Master Protein	TGGT1_209910-t26_1-p1	transcript=TGGT1_209910-t26_1 | gene=TGGT1_209910 | organism=Toxoplasma_gondii_GT1 | gene_product=histone H2Bv | transcript_product=histone H2Bv | location=TGGT1_chrIb:1562803-1563174(+) | protein_length=123 | sequence_SO=chromosome | SO=protein_coding	0	44.23	47	6	132	5	1	123	13.7	10.55	93.62	6	0.01	0.4					0	5.47	0.01	0.01	0.02	0.307	0.4	0.702	-6.64	-6.64	-5.68	-1.7	-1.32	-0.51	1603866.895	15032.00806	11428232.8	3511070.566	50.64	88.62	91.97	125.71	1660551.609	525334.9409	1603866.895	7201.980957
FALSE	High	Master Protein	TGGT1_261250-t26_1-p1	transcript=TGGT1_261250-t26_1 | gene=TGGT1_261250 | organism=Toxoplasma_gondii_GT1 | gene_product=histone H2A1 | transcript_product=histone H2A1 | location=TGGT1_chrVIIb:1779724-1780266(-) | protein_length=180 | sequence_SO=chromosome | SO=protein_coding	0	44.166	22	3	203	1	1	180	19.5	10.2	366.07	3	0.605	0.647	0.124199386	0.015844366	0.278904218	0.149741227	0.71	2.7	0.605	0.922	0.597	0.619	0.736	0.647	-0.72	-0.12	-0.74	-0.69	-0.44	-0.63	589588.375	356727.375	28750905	21164985.5	68.77	55.55	93.28	90.63	589588.375	264397.6875	1186720.375	356727.375	243848.0938
FALSE	High	Master Protein	TGGT1_265330-t26_1-p1	transcript=TGGT1_265330-t26_1 | gene=TGGT1_265330 | organism=Toxoplasma_gondii_GT1 | gene_product=putative cell-cycle-associated protein kinase GSK | transcript_product=putative cell-cycle-associated protein kinase GSK | location=TGGT1_chrIX:1430680-1432489(-) | protein_length=394 | sequence_SO=chromosome | SO=protein_coding	0	44.089	30	8	30	8	1	394	44.4	8.32	43.68	8	0.056	0.531					0.38	2.5	0.162	0.056	0.01	0.531	0.34	0.563	-2.62	-4.16	-6.64	-0.91	-1.55	-0.83	193822.2549	18613.44106	3334800.75	1135197.469	11.37	69.68	70.65	87.85	196742.626	193822.2549	159262.3203	31928.50977	10851.12305
FALSE	High	Master Protein	TGGT1_258470-t26_1-p1	transcript=TGGT1_258470-t26_1 | gene=TGGT1_258470 | organism=Toxoplasma_gondii_GT1 | gene_product=hypothetical protein | transcript_product=hypothetical protein | location=TGGT1_chrVIIb:3369823-3371292(+) | protein_length=284 | sequence_SO=chromosome | SO=protein_coding	0	43.832	31	7	33	7	1	284	31.7	7.8	33.8	7	3.789	1.093					120.47	37.73	3.789	0.71	100	1.372	1.093	0.618	1.92	-0.49	6.64	0.46	0.13	-0.7	46415.08737	204693.3511	1533922.891	1677332.219	21.32	133.25	107.91	76.25	54027.95654	39874.91797		204693.3511	28319.59961
FALSE	High	Master Protein	TGGT1_289830-t26_1-p1	transcript=TGGT1_289830-t26_1 | gene=TGGT1_289830 | organism=Toxoplasma_gondii_GT1 | gene_product=putative eukaryotic initiation factor-3, delta subunit | transcript_product=putative eukaryotic initiation factor-3, delta subunit | location=TGGT1_chrIX:3281722-3286956(+) | protein_length=335 | sequence_SO=chromosome | SO=protein_coding	0	43.795	49	11	39	11	1	335	37.7	5.69	27.76	11	1.321	0.74	0.596938255	0.856585618	0.670938865	0.88702267	28.72	14.13	0.737	1.577	1.321	0.74	0.611	1.802	-0.44	0.66	0.4	-0.43	-0.71	0.85	1128826.125	1167752.961	2185499.906	1335310.125	68.92	81.15	53.39	107.18	1128826.125	740503.8779	2736068.75	832266.8418	1167752.961
FALSE	High	Master Protein	TGGT1_215590-t26_1-p1	transcript=TGGT1_215590-t26_1 | gene=TGGT1_215590 | organism=Toxoplasma_gondii_GT1 | gene_product=flavoprotein subunit of succinate dehydrogenase | transcript_product=flavoprotein subunit of succinate dehydrogenase | location=TGGT1_chrX:6924001-6933881(-) | protein_length=669 | sequence_SO=chromosome | SO=protein_coding	0	43.664	17	10	29	10	1	669	72.7	8.19	27.01	10	0.439	0.647					27.93	9.22	0.439	0.01	100	0.551	0.647	1.014	-1.19	-6.64	6.64	-0.86	-0.63	0.02	114050.6084	73206.95432	1640971.336	1062151.887	57.15	6.9	56.31	88.51	175077.6934	74295.82275		76872.55078
FALSE	High	Master Protein	TGGT1_306650-t26_1-p1	transcript=TGGT1_306650-t26_1 | gene=TGGT1_306650 | organism=Toxoplasma_gondii_GT1 | gene_product=hypothetical protein | transcript_product=hypothetical protein | location=TGGT1_chrIX:6020484-6022587(-) | protein_length=286 | sequence_SO=chromosome | SO=protein_coding	0	43.402	25	5	39	5	1	286	31.4	7.25	39.64	5	0.815	1.035					86.35	3.19	0.815	100	0.1	1.035	1.057	0.754	-0.3	6.64	-3.32	0.05	0.08	-0.41	88822.68923	18901.23877	1801143.594	1904217.965	50.11	123.99	67.59	46.99	128641.4507		61329.14453	104818.375	18901.23877
FALSE	High	Master Protein	TGGT1_258410-t26_1-p1	transcript=TGGT1_258410-t26_1 | gene=TGGT1_258410 | organism=Toxoplasma_gondii_GT1 | gene_product=photosensitized INA-labeled protein PHIL1 | transcript_product=photosensitized INA-labeled protein PHIL1 | location=TGGT1_chrVIIb:3400417-3400914(+) | protein_length=165 | sequence_SO=chromosome | SO=protein_coding	0	43.324	64	6	56	6	1	165	18.8	6.33	61.56	6	0.717	0.669	0.075128728	0.475757696	0.239277234	0.584666085	8.75	37.5	0.635	0.717	0.866	0.669	1.495	0.291	-0.66	-0.48	-0.21	-0.58	0.58	-1.78	345226.3369	247618.3511	4378225.965	2387867.193	34.38	20.79	59.81	76.26	430231.3467	345226.3369	207142.3994	273170.1787	247618.3511
FALSE	High	Master Protein	TGGT1_408800-t26_1-p1	transcript=TGGT1_408800-t26_1 | gene=TGGT1_408800 | organism=Toxoplasma_gondii_GT1 | gene_product=NTPase | transcript_product=NTPase | location=TGGT1_chrXII:6592331-6592894(+) | protein_length=188 | sequence_SO=chromosome | SO=protein_coding	0	43.082	29	6	75	2	1	188	20.9	6.92	106.74	6	0.444	0.957	0.183318916	0.666634251	0.315586995	0.73509939	6.15	17.24	0.985	0.444	0.351	0.957	1.107	0.835	-0.02	-1.17	-1.51	-0.06	0.15	-0.26	194332.8984	86312.69531	2942619.25	3258690.625	63.76	113.52	55.78	44.37	473453.5156	194332.8984	152757.1875	466192.1406	86312.69531
FALSE	High	Master Protein	TGGT1_306930-t26_1-p1	transcript=TGGT1_306930-t26_1 | gene=TGGT1_306930 | organism=Toxoplasma_gondii_GT1 | gene_product=putative proteasome subunit beta type 7 precursor | transcript_product=putative proteasome subunit beta type 7 precursor | location=TGGT1_chrXI:157291-160542(-) | protein_length=368 | sequence_SO=chromosome | SO=protein_coding	0	43.072	23	7	44	7	1	368	39.5	8.4	26.12	7	5.096	0.728	0.000273389	0.234469746	0.053411341	0.362685308	4.76	6.54	5.096	5.41	4.932	0.224	0.788	0.728	2.35	2.44	2.3	-2.16	-0.34	-0.46	230066.8711	1244759.797	2575648.02	2030186.494	23.98	23.79	64.93	90.44	329208.1292	230066.8711	215389.7031	1677683.578	1244759.797
FALSE	High	Master Protein	TGGT1_251680-t26_1-p1	transcript=TGGT1_251680-t26_1 | gene=TGGT1_251680 | organism=Toxoplasma_gondii_GT1 | gene_product=putative histamine-releasing factor | transcript_product=putative histamine-releasing factor | location=TGGT1_chrXII:5449838-5451669(-) | protein_length=171 | sequence_SO=chromosome | SO=protein_coding	0	43.06	54	5	50	5	1	171	19.2	4.69	40.66	5	0.736	0.846	0.038058703	0.660266842	0.206657014	0.730051142	5.93	5.8	0.63	0.736	0.79	0.799	1.212	0.846	-0.67	-0.44	-0.34	-0.32	0.28	-0.24	1057585.75	665786.4932	4252343.613	5152490.656	78.39	86.84	31.66	28.6	1057585.75	310996.3984	2129416.688	665786.4932	228939.8672
FALSE	High	Master Protein	TGGT1_270380-t26_1-p1	transcript=TGGT1_270380-t26_1 | gene=TGGT1_270380 | organism=Toxoplasma_gondii_GT1 | gene_product=ribosomal protein RPS13 | transcript_product=ribosomal protein RPS13 | location=TGGT1_chrVIII:5238468-5240728(-) | protein_length=151 | sequence_SO=chromosome | SO=protein_coding	0	42.945	34	6	88	6	1	151	17.2	10.55	81.65	6	0.972	0.837	0.389552563	0.067569329	0.501379955	0.185022055	5.43	0.41	0.972	1.009	0.734	0.837	0.938	0.834	-0.04	0.01	-0.45	-0.26	-0.09	-0.26	894502.8979	799824.792	10627957.84	9970156.945	7.82	12.51	43.87	41.46	894502.8979	792349.7549	921221.8125	869223.166	799824.792
FALSE	High	Master Protein	TGGT1_249590-t26_1-p1	transcript=TGGT1_249590-t26_1 | gene=TGGT1_249590 | organism=Toxoplasma_gondii_GT1 | gene_product=putative proteasome subunit alpha type 5-2 | transcript_product=putative proteasome subunit alpha type 5-2 | location=TGGT1_chrXII:4602436-4606174(+) | protein_length=258 | sequence_SO=chromosome | SO=protein_coding	0	42.848	33	7	69	7	1	258	28.3	5.08	74.15	7	1.251	0.707	0.746549638	0.083905846	0.79945473	0.202256459	77.83	1.07	0.595	1.986	1.251	0.707	0.717	0.451	-0.75	0.99	0.32	-0.5	-0.48	-1.15	272140.6309	340576.043	3446554.728	2423209.375	97.87	41.89	29.67	4.49	955822.4077	127824.0017	272140.6309	568260.7793	253895.1465
FALSE	High	Master Protein	TGGT1_286590-t26_1-p1	transcript=TGGT1_286590-t26_1 | gene=TGGT1_286590 | organism=Toxoplasma_gondii_GT1 | gene_product=microtubule associated protein SPM2 | transcript_product=microtubule associated protein SPM2 | location=TGGT1_chrV:1625039-1626577(+) | protein_length=357 | sequence_SO=chromosome | SO=protein_coding	0	42.795	28	8	43	8	1	357	39.6	9.92	54.11	8	0.771	0.639	0.010140953	0.077027537	0.111942329	0.198089189	2.06	7.8	0.819	0.753	0.771	0.557	0.639	0.836	-0.29	-0.41	-0.38	-0.84	-0.65	-0.26	1073269.21	808101.2109	1243815.831	693006.5547	70.87	69.88	74.09	93.81	633117.79	1073269.21	2554548.637	518682.1816	808101.2109
FALSE	High	Master Protein	TGGT1_205320-t26_1-p1	transcript=TGGT1_205320-t26_1 | gene=TGGT1_205320 | organism=Toxoplasma_gondii_GT1 | gene_product=hypothetical protein | transcript_product=hypothetical protein | location=TGGT1_chrVIIa:1385667-1389087(+) | protein_length=739 | sequence_SO=chromosome | SO=protein_coding	0	42.705	32	9	78	9	1	739	80	5.48	112.04	9	1.605	0.251	0.107553565	0.097101162	0.270875646	0.214147428	24.43	3.39	1.341	1.605	2.698	0.251	0.159	0.643	0.42	0.68	1.43	-2	-2.65	-0.64	4402522.182	7987358.031	1883322.908	312074.0518	21.39	22.85	34.37	102.45	5956859.398	4402522.182	4021597.396	7987358.031	7067606.75
FALSE	High	Master Protein	TGGT1_247350-t26_1-p1	transcript=TGGT1_247350-t26_1 | gene=TGGT1_247350 | organism=Toxoplasma_gondii_GT1 | gene_product=thioredoxin domain-containing protein | transcript_product=thioredoxin domain-containing protein | location=TGGT1_chrXII:3207736-3209852(-) | protein_length=312 | sequence_SO=chromosome | SO=protein_coding	0	42.7	22	5	86	5	1	312	33.7	9.1	172.49	5	1.129	0.723	0.97028265	0.050004891	0.975062367	0.169203239	83.16	4.21	0.496	1.129	1.875	0.723	0.762	0.569	-1.01	0.18	0.91	-0.47	-0.39	-0.81	552771.2529	621864.9761	9186752.125	7000532.65	75.66	16.76	82	65.77	1253874.295	552771.2529	244424.4688	621864.9761	624343.7383
FALSE	High	Master Protein	TGGT1_318410-t26_1-p1	transcript=TGGT1_318410-t26_1 | gene=TGGT1_318410 | organism=Toxoplasma_gondii_GT1 | gene_product=putative TCP-1 chaperonin | transcript_product=putative TCP-1 chaperonin | location=TGGT1_chrIV:1295296-1300413(+) | protein_length=537 | sequence_SO=chromosome | SO=protein_coding	0	42.525	25	10	23	10	1	537	58.6	7.08	24.93	10	0.44	0.489					9.04	3.12	0.578	0.44	0.01	0.489	0.446	0.557	-0.79	-1.18	-6.64	-1.03	-1.16	-0.85	128246.6133	67981.97865	2686061.822	1198365.842	7.87	26.05	63.24	73.32	141589.3018	128246.6133	121406.5859	81908.67383	56423.19922
FALSE	High	Master Protein	TGGT1_320570-t26_1-p1	transcript=TGGT1_320570-t26_1 | gene=TGGT1_320570 | organism=Toxoplasma_gondii_GT1 | gene_product=putative elongation factor Tu | transcript_product=putative elongation factor Tu | location=TGGT1_chrIV:197431-203338(+) | protein_length=586 | sequence_SO=chromosome | SO=protein_coding	0	42.294	26	10	26	10	1	586	63.5	6.05	25.41	10	0.01	0.443					0	2.39	0.01			0.52	0.443	0.407	-6.64			-0.94	-1.17	-1.3	45142.09766		1052385.336	513861.4531			110.63	102.39	45142.09766
FALSE	High	Master Protein	TGGT1_248700-t26_1-p1	transcript=TGGT1_248700-t26_1 | gene=TGGT1_248700 | organism=Toxoplasma_gondii_GT1 | gene_product=alveolin domain containing intermediate filament IMC12 | transcript_product=alveolin domain containing intermediate filament IMC12 | location=TGGT1_chrXII:4033434-4035280(+) | protein_length=277 | sequence_SO=chromosome | SO=protein_coding	0	42.008	27	6	46	6	1	277	29.8	5.34	50.49	6	0.622	0.711	0.086114209	0.159942037	0.258508723	0.285346773	10.7	1.81	0.505	0.622	0.824	0.728	0.711	0.314	-0.98	-0.69	-0.28	-0.46	-0.49	-1.67	230829.4063	156517.6094	3393188.188	2411755.406	13.85	32.18	92.58	44.18	190629.8477	251811.0762	230829.4063	96351.14844	156517.6094
FALSE	High	Master Protein	TGGT1_239490-t26_1-p1	transcript=TGGT1_239490-t26_1 | gene=TGGT1_239490 | organism=Toxoplasma_gondii_GT1 | gene_product=dehydrogenase E1 component family protein | transcript_product=dehydrogenase E1 component family protein | location=TGGT1_chrVI:705091-710904(-) | protein_length=571 | sequence_SO=chromosome | SO=protein_coding	0	41.597	24	9	30	9	1	571	63.9	8.46	36.31	9	0.037	0.93					0.15	92.43	0.01	0.037	1.713	0.93	1.6	0.147	-6.64	-4.75	0.78	-0.11	0.68	-2.77	86470.44666	13871.20021	1629408.254	1514729.172	70.55	126.96	69.39	51.75	171141.1523	86470.44666	34891.62354		3219.780273
FALSE	High	Master Protein	TGGT1_209160-t26_1-p1	transcript=TGGT1_209160-t26_1 | gene=TGGT1_209160 | organism=Toxoplasma_gondii_GT1 | gene_product=myristoyl CoA:protein N-myristoyltransferase | transcript_product=myristoyl CoA:protein N-myristoyltransferase | location=TGGT1_chrIb:1097244-1105321(-) | protein_length=463 | sequence_SO=chromosome | SO=protein_coding	0	41.396	21	7	30	7	1	463	52.3	7.3	27.56	7	0.01	0.93					0	0.62	0.01	0.01		0.93	0.935	0.713	-6.64	-6.64		-0.1	-0.1	-0.49	34802.84324		2019393.474	1887810.297	96.03		53.29	37.34	79599.5293	15216.64648
FALSE	High	Master Protein	TGGT1_246540-t26_1-p1	transcript=TGGT1_246540-t26_1 | gene=TGGT1_246540 | organism=Toxoplasma_gondii_GT1 | gene_product=cytochrome c1, heme protein | transcript_product=cytochrome c1, heme protein | location=TGGT1_chrXII:2770945-2774311(+) | protein_length=398 | sequence_SO=chromosome | SO=protein_coding	0	41.267	30	9	28	9	1	398	45.9	8.24	32.16	9	1.072	1.018	0.585963534	0.889926198	0.662252415	0.914584103	54.88	23.56	1.072	1.468	0.18	1.18	1.018	0.788	0.1	0.55	-2.47	0.24	0.03	-0.34	366531.9609	376401.7168	1639845.742	1669456.367	37.86	57.05	95.41	77.96	366531.9609	256361.3789	549178.8477	392773.875	376401.7168
FALSE	High	Master Protein	TGGT1_237140-t26_1-p1	transcript=TGGT1_237140-t26_1 | gene=TGGT1_237140 | organism=Toxoplasma_gondii_GT1 | gene_product=putative ethylene inducible protein | transcript_product=putative ethylene inducible protein | location=TGGT1_chrX:5625979-5630291(+) | protein_length=307 | sequence_SO=chromosome | SO=protein_coding	0	41.266	26	6	16	6	1	307	32.7	5.74	21.79	6	1.966	0.955					146.38	44.06	100	0.025	1.966	1.266	0.955	0.306	6.64	-5.32	0.98	0.34	-0.07	-1.71	89835.64356	42409.1875	661370.6211	631894.2344	106.92	79.14	127.68	63.03		241023.7734	33484.01172	42409.1875	6013.980957
FALSE	High	Master Protein	TGGT1_319340-t26_1-p1	transcript=TGGT1_319340-t26_1 | gene=TGGT1_319340 | organism=Toxoplasma_gondii_GT1 | gene_product=hypothetical protein | transcript_product=hypothetical protein | location=TGGT1_chrIV:962742-964670(+) | protein_length=481 | sequence_SO=chromosome | SO=protein_coding	0	41.237	22	8	20	8	1	481	52.4	5.87	23.02	8	0.254	0.83					1.32	16.16	0.254	0.219	100	0.83	1.27	0.698	-1.98	-2.19	6.64	-0.27	0.35	-0.52	335384.2231	63314.80371	2141280.875	2719998.49	40.55	37.69	50.85	35.74	249707.8501	450456.7119		63314.80371	98440.58594
FALSE	High	Master Protein	TGGT1_261580-t26_1-p1	transcript=TGGT1_261580-t26_1 | gene=TGGT1_261580 | organism=Toxoplasma_gondii_GT1 | gene_product=histone H2AX | transcript_product=histone H2AX | location=TGGT1_chrVIIb:1624096-1624503(-) | protein_length=135 | sequence_SO=chromosome | SO=protein_coding	0	41.215	29	3	144	2	1	135	14.5	10.56	202.16	3	0.667	0.735	0.034292071	0.030255579	0.200625234	0.161762117	7.08	6.24	0.772	0.667	0.596	0.735	0.815	0.678	-0.37	-0.58	-0.75	-0.44	-0.29	-0.56	373824.167	255301.6563	9997362.375	8150365.844	23.7	24.16	95.04	87.38	373824.167	263388.5234	428683.625	288420.3125	175709.7041
FALSE	High	Master Protein	TGGT1_211260-t26_1-p1	transcript=TGGT1_211260-t26_1 | gene=TGGT1_211260 | organism=Toxoplasma_gondii_GT1 | gene_product=rhoptry kinase family protein ROP26 (incomplete catalytic triad) | transcript_product=rhoptry kinase family protein ROP26 (incomplete catalytic triad) | location=TGGT1_chrIV:1816280-1817587(-) | protein_length=435 | sequence_SO=chromosome | SO=protein_coding	0	41.175	27	7	26	7	1	435	47.8	9.19	20.03	7	0.909	1.028					2.43	6.52	0.927	0.909	0.01	1.202	0.983	1.028	-0.11	-0.14	-6.64	0.27	-0.03	0.04	124587.5	68403.77414	1085747.434	1066900.906	63.07	67.93	82.71	79.95	124587.5	44608.22656	199670.7656	115446.3086	40530.32422
FALSE	High	Master Protein	TGGT1_272660-t26_1-p1	transcript=TGGT1_272660-t26_1 | gene=TGGT1_272660 | organism=Toxoplasma_gondii_GT1 | gene_product=hypothetical protein | transcript_product=hypothetical protein | location=TGGT1_chrVIII:3808733-3810272(+) | protein_length=258 | sequence_SO=chromosome | SO=protein_coding	0	41.126	33	7	50	7	1	258	28	6.43	50.1	7	0.606	0.751					10.29	3.28	0.606	0.72	0.01	0.781	0.716	0.751	-0.72	-0.47	-6.64	-0.36	-0.48	-0.41	139444.2178	149363.4481	2279632.344	1780191.063	72.69	53.37	50.38	50.76	366888.0396	139444.2178	95241.21484	222157.6719	100421.6484
FALSE	High	Master Protein	TGGT1_259630-t26_1-p1	transcript=TGGT1_259630-t26_1 | gene=TGGT1_259630 | organism=Toxoplasma_gondii_GT1 | gene_product=hypothetical protein | transcript_product=hypothetical protein | location=TGGT1_chrVIIb:2722823-2724032(+) | protein_length=160 | sequence_SO=chromosome | SO=protein_coding	0	41.094	28	3	73	3	1	160	18.3	5.1	109.6	3	8.196	0.859	0.002310372	0.94772927	0.071299241	0.961874483	4.02	11.82	11.091	8.196	7.974	0.859	1.6	0.766	3.47	3.04	3	-0.22	0.68	-0.38	142329.1758	1578633.875	1005023.625	849238.25	34.8	29.16	16.32	47.01	142329.1758	121256.6563	229085.3594	1578633.875	993879.5625
FALSE	High	Master Protein	TGGT1_309760-t26_1-p1	transcript=TGGT1_309760-t26_1 | gene=TGGT1_309760 | organism=Toxoplasma_gondii_GT1 | gene_product=hypothetical protein | transcript_product=hypothetical protein | location=TGGT1_chrXI:754191-755138(-) | protein_length=315 | sequence_SO=chromosome | SO=protein_coding	0	41.071	26	6	14	6	1	315	34.5	9.64	23.23	6	9.351	0.865					148.1	2.72	9.351	100	0.01	0.865	0.843	0.902	3.23	6.64	-6.64	-0.21	-0.25	-0.15	15336.35638	24080.02805	1018530.589	880731.6094	110.99	87.81	77.92	81.16	5324.888672		44170.65625	49791.34229	11645.55371
FALSE	High	Master Protein	TGGT1_214770-t26_1-p1	transcript=TGGT1_214770-t26_1 | gene=TGGT1_214770 | organism=Toxoplasma_gondii_GT1 | gene_product=putative small GTP binding protein rab1a | transcript_product=putative small GTP binding protein rab1a | location=TGGT1_chrX:6376684-6380380(+) | protein_length=202 | sequence_SO=chromosome | SO=protein_coding	0	40.818	39	7	52	6	1	202	22.9	7.72	32.33	7	0.797	0.677					48.09	0.74	0.797	1.204	0.01	0.677	0.828	0.67	-0.33	0.27	-6.64	-0.56	-0.27	-0.58	129296.0859	186363.9538	4002127.021	2709766.017	90.21	79.98	53.07	45.54	443884.4907	81538.56256	129296.0859	353779.2109	98172.87793
FALSE	High	Master Protein	TGGT1_261010-t26_1-p1	transcript=TGGT1_261010-t26_1 | gene=TGGT1_261010 | organism=Toxoplasma_gondii_GT1 | gene_product=putative tat-binding family protein | transcript_product=putative tat-binding family protein | location=TGGT1_chrVIIb:1947162-1952503(-) | protein_length=409 | sequence_SO=chromosome | SO=protein_coding	0	40.769	29	9	29	8	1	409	46	7.77	30.85	9	100	0.625					0	7.97	100			0.539	0.843	0.625	6.64			-0.89	-0.25	-0.68		46152.98438	349699.2344	258950.625			132.59	129.61				46152.98438
FALSE	High	Master Protein	TGGT1_304770-t26_1-p1	transcript=TGGT1_304770-t26_1 | gene=TGGT1_304770 | organism=Toxoplasma_gondii_GT1 | gene_product=ubiquitin-conjugating enzyme subfamily protein | transcript_product=ubiquitin-conjugating enzyme subfamily protein | location=TGGT1_chrVIIa:677672-680044(-) | protein_length=155 | sequence_SO=chromosome | SO=protein_coding	0	40.629	53	6	23	6	1	155	17.6	5.9	24.14	6	100	1.187					0	17.32	100	100	0.01	1.97	1.187	1.048	6.64	6.64	-6.64	0.98	0.25	0.07	3327088.75	22403.75977	410125.4082	486798.5391		124.77	142.33	131.99			3327088.75	2644.078125	103609.1328
FALSE	High	Master Protein	TGGT1_220500-t26_1-p1	transcript=TGGT1_220500-t26_1 | gene=TGGT1_220500 | organism=Toxoplasma_gondii_GT1 | gene_product=UBX domain-containing protein | transcript_product=UBX domain-containing protein | location=TGGT1_chrV:321412-325538(+) | protein_length=387 | sequence_SO=chromosome | SO=protein_coding	0	40.526	28	8	26	8	1	387	43.1	8.56	26.28	8	0.661	0.84					18.62	6.63	0.851	0.661	0.01	0.893	0.84	0.77	-0.23	-0.6	-6.64	-0.16	-0.25	-0.38	149607.8008	117191.2052	1505062.609	1264314.484	20.89	11.66	77	69.87	149607.8008	163316.1094	107198.6953	127286.8345	107896.3008
FALSE	High	Master Protein	TGGT1_284540-t26_1-p1	transcript=TGGT1_284540-t26_1 | gene=TGGT1_284540 | organism=Toxoplasma_gondii_GT1 | gene_product=ATP synthase F1, delta subunit protein | transcript_product=ATP synthase F1, delta subunit protein | location=TGGT1_chrV:2579034-2580826(-) | protein_length=252 | sequence_SO=chromosome | SO=protein_coding	0	40.495	27	6	48	6	1	252	27.6	10.17	44.7	6	0.418	0.725					1.65	5.56	0.418	0.444	0.01	0.777	0.725	0.567	-1.26	-1.17	-6.64	-0.36	-0.46	-0.82	141624.4482	62499.73963	2481046.445	1916108.781	78.44	7.78	58.64	40.52	141624.4482	148626.4629	9502.336914	59150.33594	66038.8042
FALSE	High	Master Protein	TGGT1_206590-t26_1-p1	transcript=TGGT1_206590-t26_1 | gene=TGGT1_206590 | organism=Toxoplasma_gondii_GT1 | gene_product=calcium-dependent protein kinase CDPK2A | transcript_product=calcium-dependent protein kinase CDPK2A | location=TGGT1_chrVIIa:775466-782202(-) | protein_length=786 | sequence_SO=chromosome | SO=protein_coding	0	40.41	16	10	30	10	1	786	86.3	8.76	20.21	10	0.388	0.962	0.003071378	0.408908433	0.073713079	0.526292242	1.92	7.91	0.351	0.388	0.422	1.018	0.962	0.434	-1.51	-1.37	-1.25	0.03	-0.06	-1.2	521761.5767	183225.8125	870961.7324	838056.2031	43.14	49.31	74.81	25.06	521761.5767	284101.9414	723368.75	183225.8125	110296.1143
FALSE	High	Master Protein	TGGT1_312150-t26_1-p1	transcript=TGGT1_312150-t26_1 | gene=TGGT1_312150 | organism=Toxoplasma_gondii_GT1 | gene_product=hypothetical protein | transcript_product=hypothetical protein | location=TGGT1_chrXI:2422714-2426663(+) | protein_length=567 | sequence_SO=chromosome | SO=protein_coding	0	40.405	20	8	35	8	1	567	60.6	6.9	37.55	8	0.036	0.63					0.14	33.73	0.107	0.036	0.01	0.63	0.235	0.991	-3.23	-4.78	-6.64	-0.67	-2.09	-0.01	1056289.742	59413.09538	5776954.375	1357980.783	20.68	80.01	56.1	100.87	1056289.742	861813.0459	1304982.621	112814.1055	31289.66797
FALSE	High	Master Protein	TGGT1_233450-t26_1-p1	transcript=TGGT1_233450-t26_1 | gene=TGGT1_233450 | organism=Toxoplasma_gondii_GT1 | gene_product=SAG-related sequence SRS29A | transcript_product=SAG-related sequence SRS29A | location=TGGT1_chrVIII:2656903-2658165(+) | protein_length=420 | sequence_SO=chromosome | SO=protein_coding	0	40.392	27	6	40	6	1	420	44.2	7.27	37.81	6	0.375	0.575	0.095737267	0.262968432	0.26967856	0.391573431	0.47	21.44	0.781	0.366	0.375	0.575	0.323	1.077	-0.36	-1.45	-1.42	-0.8	-1.63	0.11	174514.5117	77113.21094	2957741.281	1101447.965	19.12	47.8	43.68	97.82	174514.5117	210594.3164	143304.2969	136239.2734	77113.21094
FALSE	High	Master Protein	TGGT1_297810-t26_1-p1	transcript=TGGT1_297810-t26_1 | gene=TGGT1_297810 | organism=Toxoplasma_gondii_GT1 | gene_product=hypothetical protein | transcript_product=hypothetical protein | location=TGGT1_chrII:2012516-2015258(-) | protein_length=266 | sequence_SO=chromosome | SO=protein_coding	0	40.292	38	7	29	7	1	266	29.6	6.54	37.97	7	0.282	0.613					38.89	11.99	1.902	0.042		0.841	0.481	0.613	0.93	-4.58		-0.25	-1.06	-0.71	65349.622	18436.21975	2421540.5	1164317.141	12.9	134.14	93.27	92.66	59639.20117	71606.8125		113413.8613	2996.937012
FALSE	High	Master Protein	TGGT1_232660-t26_1-p1	transcript=TGGT1_232660-t26_1 | gene=TGGT1_232660 | organism=Toxoplasma_gondii_GT1 | gene_product=Hsp70 interacting protein HIP | transcript_product=Hsp70 interacting protein HIP | location=TGGT1_chrVIII:2206171-2208838(-) | protein_length=425 | sequence_SO=chromosome | SO=protein_coding	0	40.201	24	7	26	7	1	425	45.2	5.31	25.88	7	0.01	0.572					0	8.63	0.01	0.01	0.01	0.674	0.572	0.41	-6.64	-6.64	-6.64	-0.57	-0.81	-1.29	94363.45313		2001741.532	1145318.516	53.12		96.08	72.7	94363.45313	92342	217207.2813
FALSE	High	Master Protein	TGGT1_227280-t26_1-p1	transcript=TGGT1_227280-t26_1 | gene=TGGT1_227280 | organism=Toxoplasma_gondii_GT1 | gene_product=dense granule protein GRA3 | transcript_product=dense granule protein GRA3 | location=TGGT1_chrX:956231-956899(-) | protein_length=222 | sequence_SO=chromosome | SO=protein_coding	0	39.79	15	4	124	4	1	222	24.2	9.44	213.76	4	0.994	1.113	0.762690049	0.451082193	0.81460089	0.562818149	33.97	29.91	0.994	0.691	1.224	0.889	1.113	1.852	-0.01	-0.53	0.29	-0.17	0.15	0.89	1011097.168	1004821.492	9908080.438	10957827.61	25.72	51.59	11.35	51.25	1011097.168	911945.1309	1455901.063	1004821.492	630373.0342
FALSE	High	Master Protein	TGGT1_222020-t26_1-p1	transcript=TGGT1_222020-t26_1 | gene=TGGT1_222020 | organism=Toxoplasma_gondii_GT1 | gene_product=phosphoglycerate kinase PGKII | transcript_product=phosphoglycerate kinase PGKII | location=TGGT1_chrII:744480-749627(+) | protein_length=593 | sequence_SO=chromosome | SO=protein_coding	0	39.764	25	10	17	10	1	593	62.9	8.34	35.76	10	0.01	1.275					0	74.37		0.01		1.275	1.914	0.257		-6.64		0.35	0.94	-1.96	33723.11938		254762.5625	399786.2969			152.95	85.13		33723.11938
FALSE	High	Master Protein	TGGT1_277500-t26_1-p1	transcript=TGGT1_277500-t26_1 | gene=TGGT1_277500 | organism=Toxoplasma_gondii_GT1 | gene_product=putative 26S proteasome regulatory subunit 7 | transcript_product=putative 26S proteasome regulatory subunit 7 | location=TGGT1_chrXII:6576106-6581002(+) | protein_length=476 | sequence_SO=chromosome | SO=protein_coding	0	39.714	24	9	28	8	1	476	52.4	7.17	24.75	9	0.01	0.278					0	10.2	0.01	0.01	0.01	0.03	0.278	0.599	-6.64	-6.64	-6.64	-5.05	-1.85	-0.74	87872.50586		1172848.617	325865.9863	11.14		66.57	117.13	102612.3184	87872.50586	83118.71094
FALSE	High	Master Protein	TGGT1_228470-t26_1-p1	transcript=TGGT1_228470-t26_1 | gene=TGGT1_228470 | organism=Toxoplasma_gondii_GT1 | gene_product=ribosomal protein RPL15 | transcript_product=ribosomal protein RPL15 | location=TGGT1_chrX:205832-208062(+) | protein_length=205 | sequence_SO=chromosome | SO=protein_coding	0	39.695	24	5	89	5	1	205	24.3	11.18	126.64	5	0.715	0.762	0.132470303	0.22524728	0.280298345	0.360395648	16.62	7.43	0.715	0.901	0.559	0.762	0.828	0.311	-0.48	-0.15	-0.84	-0.39	-0.27	-1.68	487168.9805	348535.2578	5532758.156	4580407.063	35.8	12.82	87.73	30.53	487168.9805	328933.0195	686867.6719	348535.2578	296399.4463
FALSE	High	Master Protein	TGGT1_225080-t26_1-p1	transcript=TGGT1_225080-t26_1 | gene=TGGT1_225080 | organism=Toxoplasma_gondii_GT1 | gene_product=ribosomal protein RPS18 | transcript_product=ribosomal protein RPS18 | location=TGGT1_chrX:2450681-2451929(+) | protein_length=156 | sequence_SO=chromosome | SO=protein_coding	0	39.657	39	6	124	6	1	156	17.7	10.61	212.1	6	0.973	1.025	0.72047095	0.865477365	0.780589453	0.891703952	5.83	19.37	0.933	0.973	1.054	1.025	1.159	0.789	-0.1	-0.04	0.08	0.04	0.21	-0.34	809280.1494	787544.0195	14089974.02	16329174.21	42.06	36.56	64.07	44.37	1448969.632	809280.1494	679555.8438	1351507.314	787544.0195
FALSE	High	Master Protein	TGGT1_218820-t26_1-p1	transcript=TGGT1_218820-t26_1 | gene=TGGT1_218820 | organism=Toxoplasma_gondii_GT1 | gene_product=alba 2 | transcript_product=alba 2 | location=TGGT1_chrXII:1217304-1219105(+) | protein_length=148 | sequence_SO=chromosome | SO=protein_coding	0	39.56	38	5	82	5	1	148	15.4	8.43	123.39	5	0.861	0.797	0.055089786	0.520750049	0.230856601	0.617633779	0.05	20.55	0.861	0.744	0.861	0.797	1.254	0.623	-0.22	-0.43	-0.22	-0.33	0.33	-0.68	347963.3984	258997.002	7140837.375	8953077.295	51.32	55.52	65.28	46.63	638683.917	347963.3984	233744.5508	550030.6006	258997.002
FALSE	High	Master Protein	TGGT1_294898-t26_1-p1	transcript=TGGT1_294898-t26_1 | gene=TGGT1_294898 | organism=Toxoplasma_gondii_GT1 | gene_product=tetratricopeptide repeat-containing protein | transcript_product=tetratricopeptide repeat-containing protein | location=TGGT1_chrIa:1236755-1244990(-) | protein_length=827 | sequence_SO=chromosome | SO=protein_coding	0	39.549	14	8	13	8	1	827	88.6	5.29	22.72	8	0.01	0.084					0	4.37	0.01	0.01	0.01	0.01		0.71	-6.64	-6.64	-6.64	-6.64		-0.5	269429.0503		155198.5876	2408974.781	41.72		140.83		119857.1484	269429.0503	297585.2188
FALSE	High	Master Protein	TGGT1_210840-t26_1-p1	transcript=TGGT1_210840-t26_1 | gene=TGGT1_210840 | organism=Toxoplasma_gondii_GT1 | gene_product=arginyl-tRNA synthetase family protein | transcript_product=arginyl-tRNA synthetase family protein | location=TGGT1_chrIV:1942834-1951568(-) | protein_length=595 | sequence_SO=chromosome | SO=protein_coding	0	39.534	17	8	22	8	1	595	67	6.51	24.58	8	0.338	0.493					16.44	3.06	0.01	0.338	100	0.493	0.451	0.541	-6.64	-1.56	6.64	-1.02	-1.15	-0.89	24513.95438	23581.95496	1090927.203	492402.834	68.48	67.28	92.07	99.64	14451.03711	41584.14063			14055.2002
FALSE	High	Master Protein	TGGT1_257350-t26_1-p1	transcript=TGGT1_257350-t26_1 | gene=TGGT1_257350 | organism=Toxoplasma_gondii_GT1 | gene_product=putative eukaryotic translation initiation factor | transcript_product=putative eukaryotic translation initiation factor | location=TGGT1_chrVIIb:4041436-4047384(+) | protein_length=824 | sequence_SO=chromosome | SO=protein_coding	0	39.476	22	10	14	10	1	824	90.1	8.69	7.34	10	3.184	100					16.84	0	0.01	3.546	3.184	100	100	0.518	-6.64	1.83	1.67	6.64	6.64	-0.95	256098.6719	685026.3193	1438735.219	134915.2671	25.78	24.39		104.31	272242.75	162316.2813	256098.6719		575507.25
FALSE	High	Master Protein	TGGT1_202380-t26_1-p1	transcript=TGGT1_202380-t26_1 | gene=TGGT1_202380 | organism=Toxoplasma_gondii_GT1 | gene_product=putative rab GDI alpha | transcript_product=putative rab GDI alpha | location=TGGT1_chrVIIa:3266429-3273830(+) | protein_length=456 | sequence_SO=chromosome | SO=protein_coding	0	39.393	25	7	33	7	1	456	51	5.76	21.57	7	100	0.525					0	19.44	4.097	100	100	0.525	0.964	0.275	2.03	6.64	6.64	-0.93	-0.05	-1.87	7997.534668	113592.0703	882765.7656	850977.4219		84.86	118.44	67.09	7997.534668			32765.10742	113592.0703
FALSE	High	Master Protein	TGGT1_300000-t26_1-p1	transcript=TGGT1_300000-t26_1 | gene=TGGT1_300000 | organism=Toxoplasma_gondii_GT1 | gene_product=ribosomal protein RPL18 | transcript_product=ribosomal protein RPL18 | location=TGGT1_chrXII:251803-254851(+) | protein_length=187 | sequence_SO=chromosome | SO=protein_coding	0	39.323	33	7	62	7	1	187	21.2	11.52	87.96	7	0.764	0.766	0.1916081	0.195069453	0.325733769	0.322219987	19.08	16.31	0.969	0.764	0.596	0.766	0.909	0.482	-0.05	-0.39	-0.75	-0.39	-0.14	-1.05	495041.4199	321571.1943	4595028.126	3518671.58	53.63	59.62	81.81	48.13	495041.4199	151888.3535	539367.2241	479735.0522	116118.4395
FALSE	High	Master Protein	TGGT1_218520-t26_1-p1	transcript=TGGT1_218520-t26_1 | gene=TGGT1_218520 | organism=Toxoplasma_gondii_GT1 | gene_product=microneme protein MIC6 | transcript_product=microneme protein MIC6 | location=TGGT1_chrXII:1418869-1419918(-) | protein_length=349 | sequence_SO=chromosome | SO=protein_coding	0	39.069	15	5	61	5	1	349	36.6	4.69	79.77	5	0.953	0.897	0.87940301	0.927150664	0.91296801	0.945693677	56.93	11	0.953	0.551	1.622	0.897	1.449	0.814	-0.07	-0.86	0.7	-0.16	0.53	-0.3	337887.2227	260943.4316	2400854.834	2978352.25	39.43	32.3	27.81	26.11	376601.4668	337887.2227	160836.8984	359020.873	186007.1309
FALSE	High	Master Protein	TGGT1_255420-t26_1-p1	transcript=TGGT1_255420-t26_1 | gene=TGGT1_255420 | organism=Toxoplasma_gondii_GT1 | gene_product=hypothetical protein | transcript_product=hypothetical protein | location=TGGT1_chrVIIb:4744619-4746351(-) | protein_length=278 | sequence_SO=chromosome | SO=protein_coding	0	39.018	44	7	26	7	1	278	30.2	6.79	29.38	7	0.858	1.345	0.024662026	0.591901614	0.173484599	0.670821829	3.07	64.16	0.858	0.883	0.808	1.345	1.927	0.685	-0.22	-0.18	-0.31	0.43	0.95	-0.55	3113043.035	2672409.744	769023.8594	1482004.277	60.76	56	112.23	64.66	3113043.035	2592854.75	7444305	2672409.744	2288350.25
FALSE	High	Master Protein	TGGT1_248390-t26_1-p1	transcript=TGGT1_248390-t26_1 | gene=TGGT1_248390 | organism=Toxoplasma_gondii_GT1 | gene_product=ribosomal protein RPL26 | transcript_product=ribosomal protein RPL26 | location=TGGT1_chrXII:3763041-3764059(-) | protein_length=141 | sequence_SO=chromosome | SO=protein_coding	0	38.906	40	7	72	7	1	141	16.3	10.64	88.2	7	1.323	0.739	0.038707445	0.365961469	0.206657014	0.492418911	6.58	1.86	1.566	1.323	1.264	1.13	0.739	0.722	0.65	0.4	0.34	0.18	-0.44	-0.47	313476.5742	414725.165	4022087.52	2971400.328	12.47	22.62	71.83	57.37	329183.002	313476.5742	257938.9609	515382.9375	414725.165
FALSE	High	Master Protein	TGGT1_247760-t26_1-p1	transcript=TGGT1_247760-t26_1 | gene=TGGT1_247760 | organism=Toxoplasma_gondii_GT1 | gene_product=AMP-binding enzyme domain-containing protein | transcript_product=AMP-binding enzyme domain-containing protein | location=TGGT1_chrXII:3496035-3507081(-) | protein_length=793 | sequence_SO=chromosome | SO=protein_coding	0	38.672	17	10	13	10	1	793	86.9	6.7	24.71	10	0.124	54.247					2.1	125.04	100	0.124	0.01	54.247	100	0.602	6.64	-3.01	-6.64	5.76	6.64	-0.73	32654.21705	12621.58826	140956.4253	434614.8066	0.07	114.92	140.51	94.45		32669.66211	32638.7793	39257.52344	4057.935303
FALSE	High	Master Protein	TGGT1_289970-t26_1-p1	transcript=TGGT1_289970-t26_1 | gene=TGGT1_289970 | organism=Toxoplasma_gondii_GT1 | gene_product=hypothetical protein | transcript_product=hypothetical protein | location=TGGT1_chrIX:3366173-3367777(+) | protein_length=232 | sequence_SO=chromosome | SO=protein_coding	0	38.55	38	5	41	5	1	232	24.5	11.66	39.34	5	0.727	0.673	0.081828649	0.208484754	0.251023224	0.336794549	6.51	4.21	0.529	0.787	0.727	0.673	1.024	0.63	-0.92	-0.34	-0.46	-0.57	0.03	-0.67	357918.3555	243322.3945	3418483.341	3498942.199	6.32	16.71	61.17	47.47	379891.4336	357918.3555	334693.0938	200957.5469	281829.2344
FALSE	High	Master Protein	TGGT1_251540-t26_1-p1	transcript=TGGT1_251540-t26_1 | gene=TGGT1_251540 | organism=Toxoplasma_gondii_GT1 | gene_product=dense granule protein GRA9 | transcript_product=dense granule protein GRA9 | location=TGGT1_chrXII:5372511-5374084(+) | protein_length=318 | sequence_SO=chromosome | SO=protein_coding	0	38.506	27	6	20	6	1	318	35.3	5.39	21.91	6	2.639	0.889					100.81	13.87	2.639	100	0.845	0.784	0.889	1.132	1.4	6.64	-0.24	-0.35	-0.17	0.18	56294.57452	143656.8906	1665459.984	1480368.066	58.3	74.21	73.48	90.6	87261.80469		36316.91016	230270.396	143656.8906
FALSE	High	Master Protein	TGGT1_257380-t26_1-p1	transcript=TGGT1_257380-t26_1 | gene=TGGT1_257380 | organism=Toxoplasma_gondii_GT1 | gene_product=hypothetical protein | transcript_product=hypothetical protein | location=TGGT1_chrVIIb:4013607-4015889(+) | protein_length=218 | sequence_SO=chromosome | SO=protein_coding	0	38.306	35	5	43	5	1	218	23.8	6.93	27.32	5	8.287	1.379	0.001405526	0.485313979	0.068432394	0.587561138	6.73	12.79	8.287	7.911	10.305	1.498	0.8	1.379	3.05	2.98	3.37	0.58	-0.32	0.46	90746.21094	751987.5781	4764270.621	4307403.336	44	57.62	43.19	55.74	90746.21094	52855.03516	134298.6406	751987.5781	418117.7471
FALSE	High	Master Protein	TGGT1_259240-t26_1-p1	transcript=TGGT1_259240-t26_1 | gene=TGGT1_259240 | organism=Toxoplasma_gondii_GT1 | gene_product=ribosomal protein RPS21 | transcript_product=ribosomal protein RPS21 | location=TGGT1_chrVIIb:2808644-2809838(-) | protein_length=82 | sequence_SO=chromosome | SO=protein_coding	0	38.302	49	3	97	3	1	82	9	8.05	111.74	3	0.837	0.764	0.596885345	0.23257919	0.670938865	0.362685308	12.29	4.26	0.738	1.22	0.837	0.764	1.032	0.726	-0.44	0.29	-0.26	-0.39	0.05	-0.46	639540.9961	472209.7466	5706788.641	5891324.406	56.43	47.31	83.33	70.91	639540.9961	329473.0273	1104245.123	472209.7466	401964.0723
FALSE	High	Master Protein	TGGT1_263320-t26_1-p1	transcript=TGGT1_263320-t26_1 | gene=TGGT1_263320 | organism=Toxoplasma_gondii_GT1 | gene_product=hypothetical protein | transcript_product=hypothetical protein | location=TGGT1_chrVIIb:613192-614403(-) | protein_length=403 | sequence_SO=chromosome | SO=protein_coding	0	38.276	26	8	30	8	1	403	42.1	12.21	16.02	8	0.543	0.683					6.23	27.61	0.62	0.543	0.01	0.956	0.683	0.403	-0.69	-0.88	-6.64	-0.06	-0.55	-1.31	97601.90039	84469.5877	1874382.754	1281097.609	56.13	61.59	68.9	26.67	217211.2759	97601.90039	81484.69141	134703.4102	52969.04688
FALSE	High	Master Protein	TGGT1_229930-t26_1-p1	transcript=TGGT1_229930-t26_1 | gene=TGGT1_229930 | organism=Toxoplasma_gondii_GT1 | gene_product=p25-alpha family protein | transcript_product=p25-alpha family protein | location=TGGT1_chrVIII:470700-471465(+) | protein_length=163 | sequence_SO=chromosome | SO=protein_coding	0	38.223	47	4	34	4	1	163	17.3	8.32	41.46	4	0.733	0.829	0.323699336	0.11176223	0.449215405	0.232647908	24.38	1.25	0.957	0.733	0.15	0.819	0.829	0.962	-0.06	-0.45	-2.73	-0.29	-0.27	-0.06	244436.3809	179059.7461	2821899.375	2339208.558	21.52	79.54	59.25	68.89	317351.8945	244436.3809	208885.5	303722.0313	179059.7461
FALSE	High	Master Protein	TGGT1_201800-t26_1-p1	transcript=TGGT1_201800-t26_1 | gene=TGGT1_201800 | organism=Toxoplasma_gondii_GT1 | gene_product=hypothetical protein | transcript_product=hypothetical protein | location=TGGT1_chrVIIa:3679021-3681115(+) | protein_length=267 | sequence_SO=chromosome | SO=protein_coding	0	38.195	22	6	37	6	1	267	28.5	8.47	40.02	6	1.118	0.567					146.93	14.25	1.118	100	0.01	0.737	0.567	0.381	0.16	6.64	-6.64	-0.44	-0.82	-1.39	64466.89062	61764.18337	1987317.313	1126849.491	102.81	112.01	42.25	11.92	162142.5229		25631.64746	181305.2151	21040.8418
FALSE	High	Master Protein	TGGT1_203990-t26_1-p1	transcript=TGGT1_203990-t26_1 | gene=TGGT1_203990 | organism=Toxoplasma_gondii_GT1 | gene_product=rhoptry protein ROP12 | transcript_product=rhoptry protein ROP12 | location=TGGT1_chrVIIa:1957210-1959051(-) | protein_length=236 | sequence_SO=chromosome | SO=protein_coding	0	38.177	24	4	57	4	1	236	25.4	4.61	54.85	4	1.059	0.987	0.379713622	0.756632273	0.491401391	0.812384125	6.07	32.48	0.971	1.059	1.102	0.987	1.209	0.71	-0.04	0.08	0.14	-0.02	0.27	-0.49	860217.4766	948318.6914	1676409.438	2027302.938	10.03	13.75	82.38	55.78	816521.646	987943.5234	860217.4766	792933.0156	1046274.172
FALSE	High	Master Protein	TGGT1_267060-t26_1-p1	transcript=TGGT1_267060-t26_1 | gene=TGGT1_267060 | organism=Toxoplasma_gondii_GT1 | gene_product=ribosomal protein RPL14 | transcript_product=ribosomal protein RPL14 | location=TGGT1_chrIX:634719-636622(+) | protein_length=157 | sequence_SO=chromosome | SO=protein_coding	0	37.986	41	7	49	7	1	157	17.9	10.77	54.85	7	1.265	0.579	0.186714351	0.165752905	0.320081745	0.285346773	14.24	16.38	2.092	1.265	1.144	0.579	0.77	0.243	1.07	0.34	0.19	-0.79	-0.38	-2.04	209269.1563	319090.5625	5408465.891	2790569.445	24.88	34.13	62.91	38.25	209269.1563	171162.8438	279006.125	437846.0498	216551.2637
FALSE	High	Master Protein	TGGT1_239500-t26_1-p1	transcript=TGGT1_239500-t26_1 | gene=TGGT1_239500 | organism=Toxoplasma_gondii_GT1 | gene_product=putative proteasome subunit alpha type | transcript_product=putative proteasome subunit alpha type | location=TGGT1_chrVI:713977-716908(+) | protein_length=252 | sequence_SO=chromosome | SO=protein_coding	0	37.84	22	4	58	4	1	252	27.9	5.38	67.88	4	0.636	0.722					23.39	4.2	0.636	100	0.388	0.722	0.762	0.646	-0.65	6.64	-1.37	-0.47	-0.39	-0.63	191742.1962	73620.02344	2869816.531	2131490.828	1.39	73.46	56.46	47.52	193635.5938		189867.3125	123127.1735	18010.07227
FALSE	High	Master Protein	TGGT1_267080-t26_1-p1	transcript=TGGT1_267080-t26_1 | gene=TGGT1_267080 | organism=Toxoplasma_gondii_GT1 | gene_product=putative 26S protease regulatory subunit 4 | transcript_product=putative 26S protease regulatory subunit 4 | location=TGGT1_chrIX:625144-630490(+) | protein_length=441 | sequence_SO=chromosome | SO=protein_coding	0	37.801	24	8	35	7	1	441	49.1	6.42	27.97	8	1.106	0.755					111.44	1.45	0.275	1.106	100	0.472	0.768	0.755	-1.86	0.14	6.64	-1.08	-0.38	-0.41	156653.5336	31039.83789	2288229.063	1757631.078	82.08	137.74	83.33	93.38	80722.85156	304007.2188		22160.84082	336102.0566
FALSE	High	Master Protein	TGGT1_205340-t26_1-p1	transcript=TGGT1_205340-t26_1 | gene=TGGT1_205340 | organism=Toxoplasma_gondii_GT1 | gene_product=ribosomal protein RPS12 | transcript_product=ribosomal protein RPS12 | location=TGGT1_chrVIIa:1379775-1380954(+) | protein_length=142 | sequence_SO=chromosome | SO=protein_coding	0	37.719	54	5	67	5	1	142	15.4	5.01	90.7	5	0.658	0.861	0.069989285	0.543062755	0.234676456	0.634064469	0.17	43.42	0.658	0.659	0.405	0.861	1.27	0.521	-0.6	-0.6	-1.3	-0.22	0.34	-0.94	584431.2188	385414.0703	2262086.993	2792598.117	71.66	40.94	105.85	65.95	490476.1719	584431.2188	1670415.125	322616.7715	385414.0703
FALSE	High	Master Protein	TGGT1_233500-t26_1-p1	transcript=TGGT1_233500-t26_1 | gene=TGGT1_233500 | organism=Toxoplasma_gondii_GT1 | gene_product=triose-phosphate isomerase TPI-II | transcript_product=triose-phosphate isomerase TPI-II | location=TGGT1_chrVIII:2678566-2683488(-) | protein_length=375 | sequence_SO=chromosome | SO=protein_coding	0	37.463	23	7	29	7	1	375	39.5	7.78	36.85	7	0.73	0.538					78.03	6.33	4.85	0.73	0.01	0.696	0.538	0.458	2.28	-0.45	-6.64	-0.52	-0.89	-1.13	42966.84375	135455.1807	2957434.336	1590585.5	148.77	107.99	69.3	52.68	10224.55469	506533.8125	42966.84375	49588.44531	370007.6875
FALSE	High	Master Protein	TGGT1_263850-t26_1-p1	transcript=TGGT1_263850-t26_1 | gene=TGGT1_263850 | organism=Toxoplasma_gondii_GT1 | gene_product=hypothetical protein | transcript_product=hypothetical protein | location=TGGT1_chrVIIb:262257-265095(-) | protein_length=229 | sequence_SO=chromosome | SO=protein_coding	0	37.44	29	5	30	5	1	229	25.1	7.77	57.28	5	0.01	0.872					0	11.23	0.01	0.01	0.01	0.959	0.872	0.676	-6.64	-6.64	-6.64	-0.06	-0.2	-0.57	36585.33325		2300420.234	2006978.703	82.38		87.74	69.85	36585.33325	19599.80957	101752.1016
FALSE	High	Master Protein	TGGT1_310070-t26_1-p1	transcript=TGGT1_310070-t26_1 | gene=TGGT1_310070 | organism=Toxoplasma_gondii_GT1 | gene_product=putative methyltransferase | transcript_product=putative methyltransferase | location=TGGT1_chrXI:1000351-1003674(-) | protein_length=224 | sequence_SO=chromosome | SO=protein_coding	0	37.375	32	6	15	6	1	224	25.3	5.68	27.14	6	1	0.608					7412.26	2.44	0.01	100		0.581	0.608	0.667	-6.64	6.64		-0.78	-0.72	-0.58	31962.42969	18303.88867	1079821.234	656605.25			69.71	76.79	31962.42969				18303.88867
FALSE	High	Master Protein	TGGT1_291680-t26_1-p1	transcript=TGGT1_291680-t26_1 | gene=TGGT1_291680 | organism=Toxoplasma_gondii_GT1 | gene_product=Sec23/Sec24 trunk domain-containing protein | transcript_product=Sec23/Sec24 trunk domain-containing protein | location=TGGT1_chrIX:4131104-4145209(-) | protein_length=791 | sequence_SO=chromosome | SO=protein_coding	0	37.3	15	7	20	7	1	791	87.5	6.14	20.13	7	0.057	0.177					0.4	2.33	0.057	0.391	0.01	0.177	0.088	0.429	-4.12	-1.35	-6.64	-2.5	-3.51	-1.22	213598.8438	30572.22792	2364973.742	261069.5469	29.26	107.99	65.56	128.75	194783.8848	213598.8438	327411.625	11192.61328	83506.96094
FALSE	High	Master Protein	TGGT1_233520-t26_1-p1	transcript=TGGT1_233520-t26_1 | gene=TGGT1_233520 | organism=Toxoplasma_gondii_GT1 | gene_product=ATP-dependent RNA helicase | transcript_product=ATP-dependent RNA helicase | location=TGGT1_chrVIII:2686087-2689735(+) | protein_length=801 | sequence_SO=chromosome | SO=protein_coding	0	37.15	19	10	15	9	1	801	88.8	7.68	22.74	10		1.433						83.34				1.433	2.238	0.16				0.52	1.16	-2.65			228249.9688	327065.4688			151.64	74.46
FALSE	High	Master Protein	TGGT1_311310-t26_1-p1	transcript=TGGT1_311310-t26_1 | gene=TGGT1_311310 | organism=Toxoplasma_gondii_GT1 | gene_product=protein phosphatase 2B catalytic subunit, calcineurin family phosphatse superfamily protein | transcript_product=protein phosphatase 2B catalytic subunit, calcineurin family phosphatse superfamily protein | location=TGGT1_chrXI:1924815-1932057(-) | protein_length=501 | sequence_SO=chromosome | SO=pro…	0	36.977	22	9	23	9	1	501	56.4	5.43	36.57	9	0.01	0.681					0	28.52	0.71	0.01	0.01	0.995	0.681	0.399	-0.49	-6.64	-6.64	-0.01	-0.55	-1.32	55100.93359	25131.97559	1051432.094	716549.9375	72.2		97.54	56.7	35374.74609	55100.93359	139612.2188	25131.97559
FALSE	High	Master Protein	TGGT1_231600-t26_1-p1	transcript=TGGT1_231600-t26_1 | gene=TGGT1_231600 | organism=Toxoplasma_gondii_GT1 | gene_product=HEAT repeat-containing protein | transcript_product=HEAT repeat-containing protein | location=TGGT1_chrVIII:1475035-1486295(-) | protein_length=1169 | sequence_SO=chromosome | SO=protein_coding	0	36.777	8	8	16	8	1	1169	128	5.01	13.64	8	1.075	0.9					0	10.47	1.075			0.9	0.822	1.064	0.1			-0.15	-0.28	0.09	18469.95703	19852.86157	457773.623	380391.25			53.68	67.2	18469.95703			19852.86157
FALSE	High	Master Protein	TGGT1_231910-t26_1-p1	transcript=TGGT1_231910-t26_1 | gene=TGGT1_231910 | organism=Toxoplasma_gondii_GT1 | gene_product=ATP synthase F1 gamma subunit | transcript_product=ATP synthase F1 gamma subunit | location=TGGT1_chrVIII:1625860-1630528(+) | protein_length=314 | sequence_SO=chromosome | SO=protein_coding	0	36.655	39	9	14	9	1	314	34.5	9.58	15.09	9	0.01	0.01					0	0	0.01			0.01	0.01	0.406	-6.64			-6.64	-6.64	-1.3	2785.208984		382901.9766	800321.1875			110.06		2785.208984
FALSE	High	Master Protein	TGGT1_260540-t26_1-p1	transcript=TGGT1_260540-t26_1 | gene=TGGT1_260540 | organism=Toxoplasma_gondii_GT1 | gene_product=alveolin domain containing intermediate filament IMC14 | transcript_product=alveolin domain containing intermediate filament IMC14 | location=TGGT1_chrVIIb:2144399-2148137(+) | protein_length=733 | sequence_SO=chromosome | SO=protein_coding	0	36.557	18	8	19	8	1	733	83.3	8.44	15.91	8	0.968	100					5.47	0	1.006	0.29	0.968	100	100	3.286	0.01	-1.78	-0.05	6.64	6.64	1.72	375567.5313	305343	520552.1875	200287.7036	15.31	54.66		125.63	303426	375567.5313	413064.4688	305343	109066.7813
FALSE	High	Master Protein	TGGT1_227970-t26_1-p1	transcript=TGGT1_227970-t26_1 | gene=TGGT1_227970 | organism=Toxoplasma_gondii_GT1 | gene_product=histone family DNA-binding protein | transcript_product=histone family DNA-binding protein | location=TGGT1_chrX:610022-611286(+) | protein_length=235 | sequence_SO=chromosome | SO=protein_coding	0	36.479	29	5	21	5	1	235	25.1	6.96	21.63	5	0.246	0.474	0.013232524	0.022020769	0.117366737	0.149741227	1.71	5.4	0.246	0.343	0.199	0.474	0.551	0.368	-2.02	-1.54	-2.33	-1.08	-0.86	-1.44	490560.7813	120618.9219	1015292.941	481366.0156	18.06	9.99	122.56	108.02	490560.7813	362121.1016	515667.375	120618.9219	124112.1699
FALSE	High	Master Protein	TGGT1_254690-t26_1-p1	transcript=TGGT1_254690-t26_1 | gene=TGGT1_254690 | organism=Toxoplasma_gondii_GT1 | gene_product=phospholipase/carboxylesterase | transcript_product=phospholipase/carboxylesterase | location=TGGT1_chrIII:1864196-1866935(+) | protein_length=497 | sequence_SO=chromosome | SO=protein_coding	0	36.433	25	8	15	8	1	497	54.2	6.1	19.33	8	0.153	0.778					26.68	8.63	2.355		0.01	0.853	0.778	0.132	1.24		-6.64	-0.23	-0.36	-2.92	31655.77173	87099.25195	638190.082	384380.5938	21.82		83.07	29.88	36981.89844		27096.71289	87099.25195
FALSE	High	Master Protein	TGGT1_300200-t26_1-p1	transcript=TGGT1_300200-t26_1 | gene=TGGT1_300200 | organism=Toxoplasma_gondii_GT1 | gene_product=histone H2AZ | transcript_product=histone H2AZ | location=TGGT1_chrXII:122117-123855(-) | protein_length=155 | sequence_SO=chromosome | SO=protein_coding	0	36.141	26	4	199	3	1	155	15.9	10.62	293.79	4	0.814	0.763	0.001131477	0.035075463	0.068432394	0.162729022	0.26	5.3	0.798	0.816	0.814	0.763	0.848	0.716	-0.33	-0.29	-0.3	-0.39	-0.24	-0.48	2334705.172	1863078.491	17025812.05	14440275.03	20.84	21.26	52.2	45.55	2334705.172	2148867.219	3145624.469	1863078.491	1753884.754
FALSE	High	Master Protein	TGGT1_295360-t26_1-p1	transcript=TGGT1_295360-t26_1 | gene=TGGT1_295360 | organism=Toxoplasma_gondii_GT1 | gene_product=hypothetical protein | transcript_product=hypothetical protein | location=TGGT1_chrIa:1791407-1792949(+) | protein_length=268 | sequence_SO=chromosome | SO=protein_coding	0	36.034	25	6	64	6	1	268	29.5	7.08	94.1	6	22.742	0.794	0.000154534	0.15703759	0.053411341	0.282252585	9.47	3.51	22.742	24.355	21.289	0.794	0.824	0.48	4.51	4.61	4.41	-0.33	-0.28	-1.06	564625.3125	13700522.5	1588629.508	1308901.922	28.27	27.2	50.92	23.72	357828.6895	564625.3125	643560.125	8137619.324	13751689.55
FALSE	High	Master Protein	TGGT1_294710-t26_1-p1	transcript=TGGT1_294710-t26_1 | gene=TGGT1_294710 | organism=Toxoplasma_gondii_GT1 | gene_product=RNA recognition motif-containing protein | transcript_product=RNA recognition motif-containing protein | location=TGGT1_chrIa:1067961-1074404(-) | protein_length=1151 | sequence_SO=chromosome | SO=protein_coding	0	36.015	11	7	11	7	1	1151	122	11.11	16.57	7		0.85						13.97				0.85	0.961	0.27				-0.23	-0.06	-1.89			219364.6094	210778.9219			135.35	78.76
FALSE	High	Master Protein	TGGT1_309600-t26_1-p1	transcript=TGGT1_309600-t26_1 | gene=TGGT1_309600 | organism=Toxoplasma_gondii_GT1 | gene_product=hypothetical protein | transcript_product=hypothetical protein | location=TGGT1_chrXI:713110-720853(+) | protein_length=960 | sequence_SO=chromosome | SO=protein_coding	0	35.881	8	5	11	5	1	960	106.5	9.67	19.01	5	0.01	1.054					0	94.5	0.01	0.01			1.921	0.578	-6.64	-6.64			0.94	-0.79	5916.22194		140270.1458	147789.3474	67.72		138.78	132.81	3512.1875	9965.77832
FALSE	High	Master Protein	TGGT1_232300-t26_1-p1	transcript=TGGT1_232300-t26_1 | gene=TGGT1_232300 | organism=Toxoplasma_gondii_GT1 | gene_product=ribosomal protein RPS3 | transcript_product=ribosomal protein RPS3 | location=TGGT1_chrVIII:1993673-1994649(-) | protein_length=255 | sequence_SO=chromosome | SO=protein_coding	0	35.739	31	6	56	6	1	255	28.6	9.45	67.71	6	0.547	0.891	0.103360548	0.846957568	0.26967856	0.879284193	12.08	11.81	0.547	0.696	0.297	0.801	0.891	1.618	-0.87	-0.52	-1.75	-0.32	-0.17	0.69	1084450.29	754893.3867	7461596.031	6645035.15	18.04	44.54	19.51	61.13	1382637.302	1084450.29	983679.25	756672.8105	754893.3867
FALSE	High	Master Protein	TGGT1_283510-t26_1-p1	transcript=TGGT1_283510-t26_1 | gene=TGGT1_283510 | organism=Toxoplasma_gondii_GT1 | gene_product=hypothetical protein | transcript_product=hypothetical protein | location=TGGT1_chrV:2942804-2948041(+) | protein_length=314 | sequence_SO=chromosome | SO=protein_coding	0	35.561	20	5	25	5	1	314	34.7	6.71	19.42	5	0.374	0.685					13.02	22.31	0.676	0.207		0.466	0.685	1.35	-0.56	-2.27		-1.1	-0.54	0.43	83793.33222	31355.80346	1815571.969	1244544.469	59.84	19.73	39.83	90.32	53347.82666	131614.0313		36082.60938	27248.20703
FALSE	High	Master Protein	TGGT1_286450-t26_1-p1	transcript=TGGT1_286450-t26_1 | gene=TGGT1_286450 | organism=Toxoplasma_gondii_GT1 | gene_product=dense granule protein GRA5 | transcript_product=dense granule protein GRA5 | location=TGGT1_chrV:1680404-1680766(+) | protein_length=120 | sequence_SO=chromosome | SO=protein_coding	0	35.479	43	5	89	5	1	120	13	5.99	210.94	5	1.071	1.083	0.103009602	0.961736793	0.26967856	0.973669011	2.95	1.63	1.05	1.071	1.161	0.854	1.083	1.095	0.07	0.1	0.22	-0.23	0.12	0.13	249881.1484	267584.7559	1033411.391	1005062.219	36.34	32.01	104.11	110.46	359126.1006	249881.1484	170960.1406	376905.1831	267584.7559
FALSE	High	Master Protein	TGGT1_318710-t26_1-p1	transcript=TGGT1_318710-t26_1 | gene=TGGT1_318710 | organism=Toxoplasma_gondii_GT1 | gene_product=ATP-binding cassette sub-family F member 1 | transcript_product=ATP-binding cassette sub-family F member 1 | location=TGGT1_chrIV:1070737-1079983(+) | protein_length=811 | sequence_SO=chromosome | SO=protein_coding	0	35.361	15	8	15	8	1	811	89.1	5.91	17.09	8	0.58	0.525	0.011954865	0.531867962	0.1162108	0.625366365	2.6	10.21	0.666	0.58	0.55	0.394	0.525	1.738	-0.59	-0.79	-0.86	-1.34	-0.93	0.8	352077.8125	193589.25	436323.875	172076.2188	16.88	10.74	102.02	150.32	275998.9094	387914.2715	352077.8125	183754.6953	225027.9531
FALSE	High	Master Protein	TGGT1_258060-t26_1-p1	transcript=TGGT1_258060-t26_1 | gene=TGGT1_258060 | organism=Toxoplasma_gondii_GT1 | gene_product=putative myosin heavy chain | transcript_product=putative myosin heavy chain | location=TGGT1_chrVIIb:3580390-3584438(+) | protein_length=208 | sequence_SO=chromosome | SO=protein_coding	0	35.361	27	5	39	5	1	208	23.3	8.7	34.77	5	0.492	0.679	0.176694705	0.01273994	0.311985619	0.149741227	16.08	4.57	0.492	0.712	0.142	0.725	0.62	0.679	-1.02	-0.49	-2.81	-0.46	-0.69	-0.56	43221.78027	30791.53711	2419605.719	1500685.813	100.51	107.88	46.67	46.65	199374.7676	43221.78027	34405.75391	98083.18762	30791.53711
FALSE	High	Master Protein	TGGT1_264080-t26_1-p1	transcript=TGGT1_264080-t26_1 | gene=TGGT1_264080 | organism=Toxoplasma_gondii_GT1 | gene_product=acyl carrier protein ACP | transcript_product=acyl carrier protein ACP | location=TGGT1_chrVIIb:176277-177755(-) | protein_length=183 | sequence_SO=chromosome | SO=protein_coding	0	35.344	26	4	43	4	1	183	19.4	5.2	76.23	4	1.802	0.799	0.075088919	0.041732798	0.239277234	0.166604246	7.61	3.12	1.894	1.802	1.222	0.799	0.689	0.825	0.92	0.85	0.29	-0.32	-0.54	-0.28	199846.9971	343286.5	4165562	2869832.375	54.59	44.41	77.39	83.83	199846.9971	78605.20313	280815.0313	378555.9375	141625.1328
FALSE	High	Master Protein	TGGT1_222160-t26_1-p1	transcript=TGGT1_222160-t26_1 | gene=TGGT1_222160 | organism=Toxoplasma_gondii_GT1 | gene_product=aldehyde dehydrogenase | transcript_product=aldehyde dehydrogenase | location=TGGT1_chrII:900932-907660(-) | protein_length=497 | sequence_SO=chromosome | SO=protein_coding	0	35.298	22	6	13	6	1	497	53.7	6.39	30.02	6	0.01	0.613					0	3.78	0.01	0.01		0.654	0.613	0.36	-6.64	-6.64		-0.61	-0.71	-1.47	21668.6523		343260.5039	210317.9063	95.06		130.73	107.06	9594.682373	48936.5332
FALSE	High	Master Protein	TGGT1_263530-t26_1-p1	transcript=TGGT1_263530-t26_1 | gene=TGGT1_263530 | organism=Toxoplasma_gondii_GT1 | gene_product=putative chaperonin | transcript_product=putative chaperonin | location=TGGT1_chrVIIb:467499-469545(-) | protein_length=127 | sequence_SO=chromosome | SO=protein_coding	0	35.286	43	4	70	4	1	127	13.9	7.12	107.92	4	0.615	0.785	0.280698591	0.083026816	0.406117111	0.202256459	19.37	1.06	1.11	0.402	0.615	0.794	0.576	0.785	0.15	-1.31	-0.7	-0.33	-0.8	-0.35	381828.3125	348708.5508	3053293.125	2142307.336	36.69	55.88	84.11	92.5	381828.3125	271835.8945	567317.9883	423819.0156	109306.1523
FALSE	High	Master Protein	TGGT1_298610-t26_1-p1	transcript=TGGT1_298610-t26_1 | gene=TGGT1_298610 | organism=Toxoplasma_gondii_GT1 | gene_product=GYF domain-containing protein | transcript_product=GYF domain-containing protein | location=TGGT1_chrXI:6511021-6521705(+) | protein_length=2331 | sequence_SO=chromosome | SO=protein_coding	0	35.151	8	10	27	10	1	2331	237.8	9.17	14.85	10	100	0.814					0	11.06	100	100	100	0.91		0.727	6.64	6.64	6.64	-0.14		-0.46		337761.4063	104908.4597	85355.26303		43.23	139.92	139.54				297336.125	337761.4063
FALSE	High	Master Protein	TGGT1_230350-t26_1-p1	transcript=TGGT1_230350-t26_1 | gene=TGGT1_230350 | organism=Toxoplasma_gondii_GT1 | gene_product=hypothetical protein | transcript_product=hypothetical protein | location=TGGT1_chrVIII:718292-730284(-) | protein_length=1254 | sequence_SO=chromosome | SO=protein_coding	0	35.142	10	8	12	8	1	1254	139	6.11	19.67	8	0.01	0.811					0	9.57	0.01			0.811	0.891	0.27	-6.64			-0.3	-0.17	-1.89	69092.32422		618776.0625	529405.5			77.51	13.04	69092.32422
FALSE	High	Master Protein	TGGT1_240650-t26_1-p1	transcript=TGGT1_240650-t26_1 | gene=TGGT1_240650 | organism=Toxoplasma_gondii_GT1 | gene_product=putative coatomer protein complex, subunit alpha | transcript_product=putative coatomer protein complex, subunit alpha | location=TGGT1_chrVI:1326973-1343296(-) | protein_length=1300 | sequence_SO=chromosome | SO=protein_coding	0	35.113	10	10	15	10	1	1300	142.9	7.25	16.16	10	0.903	1.264					54.18	21.87	0.903	0.498	100	1.264	1.451	0.655	-0.15	-1.01	6.64	0.34	0.54	-0.61	73617.16553	94972.86719	607668.6563	881456.1719	48.44	86.19	117.34	79.45	105191.9551	51519.97656		94972.86719	25661.52539
FALSE	High	Master Protein	TGGT1_259660-t26_1-p1	transcript=TGGT1_259660-t26_1 | gene=TGGT1_259660 | organism=Toxoplasma_gondii_GT1 | gene_product=orotate phosphoribosyltransferase | transcript_product=orotate phosphoribosyltransferase | location=TGGT1_chrVIIb:2701843-2703611(-) | protein_length=283 | sequence_SO=chromosome | SO=protein_coding	0	34.861	27	6	25	6	1	283	31.6	6	34.12	6	7.788	0.858					946.08	4.54	0.607		100	1.142	0.858	0.822	-0.72		6.64	0.19	-0.22	-0.28	67559.13086	65881.13611	1122945.156	963607.8906		62.52	74.66	63.27	67559.13086			40976.36719
FALSE	High	Master Protein	TGGT1_243910-t26_1-p1	transcript=TGGT1_243910-t26_1 | gene=TGGT1_243910 | organism=Toxoplasma_gondii_GT1 | gene_product=Cof family hydrolase subfamily protein | transcript_product=Cof family hydrolase subfamily protein | location=TGGT1_chrVI:2792926-2794050(+) | protein_length=374 | sequence_SO=chromosome | SO=protein_coding	0	34.649	23	6	17	6	1	374	40.6	6.11	35.56	6	0.01	1.461					0	3.79	0.011	0.01	0.01	1.461	1.499	0.983	-6.55	-6.64	-6.64	0.55	0.58	-0.02	1519239.023	16245.03027	631352.5	946318.5625	47.02		108.83	87.43	1519239.023	1234604.75	2888977.5	16245.03027
FALSE	High	Master Protein	TGGT1_287210-t26_1-p1	transcript=TGGT1_287210-t26_1 | gene=TGGT1_287210 | organism=Toxoplasma_gondii_GT1 | gene_product=putative proteasome subunit alpha2 | transcript_product=putative proteasome subunit alpha2 | location=TGGT1_chrV:1378941-1381792(-) | protein_length=236 | sequence_SO=chromosome | SO=protein_coding	0	34.637	42	8	29	8	1	236	25.9	5.33	35.18	8	0.632	0.785					58.26	11.12	0.632	0.01	11.887	0.881	0.785	0.488	-0.66	-6.64	3.57	-0.18	-0.35	-1.04	83552.61914	154011.5632	2305988.831	1810710.472	111.18	19.17	67.83	33.57	279334.2871	83552.61914	11304.57617	176511.5322
FALSE	High	Master Protein	TGGT1_293580-t26_1-p1	transcript=TGGT1_293580-t26_1 | gene=TGGT1_293580 | organism=Toxoplasma_gondii_GT1 | gene_product=prefoldin subunit protein | transcript_product=prefoldin subunit protein | location=TGGT1_chrIa:418038-419649(-) | protein_length=170 | sequence_SO=chromosome | SO=protein_coding	0	34.524	55	8	18	8	1	170	18.3	6.55	8.61	8	1.24	0.83					103.65	54.11	2.379	0.646		1.295	0.83	0.39	1.25	-0.63		0.37	-0.27	-1.36	32180.73868	39897.3077	1185759.578	984305.7813	100.37	32.59	81.49	22	13259.75	78101.01563		31551.53516	50450.64063
FALSE	High	Master Protein	TGGT1_229000-t26_1-p1	transcript=TGGT1_229000-t26_1 | gene=TGGT1_229000 | organism=Toxoplasma_gondii_GT1 | gene_product=kelch repeat-containing protein | transcript_product=kelch repeat-containing protein | location=TGGT1_chrVIII:10568-14305(-) | protein_length=620 | sequence_SO=chromosome | SO=protein_coding	0	34.507	20	8	24	8	1	620	68.1	5.86	19.1	8	0.614	0.79					18.64	11.94	0.852	0.443		0.689	0.79	6.092	-0.23	-1.18		-0.54	-0.34	2.61	76986.64491	47278.06773	1120255.25	831623.3125	11.9	33.73	25.69	137.47	70760.38281	83760.76074		60295.93604	37070.75195
FALSE	High	Master Protein	TGGT1_261440-t26_1-p1	transcript=TGGT1_261440-t26_1 | gene=TGGT1_261440 | organism=Toxoplasma_gondii_GT1 | gene_product=ARM repeats containing protein | transcript_product=ARM repeats containing protein | location=TGGT1_chrVIIb:1723817-1729239(+) | protein_length=274 | sequence_SO=chromosome | SO=protein_coding	0	34.417	24	6	26	6	1	274	30.5	5.11	29.65	6	1.009	0.738	0.606779247	0.712026421	0.678262829	0.774684746	20.13	38.6	1.009	1.561	0.872	0.738	1.935	0.385	0.01	0.64	-0.2	-0.44	0.95	-1.38	551336.8799	645436.0762	2623161.121	1730914.594	12.88	33.11	44.43	74.18	639631.6445	551336.8799	496013.7188	645436.0762	860445.457
FALSE	High	Master Protein	TGGT1_211420-t26_1-p1	transcript=TGGT1_211420-t26_1 | gene=TGGT1_211420 | organism=Toxoplasma_gondii_GT1 | gene_product=RNA recognition motif-containing protein | transcript_product=RNA recognition motif-containing protein | location=TGGT1_chrIV:1661239-1664919(-) | protein_length=189 | sequence_SO=chromosome | SO=protein_coding	0	34.41	30	4	35	4	1	189	22.8	7.03	41.43	4	3.372	0.897	0.162802781	0.938671641	0.303691842	0.95505743	89.33	31.22	10.431	1.34	3.372	0.897	1.574	0.663	3.38	0.42	1.75	-0.16	0.65	-0.59	436555.4688	725498.2383	1692781.234	2535442.863	70.1	45.5	100.25	66.08	69550.66992	520865.5547	436555.4688	725498.2383	698160.7773
FALSE	High	Master Protein	TGGT1_231440-t26_1-p1	transcript=TGGT1_231440-t26_1 | gene=TGGT1_231440 | organism=Toxoplasma_gondii_GT1 | gene_product=LsmAD domain-containing protein | transcript_product=LsmAD domain-containing protein | location=TGGT1_chrVIII:1418874-1426956(-) | protein_length=1524 | sequence_SO=chromosome | SO=protein_coding	0	34.354	12	10	12	10	1	1524	148	9.44	9.39	10	0.053	0.01					1.07	0	0.282		0.01	0.01	0.01	0.388	-1.83		-6.64	-6.64	-6.64	-1.36	289377.3164	72858.64844	38429.90625	1003803.391	16.04		167.77		258222.8438		324290.5625	72858.64844
FALSE	High	Master Protein	TGGT1_411760-t26_1-p1	transcript=TGGT1_411760-t26_1 | gene=TGGT1_411760 | organism=Toxoplasma_gondii_GT1 | gene_product=actin | transcript_product=actin | location=AAQM03000536:57-991(+) | protein_length=287 | sequence_SO=contig | SO=protein_coding	0	34.258	29	7	73	6	1	287	32	6.04	53.01	7	0.704	0.024					13.04	0.01	0.579	0.928	0.704	0.024	0.027	0.01	-0.79	-0.11	-0.51	-5.41	-5.2	-6.64	1655877.168	1401313.344	3019398.844	63872.98493	13.85	27.01	24.13	34.39	1528073.121	1655877.168	1990791.828	884667.7104	1537178.735
FALSE	High	Master Protein	TGGT1_213280-t26_1-p1	transcript=TGGT1_213280-t26_1 | gene=TGGT1_213280 | organism=Toxoplasma_gondii_GT1 | gene_product=SAG-related sequence SRS25 | transcript_product=SAG-related sequence SRS25 | location=TGGT1_chrV:764647-765222(-) | protein_length=191 | sequence_SO=chromosome | SO=protein_coding	0	34.254	45	4	19	4	1	191	20.8	6.06	48	4	0.01	1.065					0	29.63		0.01	0.01	1.065	0.852	1.492		-6.64	-6.64	0.09	-0.23	0.58	155233.3927		1528873.141	1627953.625	79.8		99.62	118.14		81927.22656	294131.8438
FALSE	High	Master Protein	TGGT1_320210-t26_1-p1	transcript=TGGT1_320210-t26_1 | gene=TGGT1_320210 | organism=Toxoplasma_gondii_GT1 | gene_product=WD domain, G-beta repeat domain containing protein | transcript_product=WD domain, G-beta repeat domain containing protein | location=TGGT1_chrIV:376406-380420(+) | protein_length=515 | sequence_SO=chromosome | SO=protein_coding	0	34.078	22	6	15	6	1	515	56	7.46	19.5	6	0.032	0.653					0.23	28.03	0.01	0.105		0.653	0.364	0.97	-6.64	-3.25		-0.61	-1.46	-0.04	43017.57119	5962.552734	897282.7031	443402.9375	37.82		57.57	98.01	32704.93359	56582.02686			5962.552734
FALSE	High	Master Protein	TGGT1_290890-t26_1-p1	transcript=TGGT1_290890-t26_1 | gene=TGGT1_290890 | organism=Toxoplasma_gondii_GT1 | gene_product=putative carbonyl reductase 1 | transcript_product=putative carbonyl reductase 1 | location=TGGT1_chrIX:3727182-3731041(+) | protein_length=411 | sequence_SO=chromosome | SO=protein_coding	0	33.992	23	7	17	7	1	411	45.2	8.35	26.49	7	0.393	0.8					18.07	16.37	0.191	0.811		0.8	0.938	0.401	-2.39	-0.3		-0.32	-0.09	-1.32	54849.98273	21572.73279	451314.8125	423242.7656	114.94	55.16	129.45	93.79	170676.9883	17626.98438		32566.25586	14290.33789
FALSE	High	Master Protein	TGGT1_291890-t26_1-p1	transcript=TGGT1_291890-t26_1 | gene=TGGT1_291890 | organism=Toxoplasma_gondii_GT1 | gene_product=microneme protein MIC1 | transcript_product=microneme protein MIC1 | location=TGGT1_chrIX:4200849-4203191(-) | protein_length=456 | sequence_SO=chromosome | SO=protein_coding	0	33.984	17	6	50	6	1	456	48.6	5.34	58.17	6	2.016	0.807	0.932379205	0.133822634	0.946295313	0.261242272	94.07	12.2	2.016	3.295	0.194	0.807	0.944	0.705	1.01	1.72	-2.37	-0.31	-0.08	-0.5	155559.6992	384961.2588	5276461.258	4257724.988	55.04	87.58	47.48	33.95	322098.1211	116815.0505	155559.6992	649408.8242	384961.2588
FALSE	High	Master Protein	TGGT1_202870-t26_1-p1	transcript=TGGT1_202870-t26_1 | gene=TGGT1_202870 | organism=Toxoplasma_gondii_GT1 | gene_product=SAP domain-containing protein | transcript_product=SAP domain-containing protein | location=TGGT1_chrVIIa:2870446-2874438(+) | protein_length=394 | sequence_SO=chromosome | SO=protein_coding	0	33.827	25	7	18	7	1	394	42.3	9.61	15.62	7	0.453	0.569					0.5	0.61	0.46	0.01	0.453	0.569	0.562	1.338	-1.12	-6.64	-1.14	-0.81	-0.83	0.42	44499.21875	30167.2509	954003.6094	542688.0781	74.62	82.54	12.96	64.01	127864.8389	44499.21875	34169.23438	58832.94043
FALSE	High	Master Protein	TGGT1_297430-t26_1-p1	transcript=TGGT1_297430-t26_1 | gene=TGGT1_297430 | organism=Toxoplasma_gondii_GT1 | gene_product=hypothetical protein | transcript_product=hypothetical protein | location=TGGT1_chrII:1749482-1752364(+) | protein_length=248 | sequence_SO=chromosome | SO=protein_coding	0	33.653	22	4	21	4	1	248	25.3	11.63	33.13	4	0.139	0.703	0.079029877	0.01739049	0.246138854	0.149741227	0.05	1.26	0.541	0.136	0.139	0.791	0.691	0.703	-0.89	-2.88	-2.85	-0.34	-0.53	-0.51	329573.8896	74719.28125	1183816.93	818169.2656	51.94	36.01	114.71	112.87	178195.3618	329573.8896	539102.0723	96428.61523	44806.77344
FALSE	High	Master Protein	TGGT1_249530-t26_1-p1	transcript=TGGT1_249530-t26_1 | gene=TGGT1_249530 | organism=Toxoplasma_gondii_GT1 | gene_product=putative exportin 1 | transcript_product=putative exportin 1 | location=TGGT1_chrXII:4524784-4539887(+) | protein_length=1125 | sequence_SO=chromosome | SO=protein_coding	0	33.628	10	9	16	9	1	1125	129	5.74	22.25	9	0.01	1.074					0	8.98	0.094	0.01	0.01	0.526	1.139	1.074	-3.41	-6.64	-6.64	-0.93	0.19	0.1	120035.1172	17396.38867	903990.4219	561821.5	54.21		72.45	92.27	185503.4292	55149.99219	120035.1172	17396.38867
FALSE	High	Master Protein	TGGT1_223140-t26_1-p1	transcript=TGGT1_223140-t26_1 | gene=TGGT1_223140 | organism=Toxoplasma_gondii_GT1 | gene_product=tRNA binding domain-containing protein | transcript_product=tRNA binding domain-containing protein | location=TGGT1_chrII:1451648-1456657(+) | protein_length=472 | sequence_SO=chromosome | SO=protein_coding	0	33.613	17	5	47	5	1	472	51	8.05	55.05	5	0.787	0.795					15	2.41	0.658	0.787	100	0.795	0.816	0.563	-0.6	-0.35	6.64	-0.33	-0.29	-0.83	109962.0799	35677.22656	2012496.613	1600825.695	100.29	112.77	72.62	49.87	266559.4023	45361.96777		175350.3257	35677.22656
FALSE	High	Master Protein	TGGT1_309820-t26_1-p1	transcript=TGGT1_309820-t26_1 | gene=TGGT1_309820 | organism=Toxoplasma_gondii_GT1 | gene_product=ribosomal protein RPL11 | transcript_product=ribosomal protein RPL11 | location=TGGT1_chrXI:792484-794108(+) | protein_length=175 | sequence_SO=chromosome | SO=protein_coding	0	33.582	37	5	44	5	1	175	20.2	10.07	82.58	5	0.939	0.823	0.616387179	0.297848857	0.684718764	0.421952547	49.58	18.79	1.295	0.939	0.504	0.823	0.977	0.41	0.37	-0.09	-0.99	-0.28	-0.03	-1.29	706148.0313	399898.8594	3598825.438	3514646.688	28.23	53.63	108.32	63.85	706148.0313	425656.3594	754230.3906	914789.8867	399898.8594
FALSE	High	Master Protein	TGGT1_256770-t26_1-p1	transcript=TGGT1_256770-t26_1 | gene=TGGT1_256770 | organism=Toxoplasma_gondii_GT1 | gene_product=putative eukaryotic translation initiation factor 4A, isoform 3 | transcript_product=putative eukaryotic translation initiation factor 4A, isoform 3 | location=TGGT1_chrVIIb:4408455-4411451(+) | protein_length=395 | sequence_SO=chromosome | SO=protein_coding	0	33.47	24	8	24	8	1	395	45.1	6.38	24.29	8	0.018	1.881	0.452105841	0.053045616	0.548985664	0.173881456	0.02	35.09	0.018	12.54	0.01	1.881	1.436	2.413	-5.77	3.65	-6.64	0.91	0.52	1.27	1713768.5	31459.8623	704969.5469	1012074.205	93.05	111.19	61.14	84.39	1713768.5	11708.21191	2788044.32	31459.8623	146817.8193
FALSE	High	Master Protein	TGGT1_216790-t26_1-p1	transcript=TGGT1_216790-t26_1 | gene=TGGT1_216790 | organism=Toxoplasma_gondii_GT1 | gene_product=putative ATP-binding cassette sub-family E member 1 | transcript_product=putative ATP-binding cassette sub-family E member 1 | location=TGGT1_chrXI:5800419-5807047(-) | protein_length=613 | sequence_SO=chromosome | SO=protein_coding	0	33.469	17	7	11	7	1	613	69.2	8.07	18.38	7	0.115	1.475					3.44	14.26	0.031	0.433		1.475	2.009	1.334	-5.02	-1.21		0.56	1.01	0.42	112466.7052	12988.79292	167244.2383	246760.145	44.03	107.66	143.57	136.57	155199.4619	81500.02344		4782.211426	35278.39453
FALSE	High	Master Protein	TGGT1_286080-t26_1-p1	transcript=TGGT1_286080-t26_1 | gene=TGGT1_286080 | organism=Toxoplasma_gondii_GT1 | gene_product=elongation factor 2 family protein | transcript_product=elongation factor 2 family protein | location=TGGT1_chrV:1864243-1874860(+) | protein_length=1008 | sequence_SO=chromosome | SO=protein_coding	0	33.359	13	10	17	9	1	1008	113.3	5.2	11.67	10		0.894						16.34				0.77	0.894	2.266				-0.38	-0.16	1.18			192493.8906	172012.3574			84.15	130.87
FALSE	High	Master Protein	TGGT1_269690-t26_1-p1	transcript=TGGT1_269690-t26_1 | gene=TGGT1_269690 | organism=Toxoplasma_gondii_GT1 | gene_product=hypothetical protein | transcript_product=hypothetical protein | location=TGGT1_chrVIII:5679281-5681878(+) | protein_length=865 | sequence_SO=chromosome | SO=protein_coding	0	33.311	12	8	16	8	1	865	94.2	7.2	16.9	8	0.01	0.896					0	3.84	0.074	0.01	0.01	0.566	0.896	0.925	-3.76	-6.64	-6.64	-0.82	-0.16	-0.11	36533.11719	8668.765625	491775.7031	399067.8594	79.91		83.82	97.96	117334.4531	36533.11719	29445.43945	8668.765625
FALSE	High	Master Protein	TGGT1_268760-t26_1-p1	transcript=TGGT1_268760-t26_1 | gene=TGGT1_268760 | organism=Toxoplasma_gondii_GT1 | gene_product=hypothetical protein | transcript_product=hypothetical protein | location=TGGT1_chrVIII:6327416-6328769(-) | protein_length=292 | sequence_SO=chromosome | SO=protein_coding	0	33.255	18	6	24	6	1	292	32	7.33	23.42	6	0.497	0.73					14.55	2.42	0.732	0.337		0.73	0.707	3.611	-0.45	-1.57		-0.45	-0.5	1.85	77828.29551	38671.31696	1278955.344	1033011.828	21.89	70.11	24.76	73.78	90968.92334	66585.85547		66601.33887	22454.06445
FALSE	High	Master Protein	TGGT1_267330-t26_1-p1	transcript=TGGT1_267330-t26_1 | gene=TGGT1_267330 | organism=Toxoplasma_gondii_GT1 | gene_product=fumarate hydratase | transcript_product=fumarate hydratase | location=TGGT1_chrIX:545528-551285(+) | protein_length=775 | sequence_SO=chromosome | SO=protein_coding	0	33.196	17	8	11	8	1	775	84.2	8.53	19.37	8	0.311	4.213					223.08	99.52	9.681	0.01		4.213	14.964	1.385	3.28	-6.64		2.07	3.9	0.47	12565.72961	54483.42822	133714.6406	683857.25	94.17		150.43	88.44	5627.630859	28057.55469		54483.42822
FALSE	High	Master Protein	TGGT1_232230-t26_1-p1	transcript=TGGT1_232230-t26_1 | gene=TGGT1_232230 | organism=Toxoplasma_gondii_GT1 | gene_product=ribosomal protein RPL30 | transcript_product=ribosomal protein RPL30 | location=TGGT1_chrVIII:1959965-1961788(-) | protein_length=108 | sequence_SO=chromosome | SO=protein_coding	0	33.161	44	5	28	5	1	108	11.7	9.33	43.18	5	2.622	0.496					393.58	12.64	0.477	14.397		0.68	0.496	0.325	-1.07	3.85		-0.56	-1.01	-1.62	122560.9008	321331.2746	1340744.473	784721.752	108.13	85.12	123.64	96.1	335532.9844	44768.10059		160196.6719	644543.9023
FALSE	High	Master Protein	TGGT1_232050-t26_1-p1	transcript=TGGT1_232050-t26_1 | gene=TGGT1_232050 | organism=Toxoplasma_gondii_GT1 | gene_product=DnaJ domain-containing protein | transcript_product=DnaJ domain-containing protein | location=TGGT1_chrVIII:1780837-1792241(-) | protein_length=869 | sequence_SO=chromosome | SO=protein_coding	0	33.038	15	9	15	9	1	869	96.1	6.52	11.04	9	0.557	0.396					48.79	0.5	0.221	1.403		0.396	0.388	0.79	-2.18	0.49		-1.33	-1.37	-0.34	24414.52857	13602.95243	1123295.727	445370.25	120.13	45.16	89.14	123.07	85568.97314	6965.950195		18937.94531	9770.875977
FALSE	High	Master Protein	TGGT1_221380-t26_1-p1	transcript=TGGT1_221380-t26_1 | gene=TGGT1_221380 | organism=Toxoplasma_gondii_GT1 | gene_product=alba 1 | transcript_product=alba 1 | location=TGGT1_chrII:281451-282798(-) | protein_length=247 | sequence_SO=chromosome | SO=protein_coding	0	32.985	21	5	60	5	1	247	27.2	9.74	62.57	5	0.589	0.641	0.207736125	0.053093739	0.336976311	0.173881456	14.92	9.16	0.589	1.002	0.418	0.641	0.781	0.545	-0.76	0	-1.26	-0.64	-0.36	-0.88	413523.6484	282649.1797	4313226.531	3367804.656	28.48	27.43	72.46	56.08	510385.1221	282214.8086	413523.6484	300611.9854	282649.1797
FALSE	High	Master Protein	TGGT1_247460-t26_1-p1	transcript=TGGT1_247460-t26_1 | gene=TGGT1_247460 | organism=Toxoplasma_gondii_GT1 | gene_product=proliferating cell nuclear antigen PCNA1 | transcript_product=proliferating cell nuclear antigen PCNA1 | location=TGGT1_chrXII:3286520-3289072(-) | protein_length=317 | sequence_SO=chromosome | SO=protein_coding	0	32.944	32	8	19	8	1	317	34.5	4.73	13.1	8	0.889	1.211	0.460605458	0.83358469	0.553371793	0.87205783	0.64	38	0.889	40.667	0.885	0.651	1.521	1.211	-0.17	5.35	-0.18	-0.62	0.61	0.28	321878.4312	410179.6587	513606.6563	442824.293	125.16	78.29	121.71	130.21	321878.4312	10086.26758	1353924	286262.2891	410179.6587
FALSE	High	Master Protein	TGGT1_294790-t26_1-p1	transcript=TGGT1_294790-t26_1 | gene=TGGT1_294790 | organism=Toxoplasma_gondii_GT1 | gene_product=hypothetical protein | transcript_product=hypothetical protein | location=TGGT1_chrIa:1130567-1131622(-) | protein_length=351 | sequence_SO=chromosome | SO=protein_coding	0	32.892	23	5	34	5	1	351	37.7	4.78	50.38	5	0.669	0.791					10.99	10.77	0.78	0.669	0.01	0.699	0.791	1.324	-0.36	-0.58	-6.64	-0.52	-0.34	0.4	226559.7695	123753.5191	1894607.031	1325272.156	42.24	48.38	18.99	54.6	226559.7695	129435.0996	319671.2383	176747.2344	86648.78711
FALSE	High	Master Protein	TGGT1_273905-t26_1-p1	transcript=TGGT1_273905-t26_1 | gene=TGGT1_273905 | organism=Toxoplasma_gondii_GT1 | gene_product=hypothetical protein | transcript_product=hypothetical protein | location=TGGT1_chrVIII:3178311-3184467(+) | protein_length=373 | sequence_SO=chromosome | SO=protein_coding	0	32.885	24	7	16	7	1	373	41.1	6.55	18.43	7		0.021						0.03				0.021	0.01	0.819				-5.57	-6.64	-0.29			675922.625	131693.0813			62.6	138.93
FALSE	High	Master Protein	TGGT1_267810-t26_1-p1	transcript=TGGT1_267810-t26_1 | gene=TGGT1_267810 | organism=Toxoplasma_gondii_GT1 | gene_product=Rab 5 | transcript_product=Rab 5 | location=TGGT1_chrIX:174026-177378(+) | protein_length=241 | sequence_SO=chromosome | SO=protein_coding	0	32.86	41	6	11	6	1	241	26.5	6.14	14.61	6	0.01	0.247					0	0.34	0.01			0.247	0.238	0.374	-6.64			-2.02	-2.07	-1.42	44903.26563		655488.3594	155779.6094			88.16	110.97	44903.26563
FALSE	High	Master Protein	TGGT1_301420-t26_1-p1	transcript=TGGT1_301420-t26_1 | gene=TGGT1_301420 | organism=Toxoplasma_gondii_GT1 | gene_product=hypothetical protein | transcript_product=hypothetical protein | location=TGGT1_chrIV:2353774-2357126(+) | protein_length=263 | sequence_SO=chromosome | SO=protein_coding	0	32.829	31	7	11	7	1	263	29.5	6.73	12.46	7	0.01	0.476					0	17.47	0.05	0.01	0.01	0.476	0.723	0.01	-4.32	-6.64	-6.64	-1.07	-0.47	-6.64	25513.63965	5429.373047	349642.3125	204871.7796	97.38		114.58	29.08	108814.957	25513.63965	19483.41797	5429.373047
FALSE	High	Master Protein	TGGT1_209985-t26_1-p1	transcript=TGGT1_209985-t26_1 | gene=TGGT1_209985 | organism=Toxoplasma_gondii_GT1 | gene_product=cAMP-dependent protein kinase | transcript_product=cAMP-dependent protein kinase | location=TGGT1_chrIb:1628949-1629743(-) | protein_length=264 | sequence_SO=chromosome | SO=protein_coding	0	32.809	39	7	11	6	1	264	29.6	9.35	17.83	7		0.01						0				0.01	0.01	1.08				-6.64	-6.64	0.11			327465.1172	1284313.203			91.4
FALSE	High	Master Protein	TGGT1_314090-t26_1-p1	transcript=TGGT1_314090-t26_1 | gene=TGGT1_314090 | organism=Toxoplasma_gondii_GT1 | gene_product=proteasome beta subunit | transcript_product=proteasome beta subunit | location=TGGT1_chrXI:3875155-3879686(-) | protein_length=205 | sequence_SO=chromosome | SO=protein_coding	0	32.807	28	4	26	4	1	205	22.5	5.35	34.06	4	0.649	0.542					61.45	7.63	0.649	1.491	0.01	0.637	0.422	0.542	-0.62	0.58	-6.64	-0.65	-1.24	-0.88	27365.19531	47742.47091	2818800.906	1556948.75	102.25	66.99	57.52	60.39	123137.3633	19131.4502	27365.19531	79891.83447	28530.36914
FALSE	High	Master Protein	TGGT1_266990-t26_1-p1	transcript=TGGT1_266990-t26_1 | gene=TGGT1_266990 | organism=Toxoplasma_gondii_GT1 | gene_product=beta-COP | transcript_product=beta-COP | location=TGGT1_chrIX:687782-698362(+) | protein_length=1103 | sequence_SO=chromosome | SO=protein_coding	0	32.572	9	7	12	7	1	1103	121.9	6.61	12.4	7	0.01	0.01					0	0	0.01	3.289	0.01	0.01	0.01	0.279	-6.64	1.72	-6.64	-6.64	-6.64	-1.84	111539.9082	383734.8438	66412.09375	631888.7813	45.3		163.76		111539.9082	116687.3359	43251.52344		383734.8438
FALSE	High	Master Protein	TGGT1_261210-t26_1-p1	transcript=TGGT1_261210-t26_1 | gene=TGGT1_261210 | organism=Toxoplasma_gondii_GT1 | gene_product=putative 26s proteasome subunit p55 | transcript_product=putative 26s proteasome subunit p55 | location=TGGT1_chrVIIb:1803646-1810703(+) | protein_length=485 | sequence_SO=chromosome | SO=protein_coding	0	32.541	15	6	11	6	1	485	55	6.2	15.55	6		0.096						6.57					0.01	0.93					-6.64	-0.11			520823.7355	1471067.781			113.78
FALSE	High	Master Protein	TGGT1_264610-t26_1-p1	transcript=TGGT1_264610-t26_1 | gene=TGGT1_264610 | organism=Toxoplasma_gondii_GT1 | gene_product=RNA recognition motif-containing protein | transcript_product=RNA recognition motif-containing protein | location=TGGT1_chrIX:1992388-1998489(-) | protein_length=430 | sequence_SO=chromosome | SO=protein_coding	0	32.46	21	8	39	8	1	430	45	5.16	30.85	8	0.545	1.011	0.236199502	0.99482237	0.366423562	0.996965991	21.11	12.06	0.545	1.017	0.283	1.011	1.093	0.904	-0.88	0.02	-1.82	0.02	0.13	-0.15	579348.3164	238249.166	2792050.555	2822850.281	43.76	29.89	91.29	82.69	579348.3164	234339.3984	604652.0156	315472.7673	238249.166
FALSE	High	Master Protein	TGGT1_285980B-t26_1-p1	transcript=TGGT1_285980B-t26_1 | gene=TGGT1_285980B | organism=Toxoplasma_gondii_GT1 | gene_product=glucosephosphate-mutase GPM1 | transcript_product=glucosephosphate-mutase GPM1 | location=TGGT1_chrV:1943610-1946285(-) | protein_length=307 | sequence_SO=chromosome | SO=protein_coding	0	32.439	26	7	31	7	1	307	34.5	5.39	29.5	7	1.138	1.327	0.919112816	0.543927853	0.939844685	0.634064469	118.98	55.67	5.353	1.138	0.225	1.327	1.825	0.736	2.42	0.19	-2.15	0.41	0.87	-0.44	75032.91309	85420.04688	1149276.97	1676494.85	80.46	80.15	100.5	56.32	43075.68359	75032.91309	207992.1484	230603.3008	85420.04688
FALSE	High	Master Protein	TGGT1_313670-t26_1-p1	transcript=TGGT1_313670-t26_1 | gene=TGGT1_313670 | organism=Toxoplasma_gondii_GT1 | gene_product=adaptin n terminal region domain-containing protein | transcript_product=adaptin n terminal region domain-containing protein | location=TGGT1_chrXI:3555976-3562447(-) | protein_length=1010 | sequence_SO=chromosome | SO=protein_coding	0	32.408	12	8	11	8	1	1010	107	6.6	6.67	8		0.01						0				0.01	0.01	0.096				-6.64	-6.64	-3.39			189884.1719	120638.4453			115.48
FALSE	High	Master Protein	TGGT1_264440-t26_1-p1	transcript=TGGT1_264440-t26_1 | gene=TGGT1_264440 | organism=Toxoplasma_gondii_GT1 | gene_product=signal recognition particle receptor beta subunit protein | transcript_product=signal recognition particle receptor beta subunit protein | location=TGGT1_chrIX:2059841-2063738(-) | protein_length=347 | sequence_SO=chromosome | SO=protein_coding	0	32.176	19	5	12	5	1	347	37.4	7.15	16.2	5	0.01	2.641					0	112.87	0.01	0.01		2.641	4.652	0.334	-6.64	-6.64		1.4	2.22	-1.58	6751.593557		218010.5469	1014134.93	52.14		152.89	53.15	9941.297852	4585.318359
FALSE	High	Master Protein	TGGT1_283540-t26_1-p1	transcript=TGGT1_283540-t26_1 | gene=TGGT1_283540 | organism=Toxoplasma_gondii_GT1 | gene_product=hypothetical protein | transcript_product=hypothetical protein | location=TGGT1_chrV:2924949-2926408(-) | protein_length=376 | sequence_SO=chromosome | SO=protein_coding	0	31.888	14	5	46	5	1	376	41.9	8.02	46.65	5	1.004	0.929					60.98	0.43	0.673	1.499		0.929	0.926	1.588	-0.57	0.58		-0.11	-0.11	0.67	169133.2281	169813.2659	2132142.406	2411207.03	69.98	19.94	19.4	17.13	290933.1616	98325.15723		195705.8579	147346.3574
FALSE	High	Master Protein	TGGT1_273490-t26_1-p1	transcript=TGGT1_273490-t26_1 | gene=TGGT1_273490 | organism=Toxoplasma_gondii_GT1 | gene_product=putative glutamine synthetase, type I | transcript_product=putative glutamine synthetase, type I | location=TGGT1_chrVIII:3443164-3448518(+) | protein_length=479 | sequence_SO=chromosome | SO=protein_coding	0	31.85	18	6	17	6	1	479	53.4	6.55	16.46	6	0.01	0.788					0	4.96	0.01	0.01		0.879	0.788	0.745	-6.64	-6.64		-0.19	-0.34	-0.42	75245.03711		822394.8438	647737.043	134.31		96.22	90.78	12087.90527	468386.8281
FALSE	High	Master Protein	TGGT1_307810-t26_1-p1	transcript=TGGT1_307810-t26_1 | gene=TGGT1_307810 | organism=Toxoplasma_gondii_GT1 | gene_product=hypothetical protein | transcript_product=hypothetical protein | location=TGGT1_chrXII:366832-371762(-) | protein_length=433 | sequence_SO=chromosome | SO=protein_coding	0	31.841	21	5	14	5	1	433	45.2	9.52	18.67	5	100	2.802					0	55.06		100		2.802	3.842	0.586		6.64		1.49	1.94	-0.77		37091.94531	272213.4688	1045912.188			141.91	61.61					37091.94531
FALSE	High	Master Protein	TGGT1_246580-t26_1-p1	transcript=TGGT1_246580-t26_1 | gene=TGGT1_246580 | organism=Toxoplasma_gondii_GT1 | gene_product=hypothetical protein | transcript_product=hypothetical protein | location=TGGT1_chrXII:2793978-2797673(+) | protein_length=383 | sequence_SO=chromosome | SO=protein_coding	0	31.752	26	7	14	7	1	383	42.8	4.73	12.97	7	0.01	1.16					0	5.46	0.099	0.01	0.01	1.16	1.366	1.117	-3.33	-6.64	-6.64	0.21	0.45	0.16	190858.1875	8858.56543	420560.2324	510983.6812	40.49		94.68	88.03	89289.30371	190858.1875	215517.2969	8858.56543
FALSE	High	Master Protein	TGGT1_266760-t26_1-p1	transcript=TGGT1_266760-t26_1 | gene=TGGT1_266760 | organism=Toxoplasma_gondii_GT1 | gene_product=isocitrate dehydrogenase | transcript_product=isocitrate dehydrogenase | location=TGGT1_chrIX:812189-815264(-) | protein_length=594 | sequence_SO=chromosome | SO=protein_coding	0	31.751	12	6	18	5	1	594	66.3	8.9	17.86	6	0.091	0.878					5.44	28.53	0.821	0.01		1.097	0.878	0.01	-0.29	-6.64		0.13	-0.19	-6.64	54300.29229	43165.76807	323205.25	263895.8042	4.49		124.75	40.61	52604.39941	56050.8584		43165.76807
FALSE	High	Master Protein	TGGT1_288750-t26_1-p1	transcript=TGGT1_288750-t26_1 | gene=TGGT1_288750 | organism=Toxoplasma_gondii_GT1 | gene_product=ubiquinol-cytochrome c reductase | transcript_product=ubiquinol-cytochrome c reductase | location=TGGT1_chrIX:2534185-2536581(+) | protein_length=234 | sequence_SO=chromosome | SO=protein_coding	0	31.744	31	4	12	4	1	234	26.7	9.16	22.02	4		1.956						66.01				1.956	2.826	0.809				0.97	1.5	-0.31			625474.0313	1223156.891			116.32	58.53
FALSE	High	Master Protein	TGGT1_208560-t26_1-p1	transcript=TGGT1_208560-t26_1 | gene=TGGT1_208560 | organism=Toxoplasma_gondii_GT1 | gene_product=carrier superfamily protein | transcript_product=carrier superfamily protein | location=TGGT1_chrIb:794791-800321(-) | protein_length=670 | sequence_SO=chromosome | SO=protein_coding	0	31.612	13	7	13	7	1	670	72.3	9.69	19.39	7		0.01						0				0.01	0.01	0.489				-6.64	-6.64	-1.03			94885.04688	769024.7188			155.53
FALSE	High	Master Protein	TGGT1_282055-t26_1-p1	transcript=TGGT1_282055-t26_1 | gene=TGGT1_282055 | organism=Toxoplasma_gondii_GT1 | gene_product=protein phosphatase PP2C-hn | transcript_product=protein phosphatase PP2C-hn | location=TGGT1_chrVIIa:4262456-4267234(-) | protein_length=478 | sequence_SO=chromosome | SO=protein_coding	0	31.427	20	8	19	8	1	478	51.9	8.68	14.77	8	0.389	0.796					4.24	27.96	0.462	0.389	0.01	0.796	1.033	0.382	-1.11	-1.36	-6.64	-0.33	0.05	-1.39	112212.6777	60647.76841	717737.8467	571505.5625	87.44	44.9	102.04	50.91	182204.5713	112212.6777	7414.433594	84265.68701	43649.46094
FALSE	High	Master Protein	TGGT1_235540-t26_1-p1	transcript=TGGT1_235540-t26_1 | gene=TGGT1_235540 | organism=Toxoplasma_gondii_GT1 | gene_product=putative eukaryotic initiation factor-2 beta | transcript_product=putative eukaryotic initiation factor-2 beta | location=TGGT1_chrX:4824505-4828067(-) | protein_length=231 | sequence_SO=chromosome | SO=protein_coding	0	31.426	22	6	32	6	1	231	26.2	9.07	37.88	6	0.647	0.711	0.698582213	0.304924326	0.760057448	0.428996983	36.47	35.03	0.647	2.442	0.267	0.711	1.043	0.309	-0.63	1.29	-1.9	-0.49	0.06	-1.7	671300.3164	434472.4043	2701216.85	1263744.777	53.01	49.56	29.79	57.24	671300.3164	300495.8359	995087.8984	434472.4043	733669.0938
FALSE	High	Master Protein	TGGT1_259010-t26_1-p1	transcript=TGGT1_259010-t26_1 | gene=TGGT1_259010 | organism=Toxoplasma_gondii_GT1 | gene_product=putative vacuolar ATP synthase subunit d | transcript_product=putative vacuolar ATP synthase subunit d | location=TGGT1_chrVIIb:2988734-2994961(-) | protein_length=396 | sequence_SO=chromosome | SO=protein_coding	0	31.403	19	5	15	5	1	396	44.9	5.05	21.43	5	0.01	0.588					0	9.86	0.117	0.01	0.01	0.701	0.588	0.445	-3.09	-6.64	-6.64	-0.51	-0.77	-1.17	310573.6875	26604.25781	348871.123	220725.6563	35.93		126.17	110.45	226716.2031	463009.4375	310573.6875	26604.25781
FALSE	High	Master Protein	TGGT1_319530-t26_1-p1	transcript=TGGT1_319530-t26_1 | gene=TGGT1_319530 | organism=Toxoplasma_gondii_GT1 | gene_product=splicing factor SF2 | transcript_product=splicing factor SF2 | location=TGGT1_chrIV:876124-882127(+) | protein_length=450 | sequence_SO=chromosome | SO=protein_coding	0	31.234	12	5	29	5	1	450	53.5	10.07	29.3	5	0.223	0.875					5.63	26.84	0.393	0.223	0.01	1.082	0.875	0.657	-1.35	-2.16	-6.64	0.11	-0.19	-0.61	127847.2808	54798.60026	2053722.785	1375914.896	62.24	12.12	39.81	29.26	127847.2808	267704.3839	78158.88965	50286.03711	59716.11133
FALSE	High	Master Protein	TGGT1_219550-t26_1-p1	transcript=TGGT1_219550-t26_1 | gene=TGGT1_219550 | organism=Toxoplasma_gondii_GT1 | gene_product=dihydrolipoyllysine-residue succinyltransferase component of oxoglutarate dehydrogenase | transcript_product=dihydrolipoyllysine-residue succinyltransferase component of oxoglutarate dehydrogenase | location=TGGT1_chrXII:790088-797741(-) | protein_length=470 | sequence_SO=chromosome | SO=protein_codi…	0	31.218	26	6	22	6	1	470	50.1	8.95	16.61	6	1.366	0.513					23.18	16.76	1.169	1.596		0.513	0.733	0.192	0.23	0.67		-0.96	-0.45	-2.38	39719.70607	54255.60082	1440266.75	644690.7422	50.34	30.15	61.85	12.5	57632.10645	27374.58594		67372.96143	43692.16016
FALSE	High	Master Protein	TGGT1_218260-t26_1-p1	transcript=TGGT1_218260-t26_1 | gene=TGGT1_218260 | organism=Toxoplasma_gondii_GT1 | gene_product=histone H3.3 | transcript_product=histone H3.3 | location=TGGT1_chrXII:1578063-1578473(+) | protein_length=136 | sequence_SO=chromosome | SO=protein_coding	0	31.089	24	5	139	5	1	136	15.4	11.3	167.51	5	0.79	0.74	0.054797045	0.077196522	0.230856601	0.198089189	7.79	3.91	0.79	0.879	0.724	0.74	0.899	0.704	-0.34	-0.19	-0.47	-0.44	-0.15	-0.51	4558020.688	3622826.697	48157534.36	43298342.79	25.85	25.26	32.74	27.3	6588352.547	4123171.346	4558020.688	5208086.453	3622826.697
FALSE	High	Master Protein	TGGT1_235160-t26_1-p1	transcript=TGGT1_235160-t26_1 | gene=TGGT1_235160 | organism=Toxoplasma_gondii_GT1 | gene_product=hypothetical protein | transcript_product=hypothetical protein | location=TGGT1_chrX:4553113-4566152(-) | protein_length=1545 | sequence_SO=chromosome | SO=protein_coding	0	31.079	8	9	86	9	1	1545	168	6.28	72.71	9	100	100					0	0	100	100	100	100	100	1.817	6.64	6.64	6.64	6.64	6.64	0.86		4294171.677	567005.8125	375688.1274		10.44		107.99				3735412	4294171.677
FALSE	High	Master Protein	TGGT1_289330-t26_1-p1	transcript=TGGT1_289330-t26_1 | gene=TGGT1_289330 | organism=Toxoplasma_gondii_GT1 | gene_product=ubiquitin carboxyl-terminal hydrolase family 2 protein | transcript_product=ubiquitin carboxyl-terminal hydrolase family 2 protein | location=TGGT1_chrIX:3004463-3016618(+) | protein_length=2291 | sequence_SO=chromosome | SO=protein_coding	0	31.03	7	9	21	9	1	2291	247.6	6.01	16.62	9	0.775	0.911	0.903164057	0.492917306	0.927032	0.591500767	19.69	51.03	2.573	0.775	0.603	0.911	1.289	0.225	1.36	-0.37	-0.73	-0.14	0.37	-2.15	731985.8125	441692.8125	198415.9219	180678.2813	79.57	63.92	132.32	51.6	68593.89063	987069.375	731985.8125	176477.3594	764821.6875
FALSE	High	Master Protein	TGGT1_230340-t26_1-p1	transcript=TGGT1_230340-t26_1 | gene=TGGT1_230340 | organism=Toxoplasma_gondii_GT1 | gene_product=hypothetical protein | transcript_product=hypothetical protein | location=TGGT1_chrVIII:711206-715922(+) | protein_length=949 | sequence_SO=chromosome | SO=protein_coding	0	30.996	13	7	13	7	1	949	102.3	7.23	13.73	7		1.142						1.33				1.142	1.152	0.208				0.19	0.2	-2.27			389925.4063	294204.6875			94.78	29.77
FALSE	High	Master Protein	TGGT1_254900-t26_1-p1	transcript=TGGT1_254900-t26_1 | gene=TGGT1_254900 | organism=Toxoplasma_gondii_GT1 | gene_product=putative proteasome subunit beta type 2 | transcript_product=putative proteasome subunit beta type 2 | location=TGGT1_chrIII:1997522-1998441(+) | protein_length=191 | sequence_SO=chromosome | SO=protein_coding	0	30.968	43	7	18	7	1	191	22	7.88	22.47	7	0.01	0.01					0	0	0.01	0.01	0.01	0.01	0.01	0.126	-6.64	-6.64	-6.64	-6.64	-6.64	-2.99	153346.9023		1826544.072	642431.1875	20.89		73.34		176530.1221	115159.9004	153346.9023
FALSE	High	Master Protein	TGGT1_265530-t26_1-p1	transcript=TGGT1_265530-t26_1 | gene=TGGT1_265530 | organism=Toxoplasma_gondii_GT1 | gene_product=RNA recognition motif-containing protein | transcript_product=RNA recognition motif-containing protein | location=TGGT1_chrIX:1315868-1318933(-) | protein_length=492 | sequence_SO=chromosome | SO=protein_coding	0	30.902	14	5	19	5	1	492	51.5	5.48	19.15	5	0.01	0.844					0	1.72	0.304	0.01	0.01	1.093	0.844	0.83	-1.72	-6.64	-6.64	0.13	-0.24	-0.27	187080.3594	61148.80078	1616895.563	1364699.518	19.48		93.69	86.36	201270.6094	187080.3594	136447.4531	61148.80078
FALSE	High	Master Protein	TGGT1_204130-t26_1-p1	transcript=TGGT1_204130-t26_1 | gene=TGGT1_204130 | organism=Toxoplasma_gondii_GT1 | gene_product=perforin-like protein PLP1 | transcript_product=perforin-like protein PLP1 | location=TGGT1_chrVIIa:1864038-1872889(-) | protein_length=1161 | sequence_SO=chromosome | SO=protein_coding	0	30.867	12	9	12	9	1	1161	125.4	6.43	10.92	9	100	0.983					0	4.97	100	100		1.017	0.688	0.983	6.64	6.64		0.02	-0.54	-0.02		70250.79322	425908.9844	292987.1758		134.78	121.51	129.64				10891.89648	453105.1094
FALSE	High	Master Protein	TGGT1_309560-t26_1-p1	transcript=TGGT1_309560-t26_1 | gene=TGGT1_309560 | organism=Toxoplasma_gondii_GT1 | gene_product=nmda receptor glutamate-binding chain | transcript_product=nmda receptor glutamate-binding chain | location=TGGT1_chrXI:687810-689596(+) | protein_length=265 | sequence_SO=chromosome | SO=protein_coding	0	30.852	15	3	64	3	1	265	29.3	6	94.2	3	11.154	1.09	0.003259264	0.366900365	0.07382129	0.492418911	5.26	16.82	7.659	11.55	11.154	0.966	1.09	1.528	2.94	3.53	3.48	-0.05	0.12	0.61	140256.2383	1074169.117	2285221.25	2490873.75	24.75	26.83	39.23	64.55	140256.2383	89919.74219	146701.1953	1074169.117	1038558.7
FALSE	High	Master Protein	TGGT1_217680-t26_1-p1	transcript=TGGT1_217680-t26_1 | gene=TGGT1_217680 | organism=Toxoplasma_gondii_GT1 | gene_product=hypothetical protein | transcript_product=hypothetical protein | location=TGGT1_chrXII:1930956-1942802(-) | protein_length=2213 | sequence_SO=chromosome | SO=protein_coding	0	30.611	8	11	11	11	1	2213	242.9	5.39	6.72	11	100	100					0	0		100		100	100	1.091		6.64		6.64	6.64	0.13		7132.756348	1709622.719	254928.6914				126.65					7132.756348
FALSE	High	Master Protein	TGGT1_221320-t26_1-p1	transcript=TGGT1_221320-t26_1 | gene=TGGT1_221320 | organism=Toxoplasma_gondii_GT1 | gene_product=acetyl-CoA carboxylase ACC1 | transcript_product=acetyl-CoA carboxylase ACC1 | location=TGGT1_chrII:218988-235059(-) | protein_length=2614 | sequence_SO=chromosome | SO=protein_coding	0	30.565	6	11	12	11	1	2614	287.6	7.53	7.68	11	0.01	0.01					0	0	0.01		0.01	0.01	0.01	0.229	-6.64		-6.64	-6.64	-6.64	-2.13	216074.8521		820915.7656	188082.6875	79.31		88.31		114613.5234		407354.5625
FALSE	High	Master Protein	TGGT1_286750-t26_1-p1	transcript=TGGT1_286750-t26_1 | gene=TGGT1_286750 | organism=Toxoplasma_gondii_GT1 | gene_product=MA3 domain-containing protein | transcript_product=MA3 domain-containing protein | location=TGGT1_chrV:1543494-1550842(+) | protein_length=515 | sequence_SO=chromosome | SO=protein_coding	0	30.517	18	8	13	8	1	515	58.9	5.03	11.45	8	0.058	0.706					1.39	11.5	0.01	0.334		0.596	0.706	0.822	-6.64	-1.58		-0.75	-0.5	-0.28	47815.91578	20214.03711	493528.6602	348363.125	32.77		120.02	128.84	37764.63989	60542.39648			20214.03711
FALSE	High	Master Protein	TGGT1_258950-t26_1-p1	transcript=TGGT1_258950-t26_1 | gene=TGGT1_258950 | organism=Toxoplasma_gondii_GT1 | gene_product=lectin family protein | transcript_product=lectin family protein | location=TGGT1_chrVIIb:3040792-3044811(+) | protein_length=646 | sequence_SO=chromosome | SO=protein_coding	0	30.479	18	7	14	7	1	646	70.3	7.36	19.12	7	2.158	0.735					0	39.62	2.158			0.735	1.12	0.371	1.11			-0.44	0.16	-1.43	10238.0332	22089.18164	318319.125	356614.3916			136.44	97.08	10238.0332			22089.18164
FALSE	High	Master Protein	TGGT1_271888-t26_1-p1	transcript=TGGT1_271888-t26_1 | gene=TGGT1_271888 | organism=Toxoplasma_gondii_GT1 | gene_product=putative 3-ketoacyl-CoA reductase | transcript_product=putative 3-ketoacyl-CoA reductase | location=TGGT1_chrVIII:4294988-4299861(-) | protein_length=342 | sequence_SO=chromosome | SO=protein_coding	0	30.47	18	5	12	5	1	342	37.5	9.26	22.93	5	100	0.782					0	16.9	100	100	100	1.779	0.637	0.782	6.64	6.64	6.64	0.83	-0.65	-0.35		14363.25195	943864.4824	600904.3369		151.25	82.04	67.79				6348.003418	223472.4722
FALSE	High	Master Protein	TGGT1_300310-t26_1-p1	transcript=TGGT1_300310-t26_1 | gene=TGGT1_300310 | organism=Toxoplasma_gondii_GT1 | gene_product=26S proteasome regulatory subunit, S6a family AAA ATpase | transcript_product=26S proteasome regulatory subunit, S6a family AAA ATpase | location=TGGT1_chrXII:55218-62332(-) | protein_length=427 | sequence_SO=chromosome | SO=protein_coding	0	30.43	34	9	12	9	1	427	47.8	5.3	16.94	9	0.027	0.489					0.13	3.68	0.073		0.01	0.821	0.489	0.439	-3.78		-6.64	-0.29	-1.03	-1.19	36131.21699	4154.458496	509408.7344	252281.6875	60.32		131.63	118.33	56983.79688		22909.4043	4154.458496
FALSE	High	Master Protein	TGGT1_226970-t26_1-p1	transcript=TGGT1_226970-t26_1 | gene=TGGT1_226970 | organism=Toxoplasma_gondii_GT1 | gene_product=ribosomal protein RPS11 | transcript_product=ribosomal protein RPS11 | location=TGGT1_chrX:1087439-1090315(-) | protein_length=161 | sequence_SO=chromosome | SO=protein_coding	0	30.379	31	5	81	5	1	161	18.7	10.61	133.42	5	0.509	0.927	0.233296332	0.522354807	0.365598764	0.617741337	11.07	22.59	0.509	0.363	1.071	0.927	1.105	0.763	-0.97	-1.46	0.1	-0.11	0.14	-0.39	1095037.422	700912.2246	6907147.633	7629750.235	33.99	65.92	60.16	42.19	1376034.094	669325.8662	1095037.422	700912.2246	242780.127
FALSE	High	Master Protein	TGGT1_291950-t26_1-p1	transcript=TGGT1_291950-t26_1 | gene=TGGT1_291950 | organism=Toxoplasma_gondii_GT1 | gene_product=RNA recognition motif-containing protein | transcript_product=RNA recognition motif-containing protein | location=TGGT1_chrIX:4225895-4238503(-) | protein_length=725 | sequence_SO=chromosome | SO=protein_coding	0	30.368	13	6	31	6	1	725	73.8	6.49	34.16	6	13.699	0.787	0.003437756	0.374280816	0.07382129	0.499041088	37.91	35.24	10.196	17.278	13.699	0.787	0.485	1.134	3.35	4.11	3.78	-0.35	-1.04	0.18	127805.3555	1303138.098	591337.4063	465399.0479	52.78	47.05	37.99	76.11	127805.3555	41211.64844	142922	1303138.098	712066.625
FALSE	High	Master Protein	TGGT1_312600-t26_1-p1	transcript=TGGT1_312600-t26_1 | gene=TGGT1_312600 | organism=Toxoplasma_gondii_GT1 | gene_product=heat shock protein HSP21 | transcript_product=heat shock protein HSP21 | location=TGGT1_chrXI:2781847-2783667(+) | protein_length=195 | sequence_SO=chromosome | SO=protein_coding	0	30.299	31	3	18	3	1	195	21.3	6.61	25.25	3	0.492	0.657					35.17	2.48	0.492	2.17	0.01	0.657	0.813	0.632	-1.02	1.12	-6.64	-0.61	-0.3	-0.66	112629.5859	88777.43303	2467053.125	1681133.434	36.85	47.29	16.26	9.7	127408.8516	57931.17676	112629.5859	62698.78613	125703.1133
FALSE	High	Master Protein	TGGT1_232830-t26_1-p1	transcript=TGGT1_232830-t26_1 | gene=TGGT1_232830 | organism=Toxoplasma_gondii_GT1 | gene_product=putative vacuolar proton translocating ATPase subunit A | transcript_product=putative vacuolar proton translocating ATPase subunit A | location=TGGT1_chrVIII:2275918-2280585(-) | protein_length=909 | sequence_SO=chromosome | SO=protein_coding	0	30.261	9	6	26	6	1	909	101.1	5.35	34.49	6	100	0.622					0	4.58	100	100	100	0.622	0.572	1.517	6.64	6.64	6.64	-0.69	-0.81	0.6		973157.6641	76779.05469	43944.09375		62.51	148.34	162.85				553510.3984	1972923.969
FALSE	High	Master Protein	TGGT1_209720-t26_1-p1	transcript=TGGT1_209720-t26_1 | gene=TGGT1_209720 | organism=Toxoplasma_gondii_GT1 | gene_product=hypothetical protein | transcript_product=hypothetical protein | location=TGGT1_chrIb:1427445-1428943(+) | protein_length=218 | sequence_SO=chromosome | SO=protein_coding	0	30.224	22	4	12	4	1	218	23.4	8.12	20.06	4	0.08	0.989					3.76	38.71	0.643	0.01		21.139	0.989	0.725	-0.64	-6.64		4.4	-0.02	-0.46	131305.8612	104866.4375	604816.8125	598278.8125	30.22		129.88	88.16	163136.2031	105686.1006		104866.4375
FALSE	High	Master Protein	TGGT1_227960-t26_1-p1	transcript=TGGT1_227960-t26_1 | gene=TGGT1_227960 | organism=Toxoplasma_gondii_GT1 | gene_product=PCI domain-containing protein | transcript_product=PCI domain-containing protein | location=TGGT1_chrX:612917-615688(-) | protein_length=506 | sequence_SO=chromosome | SO=protein_coding	0	30.216	14	6	13	6	1	506	55.6	6.38	23.62	6		0.72						3.65				0.686	0.72	0.938				-0.54	-0.47	-0.09			533395.25	384006.1875			98.01	111.96
FALSE	High	Master Protein	TGGT1_229950-t26_1-p1	transcript=TGGT1_229950-t26_1 | gene=TGGT1_229950 | organism=Toxoplasma_gondii_GT1 | gene_product=putative 26S proteasome regulatory subunit 6b | transcript_product=putative 26S proteasome regulatory subunit 6b | location=TGGT1_chrVIII:482161-488358(+) | protein_length=409 | sequence_SO=chromosome | SO=protein_coding	0	29.846	24	7	17	7	1	409	46.1	6.13	18.49	7	27.016	0.837					254.37	12.93	7.299	100		0.941	0.837	0.134	2.87	6.64		-0.09	-0.26	-2.9	6836.650879	27359.0146	1195761.613	770790.0195		76.05	60.75	46.95	6836.650879			49898.375	15000.80273
FALSE	High	Master Protein	TGGT1_214490-t26_1-p1	transcript=TGGT1_214490-t26_1 | gene=TGGT1_214490 | organism=Toxoplasma_gondii_GT1 | gene_product=peptidase M16 inactive domain-containing protein | transcript_product=peptidase M16 inactive domain-containing protein | location=TGGT1_chrX:6200575-6209880(-) | protein_length=1353 | sequence_SO=chromosome | SO=protein_coding	0	29.788	9	7	9	7	1	1353	148.8	5.33	13.97	7		100						0				100	100	2.068				6.64	6.64	1.05			2198417.297	106791.9688				166.75
FALSE	High	Master Protein	TGGT1_240860-t26_1-p1	transcript=TGGT1_240860-t26_1 | gene=TGGT1_240860 | organism=Toxoplasma_gondii_GT1 | gene_product=acyltransferase domain-containing protein | transcript_product=acyltransferase domain-containing protein | location=TGGT1_chrVI:1452612-1456058(-) | protein_length=281 | sequence_SO=chromosome | SO=protein_coding	0	29.65	23	4	12	4	1	281	31.8	8.85	16.05	4		0.944						0.66				0.944	0.949	0.501				-0.08	-0.08	-1			268062.8438	254367.2813			129.95	102.12
FALSE	High	Master Protein	TGGT1_319350-t26_1-p1	transcript=TGGT1_319350-t26_1 | gene=TGGT1_319350 | organism=Toxoplasma_gondii_GT1 | gene_product=SAG-related sequence SRS17B | transcript_product=SAG-related sequence SRS17B | location=TGGT1_chrIV:957373-958987(+) | protein_length=379 | sequence_SO=chromosome | SO=protein_coding	0	29.611	16	5	20	5	1	379	39.4	5.02	29.33	5	0.022	0.537					0.06	4.9	0.048	0.01		0.537	0.475	0.622	-4.39	-6.64		-0.9	-1.07	-0.68	181199.5634	6349.192383	1280980.631	608345.125	42.5		108.8	118.82	132887.7813	247075.25		6349.192383
FALSE	High	Master Protein	TGGT1_211040-t26_1-p1	transcript=TGGT1_211040-t26_1 | gene=TGGT1_211040 | organism=Toxoplasma_gondii_GT1 | gene_product=Sec61beta family protein | transcript_product=Sec61beta family protein | location=TGGT1_chrIV:1885778-1887505(+) | protein_length=99 | sequence_SO=chromosome | SO=protein_coding	0	29.583	57	4	43	4	1	99	10.1	10.87	42.44	4	0.136	0.965					18.74	29.35	0.01	1.863		0.965	1.17	0.701	-6.64	0.9		-0.05	0.23	-0.51	128173.7303	116267.1143	2130942.6	2493127.719	87.2		70.16	44.34	263203.4346	62417.51807			116267.1143
FALSE	High	Master Protein	TGGT1_202200-t26_1-p1	transcript=TGGT1_202200-t26_1 | gene=TGGT1_202200 | organism=Toxoplasma_gondii_GT1 | gene_product=hypothetical protein | transcript_product=hypothetical protein | location=TGGT1_chrVIIa:3420532-3424661(-) | protein_length=793 | sequence_SO=chromosome | SO=protein_coding	0	29.576	11	8	20	8	1	793	87.1	8.13	4.13	8	1.741	0.809					43.23	42.27	1.233	1.741	100	1.206	0.809	0.457	0.3	0.8	6.64	0.27	-0.31	-1.13	20647.49314	23883.98438	695140.7734	562331.0527	81.57	53.42	80.2	38.04	39856.01172	10696.47852		49151.10303	18620.36279
FALSE	High	Master Protein	TGGT1_259710-t26_1-p1	transcript=TGGT1_259710-t26_1 | gene=TGGT1_259710 | organism=Toxoplasma_gondii_GT1 | gene_product=protein kinase | transcript_product=protein kinase | location=TGGT1_chrVIIb:2674298-2677675(+) | protein_length=251 | sequence_SO=chromosome | SO=protein_coding	0	29.539	16	4	10	4	1	251	29	6.18	20.24	4	0.01	0.01					0	0			0.01	0.01	0.01	0.785			-6.64	-6.64	-6.64	-0.35	63713.3125		76331.375	957135.2813			156.7				63713.3125
FALSE	High	Master Protein	TGGT1_314970-t26_1-p1	transcript=TGGT1_314970-t26_1 | gene=TGGT1_314970 | organism=Toxoplasma_gondii_GT1 | gene_product=root hair defective 3 gtp-binding protein (rhd3) protein | transcript_product=root hair defective 3 gtp-binding protein (rhd3) protein | location=TGGT1_chrXI:4386163-4399801(-) | protein_length=893 | sequence_SO=chromosome | SO=protein_coding	0	29.424	12	8	13	8	1	893	98	5.88	15.28	8	0.01	0.55					0	12.51	0.01	0.01	0.01	0.703	0.55	0.309	-6.64	-6.64	-6.64	-0.51	-0.86	-1.69	188387.7969		469918.5586	330480.8145	91.37		110.51	71.73	52599.65625	188387.7969	484938.4375
FALSE	High	Master Protein	TGGT1_226570-t26_1-p1	transcript=TGGT1_226570-t26_1 | gene=TGGT1_226570 | organism=Toxoplasma_gondii_GT1 | gene_product=hypothetical protein | transcript_product=hypothetical protein | location=TGGT1_chrX:1439365-1440887(-) | protein_length=139 | sequence_SO=chromosome | SO=protein_coding	0	29.379	52	3	23	3	1	139	15	5.36	30.59	3	0.245	1					8.53	3.03	0.245	100	0.01	1.021	1	0.577	-2.03	6.64	-6.64	0.03	0	-0.79	130967.1025	64292.83532	635664.832	635710.748	83.9	1.81	55.07	19.29	259197.1563		66175.03906	63476.88184	65119.27734
FALSE	High	Master Protein	TGGT1_254880-t26_1-p1	transcript=TGGT1_254880-t26_1 | gene=TGGT1_254880 | organism=Toxoplasma_gondii_GT1 | gene_product=Alpha-galactosidase | transcript_product=Alpha-galactosidase | location=TGGT1_chrIII:1983229-1990947(+) | protein_length=747 | sequence_SO=chromosome | SO=protein_coding	0	29.253	10	6	11	6	1	747	81.8	6.73	18.28	6	0.244	1.29	0.163755405	0.331547988	0.303691842	0.453931473	7.34	10.31	0.447	0.244	0.02	1.29	1.38	0.914	-1.16	-2.04	-5.61	0.37	0.46	-0.13	492266.4063	102730.6582	386867.6133	533888.166	64.09	67.12	114.93	95.99	229952	492266.4063	927783.5625	102730.6582	120071.7725
FALSE	High	Master Protein	TGGT1_237250-t26_1-p1	transcript=TGGT1_237250-t26_1 | gene=TGGT1_237250 | organism=Toxoplasma_gondii_GT1 | gene_product=hypothetical protein | transcript_product=hypothetical protein | location=TGGT1_chrX:5697810-5699972(+) | protein_length=259 | sequence_SO=chromosome | SO=protein_coding	0	29.233	32	5	13	5	1	259	28.5	8.98	14.26	5		0.648						2.86				0.618	0.867	0.648				-0.69	-0.21	-0.63			374474.4688	324656.2188			135.15	129.8
FALSE	High	Master Protein	TGGT1_230520-t26_1-p1	transcript=TGGT1_230520-t26_1 | gene=TGGT1_230520 | organism=Toxoplasma_gondii_GT1 | gene_product=putative cyclophilin 1 | transcript_product=putative cyclophilin 1 | location=TGGT1_chrVIII:844576-845289(+) | protein_length=237 | sequence_SO=chromosome | SO=protein_coding	0	29.219	32	7	25	7	1	237	26.2	8.47	14.06	7	0.603	0.653	0.178607217	0.081324945	0.312754268	0.202256459	24.44	10.13	0.603	0.878	0.329	0.455	0.757	0.653	-0.73	-0.19	-1.6	-1.14	-0.4	-0.62	302302.498	265565.2578	2468202.819	1568223.072	67.09	72.68	65.23	71.67	533409.0698	302302.498	110712.1494	321410.1875	265565.2578
FALSE	High	Master Protein	TGGT1_228190-t26_1-p1	transcript=TGGT1_228190-t26_1 | gene=TGGT1_228190 | organism=Toxoplasma_gondii_GT1 | gene_product=putative eukaryotic initiation factor-3, subunit 5 | transcript_product=putative eukaryotic initiation factor-3, subunit 5 | location=TGGT1_chrX:414529-416813(+) | protein_length=346 | sequence_SO=chromosome | SO=protein_coding	0	29.163	24	6	22	6	1	346	38	6.52	18.35	6	0.686	0.711	0.888800487	0.030861319	0.920258392	0.161762117	22.5	7.41	4.359	0.464	0.686	0.628	0.781	0.711	2.12	-1.11	-0.54	-0.67	-0.36	-0.49	303861.7695	171886	920449.4609	718936.793	73.32	11.84	132.24	132.48	39432.70313	365470.707	303861.7695	171886	169725.2148
FALSE	High	Master Protein	TGGT1_305290-t26_1-p1	transcript=TGGT1_305290-t26_1 | gene=TGGT1_305290 | organism=Toxoplasma_gondii_GT1 | gene_product=putative vacuolar atp synthase subunit e | transcript_product=putative vacuolar atp synthase subunit e | location=TGGT1_chrIX:5114879-5118006(-) | protein_length=345 | sequence_SO=chromosome | SO=protein_coding	0	29.15	21	8	29	8	1	345	39.1	9.1	48.42	8	0.81	1.09					96.01	3.12	1.632	0.81	0.01	1.113	1.09	1.034	0.71	-0.3	-6.64	0.15	0.12	0.05	72849.54492	102591.068	2222072.594	2421357.188	27.22	71.14	47.11	43.04	109310.9219	72849.54492	67726.04688	178417.1602	58990.55469
FALSE	High	Master Protein	TGGT1_245670-t26_1-p1	transcript=TGGT1_245670-t26_1 | gene=TGGT1_245670 | organism=Toxoplasma_gondii_GT1 | gene_product=pyruvate dehydrogenase complex subunit PDH-E1Alpha | transcript_product=pyruvate dehydrogenase complex subunit PDH-E1Alpha | location=TGGT1_chrXII:2396583-2400897(+) | protein_length=635 | sequence_SO=chromosome | SO=protein_coding	0	28.867	14	6	14	6	1	635	67.4	8.7	18.38	6	0.01	0.01					0	0	0.01	0.01		0.01	0.01	0.238	-6.64	-6.64		-6.64	-6.64	-2.07	19285.26237		546848.8906	574393.2344	94.27		106.42		8626.050781	43116.0625
FALSE	High	Master Protein	TGGT1_209290-t26_1-p1	transcript=TGGT1_209290-t26_1 | gene=TGGT1_209290 | organism=Toxoplasma_gondii_GT1 | gene_product=ribosomal protein RPS28 | transcript_product=ribosomal protein RPS28 | location=TGGT1_chrIb:1207027-1207383(-) | protein_length=118 | sequence_SO=chromosome | SO=protein_coding	0	28.636	21	2	50	2	1	118	13.2	10.76	105.5	2	0.972	0.729	0.365755485	0.032686749	0.481381413	0.161762117	2.7	4.04	0.972	0.991	0.696	0.829	0.691	0.729	-0.04	-0.01	-0.52	-0.27	-0.53	-0.46	493332.7813	479699.3516	6469138.469	4471039.25	35.65	19.43	66.17	63.86	493332.7813	342485.1328	707474.375	479699.3516	339429.8789
FALSE	High	Master Protein	TGGT1_306330-t26_1-p1	transcript=TGGT1_306330-t26_1 | gene=TGGT1_306330 | organism=Toxoplasma_gondii_GT1 | gene_product=phospholipase | transcript_product=phospholipase | location=TGGT1_chrIX:5748642-5751422(+) | protein_length=582 | sequence_SO=chromosome | SO=protein_coding	0	28.628	14	7	9	7	1	582	63.2	5.59	13.76	7	0.01	0.01					0	0	0.01	0.01		0.01	0.01	0.303	-6.64	-6.64		-6.64	-6.64	-1.72	15151.72527		262460.3125	612131.5	76.76		128.35		8248.285156	27833.03125
FALSE	High	Master Protein	TGGT1_201840-t26_1-p1	transcript=TGGT1_201840-t26_1 | gene=TGGT1_201840 | organism=Toxoplasma_gondii_GT1 | gene_product=aspartyl protease ASP1 | transcript_product=aspartyl protease ASP1 | location=TGGT1_chrVIIa:3648103-3654235(+) | protein_length=619 | sequence_SO=chromosome | SO=protein_coding	0	28.566	16	6	8	6	1	619	66.9	6.62	8.19	6	0.01	0.644					0	27.74	0.01	0.01	0.01	0.644	1.039	0.353	-6.64	-6.64	-6.64	-0.63	0.05	-1.5	15859.1582		82735.375	59920.36328	94.85		142.95	113.12	15859.1582	10483.53711	60496.82422
FALSE	High	Master Protein	TGGT1_289530-t26_1-p1	transcript=TGGT1_289530-t26_1 | gene=TGGT1_289530 | organism=Toxoplasma_gondii_GT1 | gene_product=ribosomal protein RPL19 | transcript_product=ribosomal protein RPL19 | location=TGGT1_chrIX:3095967-3098521(-) | protein_length=187 | sequence_SO=chromosome | SO=protein_coding	0	28.559	19	3	53	3	1	187	22.1	11.15	83.89	3	0.804	0.796	0.128833321	0.3829765	0.280298345	0.505677709	11.21	37	0.804	0.898	0.63	0.796	1.138	0.482	-0.31	-0.15	-0.67	-0.33	0.19	-1.05	441040.0938	396118.1875	5559668.25	4805819.934	24.51	32.05	48.83	34.46	643486.3438	441040.0938	421213.2813	517414.0469	396118.1875
FALSE	High	Master Protein	TGGT1_312090-t26_1-p1	transcript=TGGT1_312090-t26_1 | gene=TGGT1_312090 | organism=Toxoplasma_gondii_GT1 | gene_product=ribosomal protein RPL23 | transcript_product=ribosomal protein RPL23 | location=TGGT1_chrXI:2381590-2383685(-) | protein_length=139 | sequence_SO=chromosome | SO=protein_coding	0	28.523	38	4	36	4	1	139	14.8	9.91	33.29	4	0.225	0.409	0.032676484	0.003987558	0.200625234	0.147902153	1.17	1.89	0.26	0.225	0.092	0.458	0.377	0.409	-1.95	-2.15	-3.43	-1.13	-1.41	-1.29	306703.5195	33136.53906	3069720.5	1226609	47.73	80.61	109.03	108.28	427011.7031	147527.4336	306703.5195	110860.5234	33136.53906
FALSE	High	Master Protein	TGGT1_230850-t26_1-p1	transcript=TGGT1_230850-t26_1 | gene=TGGT1_230850 | organism=Toxoplasma_gondii_GT1 | gene_product=hypothetical protein | transcript_product=hypothetical protein | location=TGGT1_chrVIII:1056415-1058913(+) | protein_length=476 | sequence_SO=chromosome | SO=protein_coding	0	28.339	14	6	16	6	1	476	50.5	8.25	15.59	6	100	1.305					0	27.49	100			1.305	1.547	0.379	6.64			0.38	0.63	-1.4		7758.232422	353080.9492	546323.2813			120.26	46.99				7758.232422
FALSE	High	Master Protein	TGGT1_269980-t26_1-p1	transcript=TGGT1_269980-t26_1 | gene=TGGT1_269980 | organism=Toxoplasma_gondii_GT1 | gene_product=putative preprotein translocase Sec61 | transcript_product=putative preprotein translocase Sec61 | location=TGGT1_chrVIII:5481592-5486135(-) | protein_length=473 | sequence_SO=chromosome | SO=protein_coding	0	28.11	10	6	39	6	1	473	52.1	8.81	47.23	6	0.203	0.428					2.58	1.42	0.203	0.289	0.01	0.266	0.428	0.451	-2.3	-1.79	-6.64	-1.91	-1.22	-1.15	185899.3516	62994.09819	3594896.379	1539263.676	48.31	22.53	56.69	74.02	364792.2383	185899.3516	154289.6563	73972.3125	53645.1582
FALSE	High	Master Protein	TGGT1_208530-t26_1-p1	transcript=TGGT1_208530-t26_1 | gene=TGGT1_208530 | organism=Toxoplasma_gondii_GT1 | gene_product=nicotinate phosphoribosyltransferase | transcript_product=nicotinate phosphoribosyltransferase | location=TGGT1_chrIb:766715-777045(+) | protein_length=589 | sequence_SO=chromosome | SO=protein_coding	0	28.107	15	7	12	7	1	589	65.5	7.14	15.73	7	0.317	0.808					6.64	5.45	0.317	0.175	100	0.808	0.762	1.071	-1.66	-2.51	6.64	-0.31	-0.39	0.1	90912.80718	66728.50781	711740.2813	575062.3965	111.15	78.98	41.2	61.26	262601.9375	31474.01953		83179.60547	5521.95752
FALSE	High	Master Protein	TGGT1_239760-t26_1-p1	transcript=TGGT1_239760-t26_1 | gene=TGGT1_239760 | organism=Toxoplasma_gondii_GT1 | gene_product=ribosomal protein RPL22 | transcript_product=ribosomal protein RPL22 | location=TGGT1_chrVI:893982-895795(-) | protein_length=133 | sequence_SO=chromosome | SO=protein_coding	0	28.083	41	5	56	5	1	133	15.1	9.89	76.26	5	0.943	0.621	0.162271864	0.145843	0.303691842	0.270472473	2.27	15.98	0.995	0.943	0.927	0.332	0.794	0.621	-0.01	-0.08	-0.11	-1.59	-0.33	-0.69	800610.3516	742042.8047	6696854.031	5318817.313	55.89	58.18	26.95	47.59	1058927.516	277483.1641	800610.3516	1053832.359	261697
FALSE	High	Master Protein	TGGT1_260820-t26_1-p1	transcript=TGGT1_260820-t26_1 | gene=TGGT1_260820 | organism=Toxoplasma_gondii_GT1 | gene_product=IMC sub-compartment protein ISP1 | transcript_product=IMC sub-compartment protein ISP1 | location=TGGT1_chrVIIb:2000787-2002966(-) | protein_length=176 | sequence_SO=chromosome | SO=protein_coding	0	28.051	21	4	32	4	1	176	19.4	7.69	21.74	4	3.777	0.71	0.034683889	0.067212627	0.200625234	0.185022055	54.04	9.14	2.4	3.777	5.746	0.797	0.558	0.71	1.26	1.92	2.52	-0.33	-0.84	-0.49	165131.0078	622418.6401	2878405.811	1606173.445	14.74	33.11	58.72	61.84	210989.3672	164784.543	165131.0078	506476.7422	622418.6401
FALSE	High	Master Protein	TGGT1_228490-t26_1-p1	transcript=TGGT1_228490-t26_1 | gene=TGGT1_228490 | organism=Toxoplasma_gondii_GT1 | gene_product=hypothetical protein | transcript_product=hypothetical protein | location=TGGT1_chrX:200935-204627(-) | protein_length=394 | sequence_SO=chromosome | SO=protein_coding	0	28.011	21	6	22	6	1	394	43.2	4.69	41.96	6	0.01	0.458					0	0.08	0.01	0.01	0.01	0.456	0.551	0.458	-6.64	-6.64	-6.64	-1.13	-0.86	-1.13	73977.16748		613588.6777	338097.9844	60.44		87.19	81.44	83371.70117	73977.16748	18018.19727
FALSE	High	Master Protein	TGGT1_202390-t26_1-p1	transcript=TGGT1_202390-t26_1 | gene=TGGT1_202390 | organism=Toxoplasma_gondii_GT1 | gene_product=S15 sporozoite-expressed protein | transcript_product=S15 sporozoite-expressed protein | location=TGGT1_chrVIIa:3261261-3263894(-) | protein_length=587 | sequence_SO=chromosome | SO=protein_coding	0	28.002	13	7	19	7	1	587	61.9	5.01	12.99	7	0.01	0.71					0	12.44	0.304	0.01	0.01	0.71	0.828	0.485	-1.72	-6.64	-6.64	-0.49	-0.27	-1.04	136361.4961	93313.77832	1770896.063	1348818.219	67.24		74.92	45.83	307103.6807	136361.4961	81489.71875	93313.77832
FALSE	High	Master Protein	TGGT1_267500-t26_1-p1	transcript=TGGT1_267500-t26_1 | gene=TGGT1_267500 | organism=Toxoplasma_gondii_GT1 | gene_product=hypothetical protein | transcript_product=hypothetical protein | location=TGGT1_chrIX:444584-445921(+) | protein_length=230 | sequence_SO=chromosome | SO=protein_coding	0	27.939	27	5	29	5	1	230	25.7	6.95	15.77	5	0.286	0.601					4.76	11.89	0.419	0.195		0.601	0.735	0.369	-1.25	-2.36		-0.73	-0.44	-1.44	164831.6509	47154.89081	2127052.707	1381556.113	6.23	46.14	54.55	36.17	157721.02	172262.8545		66161.70361	33608.32031
FALSE	High	Master Protein	TGGT1_273560-t26_1-p1	transcript=TGGT1_273560-t26_1 | gene=TGGT1_273560 | organism=Toxoplasma_gondii_GT1 | gene_product=putative kinesin heavy chain | transcript_product=putative kinesin heavy chain | location=TGGT1_chrVIII:3381230-3400326(-) | protein_length=1641 | sequence_SO=chromosome | SO=protein_coding	0	27.911	5	7	19	7	1	1641	181.3	6.4	47.37	7	100	1.173					0	8.84	100	54.952	100	1.173	1.243	0.95	6.64	5.78	6.64	0.23	0.31	-0.07	69912.76563	3841863	284194.7813	353328.4219		45.78	94.32	80.52		69912.76563		7306593.568	3841863
FALSE	High	Master Protein	TGGT1_289580-t26_1-p1	transcript=TGGT1_289580-t26_1 | gene=TGGT1_289580 | organism=Toxoplasma_gondii_GT1 | gene_product=strictosidine synthase subfamily protein | transcript_product=strictosidine synthase subfamily protein | location=TGGT1_chrIX:3140429-3145862(-) | protein_length=456 | sequence_SO=chromosome | SO=protein_coding	0	27.851	16	6	14	6	1	456	49.4	8.57	10.37	6	0.01	0.01					0	0	0.01			0.01	0.01	0.216	-6.64			-6.64	-6.64	-2.21	45609.46875		404453.1875	318972.9688			113.37		45609.46875
FALSE	High	Master Protein	TGGT1_229140-t26_1-p1	transcript=TGGT1_229140-t26_1 | gene=TGGT1_229140 | organism=Toxoplasma_gondii_GT1 | gene_product=MaoC family domain-containing protein | transcript_product=MaoC family domain-containing protein | location=TGGT1_chrVIII:43288-48332(-) | protein_length=324 | sequence_SO=chromosome | SO=protein_coding	0	27.726	22	6	19	6	1	324	35.9	7.66	19.77	6	0.019	0.234					0.04	3.12	0.038	0.01		0.324	0.234	0.055	-4.73	-6.64		-1.63	-2.09	-4.19	352035.2857	12019.47754	1782233.703	406364.1875	14.29		73.32	31.65	318088.5215	389604.8867		12019.47754
FALSE	High	Master Protein	TGGT1_229920-t26_1-p1	transcript=TGGT1_229920-t26_1 | gene=TGGT1_229920 | organism=Toxoplasma_gondii_GT1 | gene_product=hypothetical protein | transcript_product=hypothetical protein | location=TGGT1_chrVIII:465698-467668(-) | protein_length=307 | sequence_SO=chromosome | SO=protein_coding	0	27.569	22	5	12	5	1	307	34.9	8.75	15.36	5	1.27	0.544					141.21	8.02	100	0.06	1.27	0.01	0.544	0.643	6.64	-4.05	0.34	-6.64	-0.88	-0.64	80215.83519	8198.326172	1033980.813	892612.8378	17.05	147.82	57.06	61.12		71063.90625	90546.39063	8198.326172	4292.820313
FALSE	High	Master Protein	TGGT1_205580-t26_1-p1	transcript=TGGT1_205580-t26_1 | gene=TGGT1_205580 | organism=Toxoplasma_gondii_GT1 | gene_product=nuclear factor NF4 | transcript_product=nuclear factor NF4 | location=TGGT1_chrVIIa:1205711-1209756(+) | protein_length=497 | sequence_SO=chromosome | SO=protein_coding	0	27.526	14	5	7	5	1	497	51.2	8.29	15.53	5		0.07						2.49				0.01		0.489				-6.64		-1.03			185747.3349	1403374.125			140.24
FALSE	High	Master Protein	TGGT1_257740-t26_1-p1	transcript=TGGT1_257740-t26_1 | gene=TGGT1_257740 | organism=Toxoplasma_gondii_GT1 | gene_product=UMP-CMP kinase | transcript_product=UMP-CMP kinase | location=TGGT1_chrVIIb:3792151-3795188(-) | protein_length=462 | sequence_SO=chromosome | SO=protein_coding	0	27.406	17	6	12	6	1	462	51	8.4	13.65	6	0.501	1.294					0	86.96	0.501			1.294	4.144	0.535	-1			0.37	2.05	-0.9	33249.51563	16665.89453	578711.8057	1333325.641			108.24	75.51	33249.51563			16665.89453
FALSE	High	Master Protein	TGGT1_212300-t26_1-p1	transcript=TGGT1_212300-t26_1 | gene=TGGT1_212300 | organism=Toxoplasma_gondii_GT1 | gene_product=hypothetical protein | transcript_product=hypothetical protein | location=TGGT1_chrX:3837742-3842895(+) | protein_length=683 | sequence_SO=chromosome | SO=protein_coding	0	27.222	10	6	13	6	1	683	75.6	6.51	11.99	6	0.01	1.359					0	15.49	0.01			1.359	1.523	1.217	-6.64			0.44	0.61	0.28	6414.88916		275416.1172	419362.7188			83.75	73.88	6414.88916
FALSE	High	Master Protein	TGGT1_300280-t26_1-p1	transcript=TGGT1_300280-t26_1 | gene=TGGT1_300280 | organism=Toxoplasma_gondii_GT1 | gene_product=LSM domain-containing protein | transcript_product=LSM domain-containing protein | location=TGGT1_chrXII:70960-73566(-) | protein_length=169 | sequence_SO=chromosome | SO=protein_coding	0	27.188	35	5	23	5	1	169	17.9	10.92	13.76	5	0.01	0.863					0	5.58	0.01	0.01		0.863	0.906	0.273	-6.64	-6.64		-0.21	-0.14	-1.87	60183.41624		1265616.453	1092066.25	6.97		94.84	21.84	57285.58887	63227.83203
FALSE	High	Master Protein	TGGT1_214210-t26_1-p1	transcript=TGGT1_214210-t26_1 | gene=TGGT1_214210 | organism=Toxoplasma_gondii_GT1 | gene_product=rRNA pseudouridine synthase | transcript_product=rRNA pseudouridine synthase | location=TGGT1_chrX:6002905-6008379(-) | protein_length=505 | sequence_SO=chromosome | SO=protein_coding	0	27.092	19	6	17	6	1	505	56.7	9	10.5	6	0.01	0.616					0	3.86	0.01	0.01	0.01	0.658	0.616	0.407	-6.64	-6.64	-6.64	-0.6	-0.7	-1.3	175491.2344		1293329.453	851052.625	105.71		41.23	17.02	175491.2344	90956.32813	748059.875
FALSE	High	Master Protein	TGGT1_269840-t26_1-p1	transcript=TGGT1_269840-t26_1 | gene=TGGT1_269840 | organism=Toxoplasma_gondii_GT1 | gene_product=proteasome regulatory subunit | transcript_product=proteasome regulatory subunit | location=TGGT1_chrVIII:5579434-5582614(-) | protein_length=314 | sequence_SO=chromosome | SO=protein_coding	0	27.065	21	5	18	5	1	314	35.2	6.54	20.98	5	9.633	0.807					762.43	8.46	0.928	100		0.737	0.807	1.25	-0.11	6.64		-0.44	-0.31	0.32	15024.11621	47858.62976	1121854.5	905626.1797		119.3	31.75	62.84	15024.11621			13940.7168	164299.1875
FALSE	High	Master Protein	TGGT1_310950-t26_1-p1	transcript=TGGT1_310950-t26_1 | gene=TGGT1_310950 | organism=Toxoplasma_gondii_GT1 | gene_product=AP2 domain transcription factor AP2XI-3 | transcript_product=AP2 domain transcription factor AP2XI-3 | location=TGGT1_chrXI:1647960-1653648(+) | protein_length=1399 | sequence_SO=chromosome | SO=protein_coding	0	26.962	8	6	8	6	1	1399	135.2	4.53	12.21	6	0.01	0.01					0	0		0.01				0.01		-6.64				-6.64	510792.9063		1259441.75							510792.9063
FALSE	High	Master Protein	TGGT1_201700-t26_1-p1	transcript=TGGT1_201700-t26_1 | gene=TGGT1_201700 | organism=Toxoplasma_gondii_GT1 | gene_product=WD domain, G-beta repeat-containing protein | transcript_product=WD domain, G-beta repeat-containing protein | location=TGGT1_chrVIIa:3740764-3744193(-) | protein_length=654 | sequence_SO=chromosome | SO=protein_coding	0	26.943	13	5	18	5	1	654	67.4	7.47	20.04	5	1.229	0.785					0	4.04	1.229			0.751	0.833	0.785	0.3			-0.41	-0.26	-0.35	46702.66211	57404.17969	1058700.156	882282.8174			81.85	81.23	46702.66211			57404.17969
FALSE	High	Master Protein	TGGT1_223050-t26_1-p1	transcript=TGGT1_223050-t26_1 | gene=TGGT1_223050 | organism=Toxoplasma_gondii_GT1 | gene_product=ribosomal protein RPS20 | transcript_product=ribosomal protein RPS20 | location=TGGT1_chrII:1366681-1368519(+) | protein_length=233 | sequence_SO=chromosome | SO=protein_coding	0	26.847	17	4	94	4	1	233	25.8	9.52	70.61	4	0.791	0.798	0.276599798	0.497324648	0.401611094	0.59370786	14.54	9.44	0.791	1.051	0.667	0.798	1.192	0.718	-0.34	0.07	-0.58	-0.33	0.25	-0.48	781984.1016	821945.8984	8383581.521	9993073.609	52.28	57.54	58.36	42.23	1050531.281	781984.1016	312181.3438	830844.293	821945.8984
FALSE	High	Master Protein	TGGT1_285180-t26_1-p1	transcript=TGGT1_285180-t26_1 | gene=TGGT1_285180 | organism=Toxoplasma_gondii_GT1 | gene_product=hypothetical protein | transcript_product=hypothetical protein | location=TGGT1_chrV:2405955-2411632(+) | protein_length=632 | sequence_SO=chromosome | SO=protein_coding	0	26.817	10	4	10	4	1	632	69.7	6.6	14.19	4	0.922	0.795	0.455260992	0.289448103	0.549545812	0.418351693	29.56	24.68	0.922	1.138	0.356	1.004	0.795	0.447	-0.12	0.19	-1.49	0.01	-0.33	-1.16	269526.125	121273.1602	466594.1211	468565.6094	37.07	64.04	85.45	43.26	131569.4194	269526.125	286447.0938	121273.1602	306730.9063
FALSE	High	Master Protein	TGGT1_227030-t26_1-p1	transcript=TGGT1_227030-t26_1 | gene=TGGT1_227030 | organism=Toxoplasma_gondii_GT1 | gene_product=hypothetical protein | transcript_product=hypothetical protein | location=TGGT1_chrX:1036138-1037712(+) | protein_length=170 | sequence_SO=chromosome | SO=protein_coding	0	26.75	35	5	16	5	1	170	18.7	8.07	25.86	5	100	5.049					0	1464.44	100	0.01	100		100	0.255	6.64	-6.64	6.64		6.64	-1.97	45883.83008	14866.04955	9748213.125	202274.0568		121.56		139.56		45883.83008		4085.155518
FALSE	High	Master Protein	TGGT1_260500-t26_1-p1	transcript=TGGT1_260500-t26_1 | gene=TGGT1_260500 | organism=Toxoplasma_gondii_GT1 | gene_product=putative COPI associated protein | transcript_product=putative COPI associated protein | location=TGGT1_chrVIIb:2175003-2177830(+) | protein_length=270 | sequence_SO=chromosome | SO=protein_coding	0	26.745	32	4	18	4	1	270	29.9	8.63	39.46	4	8.457	0.647					143.49	31.84	0.272	8.457	100	2.377	0.315	0.647	-1.88	3.08	6.64	1.25	-1.67	-0.63	53297.17971	123402.0352	1072881.906	1337995.578	137.58	69.17	82.07	66.43	453922.25	6257.876465		123402.0352	52925.63281
FALSE	High	Master Protein	TGGT1_217510-t26_1-p1	transcript=TGGT1_217510-t26_1 | gene=TGGT1_217510 | organism=Toxoplasma_gondii_GT1 | gene_product=hypothetical protein | transcript_product=hypothetical protein | location=TGGT1_chrXII:1824650-1826480(+) | protein_length=380 | sequence_SO=chromosome | SO=protein_coding	0	26.707	30	6	13	6	1	380	42.1	8.79	13.78	6	100	0.705					0	27.38	100			0.443	0.705	1.177	6.64			-1.17	-0.5	0.23		11510.76074	651019.125	458963.8936			107.97	134.69				11510.76074
FALSE	High	Master Protein	TGGT1_260630-t26_1-p1	transcript=TGGT1_260630-t26_1 | gene=TGGT1_260630 | organism=Toxoplasma_gondii_GT1 | gene_product=DnaJ family Sec63 protein | transcript_product=DnaJ family Sec63 protein | location=TGGT1_chrVIIb:2081390-2087953(-) | protein_length=675 | sequence_SO=chromosome | SO=protein_coding	0	26.574	11	5	16	5	1	675	76.7	5.9	14.61	5	0.01	0.798					0	3.65	0.01			0.798	0.829	0.312	-6.64			-0.33	-0.27	-1.68	62238.19531		942272.835	780755.5273			82.75	22.43	62238.19531
FALSE	High	Master Protein	TGGT1_271970-t26_1-p1	transcript=TGGT1_271970-t26_1 | gene=TGGT1_271970 | organism=Toxoplasma_gondii_GT1 | gene_product=glideosome-associated protein with multiple-membrane spans GAPM3 | transcript_product=glideosome-associated protein with multiple-membrane spans GAPM3 | location=TGGT1_chrVIII:4254025-4255814(+) | protein_length=310 | sequence_SO=chromosome | SO=protein_coding	0	26.529	15	3	16	3	1	310	34.3	4.96	21.69	3	0.846	0.847	0.295613309	0.181252558	0.418989224	0.304598619	13.15	12.23	0.846	1.046	0.742	0.847	0.944	0.662	-0.24	0.06	-0.43	-0.24	-0.08	-0.6	390555.1563	289665.6563	2662303.063	2513991.703	25.36	40.41	79.82	61.65	286660.4375	482674.4375	390555.1563	242648.8281	504653.3101
FALSE	High	Master Protein	TGGT1_249970-t26_1-p1	transcript=TGGT1_249970-t26_1 | gene=TGGT1_249970 | organism=Toxoplasma_gondii_GT1 | gene_product=hypothetical protein | transcript_product=hypothetical protein | location=TGGT1_chrXII:4900104-4901997(+) | protein_length=229 | sequence_SO=chromosome | SO=protein_coding	0	26.479	38	4	16	4	1	229	24.7	9.58	10.78	4	0.01	0.664					0	9.52	0.01	0.01		0.761	0.664	0.533	-6.64	-6.64		-0.39	-0.59	-0.91	7125.789233		889910.8379	590961.1855	25.61		85.03	67.72	5933.487305	8557.677734
FALSE	High	Master Protein	TGGT1_321520-t26_1-p1	transcript=TGGT1_321520-t26_1 | gene=TGGT1_321520 | organism=Toxoplasma_gondii_GT1 | gene_product=hypothetical protein | transcript_product=hypothetical protein | location=TGGT1_chrIb:1764465-1766439(+) | protein_length=232 | sequence_SO=chromosome | SO=protein_coding	0	26.476	14	2	23	2	1	232	25.2	4.6	40.86	2		0.673						3.35				0.673	0.707	0.609				-0.57	-0.5	-0.72			3513553.904	2483195.875			82.3	75.12
FALSE	High	Master Protein	TGGT1_248740-t26_1-p1	transcript=TGGT1_248740-t26_1 | gene=TGGT1_248740 | organism=Toxoplasma_gondii_GT1 | gene_product=hypothetical protein | transcript_product=hypothetical protein | location=TGGT1_chrXII:4066708-4074096(-) | protein_length=1283 | sequence_SO=chromosome | SO=protein_coding	0	26.367	6	4	19	4	1	1283	140	8.44	23.66	4	2.365	0.763	0.169380358	0.044842612	0.307143048	0.166604246	78.93	8.54	2.365	1.106	3.92	0.679	0.763	0.838	1.24	0.15	1.97	-0.56	-0.39	-0.25	95629.16406	128060.3398	648567.375	543556.25	49.38	40.43	15.35	19.82	95629.16406	99360.125	32671.82422	226148.3047	109876.7266
FALSE	High	Master Protein	TGGT1_240890-t26_1-p1	transcript=TGGT1_240890-t26_1 | gene=TGGT1_240890 | organism=Toxoplasma_gondii_GT1 | gene_product=6-phosphofructokinase | transcript_product=6-phosphofructokinase | location=TGGT1_chrVI:1494349-1507600(+) | protein_length=1399 | sequence_SO=chromosome | SO=protein_coding	0	26.268	7	7	34	7	1	1399	154.6	6.64	41.69	7	100	0.01					0	0	100	100	100		0.01	0.01	6.64	6.64	6.64		-6.64	-6.64		6275082.184	46697.11477			35.08	129.05					5804388.875	6275082.184
FALSE	High	Master Protein	TGGT1_226000-t26_1-p1	transcript=TGGT1_226000-t26_1 | gene=TGGT1_226000 | organism=Toxoplasma_gondii_GT1 | gene_product=putative ATP synthase | transcript_product=putative ATP synthase | location=TGGT1_chrX:1780321-1782432(-) | protein_length=183 | sequence_SO=chromosome | SO=protein_coding	0	26.243	35	4	17	4	1	183	19.4	5.99	31.38	4	0.921	0.817					6.77	2.34	0.873	0.972		0.817	0.849	0.798	-0.2	-0.04		-0.29	-0.24	-0.33	35501.04839	32708.90886	1064597.125	873596.1563	57.4	50.92	89.95	87.49	54611.41797	23078.03906		47682.78125	22437.29688
FALSE	High	Master Protein	TGGT1_288830-t26_1-p1	transcript=TGGT1_288830-t26_1 | gene=TGGT1_288830 | organism=Toxoplasma_gondii_GT1 | gene_product=NADH dehydrogenase (NDH2-II) | transcript_product=NADH dehydrogenase (NDH2-II) | location=TGGT1_chrIX:2563874-2571485(+) | protein_length=657 | sequence_SO=chromosome | SO=protein_coding	0	26.21	16	7	10	7	1	657	72.1	9.01	11.61	7	0.01	0.148					0	1.41			0.01	0.083	0.148	0.909			-6.64	-3.58	-2.76	-0.14	19461.77148		276834.7188	38581.72266			41.09	143.24			19461.77148
FALSE	High	Master Protein	TGGT1_245680-t26_1-p1	transcript=TGGT1_245680-t26_1 | gene=TGGT1_245680 | organism=Toxoplasma_gondii_GT1 | gene_product=ribosomal protein RPL21 | transcript_product=ribosomal protein RPL21 | location=TGGT1_chrXII:2403148-2403621(+) | protein_length=157 | sequence_SO=chromosome | SO=protein_coding	0	26.043	43	6	38	6	1	157	17.9	10.35	69.71	6	2.586	0.792	0.116408794	0.088116274	0.275441215	0.206617469	9.72	11.35	1.198	2.756	2.586	0.792	0.889	0.678	0.26	1.46	1.37	-0.34	-0.17	-0.56	100432.1836	259720.1094	4206347.651	3332628.219	78.89	31.56	72.52	59.3	284686.2666	64328.5946	100432.1836	340936.9375	177259
FALSE	High	Master Protein	TGGT1_262040-t26_1-p1	transcript=TGGT1_262040-t26_1 | gene=TGGT1_262040 | organism=Toxoplasma_gondii_GT1 | gene_product=SAC3/GANP family protein | transcript_product=SAC3/GANP family protein | location=TGGT1_chrVIIb:1387326-1388856(+) | protein_length=269 | sequence_SO=chromosome | SO=protein_coding	0	26.04	34	6	22	6	1	269	29.7	7.84	26.96	6	0.681	1.055	0.582943263	0.392532516	0.662252415	0.513311752	23.89	4	1.591	0.681	0.445	1.055	1.084	0.972	0.67	-0.55	-1.17	0.08	0.12	-0.04	26674.12695	17698.54883	1319874.672	1430183.156	62.14	119.17	87.51	81.96	70500.75781	25972.39258	26674.12695	112164.0586	17698.54883
FALSE	High	Master Protein	TGGT1_226380-t26_1-p1	transcript=TGGT1_226380-t26_1 | gene=TGGT1_226380 | organism=Toxoplasma_gondii_GT1 | gene_product=hypothetical protein | transcript_product=hypothetical protein | location=TGGT1_chrX:1583226-1584362(+) | protein_length=378 | sequence_SO=chromosome | SO=protein_coding	0	25.984	17	5	12	5	1	378	42.6	9.26	6.78	5	0.766	0.841					0	9.83	0.766			1.016	0.841	0.762	-0.39			0.02	-0.25	-0.39	43668.30469	33439.19141	299843.375	252114.4634			75.36	63.5	43668.30469			33439.19141
FALSE	High	Master Protein	TGGT1_319870-t26_1-p1	transcript=TGGT1_319870-t26_1 | gene=TGGT1_319870 | organism=Toxoplasma_gondii_GT1 | gene_product=ubiquitin-conjugating enzyme subfamily protein | transcript_product=ubiquitin-conjugating enzyme subfamily protein | location=TGGT1_chrIV:656858-661140(-) | protein_length=311 | sequence_SO=chromosome | SO=protein_coding	0	25.978	18	3	17	3	1	311	35	10.02	32.75	3	0.01	0.837					0	3.35		0.01		0.864	0.837	0.645		-6.64		-0.21	-0.26	-0.63	16002.09961		1462135.072	1223599.453			103.9	89.7		16002.09961
FALSE	High	Master Protein	TGGT1_240280-t26_1-p1	transcript=TGGT1_240280-t26_1 | gene=TGGT1_240280 | organism=Toxoplasma_gondii_GT1 | gene_product=S1/P1nuclease | transcript_product=S1/P1nuclease | location=TGGT1_chrVI:1125848-1133275(-) | protein_length=439 | sequence_SO=chromosome | SO=protein_coding	0	25.942	17	5	16	5	1	439	48.5	7.69	13.68	5	0.243	0.274					0	2.52	0.243			0.274	0.212	0.474	-2.04			-1.87	-2.24	-1.08	94242.6709	22930.09766	1042069.969	221116.7031			70.94	108.77	94242.6709			22930.09766
FALSE	High	Master Protein	TGGT1_247220-t26_1-p1	transcript=TGGT1_247220-t26_1 | gene=TGGT1_247220 | organism=Toxoplasma_gondii_GT1 | gene_product=nudix -type motif 9 isoform a family protein | transcript_product=nudix -type motif 9 isoform a family protein | location=TGGT1_chrXII:3108760-3111719(-) | protein_length=546 | sequence_SO=chromosome | SO=protein_coding	0	25.898	17	6	12	6	1	546	60.5	6.14	13.05	6	5.914	1.004					1249.16	12.64	0.35	100		0.919	4.133	1.004	-1.52	6.64		-0.12	2.05	0.01	50615.82422	23071.40993	443208.1406	407159.1719		36.62	137.38	124.55	50615.82422			17700.78516	30071.54492
FALSE	High	Master Protein	TGGT1_308920-t26_1-p1	transcript=TGGT1_308920-t26_1 | gene=TGGT1_308920 | organism=Toxoplasma_gondii_GT1 | gene_product=splicing factor U2AF protein | transcript_product=splicing factor U2AF protein | location=TGGT1_chrXI:318912-325751(-) | protein_length=770 | sequence_SO=chromosome | SO=protein_coding	0	25.863	8	5	8	5	1	770	83.1	6.55	13.13	5	0.737	17.815					2.86	402.9	0.737	0.763	0.695		100	3.174	-0.44	-0.39	-0.53		6.64	1.67	646273.875	448850.375	234951.7344	141770.7203	25.4	25.94		131.55	406605.6172	670787.5625	646273.875	299723.8247	512017.375
FALSE	High	Master Protein	TGGT1_223540-t26_1-p1	transcript=TGGT1_223540-t26_1 | gene=TGGT1_223540 | organism=Toxoplasma_gondii_GT1 | gene_product=importin-beta N-terminal domain-containing protein | transcript_product=importin-beta N-terminal domain-containing protein | location=TGGT1_chrX:3650759-3662029(-) | protein_length=1095 | sequence_SO=chromosome | SO=protein_coding	0	25.832	9	6	9	6	1	1095	122.1	4.77	13.53	6	0.01	0.109					0	9.41		0.01			0.01	1.179		-6.64			-6.64	0.24	112377.8984		353406.3413	524570.3125			32.03			112377.8984
FALSE	High	Master Protein	TGGT1_215060-t26_1-p1	transcript=TGGT1_215060-t26_1 | gene=TGGT1_215060 | organism=Toxoplasma_gondii_GT1 | gene_product=putative small GTP-binding protein sar1 | transcript_product=putative small GTP-binding protein sar1 | location=TGGT1_chrX:6612856-6615947(-) | protein_length=192 | sequence_SO=chromosome | SO=protein_coding	0	25.661	32	5	36	5	1	192	22.1	7.64	23.59	5	0.611	0.755	0.004332653	0.085633282	0.079475417	0.202256459	2.44	11.91	0.569	0.611	0.638	0.649	0.755	0.88	-0.81	-0.71	-0.65	-0.62	-0.4	-0.19	282763.2793	180373.1523	2998297.313	2264711.653	20.41	15.09	18.14	33.27	386252.2188	269699.832	282763.2793	219904.7002	164773.1875
FALSE	High	Master Protein	TGGT1_236950-t26_1-p1	transcript=TGGT1_236950-t26_1 | gene=TGGT1_236950 | organism=Toxoplasma_gondii_GT1 | gene_product=hypothetical protein | transcript_product=hypothetical protein | location=TGGT1_chrX:5495249-5496238(-) | protein_length=112 | sequence_SO=chromosome | SO=protein_coding	0	25.607	55	3	14	3	1	112	12.5	6.49	15.12	3	22.335	0.811					124.46	0.17	22.335	3.585	100	0.727	0.813	0.811	4.48	1.84	6.64	-0.46	-0.3	-0.3	10455.39319	80048.50781	686124.875	557533.125	90.55	29.38	95.63	98.27	4896.281738	22326.17578		109356.0859	80048.50781
FALSE	High	Master Protein	TGGT1_214220-t26_1-p1	transcript=TGGT1_214220-t26_1 | gene=TGGT1_214220 | organism=Toxoplasma_gondii_GT1 | gene_product=hypothetical protein | transcript_product=hypothetical protein | location=TGGT1_chrX:6010193-6012510(+) | protein_length=212 | sequence_SO=chromosome | SO=protein_coding	0	25.554	23	4	13	4	1	212	23.4	9.83	10.21	4	1.448	0.765					37.22	3.15	1.448	1.811	0.01	0.765	0.793	0.355	0.53	0.86	-6.64	-0.39	-0.33	-1.49	25847.63867	39832.09472	1243598.199	986327.4727	14.01	8.83	70.49	28.28	25847.63867	23414.07422	30749.22852	37417.04688	42403.01953
FALSE	High	Master Protein	TGGT1_243580-t26_1-p1	transcript=TGGT1_243580-t26_1 | gene=TGGT1_243580 | organism=Toxoplasma_gondii_GT1 | gene_product=putative Hit family protein involved in cell-cycle regulation | transcript_product=putative Hit family protein involved in cell-cycle regulation | location=TGGT1_chrVI:2645473-2647229(+) | protein_length=276 | sequence_SO=chromosome | SO=protein_coding	0	25.519	25	4	14	4	1	276	30.5	9.58	14.91	4	0.01	0.526					0	9.15	0.01	0.01		0.526	0.644	0.347	-6.64	-6.64		-0.93	-0.64	-1.53	54430.32342		1545014.219	813348.4063	84.43		57.83	24.65	108354.2695	27342.34766
FALSE	High	Master Protein	TGGT1_216590-t26_1-p1	transcript=TGGT1_216590-t26_1 | gene=TGGT1_216590 | organism=Toxoplasma_gondii_GT1 | gene_product=HEAT repeat-containing protein | transcript_product=HEAT repeat-containing protein | location=TGGT1_chrXI:5982217-5988765(-) | protein_length=1010 | sequence_SO=chromosome | SO=protein_coding	0	25.494	11	6	10	6	1	1010	111.1	5.14	9.91	6	0.01	0.868					0	15.2	0.01	0.01		1.183	0.868	0.75	-6.64	-6.64		0.24	-0.2	-0.42	6838.217181		360225.4766	312579.0313	19.62		105.25	89.76	5947.092285	7862.870117
FALSE	High	Master Protein	TGGT1_220240-t26_1-p1	transcript=TGGT1_220240-t26_1 | gene=TGGT1_220240 | organism=Toxoplasma_gondii_GT1 | gene_product=hypothetical protein | transcript_product=hypothetical protein | location=TGGT1_chrV:140178-141758(-) | protein_length=526 | sequence_SO=chromosome | SO=protein_coding	0	25.356	12	5	27	5	1	526	54.1	9.86	7.86	5	0.172	0.822					0	5.11	0.172			0.78	1.322	0.822	-2.54			-0.36	0.4	-0.28	166557.7461	28579.60059	1019137.969	1230523.641			61.87	60.2	166557.7461			28579.60059
FALSE	High	Master Protein	TGGT1_264040-t26_1-p1	transcript=TGGT1_264040-t26_1 | gene=TGGT1_264040 | organism=Toxoplasma_gondii_GT1 | gene_product=hypothetical protein | transcript_product=hypothetical protein | location=TGGT1_chrVIIb:194329-194991(-) | protein_length=220 | sequence_SO=chromosome | SO=protein_coding	0	25.182	34	6	15	6	1	220	24.5	9.69	16.48	6	0.01	0.427					0	3.12	0.01			0.377	0.427	0.676	-6.64			-1.41	-1.23	-0.57	48849.24609		714171.5215	304729.5645			110.83	131.93	48849.24609
[truncated: 959 more rows]
[truncated: 38 more columns]
